# Supplementary material for: Systematic analysis of functional genetic and epigenetic variants in colorectal cancer
Source: Sci Adv. 2026 Feb 20;12(8):eaeb2473. doi: 10.1126/sciadv.aeb2473 (PMC12922747; doi:10.1126/sciadv.aeb2473)
Supplement: Supplementary file 3 — Tables S1 to S18 [file sciadv.aeb2473_tables_s1_to_s18.zip]

Archive with 19 entries (18 files):
- Supplementary Tables/
- Supplementary Tables/Table S3.xlsx
- Supplementary Tables/Table S2.xlsx
- Supplementary Tables/Table S4.xlsx
- Supplementary Tables/Table S18.xlsx
- Supplementary Tables/Table S17.xlsx
- Supplementary Tables/Table S16.xlsx
- Supplementary Tables/Table S15.xlsx
- Supplementary Tables/Table S13.xlsx
- Supplementary Tables/Table S14.xlsx
- Supplementary Tables/Table S12.xlsx
- Supplementary Tables/Table S5.xlsx
- Supplementary Tables/Table S6.xlsx
- Supplementary Tables/Table S7.xlsx
- Supplementary Tables/Table S8.xlsx
- Supplementary Tables/Table S9.xlsx
- Supplementary Tables/Table S10.xlsx
- Supplementary Tables/Table S11.xlsx
- Supplementary Tables/Table S1.xlsx
