# Supplementary material for: Systematic analysis of functional genetic and epigenetic variants in colorectal cancer
Source: Sci Adv. 2026 Feb 20;12(8):eaeb2473. doi: 10.1126/sciadv.aeb2473 (PMC12922747; doi:10.1126/sciadv.aeb2473)
Supplement: Supplementary file 3 — Tables S1 to S18 [file sciadv.aeb2473_tables_s1_to_s18.zip › Supplementary Tables/Table S3.xlsx]

## Sheet: HCT116-STARRseq-T-test
Table S3. SNP-STARR-seq results in 4 cell lines
This table presents the results of a functional genomics assay (SNP-STARR-seq) that tested the impact of genetic variants on enhancer activity across four cell lines.SNPID: The unique identifier for the genetic variant (SNP).ref, alt: The nucleotide of the reference and alternative allele.log2(alt/ref): The log2-transformed ratio of enhancer activity (alternative allele / reference allele), indic…
SNP ID	ref	alt	log2(alt/ref)	pvalue	padjust	ref_eas	alt_eas
rs12670688	G	A	1.70731	5.89012e-19	3.72915e-18	0.112994	0.355155
rs1467197	C	T	-0.905735	1.46225e-08	1.93362e-08	0.673578	0.404354
rs55986478	C	T	-1.41064	2.58458e-09	3.74194e-09	1.20019	0.465637
rs2241738	C	G	0.972446	1.42967e-08	1.89309e-08	0.49753	0.752568
rs2381394	C	G	1.60565	1.97577e-23	2.99253e-22	0.335639	0.976302
rs71513892	C	G	-1.30188	2.2414e-06	2.47522e-06	0.0918513	0.0557833
rs10811652	A	C	-0.792941	2.14762e-10	3.51217e-10	0.805356	0.568288
rs12599393	C	T	1.45726	2.29549e-11	4.27608e-11	0.788103	1.41772
rs113061269	A	T	-1.34628	4.89477e-06	5.28968e-06	0.0993043	0.0479135
rs2028431	C	T	1.88771	1.55193e-09	2.29756e-09	0.0720582	0.240196
rs2293166	A	G	1.0407	2.63902e-08	3.38296e-08	1.51828	2.5807
rs745048	C	A	-1.47553	1.36337e-09	2.03061e-09	0.66334	0.279735
rs71503901	T	C	-0.935442	4.94415e-06	5.34011e-06	0.766019	0.476383
rs4815567	A	G	-1.92864	4.97846e-19	3.19303e-18	1.90976	0.471446
rs7904249	G	A	0.91989	2.32822e-08	2.99429e-08	0.524839	0.890603
rs1496336	C	T	1.0827	1.02304e-15	3.75116e-15	0.640391	1.14244
rs3848524	G	A	-1.2033	5.36741e-10	8.34789e-10	1.12049	0.627012
rs111297484	T	G	-1.55851	8.00195e-12	1.5915e-11	0.36777	0.168467
rs667329	C	T	1.00699	3.43966e-33	5.64391e-31	1.34859	2.7133
rs56197626	T	A	1.0281	4.24893e-08	5.37669e-08	0.144949	0.234951
rs2807761	G	A	1.09856	8.66708e-08	1.06726e-07	0.359511	0.702306
rs285677	T	C	1.43198	1.54598e-09	2.29047e-09	0.57848	1.09321
rs4077585	G	C	-1.30487	7.94154e-09	1.07766e-08	1.75591	0.810774
rs9425321	C	T	-0.963748	2.01065e-08	2.60458e-08	0.46397	0.256283
rs339405	A	C	1.01685	1.80125e-08	2.34879e-08	0.330947	0.508551
rs6932596	C	T	-3.04835	1.79513e-27	5.79443e-26	1.10923	0.139142
rs6068092	G	A	-0.903945	2.79638e-11	5.17288e-11	1.02762	0.77686
rs57838764	T	C	-1.33251	3.8828e-07	4.54533e-07	1.05618	0.629835
rs1527454	G	A	-1.47424	5.92464e-08	7.40675e-08	0.693421	0.366037
rs7644325	A	G	-0.924587	1.23127e-06	1.37984e-06	1.24353	0.934261
rs8027802	G	A	1.28543	1.63553e-13	4.17685e-13	0.282611	0.692119
rs10747049	G	C	-1.10896	2.0682e-09	3.02098e-09	1.02201	0.577231
rs74455850	G	C	1.16821	1.40916e-08	1.86844e-08	0.842338	1.63851
rs878797	A	G	-0.832893	5.02484e-07	5.80629e-07	1.23526	0.754586
rs2236383	C	T	-1.696	3.91983e-11	7.05498e-11	3.83177	1.39616
rs11540049	C	T	1.34368	1.02865e-10	1.76124e-10	0.395615	0.742237
rs2473325	G	A	0.840227	1.93004e-13	4.85344e-13	0.64856	1.03911
rs7484123	G	A	1.35024	2.03787e-15	7.12713e-15	0.0725358	0.180783
rs1646010	G	C	-1.11017	2.22924e-14	6.43603e-14	2.7644	1.4572
rs9592888	G	A	-1.11124	1.62905e-05	1.71163e-05	0.595269	0.32338
rs78453644	T	C	-1.03897	1.4114e-07	1.69454e-07	1.23047	0.660985
rs16260	C	A	-1.20953	6.44011e-13	1.51319e-12	1.32565	0.551266
rs648718	G	T	-0.774438	2.41254e-08	3.09868e-08	3.65775	2.38867
rs6858698	G	C	0.897589	3.58042e-11	6.47964e-11	0.177024	0.317117
rs132793	A	G	-0.919686	4.02607e-13	9.75073e-13	1.37038	0.841713
rs2059138	A	T	-0.821812	1.52982e-06	1.7076e-06	0.452686	0.337377
rs11833608	G	A	-0.922341	8.97921e-10	1.36105e-09	2.26742	1.2917
rs73565707	A	G	1.09252	1.30774e-14	3.94929e-14	0.564623	1.11597
rs4421195	T	C	0.973728	0.00018509	0.000188342	0.774425	1.32689
rs2032915	C	T	-1.03518	2.55105e-07	3.01683e-07	1.43139	0.699078
rs12809335	C	T	-0.872837	1.9477e-16	7.95646e-16	0.599219	0.339471
rs146771131	T	C	0.838649	1.49523e-08	1.97591e-08	0.862362	1.53545
rs6577475	G	A	0.982458	7.48356e-09	1.02115e-08	0.176708	0.312667
rs12680260	C	T	-0.895809	5.26053e-10	8.19461e-10	1.17411	0.812078
rs190144	A	G	-1.29253	2.04441e-12	4.40903e-12	1.48209	0.6008
rs527208	A	G	-2.36884	1.54256e-24	2.78651e-23	0.688548	0.140014
rs281438	T	G	-3.68743	2.73388e-29	1.22341e-27	1.77129	0.142212
rs260746	C	A	-1.19693	9.10931e-08	1.11822e-07	1.21778	0.634498
rs6675421	C	T	-1.31372	3.99679e-06	4.3527e-06	0.706787	0.399651
rs35586766	G	A	1.42133	2.47605e-17	1.19494e-16	0.260493	0.689625
rs2469077	A	G	1.36738	2.04308e-09	2.98651e-09	0.0544349	0.122663
rs4597515	C	A	-1.61132	1.37649e-14	4.13155e-14	2.38821	0.753003
rs12209186	C	T	3.06787	1.24127e-29	6.78905e-28	0.0594731	0.457477
rs7009778	C	T	0.845248	1.76534e-05	1.85286e-05	0.159712	0.258606
rs1413387	G	A	-1.61416	7.22932e-13	1.67662e-12	1.26405	0.524545
rs148499550	G	A	1.50562	7.89493e-10	1.20039e-09	0.15342	0.429564
rs13324312	G	A	1.77797	1.24415e-14	3.77462e-14	0.162306	0.518401
rs11213398	A	G	-1.40704	6.8535e-10	1.05591e-09	1.56474	0.593253
rs9943067	C	T	-0.836692	8.6855e-08	1.06886e-07	1.01158	0.620983
rs10998585	G	C	-0.785821	1.63847e-13	4.17895e-13	1.34518	0.810713
rs1264011	G	A	0.86764	3.13703e-08	4.00764e-08	0.990784	1.34642
rs72841123	G	A	0.979072	2.63809e-12	5.60346e-12	0.954505	1.71719
rs28645205	C	G	-1.36963	3.40699e-14	9.62462e-14	1.43204	0.573269
rs10828339	G	C	-1.07377	1.07809e-14	3.30133e-14	1.17757	0.5645
rs916134	A	G	1.19682	1.45444e-22	1.85946e-21	0.0906526	0.208707
rs2412297	G	A	1.02561	1.13695e-07	1.38274e-07	1.75842	2.64397
rs2665582	T	C	1.8949	2.01699e-17	9.97853e-17	0.110206	0.442899
rs7259723	C	T	-1.68341	4.97796e-25	9.43063e-24	0.38759	0.12299
rs4553232	A	T	-1.34536	2.98242e-07	3.51639e-07	1.05181	0.53699
rs66768718	G	C	-1.70206	1.0374e-10	1.77159e-10	1.86396	0.656906
rs77674344	C	T	-0.935771	1.19698e-14	3.64273e-14	1.29275	0.667734
rs4746970	T	C	1.04116	1.52264e-08	2.00858e-08	1.15651	2.38924
rs11220131	T	C	-1.71793	9.36754e-15	2.91962e-14	0.601402	0.264755
rs773948	A	T	-1.11955	8.7365e-15	2.73484e-14	1.58406	0.865674
rs113993764	A	G	-1.88403	2.79255e-10	4.49227e-10	0.984902	0.460661
rs6512130	G	T	-1.05164	2.28893e-08	2.94569e-08	3.42183	1.8249
rs4788597	C	T	1.1934	5.23793e-07	6.04542e-07	0.703765	1.33371
rs8192516	G	C	1.56066	2.08764e-15	7.28823e-15	0.158698	0.222746
rs2072349	T	C	1.02778	2.21524e-12	4.74625e-12	0.509042	0.997051
rs4552518	T	C	0.996923	2.21828e-05	2.31959e-05	0.0588194	0.0958628
rs213641	C	A	1.43878	1.32257e-08	1.75837e-08	0.267009	0.662347
rs56402930	A	G	-0.814603	0.00134611	0.00135229	1.054	0.64358
rs4148848	G	A	1.25651	1.69076e-12	3.71553e-12	0.746868	1.53482
rs458713	C	T	-1.55397	2.87362e-13	7.11719e-13	2.09202	0.935554
rs4953457	A	T	-1.08486	7.73715e-09	1.05356e-08	0.801047	0.408365
rs11169469	G	T	-1.9242	1.07169e-21	1.08771e-20	1.04898	0.270923
rs2285883	G	A	1.33873	4.02371e-07	4.69631e-07	0.891763	1.73576
rs460271	C	G	1.08516	1.58945e-08	2.0906e-08	0.883492	1.88933
rs9699754	G	T	-1.64876	7.37341e-17	3.26253e-16	0.991798	0.31717
rs6506927	T	C	-2.09209	1.30549e-23	2.05781e-22	0.612488	0.142739
rs3802841	G	T	-1.11097	5.41009e-17	2.45448e-16	0.334588	0.156689
rs2411284	C	T	-1.69875	4.1479e-08	5.25561e-08	0.857378	0.244624
rs4886714	C	T	-1.18036	0.000157446	0.000160296	1.03634	0.580144
rs1248674	A	C	-1.38586	2.16691e-13	5.43521e-13	1.42561	0.672036
rs41104	G	C	-1.3836	7.71547e-14	2.06691e-13	1.2482	0.475093
rs643807	A	G	-0.779729	2.00667e-09	2.94203e-09	3.20155	2.0622
rs7011406	C	T	-1.63201	1.72171e-16	7.10703e-16	1.22861	0.400166
rs348940	C	A	-0.893827	3.96454e-23	5.69794e-22	2.31269	1.244
rs11226896	C	T	-1.36946	5.60043e-13	1.32539e-12	1.81218	0.822871
rs6061231	C	A	-2.07364	9.71689e-19	5.85094e-18	0.542974	0.124056
rs16962017	T	G	-0.877755	1.17708e-10	1.99628e-10	0.945574	0.578845
rs9678017	A	G	1.60777	4.71708e-14	1.30083e-13	0.298574	0.883511
rs12921129	C	T	2.44779	1.4018e-15	5.03676e-15	0.194611	1.04496
rs9997477	C	T	1.7464	1.30463e-11	2.52836e-11	0.355257	1.22084
rs12502958	A	G	-1.33158	5.31345e-15	1.73215e-14	0.831785	0.42835
rs697141	T	C	1.72167	4.2968e-13	1.03681e-12	0.204521	0.667667
rs178602	T	C	-1.01346	5.88656e-08	7.36381e-08	0.871657	0.483464
rs10911213	C	T	0.861422	5.50822e-07	6.3425e-07	0.846377	1.36139
rs35245386	A	C	1.40274	1.1695e-16	5.04987e-16	0.410441	1.06809
rs3803438	C	A	1.21886	3.82631e-12	7.92219e-12	1.34746	2.99535
rs4665898	A	G	-0.817499	2.35116e-05	2.45593e-05	1.07828	0.632992
rs10485651	C	T	-1.03703	2.5622e-16	1.03593e-15	1.57593	0.891291
rs7304594	C	T	0.839998	4.66547e-09	6.50129e-09	0.298008	0.482829
rs35248424	A	G	-0.81227	8.63894e-12	1.713e-11	0.661842	0.414725
rs903568	C	G	-0.737637	1.51906e-09	2.25568e-09	1.3285	0.838907
rs1884637	T	C	1.47526	0.00272316	0.00273148	0.808261	1.64471
rs9467787	G	T	1.21277	4.2284e-11	7.58954e-11	0.617438	0.944428
rs11736046	G	A	-0.857316	6.04257e-05	6.22271e-05	1.86975	1.14002
rs12428755	C	T	-0.939665	1.23219e-07	1.49119e-07	2.19505	1.64184
rs17760633	A	G	0.787217	1.15469e-10	1.96167e-10	0.890262	1.3658
rs78371233	G	A	1.17727	1.01614e-07	1.23964e-07	0.100626	0.186242
rs73198019	C	G	1.97259	1.18447e-22	1.55481e-21	0.272621	1.06347
rs10054548	G	T	1.29686	1.10973e-11	2.17085e-11	0.896333	2.21931
rs193743	G	T	1.13459	2.64216e-10	4.26079e-10	0.531513	0.956233
rs79211467	C	G	1.24508	3.59323e-15	1.19916e-14	0.101836	0.152579
rs17093613	T	A	1.3969	6.66106e-18	3.55437e-17	0.349643	0.911653
rs1220653	G	A	-1.15921	2.53295e-05	2.64302e-05	1.09405	0.590761
rs2585527	G	A	-1.53628	2.38905e-15	8.2527e-15	2.3554	1.09857
rs10783766	C	T	-1.16046	1.75753e-06	1.95292e-06	2.58441	1.34668
rs2272676	G	T	-1.99979	1.90847e-29	9.39447e-28	1.44471	0.357204
rs41309367	C	T	1.7818	1.09189e-12	2.46269e-12	0.295684	0.974858
rs4770072	G	C	-1.57783	1.81526e-21	1.75209e-20	3.73807	1.23801
rs8120558	A	G	-1.66293	2.48572e-09	3.61209e-09	1.39347	0.555906
rs2142840	G	C	1.42287	5.73017e-12	1.16317e-11	0.403209	0.768879
rs16967272	A	C	-1.0127	0.000124619	0.000127203	1.77587	0.937292
rs77100497	C	T	-2.06192	2.46929e-16	1.00042e-15	0.628742	0.161226
rs2059483	C	T	-1.54599	1.60087e-14	4.76869e-14	0.282576	0.0960555
rs3749810	A	C	-1.09126	1.03724e-06	1.16971e-06	1.98317	1.05935
rs34892054	C	T	1.31104	2.1893e-11	4.10155e-11	0.237253	0.468689
rs10059615	C	T	1.48105	2.76078e-09	3.97949e-09	0.796976	1.83477
rs2277911	T	G	1.06367	6.38842e-12	1.28486e-11	0.326327	0.625605
rs3735609	C	G	-0.907229	6.32436e-09	8.71425e-09	0.580292	0.327809
rs3828054	A	G	-1.87103	7.49955e-27	2.14009e-25	1.20246	0.338615
rs11615019	A	G	-1.41517	3.69508e-10	5.8627e-10	0.585474	0.356106
rs4253438	C	T	1.77701	4.6865e-09	6.52597e-09	0.0586676	0.145134
rs615116	G	T	-0.968494	8.67979e-13	1.98727e-12	1.19394	0.798845
rs79388381	C	G	2.45992	1.59224e-21	1.57257e-20	0.288716	1.55488
rs62012200	C	T	-1.21995	1.28518e-06	1.43943e-06	2.28866	1.03834
rs10105040	T	G	1.15348	2.07425e-22	2.47527e-21	0.431686	0.961538
rs10751215	T	C	-1.44206	7.37507e-23	1.00844e-21	1.18375	0.444475
rs7862394	G	A	-1.30049	6.21502e-12	1.25512e-11	0.985946	0.460631
rs2976394	C	T	-0.794089	1.00509e-07	1.2292e-07	2.16891	1.29825
rs482249	G	A	-0.840499	3.15021e-06	3.44789e-06	2.09569	1.28406
rs61699126	G	A	-0.980251	2.86735e-11	5.29626e-11	1.78679	0.907307
rs12579969	G	A	-1.01036	1.7361e-12	3.79999e-12	3.4568	1.69023
rs12435664	T	C	-1.11689	3.89166e-10	6.15476e-10	1.74641	0.874792
rs3848074	C	A	-0.849355	1.4779e-05	1.55614e-05	0.64258	0.453683
rs11700880	T	C	-2.05999	1.4265e-12	3.15592e-12	2.0674	0.509265
rs1400262	G	A	-2.36213	6.07705e-20	4.58456e-19	0.765773	0.144573
rs223861	T	C	-0.981717	7.03725e-12	1.40531e-11	0.805688	0.408118
rs77694338	T	C	1.61194	2.93015e-18	1.66267e-17	0.307781	0.684507
rs13203773	A	C	0.970113	2.31733e-09	3.37737e-09	1.15061	2.27799
rs13344151	T	G	3.45439	4.6638e-21	4.2124e-20	0.04592	0.488275
rs4754431	G	A	-1.03928	2.36796e-08	3.04342e-08	0.948343	0.46042
rs78680354	C	T	-1.72577	9.78461e-14	2.5791e-13	0.536794	0.204335
rs12726706	G	A	1.07261	1.69566e-15	5.99416e-15	0.215921	0.398017
rs11745573	A	G	-1.46357	1.89348e-12	4.1015e-12	0.712508	0.307839
rs3809399	C	T	-0.929969	3.9005e-08	4.95489e-08	1.61129	1.01631
rs11110632	C	G	-2.46592	2.52247e-19	1.72456e-18	0.637525	0.119483
rs73487516	C	A	-1.66675	2.64366e-14	7.56595e-14	1.89401	0.59538
rs4607269	G	T	-1.01197	5.55504e-10	8.62608e-10	0.33011	0.215457
rs3754047	C	A	1.1614	1.01655e-09	1.53496e-09	0.865607	1.50205
rs16849369	C	T	-1.3923	4.55037e-26	1.07948e-24	0.675116	0.251767
rs2425935	C	A	-1.3314	2.17222e-10	3.54946e-10	1.45	0.658457
rs1516921	C	A	-0.956628	2.028e-09	2.96666e-09	1.66997	1.01713
rs3755899	G	A	0.981469	1.16186e-06	1.30576e-06	1.74832	2.36214
rs6567407	A	G	-1.09815	4.68458e-06	5.07088e-06	1.32098	0.799509
rs74182218	C	A	1.26609	5.73857e-12	1.16367e-11	0.286092	0.53852
rs9271680	G	C	1.6007	2.61724e-10	4.22751e-10	0.478056	1.49065
rs7613282	C	T	4.95426	8.03275e-35	1.97706e-32	0.121468	3.9695
rs138439507	G	C	-1.39443	3.21564e-18	1.80903e-17	0.201169	0.0762307
rs62432879	C	T	-1.52404	5.15401e-13	1.22563e-12	0.211061	0.0765712
rs2292551	G	A	0.898952	6.56268e-06	7.04192e-06	0.233822	0.397527
rs6700241	A	G	-1.39856	7.20893e-15	2.28206e-14	1.08915	0.415153
rs73203804	A	C	1.17819	7.48314e-06	7.9904e-06	0.202501	0.345289
rs2293481	T	C	1.39329	1.00591e-07	1.22945e-07	0.193996	0.371368
rs17524614	G	T	-0.817997	6.69835e-06	7.17967e-06	2.85884	1.69615
rs11852677	T	C	-1.12082	1.32536e-08	1.76089e-08	1.7026	0.946851
rs12137088	C	T	1.89776	9.34444e-14	2.46638e-13	0.0700128	0.192398
rs10213586	G	A	1.52972	3.73516e-12	7.75785e-12	0.111276	0.254031
rs57046765	A	G	-1.36405	8.00913e-14	2.14266e-13	0.549569	0.20424
rs4147707	G	C	-0.962071	4.66142e-17	2.14447e-16	4.29483	2.19555
rs3130321	C	T	1.00009	1.11325e-08	1.49115e-08	1.05481	1.76352
rs8059861	C	G	-1.53977	1.54585e-15	5.51411e-15	0.571193	0.210208
rs2286239	G	C	1.45913	4.29549e-22	4.64715e-21	0.321205	0.883448
rs10072275	T	C	1.04533	3.19996e-06	3.5004e-06	1.263	2.61955
rs7024735	C	T	1.49552	1.17661e-16	5.06947e-16	0.13854	0.397752
rs11257795	A	G	-1.48705	1.3252e-26	3.57441e-25	1.43736	0.514382
rs73223431	C	T	-0.85575	0.000670786	0.000676628	1.23746	0.75127
rs112409204	C	G	-0.906096	1.25065e-08	1.665e-08	0.799418	0.542946
rs6808387	C	T	-1.61301	1.78483e-14	5.2531e-14	0.768553	0.251252
rs2252000	G	A	0.898839	2.08177e-12	4.48468e-12	1.07442	1.71604
rs3211270	C	T	-1.13079	3.69356e-12	7.68775e-12	1.398	0.899717
rs234370	A	G	-1.23012	4.52966e-13	1.08634e-12	2.01186	0.836787
rs1284780	T	G	-1.3859	1.69763e-16	7.03711e-16	3.45837	1.31187
rs72737337	G	A	0.861473	0.000846214	0.000852274	1.14012	1.86877
rs6721546	C	T	-2.88216	1.33386e-24	2.43182e-23	0.733283	0.105058
rs7192259	T	A	-0.761474	3.14038e-10	5.02308e-10	0.682872	0.420076
rs2421504	T	C	0.961224	3.92587e-08	4.98391e-08	0.95741	1.61189
rs6424889	G	C	1.11575	2.23141e-11	4.17251e-11	0.64278	1.25932
rs10988294	C	A	1.12459	1.77134e-14	5.2212e-14	0.580379	1.26445
rs9624412	A	G	-0.962859	1.71781e-09	2.53551e-09	2.55683	1.4626
rs13233747	G	A	1.06732	4.61891e-16	1.77977e-15	1.0906	1.99006
rs929042	G	C	1.25622	4.07235e-10	6.4302e-10	0.259111	0.554578
rs222753	C	T	1.14675	7.41328e-08	9.18673e-08	0.772776	1.41532
rs9272024	A	G	1.02448	1.39504e-16	5.9199e-16	0.78832	1.64248
rs74015355	C	T	-1.11661	7.00265e-07	7.9978e-07	1.5113	0.867292
rs9616380	T	C	1.8696	1.18002e-14	3.59668e-14	0.1878	0.697398
rs719235	C	A	0.999773	6.7073e-18	3.56937e-17	1.16031	2.14962
rs72486684	G	A	-0.953525	1.95631e-08	2.53753e-08	2.22091	1.26526
rs1473600	G	A	1.29968	1.29127e-15	4.6566e-15	0.742858	1.76578
rs12952376	C	T	1.74455	1.8403e-08	2.39494e-08	1.16816	2.18054
rs824736	A	G	1.74843	2.44464e-18	1.40746e-17	0.541626	1.36425
rs10883366	G	A	-0.835293	6.39971e-09	8.80576e-09	3.59517	2.20367
rs13197384	C	A	-1.74604	1.67224e-20	1.38346e-19	0.836959	0.244206
rs11136093	C	G	1.00866	1.38645e-11	2.67902e-11	0.779234	1.36999
rs71494332	A	G	-1.17993	0.00134032	0.00134716	0.518914	0.256804
rs12640135	T	C	-1.48221	3.76622e-26	9.04351e-25	4.44461	1.59252
rs6467257	C	T	1.03836	5.50312e-09	7.62e-09	0.842638	1.79903
rs3738505	A	T	1.17991	1.8266e-05	1.91613e-05	0.268991	0.52194
rs79626929	T	G	-1.78756	6.7551e-19	4.17902e-18	0.17522	0.071958
rs17142723	A	G	-0.978777	6.20907e-07	7.12452e-07	1.40519	0.782376
rs61772175	C	T	1.22933	2.64669e-13	6.59663e-13	1.12439	1.89823
rs35884864	C	T	1.21792	7.30588e-16	2.74528e-15	1.34001	2.06955
rs57314044	G	T	-2.05482	1.63026e-14	4.84892e-14	0.888517	0.221578
rs6791206	A	G	1.42514	2.00376e-12	4.3356e-12	0.522778	1.37564
rs17103088	A	G	1.27026	3.76201e-19	2.45278e-18	0.505582	1.04044
rs10093977	G	A	1.29725	3.50647e-10	5.58596e-10	0.325836	0.833779
rs890852	C	A	-1.12255	7.8167e-15	2.45864e-14	0.215303	0.116685
rs7525811	C	T	-1.11134	3.87016e-07	4.53322e-07	2.24356	1.03278
rs3809857	G	T	0.983972	0.000121828	0.000124548	1.40506	2.62838
rs9888117	C	G	1.29217	1.05061e-22	1.39773e-21	1.36464	3.23994
rs2426320	A	G	1.80092	6.31056e-19	3.9698e-18	0.778788	2.78349
rs6856408	A	G	-0.84549	4.94157e-13	1.18082e-12	1.6753	1.10281
rs1134941	G	A	-1.64161	7.98099e-09	1.08153e-08	1.49899	0.578143
rs10853974	C	T	-1.36438	5.25204e-12	1.07163e-11	2.25513	0.872051
rs1217397	G	A	-1.53389	6.6776e-17	2.99503e-16	0.20149	0.0723273
rs6952900	T	C	1.20665	3.94439e-07	4.6092e-07	1.44219	3.06485
rs8056718	G	C	-1.12333	4.81439e-07	5.57292e-07	0.682429	0.314153
rs1376593	G	A	-1.27166	6.35549e-08	7.93027e-08	1.84845	0.923842
rs3745656	C	G	-1.58967	6.32401e-10	9.76625e-10	1.08327	0.430767
rs7036891	A	G	-1.44543	2.99386e-10	4.80041e-10	0.549973	0.252738
rs111692538	A	G	-1.23943	3.05007e-11	5.58659e-11	3.50433	1.76084
rs10110970	G	C	1.47048	5.9908e-09	8.27781e-09	0.990733	1.78163
rs1406389	A	T	-1.03843	7.94607e-07	9.04382e-07	1.27746	0.735119
rs4926167	T	G	1.08322	3.43818e-09	4.90209e-09	1.48069	2.75323
rs73360407	C	G	1.28446	4.05138e-09	5.69391e-09	0.417725	0.889707
rs6763092	A	G	-1.07393	2.23393e-23	3.35772e-22	1.18244	0.563675
rs34180227	G	C	-0.959931	1.69575e-06	1.88534e-06	1.75773	1.18294
rs230208	T	C	2.61172	4.36616e-18	2.38805e-17	0.170482	1.12422
rs1005473	A	C	-0.834082	9.28763e-08	1.13869e-07	2.28357	1.40424
rs2400396	A	G	-1.28921	5.17286e-11	9.18428e-11	0.449915	0.215177
rs6485471	T	C	-0.898288	5.27648e-11	9.35982e-11	0.105661	0.0553492
rs2048718	C	T	-1.22454	5.47293e-05	5.6479e-05	1.72846	0.82036
rs7818181	G	A	-1.14275	8.34484e-08	1.02951e-07	0.212731	0.11388
rs16968472	C	G	-1.031	4.73724e-11	8.46427e-11	1.66011	0.806111
rs7995032	G	A	-2.64313	9.09678e-22	9.32894e-21	4.63087	0.757337
rs78670690	G	A	-1.39684	5.88158e-11	1.03585e-10	1.33509	0.519
rs10447226	G	T	-1.5342	6.86112e-11	1.19978e-10	0.690044	0.312725
rs2315007	T	C	-0.745518	4.05736e-10	6.41167e-10	1.22989	0.882748
rs463260	C	T	-1.11316	2.65304e-18	1.52298e-17	1.73479	0.81472
rs56006341	G	T	-0.813235	6.43959e-07	7.37612e-07	1.14464	0.684456
rs400615	T	C	1.00485	7.8714e-13	1.81697e-12	0.361628	0.614488
rs7973392	A	C	1.33579	4.01082e-21	3.66739e-20	0.0725273	0.180606
rs34113003	C	T	-1.23511	3.09185e-18	1.74437e-17	0.870782	0.383649
rs6932888	G	C	1.82006	2.07565e-17	1.01919e-16	0.226408	0.839782
rs35763419	A	G	-0.905539	1.81616e-14	5.33733e-14	1.96398	1.26355
rs1204080	A	G	-0.821418	1.13087e-10	1.9262e-10	0.158685	0.101344
rs2075784	G	A	1.41501	1.47825e-26	3.8809e-25	0.0947355	0.271905
rs2276979	A	G	-1.09071	9.88918e-19	5.93652e-18	1.97842	0.925662
rs567806	C	T	-0.956084	6.69541e-06	7.17967e-06	0.789258	0.472585
rs73077111	C	G	-1.01561	2.64572e-09	3.82483e-09	2.60257	1.50828
rs9474491	T	C	1.66201	4.65868e-12	9.55515e-12	0.486917	1.25593
rs28424067	G	A	-1.37693	1.45959e-21	1.45148e-20	0.956023	0.37552
rs6580741	G	C	-1.11278	2.59952e-15	8.93272e-15	1.95268	0.903145
rs2922091	T	C	-1.66295	5.7696e-18	3.11242e-17	0.131085	0.0505203
rs34253116	A	C	-0.980652	3.21282e-09	4.59074e-09	1.8701	1.05857
rs61928643	A	G	0.973854	1.11909e-06	1.25985e-06	1.17635	2.22181
rs545855	G	C	0.951891	1.38844e-13	3.57364e-13	0.600475	1.01311
rs12908911	A	G	1.24253	3.60041e-13	8.79554e-13	0.609331	1.46158
rs3801320	C	A	1.36593	2.99063e-18	1.69211e-17	0.206983	0.548884
rs12820985	A	C	1.2192	1.21865e-06	1.36725e-06	0.645448	1.18458
rs10800118	G	C	-0.877737	2.79009e-10	4.49197e-10	1.3675	0.859986
rs2301615	C	T	1.62662	2.29623e-17	1.12191e-16	0.145809	0.451509
rs4554934	C	G	0.827711	8.78039e-06	9.34518e-06	0.235014	0.374309
rs8071962	A	G	-1.15012	1.3219e-06	1.47804e-06	0.552375	0.308129
rs1024097	A	T	-2.17869	3.15989e-21	2.94873e-20	0.340344	0.0769668
rs7937289	G	A	0.913726	1.76887e-08	2.31115e-08	0.2523	0.404548
rs6697805	C	A	-1.19669	1.41524e-10	2.37159e-10	0.64376	0.317074
rs10461018	C	T	-1.65585	5.96457e-24	9.86911e-23	0.711898	0.232375
rs10932763	G	C	-0.827773	1.00824e-07	1.23152e-07	0.913668	0.616804
rs3756087	A	G	0.786819	1.46629e-11	2.81671e-11	0.558044	0.926393
rs59538223	C	T	1.512	8.16563e-14	2.17861e-13	0.553871	1.1406
rs4985988	T	C	1.77001	1.73812e-10	2.87836e-10	0.66412	2.25004
rs4932175	C	T	-1.82594	1.73052e-10	2.87301e-10	1.21526	0.523052
rs3740591	C	T	0.920556	9.02636e-08	1.10942e-07	0.610793	1.01906
rs737985	C	T	0.992101	4.18281e-14	1.16822e-13	0.306406	0.544637
rs243548	G	A	1.47357	2.39878e-25	4.97178e-24	0.118261	0.304935
rs957633	C	G	2.6978	3.00723e-14	8.53204e-14	0.124377	0.807295
rs174594	C	A	1.24836	1.51523e-23	2.34921e-22	0.409543	0.971654
rs4873805	T	C	-1.07842	3.30673e-12	6.94132e-12	1.43621	0.68012
rs2251039	C	T	-0.834612	3.54401e-10	5.64119e-10	0.293237	0.163807
rs12974373	T	C	1.34605	5.26143e-12	1.07244e-11	0.106278	0.26163
rs2978982	T	C	-0.760363	7.93309e-09	1.07726e-08	0.48635	0.29175
rs4768852	A	C	1.18538	1.76761e-12	3.85002e-12	0.444301	0.829571
rs12537543	C	T	1.13071	1.66557e-08	2.18198e-08	0.373636	0.537598
rs13295738	C	T	-1.32708	2.11317e-08	2.72841e-08	1.39483	0.527658
rs10876228	C	T	0.974463	1.09751e-11	2.15025e-11	0.657783	1.19499
rs34026312	G	A	-1.87665	1.9025e-15	6.6774e-15	0.0695345	0.0187853
rs2161456	C	T	2.13631	8.33646e-18	4.3772e-17	0.167669	0.75726
rs743575	T	G	-2.16839	2.42787e-21	2.32062e-20	1.08918	0.23973
rs58971982	A	C	-0.876169	1.72552e-12	3.78346e-12	0.792992	0.461389
rs1531564	C	T	2.79403	2.49544e-21	2.35096e-20	0.131874	0.897791
rs13007031	C	A	1.78508	2.24093e-22	2.62642e-21	0.880261	3.14733
rs698885	C	G	-0.891432	3.29685e-07	3.88248e-07	2.03607	1.33914
rs12541377	C	G	0.906085	0.000745869	0.000751979	0.931416	1.63648
rs11967	G	A	0.863849	1.9026e-06	2.10818e-06	0.516221	0.899531
rs12580051	T	A	-2.06561	1.48613e-19	1.05638e-18	0.554545	0.135576
rs33977706	C	A	1.25655	1.56381e-18	9.19145e-18	0.385992	0.903604
rs11636571	A	G	-1.35442	1.18348e-10	2.0054e-10	2.38554	0.918708
rs28433362	T	C	2.20977	2.88013e-19	1.92237e-18	0.262677	1.18319
rs524808	G	A	1.26955	8.49087e-08	1.04622e-07	0.640144	1.19728
rs79360594	A	C	-1.11577	2.66948e-15	9.15717e-15	1.79966	1.02371
rs758191	G	T	-1.5085	8.08067e-11	1.40499e-10	0.187982	0.09414
rs12630379	G	C	1.02277	5.02192e-12	1.02787e-11	1.05361	2.14165
rs1465895	A	G	-0.939128	1.91008e-14	5.58003e-14	0.901273	0.507508
rs2277616	G	A	1.09575	3.678e-13	8.97397e-13	0.787486	1.71861
rs7643115	G	A	1.00098	1.21208e-11	2.35828e-11	0.282525	0.574305
rs1510394	T	A	-1.0554	3.50177e-06	3.82629e-06	0.214542	0.178208
rs7700355	C	T	0.90682	4.09786e-17	1.91201e-16	1.30612	2.22784
rs3740777	C	A	-3.01446	2.30259e-20	1.85259e-19	0.695331	0.086909
rs1535475	T	C	-1.29219	1.42169e-08	1.88378e-08	2.06303	1.1485
rs6978317	T	G	-1.09164	2.21592e-20	1.80295e-19	0.577436	0.310304
rs11103337	G	A	-1.56738	3.09724e-11	5.662e-11	0.693295	0.255959
rs12951761	G	A	0.882121	8.18945e-13	1.88597e-12	0.751907	1.31344
rs11855623	C	G	-1.10395	1.66237e-08	2.17924e-08	0.724688	0.383218
rs6086244	A	G	-1.46945	2.10652e-20	1.72823e-19	3.17985	1.10534
rs2403278	G	A	-1.11668	6.17262e-10	9.54743e-10	0.83877	0.4659
rs2272153	G	C	-1.57172	1.06633e-13	2.79202e-13	0.622803	0.366645
rs12983775	G	A	1.29255	1.85621e-26	4.65387e-25	1.40924	3.43826
rs12952012	C	T	1.89187	6.75325e-12	1.35134e-11	1.04721	3.90347
rs11086426	T	C	-1.42839	5.65544e-09	7.82541e-09	0.890555	0.330258
rs744533	T	C	2.84876	3.82803e-41	2.70936e-38	0.154627	1.10583
rs507506	A	G	0.880881	1.96711e-10	3.23578e-10	1.17872	1.89395
rs11679770	G	A	-1.0817	4.66025e-06	5.04733e-06	1.57526	1.01981
rs117575775	T	C	3.60146	3.31396e-22	3.66583e-21	0.108139	1.27405
rs62525608	T	C	-0.883783	4.67772e-07	5.42109e-07	0.470265	0.314867
rs10171857	G	A	0.839666	6.0068e-11	1.0532e-10	1.48634	2.66918
rs13409494	C	T	-0.827171	3.07208e-09	4.39923e-09	2.34567	1.32098
rs2072895	C	G	-1.12185	1.77198e-12	3.85529e-12	0.944246	0.447624
rs10951876	A	C	1.65832	4.54227e-15	1.49811e-14	0.880428	2.86517
rs61046758	C	T	-1.33045	9.91521e-16	3.64236e-15	0.797292	0.472303
rs55680342	C	T	1.17068	5.1719e-08	6.49456e-08	0.485755	0.966189
rs10116416	G	A	1.32083	1.7968e-12	3.90497e-12	0.729157	1.28288
rs75921536	C	T	1.69841	7.35858e-13	1.70459e-12	0.178868	0.281123
rs880749	T	C	1.03632	6.13901e-06	6.5981e-06	0.985924	1.72392
rs73810843	A	C	1.71126	8.49943e-10	1.29031e-09	1.04322	2.66364
rs574266188	G	A	-1.24686	1.66707e-13	4.23544e-13	1.14613	0.576009
rs1485089	G	A	-0.774191	1.36845e-07	1.648e-07	0.851739	0.589885
rs888395	G	A	1.2762	7.37696e-10	1.13037e-09	0.212958	0.436668
rs34713741	C	T	-1.25236	2.76444e-12	5.84033e-12	1.68579	0.76652
rs1406812	T	C	1.15475	6.31375e-10	9.75806e-10	0.219507	0.401074
rs57470915	A	G	1.68268	2.03953e-18	1.18113e-17	0.153456	0.387397
rs62525041	C	T	-0.99478	6.48745e-19	4.05517e-18	0.855508	0.429575
rs12441717	G	C	-0.881144	2.50512e-14	7.20085e-14	1.41839	0.839184
rs13151786	G	A	-0.762977	7.75552e-10	1.18011e-09	0.584465	0.408746
rs10761779	A	G	-0.872584	5.87619e-08	7.35551e-08	1.55624	1.04041
rs1179132	G	A	-1.31203	4.10345e-19	2.66657e-18	1.14786	0.449137
rs8108621	G	A	-1.42945	4.18424e-07	4.87789e-07	3.68551	1.70328
rs13378385	G	T	1.24212	2.22739e-08	2.87024e-08	1.23817	2.69786
rs880234	C	T	0.995742	9.12348e-07	1.03242e-06	0.473336	0.85762
rs4618204	T	C	1.16894	2.00367e-22	2.40563e-21	0.435389	0.980708
rs2081232	G	A	1.05841	0.00177494	0.00178218	0.411986	0.73078
rs6572937	C	T	-1.59747	2.90628e-05	3.02936e-05	1.97181	0.811041
rs57688464	G	C	1.12945	3.14107e-06	3.4398e-06	0.355341	0.706015
rs2303437	C	T	-0.996082	1.91739e-17	9.55784e-17	0.756222	0.469493
rs5016900	G	C	-1.13637	5.43575e-09	7.54263e-09	3.52308	1.82673
rs8112598	C	T	2.05547	1.04884e-17	5.42038e-17	0.118152	0.452225
rs2740515	G	C	-1.364	2.33477e-27	7.18307e-26	0.82442	0.320573
rs1537371	C	A	-0.915711	1.74476e-15	6.14567e-15	1.69353	0.904585
rs11069649	C	G	2.20679	1.23302e-19	8.92581e-19	0.39969	1.84797
rs8024832	A	C	-1.43194	8.24884e-18	4.34277e-17	0.17162	0.0646793
rs10911201	G	T	-1.05561	8.27045e-06	8.82629e-06	0.594847	0.331636
rs3099840	A	G	-0.931107	6.74473e-13	1.5783e-12	0.927908	0.546187
rs117414860	G	T	1.39668	6.95371e-17	3.0977e-16	0.622899	1.34487
rs1776179	T	C	-1.36994	3.76272e-09	5.30715e-09	1.26141	0.605478
rs12570358	A	C	-2.37742	1.8643e-22	2.25742e-21	2.12637	0.38238
rs12114540	G	T	-1.09088	2.95117e-11	5.42563e-11	0.49186	0.263723
rs17752307	T	G	1.84231	6.05064e-18	3.25511e-17	0.152047	0.540894
rs4245736	G	C	-1.25704	9.98967e-14	2.62963e-13	2.02315	1.06337
rs57600971	C	T	-1.02259	1.16928e-06	1.31335e-06	1.32461	0.806318
rs6503984	G	T	-0.795841	3.50729e-18	1.93984e-17	0.657745	0.377631
rs3816916	A	C	-1.20265	5.62071e-08	7.04916e-08	0.853166	0.514599
rs6761390	C	A	-2.51299	3.2401e-25	6.37976e-24	0.61675	0.168402
rs79544247	C	T	0.950792	8.40239e-07	9.55214e-07	0.165017	0.281914
rs488168	A	G	1.51817	5.77633e-15	1.87066e-14	0.106582	0.300192
rs968532	G	T	-0.938551	7.48174e-11	1.30368e-10	0.92004	0.50881
rs2288542	G	A	2.14157	3.79878e-12	7.87347e-12	0.232014	1.06782
rs6089951	C	T	1.6059	1.8026e-16	7.39442e-16	0.353129	1.04532
rs3810445	G	C	0.944065	7.01229e-07	8.00417e-07	0.757985	1.21497
rs6121020	C	T	1.32936	7.63752e-07	8.7027e-07	0.418042	0.869209
rs1993998	A	G	-1.68017	1.65055e-16	6.87088e-16	0.866282	0.330233
rs2025027	G	A	-1.20658	2.18664e-12	4.69008e-12	1.16242	0.905078
rs9556960	T	C	0.912325	1.38349e-10	2.32034e-10	0.211628	0.373949
rs138752185	T	C	0.836441	7.1793e-09	9.82351e-09	0.079821	0.142121
rs182784	A	G	1.55502	1.25544e-16	5.38552e-16	0.267198	0.768875
rs11131799	G	A	0.893675	1.26378e-07	1.52849e-07	0.485138	0.865514
rs17795091	A	T	-0.708805	1.19974e-23	1.92057e-22	2.21608	1.35583
rs17243157	C	T	1.37488	1.63772e-10	2.7296e-10	0.28814	0.76117
rs11878228	T	G	-0.813495	4.37361e-07	5.08661e-07	1.38114	0.782522
rs1528494	G	A	-1.96259	1.06029e-17	5.44783e-17	0.712901	0.200528
rs27160	T	C	1.34231	1.19448e-08	1.59237e-08	0.499712	1.05084
rs36196715	G	C	-1.02801	5.1789e-23	7.28376e-22	1.25889	0.611267
rs9461629	T	C	-1.22309	7.07446e-10	1.08655e-09	0.791488	0.353425
rs12045742	C	G	-0.908715	2.99113e-11	5.49397e-11	0.434866	0.255289
rs340638	C	T	-1.8391	3.18176e-11	5.80358e-11	1.12344	0.420174
rs7777706	C	T	-1.02963	1.25009e-12	2.79074e-12	1.30659	0.75681
rs1896416	A	G	-0.993285	1.47341e-05	1.55224e-05	3.74122	2.01586
rs7562388	A	G	-1.02586	7.11958e-05	7.32417e-05	1.13086	0.7013
rs2296290	C	T	1.03947	4.52174e-06	4.9027e-06	0.720312	1.12557
rs6790026	G	C	-1.57837	6.44465e-12	1.29485e-11	0.630434	0.25644
rs4803459	T	C	1.00134	9.3092e-17	4.06426e-16	1.00903	1.69756
rs112358601	C	T	1.14648	6.75701e-15	2.15983e-14	0.2896	0.608336
rs10972303	C	A	-1.58075	2.15626e-12	4.63502e-12	0.711046	0.243644
rs2241073	T	G	-0.794469	9.53603e-09	1.28518e-08	0.754119	0.47229
rs12418197	A	G	-1.01213	1.41295e-14	4.22811e-14	0.750739	0.40243
rs6519156	C	T	-1.08122	2.76258e-22	3.14423e-21	2.01492	0.951955
rs116494882	C	T	-2.3485	1.65509e-30	1.20699e-28	0.50041	0.0982554
rs2280059	G	A	-1.58667	7.48321e-12	1.49134e-11	0.838884	0.303382
rs6495141	T	C	1.19042	2.28097e-11	4.25306e-11	0.45048	1.04381
rs78538011	C	T	-0.864932	1.18961e-19	8.64334e-19	0.849011	0.543291
rs10181752	A	G	-1.47469	7.44275e-10	1.13868e-09	1.33142	0.47771
rs111790442	A	G	-0.973558	9.1583e-27	2.5761e-25	0.557845	0.283939
rs11652810	C	A	1.41993	2.187e-07	2.59879e-07	0.192793	0.355051
rs61801971	A	T	1.17344	3.96156e-08	5.02597e-08	0.908015	1.84366
rs11221619	T	C	-1.28977	1.28488e-07	1.55306e-07	0.567436	0.232219
rs8384	G	C	1.46727	2.27482e-18	1.31353e-17	0.436782	1.20733
rs432266	T	C	-1.54542	2.78305e-22	3.14932e-21	0.699346	0.240822
rs6723016	T	C	1.28557	1.35545e-13	3.49329e-13	0.429748	0.877923
rs3813902	T	C	1.42923	5.14939e-18	2.80087e-17	0.221721	0.453552
rs57378308	G	A	1.36618	2.43359e-10	3.95033e-10	0.385508	0.700305
rs2274432	G	A	1.0116	1.82174e-14	5.34577e-14	1.60919	3.24898
rs274032	C	G	-1.37968	4.77984e-06	5.16831e-06	1.68742	0.807606
rs6051490	C	T	-1.11143	2.9878e-06	3.27925e-06	1.17249	0.641941
rs2025087	T	G	-0.897263	4.4952e-16	1.7355e-15	0.83251	0.443712
rs909964	G	A	2.51534	5.6599e-18	3.06163e-17	0.0898467	0.511328
rs111066509	G	T	-1.60721	9.37125e-15	2.91962e-14	0.245659	0.124283
rs575633	G	T	-1.0221	1.84972e-08	2.40561e-08	0.902034	0.452946
rs75226604	A	G	0.95435	3.07091e-15	1.04082e-14	0.581043	1.13641
rs9260138	C	G	-1.50539	1.17918e-08	1.57501e-08	7.01623	3.07884
rs12058658	C	T	-0.915678	1.36449e-07	1.64423e-07	0.489199	0.27427
rs7234029	A	G	-3.47805	2.66595e-24	4.64536e-23	1.8395	0.169974
rs941138	T	C	-1.1554	1.53827e-08	2.026e-08	0.735947	0.334711
rs1569646	C	A	-1.18298	2.21439e-20	1.80295e-19	2.49806	1.07319
rs2205827	A	G	1.73343	1.40067e-12	3.10378e-12	0.676328	1.81591
rs196343	A	G	1.15315	3.93718e-07	4.60436e-07	1.50597	3.1533
rs3815465	C	A	1.98343	1.15091e-14	3.51886e-14	0.155166	0.322532
rs542134	C	G	1.17854	1.98016e-11	3.72037e-11	0.257883	0.583631
rs2272240	T	C	1.30731	1.48025e-15	5.28967e-15	0.629307	1.47139
rs1660352	C	A	1.20267	1.93276e-14	5.63792e-14	0.0907189	0.183367
rs10760168	C	T	1.2553	4.62501e-12	9.5059e-12	0.319817	0.700013
rs1243660	C	A	1.18531	4.14489e-08	5.25517e-08	1.28801	2.68947
rs2512628	G	A	1.14859	3.00943e-10	4.82146e-10	0.0908764	0.201654
rs2075660	C	A	0.990667	2.40827e-10	3.91245e-10	1.71998	3.42852
rs117523174	C	T	2.11336	2.32752e-22	2.71177e-21	0.104942	0.443024
rs10732271	C	T	2.24441	4.40433e-14	1.22315e-13	0.920507	2.97435
rs16934639	T	C	-0.917527	3.22064e-07	3.79499e-07	0.0458848	0.0290221
rs9896781	G	A	1.51624	4.47127e-10	7.02068e-10	0.192237	0.561194
rs62289032	C	T	1.9988	2.56227e-22	2.94817e-21	0.264777	1.02663
rs3212774	A	G	-1.29031	6.97732e-13	1.62776e-12	0.730922	0.304264
rs74971144	C	T	0.868941	0.000134919	0.000137645	0.0601338	0.105616
rs6911782	T	A	-1.72532	2.44543e-20	1.94941e-19	1.04876	0.316436
rs11642797	T	G	-1.78429	3.26802e-18	1.83326e-17	1.24779	0.36986
rs11944749	G	C	-1.34204	5.58847e-13	1.32415e-12	1.30341	0.707116
rs954409	C	G	0.964391	1.05199e-15	3.83588e-15	0.393032	0.700741
rs1980192	G	A	-1.43911	6.48921e-12	1.30247e-11	1.41671	0.525963
rs34648	T	C	4.30095	1.05367e-46	2.07469e-43	0.0657821	1.29665
rs1170183	C	A	-1.96129	1.47015e-20	1.23706e-19	2.32957	0.579099
rs2423308	A	G	1.19031	7.43334e-09	1.015e-08	0.177243	0.299902
rs2848677	A	G	-0.951892	1.15097e-07	1.39892e-07	1.19819	0.65988
rs11993347	T	C	-1.15005	1.05567e-13	2.76779e-13	0.372692	0.166367
rs1245580	A	G	1.37677	1.25993e-19	9.0872e-19	0.350511	0.890582
rs8105140	G	C	1.22713	2.79013e-07	3.29758e-07	0.184366	0.356563
rs6062490	G	C	1.68766	5.10625e-11	9.07419e-11	1.13976	2.98977
rs8111051	C	A	-0.912944	1.80623e-08	2.35371e-08	1.31914	0.925203
rs2863154	C	T	-0.894876	1.88677e-06	2.0918e-06	2.16636	1.2241
rs59000923	G	T	-0.951569	7.90839e-21	6.92072e-20	1.32413	0.746988
rs12986312	G	T	-1.01595	9.99089e-05	0.000102405	0.548936	0.32158
rs2076298	G	C	1.02999	1.53139e-08	2.01828e-08	0.131568	0.264068
rs66708191	C	A	0.874529	3.32514e-18	1.86e-17	0.529684	0.928532
rs2862842	G	A	1.28305	4.64028e-12	9.52732e-12	0.280135	0.572203
rs2927472	T	C	-1.23134	1.24944e-13	3.22853e-13	0.275725	0.16333
rs60603793	T	G	-1.13271	5.22464e-14	1.42989e-13	0.700461	0.363036
rs4682852	C	T	0.945422	2.5418e-09	3.68813e-09	0.600663	0.956957
rs3757100	C	T	1.50132	2.70626e-06	2.97855e-06	0.735733	1.82209
rs71517805	T	C	1.17557	5.61493e-12	1.14331e-11	0.217205	0.381941
rs61927201	T	C	1.65507	3.93174e-16	1.53909e-15	0.18741	0.590157
rs7903876	T	C	-1.09406	1.0861e-12	2.45245e-12	1.63884	0.903748
rs13236202	T	G	-1.01413	7.74084e-07	8.81533e-07	0.314923	0.169995
rs7547516	A	G	-1.34122	3.9704e-20	3.09001e-19	1.25977	0.495007
rs9260122	G	T	1.24554	4.07719e-23	5.81738e-22	1.99717	4.75939
rs71421262	A	G	-1.48018	2.95151e-16	1.1812e-15	1.07857	0.540558
rs2236141	C	T	-1.84326	4.16972e-14	1.16787e-13	0.606176	0.168828
rs1870086	T	G	1.16132	4.1355e-10	6.52467e-10	0.30483	0.49337
rs13866	C	T	-1.24516	3.54543e-07	4.16525e-07	2.19116	1.06109
rs6531053	T	C	0.960311	8.56245e-06	9.11815e-06	2.12803	4.10448
rs17426359	A	C	1.92773	2.75996e-25	5.60244e-24	0.116849	0.456757
rs17424994	T	C	0.834003	2.01753e-09	2.95355e-09	1.15937	1.97401
rs13253086	A	G	-1.47186	6.66184e-12	1.33576e-11	1.6061	0.703887
rs3760959	A	G	1.26834	3.95554e-29	1.69314e-27	0.635801	1.54121
rs2743505	T	C	0.952225	7.56439e-10	1.15639e-09	0.158993	0.265752
rs60549462	T	G	1.06117	3.37731e-13	8.29168e-13	0.555866	1.02687
rs60084614	C	A	1.04886	3.06959e-10	4.91384e-10	0.875866	1.5083
rs2072025	G	A	-1.14697	1.02543e-06	1.15707e-06	1.58613	0.872354
rs5002490	T	C	1.69699	5.47316e-11	9.67384e-11	1.08432	2.87366
rs67138019	C	T	0.926754	8.98256e-09	1.21225e-08	0.0622476	0.0986571
rs4789580	T	G	-0.953299	7.56211e-16	2.83615e-15	0.282967	0.180224
rs9852488	C	T	-1.0257	3.96278e-05	4.11535e-05	0.449142	0.274578
rs61984854	C	T	0.962523	9.60542e-11	1.6518e-10	0.818712	1.47692
rs515151	G	C	-0.799144	5.729e-07	6.58517e-07	0.671824	0.504242
rs29938	T	C	-0.889286	3.08353e-19	2.05117e-18	1.02842	0.556858
rs60292279	T	C	1.24046	1.40612e-07	1.6917e-07	0.29718	0.6158
rs2306941	T	C	-1.4921	6.72524e-16	2.53678e-15	0.316534	0.112163
rs12430974	A	G	-1.63031	4.96562e-13	1.18513e-12	0.261507	0.088155
rs436045	A	G	-1.44066	8.64865e-17	3.79269e-16	0.687418	0.258573
rs2659009	G	A	2.64224	7.79004e-16	2.91055e-15	0.24251	1.50025
rs12526703	G	A	-1.28229	9.97427e-12	1.9659e-11	1.74514	0.815574
rs4129181	A	G	-1.1055	7.35385e-09	1.00529e-08	0.562407	0.258877
rs56397627	C	G	-1.024	2.70997e-09	3.91197e-09	1.01164	0.555384
rs1350013	G	C	1.3235	6.00272e-11	1.0532e-10	0.0512733	0.126156
rs72655609	C	G	-2.27783	2.08678e-19	1.44679e-18	1.52745	0.316754
rs462907	C	G	-1.30652	7.22536e-08	8.96455e-08	2.3721	1.23478
rs2291497	G	A	1.76986	2.84746e-14	8.10211e-14	0.239491	0.864605
rs10195776	G	A	-1.23301	4.4989e-09	6.29143e-09	1.15743	0.489451
rs45620433	C	G	-1.17629	1.43453e-11	2.76378e-11	3.36523	1.43399
rs12784396	C	T	-1.1641	3.39598e-11	6.16853e-11	0.646498	0.298352
rs10914186	G	C	-2.23344	1.86722e-26	4.65387e-25	0.129111	0.031555
rs10911253	T	C	-1.73088	5.6025e-22	5.89911e-21	0.926068	0.277459
rs6010014	G	C	-1.91219	2.96757e-16	1.18522e-15	0.808122	0.218169
rs2924275	G	T	2.12812	1.86876e-22	2.25742e-21	0.15748	0.724109
rs9330298	C	A	1.65239	3.95719e-30	2.78275e-28	0.59624	1.88356
rs73597820	G	A	2.80717	3.02666e-16	1.20637e-15	0.170272	1.01692
rs251108	T	C	-2.05368	1.2087e-16	5.19634e-16	1.04431	0.255294
rs10801175	A	G	1.028	2.04104e-07	2.42975e-07	0.244778	0.430183
rs10424724	A	C	0.883496	8.4854e-06	9.04099e-06	0.759901	1.40405
rs12245661	A	T	-1.71467	6.41572e-08	8.00035e-08	0.356986	0.166808
rs2301943	C	G	0.814395	1.96572e-18	1.14174e-17	1.29831	2.0479
rs59129256	C	T	1.68738	1.65078e-11	3.13442e-11	0.508335	1.69484
rs9595311	T	G	-0.976904	0.000844082	0.000850562	0.432305	0.254932
rs12941407	C	T	-1.24101	3.5499e-13	8.68291e-13	1.32823	0.550286
rs10753591	C	T	1.7848	6.83314e-26	1.58288e-24	0.572111	1.94215
rs1044510	C	T	-1.22241	6.85465e-13	1.60105e-12	4.04653	1.73731
rs6781790	C	T	1.04533	1.89527e-07	2.25759e-07	0.683799	1.25577
rs28384491	C	T	-1.36805	2.50986e-20	1.99271e-19	0.379454	0.147455
rs7189513	C	T	1.11558	1.82423e-12	3.9602e-12	0.442521	0.938594
rs780112	C	G	-0.937345	2.18931e-08	2.82487e-08	0.415912	0.246055
rs58763006	A	G	-1.68887	1.01349e-19	7.41843e-19	1.22379	0.364862
rs77956583	G	A	-1.11221	2.08761e-08	2.69896e-08	2.771	1.46956
rs4145515	T	G	1.47211	2.10189e-28	8.27723e-27	1.95888	5.5052
rs12562182	G	C	-0.877297	4.66579e-19	3.02202e-18	2.53629	1.48838
rs1007231	T	C	-0.937617	9.84334e-07	1.11196e-06	1.19535	0.776467
rs4535042	T	G	1.19965	5.28764e-10	8.23032e-10	0.210272	0.483574
rs58896392	G	A	-1.21106	1.70543e-07	2.0401e-07	2.49789	1.43143
rs34904236	G	T	1.31592	4.44345e-09	6.22099e-09	0.556169	0.96911
rs3823111	G	A	1.68814	2.3951e-17	1.15871e-16	0.679891	1.62765
rs115909342	C	G	0.869229	2.72332e-06	2.99565e-06	0.34589	0.582988
rs4431553	A	C	-1.16204	1.73995e-09	2.56626e-09	0.591897	0.324271
rs2232669	C	T	1.05175	1.11023e-11	2.17085e-11	0.366337	0.747248
rs67315477	T	A	1.06008	2.76074e-09	3.97949e-09	0.374199	0.66118
rs6075350	G	C	0.929672	5.54558e-16	2.12024e-15	0.23672	0.452909
rs1681852	T	G	1.05412	3.7469e-09	5.29243e-09	0.399617	0.704787
rs10245969	C	T	1.31108	1.93326e-26	4.75825e-25	0.619912	1.51107
rs60751243	G	T	1.11506	1.20767e-10	2.04462e-10	0.231497	0.491727
rs62074054	T	C	1.01624	1.58862e-06	1.77023e-06	0.48036	0.889215
rs2231568	C	T	-1.29959	0.000122432	0.0001251	1.01166	0.546743
rs75432828	G	A	2.72891	1.40646e-25	3.01014e-24	0.106112	0.679003
rs4664423	T	C	1.70186	1.08247e-07	1.31892e-07	0.571595	1.39063
rs4078410	T	C	-0.8401	1.20362e-09	1.79677e-09	0.224954	0.138061
rs2165163	G	C	1.19324	5.96289e-16	2.25787e-15	0.438285	0.796391
rs638050	T	C	-1.0847	1.34781e-11	2.6069e-11	1.74258	0.816627
rs114420443	A	G	1.92846	5.18865e-14	1.42489e-13	0.167081	0.518153
rs60395012	C	T	-1.06526	1.79715e-07	2.1433e-07	2.05944	1.01139
rs10801654	T	A	2.42418	3.9504e-33	5.98333e-31	0.557432	2.8344
rs2274269	G	A	1.65889	4.30516e-10	6.78148e-10	0.626113	1.08273
rs3940435	G	A	-1.14	2.83581e-14	8.08061e-14	2.33805	1.1484
rs56659624	G	C	-1.19466	5.25477e-14	1.43504e-13	0.395168	0.219922
rs6002687	G	C	-1.04782	1.51917e-16	6.39157e-16	0.95776	0.512606
rs2834856	C	A	0.834969	3.75585e-09	5.30126e-09	1.21325	1.93143
rs2242029	A	G	-0.831316	2.86498e-08	3.66784e-08	0.628057	0.381788
rs1718985	G	A	-1.11263	6.34975e-10	9.79832e-10	1.96193	0.902372
rs4920575	C	T	0.946602	3.18327e-11	5.80358e-11	1.36636	2.61869
rs7698455	A	T	-1.01331	1.64454e-13	4.18901e-13	3.3542	1.65379
rs1105982	C	T	1.03352	2.06568e-11	3.87364e-11	1.64062	3.3867
rs2023181	T	A	0.974602	1.40435e-05	1.48187e-05	0.111914	0.170261
rs28647848	G	A	1.41128	4.69207e-16	1.80091e-15	0.0596526	0.096771
rs862458	G	T	-0.893374	1.72031e-15	6.07043e-15	0.311943	0.181633
rs6946037	C	T	1.32402	3.35081e-08	4.27038e-08	0.663547	1.6354
rs13152063	G	A	1.94135	5.47975e-24	9.14376e-23	0.189403	0.736236
rs2314683	C	T	-1.223	1.74272e-10	2.88354e-10	1.51301	0.648693
rs73152119	C	T	-1.10931	8.87887e-07	1.0059e-06	1.51678	0.871301
rs4078115	A	G	-1.69282	4.70574e-19	3.0379e-18	0.672536	0.259298
rs746032	C	T	1.62757	0.000342329	0.000346732	0.972063	2.59487
rs9723065	T	C	1.03798	6.29311e-09	8.68334e-09	0.546404	1.02216
rs12791615	G	C	1.06484	5.87374e-10	9.1066e-10	0.504281	0.807814
rs1683583	G	A	-1.27423	7.63623e-15	2.40572e-14	1.97528	0.942569
rs12443730	T	C	1.64899	1.96609e-14	5.70978e-14	0.521614	1.63854
rs7492025	C	A	1.36465	1.30153e-14	3.9396e-14	0.560395	1.44309
rs13337091	A	C	-1.94739	1.57475e-08	2.07265e-08	0.898264	0.327847
rs147557078	C	T	1.19937	6.31627e-12	1.27295e-11	0.158635	0.37367
rs2559654	A	G	0.861186	5.41621e-05	5.5923e-05	1.18987	1.72597
rs7305885	G	T	-2.6431	8.11356e-30	4.69871e-28	1.87957	0.303616
rs11191922	A	T	1.11634	3.24726e-15	1.09672e-14	0.371534	0.792873
rs62431395	C	A	-1.15919	7.43697e-10	1.13868e-09	1.53266	0.803686
rs7990949	C	T	-1.10504	2.29883e-20	1.85259e-19	2.14268	1.10476
rs9304048	T	C	-1.32734	7.08473e-08	8.80671e-08	1.15986	0.558617
rs34415160	G	A	-1.63831	1.51517e-09	2.2516e-09	3.30227	1.52818
rs4683043	C	T	-0.956918	1.16799e-10	1.98256e-10	0.571501	0.33226
rs4513132	C	A	1.42618	9.27862e-23	1.25134e-21	0.384611	1.02762
rs1570247	G	A	-1.68549	6.9545e-10	1.0698e-09	0.456404	0.202336
rs1558083	G	T	-0.774262	1.8885e-08	2.45144e-08	1.1652	0.726133
rs4622224	A	G	2.05658	7.74873e-19	4.70903e-18	0.392639	1.63794
rs7261918	A	G	1.11329	1.64714e-06	1.83336e-06	1.03218	1.66721
rs9607991	C	T	1.8535	3.97511e-15	1.3199e-14	0.328573	1.15044
rs7730935	T	A	1.85112	3.63094e-12	7.57031e-12	0.552569	2.02219
rs266369	G	C	1.42724	2.99525e-11	5.49642e-11	0.986965	1.91713
rs684118	G	A	-1.69374	4.70795e-08	5.93087e-08	1.83625	0.729563
rs10804990	G	A	1.2781	1.55194e-15	5.52579e-15	0.440642	0.886459
rs73039426	C	T	-1.34569	1.74251e-11	3.30221e-11	0.874161	0.469914
rs10892674	G	A	1.21266	5.98035e-07	6.86607e-07	1.04922	2.15518
rs16954442	C	T	-1.33361	2.38659e-11	4.44158e-11	2.70471	1.29855
rs36214921	G	C	-0.988834	4.17436e-09	5.85421e-09	1.09804	0.623192
rs67012811	C	T	-0.88365	8.56064e-07	9.71521e-07	1.20837	0.730855
rs1702301	C	G	-1.2035	1.69435e-15	5.99416e-15	2.51213	1.083
rs30178	T	C	1.44364	5.35736e-17	2.43617e-16	0.99857	2.27203
rs45540131	C	T	1.8802	7.00139e-16	2.6359e-15	0.0715261	0.261841
rs835044	T	C	-1.1924	1.44335e-09	2.1465e-09	1.07795	0.605591
rs28374204	G	A	-0.964458	0.00038683	0.000391402	0.423921	0.231145
rs7408955	G	C	1.11165	3.94788e-06	4.30419e-06	1.21732	2.39546
rs225115	C	T	-1.82671	3.31568e-17	1.5656e-16	1.39418	0.383535
rs932257	T	G	0.901644	1.30935e-08	1.74196e-08	0.959503	1.72411
rs2547483	C	G	-1.0683	4.25434e-11	7.62914e-11	0.867641	0.536519
rs11670204	T	A	1.13566	2.38927e-23	3.5372e-22	0.476767	1.04288
rs4801274	A	G	-1.77552	2.39395e-19	1.64814e-18	0.396698	0.118451
rs1157900	G	A	1.18156	7.79573e-08	9.64183e-08	0.813095	1.52532
rs4561032	T	A	2.7599	2.95568e-17	1.40573e-16	0.175481	1.18526
rs2936596	T	A	-1.07245	1.24148e-09	1.85188e-09	0.827709	0.448325
rs1716784	A	G	1.00954	1.40898e-07	1.69289e-07	0.28861	0.457505
rs3814505	G	A	-0.830015	7.62362e-07	8.69621e-07	1.08363	0.706423
rs11879267	A	G	-1.00863	2.76356e-06	3.03653e-06	1.00413	0.627333
rs12485370	C	T	0.868536	6.05861e-11	1.06133e-10	0.3964	0.721931
rs10417111	C	T	1.62322	1.06461e-15	3.87472e-15	0.245872	0.765534
rs4695349	T	C	-0.711383	4.93719e-07	5.70836e-07	0.81337	0.543975
rs6485427	G	A	-0.836945	1.436e-07	1.72303e-07	0.97072	0.667468
rs2273802	G	A	1.15144	3.43018e-07	4.03466e-07	0.691661	1.53827
rs28372773	C	T	1.0791	1.14784e-10	1.95172e-10	0.0713138	0.122347
rs1784460	T	A	-0.920248	7.02354e-09	9.63718e-09	0.318538	0.208726
rs2529537	T	C	-2.24793	1.87082e-31	1.67438e-29	0.678999	0.143423
rs35687055	C	T	-1.20994	4.24871e-07	4.9472e-07	1.65676	0.80106
rs772473	C	G	1.65274	3.63277e-14	1.02331e-13	0.86522	2.75314
rs56258468	C	A	1.81505	6.12153e-19	3.86323e-18	0.131484	0.46097
rs604723	T	C	-1.51474	5.99484e-20	4.53994e-19	0.616744	0.214015
rs2276969	G	A	0.981172	5.41223e-08	6.79203e-08	0.922058	1.5237
rs10242329	T	C	0.938312	8.6115e-18	4.50959e-17	0.89845	1.58763
rs2249646	T	C	1.08578	4.49125e-05	4.64458e-05	0.457469	0.893412
rs974560	C	T	-0.87696	3.4475e-15	1.15891e-14	1.63506	0.955693
rs3764642	G	A	0.904075	5.11666e-13	1.21822e-12	0.254066	0.463933
rs7271022	T	C	0.786057	6.84666e-14	1.84672e-13	0.476413	0.633157
rs3750243	C	G	1.68256	1.77451e-16	7.2981e-16	0.165963	0.521302
rs3747587	C	G	-1.31916	3.81078e-08	4.84718e-08	0.563465	0.263542
rs2269458	A	T	-1.59059	5.71337e-13	1.34887e-12	1.11111	0.418165
rs3962383	C	T	0.821142	5.58812e-07	6.43074e-07	0.801632	1.2471
rs3752592	G	T	1.2881	1.17264e-09	1.75184e-09	0.852724	1.84303
rs6509331	T	G	-1.27533	2.57087e-09	3.72757e-09	0.316952	0.165032
rs67417817	G	A	-1.09061	1.13598e-09	1.70225e-09	1.93633	0.912596
rs28669283	G	A	1.69305	4.21223e-15	1.39627e-14	0.164425	0.547248
rs4672934	C	T	-1.34201	3.09987e-11	5.662e-11	4.33771	1.64588
rs34783698	A	G	-0.801857	2.29306e-12	4.8917e-12	1.48729	0.894837
rs7245624	G	A	1.42175	3.36585e-16	1.32547e-15	0.399365	1.12906
rs2312402	G	A	0.814984	6.89079e-15	2.19546e-14	1.27423	1.89841
rs1559149	C	A	4.25442	9.31225e-32	1.14599e-29	0.0341934	0.640957
rs72718360	G	T	-0.836371	9.64153e-08	1.18061e-07	2.76466	1.54899
rs7723183	T	A	1.48928	1.22922e-12	2.74725e-12	0.128048	0.37382
rs56007466	G	A	-0.816179	5.02272e-19	3.21095e-18	1.32364	0.75315
rs8076343	C	T	-1.40368	2.65247e-11	4.91319e-11	2.68521	1.02698
rs74623318	G	A	1.37017	1.77309e-10	2.93133e-10	0.859106	1.89298
rs34346314	A	G	0.996848	2.56746e-14	7.36928e-14	0.374589	0.687532
rs17853066	G	A	-0.808002	1.19945e-06	1.34647e-06	1.62833	1.14057
rs2070611	G	C	-0.880976	6.15927e-11	1.07801e-10	0.57877	0.317789
rs7993770	T	G	1.21781	2.41454e-06	2.66344e-06	0.609963	1.09245
rs7285415	A	G	-0.994181	1.18791e-07	1.44027e-07	0.503694	0.300162
rs8066889	T	G	-0.986994	3.70282e-05	3.85148e-05	0.233043	0.136094
rs3776154	T	G	1.12644	1.02613e-08	1.3782e-08	0.997172	1.78509
rs1153949	G	A	1.11156	2.19357e-22	2.58631e-21	0.360888	0.774153
rs2072579	G	C	1.0076	2.08825e-05	2.18594e-05	0.634953	1.16351
rs4375854	C	T	1.51444	2.70075e-14	7.71812e-14	0.879712	2.39793
rs586646	G	T	-2.21173	1.03793e-25	2.29627e-24	0.643847	0.143291
rs153805	G	A	-1.22028	3.13854e-08	4.00764e-08	1.14907	0.580058
rs9911128	A	G	-1.15018	1.80823e-11	3.41689e-11	1.28416	0.870577
rs6055286	A	G	0.815304	6.31539e-07	7.23807e-07	0.544534	0.812334
rs3745958	A	G	-1.25125	1.0096e-07	1.23243e-07	2.13704	0.977839
rs7127978	A	C	-0.76206	5.6092e-14	1.52338e-13	0.638185	0.376148
rs34657485	G	T	-1.63789	6.48127e-07	7.41955e-07	0.428567	0.175606
rs199735290	G	C	-1.58658	4.77263e-06	5.16336e-06	1.18534	0.502691
rs233130	T	C	1.1539	4.06393e-07	4.74045e-07	0.255962	0.463522
rs17082441	T	G	-0.76483	1.76212e-07	2.10508e-07	1.02259	0.633748
rs7765903	T	A	-1.39426	4.30575e-14	1.20085e-13	2.34361	1.18067
rs71423783	T	G	1.14602	3.545e-09	5.03251e-09	0.766668	1.30035
rs1078154	A	T	-0.835417	6.93504e-12	1.3863e-11	1.12381	0.630069
rs3127466	G	A	1.24474	1.72001e-13	4.35869e-13	0.615578	1.46769
rs12447399	C	A	-0.981971	1.22561e-17	6.25187e-17	1.82079	1.04124
rs1274604	A	G	0.929411	2.62716e-08	3.36996e-08	0.556128	0.988546
rs10418560	G	A	3.10061	1.30638e-23	2.05781e-22	0.207611	1.79189
rs3818125	T	C	0.974198	3.84742e-05	3.99977e-05	0.354425	0.61092
rs878665	G	T	1.5774	2.02207e-12	4.36563e-12	0.182956	0.355073
rs74127051	A	T	-1.16869	1.46825e-26	3.8809e-25	1.58232	0.709713
rs3808865	C	T	-1.66301	4.18356e-20	3.24308e-19	1.14218	0.315966
rs2428815	G	C	-1.14503	2.85159e-07	3.36618e-07	0.259117	0.13813
rs11669093	T	C	-1.55633	7.6337e-18	4.02969e-17	0.513389	0.173086
rs6814166	C	T	1.31957	1.01734e-09	1.53497e-09	0.965359	2.43718
rs1058734	C	T	-1.18939	5.30388e-11	9.39994e-11	1.09827	0.597861
rs9498372	G	A	-1.4553	2.92773e-20	2.31514e-19	0.435734	0.160124
rs2732317	A	C	-1.28063	1.37885e-09	2.05212e-09	0.930056	0.457402
rs11237077	C	T	1.27836	2.63092e-19	1.78016e-18	0.215477	0.525144
rs2257796	T	C	2.58862	2.84731e-19	1.90692e-18	0.162004	0.864833
rs12283429	T	C	0.901862	3.46378e-12	7.2555e-12	0.667955	1.19349
rs6434979	G	A	-0.856213	3.24336e-13	7.9927e-13	1.44988	0.885527
rs9767113	T	C	-1.19203	9.18028e-10	1.38976e-09	0.68014	0.347749
rs4329713	C	T	2.2332	2.44265e-21	2.32347e-20	0.145402	0.676849
rs12593327	A	G	-0.817386	4.51214e-07	5.24154e-07	0.823174	0.568569
rs301143	C	T	0.928565	5.20559e-05	5.37765e-05	0.439643	0.686696
rs10786556	C	T	-0.953379	5.70846e-23	7.91547e-22	0.711675	0.369176
rs10814362	G	T	2.27575	1.67984e-19	1.18128e-18	0.105396	0.509937
rs11790263	G	A	-0.797785	9.94084e-15	3.0776e-14	0.647647	0.424304
rs10876000	G	C	0.952046	0.000213599	0.000217016	1.19219	1.85418
rs7506913	A	C	-1.75185	1.23156e-20	1.04976e-19	0.197025	0.0648221
rs6656082	T	A	1.69171	3.90834e-15	1.3019e-14	0.548461	1.44431
rs885832	G	C	-1.5774	1.43269e-16	6.0666e-16	0.400793	0.151774
rs242562	G	A	-0.846569	2.67896e-15	9.17368e-15	1.90131	1.24464
rs3829051	C	T	-1.65596	8.77514e-09	1.18506e-08	1.84165	0.736192
rs592145	G	A	0.993849	1.00156e-10	1.71932e-10	1.2691	2.32976
rs7298661	G	A	1.27682	1.52127e-11	2.9138e-11	0.346198	0.703041
rs6458956	G	C	1.02517	5.7141e-05	5.89061e-05	0.800945	1.35181
rs2303727	T	C	-1.14511	4.62928e-22	4.92706e-21	0.557406	0.252207
rs2295103	C	G	0.925505	2.76191e-06	3.03641e-06	0.833947	1.62401
rs28540338	T	C	-2.05878	4.736e-15	1.55939e-14	3.06255	0.738463
rs8087892	T	C	1.16877	9.74723e-13	2.21876e-12	0.0981434	0.168577
rs144429032	G	C	4.05962	7.44021e-27	2.14009e-25	0.0617529	1.0447
rs4659554	A	G	1.43132	1.16175e-05	1.2305e-05	1.03426	2.19026
rs7561252	G	A	1.95446	1.00174e-14	3.08849e-14	0.312174	1.25002
rs61737717	T	C	0.993769	4.3681e-10	6.87512e-10	0.202952	0.353447
rs532446	C	T	-1.40249	2.28876e-16	9.2919e-16	7.95384	3.1303
rs7498042	T	G	1.21002	1.83484e-06	2.03538e-06	0.149359	0.263219
rs28756677	T	C	-1.1263	2.91755e-10	4.6857e-10	0.70139	0.364633
rs8138525	T	C	-0.74125	5.10539e-11	9.07419e-11	1.64524	1.02866
rs4973569	A	G	-1.63607	2.62175e-08	3.3652e-08	2.75715	1.24613
rs10898433	G	T	-1.0194	1.13248e-06	1.2742e-06	2.81061	1.55621
rs1743964	G	A	2.30697	5.77133e-22	6.04454e-21	0.0334963	0.152331
rs6477897	T	C	0.933863	2.61423e-10	4.22612e-10	1.02209	1.656
rs12617837	T	C	-1.14978	4.34529e-18	2.38325e-17	0.298081	0.162811
rs8066400	T	C	1.19972	2.91902e-11	5.37153e-11	0.438353	1.0262
rs2232670	C	T	-1.68844	8.5019e-14	2.2622e-13	0.993608	0.296907
rs1735428	G	C	0.914391	1.55356e-20	1.30168e-19	0.472729	0.78268
rs2822754	G	A	1.50187	5.92469e-11	1.04158e-10	0.530528	1.31232
rs2242418	T	A	-1.35736	1.8404e-19	1.28959e-18	1.07719	0.435318
rs12531701	T	G	1.08814	2.17252e-15	7.54442e-15	0.183766	0.337375
rs748556	G	A	1.61534	2.81839e-19	1.894e-18	0.226646	0.786713
rs2293165	G	C	1.47751	4.13192e-12	8.54595e-12	0.292752	0.809892
rs28528190	G	A	-1.21261	2.83199e-10	4.55199e-10	1.15442	0.504929
rs2788472	T	C	-0.944366	2.82787e-22	3.18176e-21	0.735252	0.431143
rs5749268	G	A	-0.978029	5.39902e-07	6.22769e-07	1.30769	0.77593
rs1130664	T	G	1.73555	2.30516e-20	1.85259e-19	0.11678	0.208562
rs3962382	A	C	1.23024	2.41068e-20	1.92953e-19	0.434847	0.891114
rs71334202	A	C	-1.06657	1.76112e-12	3.84014e-12	0.767589	0.371515
rs235373	T	C	-1.1217	3.37886e-18	1.87937e-17	0.288903	0.126845
rs2649594	C	T	1.7027	5.17764e-13	1.22977e-12	1.29615	3.98977
rs57114474	G	A	-0.934892	1.26186e-11	2.4503e-11	0.965861	0.563231
rs7263718	A	G	-1.06044	5.80524e-08	7.27132e-08	1.60766	0.840845
rs12903191	G	C	1.19069	1.3791e-12	3.06831e-12	0.85354	1.94417
rs1062386	A	T	1.99461	4.00803e-16	1.56274e-15	0.180543	0.719267
rs28435135	C	T	-1.32287	5.95123e-06	6.40327e-06	1.3016	0.674247
rs55659209	A	G	-0.836775	3.23747e-06	3.53947e-06	2.14293	1.48539
rs1849260	T	C	-0.72129	0.000212039	0.000215542	0.736119	0.480118
rs3643	T	C	1.57558	9.99916e-12	1.96883e-11	0.667026	1.89304
rs11697653	T	A	1.13444	1.05502e-14	3.24077e-14	1.01417	2.35618
rs1965225	T	G	-1.59273	3.32777e-19	2.19879e-18	0.225607	0.0944014
rs16838839	C	A	1.41366	1.63826e-09	2.4199e-09	0.30585	0.645364
rs7814821	A	T	-1.84643	5.46629e-23	7.63342e-22	1.16622	0.323771
rs432106	T	C	-0.966552	0.000214579	0.000217899	0.405323	0.266731
rs7942260	A	G	-1.37959	4.81994e-17	2.21223e-16	0.630207	0.242975
rs10883360	C	G	-0.962837	2.79976e-09	4.02683e-09	0.930333	0.600409
rs61739076	G	A	-0.935912	3.78704e-06	4.13341e-06	0.257878	0.145644
rs2862795	A	G	1.0235	3.47563e-09	4.94832e-09	0.660476	1.22903
rs2881287	A	C	-1.44377	8.45199e-16	3.12819e-15	0.635232	0.317312
rs2965069	C	T	-0.976879	2.03807e-10	3.34135e-10	1.7918	1.08436
rs9839480	C	A	-1.23137	5.44159e-07	6.26945e-07	1.87224	0.828553
rs10892562	A	G	-0.950352	0.000282868	0.000286949	2.6019	1.31762
rs7497204	T	C	1.6622	2.21019e-16	8.99147e-16	0.417326	1.45861
rs1794671	T	C	-1.0141	0.000346614	0.000350891	0.313169	0.220537
rs10947995	G	A	-0.92675	5.62067e-15	1.82324e-14	0.799618	0.448062
rs34214302	A	G	-1.62689	1.68089e-14	4.96946e-14	0.867339	0.310051
rs3743714	T	C	1.85725	9.057e-08	1.11249e-07	0.599951	1.51958
rs11779833	C	G	0.964747	3.1469e-14	8.91547e-14	0.470573	0.865896
rs9968170	T	C	-1.12078	6.34494e-09	8.73649e-09	2.05725	1.08299
rs1891293	G	A	-1.32941	1.69983e-11	3.22443e-11	1.537	0.774533
rs2071830	G	A	0.847424	4.78768e-09	6.65745e-09	0.893185	1.22517
rs12970964	C	T	1.37538	5.78988e-17	2.61474e-16	0.345998	0.755387
rs7311973	T	C	-0.828294	4.17127e-05	4.32503e-05	0.0625642	0.0373942
rs34682018	A	T	1.56147	6.41776e-19	4.02439e-18	0.604399	1.69147
rs4796819	G	A	-1.18511	1.00662e-10	1.72652e-10	0.450024	0.280184
rs10920315	C	T	-1.05771	1.84971e-05	1.93933e-05	1.78016	0.918042
rs78950541	G	A	-1.46092	7.91552e-33	1.11326e-30	1.53108	0.559698
rs3901332	A	G	-1.20489	8.75125e-09	1.18265e-08	0.735866	0.379935
rs2255370	A	G	-1.98662	4.27948e-22	4.64715e-21	0.278101	0.0696975
rs62142639	C	G	-1.18839	8.40287e-06	8.9579e-06	2.86953	1.4874
rs34355047	C	T	-1.02945	1.68138e-05	1.76567e-05	0.931367	0.543872
rs11588350	C	T	-1.28139	1.21782e-13	3.15927e-13	1.26055	0.609344
rs184835083	T	C	-1.49609	1.93356e-13	4.8561e-13	0.223558	0.111435
rs78837750	A	C	1.75341	2.57715e-14	7.38633e-14	0.223993	0.75744
rs2292807	T	C	1.48252	5.03237e-11	8.96719e-11	1.23627	3.08146
rs4299283	A	G	-1.86304	1.00231e-14	3.08849e-14	0.986833	0.281653
rs17658389	G	T	-0.897989	1.01044e-18	6.04726e-18	1.17579	0.633217
rs4352025	A	G	0.972441	2.38912e-09	3.47942e-09	0.404492	0.750717
rs4727500	C	A	0.888882	2.55817e-15	8.80599e-15	0.936434	1.50615
rs3752848	T	C	-1.0523	4.88431e-08	6.14911e-08	1.1232	0.598005
rs10459235	G	A	1.56246	7.13902e-15	2.26357e-14	0.448138	1.36955
rs2235431	C	A	0.910481	1.09057e-20	9.33625e-20	0.966551	1.82172
rs3128879	T	G	1.71876	6.74927e-13	1.5783e-12	0.498645	1.62957
rs6691468	C	G	0.99747	0.00981198	0.00981198	0.149401	0.237287
rs28654588	A	C	-1.04282	7.148e-12	1.42598e-11	0.546754	0.446265
rs9517155	G	C	-0.972461	4.55631e-06	4.93746e-06	0.563534	0.331036
rs9919764	C	A	-2.21996	3.40904e-31	2.79684e-29	2.58428	0.561451
rs62310073	A	T	-1.27788	9.01179e-06	9.58629e-06	0.371708	0.186399
rs2750482	T	C	-1.13933	7.97935e-09	1.08153e-08	0.4643	0.246781
rs7398375	C	G	0.995991	2.06702e-06	2.28521e-06	0.57185	1.04596
rs6424887	C	T	1.8324	9.23023e-12	1.82657e-11	0.730936	2.02093
rs3219281	C	T	-1.25642	3.29034e-13	8.09834e-13	1.86012	0.873523
rs11609393	C	G	-1.09551	8.59128e-09	1.16183e-08	0.520911	0.246889
rs8103432	A	G	-1.02947	4.98354e-09	6.92491e-09	0.715491	0.411525
rs28435996	T	A	1.34407	2.17251e-29	1.04108e-27	2.2489	5.71187
rs12361342	G	A	-0.918137	0.000109903	0.000112532	0.557897	0.364123
rs3787173	C	T	-1.23498	5.23005e-12	1.06825e-11	2.32762	1.12855
rs7965471	A	C	-1.80518	1.7493e-27	5.74062e-26	0.281891	0.0845206
rs11084699	A	T	-0.895953	9.04831e-07	1.0245e-06	0.253105	0.148226
rs7570903	C	T	-1.15118	1.0778e-05	1.14342e-05	2.11145	1.11141
rs3813910	A	G	-0.888693	0.00122703	0.00123392	1.68703	0.993797
rs6563031	G	A	1.13882	1.06014e-09	1.59588e-09	0.238419	0.397286
rs9528685	T	C	-0.870921	1.04506e-08	1.40267e-08	2.02454	1.30122
rs2250081	G	A	-1.41632	2.89875e-11	5.34424e-11	2.23637	0.829414
rs2143717	T	C	-1.16188	3.46095e-09	4.93097e-09	2.38832	1.29918
rs2531715	C	T	0.975223	3.81616e-09	5.37868e-09	0.313693	0.649428
rs2847612	G	C	-1.21241	1.84375e-12	3.99817e-12	0.982744	0.580183
rs7923488	G	A	1.64435	1.01545e-14	3.12411e-14	0.204184	0.629863
rs147600387	G	A	1.46418	1.24709e-33	2.45552e-31	0.784889	2.17571
rs11224827	C	T	1.03023	2.13854e-12	4.60196e-12	0.833233	1.72829
rs2974929	T	C	-0.957259	9.16602e-13	2.09372e-12	1.53123	0.787704
rs357524	C	T	-1.07974	2.5204e-12	5.36504e-12	0.36552	0.173893
rs9508844	G	T	1.3171	6.48364e-30	3.98947e-28	0.295145	0.735839
rs10752888	A	G	-1.01938	3.97074e-06	4.32672e-06	0.732076	0.453962
rs117854297	C	T	1.20497	1.32181e-10	2.22448e-10	0.841364	1.86876
rs6436049	C	T	1.28956	1.11215e-13	2.90428e-13	1.19341	2.8878
rs4264585	G	C	-1.13111	1.77092e-09	2.60609e-09	1.23478	0.569336
rs7895905	G	A	-1.57824	1.88869e-08	2.45144e-08	0.692629	0.349707
rs1061427	G	A	1.23785	1.27292e-16	5.43683e-16	0.255281	0.581554
rs2123763	C	T	-1.35187	2.15151e-07	2.55817e-07	0.419559	0.171638
rs1333865	A	G	-1.1901	1.01538e-11	1.99728e-11	1.04547	0.449305
rs35784476	C	T	-1.29582	9.88324e-09	1.32924e-08	0.154941	0.069397
rs3818336	C	T	-1.3912	1.34783e-10	2.26633e-10	1.01837	0.551996
rs2426191	G	C	-0.951792	2.18485e-21	2.09852e-20	2.78954	1.4463
rs6592483	A	G	-1.05336	8.76278e-26	1.98321e-24	1.63141	0.780935
rs8082461	A	C	-0.811119	1.67015e-15	5.92528e-15	1.99462	1.13626
rs113285133	G	A	-1.20147	6.75902e-10	1.04217e-09	0.992047	0.425186
rs3008651	T	G	-0.915164	1.55263e-29	7.83877e-28	0.890138	0.472897
rs112443954	G	C	1.47687	2.90835e-25	5.83031e-24	0.436694	1.21551
rs12979208	G	A	1.16614	3.36397e-18	1.87639e-17	0.162914	0.384047
rs493809	G	A	-1.10879	1.52131e-09	2.25732e-09	0.419543	0.19529
rs13040232	C	T	2.57566	1.97431e-23	2.99253e-22	0.154899	0.923416
rs61766299	C	A	1.60015	1.73315e-10	2.87495e-10	0.132492	0.329042
rs12659765	T	C	1.68199	4.06089e-17	1.89926e-16	0.165052	0.34792
rs579511	C	G	-0.919248	1.25983e-16	5.39263e-16	0.971869	0.563256
rs34500381	T	G	1.41014	8.83962e-08	1.08715e-07	0.910061	1.70476
rs3764906	T	C	1.25123	9.06621e-11	1.5618e-10	0.326176	0.767876
rs2074509	G	A	3.02812	2.70261e-25	5.54316e-24	0.105261	0.831792
rs2998073	T	C	-1.09597	0.000139905	0.000142658	2.78692	1.49215
rs7119747	A	G	-1.92811	1.33706e-29	6.9281e-28	1.26161	0.348746
rs2119494	C	T	1.13755	2.65509e-08	3.40135e-08	0.353587	0.689972
rs9952181	C	T	0.990898	8.26515e-16	3.0648e-15	0.0670067	0.115804
rs10485717	A	G	-1.56196	5.63885e-07	6.48534e-07	0.935509	0.379413
rs12985091	G	A	0.951228	4.72549e-12	9.68209e-12	0.666016	1.27293
rs7308474	C	A	-0.783646	4.54123e-08	5.73185e-08	0.678832	0.408029
rs17341505	A	G	1.01029	1.79049e-07	2.13666e-07	0.484124	0.901348
rs1076872	A	G	-1.15819	5.79784e-11	1.02202e-10	1.30459	0.625278
rs13404382	C	T	-1.40211	5.73942e-30	3.71678e-28	1.31739	0.502866
rs587033	T	C	1.04731	9.4481e-09	1.2742e-08	0.36071	0.583182
rs1963413	G	A	1.25481	6.8391e-19	4.20819e-18	0.730792	1.75127
rs58472056	T	C	1.76547	2.71907e-16	1.0971e-15	0.118727	0.380569
rs2306362	G	T	-1.11952	7.10648e-15	2.25688e-14	0.349332	0.162476
rs10890308	T	C	1.16329	1.54396e-05	1.62483e-05	0.757743	1.51981
rs221056	C	G	-1.08002	6.22985e-12	1.25682e-11	0.97743	0.525769
rs113052758	T	G	-1.53342	1.08359e-25	2.37066e-24	0.68559	0.23783
rs13384885	G	C	1.17911	1.29191e-18	7.66198e-18	0.226344	0.524085
rs8083956	T	C	1.60961	8.1571e-21	7.10678e-20	0.543586	1.65499
rs2603762	C	A	-0.842185	2.72063e-12	5.76012e-12	1.93162	1.28998
rs55941919	G	C	0.865903	1.62251e-20	1.34798e-19	0.327184	0.562653
rs9609277	G	C	0.959334	1.7561e-09	2.58621e-09	1.07045	1.91896
rs1205233	G	A	1.38883	1.69281e-07	2.02623e-07	1.20967	2.11985
rs67616875	C	A	1.36364	2.12027e-19	1.46485e-18	0.121069	0.326144
rs554591	T	C	1.30318	2.49004e-17	1.19875e-16	0.21899	0.53627
rs10852137	C	T	-1.02956	5.90845e-11	1.03965e-10	1.21353	0.676442
rs71571116	C	A	-1.00409	1.33449e-17	6.75477e-17	1.43924	0.71208
rs782594	T	C	-1.23239	8.14298e-11	1.41265e-10	1.69746	0.850547
rs59637384	G	A	-1.09015	4.65351e-07	5.39621e-07	3.21905	1.71622
rs39302	T	C	-0.923936	4.0502e-11	7.2804e-11	0.574599	0.305302
rs1429435	C	G	-0.73019	8.9549e-05	9.18822e-05	1.22025	0.833364
rs4975757	G	A	-1.1106	3.03793e-06	3.33056e-06	0.945716	0.532695
rs4717862	A	G	-1.42337	1.56218e-32	2.05063e-30	4.68224	1.75155
rs508281	A	G	-1.61809	2.00953e-12	4.34332e-12	0.126046	0.0413794
rs3743741	G	C	1.17406	1.35064e-14	4.06016e-14	0.307968	0.451043
rs10786583	C	G	2.40819	9.36362e-25	1.7352e-23	0.489276	2.81839
rs12500173	G	C	-1.25053	6.54971e-09	8.99957e-09	0.413493	0.207055
rs3794628	C	T	2.25717	7.71648e-19	4.70394e-18	0.338011	1.57074
rs379086	C	G	-2.56997	1.59988e-22	1.98123e-21	1.016	0.179502
rs1953417	C	T	-1.76683	4.16009e-13	1.00629e-12	5.15234	1.94937
rs9890196	T	C	1.48113	1.93501e-11	3.64248e-11	0.921148	2.65624
rs11697214	A	C	-1.55329	1.59303e-06	1.77414e-06	1.34767	0.444915
rs653738	G	A	-1.66925	2.37747e-17	1.15301e-16	2.41777	0.764225
rs55894413	A	C	-0.752729	3.1916e-10	5.10086e-10	1.24918	0.755506
rs11086068	T	C	1.08082	7.80016e-13	1.80264e-12	0.482523	0.795273
rs2255701	C	T	-1.1304	3.99415e-05	4.14575e-05	1.2174	0.721261
rs3736166	G	C	-0.940393	6.13613e-12	1.24173e-11	2.39522	1.4451
rs7221927	C	T	1.28571	1.02489e-11	2.01398e-11	0.69049	1.51342
rs9519951	A	G	-1.44662	8.52312e-20	6.30903e-19	0.627831	0.228542
rs4713899	A	G	0.948131	2.62364e-12	5.57879e-12	0.568726	1.02949
rs3806825	T	C	0.823713	6.13789e-08	7.6636e-08	0.388449	0.600705
rs1217398	C	G	1.04778	4.50864e-12	9.27639e-12	0.213241	0.344318
rs71428504	G	A	-2.31573	8.82131e-14	2.34402e-13	1.36081	0.273405
rs5925902	C	A	0.895062	9.52971e-13	2.17176e-12	0.0902283	0.141165
rs4926127	T	C	0.818572	0.000339486	0.000344029	0.811497	1.11647
rs3746988	C	T	0.916104	5.12537e-10	7.99039e-10	0.985243	1.75055
rs12811291	G	A	-0.892246	1.29468e-15	4.66036e-15	0.243288	0.129528
rs2149581	G	A	1.26045	5.22863e-14	1.42989e-13	0.331667	0.790889
rs55671218	T	C	-1.66345	1.97378e-10	3.24134e-10	4.78157	1.52804
rs7099930	C	A	1.46356	7.20498e-10	1.10488e-09	0.415186	1.12516
rs67141870	T	A	-1.56496	7.28005e-15	2.30087e-14	0.292098	0.0982801
rs10797832	A	G	-5.00667	7.74289e-40	3.04915e-37	1.52768	0.0475199
rs1667605	G	A	-1.30045	6.54447e-07	7.48754e-07	0.579561	0.261699
rs10911194	C	T	1.56815	1.00991e-12	2.29622e-12	1.08742	2.56982
rs10903959	T	G	1.04174	3.74507e-08	4.76667e-08	0.982586	1.81308
rs78350455	G	A	-1.20155	7.02888e-14	1.89328e-13	1.17793	0.494286
rs59233561	C	T	1.03536	1.31209e-06	1.4679e-06	0.265222	0.461762
rs3844601	A	G	-1.16789	9.97112e-15	3.08212e-14	0.368792	0.166816
rs2501339	G	C	1.47667	1.8317e-10	3.02316e-10	0.735342	2.11358
rs7255142	C	T	-1.35533	3.40509e-09	4.86195e-09	0.297925	0.150103
rs12735861	C	T	1.53552	5.04147e-06	5.44224e-06	0.308252	0.766639
rs3743589	A	T	2.01005	6.52071e-20	4.90048e-19	0.09829	0.232243
rs3829894	C	T	1.25532	4.31636e-20	3.33291e-19	0.290115	0.680932
rs74214836	G	C	1.76611	8.8097e-12	1.7451e-11	0.391394	1.34808
rs347685	C	A	1.24438	1.63859e-10	2.7296e-10	0.154898	0.284212
rs10141607	A	G	-1.15621	1.84671e-14	5.41098e-14	0.752345	0.398775
rs34613047	A	C	1.4076	5.93022e-16	2.25417e-15	1.56805	3.45486
rs4635277	G	C	-0.747454	6.91955e-06	7.40467e-06	1.72213	1.04154
rs519185	C	A	-1.4045	1.2953e-05	1.36826e-05	2.66087	1.20711
rs1879496	C	T	1.02325	5.95755e-16	2.25787e-15	0.850581	1.56269
rs3756400	T	C	1.19674	1.05736e-10	1.80255e-10	0.643804	1.32668
rs6019393	G	C	1.10284	1.10547e-05	1.17214e-05	0.952452	1.74049
rs754642	C	T	-0.812091	1.84007e-09	2.70179e-09	0.148977	0.106672
rs10049674	G	A	-1.34643	1.65562e-06	1.84177e-06	0.826597	0.486392
rs74563865	C	T	1.09431	1.32662e-06	1.48247e-06	0.46394	0.710847
rs11868509	C	T	1.38613	4.96748e-08	6.24184e-08	1.53164	3.4079
rs17135102	T	C	1.15493	1.48186e-12	3.27106e-12	0.8227	1.87134
rs9608008	A	G	-2.36474	1.36184e-19	9.7508e-19	0.262588	0.0539118
rs4988340	C	T	1.42667	3.4218e-16	1.34481e-15	1.21046	3.24786
rs8101391	A	G	-1.01265	4.14886e-05	4.30406e-05	1.06849	0.702625
rs5769126	A	C	1.08881	1.19973e-29	6.74936e-28	0.141382	0.292847
rs72796504	T	C	0.867669	7.08192e-09	9.70376e-09	0.248336	0.452949
rs1532391	G	A	0.953397	2.5281e-07	2.99329e-07	1.29627	1.93207
rs17194627	C	T	1.08796	3.97496e-13	9.63879e-13	0.651015	1.26967
rs12819883	G	T	-1.51111	9.5108e-17	4.14309e-16	2.0688	0.72481
rs3087876	A	G	1.00889	6.22757e-05	6.40987e-05	0.90487	1.67191
rs61975916	A	G	2.07129	1.54394e-25	3.26883e-24	0.218175	0.817507
rs3802967	T	C	-1.70154	1.00816e-16	4.38206e-16	1.08578	0.32569
rs1687155	C	G	2.26992	1.20478e-22	1.571e-21	0.0849119	0.396409
rs6095618	A	G	2.1597	2.47333e-14	7.11985e-14	0.48514	2.12926
rs3827379	G	A	-1.14531	3.36054e-13	8.2608e-13	0.264471	0.133839
rs794786	G	C	-1.90201	7.14093e-20	5.32594e-19	0.31274	0.0831806
rs4387369	T	G	-1.11044	8.26851e-14	2.20307e-13	2.73473	1.26903
rs3760080	A	G	0.909698	1.40734e-08	1.86728e-08	0.454253	0.69301
rs2272785	G	T	1.01009	2.31048e-10	3.75667e-10	1.44167	2.89355
rs71323742	C	G	1.96875	3.01147e-20	2.36238e-19	0.141638	0.551367
rs2746071	A	G	0.897786	1.14654e-11	2.23741e-11	0.704632	1.18913
rs213238	T	C	1.47856	1.92106e-11	3.61968e-11	0.50036	1.38532
rs172562	C	T	1.68514	1.94044e-14	5.65196e-14	0.105105	0.251959
rs6995455	G	A	1.85697	3.14668e-19	2.08613e-18	0.20093	0.713105
rs3812222	C	G	-1.16884	7.0142e-08	8.73006e-08	1.11249	0.645658
rs12647314	G	T	1.43123	2.09874e-15	7.31402e-15	1.06069	2.91819
rs471028	C	G	-1.5314	3.49981e-12	7.32319e-12	2.65871	1.21832
rs2750483	A	G	1.4427	2.02982e-14	5.88617e-14	0.290804	0.762855
rs6140411	G	A	1.4391	2.97937e-08	3.80976e-08	0.774812	1.76023
rs7990590	A	G	1.40978	7.18079e-08	8.91486e-08	0.513573	1.36997
rs34849043	T	C	-0.944199	3.44692e-27	1.04415e-25	0.323769	0.169619
rs2391737	T	G	1.40947	4.51706e-08	5.705e-08	0.221215	0.478213
rs4915604	G	A	-1.26492	3.93791e-07	4.60436e-07	2.07825	1.00071
rs6883753	G	A	-1.04221	4.42868e-13	1.06525e-12	0.572497	0.276277
rs58783617	C	A	-1.04158	2.23248e-09	3.25612e-09	0.880673	0.544323
rs57862544	C	T	1.02933	4.72612e-13	1.13071e-12	1.98994	3.50206
rs10484282	G	A	-0.799799	2.59248e-10	4.1944e-10	1.63599	1.12012
rs8110747	T	C	1.57109	3.05656e-16	1.21583e-15	0.914517	2.7379
rs3822045	A	C	-0.838342	1.21121e-13	3.14626e-13	1.232	0.717197
rs35913124	G	C	1.07348	1.5674e-23	2.41111e-22	0.687621	1.456
rs7248864	C	T	1.90671	1.46336e-28	5.8803e-27	0.0760794	0.294807
rs1723285	G	A	2.04408	2.71632e-19	1.83166e-18	0.424548	1.73361
rs62236668	G	A	-0.766256	1.36267e-05	1.43866e-05	0.214516	0.139064
rs17554917	C	T	-2.12597	1.45655e-11	2.80072e-11	1.01893	0.239403
rs4862861	T	C	1.15546	5.64738e-10	8.76257e-10	1.16714	2.30527
rs60526731	A	G	0.810457	1.96491e-10	3.23487e-10	1.06945	1.68721
rs240218	G	A	0.884785	7.17158e-09	9.81978e-09	0.769368	1.37098
rs4310244	G	T	1.25001	2.06992e-07	2.46265e-07	0.479733	0.879501
rs2241754	A	G	-1.17895	1.57028e-11	3.00182e-11	1.71015	0.75674
rs3814815	G	T	-1.25159	4.83272e-10	7.55208e-10	1.62256	0.679523
rs1056879	T	C	-0.853837	7.59355e-09	1.03472e-08	0.936086	0.564032
rs5750495	T	A	-1.24889	4.95054e-17	2.26689e-16	0.762206	0.327557
rs4858890	A	G	-1.29189	4.91386e-08	6.17841e-08	1.30777	0.522574
rs1871922	G	T	-0.944024	4.36666e-14	1.2144e-13	0.427785	0.241672
rs2223277	A	T	1.02658	6.2063e-12	1.25464e-11	0.670915	1.08743
rs55725183	C	T	-2.49985	3.43829e-19	2.25667e-18	0.268556	0.0492533
rs2446455	A	C	-1.28995	4.05247e-11	7.2804e-11	1.29657	0.716754
rs1982784	A	G	0.788071	4.17232e-09	5.85421e-09	0.928096	1.3181
rs12595873	C	T	-1.77558	1.52281e-22	1.92206e-21	1.82583	0.531832
rs2296291	C	T	1.6083	1.98841e-19	1.38345e-18	0.342976	1.09013
rs17706767	T	C	-1.143	4.43294e-05	4.5891e-05	2.30569	1.02699
rs10401515	C	G	1.78331	1.52327e-12	3.35837e-12	0.473331	1.66642
rs56763414	T	C	1.43964	1.60335e-12	3.52738e-12	0.250447	0.691051
rs8122494	C	A	0.999526	1.03952e-10	1.77366e-10	0.317226	0.569631
rs10169492	G	T	-1.70607	3.07486e-11	5.62677e-11	0.869187	0.268695
rs12877052	G	A	1.00637	2.07321e-27	6.47962e-26	0.639534	1.28164
rs4801596	G	C	-1.81519	2.56029e-17	1.22957e-16	1.43564	0.409212
rs12360512	G	C	-1.77584	9.82557e-18	5.0912e-17	0.686342	0.202449
rs10786691	G	A	2.33857	2.29323e-15	7.93563e-15	0.185042	0.955661
rs57772388	A	T	0.95359	1.33927e-21	1.33859e-20	0.123645	0.239065
rs13318902	G	A	-1.90245	3.51267e-11	6.36873e-11	0.924439	0.345825
rs7770751	C	T	-0.923447	4.20924e-08	5.3299e-08	0.791376	0.497432
rs4808649	G	A	-0.895204	1.29871e-09	1.93578e-09	1.57942	1.00189
rs11779871	A	G	-0.798562	2.23036e-15	7.73164e-15	1.61307	0.964054
rs29937	G	T	-1.08102	2.27356e-29	1.04108e-27	0.930014	0.439779
rs2304205	A	C	-1.00738	1.4548e-33	2.60409e-31	2.88398	1.43664
rs28495025	A	G	-1.37609	7.01931e-28	2.60774e-26	0.388416	0.143169
rs1350014	T	C	1.32634	6.36542e-13	1.49743e-12	1.17364	2.9177
rs62144745	G	C	-1.10214	1.45247e-06	1.62219e-06	0.920557	0.426391
rs6716573	C	T	1.07289	2.62534e-31	2.24752e-29	0.553327	1.15794
rs113280441	G	C	0.950771	1.99418e-06	2.20716e-06	0.272511	0.416513
rs207620	G	C	1.17147	1.14216e-10	1.94374e-10	1.27049	2.84713
rs7331465	T	C	1.00899	1.07076e-08	1.43619e-08	0.486415	0.837883
rs7310175	C	T	0.94277	5.52639e-14	1.50299e-13	0.576649	1.04518
rs4788896	T	C	-2.70739	5.14838e-22	5.45009e-21	0.889151	0.138601
rs6742813	G	C	-1.7594	1.38412e-14	4.14815e-14	1.27245	0.396172
rs73051850	G	C	1.04132	2.97529e-09	4.27305e-09	0.48613	0.874652
rs6574214	A	G	-1.0653	1.30405e-10	2.19646e-10	1.13655	0.647323
rs12371960	C	T	1.32374	2.01697e-09	2.95355e-09	0.903177	2.03882
rs1610054	T	C	1.88185	1.52164e-17	7.64316e-17	0.395817	1.47125
rs150713503	T	C	1.40859	3.06591e-05	3.19406e-05	0.189961	0.415054
rs35800609	G	A	1.37082	1.14059e-11	2.22801e-11	0.177217	0.44982
rs6475579	A	G	-1.15939	4.37211e-12	9.01432e-12	1.10618	0.561607
rs6123082	G	A	-1.81194	4.36374e-13	1.05168e-12	0.894932	0.411329
rs2276543	G	A	2.40742	4.66367e-25	9.00272e-24	0.190432	1.02604
rs9808509	T	C	-0.762323	3.28435e-16	1.29597e-15	0.897798	0.591929
rs76906643	C	T	-1.25873	1.77541e-16	7.2981e-16	1.29049	0.654264
rs56133389	A	C	1.66518	1.34714e-11	2.6069e-11	1.14352	2.81302
rs10916317	A	G	-0.958356	6.36133e-12	1.28072e-11	0.891027	0.487286
rs6470361	A	G	-1.15866	1.1262e-05	1.19348e-05	0.630967	0.337684
rs1208984	A	G	-0.997088	1.21508e-11	2.36178e-11	1.07627	0.623402
rs12329503	T	C	0.94429	2.93693e-09	4.22103e-09	0.323988	0.58186
rs3808385	C	T	0.935501	4.44126e-06	4.82341e-06	0.761953	1.15191
rs10030952	C	T	-0.804181	8.33547e-13	1.91511e-12	0.652477	0.372889
rs6590093	T	C	3.48723	6.91463e-30	4.12573e-28	0.0844751	0.960764
rs17855830	T	G	0.821679	3.68403e-07	4.32034e-07	0.11442	0.162858
rs3735296	G	C	-1.09666	5.87934e-05	6.05778e-05	0.676626	0.384021
rs4807151	T	C	-1.14834	1.7523e-09	2.58254e-09	1.939	0.873363
rs2064088	A	G	-0.971587	1.77387e-11	3.35519e-11	0.980766	0.532541
rs10174872	T	G	-1.11601	1.02199e-12	2.32098e-12	0.462776	0.246089
rs11779558	A	C	0.913699	1.62077e-07	1.94236e-07	2.16574	3.40348
rs1030349	T	G	-1.27858	9.18274e-10	1.38976e-09	0.327639	0.166137
rs67999259	T	C	1.238	1.32352e-18	7.82587e-18	0.306205	0.695798
rs7222980	T	C	-0.794583	1.14098e-12	2.56459e-12	1.31026	0.854273
rs75058604	C	G	-0.787126	0.000339093	0.000343808	0.248931	0.166337
rs1567635	G	C	-1.41528	3.58085e-09	5.0761e-09	2.85993	1.13215
rs1382376	C	G	-1.3833	1.57833e-06	1.75976e-06	0.850062	0.383196
rs9901746	G	A	0.832179	5.9049e-07	6.7834e-07	0.631747	1.07876
rs4800487	A	G	2.3053	3.29038e-17	1.55739e-16	0.31495	1.60652
rs842707	C	T	1.09658	0.000234335	0.000237838	0.817508	1.33016
rs248793	C	G	0.995297	8.87183e-18	4.62133e-17	0.228156	0.449651
rs7750717	C	G	1.06449	9.51617e-12	1.87937e-11	1.20126	2.22484
rs12818766	G	A	-0.944608	0.000585929	0.000591335	1.06681	0.657857
rs62049594	C	A	1.78544	4.48145e-10	7.03106e-10	0.203108	0.504609
rs2735002	A	G	-1.72819	7.52634e-23	1.02203e-21	1.61044	0.481943
rs6000756	T	C	0.960651	0.000940345	0.000946594	0.264406	0.463269
rs10411875	T	G	1.1531	4.34436e-12	8.96651e-12	1.60462	3.09038
rs17554924	C	G	-1.07478	1.44062e-12	3.18358e-12	0.237783	0.11646
rs58361204	G	C	1.28676	1.48666e-18	8.76418e-18	0.730996	1.74804
rs36174201	C	G	-1.42988	4.66957e-16	1.79578e-15	0.979721	0.363963
rs11169560	C	G	1.59814	1.16018e-09	1.73586e-09	1.00726	2.39907
rs739518	G	A	1.5869	2.266e-29	1.04108e-27	0.502209	1.51497
rs34125563	T	A	-1.36169	4.02314e-21	3.66739e-20	0.663695	0.268427
rs12658784	G	A	-2.15767	1.41577e-31	1.46718e-29	0.760949	0.181392
rs6556405	T	C	-1.03551	7.83607e-09	1.06555e-08	1.62348	0.871565
rs10743185	G	A	-1.55613	3.57262e-09	5.06807e-09	1.25033	0.535052
rs7703730	C	A	-2.16701	1.24811e-25	2.70057e-24	1.46284	0.33
rs30179	G	A	1.07966	5.932e-11	1.04194e-10	0.56485	1.04163
rs2180779	C	T	-0.861391	1.66808e-14	4.93902e-14	3.90278	2.36509
rs3740253	C	T	-1.40401	7.15965e-13	1.66439e-12	0.938707	0.357006
rs7006492	T	C	-1.64201	5.22417e-14	1.42989e-13	1.6093	0.526088
rs3828898	G	A	-0.802693	4.11393e-16	1.59455e-15	2.28166	1.30656
rs3773664	G	C	-0.808314	2.9633e-07	3.49594e-07	2.28325	1.47482
rs78571244	C	T	1.02721	0.0032252	0.00323177	0.796077	1.32502
rs2784044	C	T	1.52764	6.14592e-10	9.51362e-10	0.153287	0.443357
rs257701	G	A	1.23629	1.13328e-09	1.69949e-09	1.39319	3.28109
rs59942393	T	A	1.91691	3.00116e-12	6.3201e-12	0.189242	0.712496
rs4886490	A	G	0.806362	3.73753e-11	6.74536e-11	1.79753	2.72727
rs4794799	T	C	-1.54789	6.32118e-15	2.03705e-14	0.971121	0.326207
rs9509714	A	G	-1.44083	5.20349e-17	2.37719e-16	1.69234	0.630157
rs4148869	C	T	-0.867611	2.92169e-10	4.68851e-10	0.509054	0.338541
rs4458796	G	A	0.960415	3.29722e-08	4.20481e-08	1.15342	1.92806
rs7258708	G	A	1.04726	1.12362e-08	1.50401e-08	0.709499	1.12401
rs10817286	G	C	-1.08306	3.87386e-16	1.51945e-15	0.920598	0.491901
rs149821	T	C	0.798007	5.47038e-09	7.58e-09	1.24053	1.96423
rs12534727	C	G	-1.46365	1.2545e-10	2.11663e-10	0.782816	0.354073
rs11088341	C	G	-2.90386	6.82672e-17	3.04803e-16	0.971854	0.137025
rs9341433	C	A	-1.09755	1.13976e-06	1.28166e-06	0.385907	0.191421
rs1043968	C	G	0.821262	2.87238e-11	5.30058e-11	0.533871	0.840912
rs6495686	T	C	-1.07121	7.61997e-10	1.16218e-09	1.8775	1.2153
rs2303284	C	T	0.938703	1.7593e-08	2.30018e-08	0.208216	0.397269
rs8102195	C	T	-1.65272	1.43922e-16	6.08117e-16	1.19872	0.375834
rs7542277	C	T	-1.12188	9.70153e-19	5.85094e-18	1.37789	0.628272
rs7808198	C	T	1.7803	8.08459e-11	1.40499e-10	0.335406	0.863438
rs6504503	A	T	1.06111	4.40743e-10	6.92596e-10	0.102298	0.187677
rs6442059	C	G	-0.923034	1.04446e-11	2.05038e-11	0.952532	0.590234
rs41304508	C	A	-0.808823	3.61339e-09	5.11853e-09	1.26732	0.722392
rs10044080	C	T	-1.28938	8.64488e-18	4.51506e-17	0.687147	0.286917
rs9661285	G	A	1.22557	1.17574e-12	2.63072e-12	1.07348	2.08691
rs11203338	T	C	1.89354	4.83043e-19	3.10821e-18	0.255321	0.963586
rs10853751	G	A	-1.075	0.00694841	0.00695194	1.67996	0.902213
rs10971749	T	G	2.63287	7.10605e-24	1.15635e-22	0.09644	0.601155
rs4581062	T	A	0.903787	2.85169e-18	1.62283e-17	0.353347	0.625501
rs11169497	T	G	-1.04016	2.28932e-12	4.88974e-12	0.482564	0.317823
rs35675666	G	T	-1.17395	3.43644e-18	1.90601e-17	2.42871	1.31144
rs6632722	A	G	0.815846	9.09961e-06	9.67448e-06	1.22958	1.89884
rs58561864	T	C	1.46949	2.74445e-17	1.31161e-16	0.266803	0.750861
rs117476389	A	G	1.47514	1.06245e-17	5.44783e-17	0.202636	0.321277
rs13398103	T	G	-1.21603	4.85582e-20	3.72028e-19	1.44308	0.627898
rs1275982	C	T	1.48081	1.48897e-11	2.85748e-11	0.688272	1.53919
rs34052476	G	A	1.23234	1.25531e-22	1.62612e-21	0.63258	1.4749
rs7083289	G	A	1.93068	4.8453e-30	3.28979e-28	0.207811	0.799809
rs8108174	T	A	1.59661	2.93144e-25	5.83031e-24	0.0929776	0.270121
rs9611460	T	C	-1.86084	2.05912e-24	3.65262e-23	0.59	0.20364
rs11124030	G	T	0.927534	6.1305e-13	1.44562e-12	0.315146	0.592474
rs10134794	C	A	1.38156	4.20257e-05	4.35519e-05	0.267659	0.526649
rs2277286	C	G	0.996403	3.91877e-05	4.0718e-05	0.547751	1.00377
rs8176333	C	T	1.96985	3.22716e-16	1.27853e-15	0.101352	0.389218
rs3746651	C	T	1.0883	1.18337e-08	1.57862e-08	0.0567099	0.111109
rs10410202	C	T	-0.888209	4.3747e-15	1.44769e-14	1.98764	1.08
rs2276803	C	T	1.50689	1.09932e-13	2.87458e-13	0.645257	1.87058
rs2301347	C	A	-1.79259	2.7082e-13	6.73288e-13	0.909612	0.488247
rs12535578	G	A	-1.3508	1.43982e-08	1.90525e-08	0.694343	0.277345
rs9376891	G	A	1.01088	3.59354e-11	6.49741e-11	0.49805	0.919394
rs2074143	A	G	-1.52813	5.59823e-19	3.56729e-18	0.644691	0.217626
rs7835604	C	T	-1.32992	1.39298e-38	3.91826e-36	5.09259	2.04367
rs12195503	T	G	1.08704	2.70064e-12	5.73014e-12	1.31352	2.80517
rs1510395	C	G	-2.29892	1.14707e-19	8.3651e-19	0.479737	0.100286
rs11787200	C	T	0.840777	4.92726e-14	1.355e-13	0.862555	1.38373
rs8002203	T	C	-0.988831	2.67638e-09	3.86632e-09	1.05902	0.5241
rs2241717	C	A	-1.87114	6.41517e-15	2.05724e-14	1.1977	0.553579
rs2519198	G	C	-1.08108	0.000149864	0.000152655	1.83623	1.02839
rs2289763	C	G	-1.10286	2.8299e-12	5.97221e-12	0.226638	0.155735
rs9907840	G	C	-2.28949	1.32153e-29	6.9281e-28	0.123332	0.0282456
rs35415928	C	T	1.52379	1.18033e-11	2.30106e-11	0.281945	0.617444
rs6597977	A	G	1.58872	5.21334e-12	1.06595e-11	0.598258	1.51273
rs72680629	T	A	-1.29584	1.69317e-22	2.08366e-21	1.16121	0.472652
rs8104657	G	T	-1.29693	5.74622e-06	6.18945e-06	1.89179	0.9498
rs713761	G	T	1.01656	7.41049e-26	1.69666e-24	0.311369	0.638583
rs6829203	C	T	-1.42526	8.2586e-17	3.62973e-16	0.361997	0.225023
rs13167840	T	C	-1.09295	1.04438e-06	1.17643e-06	1.01687	0.530267
rs3746792	C	T	1.10593	1.19437e-21	1.20427e-20	1.11153	2.37658
rs4766232	G	A	-1.04434	9.76964e-16	3.59559e-15	2.69322	1.42854
rs1135811	T	C	-0.821078	2.42252e-07	2.87173e-07	1.60044	1.00203
rs12629153	A	T	3.10851	4.46095e-28	1.68916e-26	0.154278	1.3065
rs35624680	T	G	1.4073	1.17126e-08	1.56565e-08	0.317003	0.763077
rs12626655	T	C	1.34868	3.81126e-10	6.03731e-10	0.172734	0.346401
rs12609742	A	G	1.38893	3.4701e-13	8.49828e-13	0.267882	0.511449
rs2733101	A	T	-0.909645	6.42393e-14	1.73508e-13	1.94057	1.20714
rs76261051	G	A	-1.24138	2.4819e-06	2.7362e-06	1.16297	0.611133
rs2257440	C	T	1.4142	1.52301e-08	2.00858e-08	0.915648	1.93587
rs11086902	C	G	-1.51759	5.05624e-10	7.88885e-10	1.94457	0.678332
rs524012	T	G	-1.36572	0.000140237	0.000142923	0.261084	0.136393
rs7171177	G	A	-1.10656	1.65461e-10	2.75163e-10	1.40097	0.817212
rs6066823	C	G	0.945118	0.00275612	0.00276313	1.17756	1.74459
rs545293371	A	T	3.33357	7.65835e-28	2.79246e-26	0.167356	1.71538
rs6031307	T	A	1.00652	1.94123e-25	4.06626e-24	0.434828	0.871458
rs1880263	G	A	-2.03737	5.29639e-14	1.4444e-13	0.449736	0.113277
rs7242481	G	A	-1.89569	3.45071e-15	1.15891e-14	1.68992	0.459973
rs6501165	A	C	-0.920966	6.78973e-17	3.0384e-16	0.681208	0.424826
rs6909643	C	T	1.36237	1.41896e-20	1.19912e-19	0.598324	1.53653
rs6725867	T	C	-1.06203	1.51858e-14	4.53732e-14	0.259333	0.125447
rs7921636	C	G	1.59884	3.87066e-18	2.13483e-17	0.375496	1.14651
rs11000523	A	C	-0.890728	1.1084e-09	1.66472e-09	0.724189	0.465663
rs2776364	T	G	-0.898358	3.50139e-09	4.98139e-09	1.92004	1.2455
rs13012197	A	G	1.08857	1.5158e-08	2.00175e-08	0.116023	0.226852
rs4548657	C	G	1.8236	2.02997e-17	1.00176e-16	0.052852	0.19015
rs605015	T	C	0.918695	3.82493e-09	5.38718e-09	0.731738	1.24412
rs586563	T	C	-1.05714	3.73787e-09	5.28726e-09	2.69863	1.4574
rs12415	T	C	-1.25682	2.91801e-11	5.37153e-11	0.370297	0.208884
rs910067	T	C	-1.09614	3.69271e-10	5.8627e-10	1.41151	0.860497
rs4732068	A	G	0.914396	4.50965e-07	5.24154e-07	0.241016	0.432873
rs310623	C	G	1.08483	1.34225e-07	1.61941e-07	0.292308	0.602744
rs2395517	A	T	-1.04348	1.78149e-06	1.97843e-06	1.05253	0.508004
rs4809221	G	A	0.826593	1.27987e-11	2.48282e-11	0.978913	1.64798
rs56040623	C	T	1.57191	8.96935e-13	2.05118e-12	0.438578	1.02967
rs201454	A	G	1.25489	1.79628e-08	2.34479e-08	0.227161	0.371525
rs7828675	T	C	0.948777	1.6908e-16	7.02358e-16	1.53268	2.42392
rs11196171	A	G	-1.00347	0.000507593	0.000512539	0.887104	0.527707
rs3747093	G	A	1.5507	1.12414e-12	2.53252e-12	0.0392205	0.092123
rs8094677	G	T	1.67455	7.59626e-14	2.03774e-13	0.19386	0.618671
rs12472635	G	A	-3.16071	9.60188e-28	3.43747e-26	0.76102	0.0852162
rs7641010	T	C	1.19842	8.09808e-08	9.99693e-08	0.916067	1.88952
rs2082162	G	T	0.993802	4.27532e-11	7.65979e-11	1.04215	1.74223
rs4908399	A	G	-0.972693	5.28824e-06	5.70238e-06	0.950424	0.523944
rs113622932	G	T	-1.57922	4.21588e-21	3.82537e-20	0.216862	0.0753408
rs12034436	A	G	2.32955	1.16905e-22	1.54487e-21	0.43884	2.1731
rs2017761	A	G	1.93436	4.36974e-22	4.70165e-21	0.306767	1.10372
rs4663540	A	G	1.013	1.23724e-05	1.30764e-05	2.30854	4.65651
rs7137319	C	G	0.921728	1.20138e-05	1.2711e-05	0.423289	0.805535
rs11077990	A	G	-1.73857	3.59088e-20	2.80573e-19	0.853222	0.25529
rs8182079	G	C	1.2546	6.92185e-08	8.62057e-08	0.129267	0.25404
rs11999061	A	T	-1.45192	1.18873e-05	1.25839e-05	1.63909	0.773434
rs10426800	C	T	-1.06606	2.43935e-11	4.53122e-11	0.950009	0.45187
rs465483	G	T	-1.5891	7.07284e-17	3.14366e-16	0.436978	0.152141
rs201883	A	G	1.35068	3.1423e-09	4.4965e-09	0.600462	1.51922
rs6895696	G	A	-0.88098	2.57108e-13	6.4163e-13	0.94398	0.575034
rs13078191	A	C	1.12084	1.04804e-13	2.75146e-13	0.69563	1.21121
rs9532985	C	A	-1.00036	5.51554e-18	2.99176e-17	1.0404	0.522782
rs12541860	C	T	-1.55527	1.9576e-14	5.69353e-14	0.813146	0.414445
rs3772146	C	T	0.990938	7.41877e-06	7.92597e-06	0.139328	0.223797
rs59181776	A	G	-0.907699	1.82691e-09	2.68498e-09	0.816768	0.464076
rs7886394	T	C	-1.32831	6.48807e-13	1.52265e-12	1.46995	0.582724
rs10141317	G	T	-1.21849	1.72252e-07	2.05928e-07	1.56092	0.617616
rs4680345	C	G	1.07361	4.54604e-08	5.73424e-08	0.282258	0.416011
rs2731859	G	T	1.2622	3.00309e-09	4.30983e-09	0.588035	1.2807
rs62233383	G	T	-0.920461	1.15665e-15	4.20192e-15	0.62997	0.400304
rs35545432	A	G	-1.36984	5.51019e-10	8.56319e-10	2.78359	1.41711
rs11169483	T	C	1.01865	1.61277e-10	2.69114e-10	0.50447	0.96489
rs62308866	A	G	-0.76709	2.70547e-05	2.82154e-05	1.17961	0.836028
rs9416016	T	C	-1.21905	2.04459e-17	1.00645e-16	0.862412	0.415166
rs6806100	A	C	1.1929	4.47503e-14	1.23929e-13	0.237907	0.553918
rs1341749	G	T	-2.80134	1.26789e-15	4.5891e-15	2.1069	0.293064
rs1874343	G	A	-0.922128	6.42317e-09	8.83186e-09	1.96907	1.15444
rs13141992	C	T	-0.803417	1.40917e-07	1.69289e-07	0.194421	0.147972
rs12929379	T	C	-1.11679	1.03714e-09	1.56246e-09	2.18462	1.12802
rs3758147	G	A	-1.39634	3.9143e-15	1.3019e-14	1.57778	0.668656
rs9901219	T	G	-1.08218	3.72846e-09	5.27774e-09	0.467621	0.246892
rs28572069	T	A	-2.94455	4.57741e-20	3.52067e-19	0.3134	0.0401874
rs9805957	A	C	-0.984695	7.15696e-19	4.39005e-18	1.65633	0.83253
rs12581866	C	T	-2.31697	4.22279e-17	1.9564e-16	1.39128	0.297942
rs897172	A	G	1.5016	3.44554e-13	8.44866e-13	0.16826	0.387412
rs34553264	T	G	-1.92996	1.30495e-26	3.56868e-25	0.575011	0.153807
rs62048544	C	T	-1.52046	3.72774e-11	6.73387e-11	2.60884	0.903627
rs1882655	T	C	1.40887	1.02547e-12	2.32622e-12	0.468974	0.922013
rs6089953	A	G	-0.900335	1.61178e-16	6.73799e-16	4.1608	2.35718
rs7089860	C	G	1.32962	3.99376e-14	1.12019e-13	1.08757	2.67863
rs5962793	G	A	1.62805	3.57775e-11	6.47964e-11	0.889795	2.7748
rs6566811	G	A	1.21345	1.96644e-08	2.54899e-08	0.615623	1.06717
rs968430	C	T	1.65509	1.59876e-08	2.09894e-08	0.207717	0.618092
rs112542693	G	C	-1.05897	3.89677e-11	7.0199e-11	0.2717	0.17552
rs11758310	C	G	-1.25964	8.58629e-19	5.20197e-18	0.499585	0.210151
rs1054080	A	C	-1.2919	1.44209e-10	2.41453e-10	1.00163	0.434904
rs10105311	C	T	-1.94984	5.78962e-16	2.20926e-15	1.46914	0.38297
rs10259915	T	G	-1.43301	9.22487e-18	4.79255e-17	0.216154	0.0799407
rs10496176	T	C	2.02683	6.73529e-21	5.94699e-20	0.321585	1.26986
rs13096318	C	T	-1.17077	1.62783e-07	1.94964e-07	0.551428	0.285119
rs2241804	C	G	1.27785	3.39215e-11	6.16727e-11	0.115854	0.223137
rs937283	A	G	-0.858439	1.53969e-06	1.71765e-06	1.88701	1.19264
rs4809219	C	A	1.85374	1.8133e-11	3.42318e-11	0.444315	1.31681
rs3813572	T	C	1.22645	1.24902e-13	3.22853e-13	0.610812	1.17669
rs7251911	C	G	1.60832	1.52483e-12	3.35837e-12	0.414761	0.917315
rs4673248	G	T	-1.17723	3.38156e-14	9.56651e-14	0.190437	0.0833289
rs74325711	C	T	-1.33248	7.41377e-08	9.18673e-08	2.83454	1.30448
rs758853	C	A	1.14819	1.28356e-10	2.16382e-10	0.790605	1.74644
rs4253437	G	T	-1.26027	1.08086e-09	1.62459e-09	0.298594	0.127336
rs2241727	G	C	-1.3051	7.08969e-11	1.23797e-10	2.25311	0.914296
rs6905991	A	G	1.53065	3.32904e-17	1.56815e-16	0.488109	1.41125
rs10868375	A	G	-1.21527	2.9797e-08	3.80976e-08	1.70793	0.777339
rs11218697	C	T	1.60226	1.42243e-17	7.18145e-17	0.300925	0.912102
rs869400	T	G	-1.96461	5.07366e-15	1.66223e-14	1.37042	0.354253
rs1886440	C	T	-1.02565	5.81144e-12	1.17723e-11	0.547656	0.321365
rs12990082	C	T	1.33788	5.56228e-17	2.51773e-16	0.144818	0.386617
rs28433428	G	A	1.64161	8.34161e-09	1.12962e-08	0.877223	2.24526
rs9271513	C	G	1.01386	1.30881e-07	1.58101e-07	0.229324	0.403609
rs13412879	C	G	1.09022	6.31048e-16	2.3849e-15	0.923494	1.9715
rs3741056	G	C	-1.16225	8.8771e-11	1.53325e-10	1.03737	0.466018
rs34584636	T	C	-1.37877	8.3482e-07	9.49602e-07	0.780993	0.390263
rs12140181	C	T	2.34465	1.10774e-17	5.66531e-17	0.241178	1.21197
rs2093906	C	T	1.89008	3.86839e-21	3.57599e-20	0.10854	0.394161
rs78617913	C	A	1.59123	2.74465e-13	6.8149e-13	0.279298	0.806018
rs12168809	C	T	-1.75434	1.83646e-13	4.62994e-13	0.915341	0.264799
rs3935869	A	G	1.20058	7.43272e-05	7.63832e-05	0.81058	1.66588
rs1155207	A	G	-1.08271	3.68692e-07	4.32115e-07	0.770604	0.424715
rs58744229	G	A	1.29217	1.70002e-08	2.22562e-08	0.30918	0.697402
rs143790788	A	G	1.49857	1.46377e-22	1.85946e-21	0.144526	0.416735
rs6460260	T	C	1.71983	2.35885e-13	5.90913e-13	0.475821	1.21325
rs2118108	G	T	-2.14716	6.2419e-15	2.0148e-14	0.393551	0.128934
rs403084	T	C	-0.77536	2.32826e-12	4.9614e-12	0.525905	0.32817
rs10919347	T	C	1.21195	0.000439953	0.000444696	0.791075	1.54899
rs9686334	G	T	-0.961284	9.65496e-10	1.45899e-09	1.26698	0.792354
rs8023082	A	G	-0.932914	7.41325e-15	2.33921e-14	1.59989	0.824892
rs7848367	T	G	1.3566	1.07779e-09	1.62122e-09	0.156276	0.340393
rs2291719	A	G	0.991217	1.90331e-05	1.99447e-05	0.773302	1.25101
rs35497286	A	T	1.42259	1.65694e-14	4.92083e-14	0.724722	1.91888
rs71325464	A	G	-1.81698	1.75573e-11	3.32407e-11	0.875465	0.367399
rs11928814	C	G	-1.52467	2.16125e-14	6.24889e-14	0.681117	0.242271
rs6993054	A	G	-0.807658	1.04908e-12	2.37703e-12	1.43225	0.945614
rs6937012	A	C	-1.0681	2.04509e-08	2.64571e-08	2.55424	1.4503
rs2072354	C	T	-1.90086	7.06766e-10	1.08636e-09	2.83654	0.746875
rs12923727	A	G	-1.2951	8.55974e-07	9.71521e-07	0.756242	0.361953
rs864071	G	A	-1.26517	4.54873e-22	4.86764e-21	2.05026	0.852564
rs7023913	A	G	-1.13486	3.44187e-07	4.04599e-07	1.97911	0.993568
rs2604869	G	A	-1.79626	9.29284e-27	2.57713e-25	1.17631	0.339932
rs2100516	G	T	-0.973318	1.57265e-09	2.32474e-09	1.42212	0.862605
rs2707199	C	A	0.983906	0.00180432	0.00181076	0.665853	1.25867
rs7102670	G	A	1.66109	2.37362e-17	1.15301e-16	0.112402	0.32636
rs4539165	G	T	1.001	1.87853e-08	2.44147e-08	0.164476	0.307681
rs112616780	C	T	-2.69412	2.9481e-20	2.32193e-19	0.496618	0.074647
rs36061376	G	T	-0.750102	3.5328e-09	5.02244e-09	1.81453	1.10442
rs73220080	G	T	1.28785	3.5594e-08	4.53328e-08	0.385373	0.629281
rs11113466	C	G	2.55707	9.8572e-20	7.2421e-19	0.136042	0.711994
rs10161740	A	T	-1.25861	5.9133e-06	6.36593e-06	1.44565	0.662946
rs10821544	C	G	1.36133	2.16137e-09	3.15474e-09	1.0701	2.41798
rs2970359	A	G	-1.6819	1.58302e-16	6.63186e-16	1.89104	0.588862
rs745666	G	C	-1.41229	1.43967e-11	2.77099e-11	0.538694	0.200353
rs6127971	G	C	1.37696	1.83883e-08	2.39461e-08	1.44817	3.15485
rs2964944	C	T	-1.25216	1.01309e-13	2.66324e-13	2.08707	0.903969
rs7842319	T	G	-1.17301	3.66988e-10	5.83211e-10	0.334028	0.181525
rs2602899	C	T	1.11421	7.2087e-13	1.67381e-12	0.689318	1.46205
rs4760696	C	A	-1.14694	1.26195e-13	3.25659e-13	0.784005	0.397132
rs35234762	G	T	1.10823	4.71166e-10	7.38047e-10	0.436176	0.628689
rs6140420	T	C	-0.908039	5.6501e-13	1.33554e-12	1.437	0.828157
rs12867964	T	G	-1.39127	3.55524e-10	5.65449e-10	0.0479465	0.02318
rs2278963	C	A	-1.46621	5.66105e-12	1.15151e-11	2.61277	1.18731
rs10819360	T	C	0.886213	3.22626e-12	6.77963e-12	0.729412	1.27959
rs6103573	C	G	-1.60639	6.18367e-15	1.99928e-14	1.6544	0.644928
rs12457215	G	A	0.913327	4.64344e-07	5.3877e-07	0.468312	0.822142
rs6707762	A	C	-1.36959	1.15401e-07	1.40176e-07	2.3494	1.04455
rs1632169	G	C	1.86454	5.82924e-19	3.70251e-18	0.270995	0.953977
rs12432201	T	C	-1.30351	1.39027e-12	3.08618e-12	1.28807	0.535786
rs7049090	A	G	1.96808	7.0517e-13	1.64123e-12	0.424263	1.75386
rs10759532	T	C	0.948327	5.7409e-08	7.19531e-08	0.500297	0.857251
rs12622153	C	A	1.20201	2.24785e-11	4.19527e-11	0.730508	1.41111
rs12247015	A	G	-1.77459	2.68695e-13	6.6885e-13	0.443396	0.139727
rs1510396	C	T	1.72069	4.77684e-11	8.52729e-11	0.117982	0.269298
rs381204	A	T	-1.49613	5.97269e-26	1.40003e-24	0.630203	0.221982
rs60021260	C	A	-1.15624	3.21359e-29	1.40612e-27	1.61215	0.741258
rs11881344	C	T	-2.12706	7.86484e-15	2.46984e-14	0.815703	0.213203
rs62006061	T	C	-1.42882	1.31696e-16	5.61274e-16	0.555574	0.215612
rs7977202	C	G	1.64441	1.41871e-11	2.73599e-11	0.645081	2.08876
rs6656763	G	A	-1.23556	1.03477e-05	1.09896e-05	2.32134	1.12917
rs3213563	T	C	-0.8057	4.10913e-17	1.91274e-16	0.896409	0.535273
rs3770924	A	G	1.42709	3.42061e-10	5.458e-10	0.798967	1.82313
rs116201316	C	A	-1.11983	8.56955e-09	1.15969e-08	0.328	0.154324
rs10169971	G	A	-1.08338	7.99545e-05	8.21233e-05	2.19506	1.09121
rs878939	A	G	-1.40049	2.88982e-16	1.15887e-15	0.286441	0.113657
rs2298699	C	A	2.1649	4.49608e-15	1.48537e-14	0.354924	1.5258
rs1327119	G	T	1.56774	1.94795e-10	3.20963e-10	0.427133	0.997698
rs111302810	A	T	1.54701	9.16503e-21	7.91489e-20	0.0563269	0.180658
rs17793475	G	A	-1.4756	7.78074e-09	1.05876e-08	1.08396	0.551636
rs7965356	G	A	-1.42079	3.07119e-15	1.04082e-14	1.23142	0.461316
rs366131	T	C	1.91901	9.97156e-22	1.01731e-20	0.265327	0.995657
rs7250872	C	T	-1.25277	1.13953e-09	1.70626e-09	2.57173	1.08649
rs17006711	C	T	1.14673	1.07194e-18	6.39591e-18	0.63609	1.26023
rs12228523	A	G	-2.13014	9.2763e-16	3.42042e-15	1.21028	0.301761
rs73810844	G	A	-0.90936	4.65075e-09	6.48536e-09	1.03134	0.653676
rs6086216	T	C	1.61684	2.07005e-05	2.16805e-05	0.960338	1.90566
rs2757624	C	T	-0.930895	1.04229e-06	1.17474e-06	1.32081	0.784106
rs11000521	T	C	-0.905326	1.60635e-05	1.68869e-05	1.83634	1.32629
rs8087044	C	A	-1.38278	4.35323e-07	5.06591e-07	1.76982	0.822457
rs57398279	G	C	-1.8166	1.53368e-14	4.57549e-14	0.930316	0.26632
rs12430054	T	C	-0.804758	1.95651e-17	9.72818e-17	0.144327	0.10848
rs3754226	C	G	1.06358	1.59733e-21	1.57257e-20	1.65168	3.46294
rs13316105	A	C	2.00245	5.14224e-29	2.15427e-27	0.469683	1.87879
rs3764627	C	T	1.69189	1.64545e-10	2.73871e-10	0.178227	0.435485
rs4266522	A	G	-0.971132	0.000437542	0.000442486	0.481869	0.286637
rs11780207	G	A	-1.65687	4.43088e-13	1.06525e-12	1.09526	0.344748
rs220462	G	A	-1.24324	6.75153e-06	7.23273e-06	1.40887	0.681385
rs40168	A	G	-1.31304	2.798e-09	4.02683e-09	1.89067	0.947221
rs72627181	C	A	-1.55995	1.1681e-09	1.74639e-09	0.607894	0.208333
rs2305534	T	C	-1.22586	4.23998e-09	5.94201e-09	1.37752	0.632069
rs12438594	G	A	1.9583	3.95717e-21	3.64097e-20	0.0844081	0.318876
rs2384952	T	C	1.26852	8.64619e-10	1.31158e-09	0.630078	1.47419
rs3765521	C	T	-1.53325	4.69929e-07	5.44289e-07	1.39886	0.588063
rs6122883	A	G	2.3221	1.07254e-20	9.22195e-20	0.302849	1.51521
rs61772843	T	C	-1.19565	1.91131e-10	3.1519e-10	0.620872	0.277108
rs2292538	G	A	2.08304	2.10048e-22	2.49147e-21	0.609814	2.40693
rs28631684	G	T	1.32626	2.62841e-09	3.80261e-09	0.85079	1.93175
rs3814464	C	G	-1.79716	1.49652e-11	2.86919e-11	0.689978	0.348863
rs28362338	T	C	-1.00856	3.48134e-11	6.31775e-11	0.667548	0.394702
rs710177	A	G	-0.857227	4.91328e-08	6.17841e-08	1.15702	0.71905
rs2016807	T	A	1.12755	4.22339e-07	4.92063e-07	1.13216	2.21958
rs8127631	T	A	-0.969153	5.44467e-15	1.77199e-14	0.937539	0.513555
rs9267374	T	C	1.88325	3.70323e-27	1.1048e-25	0.169917	0.626831
rs35847523	G	A	-0.970798	8.66089e-07	9.82333e-07	1.61229	0.815845
rs7202119	T	C	1.07647	3.81605e-06	4.16278e-06	0.32515	0.517069
rs10169718	A	G	0.791986	0.00106863	0.00107518	1.61668	2.19745
rs11668755	G	A	-1.42121	3.83118e-10	6.06398e-10	0.807254	0.359518
rs3743742	G	T	-1.75881	1.57786e-18	9.24645e-18	1.64051	0.497807
rs11207297	T	G	-1.90645	6.23333e-14	1.68591e-13	1.45384	0.388539
rs6680831	T	A	1.81063	8.6093e-13	1.97342e-12	0.0859991	0.206135
rs2273826	A	G	-1.14266	2.12087e-10	3.47421e-10	1.06185	0.585266
rs1991229	C	T	-0.915594	6.30631e-21	5.6186e-20	2.63995	1.49008
rs7022564	C	T	-1.59287	6.54853e-15	2.09659e-14	0.08423	0.0279329
rs1863496	A	G	-0.747197	6.71712e-07	7.68061e-07	0.990261	0.76152
rs12221659	C	G	1.22261	5.2524e-15	1.71509e-14	1.29485	3.0893
rs1555021	T	G	1.70263	5.95597e-20	4.52792e-19	0.0462276	0.151622
rs12029548	C	T	-1.50357	3.27582e-17	1.55424e-16	0.504153	0.215771
rs6828302	G	C	0.833996	7.93794e-17	3.50444e-16	0.705131	1.10571
rs396616	A	G	2.05246	1.38199e-27	4.69162e-26	0.470864	1.93906
rs3773637	A	G	1.52509	1.89547e-13	4.7726e-13	1.52955	3.0675
rs60910121	G	C	-0.961486	2.46996e-07	2.9262e-07	1.5419	0.959084
rs11231664	T	G	1.55053	1.75079e-15	6.15592e-15	0.742839	2.17812
rs4674279	G	A	-1.78655	2.45467e-13	6.13824e-13	1.18639	0.338304
rs344071	C	T	1.464	1.70539e-26	4.36092e-25	0.775927	2.14341
rs7106920	C	G	-0.748919	4.23959e-06	4.60693e-06	1.69459	1.06142
rs4773122	G	A	-0.903387	9.18775e-11	1.58135e-10	1.32624	0.872978
rs2130263	C	G	-0.894162	2.01176e-06	2.22537e-06	1.80142	1.01494
rs175498	G	A	-1.18715	1.96977e-10	3.23746e-10	2.14178	1.23562
rs13405694	G	T	-2.00169	5.85171e-30	3.71678e-28	0.181029	0.0488267
rs1188408	G	C	-1.12246	4.41745e-05	4.57546e-05	0.280528	0.139741
rs7021533	T	C	-1.79604	1.28233e-20	1.08833e-19	1.42493	0.41124
rs9322298	C	G	0.911578	2.20991e-06	2.44181e-06	0.799209	1.41555
rs3924176	A	C	-1.66679	8.90548e-21	7.72462e-20	0.798633	0.253583
rs7131178	A	T	1.18753	7.862e-08	9.71769e-08	1.05072	1.99579
rs1170172	G	A	-1.22536	3.52501e-17	1.6565e-16	0.676758	0.338696
rs771254	T	A	-1.37784	2.71967e-26	6.61115e-25	1.85363	0.718477
rs2291630	G	A	0.845545	1.05315e-17	5.42841e-17	0.397057	0.641296
rs545893680	A	G	-1.7567	2.15676e-14	6.24508e-14	0.638288	0.189546
rs11691225	G	T	1.92755	1.48905e-23	2.32693e-22	0.345026	1.16184
rs36161829	A	G	1.05133	2.20388e-10	3.58928e-10	0.470377	1.04132
rs12853945	G	C	-0.812444	1.63868e-11	3.11746e-11	0.552006	0.367295
rs7921977	C	T	1.21819	7.62741e-07	8.69621e-07	0.304624	0.566421
rs62156576	T	C	-1.10961	3.34807e-07	3.94044e-07	2.79573	1.31066
rs3787100	A	G	-0.942383	1.07015e-14	3.28214e-14	0.704129	0.405443
rs17346564	G	C	-1.04949	7.74529e-16	2.89933e-15	1.7969	1.03623
rs9878072	G	C	1.38151	1.43859e-13	3.69788e-13	0.249459	0.465926
rs2276853	G	A	-0.954999	4.34732e-14	1.21073e-13	1.73767	1.25058
rs62574565	G	A	0.882248	5.14701e-05	5.31993e-05	1.95242	2.75145
rs72924928	T	C	0.958488	3.52505e-19	2.30592e-18	0.604708	1.08518
rs4902606	A	G	-1.12843	1.84527e-17	9.22169e-17	0.611637	0.279621
rs113326664	G	A	-1.99679	1.09368e-18	6.50594e-18	1.22399	0.308768
rs1049982	T	C	0.83111	4.63022e-08	5.83668e-08	1.13073	1.95241
rs4749193	C	T	1.23736	3.72897e-12	7.75327e-12	0.330546	0.659419
rs13170194	C	T	-0.748698	8.38742e-10	1.27429e-09	0.896743	0.591596
rs4386641	C	G	-2.80863	2.05616e-20	1.69397e-19	0.826784	0.115634
rs4923780	C	T	-1.18886	8.25949e-13	1.89988e-12	0.354851	0.160332
rs28366379	T	G	1.08198	1.23131e-05	1.30206e-05	1.07659	1.90363
rs9470029	A	C	1.49975	6.72864e-19	4.17902e-18	0.242351	0.684566
rs4809546	C	T	-1.9106	3.5587e-12	7.43063e-12	0.827762	0.296962
rs12549320	C	T	-1.28203	4.86728e-15	1.59995e-14	3.27309	1.34477
rs2277463	A	G	-0.777997	1.53557e-10	2.5645e-10	1.53369	0.943611
rs830377	T	C	-1.11237	6.34993e-15	2.04297e-14	1.9049	1.06809
rs2075824	C	T	1.21914	1.17986e-08	1.57501e-08	0.150269	0.260268
rs2754775	G	T	-1.13877	6.88411e-10	1.0598e-09	0.286197	0.155485
rs2267394	T	C	-0.82648	1.05858e-05	1.12364e-05	0.632962	0.355287
rs2302058	T	G	-0.974237	5.08245e-09	7.05736e-09	0.192525	0.10313
rs1820518	C	T	-1.04052	4.04024e-16	1.57218e-15	1.36954	0.738641
rs296889	G	A	-2.12444	3.0674e-15	1.04082e-14	1.00092	0.229856
rs2423312	G	A	1.81171	1.15882e-31	1.26762e-29	0.415291	1.482
rs17256254	T	C	-0.901495	0.000122986	0.000125601	1.81421	1.21126
rs11537640	T	G	2.8037	2.19401e-40	1.08e-37	0.792146	5.54359
rs1902	C	T	-1.01453	0.000495427	0.00050051	2.39768	1.32205
rs10419892	C	T	-0.950841	2.19044e-10	3.5733e-10	2.30725	1.27052
rs1957374	G	A	1.12311	3.14671e-16	1.24917e-15	0.811994	1.53207
rs16972844	T	C	1.54473	1.65416e-21	1.62042e-20	0.145887	0.420593
rs2384322	C	G	-0.868989	5.0629e-11	9.01342e-11	1.19607	0.788398
rs1954956	A	G	0.832051	2.99954e-13	7.41041e-13	1.24919	2.01796
rs113529609	A	G	1.05061	8.54741e-16	3.15757e-15	0.294561	0.608887
rs6588194	G	A	0.932964	1.14798e-13	2.98991e-13	0.582348	1.02651
rs500659	T	C	0.994487	3.27317e-24	5.60423e-23	0.212774	0.436124
rs9902354	A	G	-0.944538	3.58342e-23	5.18805e-22	1.56358	0.880294
rs62506015	A	C	-0.992961	6.82338e-24	1.1196e-22	4.89246	2.44515
rs11753296	G	A	-1.22893	5.94582e-08	7.4285e-08	2.22154	0.956995
rs67795055	C	A	-1.20873	3.54918e-07	4.16716e-07	1.95572	0.974919
rs6701400	C	T	1.3194	1.00177e-07	1.22591e-07	0.699694	1.75938
rs6512183	G	A	-0.959763	9.35269e-05	9.59138e-05	0.184595	0.106224
rs7576126	G	A	-1.10361	6.32247e-09	8.71425e-09	0.762076	0.461818
rs7963549	T	C	0.931202	1.41234e-05	1.4895e-05	0.636003	1.08521
rs4790360	C	T	-1.01007	0.000113216	0.000115864	2.81112	1.46447
rs6681644	C	G	-0.963046	1.32064e-12	2.94489e-12	0.795778	0.40935
rs12911872	A	C	-1.83098	1.33014e-19	9.55856e-19	0.23703	0.0644161
rs2277115	G	C	1.24183	2.59197e-06	2.85436e-06	0.797796	1.55255
rs1880298	C	G	-1.56801	1.74947e-14	5.16448e-14	1.05467	0.428086
rs11689270	G	T	2.19422	1.63086e-27	5.44266e-26	0.0563923	0.259136
rs29455	T	C	1.32192	0.000100785	0.000103249	0.140683	0.294796
rs3749163	A	C	-1.18552	1.89487e-11	3.57375e-11	0.43572	0.250604
rs9271640	T	C	-0.909924	6.26664e-06	6.72792e-06	1.84866	1.14335
rs10407365	C	T	-0.959422	8.84095e-05	9.07603e-05	1.55266	0.996802
rs10835215	C	T	1.04902	1.4676e-10	2.45306e-10	0.555894	1.03637
rs5997893	A	G	-1.08323	5.9412e-21	5.31737e-20	1.27057	0.615441
rs78126882	C	T	1.24105	8.34337e-12	1.65606e-11	0.164313	0.301789
rs4855883	G	C	1.02652	1.15765e-12	2.59613e-12	0.504677	0.824833
rs812149	G	C	-0.943426	9.75923e-11	1.67678e-10	0.99727	0.558613
rs10790282	G	A	-0.909263	1.70536e-16	7.0543e-16	1.23445	0.65564
rs12042883	C	T	2.3448	1.62531e-11	3.101e-11	0.288472	0.506996
rs2279863	G	T	0.957809	7.92885e-09	1.07726e-08	1.22682	2.02662
rs4982711	T	G	-1.86805	2.41731e-19	1.65842e-18	0.136342	0.0387073
rs8179361	T	C	1.8709	1.49876e-16	6.31918e-16	0.159537	0.591351
rs2426682	T	A	0.978776	3.06886e-05	3.19544e-05	1.19728	2.08682
rs34577323	G	C	-1.23643	1.04383e-15	3.81461e-15	1.5913	0.780715
rs11190130	C	T	-1.47464	8.38671e-22	8.64578e-21	0.725925	0.252055
rs6447662	C	A	0.885582	8.06719e-17	3.55354e-16	0.456675	0.846352
rs1854259	G	A	-1.14795	2.53842e-21	2.38007e-20	0.258982	0.116492
rs62294078	C	T	1.14907	4.69442e-24	7.90026e-23	0.615162	1.36581
rs4906222	G	A	0.800106	6.50151e-13	1.52399e-12	0.530122	0.909095
rs9260129	A	G	-1.04575	8.11882e-15	2.54554e-14	1.51743	0.887816
rs6729945	C	G	1.07688	4.57771e-14	1.26417e-13	0.584678	0.974553
rs4984682	C	G	0.996665	0.000208779	0.000212338	0.640372	1.11533
rs4266461	A	G	-0.842137	0.00482755	0.00483492	1.36494	1.0492
rs3848542	G	A	1.1748	3.88712e-14	1.09183e-13	0.673756	1.3598
rs61838108	T	G	1.4998	1.59113e-11	3.03874e-11	0.486783	1.02589
rs9573100	C	T	-2.24081	4.07661e-27	1.19804e-25	1.42076	0.298874
rs2738785	T	C	0.942875	2.365e-06	2.61025e-06	1.10739	1.68927
rs1880296	G	T	1.45943	1.21737e-10	2.05929e-10	0.353022	0.767527
rs359895	T	A	0.901428	4.44537e-09	6.22099e-09	0.549719	0.871921
rs4648611	A	G	-1.5289	1.58617e-22	1.98123e-21	0.221497	0.0770924
rs1256835	G	A	-1.22914	1.73512e-10	2.87581e-10	1.82283	0.762228
rs892348	C	G	-1.766	3.66867e-17	1.71991e-16	0.288218	0.144655
rs4858805	C	T	1.32617	8.06645e-11	1.40432e-10	0.448344	0.996662
rs10911266	C	T	-0.881771	8.50844e-13	1.95258e-12	1.6427	0.991266
rs62104563	G	C	-1.39678	3.45517e-10	5.50869e-10	1.29221	0.493738
rs55680399	T	C	1.86319	2.8281e-15	9.6676e-15	0.423011	1.57693
rs58568360	T	C	-1.22739	3.53713e-05	3.68109e-05	0.943022	0.400388
rs2166633	T	C	-0.93886	9.99658e-09	1.34357e-08	1.09547	0.658971
rs12028523	C	G	1.13325	1.16713e-07	1.41595e-07	0.635802	1.1922
rs74320205	A	G	0.97213	1.30894e-06	1.46521e-06	0.940333	1.85142
rs2784907	G	T	-1.20072	9.52595e-10	1.4406e-09	0.88842	0.474654
rs10917128	T	C	-0.933926	4.49816e-13	1.08011e-12	2.0902	1.23199
rs10737241	C	T	1.11222	3.04496e-13	7.5132e-13	0.1569	0.346489
rs12543549	G	A	2.18378	7.45591e-19	4.55922e-18	0.343862	1.55434
rs12312177	G	A	-1.17467	8.87811e-14	2.35593e-13	0.298185	0.131837
rs193466	C	T	-0.839978	1.45147e-05	1.52995e-05	2.08155	1.20159
rs8139625	T	C	1.10801	1.55971e-09	2.30734e-09	0.294531	0.610244
rs742538	C	T	1.01645	3.5381e-09	5.02634e-09	1.25228	2.32776
rs812367	T	C	1.26185	4.18254e-12	8.64158e-12	0.356614	0.655037
rs55962869	T	C	1.94131	1.13525e-12	2.55464e-12	0.215666	0.817089
rs9306973	T	C	0.996029	4.45697e-11	7.97798e-11	0.980773	1.64686
rs6850410	C	T	-1.58759	6.91632e-15	2.20004e-14	0.762309	0.264281
rs879833	A	G	-1.27259	6.75955e-09	9.28142e-09	2.51852	1.19183
rs7064785	G	C	0.96293	5.49005e-05	5.66261e-05	0.937065	1.44516
rs4809547	C	G	1.18657	8.26049e-11	1.43177e-10	0.255531	0.427183
rs11169449	G	A	1.98416	5.05852e-25	9.48593e-24	0.091916	0.35973
rs2559635	T	C	-1.88484	2.07183e-27	6.47962e-26	0.228617	0.0619035
rs2291521	C	T	-1.08398	2.75565e-17	1.31377e-16	3.64036	1.69268
rs55756136	A	G	1.26437	1.81493e-22	2.21963e-21	0.681838	1.65752
rs116351973	T	G	0.807408	0.000119186	0.000121911	0.509834	0.87655
rs6571826	T	A	-1.28491	7.08202e-08	8.80671e-08	3.21442	1.8086
rs2287991	G	T	1.16648	3.09973e-12	6.5207e-12	0.463122	0.869392
rs2002718	G	A	-0.905689	7.87857e-16	2.93805e-15	1.5925	0.884874
rs13081630	G	T	-0.911821	1.12411e-13	2.93162e-13	0.685861	0.448574
rs909963	C	G	0.989601	3.7491e-13	9.1361e-13	0.917192	1.80112
rs34616325	C	T	-0.888589	9.1107e-14	2.41115e-13	0.736288	0.399575
rs13261562	C	G	1.39336	8.95547e-26	2.00379e-24	0.295098	0.772035
rs10596	C	G	1.40211	1.75375e-12	3.82937e-12	0.568074	1.24682
rs541126	C	T	1.80231	4.09151e-16	1.58899e-15	0.126516	0.438495
rs3027260	A	G	-1.11052	9.24054e-07	1.04507e-06	0.554153	0.284107
rs4756155	T	C	0.891183	1.94578e-06	2.15481e-06	1.70483	2.75111
rs3749022	C	T	1.1139	3.00564e-09	4.31035e-09	0.206792	0.319829
rs1920327	A	C	1.61633	1.90595e-24	3.41166e-23	0.300515	0.920302
rs4645985	G	A	0.912534	6.54141e-19	4.07596e-18	0.735311	1.38488
rs11084910	T	C	1.24201	4.18839e-16	1.62023e-15	0.790312	1.67454
rs6809708	G	C	-0.999357	4.94336e-15	1.62224e-14	0.626196	0.315121
rs188174120	G	T	1.53716	2.83825e-13	7.03842e-13	0.166045	0.399706
rs1077954	G	C	1.77712	2.53713e-23	3.72807e-22	0.323066	1.09158
rs1048108	G	A	1.02099	1.10959e-07	1.35113e-07	1.66588	2.63177
rs56190366	T	A	1.27187	5.46839e-09	7.58e-09	0.32055	0.757408
rs76400633	T	C	-1.76418	7.57902e-14	2.03589e-13	0.402142	0.239119
rs60455691	G	A	1.26908	6.82624e-15	2.17842e-14	0.243872	0.548303
rs2378256	G	C	-1.55396	7.00996e-13	1.63344e-12	1.22647	0.417791
rs76793447	T	C	-1.1894	1.59574e-08	2.09747e-08	0.248973	0.140332
rs140491	T	C	1.31576	1.53742e-11	2.94187e-11	0.298656	0.729313
rs6580739	T	C	0.970196	1.04422e-15	3.81461e-15	0.495155	0.763262
rs2339635	G	C	-1.08498	4.9264e-07	5.69923e-07	0.214466	0.118748
rs4447485	C	T	-0.737761	7.54473e-09	1.02878e-08	1.15696	0.765936
rs17130567	A	G	-1.4163	7.05092e-14	1.89662e-13	1.09659	0.39424
rs6498344	C	A	-1.19774	2.28176e-10	3.71304e-10	1.32525	0.705286
rs2281762	G	A	0.841512	2.52551e-05	2.63665e-05	1.47221	2.64372
rs12980585	T	G	-1.60112	7.18576e-06	7.68119e-06	0.303765	0.139414
rs2305751	C	A	-1.069	4.72993e-10	7.40321e-10	2.07196	1.12541
rs12980885	C	A	0.95131	1.71349e-08	2.24176e-08	2.09992	3.48276
rs11177656	T	C	-0.915191	2.4816e-11	4.60534e-11	1.1047	0.628353
rs56352308	A	T	-2.41659	7.57942e-24	1.22327e-22	1.19332	0.223617
rs2255258	T	A	1.44903	1.07275e-12	2.42509e-12	0.335081	0.919369
rs11126399	G	A	1.44714	2.79048e-24	4.81969e-23	0.183207	0.502536
rs2294042	C	T	1.17643	1.47306e-07	1.76642e-07	0.148096	0.288992
rs62448595	C	T	-0.800382	2.20251e-11	4.12239e-11	0.639797	0.377102
rs6073241	G	A	-1.40412	6.865e-07	7.84515e-07	1.58856	0.805002
rs55946717	G	A	1.67672	1.66584e-14	4.93902e-14	0.295104	0.720032
rs2240723	G	A	1.33097	1.59861e-22	1.98123e-21	0.616719	1.44496
rs5412	G	A	1.32646	6.02505e-14	1.63182e-13	0.283725	0.654564
rs3809235	C	T	1.58524	3.563e-15	1.19109e-14	0.55753	1.35063
rs139093639	T	C	-2.11563	2.80967e-16	1.12903e-15	0.763789	0.181592
rs6976251	G	C	-0.994453	6.56782e-23	9.04338e-22	5.02033	2.51983
rs56109829	G	A	-1.8501	1.71361e-21	1.67035e-20	1.43573	0.400444
rs1110329	T	A	-1.04334	5.19571e-06	5.60568e-06	1.0048	0.561039
rs3183927	A	G	1.6117	3.17204e-15	1.07315e-14	0.334359	1.03862
rs72627177	T	C	-1.35483	1.0621e-12	2.40377e-12	0.568581	0.22284
rs7875843	C	T	-1.36376	1.59899e-08	2.09894e-08	0.842107	0.381181
rs10026905	A	G	-1.00277	9.48189e-13	2.16336e-12	1.32044	0.728139
rs62431396	G	A	-1.29301	5.46614e-11	9.67011e-11	0.792715	0.392961
rs3758668	C	T	-0.772174	3.52857e-06	3.85344e-06	1.65392	0.964696
rs806977	A	G	-1.35078	1.33201e-14	4.01643e-14	2.57898	0.969243
rs715316	A	C	-0.763755	2.26741e-08	2.91991e-08	1.69136	1.05807
rs34741989	C	T	-1.59819	1.30253e-14	3.9396e-14	1.24427	0.476092
rs3806269	C	T	-0.76797	4.61387e-09	6.43849e-09	2.76376	1.67938
rs9846610	C	T	0.986922	1.69715e-26	4.36092e-25	0.844363	1.67386
rs1784559	A	T	-2.96066	1.09861e-33	2.40352e-31	1.82406	0.239691
rs4452060	C	A	-1.86441	1.17326e-12	2.62817e-12	1.62367	0.452943
rs1351383	A	C	-0.99696	6.50749e-08	8.10965e-08	1.2975	0.778474
rs142810760	A	C	-1.76316	1.23495e-10	2.08722e-10	0.0848129	0.0325787
rs3797624	C	A	1.44408	1.70161e-12	3.7352e-12	0.774806	1.70032
rs34019624	T	C	-1.25426	6.05229e-10	9.37605e-10	1.12675	0.469242
rs10412216	A	G	-0.75098	2.2263e-17	1.09044e-16	1.20194	0.716833
rs17523380	C	T	1.67047	1.76464e-13	4.46032e-13	0.331123	1.05857
rs11666309	A	G	-0.925477	1.50876e-19	1.06861e-18	0.694932	0.396574
rs55785724	A	T	-1.18598	4.58624e-17	2.11483e-16	0.702788	0.311179
rs76315705	A	T	-0.843152	2.02054e-08	2.61567e-08	1.27998	0.857754
rs13161244	C	T	-0.782852	7.02846e-06	7.51713e-06	2.22037	1.43023
rs7099376	G	C	2.57231	8.1697e-22	8.46638e-21	0.243131	1.45763
rs9907212	C	G	-1.16893	3.39278e-12	7.11436e-12	1.42449	0.691885
rs2253650	C	T	-1.01193	1.1987e-11	2.33456e-11	1.11668	0.818497
rs9805457	C	T	-1.73863	2.88722e-22	3.23008e-21	0.540547	0.16193
rs12468869	G	A	-4.9069	4.12802e-41	2.70936e-38	2.16637	0.0721779
rs2271176	G	C	-1.29174	2.36649e-17	1.15301e-16	0.537856	0.29737
rs4673214	T	A	1.53582	5.17843e-21	4.65586e-20	0.607504	1.84889
rs7301334	G	C	-0.882566	8.48077e-07	9.63568e-07	0.550338	0.298205
rs7848479	C	T	-1.13824	4.76565e-14	1.31239e-13	0.605524	0.359769
rs557328	A	T	3.56716	2.43357e-24	4.27831e-23	0.134385	1.5613
rs58692051	C	T	-1.16914	2.41409e-09	3.51319e-09	0.668796	0.297621
rs72746609	A	G	-0.838115	1.19436e-15	4.33094e-15	1.50844	0.876192
rs2377898	G	A	-0.913664	2.72919e-16	1.09893e-15	1.41621	0.750161
rs575064272	C	G	-1.45002	8.37941e-08	1.03313e-07	0.148981	0.0547282
rs13438979	A	G	1.12262	1.34298e-12	2.99132e-12	0.716665	1.08832
rs10157800	A	G	-0.782358	6.19664e-09	8.55623e-09	1.17141	0.711313
rs466240	C	T	-4.17205	3.1956e-28	1.23375e-26	1.58566	0.0922506
rs73220081	C	A	1.50557	5.23772e-20	3.99732e-19	0.195851	0.561202
rs6610580	G	A	-1.48784	2.19987e-10	3.58572e-10	2.76184	1.2049
rs9271631	A	G	-1.1681	2.76644e-10	4.45755e-10	1.78203	0.781059
rs41277477	C	G	0.787503	1.76297e-07	2.10508e-07	0.0897427	0.123382
rs2279197	G	A	-1.29678	2.57535e-22	2.94817e-21	1.76447	0.71674
rs2281780	G	T	-1.25758	8.07063e-08	9.9693e-08	1.39953	0.589217
rs10876043	A	G	-1.11084	1.18955e-07	1.44136e-07	1.31117	0.660053
rs1037169	T	C	-1.33243	1.66092e-13	4.22526e-13	0.48154	0.276914
rs2631369	G	C	-2.21316	2.46171e-21	2.33034e-20	0.981714	0.225542
rs61871318	G	T	0.947485	3.31399e-15	1.11734e-14	0.446634	0.789568
rs174557	A	G	-1.16984	1.63384e-11	3.11125e-11	1.73432	0.924272
rs12656671	G	A	1.40937	1.78151e-10	2.94277e-10	1.22996	2.69753
rs9271683	C	T	1.22685	3.73905e-12	7.75785e-12	0.503697	1.01839
rs61604391	T	A	-1.22159	1.9659e-15	6.88765e-15	0.907807	0.386959
rs10123545	C	T	0.980574	7.09208e-11	1.23797e-10	1.13096	2.22802
rs540680	C	G	0.936638	3.03964e-06	3.33058e-06	1.40385	2.53582
rs7259206	C	T	1.91244	6.39744e-17	2.88251e-16	0.259782	0.855728
rs28558849	G	A	-0.893661	3.9488e-16	1.5427e-15	1.36997	0.811244
rs9890924	G	A	1.36608	7.13588e-05	7.3371e-05	0.605868	1.30729
rs9996108	A	G	1.26097	9.34439e-14	2.46638e-13	1.26898	2.96313
rs2370143	C	T	-0.947288	1.43352e-30	1.08562e-28	4.06464	2.10825
rs674346	C	A	-0.932503	3.63329e-12	7.57031e-12	0.487058	0.270527
rs10263611	C	T	1.47495	5.57759e-15	1.81226e-14	0.100886	0.287453
rs80052686	G	C	-1.20563	3.51721e-12	7.3518e-12	1.81446	0.785556
rs1622515	A	G	-0.774262	4.19907e-17	1.94999e-16	1.03378	0.636218
rs6044886	C	T	0.910707	2.55661e-15	8.80599e-15	0.435705	0.788829
rs6608515	T	A	0.997508	2.77756e-06	3.05021e-06	0.784786	1.21412
rs6602903	A	C	-1.55488	4.47374e-14	1.23929e-13	0.967633	0.336755
rs4724700	A	G	1.04217	9.64176e-12	1.90227e-11	0.58737	1.19148
rs12992188	A	G	0.960373	1.12629e-08	1.50656e-08	0.475784	0.852781
rs1322815	A	G	-1.05646	6.82952e-06	7.31231e-06	0.937519	0.513355
rs3825585	C	A	-0.993813	1.82726e-09	2.68498e-09	1.69909	1.09052
rs2439850	C	G	-1.27522	4.37378e-10	6.87857e-10	1.29511	0.606861
rs11772456	C	T	-1.43997	3.27695e-08	4.18167e-08	1.08287	0.461103
rs3807936	T	C	1.26937	1.07873e-30	8.4961e-29	0.998343	2.40236
rs10794277	A	T	-1.08242	2.71379e-12	5.75183e-12	1.67091	0.882193
rs7557762	C	T	1.31956	1.21601e-07	1.47252e-07	1.09333	1.70225
rs13191012	G	A	0.959688	8.13343e-11	1.41223e-10	1.58897	2.33548
rs3118832	C	T	-0.792103	4.78668e-10	7.48608e-10	1.27445	0.792313
rs521191	C	A	1.18765	1.79699e-08	2.34479e-08	0.569035	1.11288
rs12784321	G	T	-1.30644	3.93774e-09	5.53815e-09	1.42371	0.555071
rs11826681	G	C	-0.85671	1.32889e-08	1.76439e-08	4.62483	2.75058
rs4717110	T	C	-1.67925	2.58652e-10	4.1882e-10	3.09308	0.999294
rs2291026	T	C	-0.8585	1.40135e-12	3.10378e-12	0.196243	0.139609
rs59180932	C	T	1.11427	2.48706e-10	4.03047e-10	0.149024	0.323709
rs72731820	G	C	-1.40126	1.00916e-10	1.72936e-10	0.348079	0.13338
rs2273541	C	T	-1.21835	1.00682e-22	1.3486e-21	0.935457	0.401297
rs3747571	A	G	-1.59297	6.7371e-20	5.04386e-19	1.49482	0.509319
rs6944960	G	T	-1.0196	1.01577e-16	4.40538e-16	0.145355	0.0700642
rs57494551	C	T	-1.32243	9.83097e-09	1.32312e-08	1.08915	0.514583
rs7616469	G	A	1.77206	1.78356e-21	1.72997e-20	0.512489	1.74905
rs2850328	T	C	1.32686	4.50265e-06	4.88469e-06	0.0575309	0.128432
rs11071419	G	A	-1.12592	1.84336e-07	2.19708e-07	1.53567	0.882065
rs2303914	G	T	1.42426	8.73666e-17	3.82277e-16	0.453918	1.21068
rs45544632	C	G	1.71673	4.45649e-08	5.63573e-08	1.60925	4.26601
rs4968206	T	G	-0.94749	1.73692e-12	3.79999e-12	1.08283	0.609934
rs10876058	C	T	1.48389	8.06376e-14	2.15435e-13	0.69149	1.90696
rs11169373	G	A	0.81724	2.52966e-06	2.7873e-06	1.50104	2.48957
rs12414396	C	G	-1.12586	2.50121e-09	3.63192e-09	3.53603	1.86723
rs8191323	G	A	-1.44871	2.99783e-12	6.31983e-12	0.60771	0.283213
rs78982329	G	A	1.05847	1.40645e-07	1.6917e-07	1.51109	2.11703
rs2304439	A	G	-1.72481	2.7737e-09	3.99519e-09	2.58552	1.2455
rs12938390	T	C	-1.15937	1.96953e-17	9.76826e-17	4.75058	2.12529
rs79880345	G	C	1.37257	1.83588e-13	4.62994e-13	0.337701	0.737907
rs9379896	C	T	1.36399	7.54855e-08	9.34786e-08	0.569214	1.0939
rs8001059	T	A	0.936726	2.09155e-08	2.70227e-08	0.646783	0.993267
rs62230078	A	G	-1.31649	1.0285e-07	1.25394e-07	1.23451	0.574332
rs13113109	A	G	-1.11674	1.55134e-05	1.63173e-05	1.20006	0.711558
rs133436	G	C	0.848229	1.52787e-09	2.26535e-09	0.350649	0.579884
rs2382822	T	C	1.2499	9.98112e-06	1.0606e-05	0.214222	0.438651
rs9543	G	C	-0.856297	1.97296e-11	3.71036e-11	0.89708	0.589107
rs9718970	G	C	-0.855459	1.34391e-14	4.04611e-14	2.75923	1.68657
rs12988026	C	A	0.89411	3.02357e-11	5.54322e-11	1.24623	2.30955
rs2645643	C	T	-1.3255	2.25179e-07	2.67256e-07	0.833521	0.407223
rs115632911	G	A	1.68653	5.34179e-13	1.26723e-12	0.0898773	0.226131
rs9873833	A	C	1.32921	6.53928e-18	3.49887e-17	0.515322	1.28136
rs28384438	G	C	1.51971	1.27582e-15	4.60934e-15	0.115188	0.224394
rs750897	A	G	-1.26554	5.69717e-09	7.87762e-09	1.38755	0.57761
rs4442336	T	G	1.38192	2.20784e-08	2.84692e-08	0.493179	1.25023
rs6494009	G	A	0.909604	1.16388e-14	3.553e-14	0.656196	1.15236
rs2519165	C	T	-1.09039	4.03765e-06	4.39477e-06	3.04385	1.74529
rs10116788	A	T	1.57978	3.90245e-18	2.14635e-17	0.221717	0.655491
rs10932774	G	A	1.19008	2.88561e-15	9.84708e-15	0.362197	0.83199
rs2475566	C	T	-1.62265	1.03405e-10	1.76739e-10	0.352211	0.126305
rs1633462	C	G	0.884354	4.09212e-06	4.45159e-06	0.554534	0.909839
rs7070369	G	A	2.23373	1.3127e-17	6.6616e-17	0.13071	0.606249
rs56114417	A	T	3.94501	9.99972e-29	4.10197e-27	0.0940376	1.53261
rs3806301	C	T	-0.908771	7.58399e-10	1.15848e-09	2.61436	1.49244
rs201637650	T	G	-0.801111	6.69611e-21	5.93903e-20	1.14855	0.658103
rs67941642	C	T	1.03295	3.74131e-09	5.28833e-09	1.55616	2.65877
rs7176303	A	G	-1.1044	7.13589e-08	8.86472e-08	2.3099	1.32427
rs873405	G	C	-2.59601	1.32941e-22	1.71086e-21	1.74959	0.304554
rs2027082	C	A	-2.15673	1.27659e-17	6.49508e-17	0.784047	0.182553
rs7065690	C	T	1.86115	1.43374e-19	1.02284e-18	0.412091	1.55516
rs4889619	C	T	-1.12297	3.9666e-07	4.6324e-07	1.37881	0.733504
rs40012	G	C	-2.11725	1.54686e-19	1.09167e-18	1.42781	0.32447
rs73069539	C	T	-1.74657	8.16927e-20	6.06992e-19	0.389428	0.118019
rs4806928	A	G	1.29714	2.56047e-19	1.74448e-18	0.920451	2.28806
rs62408717	A	C	1.30981	1.53972e-17	7.71426e-17	0.644675	1.30254
rs369335	T	G	1.06113	7.1301e-11	1.2435e-10	0.166709	0.350254
rs3088171	A	C	-1.02363	3.00768e-06	3.29924e-06	1.37688	0.761149
rs1529427	C	T	-1.40108	6.77048e-19	4.17902e-18	1.05759	0.400524
rs11621397	T	A	1.70573	8.11467e-16	3.01468e-15	0.544236	1.26195
rs9682978	A	G	-1.16995	1.89486e-14	5.54379e-14	0.593489	0.263203
rs112947658	T	G	-1.6916	1.62445e-16	6.77659e-16	0.161861	0.0712526
rs17885299	G	C	1.57789	5.41139e-11	9.58186e-11	0.184093	0.400976
rs1646239	G	C	-0.873939	5.5265e-14	1.50299e-13	0.696929	0.475543
rs3735701	G	A	0.859977	5.92041e-16	2.25417e-15	0.711434	1.14204
rs3804038	C	G	1.39598	2.70918e-14	7.73097e-14	0.662891	1.4339
rs7578578	C	T	-1.28624	3.82917e-13	9.3082e-13	0.967118	0.40056
rs3134297	T	C	-0.942901	3.86348e-08	4.91104e-08	0.983825	0.73831
rs7252020	C	G	1.28966	2.79793e-11	5.17288e-11	0.210379	0.387094
rs79963079	A	C	1.53717	1.24969e-10	2.11033e-10	0.183973	0.538924
rs58198667	C	T	-1.34548	1.72062e-10	2.85899e-10	0.959775	0.517202
rs34431655	C	G	-0.821961	1.22897e-06	1.37804e-06	0.716169	0.434323
rs1128872	G	C	1.12725	5.46137e-06	5.88585e-06	0.223213	0.383885
rs12603519	G	A	1.33078	1.01714e-27	3.51358e-26	0.912396	2.2973
rs144055458	C	T	-1.43863	1.23317e-14	3.74709e-14	0.736469	0.288353
rs7602823	G	A	1.27788	3.93378e-09	5.53654e-09	0.28685	0.567594
rs3764677	G	A	-1.2033	2.73706e-17	1.31126e-16	2.05514	0.860043
rs13392177	T	C	1.01875	1.48586e-17	7.48251e-17	0.405998	0.770096
rs35110627	T	C	-1.11503	1.3107e-07	1.58232e-07	1.4698	0.785268
rs34507903	A	G	-1.77314	3.37342e-11	6.13888e-11	0.502476	0.162904
rs3814834	G	A	-1.68318	1.84352e-16	7.54655e-16	1.11502	0.346477
rs7315571	A	G	1.1385	2.53057e-07	2.99441e-07	0.999786	1.91964
rs2251933	A	G	1.19103	3.7843e-13	9.21049e-13	0.917383	2.12505
rs72670375	A	G	-1.00806	9.40956e-07	1.06357e-06	1.93779	1.09884
rs12742518	T	A	-1.44447	2.79681e-07	3.30349e-07	2.07807	1.10409
rs75395155	C	A	1.36413	2.45654e-13	6.13824e-13	0.0924065	0.210542
rs76465496	A	G	1.14722	4.53891e-09	6.34287e-09	0.463257	0.922219
rs55801506	C	A	0.899922	2.52371e-11	4.67909e-11	2.35474	3.84124
rs13272454	G	A	1.53499	6.87274e-18	3.64755e-17	0.114459	0.336158
rs11224826	A	C	-1.41215	1.08852e-08	1.45902e-08	1.14423	0.580048
rs2247355	C	T	-1.74883	2.13086e-15	7.41284e-15	1.24623	0.452113
rs9271689	C	G	1.30433	1.63252e-11	3.11125e-11	0.519591	1.10921
rs7773494	A	G	0.999001	1.03101e-10	1.76373e-10	0.234504	0.413371
rs1105525	C	T	-1.57364	2.93958e-14	8.35213e-14	0.270472	0.10557
rs2487588	T	C	-1.84952	1.72295e-13	4.36054e-13	0.932933	0.260462
rs34763890	C	T	-1.44356	8.5782e-11	1.48292e-10	1.99304	0.73051
rs13062943	G	C	-1.20623	3.43588e-09	4.90209e-09	0.430355	0.186875
rs58825580	T	G	-2.34565	8.66498e-20	6.39002e-19	0.796488	0.17123
rs61825839	T	C	1.07409	4.17561e-14	1.16787e-13	0.918644	1.91755
rs6707475	C	T	0.863402	2.02466e-11	3.80034e-11	0.358942	0.54529
rs57392288	T	C	3.18481	2.19296e-39	7.19656e-37	0.145134	1.21412
rs61201083	G	T	-2.1298	6.30018e-18	3.38012e-17	0.551641	0.128512
rs11170351	C	T	0.941926	1.82817e-06	2.02912e-06	0.357924	0.688107
rs7025238	G	A	1.42549	1.40348e-11	2.70926e-11	0.222498	0.50355
rs693619	A	G	-1.46763	2.77806e-18	1.58551e-17	0.252595	0.087897
rs11170028	G	A	1.27635	9.13728e-08	1.12095e-07	1.41567	2.95794
rs2599449	G	C	-1.33322	5.1921e-16	1.98896e-15	0.328908	0.133238
rs1875926	T	A	-0.777876	3.63949e-14	1.02374e-13	1.21738	0.711579
rs709161	G	T	-0.897232	2.74644e-12	5.80852e-12	0.829296	0.515889
rs11881637	G	A	-1.66413	1.2102e-13	3.14626e-13	0.788969	0.256346
rs9376689	T	A	-0.999945	1.22291e-13	3.16831e-13	2.87034	1.43307
rs2075657	T	G	-1.71275	9.928e-15	3.0776e-14	0.583579	0.19712
rs4293003	C	T	-1.08859	7.72768e-10	1.17678e-09	2.14234	1.21677
rs11968908	A	G	-1.30603	1.37581e-10	2.30943e-10	1.51908	0.699722
rs10932771	A	T	-0.959947	2.17538e-16	8.86816e-16	0.51014	0.265663
rs16833728	G	C	0.985409	6.24721e-06	6.71072e-06	1.06143	1.9967
rs999418	T	C	0.965694	7.76827e-12	1.54659e-11	0.294759	0.574857
rs61823786	G	C	1.87908	9.48495e-15	2.95037e-14	0.128444	0.434513
rs5760006	C	T	-1.04868	4.74921e-09	6.60861e-09	1.25341	0.725222
rs2692625	C	G	0.934624	9.42949e-25	1.7352e-23	0.470594	0.898394
rs78266397	G	A	-0.863892	2.12902e-10	3.48466e-10	0.555631	0.347577
rs615967	C	T	-1.82571	1.34947e-07	1.62713e-07	3.53358	1.17828
rs9908349	C	T	1.52146	8.88311e-15	2.77632e-14	0.265742	0.801233
rs3745163	C	A	1.69794	5.20987e-15	1.70402e-14	0.404606	1.43194
rs72646714	A	T	1.11048	1.42339e-15	5.10501e-15	0.498812	1.05531
rs73437682	C	T	1.08758	7.0718e-09	9.69664e-09	1.3466	2.42076
rs2077197	C	T	1.19824	8.96999e-11	1.54658e-10	0.450182	0.924512
rs59987529	A	C	1.62755	1.13244e-16	4.90058e-16	0.325459	0.984128
rs13393055	T	C	-0.950756	8.24805e-12	1.63879e-11	1.18274	0.799658
rs999798	A	G	-1.48933	4.28081e-10	6.74853e-10	2.72018	0.971973
rs8113410	T	C	-1.52086	1.56202e-13	3.99951e-13	2.04295	0.734837
rs200554532	A	G	-2.2107	3.137e-22	3.48969e-21	1.34964	0.295248
rs184953	A	C	1.09868	2.4688e-10	4.00417e-10	0.305832	0.668533
rs4841001	G	C	-1.1793	3.45166e-14	9.73686e-14	3.55475	1.60522
rs1124765	T	G	-0.965884	2.20243e-05	2.30424e-05	0.511957	0.291466
rs12029735	G	T	-0.856259	4.11684e-06	4.47601e-06	0.895362	0.526739
rs10481512	C	T	-1.35478	1.44837e-15	5.18517e-15	0.937416	0.358468
rs12192148	C	G	-1.13165	8.36984e-11	1.44945e-10	0.206039	0.131964
rs12549263	T	C	-0.797971	1.64375e-11	3.12407e-11	1.16452	0.696672
rs649168	C	T	-0.911766	9.6076e-09	1.29394e-08	2.15576	1.25377
rs7570805	C	T	0.834921	1.16274e-07	1.41149e-07	0.96181	1.57584
rs781984	A	G	-1.45105	1.19877e-21	1.20427e-20	0.753038	0.273977
rs8179460	T	C	-1.25855	1.97863e-19	1.38153e-18	0.312214	0.130993
rs3733459	A	G	-1.11829	9.40845e-08	1.15278e-07	1.27653	0.568562
rs2508665	A	T	1.12689	7.71523e-08	9.54827e-08	0.273391	0.500547
rs112271335	T	C	-1.40684	1.97159e-09	2.89275e-09	0.286363	0.125517
rs75617632	C	T	-2.82145	4.98114e-25	9.43063e-24	1.19096	0.172146
rs1799879	T	C	-0.974184	2.29541e-07	2.72269e-07	2.08873	1.19004
rs12460724	C	T	-1.63057	3.92402e-22	4.31642e-21	0.869592	0.290732
rs263438	T	G	-1.64662	9.91526e-28	3.48628e-26	0.3684	0.117662
rs6140425	C	A	1.10782	8.39301e-06	8.95224e-06	0.82003	1.60967
rs1800470	G	A	1.10688	9.40059e-12	1.85841e-11	0.205722	0.421401
rs79827225	A	G	-1.05311	1.75424e-12	3.82937e-12	1.61803	0.849388
rs737986	G	T	2.62185	3.27858e-16	1.29597e-15	0.0563401	0.159885
rs35064400	G	A	-0.999969	2.28966e-12	4.88974e-12	1.08548	0.637417
rs923378	C	G	-3.00379	1.76756e-31	1.66797e-29	1.60105	0.201425
rs1112364	C	T	1.00024	4.50426e-08	5.69249e-08	0.686842	1.16158
rs7840270	C	A	-0.819604	3.04211e-09	4.35948e-09	2.09492	1.26906
rs971694	T	C	-1.3081	5.52194e-11	9.7513e-11	0.703904	0.382224
rs12754476	C	A	1.29079	1.00717e-06	1.13711e-06	0.597323	1.17105
rs7987438	C	A	1.09857	2.94312e-15	1.0026e-14	0.255174	0.496137
rs12978798	C	G	-1.50584	6.63461e-17	2.98255e-16	0.232253	0.0993251
rs1555794	C	T	2.06374	1.77894e-31	1.66797e-29	0.461339	1.968
rs72836928	C	T	-1.03559	2.5829e-09	3.74194e-09	2.24744	1.26633
rs9925870	A	G	-1.18355	1.6002e-20	1.33508e-19	1.12528	0.495621
rs9292135	T	C	-1.06782	1.63698e-08	2.14738e-08	0.997198	0.566171
rs1151018	G	T	-3.59429	3.71339e-24	6.30315e-23	0.926573	0.0813669
rs55731973	G	T	1.24381	4.16681e-22	4.55803e-21	3.00567	7.06316
rs12417203	T	G	-0.881052	5.09257e-07	5.88109e-07	1.03079	0.696711
rs56162960	G	C	1.24431	7.09989e-10	1.08961e-09	0.444795	0.929522
rs62277108	G	C	-1.03511	4.47768e-06	4.86028e-06	1.69744	0.928904
rs12786239	G	C	-1.19613	4.9205e-10	7.68315e-10	0.475686	0.213994
rs1137523	T	C	-0.841323	3.24228e-10	5.17766e-10	2.00369	1.24354
rs2619737	A	G	-1.47698	1.92367e-18	1.12063e-17	1.44345	0.500399
rs13063315	G	T	-0.791083	1.14464e-12	2.56989e-12	0.952207	0.586361
rs304115	G	A	-0.986604	3.76547e-10	5.96957e-10	2.58347	1.33016
rs41286661	C	T	1.21221	1.84568e-18	1.07838e-17	0.574532	1.18341
rs7781115	A	G	-1.17814	2.39605e-14	6.90751e-14	0.378469	0.240294
rs10911186	A	G	1.3001	1.44662e-10	2.42004e-10	1.48579	3.07984
rs10981354	T	C	0.801171	4.61996e-13	1.10665e-12	1.29434	1.90336
rs3805495	C	T	-1.42416	7.19775e-18	3.80978e-17	0.845699	0.294813
rs818621	T	C	-1.03636	5.71341e-12	1.16096e-11	1.47853	0.795994
rs822373	A	G	-0.909467	1.50124e-13	3.8539e-13	0.187618	0.113443
rs9338188	G	C	0.960747	1.02364e-09	1.5433e-09	0.96971	1.62148
rs35046559	A	G	-2.87802	3.43769e-21	3.19283e-20	0.94611	0.138337
rs7940073	G	C	-2.75202	3.36567e-19	2.21639e-18	1.62192	0.258685
rs630961	C	G	1.70352	2.35918e-23	3.51911e-22	0.340297	1.09344
rs10876477	C	T	-1.61574	2.27158e-12	4.86167e-12	3.12074	0.987998
rs56314408	T	C	-0.764648	7.60635e-13	1.75992e-12	0.730936	0.449538
rs3822270	C	A	0.820206	4.44112e-12	9.14703e-12	1.86432	2.69212
rs2006838	A	C	-0.847305	2.42599e-11	4.51065e-11	0.948557	0.528638
rs1515098	C	T	0.877074	3.86262e-11	6.96474e-11	0.746935	1.2734
rs2165933	G	A	-0.990809	1.59527e-13	4.07933e-13	1.19607	0.645379
rs12922777	A	G	-0.85217	2.44482e-09	3.55529e-09	2.02423	1.52736
rs3754553	T	C	0.998291	9.05738e-14	2.40027e-13	0.234119	0.423637
rs6755895	T	C	0.891367	4.68993e-10	7.35228e-10	1.01936	1.47967
rs917376	C	T	1.43823	4.99997e-11	8.91752e-11	0.485808	0.940207
rs10817699	T	A	1.41255	6.2176e-13	1.46441e-12	0.895477	1.79899
rs1962004	G	A	-1.30739	3.86306e-13	9.379e-13	3.58261	1.4205
rs7142200	T	C	-0.769367	0.00491305	0.00491804	0.606193	0.367956
rs10887076	A	G	-1.05038	5.41822e-07	6.24618e-07	0.380983	0.207298
rs6905300	T	C	1.18305	2.96067e-13	7.32357e-13	0.191542	0.377881
rs11121699	A	G	-0.837439	6.70099e-12	1.34224e-11	1.06812	0.619311
rs1157901	T	C	0.982227	5.34553e-17	2.43617e-16	0.834349	1.5349
rs6436153	C	A	-2.34266	3.45495e-15	1.15891e-14	1.52599	0.296672
rs7932891	A	G	1.33132	4.71654e-11	8.43494e-11	1.02036	2.52177
rs2614118	C	G	-1.32329	4.85437e-23	6.87644e-22	0.762714	0.311022
rs12650888	A	G	0.973019	4.45043e-25	8.67613e-24	0.421432	0.82944
rs113922541	T	C	1.21507	2.6191e-19	1.77828e-18	0.0892806	0.127516
rs3745556	G	A	-1.80519	5.01749e-13	1.19606e-12	0.333183	0.141687
rs75614137	C	T	-1.43757	2.64065e-10	4.26079e-10	1.44228	0.544927
rs4811033	C	T	-0.727558	3.46265e-15	1.15952e-14	1.19306	0.731954
rs10880254	C	G	-0.899665	2.55373e-22	2.94817e-21	1.29743	0.698292
rs28365824	C	A	-0.995012	5.67341e-11	1.00098e-10	0.982163	0.553673
rs17167484	T	G	-1.61712	7.3455e-17	3.2575e-16	2.07173	0.723922
rs12723676	C	T	0.983542	1.51939e-13	3.89542e-13	0.607342	1.03432
rs10911209	T	G	-1.54265	9.85079e-15	3.05934e-14	1.44737	0.504651
rs12525494	C	T	2.0765	4.8892e-18	2.66671e-17	0.408384	1.70467
rs61927957	T	G	2.05738	8.13741e-13	1.87618e-12	0.142052	0.592813
rs12186308	T	C	-2.19916	2.87547e-23	4.19393e-22	0.656904	0.149799
rs1330903	T	A	1.05561	1.38718e-12	3.0828e-12	0.706227	1.17612
rs5744625	G	A	-0.955541	2.16894e-12	4.65718e-12	1.13214	0.634716
rs2501078	T	C	-2.34042	7.28783e-21	6.40613e-20	0.953003	0.200217
rs11802588	C	G	1.06541	2.18715e-10	3.57089e-10	0.516522	0.949395
rs221052	C	T	2.20122	2.69089e-18	1.54022e-17	0.130575	0.611924
rs17523623	C	G	1.00108	1.1135e-09	1.6711e-09	0.1652	0.307075
rs10751646	G	A	-1.37685	8.74106e-07	9.90855e-07	0.487841	0.298294
rs2165461	G	C	-1.77881	4.28988e-13	1.03641e-12	1.26554	0.383941
rs685034	T	C	0.985203	3.3218e-11	6.05053e-11	0.634719	1.25776
rs6456799	A	G	-1.19728	2.03732e-10	3.34135e-10	2.54238	1.09248
rs17523366	T	C	1.11261	7.71942e-10	1.17644e-09	0.461325	0.998232
rs10059614	A	C	2.16463	1.36648e-16	5.81121e-16	0.170185	0.701437
rs10421126	T	C	-0.867987	3.66087e-07	4.29574e-07	0.331438	0.215992
rs8065136	G	A	1.115	3.18766e-09	4.55809e-09	0.712055	1.42839
rs78171456	T	C	1.45404	2.19508e-07	2.60683e-07	1.67997	3.79642
rs3016316	T	A	1.7104	8.48302e-11	1.46776e-10	1.44418	3.94239
rs13387999	C	T	3.20745	1.15668e-31	1.26762e-29	0.206165	1.71297
rs7194982	C	T	1.7611	4.07886e-09	5.72844e-09	0.493552	1.29757
rs2462837	T	C	-1.1801	4.54109e-07	5.27206e-07	0.928067	0.578963
rs8109160	C	T	-0.99067	5.98626e-06	6.43744e-06	0.356822	0.219881
rs959880	A	C	-1.43965	8.01042e-16	2.98157e-15	1.50172	0.562247
rs13344563	G	C	-1.43495	6.37655e-15	2.04819e-14	0.600393	0.217304
rs12820590	G	A	1.54792	1.37266e-10	2.30612e-10	0.564191	1.74179
rs6721348	G	A	-1.0218	6.25011e-07	7.16742e-07	2.02284	1.37547
rs77414213	C	A	0.83139	4.56555e-14	1.26258e-13	0.76257	1.20088
rs13439740	C	T	1.34086	2.23784e-11	4.18056e-11	0.154508	0.413516
rs13340538	G	T	-0.965129	7.69555e-22	8.01722e-21	1.5246	0.772822
rs4898786	G	A	1.06017	2.26157e-05	2.36361e-05	0.103505	0.200493
rs2452551	C	T	2.09752	1.57169e-16	6.59843e-16	0.511987	2.15298
rs9606852	G	A	1.0808	1.13409e-07	1.38012e-07	0.831809	1.30474
rs2255343	T	C	0.888688	5.78807e-14	1.5698e-13	0.578093	1.00415
rs11855915	C	T	-1.58418	7.35716e-09	1.00529e-08	1.16753	0.476105
rs8103655	T	C	-1.26564	4.54451e-09	6.3462e-09	2.12497	1.03953
rs1330894	A	G	0.932189	1.68188e-13	4.26756e-13	1.09423	1.9402
rs35091677	T	C	-1.06607	1.60375e-15	5.69995e-15	1.35665	0.810031
rs4932351	C	G	1.16719	7.59174e-10	1.15877e-09	0.0832222	0.188105
rs28541471	G	A	1.06978	4.47465e-05	4.62984e-05	1.16725	2.38569
rs9854790	T	G	1.23403	1.06432e-11	2.0873e-11	0.334833	0.636032
rs11859080	T	G	1.71922	4.50775e-17	2.08351e-16	0.315717	0.753462
rs117588167	C	T	0.895212	1.21928e-08	1.62433e-08	0.24337	0.40562
rs4307419	G	C	0.816308	8.91466e-11	1.53838e-10	0.763422	1.34748

## Sheet: SW480-STARRseq-T-test
SW480-STARRseq-T-test
Same as above.
SNP ID	ref	alt	log2(alt/ref)	pvalue	padjust	ref_eas	alt_eas
rs11219145	T	C	1.45363	1.72529e-13	3.46938e-13	0.289898	0.54671
rs2682300	A	T	-1.2259	5.22475e-20	3.19367e-19	1.94964	0.979461
rs8093494	T	C	1.21253	4.29765e-10	5.69933e-10	0.321679	0.6018
rs35756634	G	A	-1.65805	2.21823e-09	2.77618e-09	1.77979	0.875586
rs9470029	A	C	2.70228	2.05279e-31	1.25029e-29	0.168823	0.933849
rs149821	T	C	0.919905	0.000924832	0.000926337	0.88876	1.53507
rs1105525	C	T	-2.76197	2.89512e-16	9.04295e-16	0.186894	0.131366
rs74325711	C	T	-1.48323	4.62735e-12	7.7374e-12	2.55122	0.833204
rs12609990	C	T	1.11057	4.50101e-09	5.49165e-09	0.592339	1.08625
rs2280039	A	G	-1.47399	4.87022e-20	2.99681e-19	1.0331	0.375253
rs2277616	G	A	1.94939	2.18568e-26	4.11711e-25	0.594831	2.85054
rs2731859	G	T	1.61884	2.69184e-15	7.1191e-15	0.499115	1.3279
rs55725183	C	T	-1.10027	4.34344e-08	4.88604e-08	0.526428	0.289317
rs12029548	C	T	-1.15874	7.05189e-08	7.80911e-08	0.361839	0.195716
rs6563841	A	C	-1.13181	6.72671e-13	1.2505e-12	0.732008	0.357923
rs73077111	C	G	-1.79884	7.8413e-08	8.64698e-08	2.55911	1.07454
rs11231664	T	G	1.23332	5.37973e-14	1.15209e-13	1.65381	3.89265
rs3750243	C	G	1.84059	4.19294e-19	2.12059e-18	0.146713	0.51378
rs10993329	A	G	1.63425	3.80675e-29	1.37789e-27	0.609531	1.87983
rs11169469	G	T	-1.13803	1.11767e-06	1.17764e-06	1.1195	0.579438
rs79858889	G	A	-1.56911	7.92244e-14	1.66003e-13	1.30266	0.73322
rs6127971	G	C	1.60229	4.70193e-09	5.72544e-09	0.946943	2.65442
rs11191922	A	T	1.47179	9.92202e-24	1.11683e-22	0.360178	0.677759
rs34019624	T	C	-1.67819	1.46565e-14	3.43348e-14	1.30781	0.372325
rs10872646	A	G	-0.990103	1.41217e-10	1.9645e-10	0.774395	0.600319
rs9606852	G	A	1.38198	3.49571e-10	4.67954e-10	0.70941	1.33238
rs9435695	A	G	1.8889	2.38771e-19	1.25219e-18	0.209719	0.858415
rs74455850	G	C	1.23925	1.93858e-08	2.23385e-08	0.77994	1.89894
rs10875595	T	G	1.21528	1.09206e-10	1.53655e-10	1.47061	2.47789
rs734249	G	T	1.01547	1.24261e-07	1.3557e-07	1.04938	1.86135
rs2911442	A	C	-1.5337	2.15716e-09	2.7034e-09	0.483745	0.272352
rs6470579	A	G	1.00404	2.0497e-08	2.3541e-08	0.412606	0.57829
rs239934	G	A	-1.42162	3.8112e-14	8.33588e-14	1.93868	0.654547
rs4985988	T	C	1.46531	1.38413e-09	1.75247e-09	0.633138	1.43047
rs3800762	T	A	1.62263	1.42946e-20	9.70141e-20	0.441285	1.01517
rs2730655	G	A	-1.57315	1.39534e-21	1.08227e-20	5.43257	1.79379
rs2359644	T	C	1.27238	3.16026e-17	1.16677e-16	0.652128	1.04868
rs12369049	C	G	1.33721	1.94235e-15	5.28069e-15	0.194893	0.465714
rs11169339	T	A	-1.92962	8.58888e-18	3.5312e-17	1.78851	0.717545
rs10814362	G	T	2.24426	1.40862e-17	5.59206e-17	0.172969	0.797338
rs3828054	A	G	-2.55792	1.74336e-27	4.02281e-26	1.27105	0.21624
rs6721546	C	T	-2.73908	1.13372e-21	9.05995e-21	0.663905	0.100348
rs12186357	C	T	-1.18862	5.04816e-13	9.48972e-13	1.6739	0.821119
rs2381394	C	G	1.49302	2.26951e-14	5.14052e-14	0.39102	1.14351
rs10971749	T	G	2.2964	7.18564e-21	5.18152e-20	0.159712	0.746635
rs1048108	G	A	1.36221	0.000219423	0.000220738	1.61273	3.33287
rs113285133	G	A	-2.08366	2.10949e-16	6.76062e-16	0.798543	0.28472
rs28425168	C	T	-1.41685	4.18868e-12	7.03576e-12	1.87244	0.962283
rs6679069	C	T	0.886899	1.33072e-09	1.68832e-09	0.945667	0.977881
rs12867964	T	G	-1.2176	1.73336e-37	4.57111e-35	0.0340522	0.025079
rs4979073	C	T	0.980217	5.09886e-11	7.43483e-11	0.815388	1.29053
rs62064630	C	A	1.42889	2.28787e-17	8.72605e-17	0.751687	1.6031
rs2273030	A	C	-1.27317	7.26438e-28	1.83699e-26	2.7236	1.11946
rs1542869	T	C	1.47251	6.51523e-19	3.19022e-18	0.840364	2.42209
rs6806100	A	C	2.01427	8.89852e-22	7.23642e-21	0.121158	0.453227
rs12718385	T	C	1.0999	2.25002e-10	3.06987e-10	0.480958	0.592243
rs6656620	C	T	-1.27998	4.70415e-17	1.69607e-16	1.28216	0.607554
rs34904236	G	T	1.49001	7.10325e-10	9.16965e-10	0.275569	0.569085
rs841850	T	C	-1.19228	1.62862e-07	1.76953e-07	0.950169	0.547786
rs4685919	C	T	-1.01221	2.51867e-15	6.70918e-15	1.38795	0.812022
rs6895696	G	A	-1.51858	1.89182e-10	2.59651e-10	0.685192	0.313248
rs6551278	T	C	1.22567	1.10102e-08	1.29375e-08	0.705603	1.14287
rs12952012	C	T	1.59769	6.12163e-12	1.00628e-11	0.893572	2.72189
rs7665102	G	A	-1.46264	3.85107e-10	5.12921e-10	0.852336	0.456857
rs3808386	G	A	-0.955422	3.28347e-11	4.90792e-11	1.46096	0.86782
rs12113288	G	A	-1.03921	2.73114e-13	5.34644e-13	0.576898	0.288276
rs1759404	A	G	1.04283	2.57561e-10	3.48576e-10	1.05239	1.76451
rs16972844	T	C	1.67088	1.56443e-25	2.42684e-24	0.130187	0.414525
rs586563	T	C	-1.29789	4.1259e-07	4.43073e-07	2.23294	1.05902
rs7295234	A	C	-2.23616	3.17746e-16	9.87474e-16	0.646627	0.209785
rs12658784	G	A	-2.17245	5.20529e-36	8.73542e-34	0.727226	0.161421
rs12974373	T	C	1.33907	1.21837e-13	2.49625e-13	0.117722	0.257855
rs73094376	G	A	1.26412	1.8076e-09	2.2715e-09	0.632598	0.782212
rs11169449	G	A	2.78638	3.98193e-30	1.83766e-28	0.0900316	0.610311
rs13414095	T	G	-1.22617	1.99941e-14	4.57363e-14	1.64298	0.704963
rs1528494	G	A	-1.83081	4.68342e-20	2.9012e-19	0.547863	0.156978
rs7259206	C	T	3.14327	2.54295e-30	1.20366e-28	0.122999	1.04486
rs742538	C	T	2.05807	5.30047e-12	8.79916e-12	0.695428	2.05495
rs6465533	T	A	1.43625	5.20429e-08	5.81193e-08	0.350962	0.78418
rs7548449	G	T	1.5111	3.90306e-11	5.78255e-11	0.4762	0.618993
rs748556	G	A	1.65396	1.00422e-11	1.60362e-11	0.270165	0.82936
rs6494601	G	A	2.21252	1.01537e-17	4.12857e-17	0.5093	1.67707
rs12675573	G	T	-1.08343	8.14389e-12	1.31528e-11	0.521367	0.287513
rs2276803	C	T	0.984736	1.28194e-08	1.49966e-08	0.767426	1.38366
rs111692538	A	G	-1.23111	8.6863e-11	1.23061e-10	2.05341	1.18643
rs864071	G	A	-1.53927	4.34483e-13	8.22622e-13	1.50126	0.500342
rs7946137	A	T	1.71363	1.08386e-11	1.71743e-11	0.260272	0.683492
rs4513132	C	A	2.08133	5.02523e-29	1.71788e-27	0.249011	1.0145
rs61838108	T	G	1.26922	2.57214e-13	5.07284e-13	0.287619	0.694921
rs2027082	C	A	-1.37614	4.22365e-07	4.53042e-07	0.768857	0.364845
rs9379896	C	T	1.77065	4.91946e-15	1.2578e-14	0.344449	0.987333
rs7995032	G	A	-2.73967	3.20816e-27	7.31144e-26	8.24347	1.2095
rs4705094	G	A	-1.28988	1.82478e-20	1.20305e-19	1.23355	0.508723
rs13138404	C	T	-1.99758	3.5927e-20	2.27127e-19	2.43121	0.95351
rs6932888	G	C	2.02208	1.1213e-24	1.48915e-23	0.138913	0.559608
rs17460473	C	A	-2.01188	6.13953e-12	1.00833e-11	1.07048	0.476613
rs8070284	A	G	-1.49717	6.31252e-15	1.58679e-14	1.0703	0.49118
rs2149581	G	A	1.01909	3.02727e-08	3.43053e-08	0.50686	0.916474
rs36025747	C	G	1.20549	2.56258e-15	6.81632e-15	0.784928	1.28994
rs12045742	C	G	-1.09118	6.96043e-12	1.13708e-11	0.345104	0.20523
rs10948320	C	T	-1.35882	5.36978e-15	1.36537e-14	1.87422	1.02363
rs7302435	C	T	-1.40349	6.86671e-06	7.08946e-06	0.631659	0.331925
rs2917751	T	C	-1.33128	1.26113e-08	1.47719e-08	1.6771	0.963022
rs1510396	C	T	2.40982	1.32875e-24	1.75206e-23	0.141278	0.480564
rs289817	G	A	1.96755	1.14122e-09	1.44989e-09	0.877045	1.7436
rs7977202	C	G	1.54241	4.04074e-14	8.77554e-14	0.488524	1.43787
rs1061427	G	A	1.67637	4.66403e-28	1.2478e-26	0.198174	0.565049
rs73278075	C	T	2.41678	1.38277e-18	6.43921e-18	0.455092	1.19976
rs11689270	G	T	2.11389	2.69605e-23	2.84394e-22	0.0857294	0.372159
rs488168	A	G	1.946	1.4367e-17	5.6913e-17	0.152413	0.268113
rs2844526	T	C	-1.22895	1.12186e-10	1.57606e-10	0.979838	0.640509
rs12784321	G	T	-1.25638	2.8776e-06	2.99777e-06	2.72856	1.32761
rs9920660	C	A	1.45532	1.1338e-08	1.33142e-08	0.588449	1.36798
rs758853	C	A	1.71766	7.64693e-13	1.4153e-12	0.773674	1.85997
rs2391737	T	G	1.43835	1.09181e-05	1.12095e-05	0.339483	0.779295
rs6932596	C	T	-2.49626	4.40272e-24	5.34699e-23	1.09322	0.248357
rs9284241	T	G	1.37572	1.0722e-06	1.13166e-06	0.460325	0.861214
rs3814834	G	A	-1.75502	2.75649e-14	6.16785e-14	1.23634	0.437042
rs73886486	G	C	1.37208	3.59031e-12	6.09164e-12	0.575962	1.1407
rs80123563	C	T	-1.66949	2.73976e-09	3.4035e-09	1.10954	0.513967
rs1400262	G	A	-1.92354	3.92582e-21	2.88728e-20	1.54455	0.39937
rs6095618	A	G	2.11552	1.23689e-12	2.23197e-12	0.649128	3.2666
rs7965356	G	A	-2.25912	9.65281e-16	2.74986e-15	1.45913	0.389186
rs62048544	C	T	-1.6707	2.26242e-18	1.02364e-17	1.55085	0.453047
rs11211278	T	G	1.07598	8.96013e-15	2.17637e-14	0.712279	1.32438
rs7835604	C	T	-1.85929	6.75322e-34	6.56129e-32	7.89064	2.17671
rs28421373	A	G	1.22719	1.90279e-11	2.92225e-11	0.3504	0.716156
rs9616378	A	G	-1.0071	2.87773e-07	3.10116e-07	1.44835	0.766391
rs77784136	C	G	-1.07442	4.72965e-10	6.24331e-10	1.14805	0.674402
rs2733577	C	A	1.51119	6.42107e-11	9.21001e-11	0.822249	1.84886
rs2913859	G	A	1.35504	6.76482e-15	1.68755e-14	0.454123	0.745942
rs62156576	T	C	-1.25632	2.38796e-11	3.6103e-11	1.78802	1.07943
rs4371655	C	T	-1.47226	2.09727e-08	2.40619e-08	2.75019	1.34252
rs62086577	G	A	-1.27541	6.28806e-10	8.19178e-10	3.49063	1.43099
rs2614118	C	G	-1.01447	2.66851e-07	2.88074e-07	0.57135	0.298874
rs3797624	C	A	1.19182	4.64595e-09	5.66474e-09	0.797327	1.82757
rs10911253	T	C	-1.30597	1.15967e-14	2.74806e-14	1.15442	0.513919
rs6610580	G	A	-1.60286	1.12256e-09	1.42716e-09	3.07583	1.33306
rs17135102	T	C	1.60993	1.4552e-09	1.83713e-09	0.610859	1.42866
rs174557	A	G	-1.71943	1.11642e-17	4.49982e-17	2.7888	1.1204
rs11615019	A	G	-1.5245	2.22556e-17	8.53544e-17	0.516391	0.185396
rs2395891	G	T	1.30735	8.73544e-16	2.5157e-15	0.393937	0.76999
rs432266	T	C	-1.60701	5.59956e-10	7.34668e-10	0.918293	0.303772
rs7497204	T	C	1.33152	2.22347e-16	7.089e-16	0.380989	1.07751
rs5750495	T	A	-1.26096	2.0209e-10	2.76339e-10	0.76845	0.398222
rs13387999	C	T	1.78865	6.74905e-16	1.99022e-15	0.272533	0.926728
rs1153849	G	A	-0.946586	7.83058e-10	1.00523e-09	1.62246	1.03647
rs7329675	G	T	-1.27668	1.14311e-11	1.80821e-11	1.85146	0.845044
rs1057478	A	G	-1.78758	3.056e-10	4.12081e-10	2.41281	0.766062
rs2272153	G	C	-2.12248	2.50714e-11	3.77502e-11	0.486745	0.315759
rs2974929	T	C	-1.15076	2.59907e-19	1.34772e-18	3.52674	1.55279
rs28433362	T	C	2.86141	1.04001e-19	5.83542e-19	0.253192	1.7596
rs11540049	C	T	2.24568	5.93617e-20	3.55785e-19	0.423008	0.747099
rs5753609	A	G	-1.92023	1.21657e-17	4.87155e-17	0.346873	0.111893
rs55946717	G	A	1.87635	1.19853e-23	1.32484e-22	0.509456	1.93431
rs3764642	G	A	1.04442	7.40299e-18	3.08486e-17	1.60438	3.07791
rs7121958	T	G	1.68074	5.85791e-07	6.23627e-07	0.686136	1.42259
rs2101194	G	T	1.01261	1.00516e-09	1.2841e-09	0.614488	0.853478
rs4145515	T	G	1.26152	7.47456e-25	1.03745e-23	1.25592	3.04032
rs147600387	G	A	1.32216	1.28182e-15	3.57979e-15	0.568748	1.25249
rs34610643	A	C	-1.75069	7.5415e-09	9.01075e-09	1.7508	0.564224
rs359895	T	A	1.05785	3.96987e-11	5.87209e-11	0.276708	0.445439
rs28372852	C	T	1.36743	1.06423e-11	1.68777e-11	0.266019	0.573621
rs17523380	C	T	1.57404	2.62358e-13	5.15776e-13	0.479601	1.35428
rs1248674	A	C	-2.47722	4.00362e-24	4.92712e-23	0.663177	0.282462
rs4375854	C	T	1.02347	3.77279e-06	3.91929e-06	0.991328	2.01811
rs10876058	C	T	1.62589	3.59915e-10	4.81103e-10	0.50158	1.58537
rs4855883	G	C	1.03874	2.12043e-10	2.8952e-10	0.48199	0.758794
rs6656763	G	A	-1.55548	2.01215e-14	4.59706e-14	1.99145	0.724622
rs2735002	A	G	-2.03993	4.89181e-29	1.70383e-27	1.09759	0.269977
rs2241754	A	G	-1.42807	1.28841e-11	2.0259e-11	1.96265	0.835565
rs11197809	G	C	-1.68754	2.63655e-15	6.99292e-15	0.317868	0.181359
rs9533054	G	A	1.41583	4.54657e-15	1.16894e-14	0.5885	1.18497
rs62506015	A	C	-0.934478	5.40886e-16	1.62618e-15	4.70755	2.66105
rs9844422	C	T	-1.39589	1.99593e-08	2.29563e-08	1.38847	0.661126
rs7022564	C	T	-2.05832	9.84626e-24	1.1151e-22	0.0830147	0.0320708
rs13252601	G	A	-1.67481	2.71829e-08	3.08798e-08	1.11321	0.422209
rs10797823	A	G	1.67468	2.2517e-11	3.42392e-11	0.350815	1.12114
rs4932580	G	A	-1.37453	1.33051e-15	3.70456e-15	0.581258	0.281111
rs10794277	A	T	-1.3289	5.65895e-15	1.43495e-14	1.9351	0.760196
rs28685663	C	T	1.80293	1.31421e-13	2.6807e-13	0.748937	1.23228
rs4754431	G	A	-1.92401	3.18788e-13	6.16213e-13	1.01634	0.334397
rs11868509	C	T	1.11437	8.68698e-07	9.20032e-07	1.25188	2.30817
rs62499790	G	A	-1.81593	2.44917e-08	2.79602e-08	0.482604	0.191047
rs7942260	A	G	-1.33017	7.97827e-15	1.94813e-14	0.623551	0.23893
rs7875843	C	T	1.05923	4.26973e-14	9.26195e-14	0.3298	0.53449
rs4299283	A	G	-1.4696	3.84093e-10	5.11939e-10	0.762632	0.327731
rs9289000	T	A	0.981342	2.03258e-05	2.0753e-05	0.475805	0.660425
rs7251888	C	A	-0.987011	1.605e-11	2.49187e-11	0.710464	0.434805
rs6086244	A	G	-1.92411	4.0356e-14	8.77469e-14	1.89667	0.835596
rs6140411	G	A	2.93177	4.42238e-18	1.90741e-17	0.458215	2.46214
rs6061231	C	A	-1.38117	2.43029e-26	4.48631e-25	0.303812	0.117957
rs11548142	G	A	1.38866	2.14973e-17	8.28478e-17	1.12846	2.33396
rs10059614	A	C	3.11102	3.97744e-20	2.48052e-19	0.317477	0.691316
rs10169492	G	T	-1.99575	3.05981e-10	4.12292e-10	1.09066	0.331703
rs7491	C	T	0.865617	1.4304e-08	1.66594e-08	1.52937	1.65169
rs7137319	C	G	1.3628	6.00422e-07	6.38467e-07	0.33042	0.721645
rs12525494	C	T	2.03244	2.54898e-26	4.65508e-25	0.46486	2.29217
rs7848367	T	G	1.44766	7.55965e-14	1.58942e-13	0.227425	0.534918
rs12819883	G	T	-1.14387	9.40849e-09	1.11405e-08	1.34915	0.759394
rs17661639	A	G	1.04512	4.30727e-13	8.17186e-13	0.3441	0.703606
rs1422424	C	T	-1.81075	8.94089e-19	4.28698e-18	0.904785	0.576146
rs2345436	A	C	-1.37077	5.41115e-11	7.8468e-11	0.94722	0.473548
rs9677359	G	T	-1.20904	2.39141e-24	3.02366e-23	1.80294	0.789049
rs11890460	A	G	-1.69774	3.61375e-12	6.12579e-12	2.31878	1.10984
rs4924483	C	A	1.54501	1.9419e-09	2.4386e-09	0.444639	0.962436
rs2143403	G	A	-1.25721	1.79213e-10	2.46518e-10	0.475301	0.302255
rs1055699	C	T	2.20796	1.28162e-16	4.24752e-16	0.556828	1.10435
rs396616	A	G	2.76779	9.7478e-25	1.30394e-23	0.337488	2.02773
rs34849043	T	C	-1.06725	1.70552e-25	2.58064e-24	0.359128	0.189346
rs9573100	C	T	-1.9149	2.43876e-24	3.06256e-23	1.49537	0.388915
rs3809571	C	G	-1.03619	7.96186e-12	1.29039e-11	0.917203	0.688603
rs6442928	A	G	1.38524	4.29002e-12	7.1929e-12	0.446991	1.05217
rs2073155	A	G	-1.70239	8.66465e-16	2.49921e-15	2.14016	0.935067
rs1555021	T	G	1.55325	6.35969e-17	2.23194e-16	0.115488	0.279729
rs9611460	T	C	-2.40064	2.09961e-31	1.25029e-29	1.08037	0.195127
rs11117200	G	A	1.28816	1.88783e-19	1.00704e-18	1.93651	4.61611
rs113622932	G	T	-1.91052	3.63717e-27	7.99311e-26	0.213733	0.0593186
rs57398279	G	C	-1.77144	1.75638e-14	4.06125e-14	0.867114	0.269399
rs2247355	C	T	-1.6149	2.40531e-20	1.56345e-19	1.6597	0.576987
rs45620433	C	G	-1.61718	2.18613e-14	4.97608e-14	3.07879	1.19937
rs7221585	C	T	1.67965	1.98293e-14	4.5472e-14	0.570504	1.21503
rs28690341	C	G	-1.47494	1.14269e-18	5.40872e-18	1.08106	0.603035
rs28497345	G	A	0.954075	1.83794e-10	2.52632e-10	0.460203	0.728734
rs10819365	G	A	1.5395	1.07861e-05	1.10802e-05	0.810997	2.06165
rs2452551	C	T	1.14138	3.19813e-10	4.29676e-10	0.528042	1.04554
rs3824999	T	G	-1.08896	6.62647e-08	7.34682e-08	0.770092	0.498638
rs607562	T	G	1.34539	1.46334e-12	2.61251e-12	0.531796	1.09086
rs2868362	G	A	-1.12518	2.18619e-08	2.50665e-08	2.24657	1.08971
rs6809708	G	C	-1.06165	6.83847e-22	5.63563e-21	0.795007	0.379676
rs12630379	G	C	1.51639	1.86544e-11	2.86967e-11	0.899936	1.89946
rs16976700	C	T	-1.36606	2.17038e-15	5.84042e-15	1.13175	0.509136
rs1034357	G	C	-1.13101	8.57478e-10	1.09772e-09	1.03681	0.561144
rs6814261	A	T	1.33621	7.76574e-24	9.01608e-23	0.273598	0.68324
rs6504503	A	T	1.21725	6.72599e-05	6.81085e-05	0.130852	0.256215
rs689224	G	A	-1.56269	4.38919e-11	6.44586e-11	1.55606	0.624227
rs9271673	C	G	1.04297	7.49151e-10	9.62374e-10	0.500911	1.0326
rs563620	G	C	0.990857	7.81574e-26	1.2768e-24	0.590737	1.1738
rs2481085	G	A	1.1895	5.55458e-11	8.03586e-11	0.439758	0.745816
rs9810837	T	C	-1.60668	2.6173e-09	3.25576e-09	2.80576	0.990524
rs12056541	T	C	-1.02651	1.36113e-10	1.89777e-10	2.0987	1.3182
rs1256835	G	A	-1.62198	4.53467e-08	5.09805e-08	2.04332	0.760293
rs6055286	A	G	1.33172	1.9e-11	2.9204e-11	0.41838	0.805686
rs10746000	A	G	1.20246	1.39995e-13	2.83679e-13	0.520307	0.857104
rs10491104	C	T	1.51137	0.000222652	0.000223865	0.658314	1.53831
rs2529537	T	C	-1.69018	2.85876e-16	8.94453e-16	0.437042	0.133886
rs2564920	A	C	1.55908	4.92262e-13	9.26316e-13	0.640461	1.42337
rs117523174	C	T	2.56136	1.54781e-26	3.03964e-25	0.0961069	0.607302
rs59987529	A	C	1.30417	7.88769e-16	2.30027e-15	0.396421	0.969928
rs12992937	A	T	-1.16034	1.93949e-07	2.10112e-07	1.62845	0.860802
rs78982329	G	A	2.05026	7.39871e-12	1.20622e-11	0.493576	1.18564
rs12596630	C	T	-1.00794	1.91809e-13	3.83618e-13	1.58709	0.941917
rs9322225	G	C	-1.24444	1.75728e-11	2.71233e-11	0.489887	0.286487
rs9592888	G	A	-1.44584	3.91793e-13	7.47158e-13	0.783931	0.368211
rs3788529	A	G	-1.3649	3.87075e-11	5.73979e-11	5.42503	2.88404
rs545855	G	C	0.992559	6.97491e-14	1.47488e-13	0.367135	0.687218
rs4974604	T	C	1.0931	2.83464e-18	1.26395e-17	1.39162	2.14174
rs1616349	C	A	-0.983025	4.95246e-08	5.53404e-08	1.37508	0.729855
rs4873805	T	C	-1.16161	7.77243e-12	1.26302e-11	2.25947	1.3317
rs73568931	G	A	-1.05382	1.77138e-16	5.73679e-16	0.75948	0.396923
rs28435996	T	A	1.46072	1.00636e-28	3.14871e-27	2.54784	7.11062
rs10957179	G	T	1.59123	1.08575e-17	4.39539e-17	0.374622	1.15969
rs787650	T	C	2.63264	1.98366e-18	9.04155e-18	1.19592	4.69409
rs66530629	G	A	-1.1312	5.99711e-35	7.38044e-33	1.52074	0.695807
rs10044080	C	T	-1.3334	2.99602e-17	1.1173e-16	0.614065	0.295446
rs7940073	G	C	-2.69281	1.84523e-28	5.49403e-27	1.0248	0.238942
rs182784	A	G	1.56394	1.09144e-16	3.68335e-16	0.26718	0.815624
rs58180779	G	A	0.946614	7.00932e-21	5.0742e-20	2.65216	4.80776
rs17885617	C	T	-1.11345	4.4842e-10	5.93142e-10	0.688986	0.41311
rs1879496	C	T	1.23754	3.2612e-08	3.69109e-08	0.70478	1.43471
rs737986	G	T	2.41347	1.27574e-29	5.23338e-28	0.0300693	0.16766
rs7973392	A	C	1.04657	8.85167e-16	2.5452e-15	0.0880068	0.180178
rs1673863	A	G	1.46625	8.81035e-12	1.41672e-11	0.620832	1.43851
rs28539097	T	G	1.13461	1.32662e-13	2.70303e-13	0.914325	1.60411
rs2524092	A	C	-1.39056	4.91917e-18	2.08754e-17	2.00496	1.04054
rs10787948	C	T	1.54671	7.27747e-20	4.23792e-19	0.84052	2.08772
rs35433380	G	T	0.948249	9.44969e-15	2.28326e-14	0.765608	1.16012
rs4461	G	A	0.954161	4.42018e-05	4.48825e-05	0.537602	0.7904
rs16893969	C	A	1.90379	6.61473e-19	3.23037e-18	0.298008	0.532042
rs11672918	C	T	-1.28627	3.27377e-10	4.39199e-10	1.68487	0.761311
rs693619	A	G	-1.81778	3.28185e-23	3.36571e-22	0.233201	0.0654436
rs10783499	A	G	-1.16671	1.06534e-05	1.095e-05	0.821691	0.513238
rs3749163	A	C	-1.12075	3.71983e-09	4.57787e-09	0.242246	0.111355
rs2077197	C	T	1.02072	7.0253e-09	8.42671e-09	0.439604	0.856408
rs73144145	A	G	-1.5285	1.61189e-13	3.24488e-13	1.04915	0.670142
rs113326664	G	A	-1.92954	9.62866e-16	2.74722e-15	1.47793	0.385068
rs61975916	A	G	2.36711	5.22207e-31	2.67776e-29	0.15706	0.805712
rs6562765	T	G	-1.08657	1.69437e-11	2.61961e-11	1.18374	0.754193
rs2282410	G	T	-1.48623	1.70534e-27	3.98489e-26	1.98876	0.711059
rs2160075	A	T	1.26492	4.09854e-08	4.61899e-08	0.355902	0.735134
rs174594	C	A	1.14498	6.14664e-16	1.82423e-15	0.310998	0.608446
rs2519165	C	T	-1.16056	8.56557e-09	1.01882e-08	6.70051	3.14697
rs201883	A	G	1.29565	4.26818e-09	5.22138e-09	0.412645	0.9007
rs7990590	A	G	2.68084	8.44637e-14	1.7638e-13	0.402292	1.31457
rs6467257	C	T	1.28032	2.2014e-13	4.37437e-13	0.442367	1.08265
rs615116	G	T	-1.22996	4.27678e-09	5.22843e-09	0.844401	0.552765
rs11928814	C	G	-1.76869	1.92124e-14	4.41122e-14	0.841522	0.250748
rs2501078	T	C	-2.99961	2.89394e-26	5.18662e-25	1.06899	0.131884
rs17476234	G	A	-1.39639	4.4826e-11	6.57781e-11	1.12167	0.61499
rs954409	C	G	1.3722	1.08524e-14	2.58725e-14	0.222255	0.486746
rs11228137	C	G	-1.28473	2.95772e-17	1.10525e-16	0.912414	0.377331
rs16967272	A	C	-2.29882	7.61701e-12	1.23995e-11	2.06642	0.529258
rs10876140	T	C	1.28205	1.87599e-14	4.31268e-14	2.1356	3.88224
rs7797369	C	A	1.57376	2.01575e-20	1.31953e-19	0.422096	1.24129
rs7904249	G	A	1.42605	2.2337e-12	3.91216e-12	0.507338	1.35937
rs4632942	C	T	-0.983524	9.34871e-19	4.47091e-18	1.17804	0.740724
rs835045	C	T	-0.976413	3.24789e-14	7.18898e-14	1.46676	0.777295
rs10799873	G	A	-1.22166	1.30452e-11	2.04775e-11	1.18056	0.547883
rs190144	A	G	-1.84188	1.83637e-19	9.82591e-19	1.85004	0.655028
rs1570247	G	A	-1.32561	7.13961e-10	9.21014e-10	0.484063	0.240592
rs11647917	C	T	1.11118	5.87755e-15	1.48426e-14	0.354237	0.734755
rs13253825	A	T	1.47264	1.0628e-10	1.49765e-10	0.344938	0.636411
rs35699948	G	C	1.1948	1.64162e-12	2.91232e-12	0.969708	1.59534
rs541126	C	T	2.77993	1.70161e-17	6.68333e-17	0.206576	0.422366
rs12877348	T	C	-1.2675	0.000327571	0.000328639	0.65797	0.336537
rs61927957	T	G	1.30318	6.5424e-08	7.26234e-08	0.271288	0.577337
rs28759351	T	C	1.01531	5.36439e-16	1.61544e-15	0.559591	1.06927
rs10417111	C	T	1.36464	0.000250984	0.000252214	0.405106	0.771552
rs12543549	G	A	1.84407	2.87038e-21	2.16274e-20	0.394866	1.39547
rs6981979	C	T	-1.11123	3.11415e-11	4.66617e-11	1.30069	0.804948
rs56258468	C	A	1.80316	1.19625e-18	5.6028e-18	0.377063	0.937544
rs75791347	A	C	-1.34282	1.65704e-07	1.79936e-07	0.20249	0.0930876
rs3813910	A	G	-1.50317	4.60553e-08	5.16827e-08	1.64098	0.669662
rs2333620	T	C	1.16235	5.09721e-07	5.43899e-07	0.127077	0.193793
rs2003301	G	C	-1.12363	1.54243e-18	7.1183e-18	1.19056	0.543524
rs35963124	A	G	1.37027	1.43443e-19	7.76529e-19	0.667389	1.67993
rs10795087	C	T	-0.934072	2.02493e-08	2.32754e-08	0.628697	0.365885
rs17840761	G	A	-1.10465	2.29183e-12	4.00257e-12	1.05115	0.617488
rs2487588	T	C	-1.56585	1.48905e-15	4.12111e-15	2.3374	0.808343
rs12150338	C	T	-1.17516	1.86058e-10	2.55553e-10	2.8852	1.40985
rs3766270	C	T	1.03089	1.00655e-11	1.60596e-11	0.297701	0.479414
rs3745958	A	G	-1.69251	1.11647e-14	2.65252e-14	1.92532	0.845162
rs35800609	G	A	0.939716	2.30343e-10	3.13811e-10	0.234311	0.377501
rs914237	G	A	-1.08818	1.57564e-18	7.25344e-18	1.07082	0.568918
rs2757624	C	T	-1.64843	1.04428e-11	1.66041e-11	2.29271	0.73256
rs28710291	G	A	1.33221	3.35127e-13	6.47117e-13	0.24757	0.499139
rs56011627	C	T	1.17789	3.00751e-17	1.11915e-16	0.78323	1.5611
rs11646653	C	T	-1.06073	2.82786e-21	2.13944e-20	2.17676	1.16004
rs13228827	G	A	2.03035	3.10601e-12	5.31391e-12	1.48519	3.0457
rs7070369	G	A	2.25253	2.88581e-33	2.53676e-31	0.16343	0.697354
rs17633389	G	C	-1.89515	1.7244e-15	4.75111e-15	1.50832	0.758211
rs2118108	G	T	-1.66537	1.06434e-14	2.54505e-14	0.269845	0.132902
rs2075657	T	G	-1.25381	2.83447e-08	3.21797e-08	1.56284	0.97433
rs35776963	G	A	-1.03519	6.7656e-17	2.36989e-16	1.44833	0.701225
rs4806836	C	T	1.03355	1.00343e-07	1.10127e-07	0.207014	0.308661
rs4982711	T	G	-1.53652	4.10099e-12	6.90733e-12	0.120254	0.051759
rs1887429	G	T	-1.21682	6.03554e-13	1.12655e-12	1.62278	0.853838
rs9805457	C	T	-2.21409	3.37869e-18	1.4957e-17	0.468153	0.148917
rs2448686	C	G	-1.20242	1.03813e-12	1.8918e-12	0.554988	0.236605
rs1151018	G	T	-3.56245	1.90403e-28	5.57911e-27	0.913204	0.095843
rs772473	C	G	1.24514	5.37207e-13	1.00679e-12	0.734085	1.76893
rs2512449	A	G	2.53028	2.56476e-08	2.92436e-08	0.352972	1.33459
rs9444685	G	C	1.01019	1.59892e-08	1.85054e-08	1.61967	3.10878
rs7484123	G	A	1.45726	9.53886e-17	3.26693e-16	0.117431	0.233768
rs151462	C	G	1.19568	5.19221e-16	1.56871e-15	1.59568	2.42524
rs7771156	G	A	1.66644	4.13461e-08	4.6568e-08	0.351785	0.899889
rs7826458	C	G	-1.46756	3.63366e-17	1.33245e-16	1.00071	0.454689
rs2493123	A	C	-1.31671	2.4695e-12	4.29255e-12	1.30121	0.609524
rs2303808	G	C	1.01448	6.87854e-13	1.27616e-12	0.354407	0.553728
rs9260130	G	C	1.05487	7.10199e-09	8.51316e-09	1.66562	3.13501
rs293380	A	G	0.893025	1.49473e-16	4.91848e-16	1.00608	1.66972
rs11983033	T	C	0.879197	1.2576e-16	4.17541e-16	1.27433	2.12928
rs575633	G	T	-1.5042	1.17608e-11	1.85718e-11	0.897144	0.37473
rs1784460	T	A	1.11133	2.38396e-08	2.72326e-08	0.304888	0.467297
rs10496176	T	C	1.94061	1.02532e-14	2.4645e-14	0.484497	1.1332
rs7246984	C	T	0.877025	1.09652e-08	1.28929e-08	0.967044	1.70712
rs12371960	C	T	1.77584	7.28983e-10	9.3908e-10	0.685245	2.12637
rs2964944	C	T	-1.40662	1.55494e-10	2.15013e-10	1.02155	0.425694
rs62041059	A	C	1.01038	1.28229e-12	2.30713e-12	0.417366	0.734052
rs7311692	C	G	0.952698	9.9929e-10	1.27749e-09	0.675414	1.27121
rs948768	C	G	1.26743	2.22897e-13	4.41963e-13	0.282969	0.728269
rs9934223	A	C	1.49907	3.92367e-14	8.56157e-14	0.811703	1.1931
rs6909643	C	T	1.26946	1.16532e-06	1.22504e-06	0.58373	1.12045
rs4233368	C	A	1.41407	6.30023e-10	8.20185e-10	0.840152	1.84615
rs10407968	A	G	-1.95727	2.02957e-13	4.05474e-13	0.75646	0.53896
rs2288672	T	C	1.5779	7.9171e-09	9.44119e-09	0.899563	2.00094
rs4561032	T	A	1.71246	8.36113e-10	1.07111e-09	0.522786	1.62998
rs7086691	A	G	1.08668	3.99125e-17	1.44751e-16	0.534691	0.954914
rs3826739	C	T	1.56206	1.53493e-12	2.72976e-12	0.274167	0.472516
rs6855149	C	T	1.16173	1.15317e-15	3.26998e-15	0.279772	0.566903
rs184953	A	C	1.59161	1.36667e-20	9.30949e-20	0.224511	0.602521
rs7805168	G	C	-1.13798	5.13875e-09	6.23678e-09	1.54439	0.839245
rs630961	C	G	1.82175	1.80842e-07	1.96143e-07	0.256825	0.654096
rs366131	T	C	1.90911	8.60122e-27	1.8043e-25	0.236772	0.889262
rs28374197	C	T	-1.47266	1.0471e-08	1.23432e-08	1.15124	0.626851
rs2450775	A	C	-1.58973	4.85721e-06	5.03449e-06	1.39532	0.549812
rs17552038	G	C	-1.15077	1.11368e-13	2.28683e-13	4.36632	2.13745
rs62525608	T	C	-1.20749	0.000252014	0.000253111	0.714382	0.346329
rs111066509	G	T	-1.94377	5.65826e-23	5.73909e-22	0.423624	0.107923
rs112203673	G	C	0.957696	1.85638e-13	3.72082e-13	1.21244	2.25331
rs1531564	C	T	2.07221	1.49582e-12	2.66791e-12	0.277835	1.13565
rs6817667	G	C	1.39465	6.1557e-32	4.20868e-30	3.10637	8.18227
rs12228523	A	G	-1.98988	2.4567e-19	1.28109e-18	1.29606	0.380275
rs2757593	C	T	-1.30726	4.02027e-14	8.75168e-14	0.80776	0.532731
rs4570386	G	A	-1.21724	6.41401e-19	3.14901e-18	3.33767	1.57376
rs714621	G	C	-1.6741	1.23012e-14	2.91127e-14	0.312351	0.152943
rs78523256	T	G	1.10106	1.49449e-10	2.06964e-10	0.449228	0.664403
rs2236383	C	T	-1.91743	1.22411e-19	6.78589e-19	4.13752	1.42341
rs10245969	C	T	1.15297	6.64184e-20	3.9172e-19	1.46025	2.47218
rs11780207	G	A	-1.88409	6.36377e-12	1.0433e-11	1.15892	0.429744
rs1953417	C	T	-1.47954	2.58681e-06	2.70246e-06	2.02295	0.939939
rs1149626	G	A	1.75771	1.14655e-22	1.12582e-21	0.238305	0.388255
rs11787158	T	C	0.913703	2.40423e-15	6.43218e-15	0.539775	0.922911
rs2293165	G	C	1.95553	1.48314e-13	2.99878e-13	0.525259	1.32515
rs55671218	T	C	-1.35085	6.80819e-07	7.22294e-07	2.77989	1.14531
rs1135811	T	C	-1.73503	1.50535e-20	1.01083e-19	2.83626	0.844864
rs7398705	A	C	-1.53667	3.52325e-12	5.98887e-12	2.00045	0.86858
rs243548	G	A	2.11419	1.35237e-40	8.32161e-38	0.0638795	0.304441
rs4880	A	G	-1.26254	1.69029e-07	1.83438e-07	1.87148	1.1623
rs4635277	G	C	-1.64206	2.65798e-13	5.21427e-13	2.16404	0.930048
rs2620666	T	C	-1.41724	5.17618e-11	7.53567e-11	1.04469	0.616532
rs114582898	G	C	1.07467	4.74962e-26	8.2715e-25	0.38119	0.802875
rs1077954	G	C	2.77966	1.01874e-21	8.2122e-21	0.189784	1.24289
rs667329	C	T	1.10264	1.73331e-25	2.60138e-24	1.50173	2.90194
rs2676394	T	A	1.60395	1.25112e-15	3.50998e-15	0.756486	1.73954
rs9699754	G	T	-1.36058	3.8929e-14	8.50448e-14	0.971962	0.388629
rs28727466	G	A	-1.05342	2.27945e-13	4.51488e-13	0.881323	0.637639
rs2426320	A	G	1.11017	2.29638e-05	2.34076e-05	0.953818	1.9215
rs3743947	C	T	0.94734	2.24794e-07	2.42956e-07	0.188947	0.320364
rs11948459	G	C	-1.16114	6.62292e-22	5.50717e-21	2.64723	1.28472
rs2395517	A	T	-1.75625	1.59898e-10	2.20937e-10	0.788691	0.287518
rs56352308	A	T	-1.47197	1.05929e-09	1.34952e-09	2.19997	0.967448
rs6707762	A	C	-2.03427	1.02837e-14	2.46862e-14	3.16209	0.723754
rs11822103	G	A	1.34198	2.80323e-22	2.57451e-21	0.5171	0.988583
rs3177269	C	T	1.15848	4.7098e-16	1.42998e-15	0.482946	0.972156
rs7961423	T	G	1.40384	3.23782e-11	4.84362e-11	0.653381	1.28917
rs2240562	T	C	-1.03788	6.33212e-19	3.12281e-18	1.29464	0.923052
rs10883419	T	C	1.18847	4.37929e-14	9.47733e-14	0.26594	0.525769
rs1124765	T	G	-1.33566	7.81532e-13	1.44127e-12	0.627919	0.24748
rs9901746	G	A	1.60064	6.87865e-10	8.91087e-10	0.548307	1.0738
rs6560901	A	G	-1.13946	8.11207e-21	5.69387e-20	1.21462	0.611717
rs8087044	C	A	-1.73565	3.82675e-13	7.32799e-13	1.43807	0.423782
rs11585450	G	C	1.47019	1.66306e-16	5.41448e-16	0.552541	1.53287
rs4837291	G	A	-0.991077	1.15347e-06	1.21328e-06	0.791288	0.457112
rs11539876	A	G	-1.33604	1.15055e-11	1.81842e-11	5.16276	2.50072
rs10110970	G	C	1.25181	1.81477e-12	3.21195e-12	1.06647	2.33219
rs2064784	G	A	-1.1851	5.01369e-16	1.51975e-15	0.525679	0.257925
rs13113109	A	G	-1.54978	7.02374e-22	5.76259e-21	0.964004	0.500917
rs116494882	C	T	-2.3485	2.68613e-31	1.5026e-29	0.49319	0.0968377
rs7251277	T	C	-1.54827	5.79909e-11	8.37646e-11	2.084	1.14057
rs59927964	C	T	1.84338	2.01512e-10	2.75754e-10	1.08769	3.10644
rs6632722	A	G	1.38411	1.50654e-12	2.68444e-12	0.655484	1.43315
rs1743964	G	A	2.64905	1.47803e-23	1.62407e-22	0.086737	0.2067
rs62439667	T	C	1.23467	2.3411e-08	2.67761e-08	0.656618	1.25735
rs35586766	G	A	1.59528	1.89538e-17	7.3972e-17	0.341495	0.804963
rs7998265	C	T	-1.56814	2.34247e-10	3.18424e-10	0.27915	0.119029
rs4147581	C	G	-1.04176	1.45847e-08	1.6965e-08	1.41858	0.890588
rs61737717	T	C	1.3145	7.65152e-13	1.4153e-12	0.244048	0.382116
rs59180932	C	T	1.52971	6.32796e-15	1.58715e-14	0.110868	0.323171
rs7814345	A	G	-1.04592	1.9132e-15	5.21678e-15	1.5524	0.922842
rs2784044	C	T	0.875413	4.05796e-11	5.9928e-11	0.622569	0.835072
rs1867727	G	C	1.32155	2.07723e-12	3.64503e-12	0.295644	0.76102
rs10861216	T	C	2.45162	3.80981e-12	6.4463e-12	0.474946	2.07488
rs62414926	T	G	2.58248	6.70704e-26	1.12556e-24	0.523811	2.89126
rs725989	T	C	1.38135	1.6906e-17	6.65424e-17	0.470489	1.23148
rs213641	C	A	1.34351	2.7041e-08	3.07375e-08	0.240101	0.532602
rs280097	T	C	2.08888	3.12906e-19	1.60898e-18	0.187151	0.679589
rs60292279	T	C	1.31838	5.67114e-11	8.19807e-11	0.593218	1.04169
rs75432828	G	A	3.49674	1.3991e-27	3.37313e-26	0.0545459	0.675624
rs62006061	T	C	-2.41957	2.24094e-16	7.12009e-16	0.51796	0.241711
rs12450388	T	C	-1.50191	4.83657e-09	5.88162e-09	2.31502	1.14656
rs2295412	T	C	-1.49201	1.26494e-13	2.58591e-13	0.804452	0.386136
rs685034	T	C	1.82186	2.37284e-16	7.50556e-16	0.379407	1.01633
rs2028431	C	T	2.33979	2.09881e-15	5.66434e-15	0.0524616	0.247738
rs929042	G	C	1.72801	7.48717e-18	3.10057e-17	0.36546	0.753168
rs3108246	G	A	-1.03823	6.13216e-14	1.30414e-13	0.944555	0.61381
rs3111214	C	T	1.52924	7.73008e-15	1.89505e-14	0.803169	1.03953
rs1193157	C	G	0.971081	2.53593e-10	3.43458e-10	0.28278	0.512789
rs2686387	C	G	0.941613	8.38243e-24	9.67122e-23	0.44817	0.762324
rs4713279	T	A	-1.0645	7.76694e-14	1.62929e-13	0.837204	0.585595
rs3760468	A	T	-1.26089	1.45597e-09	1.83713e-09	0.70621	0.353509
rs6089951	C	T	2.08222	2.16157e-17	8.31302e-17	0.254931	0.930569
rs13378012	G	C	1.90177	1.76495e-11	2.72189e-11	1.28704	3.53223
rs240218	G	A	1.94537	4.48072e-16	1.36267e-15	0.696721	2.33965
rs917376	C	T	2.11459	1.92312e-26	3.73693e-25	0.26384	0.98691
rs11069649	C	G	2.4983	8.01657e-21	5.64832e-20	0.518196	3.00711
rs12143211	C	G	-1.54131	7.35364e-12	1.20025e-11	0.584047	0.271376
rs7921636	C	G	3.48478	3.78845e-20	2.37873e-19	0.107697	0.698164
rs142810760	A	C	-0.995222	1.30008e-12	2.33232e-12	0.268038	0.177734
rs58825580	T	G	-2.7033	8.12111e-17	2.80741e-16	0.784995	0.243444
rs3806240	T	G	-1.33778	1.30326e-21	1.01941e-20	0.959909	0.669038
rs1510395	C	G	-2.52175	1.9166e-20	1.25909e-19	0.475976	0.0841708
rs6641115	G	C	1.31106	5.5372e-13	1.03668e-12	0.915532	1.60177
rs529302	C	A	1.97852	3.45013e-14	7.60018e-14	0.418576	0.987492
rs17069741	T	C	1.20732	1.05151e-11	1.67047e-11	0.446548	0.774191
rs148525094	G	T	1.20131	1.05777e-08	1.24611e-08	0.115237	0.246639
rs35482541	G	A	1.17628	2.6026e-12	4.4985e-12	0.366317	0.542453
rs4310244	G	T	1.53177	1.73002e-14	4.00704e-14	0.398215	0.703074
rs9351221	C	T	-1.63602	1.62009e-07	1.7613e-07	0.68873	0.369242
rs77138777	G	A	1.07965	4.96349e-06	5.13886e-06	0.933996	1.83599
rs6918325	T	G	-1.2591	9.24067e-14	1.92098e-13	1.19805	0.632549
rs11649465	C	G	-1.84262	7.91929e-21	5.60116e-20	1.57009	0.460556
rs1348793	T	C	-1.30715	6.31094e-14	1.33754e-13	2.17956	1.2069
rs35416445	A	G	-1.98754	5.99466e-14	1.27637e-13	1.76336	0.509453
rs6019393	G	C	1.02223	2.36284e-11	3.57525e-11	0.636331	1.29991
rs4906222	G	A	1.08952	3.04129e-14	6.76413e-14	0.435768	0.765839
rs586646	G	T	-2.17388	2.42326e-09	3.02048e-09	0.448296	0.144179
rs12307178	A	C	-1.29083	1.19786e-18	5.6028e-18	0.862542	0.352763
rs6890188	C	G	1.08059	2.91175e-09	3.60986e-09	0.813348	1.53293
rs9997477	C	T	1.923	7.3424e-11	1.04503e-10	0.38726	1.09816
rs6107100	C	A	-1.32723	1.58929e-05	1.62809e-05	1.7171	0.75157
rs3742971	C	T	1.28739	9.57621e-12	1.53319e-11	0.412894	0.682016
rs1061063	C	T	1.02962	7.91714e-11	1.1251e-10	0.724019	1.33715
rs2250081	G	A	-1.78892	3.35689e-12	5.71136e-12	1.42556	0.376786
rs144429032	G	C	4.61573	1.58239e-25	2.43425e-24	0.0777349	1.90536
rs13866	C	T	-1.46679	4.82191e-10	6.35349e-10	1.36009	0.554604
rs3730840	G	A	0.987065	6.00687e-09	7.23332e-09	0.529592	0.985211
rs2072579	G	C	2.48949	2.75399e-20	1.76523e-19	0.397709	2.3275
rs4732068	A	G	1.36554	3.67162e-09	4.52155e-09	0.221886	0.493923
rs10121899	T	C	-1.4308	1.06534e-10	1.50009e-10	1.33111	0.583275
rs7616469	G	A	1.29039	2.85398e-13	5.57509e-13	1.10605	2.28764
rs6521125	A	G	-1.32277	1.57707e-14	3.66198e-14	0.825454	0.396669
rs10242329	T	C	1.28196	5.69031e-17	2.01232e-16	0.623841	1.18784
rs2743937	T	C	1.67326	1.63233e-10	2.25377e-10	0.842775	2.11449
rs798218	G	A	0.96825	6.70712e-09	8.05553e-09	1.10405	1.84667
rs959880	A	C	-1.40782	6.49889e-08	7.21838e-08	1.00287	0.461428
rs12886909	T	C	-1.65901	1.34373e-14	3.16799e-14	0.541474	0.223682
rs7662717	A	C	1.48887	3.53658e-12	6.00601e-12	0.959137	2.68756
rs13019132	A	T	0.987635	1.43788e-08	1.67359e-08	0.650011	0.970983
rs545293371	A	T	2.55661	1.79584e-29	7.05346e-28	0.247564	1.4254
rs8045000	C	T	-0.951862	5.78484e-13	1.08195e-12	2.03957	1.26014
rs17093613	T	A	1.31859	6.23281e-16	1.84683e-15	0.33664	0.691894
rs4673214	T	A	2.01517	5.19015e-22	4.45629e-21	0.334804	1.36826
rs5755654	A	G	-1.65771	2.09655e-15	5.66434e-15	1.84818	0.592394
rs12312177	G	A	-1.75713	1.21164e-15	3.42e-15	0.517767	0.154997
rs10797804	T	C	-1.34756	3.27001e-07	3.51773e-07	0.87332	0.54705
rs13316105	A	C	1.45411	3.06403e-25	4.4189e-24	0.911379	2.46734
rs17752307	T	G	1.65814	2.02527e-18	9.2085e-18	0.192031	0.605772
rs2512628	G	A	0.923508	3.5815e-10	4.7909e-10	0.221429	0.346751
rs61772843	T	C	-1.43828	7.70858e-13	1.423e-12	0.669708	0.24255
rs6742813	G	C	-2.8107	3.99161e-21	2.92402e-20	1.30341	0.465927
rs3806767	C	G	1.06632	1.35039e-08	1.57574e-08	1.00063	1.66131
rs9376891	G	A	1.72547	4.80683e-20	2.96769e-19	0.443059	1.49415
rs3778614	A	G	-1.13571	4.933e-20	3.02535e-19	0.201895	0.103457
rs10868375	A	G	-1.60179	7.62424e-14	1.60118e-13	2.3701	0.804405
rs76793447	T	C	-0.993348	3.8252e-08	4.31884e-08	0.458151	0.247275
rs6566811	G	A	1.86308	7.19703e-20	4.21769e-19	0.561736	1.38904
rs6563031	G	A	1.55057	1.22233e-12	2.20786e-12	0.284888	0.68475
rs11599546	A	G	1.28976	9.50872e-06	9.78979e-06	0.15588	0.245018
rs4782689	A	G	2.16794	6.00234e-12	9.87551e-12	0.985673	3.23253
rs58143962	A	C	1.22249	1.82e-05	1.86237e-05	0.699745	1.22564
rs72746609	A	G	-1.22316	6.17476e-15	1.55506e-14	1.20469	0.628137
rs10801175	A	G	1.22324	3.13579e-09	3.87981e-09	0.237306	0.451019
rs12414396	C	G	-1.1443	1.18497e-08	1.38886e-08	4.28527	2.11832
rs12186308	T	C	-1.47005	4.22645e-12	7.09276e-12	0.616065	0.263797
rs2242418	T	A	-1.44828	1.08451e-12	1.97048e-12	0.822749	0.338571
rs1558084	T	C	1.32041	1.10847e-17	4.47754e-17	0.499669	1.21674
rs4077711	A	C	1.26294	1.40094e-06	1.46939e-06	0.353334	0.783704
rs7993770	T	G	1.33538	1.69357e-11	2.61961e-11	0.472603	1.07076
rs1992625	T	C	0.921074	1.21103e-12	2.18958e-12	0.361624	0.621689
rs57600971	C	T	-1.40848	1.54394e-08	1.7914e-08	1.21214	0.658843
rs2959174	G	T	-1.2165	5.34227e-13	1.00222e-12	1.92218	1.14659
rs8192793	G	C	1.96182	8.67709e-17	2.98285e-16	1.00172	2.50491
rs2017761	A	G	3.30853	1.9871e-23	2.14514e-22	0.167748	0.717638
rs10852137	C	T	-2.06265	3.4973e-16	1.0778e-15	2.48448	0.748677
rs4997929	C	G	-1.37516	7.18382e-16	2.10832e-15	2.56413	1.36044
rs3809857	G	T	1.30887	4.00776e-10	5.33405e-10	1.57473	3.87464
rs10485651	C	T	-1.12506	1.2869e-14	3.03788e-14	1.47725	0.76379
rs34275691	A	T	-2.0932	1.47504e-18	6.82439e-18	2.26112	0.957849
rs10109405	G	A	-1.03136	2.68567e-12	4.63775e-12	0.559241	0.390223
rs71428504	G	A	-2.02178	7.63484e-17	2.64923e-16	0.907824	0.233262
rs2411284	C	T	-1.43005	6.98113e-08	7.73539e-08	0.566812	0.316483
rs62106013	T	G	1.08834	1.00204e-14	2.41483e-14	0.584151	0.915441
rs484416	G	A	1.15215	1.41778e-10	1.9708e-10	0.673883	1.2368
rs8384	G	C	1.78588	1.00641e-14	2.4222e-14	0.401258	1.203
rs4622224	A	G	1.21904	4.18574e-07	4.49237e-07	0.414728	0.811228
rs4674279	G	A	-2.36465	4.27107e-18	1.84646e-17	1.52597	0.296257
rs4812757	T	C	1.28611	1.00378e-16	3.41878e-16	0.215624	0.512356
rs4329713	C	T	2.26871	6.32399e-20	3.76583e-19	0.117766	0.571278
rs1784559	A	T	-2.43023	1.35846e-32	1.00309e-30	2.34355	0.444708
rs466240	C	T	-4.45045	1.01551e-30	5.06659e-29	3.12642	0.140574
rs2257440	C	T	2.53338	2.13536e-15	5.75455e-15	0.437312	1.59572
rs12486969	G	C	0.913643	1.95772e-07	2.11962e-07	0.894662	1.41455
rs11221619	T	C	-1.33061	6.56999e-09	7.89596e-09	0.543058	0.28669
rs7561252	G	A	2.17833	2.80555e-14	6.26245e-14	0.334834	0.99989
rs11642797	T	G	-1.52353	2.67146e-18	1.19697e-17	0.797976	0.277563
rs4417561	C	G	1.54743	2.46223e-14	5.54979e-14	0.849065	1.82097
rs11615534	T	C	1.29185	1.40351e-06	1.47125e-06	0.681508	1.53331
rs12468869	G	A	-3.69598	1.36671e-35	1.94073e-33	1.15578	0.0880148
rs7119747	A	G	-1.42342	4.88971e-18	2.07982e-17	0.838499	0.315032
rs661755	C	T	1.17021	3.6053e-06	3.7474e-06	0.447502	0.941839
rs2998073	T	C	-2.11325	3.87598e-17	1.41404e-16	1.56473	0.553097
rs34309101	T	G	-1.07047	2.83522e-16	8.88594e-16	0.734898	0.56687
rs8111051	C	A	-1.11702	2.64719e-16	8.33911e-16	1.30011	0.599409
rs1776179	T	C	-1.13742	7.69792e-13	1.42246e-12	3.70806	1.69139
rs9812611	G	A	0.962872	1.0992e-12	1.99325e-12	0.234463	0.450453
rs7021533	T	C	-1.94832	2.86283e-23	2.98576e-22	1.27158	0.330004
rs36061376	G	T	1.28294	2.9471e-12	5.06079e-12	0.666724	1.29859
rs348940	C	A	-1.43165	3.28083e-15	8.59066e-15	1.99376	0.827317
rs729185	G	A	0.964067	1.41263e-09	1.78734e-09	0.598487	0.826637
rs2038972	A	C	1.99623	1.77868e-09	2.23821e-09	0.759841	1.57632
rs12640135	T	C	-1.51299	1.40102e-26	2.78094e-25	5.2719	1.87348
rs6561224	A	G	1.63054	4.95913e-07	5.29471e-07	1.13203	1.75453
rs807932	C	T	1.03694	1.57568e-08	1.82478e-08	0.603003	0.970151
rs465483	G	T	-1.99639	4.6517e-30	2.0145e-28	1.00273	0.259725
rs878939	A	G	-1.26391	3.72803e-09	4.58185e-09	0.307298	0.164175
rs540680	C	G	1.75599	3.13914e-11	4.6998e-11	1.14452	2.7717
rs4766232	G	A	-1.60295	6.22021e-08	6.91718e-08	1.7541	0.771564
rs782594	T	C	-1.4459	3.67579e-16	1.12904e-15	2.99679	1.10573
rs1719516	C	T	1.00771	5.38497e-08	6.00601e-08	1.56643	2.33943
rs4597515	C	A	-1.53142	1.44959e-07	1.57873e-07	1.70256	0.707271
rs200554532	A	G	-2.04451	1.81531e-18	8.29472e-18	1.48364	0.369078
rs1965225	T	G	-1.764	3.58042e-18	1.56994e-17	0.251265	0.0917115
rs818621	T	C	-1.24434	6.31792e-15	1.58679e-14	1.19648	0.559525
rs57392288	T	C	3.26393	2.81137e-37	6.48723e-35	0.129362	1.19661
rs2922091	T	C	-1.7721	2.29721e-24	2.92459e-23	0.132705	0.0318326
rs7234029	A	G	-2.06652	1.49862e-23	1.63695e-22	1.11115	0.264291
rs7305885	G	T	-2.45396	3.29024e-31	1.78641e-29	1.54354	0.282958
rs473651	A	C	1.2171	2.24871e-19	1.18266e-18	0.855623	2.0034
rs28362641	C	T	-1.08196	4.95141e-12	8.26428e-12	0.467312	0.354188
rs9608008	A	G	-3.42721	1.90705e-23	2.07083e-22	0.546782	0.130949
rs3758147	G	A	-1.63671	1.81291e-18	8.29472e-18	2.80021	1.1784
rs2597519	C	A	-1.06635	2.24316e-09	2.80546e-09	1.23533	0.611304
rs56144519	G	C	-1.14646	1.0054e-08	1.18744e-08	2.12355	0.937753
rs756872	C	T	0.915829	1.39419e-13	2.83132e-13	1.4104	2.09096
rs3910815	C	T	-1.48878	5.98307e-07	6.36584e-07	0.790398	0.393471
rs115711809	G	A	1.39613	6.93166e-14	1.46741e-13	0.266205	0.475162
rs4147591	A	C	-1.2994	1.45709e-15	4.04479e-15	2.30269	1.16506
rs7251911	C	G	1.36929	1.87576e-13	3.75559e-13	0.443596	0.804095
rs59538223	C	T	1.59394	5.45114e-09	6.58991e-09	0.459934	0.577497
rs2251931	A	G	-1.57494	1.02097e-10	1.4398e-10	1.14282	0.492943
rs2301615	C	T	2.14761	5.49415e-22	4.67383e-21	0.18508	0.716141
rs2255258	T	A	1.3272	2.79772e-15	7.38855e-15	1.17091	2.9415
rs28647848	G	A	1.81652	4.59964e-08	5.16481e-08	0.0436047	0.0967868
rs71571116	C	A	-1.50787	6.87881e-11	9.82079e-11	1.30814	0.582723
rs12939324	C	A	0.929627	1.81702e-08	2.09508e-08	1.2289	1.68156
rs1415264	T	G	-1.13681	2.05937e-09	2.58261e-09	0.822482	0.398989
rs6434408	T	G	1.31238	4.07081e-13	7.74712e-13	0.422617	1.05117
rs77100497	C	T	-1.95957	9.1533e-15	2.21745e-14	0.561555	0.228486
rs57314044	G	T	-1.30294	6.57144e-08	7.29019e-08	1.06718	0.430337
rs67417817	G	A	-1.20359	9.40178e-11	1.32994e-10	1.89827	0.890668
rs61782449	G	T	-1.16096	2.26041e-10	3.08177e-10	0.915089	0.458811
rs13167840	T	C	-3.16617	1.10357e-22	1.08941e-21	1.48204	0.312917
rs13318902	G	A	-1.73771	1.29602e-10	1.81246e-10	1.00629	0.421183
rs11207297	T	G	-1.42595	4.3606e-10	5.77452e-10	2.47756	0.981917
rs4773184	C	T	-1.63069	1.02362e-09	1.30678e-09	0.920942	0.394332
rs10751215	T	C	-1.27057	4.49618e-15	1.15759e-14	0.676702	0.332203
rs310623	C	G	2.04336	2.64183e-15	6.99688e-15	0.209503	0.540175
rs8110747	T	C	2.77495	3.18277e-14	7.07027e-14	0.602039	2.44176
rs12042883	C	T	1.9701	6.03676e-16	1.8003e-15	0.170045	0.598407
rs3743589	A	T	1.75742	1.0525e-19	5.88764e-19	0.152814	0.442811
rs2469077	A	G	1.33462	9.67662e-06	9.9571e-06	0.117257	0.253806
rs8179361	T	C	1.54955	7.34204e-13	1.36078e-12	0.194639	0.588983
rs7249244	C	T	-1.4894	1.38199e-09	1.75096e-09	0.729442	0.36924
rs11678980	G	A	1.13204	2.09001e-10	2.85578e-10	0.256188	0.413408
rs4728138	A	G	-1.67994	1.21973e-17	4.87363e-17	1.3243	0.527309
rs55951040	T	C	-1.41456	7.37951e-19	3.59435e-18	1.2766	0.566991
rs653738	G	A	-1.83855	5.72556e-22	4.8262e-21	1.79342	0.499074
rs4786364	C	G	-1.14889	4.27194e-13	8.11317e-13	0.455075	0.300807
rs2439387	T	C	-1.09415	4.27312e-10	5.67086e-10	1.25258	0.630108
rs4872512	G	A	1.29777	3.4216e-05	3.48004e-05	1.0221	2.18343
rs6010014	G	C	-1.69239	1.78035e-18	8.17545e-18	1.31688	0.552964
rs35295416	C	A	-1.03131	4.9294e-17	1.76009e-16	0.359255	0.174813
rs73178208	G	A	1.3673	1.33e-10	1.85717e-10	0.711056	0.956206
rs892348	C	G	-2.03589	8.27873e-29	2.63492e-27	0.340914	0.0811187
rs952318	C	A	-1.46101	3.0116e-16	9.39091e-16	0.971145	0.443952
rs12189766	T	G	0.983109	4.49046e-12	7.52213e-12	0.63956	0.920574
rs62049594	C	A	1.27155	4.83123e-14	1.04066e-13	0.30188	0.753576
rs59233561	C	T	1.80245	1.76735e-14	4.07815e-14	0.271625	0.654545
rs1143138	G	C	0.832978	1.04407e-07	1.14383e-07	0.326701	0.534875
rs12460724	C	T	-2.02728	1.69062e-25	2.57925e-24	0.948614	0.231538
rs8120558	A	G	-1.86273	4.41105e-16	1.34592e-15	1.50602	0.396961
rs1886440	C	T	-1.57788	2.76359e-12	4.76339e-12	0.648683	0.307243
rs55799438	A	G	1.3121	1.13023e-17	4.54555e-17	0.701801	1.16961
rs10876043	A	G	-1.26096	2.04732e-05	2.0892e-05	1.0538	0.52036
rs7668673	C	T	0.937253	7.10819e-07	7.53689e-07	0.704813	1.17832
rs12541377	C	G	1.50707	2.5167e-06	2.63071e-06	1.06571	3.05653
rs71421262	A	G	-2.48461	7.10688e-26	1.17137e-24	1.05937	0.440188
rs34741989	C	T	-1.22926	1.93948e-17	7.53742e-17	0.705183	0.290998
rs113993764	A	G	-2.82871	2.69245e-17	1.01021e-16	1.24966	0.535453
rs463260	C	T	-1.33262	8.55398e-06	8.82159e-06	2.16146	1.00549
rs7133314	T	C	1.40405	9.67602e-12	1.54783e-11	0.525243	1.2504
rs78538011	C	T	-1.23911	3.83478e-13	7.33575e-13	1.13765	0.528586
rs6539327	C	T	-1.00115	2.78889e-06	2.90699e-06	0.729089	0.568257
rs28424067	G	A	-1.34168	1.22832e-25	1.95472e-24	4.83668	1.92595
rs75185109	G	C	-1.18639	4.85043e-18	2.06787e-17	1.11346	0.687705
rs9686976	C	A	-1.30659	1.44151e-09	1.82137e-09	0.913331	0.476972
rs7083289	G	A	1.17561	2.86915e-13	5.59878e-13	0.293159	0.614082
rs62450854	A	G	-1.43646	5.65416e-10	7.41306e-10	2.13343	0.849973
rs11557919	A	G	-1.97523	2.24487e-14	5.09095e-14	1.52063	0.598673
rs56142452	A	G	-2.48651	3.20238e-23	3.32112e-22	3.07473	1.4215
rs73597820	G	A	3.97102	3.09914e-24	3.8396e-23	0.253088	1.08823
rs10732271	C	T	1.56608	1.22069e-09	1.54979e-09	1.02281	2.67663
rs2072895	C	G	-1.8845	1.53389e-12	2.72976e-12	1.64413	0.584442
rs878665	G	T	1.81443	4.66991e-13	8.81457e-13	0.287808	0.602011
rs7584915	G	A	0.887755	5.12897e-05	5.19938e-05	0.415653	0.766687
rs1005473	A	C	-1.69946	3.29911e-27	7.42703e-26	2.1146	0.682105
rs6701400	C	T	1.50338	5.44961e-12	9.00625e-12	0.544142	1.21455
rs3747587	C	G	-1.63732	2.18912e-13	4.35466e-13	0.539338	0.176109
rs1986045	A	G	-1.45554	3.86048e-11	5.73327e-11	1.25402	0.604866
rs13431049	T	C	-1.45264	3.84089e-10	5.11939e-10	1.16179	0.484973
rs4898786	G	A	2.09849	1.287e-19	7.09192e-19	0.126974	0.373076
rs17176110	C	A	1.32793	2.31174e-15	6.19372e-15	0.185466	0.466235
rs6086251	T	A	1.48639	8.52817e-08	9.37642e-08	0.962	2.55348
rs62511679	G	A	-1.21936	2.07378e-12	3.64244e-12	1.25227	0.615289
rs2732317	A	C	-2.3756	1.1776e-18	5.55973e-18	2.2296	0.413535
rs7537164	C	T	-1.32546	3.56133e-09	4.38866e-09	0.860192	0.519965
rs1170172	G	A	-1.14102	9.69465e-28	2.41842e-26	0.988825	0.445695
rs67941642	C	T	1.37472	2.50404e-14	5.62344e-14	0.897738	1.78276
rs7570805	C	T	1.43121	1.48922e-11	2.31991e-11	0.691366	1.62722
rs2273802	G	A	1.51825	1.14831e-14	2.72466e-14	0.96246	2.77967
rs3901332	A	G	-1.62361	1.18239e-22	1.15486e-21	1.31637	0.478546
rs2276979	A	G	-1.1922	1.55089e-08	1.79833e-08	1.31434	0.728895
rs4768900	T	A	1.08441	8.94565e-06	9.22036e-06	0.726271	1.31458
rs3823111	G	A	2.26311	3.13876e-16	9.77092e-16	0.707419	2.16937
rs2205827	A	G	1.09498	6.45697e-11	9.25433e-11	0.366128	0.786091
rs57838764	T	C	-1.88195	1.13051e-16	3.79802e-16	1.45362	0.403857
rs12526703	G	A	-2.10586	7.20212e-17	2.50851e-16	2.2625	0.476129
rs7592885	T	C	2.56191	2.04271e-25	3.04101e-24	0.345197	1.89911
rs4421098	A	G	-1.14384	3.84657e-05	3.90796e-05	1.40653	0.765703
rs2750483	A	G	2.65525	5.79081e-22	4.85901e-21	0.131093	0.770188
rs9806137	A	G	-0.957958	1.03147e-11	1.64288e-11	0.689328	0.355649
rs604723	T	C	-2.2067	2.59391e-12	4.48768e-12	1.68507	0.524719
rs17243157	C	T	1.4435	1.46086e-09	1.84204e-09	0.781404	2.15891
rs34355047	C	T	-1.16722	0.000108591	0.000109541	1.18584	0.553889
rs7525811	C	T	-1.97542	1.37876e-14	3.24641e-14	1.93509	0.690558
rs58132820	T	C	1.24876	3.4602e-15	8.99652e-15	0.438371	0.606914
rs4790333	C	T	-1.37131	1.63686e-19	8.80947e-19	1.34091	0.524017
rs12195503	T	G	1.62992	6.91011e-28	1.77167e-26	1.46759	4.67162
rs12447399	C	A	-1.56125	3.20969e-16	9.94142e-16	1.52126	0.652261
rs350141	A	T	1.87812	1.547e-27	3.66124e-26	0.717871	2.75151
rs3760959	A	G	1.90878	3.24396e-32	2.30321e-30	0.542066	1.86976
rs13230292	T	C	1.5854	8.5112e-09	1.013e-08	0.482351	1.24585
rs12726706	G	A	2.25563	9.6112e-18	3.91662e-17	0.173637	0.50099
rs10932774	G	A	1.35884	2.74134e-23	2.8753e-22	0.816227	2.06577
rs13409494	C	T	-1.4318	2.30551e-10	3.13863e-10	1.91276	0.861899
rs7263718	A	G	-1.73765	3.09663e-12	5.30276e-12	2.32333	0.725397
rs11043242	G	C	-2.32265	1.82307e-17	7.13005e-17	1.22719	0.495231
rs73310135	G	A	-1.05179	8.55699e-13	1.57333e-12	1.14349	0.721732
rs771254	T	A	-1.29557	3.20366e-16	9.93941e-16	1.36373	0.706997
rs2790871	G	C	1.46692	7.44413e-18	3.09501e-17	0.657565	1.86254
rs35196866	C	A	1.13226	7.99556e-05	8.07429e-05	0.657759	1.38095
rs3817652	A	G	-1.83275	2.2867e-18	1.03209e-17	0.997727	0.576663
rs3095337	G	C	-1.00691	2.23793e-16	7.12009e-16	1.50649	0.796364
rs3824120	G	T	1.17899	9.49221e-16	2.71248e-15	0.525193	0.826641
rs6901775	G	C	-1.51116	8.75919e-13	1.6073e-12	1.12105	0.491149
rs6605266	C	G	1.16902	1.72305e-08	1.98921e-08	1.07777	1.92505
rs2235710	A	G	1.9912	2.09502e-11	3.2015e-11	0.419043	1.00739
rs9321170	G	A	1.28997	1.24406e-11	1.95783e-11	0.295438	0.467616
rs12567918	T	C	1.13846	7.35554e-17	2.55712e-16	0.315679	0.670676
rs73000690	T	C	-1.50116	5.63835e-12	9.30984e-12	0.554937	0.38461
rs254557	G	T	-1.5796	1.47779e-15	4.09611e-15	1.35177	0.668942
rs12765038	G	C	-1.34515	1.52356e-05	1.56163e-05	1.18559	0.610138
rs35234762	G	T	2.39323	5.74874e-17	2.02909e-16	0.354937	0.657837
rs12537865	C	T	-1.32941	2.71456e-16	8.53676e-16	0.530039	0.287751
rs112947658	T	G	-1.9232	3.52823e-11	5.25675e-11	0.237124	0.074381
rs9936111	G	A	-1.34115	4.42117e-15	1.13987e-14	0.200566	0.0896912
rs112443954	G	C	1.47687	6.60721e-26	1.11898e-24	0.430393	1.19797
rs7547516	A	G	-1.3886	6.11474e-15	1.54205e-14	1.14266	0.575649
rs4720463	T	C	2.06758	2.58293e-20	1.66136e-19	0.131193	0.357581
rs16940338	G	C	1.15612	3.83163e-08	4.32346e-08	0.274002	0.544957
rs10919347	T	C	1.99003	5.38629e-12	8.92557e-12	0.385689	1.06693
rs28397276	T	C	1.03597	5.70549e-07	6.07752e-07	0.622342	1.08583
rs3806300	T	C	-1.32024	8.88508e-12	1.42749e-11	1.62379	1.09968
rs7006492	T	C	-1.33152	3.02683e-14	6.74008e-14	5.49432	2.58669
rs28540338	T	C	-2.19431	1.46913e-18	6.81409e-18	1.90341	0.367085
rs4812477	C	T	1.86216	8.44004e-16	2.44205e-15	0.535157	1.31786
rs7542277	C	T	-1.91079	7.80972e-15	1.91203e-14	1.54338	0.602309
rs1112364	C	T	1.03241	8.97247e-09	1.06379e-08	0.63731	1.14392
rs7774613	T	A	1.81468	1.8297e-12	3.23218e-12	0.641565	1.71551
rs6086216	T	C	1.75094	1.39294e-12	2.49405e-12	0.591392	2.11064
rs6126094	T	A	-1.385	2.8873e-10	3.89902e-10	1.37863	0.668229
rs12027729	T	C	-1.26924	1.18179e-08	1.38601e-08	0.521928	0.264601
rs58472056	T	C	1.77808	2.50659e-22	2.32521e-21	0.124796	0.429049
rs873405	G	C	-2.31253	3.26796e-20	2.07308e-19	2.05583	0.333351
rs78837606	T	G	-1.00353	1.05108e-18	5.00076e-18	1.66593	0.865012
rs684118	G	A	-2.61023	3.85958e-13	7.37556e-13	4.07395	0.918366
rs4815567	A	G	-2.01725	2.17014e-13	4.32155e-13	1.99084	0.738692
rs2915877	C	G	1.25251	1.57796e-24	2.05135e-23	0.356144	0.83233
rs8115459	G	A	-1.07051	4.22537e-08	4.75611e-08	0.858371	0.612722
rs75226604	A	G	1.32762	7.51262e-15	1.85405e-14	0.53751	1.20997
rs488890	C	G	1.1317	1.68192e-16	5.45663e-16	0.399791	0.855303
rs734454	A	C	-1.83274	1.86117e-16	6.00649e-16	6.1471	1.74183
rs4916599	C	T	1.33198	5.06819e-11	7.40766e-11	0.872202	1.77506
rs62005623	C	T	1.00057	7.03005e-11	1.00212e-10	0.790398	1.02151
rs4781298	G	A	1.42224	4.59019e-11	6.73034e-11	0.367465	0.894309
rs8079542	T	G	1.70406	2.55937e-12	4.43624e-12	0.573285	1.34365
rs12129035	G	A	0.888374	7.91938e-05	8.00612e-05	0.467534	0.844588
rs3853545	G	T	-0.931059	1.63329e-11	2.53154e-11	3.26359	1.95948
rs62078819	G	C	1.49751	2.25491e-11	3.42598e-11	0.339332	0.691012
rs2026263	G	A	-1.98536	4.57243e-15	1.17395e-14	1.62801	0.655372
rs201637650	T	G	-1.34648	1.5475e-20	1.03129e-19	1.709	0.739054
rs72871195	A	G	1.15258	3.51593e-06	3.65657e-06	0.43362	0.707191
rs2282713	G	A	1.46235	3.2729e-12	5.5839e-12	0.930629	1.7619
rs113406766	A	G	-1.09797	7.59475e-22	6.2035e-21	0.531597	0.247677
rs7814821	A	T	-2.03608	6.88706e-26	1.14536e-24	0.750368	0.177603
rs10911196	G	A	1.60786	1.97528e-11	3.02603e-11	0.517526	1.16643
rs12803608	C	G	-1.20566	1.33719e-15	3.71756e-15	1.07467	0.927349
rs746032	C	T	1.28061	6.54852e-05	6.63478e-05	0.822914	2.0268
rs1320593	T	C	-1.54265	8.14277e-20	4.72691e-19	2.4919	0.925614
rs34026312	G	A	-1.40848	7.39501e-14	1.56014e-13	0.0895762	0.0329684
rs4809546	C	T	-1.81143	1.47721e-14	3.45619e-14	0.801491	0.241195
rs113922541	T	C	1.61408	1.94307e-31	1.23686e-29	0.057106	0.152531
rs11086068	T	C	1.12241	3.42854e-19	1.75321e-18	1.13068	2.00228
rs1548963	C	G	1.06965	3.91665e-16	1.19903e-15	0.696706	1.45579
rs963986	G	C	-1.7671	2.77399e-14	6.19951e-14	1.68757	0.713874
rs3740777	C	A	-2.23082	1.77774e-24	2.27896e-23	0.621028	0.156816
rs1567635	G	C	-1.49619	3.57871e-15	9.29156e-15	2.05665	0.730747
rs1382376	C	G	-1.31602	1.98026e-11	3.03115e-11	0.718856	0.372724
rs35046559	A	G	-2.20925	3.4654e-21	2.56913e-20	0.948251	0.211529
rs80052686	G	C	-1.78229	2.35667e-08	2.69375e-08	1.82113	0.67469
rs1963413	G	A	1.19583	4.41946e-26	7.76983e-25	0.786086	1.36589
rs1024097	A	T	-2.92512	1.81726e-41	1.67733e-38	0.335433	0.0441627
rs6066823	C	G	1.20415	3.29577e-09	4.06956e-09	0.773297	1.49525
rs72718360	G	T	-1.96116	2.69817e-22	2.49041e-21	2.12334	0.61355
rs9907840	G	C	-2.71636	2.06622e-21	1.58267e-20	0.130385	0.0505811
rs35297395	C	T	1.17255	8.59501e-09	1.02166e-08	0.542857	0.967575
rs11706377	C	T	1.5267	3.72349e-14	8.15368e-14	0.396348	0.833151
rs30179	G	A	1.51761	2.48573e-23	2.6524e-22	0.356797	1.02919
rs3007429	C	T	-0.979298	1.77532e-14	4.09144e-14	0.981355	0.501397
rs11697653	T	A	1.60393	5.43706e-07	5.79493e-07	0.694072	1.75546
rs34090955	C	A	1.37754	8.30509e-16	2.41057e-15	0.658385	1.41379
rs251108	T	C	-2.85034	1.10016e-21	8.82998e-21	2.37266	0.278564
rs2292871	A	G	1.08883	2.45991e-09	3.0641e-09	0.53635	0.970105
rs4129181	A	G	-1.87646	9.41341e-24	1.07266e-22	1.38681	0.382687
rs9322298	C	G	1.11767	1.37098e-09	1.73821e-09	0.666681	1.32061
rs60281866	C	A	-1.18309	1.01116e-12	1.84446e-12	0.582689	0.284602
rs35497286	A	T	1.0951	3.1089e-10	4.18297e-10	0.63354	1.23801
rs17424994	T	C	1.29212	1.69966e-11	2.62558e-11	1.10752	2.43907
rs4886714	C	T	1.28191	3.86638e-13	7.38091e-13	0.648703	1.16903
rs2082163	A	G	1.3953	1.50775e-11	2.34681e-11	0.573322	1.2936
rs11826681	G	C	-1.35812	8.83944e-19	4.24938e-18	5.38542	2.33042
rs1062386	A	T	2.48703	5.76678e-20	3.46758e-19	0.215088	1.09058
rs927493	G	A	1.28106	3.21692e-14	7.12897e-14	0.882047	1.71547
rs11243867	C	T	-1.13802	6.15985e-13	1.14744e-12	1.93755	1.21626
rs1019747	T	C	1.27495	1.30997e-11	2.05455e-11	0.660515	1.23447
rs4673248	G	T	-1.44139	9.31893e-16	2.67123e-15	0.329141	0.117959
rs11110632	C	G	-1.85406	3.01309e-17	1.11915e-16	0.467249	0.141301
rs71325464	A	G	-1.9451	6.33626e-19	3.12281e-18	1.70982	0.467055
rs10840615	C	T	-1.49082	1.92332e-17	7.49041e-17	3.31557	1.18224
rs2274432	G	A	1.36829	5.43443e-11	7.87438e-11	1.40847	2.52517
rs806977	A	G	-1.62417	3.87109e-11	5.73979e-11	1.45927	0.671288
rs58763006	A	G	-2.19844	7.84498e-16	2.29143e-15	1.36912	0.379744
rs12028523	C	G	0.905779	1.17022e-07	1.27748e-07	0.268103	0.500937
rs2355658	C	T	1.83095	1.04178e-09	1.32905e-09	0.791292	2.02873
rs11103337	G	A	-1.22593	6.32849e-11	9.10552e-11	1.08506	0.579716
rs2519198	G	C	-1.11019	4.89501e-05	4.96767e-05	1.84741	0.906571
rs10283134	G	A	-2.31818	1.15514e-20	7.92711e-20	0.765688	0.37325
rs519185	C	A	-1.39443	9.80347e-16	2.78847e-15	2.60045	0.988178
rs78670690	G	A	-2.24534	1.05767e-18	5.01919e-18	1.74863	0.366403
rs3120750	C	G	1.30005	1.44565e-14	3.39093e-14	0.544493	1.33508
rs9836309	G	A	1.1856	6.02088e-10	7.8715e-10	1.25967	2.95197
rs56659624	G	C	-1.01846	1.62541e-05	1.66417e-05	0.732967	0.398604
rs17167484	T	G	-1.23931	0.000165394	0.000166749	1.29419	0.674714
rs12880925	A	G	1.24574	1.93371e-11	2.96727e-11	1.93924	3.5898
rs3810786	C	A	1.47099	5.41426e-10	7.10862e-10	0.460368	1.10264
rs11749349	A	G	-1.67121	1.8506e-07	2.00599e-07	0.652745	0.376641
rs173789	G	T	-1.52647	2.93401e-19	1.5129e-18	1.67518	0.708764
rs750897	A	G	-1.96503	7.15091e-10	9.21828e-10	2.21112	0.636562
rs35913124	G	C	0.992688	1.13856e-07	1.24439e-07	0.623246	1.07931
rs12353433	G	A	1.13678	1.18786e-12	2.1519e-12	0.966163	1.44113
rs73152119	C	T	-1.36654	3.196e-09	3.95165e-09	1.45486	0.650692
rs6714820	C	G	1.28834	1.03694e-14	2.48274e-14	0.18927	0.496122
rs72935512	G	C	-1.56921	3.34377e-15	8.74305e-15	1.19221	0.711888
rs6791206	A	G	1.39965	2.26392e-17	8.65258e-17	0.398974	1.04682
rs4717110	T	C	-1.46241	1.17542e-08	1.37942e-08	2.06125	0.906867
rs12425031	A	T	1.19751	7.1297e-17	2.48798e-16	0.423936	0.88029
rs7763502	C	A	1.15631	5.70846e-15	1.44552e-14	1.9329	3.43998
rs11219905	T	C	1.29905	4.84515e-15	1.24052e-14	1.13308	2.11258
rs2304546	T	C	1.33502	1.96318e-12	3.45805e-12	0.7581	1.28082
rs12209186	C	T	2.67867	4.32969e-30	1.94942e-28	0.124788	0.594713
rs947385	A	G	-1.55316	5.81047e-12	9.57689e-12	0.91583	0.509495
rs1784421	T	C	-1.39563	5.11741e-18	2.16173e-17	1.41175	0.660377
rs12570358	A	C	-1.16303	1.93226e-05	1.97397e-05	1.54738	0.759077
rs3743742	G	T	-1.82951	2.44617e-15	6.53493e-15	3.60158	1.24977
rs11169359	T	C	1.41401	4.48552e-10	5.93142e-10	1.09262	2.2368
rs9894852	G	A	1.41399	1.20203e-10	1.68357e-10	0.540247	1.06963
rs1220653	G	A	-1.56044	4.01391e-14	8.74815e-14	1.8723	0.615677
rs2294592	T	G	1.864	1.127e-20	7.76288e-20	0.494885	1.1893
rs1654454	G	A	-1.42692	5.24632e-14	1.12613e-13	1.96303	1.03023
rs28374204	G	A	-1.46819	4.32891e-10	5.73667e-10	0.814679	0.371947
rs3800902	C	T	1.14516	1.11219e-06	1.17253e-06	0.321132	0.62063
rs1330894	A	G	1.38104	3.70156e-10	4.94434e-10	0.657625	1.39784
rs12992188	A	G	0.960373	7.44685e-09	8.90919e-09	0.392935	0.69526
rs4902606	A	G	-1.40057	1.92556e-15	5.24276e-15	0.682308	0.289313
rs7918733	C	T	-1.56539	3.55754e-13	6.85213e-13	0.751384	0.326771
rs3772147	G	A	-1.06851	2.44636e-18	1.10146e-17	0.887972	0.576572
rs12908911	A	G	1.40942	2.34452e-16	7.43641e-16	0.346342	0.936841
rs666085	T	C	1.11197	1.05869e-06	1.11804e-06	0.779741	1.25455
rs3768324	C	T	-1.31841	3.28961e-22	2.97677e-21	1.0452	0.421822
rs41309367	C	T	1.1263	1.729e-06	1.8104e-06	0.51837	0.960792
rs2291521	C	T	-1.22708	8.17224e-16	2.37949e-15	2.31386	0.979199
rs12970964	C	T	1.64811	2.43768e-20	1.57893e-19	0.365626	0.963851
rs1073074	G	A	1.23537	3.50598e-05	3.5639e-05	0.845083	1.52036
rs8082252	G	A	1.62998	1.81986e-15	4.98437e-15	0.768393	1.98442
rs71532786	G	A	1.02326	6.00255e-10	7.85309e-10	0.661039	1.13525
rs10956902	C	T	1.32223	5.53602e-21	4.03933e-20	0.328798	0.539809
rs73198019	C	G	1.70434	1.31278e-10	1.83451e-10	0.318739	0.717771
rs9806885	A	G	-1.54766	4.70496e-18	2.01516e-17	1.11189	0.470205
rs2309996	T	G	1.45769	7.9907e-05	8.0738e-05	0.294675	0.676241
rs9271683	C	T	1.50437	2.31115e-12	4.0325e-12	0.305875	0.744828
rs2288542	G	A	2.19002	1.17038e-16	3.91397e-16	0.201676	0.91631
rs11753296	G	A	-1.14199	4.34099e-13	8.22622e-13	1.31143	0.591012
rs1799879	T	C	-1.10027	3.57758e-14	7.86215e-14	2.85807	1.31425
rs2277514	T	C	-1.61416	2.5433e-18	1.14232e-17	1.95956	0.628527
rs7547570	G	A	-1.43533	1.0862e-14	2.58725e-14	1.23842	0.639009
rs6103573	C	G	-1.96958	9.70358e-23	9.6826e-22	1.3074	0.326418
rs17523485	G	T	1.61975	3.83751e-10	5.11939e-10	0.308426	0.476493
rs113559151	A	G	-1.09054	9.95585e-09	1.1766e-08	1.43034	0.879048
rs5997737	C	T	1.09925	0.000600372	0.000602002	1.21454	1.5625
rs2394182	A	G	1.53044	2.39064e-11	3.6114e-11	0.564569	0.925145
rs79709502	C	G	-1.74782	1.77129e-11	2.72938e-11	1.27592	0.601659
rs62310073	A	T	-1.53859	8.87644e-15	2.15888e-14	0.366638	0.174201
rs61604391	T	A	-1.13473	2.57416e-14	5.77388e-14	1.16652	0.576715
rs13021937	C	T	1.14132	2.34082e-08	2.67761e-08	0.682627	1.15833
rs931227	T	C	0.964454	4.9982e-18	2.11621e-17	0.984848	1.8737
rs10401515	C	G	2.56697	2.21706e-20	1.44618e-19	0.386887	2.37728
rs12884077	G	A	1.03572	2.14806e-11	3.27441e-11	1.4547	2.30707
rs10406529	C	A	0.867466	7.24721e-08	8.02059e-08	0.715875	1.20442
rs76465496	A	G	1.21639	1.13878e-10	1.59619e-10	0.288196	0.671487
rs1965709	T	C	-1.11278	7.93556e-14	1.66027e-13	1.07275	0.640338
rs3183927	A	G	0.92068	5.72798e-08	6.37748e-08	0.692519	1.26168
rs9503163	C	T	1.18693	8.04901e-15	1.96281e-14	0.492774	0.839814
rs10783383	A	G	1.46774	2.58224e-15	6.85872e-15	0.505872	0.804426
rs8108174	T	A	1.66082	1.62188e-31	1.06928e-29	0.104754	0.294668
rs141697010	T	G	0.944849	9.58436e-07	1.01333e-06	0.196779	0.272647
rs9897551	A	G	1.269	4.75805e-17	1.70883e-16	1.1053	2.64095
rs12704637	C	T	0.927238	2.63102e-08	2.99437e-08	1.14839	1.55599
rs75921536	C	T	1.20128	1.39602e-13	2.83192e-13	0.109194	0.240945
rs2072354	C	T	-1.68514	1.21987e-13	2.49654e-13	2.22097	0.673772
rs7586063	G	C	-1.03623	3.81937e-08	4.3149e-08	0.97961	0.544891
rs1613062	C	G	-1.78661	5.52484e-19	2.76392e-18	1.73872	0.496158
rs3759710	G	C	1.40952	8.7313e-08	9.59404e-08	0.754183	1.48376
rs909964	G	A	1.5485	2.88406e-12	4.96177e-12	0.237483	0.65828
rs6761390	C	A	-3.05057	4.04257e-22	3.57062e-21	0.607851	0.165199
rs4452060	C	A	-1.46245	4.73152e-10	6.24331e-10	1.80488	0.658849
rs4144387	C	T	0.947101	1.61819e-09	2.03764e-09	0.684729	1.22616
rs2439850	C	G	-1.61958	5.34355e-15	1.36058e-14	1.14591	0.365983
rs2920502	G	C	-1.50176	1.41671e-16	4.67845e-16	1.10836	0.654343
rs11881637	G	A	-1.42632	5.31004e-09	6.42776e-09	1.67039	0.88807
rs17188113	T	G	1.37399	2.17249e-19	1.14583e-18	0.567927	1.51223
rs76054344	C	A	1.56308	6.67102e-22	5.52229e-21	0.681704	1.08103
rs11053914	C	T	1.40716	5.76832e-18	2.42559e-17	0.454718	1.21736
rs2319856	C	G	1.17969	5.47605e-14	1.17e-13	0.431591	0.974439
rs7065942	C	G	0.953055	1.83359e-11	2.82303e-11	0.614868	1.10311
rs11978713	T	C	1.00639	5.9612e-11	8.59046e-11	0.558733	0.84002
rs2276969	G	A	2.03422	3.10062e-17	1.14935e-16	0.480923	1.01537
rs3745163	C	A	1.68706	3.38088e-16	1.04366e-15	0.312283	1.00802
rs2165163	G	C	1.22458	1.18185e-21	9.40383e-21	0.760355	1.76302
rs1354037	C	T	1.4032	3.62897e-11	5.39378e-11	1.07683	2.40515
rs4539165	G	T	1.09951	9.76821e-11	1.37966e-10	0.369827	0.80312
rs7700222	C	T	-1.84041	5.26246e-09	6.37435e-09	1.60665	0.787987
rs9461629	T	C	-1.62278	1.7535e-20	1.1602e-19	0.90137	0.292556
rs616120	A	G	-1.46843	5.87645e-16	1.75817e-15	1.10689	0.563549
rs17742832	T	C	1.1093	2.49559e-08	2.84725e-08	0.233421	0.472488
rs2074143	A	G	-1.84514	1.22494e-15	3.44701e-15	0.973793	0.25883
rs4432229	G	A	-1.56759	4.02756e-12	6.79605e-12	1.06994	0.528782
rs144055458	C	T	-1.87076	2.32572e-09	2.90479e-09	1.15821	0.3576
rs4777372	T	C	1.44869	6.11664e-10	7.98537e-10	0.724281	1.75237
rs34087264	C	T	-1.4613	8.78306e-13	1.61008e-12	1.9427	0.877356
rs10911233	G	A	0.990799	9.86424e-09	1.16652e-08	0.75856	1.29589
rs73864036	G	A	1.92666	3.96829e-11	5.87209e-11	0.52754	1.74095
rs1723285	G	A	2.39349	7.05621e-14	1.49036e-13	0.357798	0.699257
rs6656082	T	A	1.56171	7.82405e-09	9.33626e-09	0.584247	1.75759
rs8108340	G	A	1.50269	2.70621e-13	5.30326e-13	0.892246	1.95663
rs2640466	C	T	1.10087	1.12392e-10	1.57776e-10	0.397418	0.459448
rs4925382	G	C	2.05667	1.89843e-19	1.00704e-18	0.470272	1.17602
rs56109829	G	A	-2.25328	1.20403e-22	1.16981e-21	1.46708	0.305601
rs2276543	G	A	1.92475	8.8982e-25	1.21675e-23	0.56337	2.17242
rs1370585	C	T	-1.08612	6.56518e-07	6.97314e-07	1.57556	0.807048
rs5002490	T	C	1.50933	6.50647e-10	8.46437e-10	0.762399	1.82646
rs73203804	A	C	1.53108	4.99872e-09	6.07482e-09	0.176259	0.321511
rs112358601	C	T	1.38478	1.03141e-08	1.21739e-08	0.206386	0.467235
rs1349209	C	T	-1.30959	8.84291e-13	1.61945e-12	0.859285	0.530243
rs1153949	G	A	1.12372	3.9337e-13	7.49391e-13	0.737355	1.33032
rs3736888	A	G	1.25795	3.39758e-19	1.7422e-18	0.143848	0.332662
rs3008355	A	C	1.15643	7.53342e-05	7.6201e-05	0.749428	1.13826
rs7099687	A	G	-1.6853	1.99256e-12	3.50644e-12	1.55713	0.65177
rs2025130	G	A	1.35145	6.13734e-28	1.59571e-26	0.278717	0.705124
rs4664406	A	G	1.27679	2.35371e-11	3.56441e-11	1.0612	1.96475
rs9271658	T	C	-1.29868	3.50373e-08	3.96074e-08	1.39628	0.638309
rs8024832	A	C	-1.66595	2.60654e-14	5.83941e-14	0.298493	0.0763711
rs10916317	A	G	-1.18429	1.6135e-20	1.07141e-19	1.66168	0.734933
rs2075784	G	A	1.42013	6.93087e-29	2.28471e-27	0.0539665	0.145151
rs174865	A	C	1.73605	2.94343e-12	5.05919e-12	0.704758	2.22247
rs5995300	A	G	-1.22164	6.09996e-22	5.09526e-21	1.01763	0.443033
rs7067550	T	C	1.47068	2.98647e-15	7.85331e-15	0.361169	0.759969
rs10797816	A	T	-1.45153	1.09816e-07	1.20095e-07	0.890949	0.392727
rs281438	T	G	-3.1458	5.0588e-30	2.12239e-28	0.912744	0.0920537
rs4664423	T	C	1.58837	2.35374e-11	3.56441e-11	0.749656	1.77565
rs1735428	G	C	1.04407	1.41293e-13	2.85994e-13	0.329468	0.629112
rs6436049	C	T	1.13135	3.72528e-09	4.58152e-09	0.761365	1.52746
rs4901602	A	G	-1.33885	1.77646e-15	4.87273e-15	0.431319	0.257358
rs2475566	C	T	-1.68703	9.042e-17	3.10251e-16	0.327157	0.143399
rs3829051	C	T	-1.49193	8.01663e-12	1.29699e-11	1.73014	0.608684
rs11169483	T	C	1.39435	3.92754e-12	6.63941e-12	0.521319	1.17623
rs57442333	G	T	-1.11488	4.63514e-18	1.99452e-17	1.20754	0.647026
rs55661209	T	C	1.31574	3.02604e-09	3.74653e-09	0.591691	1.43748
rs11636571	A	G	-1.8069	5.41769e-12	8.96956e-12	1.22092	0.40906
rs7208800	G	T	-1.95472	1.09905e-13	2.25929e-13	0.921302	0.394955
rs57989199	C	G	-1.3951	1.94639e-15	5.28389e-15	0.768686	0.386452
rs11134906	G	T	-2.11261	1.45557e-25	2.2771e-24	4.80637	1.09906
rs7596224	T	C	2.29482	2.01994e-14	4.60912e-14	0.678022	2.21502
rs34596617	T	A	0.935665	9.37958e-13	1.71603e-12	1.13525	1.72446
rs1202427	C	A	1.05726	2.2576e-15	6.05745e-15	0.528504	0.880783
rs59637384	G	A	-1.06636	1.92594e-05	1.96859e-05	2.53274	1.41164
rs12941407	C	T	-1.60003	5.05527e-13	9.49341e-13	1.15007	0.450245
rs12463059	C	T	1.30598	8.80008e-07	9.31476e-07	0.391572	0.783973
rs4972564	C	A	1.43042	8.92349e-11	1.26325e-10	0.90401	1.69181
rs3962382	A	C	1.41461	3.05862e-13	5.9309e-13	0.640717	1.36781
rs10783766	C	T	-1.92803	3.07394e-12	5.2688e-12	3.93247	1.29705
rs10035032	T	C	1.20402	2.7497e-09	3.41355e-09	1.5309	2.36938
rs8192516	G	C	1.15633	1.8248e-13	3.66151e-13	0.0869361	0.159732
rs200808278	G	C	1.04978	7.24369e-05	7.33106e-05	1.60159	2.39923
rs4932175	C	T	-1.82383	6.39113e-24	7.56283e-23	1.70939	0.496142
rs78837750	A	C	1.41188	7.11384e-15	1.76034e-14	0.25391	0.69191
rs3746651	C	T	1.65923	2.28427e-13	4.51958e-13	0.0506059	0.131814
rs41104	G	C	-1.99912	2.89091e-11	4.33872e-11	2.54661	0.794049
rs10879923	C	T	1.02601	1.04397e-20	7.24499e-20	0.773967	1.27684
rs355526	T	C	-1.14119	8.66934e-12	1.39647e-11	2.61555	1.29035
rs75617632	C	T	-2.56348	1.63607e-22	1.56486e-21	1.17378	0.199641
rs220462	G	A	-2.10031	7.66634e-21	5.46412e-20	1.63109	0.386504
rs681038	G	C	1.25677	8.75299e-09	1.03957e-08	0.403157	0.706584
rs10105311	C	T	-2.26156	6.56315e-10	8.53209e-10	3.05961	0.888384
rs4699639	T	C	-1.05836	3.8635e-09	4.74204e-09	0.771827	0.504203
rs35878271	G	T	-1.17598	9.18871e-15	2.22311e-14	1.47629	0.773772
rs263438	T	G	-1.88709	5.78861e-27	1.25715e-25	0.438076	0.115964
rs2070766	C	G	-0.964853	1.35657e-10	1.89284e-10	0.957599	0.60714
rs6920256	G	A	1.36782	2.00301e-11	3.06343e-11	0.37611	0.719355
rs6730085	C	A	1.77961	7.28359e-21	5.23171e-20	0.309003	0.949744
rs9607991	C	T	1.75215	8.30132e-18	3.42059e-17	0.4716	1.57665
rs6447662	C	A	1.09069	1.46115e-16	4.81658e-16	0.349415	0.729945
rs2272080	T	G	1.20055	2.6311e-06	2.74562e-06	0.396086	0.675789
rs4807151	T	C	-1.44555	1.49638e-08	1.7384e-08	1.87971	0.701004
rs112616780	C	T	-1.27225	2.21637e-11	3.37297e-11	0.369694	0.185132
rs9267374	T	C	1.50091	1.33555e-19	7.29414e-19	0.225564	0.617786
rs371148512	C	G	1.20178	2.31212e-08	2.64775e-08	0.165563	0.313531
rs4659554	A	G	1.89746	5.18765e-10	6.83053e-10	0.64021	1.66806
rs4646954	G	A	0.907025	3.54486e-11	5.27727e-11	0.87853	1.54568
rs6455593	C	T	-1.0716	4.72219e-10	6.23992e-10	0.769754	0.372822
rs12534727	C	G	-1.46154	6.88876e-11	9.82739e-11	1.46975	0.405714
rs812	G	A	1.37508	2.88701e-10	3.89902e-10	1.43283	2.89788
rs4151702	G	C	1.46903	6.65334e-12	1.08884e-11	0.416582	0.588189
rs388170	G	A	1.08553	5.19682e-11	7.55976e-11	1.49566	2.83131
rs11146960	A	C	1.32589	2.20815e-13	4.38307e-13	3.7484	7.6821
rs5951483	T	C	1.69516	7.4043e-08	8.18463e-08	0.735471	1.61041
rs12034436	A	G	2.47931	2.12327e-17	8.21711e-17	0.238967	1.32224
rs7990949	C	T	-1.27656	5.52247e-26	9.52755e-25	3.01791	1.25552
rs3848542	G	A	1.13376	7.1057e-24	8.35485e-23	0.998605	2.21021
rs7637133	C	A	2.52021	1.53466e-21	1.18535e-20	0.302416	0.640882
rs7730935	T	A	1.78098	1.47321e-08	1.71256e-08	0.939109	2.32732
rs1547715	A	G	-1.68681	6.34486e-17	2.23097e-16	2.25334	0.965883
rs59728170	G	A	-1.02892	1.30017e-08	1.51906e-08	1.2477	0.67063
rs56763414	T	C	1.60934	4.05733e-12	6.84002e-12	0.230414	0.708519
rs1555794	C	T	2.734	6.00025e-34	6.15359e-32	0.361467	2.14203
rs67359183	T	C	-1.27098	4.80146e-14	1.03545e-13	1.04635	0.427121
rs10171857	G	A	1.04702	1.68674e-08	1.94851e-08	1.93904	3.38534
rs4648611	A	G	-1.25087	2.16914e-07	2.34578e-07	0.439769	0.254051
rs7963549	T	C	1.14066	3.94108e-12	6.6562e-12	0.495816	0.927381
rs10932763	G	C	-1.93288	1.55765e-24	2.03931e-23	0.792889	0.224692
rs4746970	T	C	1.3535	1.2153e-11	1.91421e-11	1.05668	2.28106
rs12911872	A	C	-1.43676	4.12818e-11	6.08676e-11	0.183737	0.0716063
rs4830979	A	G	-1.72224	3.40242e-15	8.85876e-15	2.60278	0.779322
rs11981894	A	G	-1.00946	4.03635e-11	5.96565e-11	1.43632	0.743582
rs35208748	T	A	1.12587	2.39917e-10	3.25652e-10	0.78476	1.42976
rs10759532	T	C	1.46237	1.05916e-11	1.68118e-11	0.410667	1.01932
rs539895232	T	A	1.00221	4.59757e-08	5.16481e-08	0.650581	1.20588
rs2305534	T	C	-1.6094	4.11901e-18	1.78911e-17	1.2342	0.427666
rs11249106	A	T	-1.14516	3.78681e-15	9.81805e-15	1.36536	0.655852
rs11075158	A	G	1.24195	5.29212e-12	8.79321e-12	0.412418	0.64095
rs3893353	G	C	1.01593	1.17656e-05	1.20729e-05	0.92979	1.67732
rs2147307	C	T	1.53412	5.60227e-16	1.67886e-15	0.581784	1.19931
rs3950296	C	G	-1.48058	2.11898e-13	4.22423e-13	1.54741	1.05607
rs79322116	G	A	1.29236	6.94354e-09	8.33406e-09	0.69491	1.20125
rs10786583	C	G	2.89031	4.41529e-28	1.21618e-26	0.269492	1.91365
rs62448595	C	T	-1.05781	1.59718e-19	8.62101e-19	1.41558	0.679317
rs6122883	A	G	2.21554	4.23173e-18	1.83375e-17	0.334654	1.5319
rs2631369	G	C	-2.76425	1.72806e-14	4.00704e-14	0.91292	0.186587
rs4742906	A	G	2.1045	1.93618e-16	6.2268e-16	0.626507	1.9748
rs4480963	G	A	1.03372	1.75921e-15	4.83259e-15	0.394599	0.756949
rs11086902	C	G	-1.81643	7.85256e-12	1.27492e-11	1.54233	0.431721
rs10459965	A	T	1.39794	2.96945e-13	5.7762e-13	0.591921	1.55066
rs56246515	G	A	1.20411	8.32238e-11	1.18087e-10	1.53435	2.74188
rs12580051	T	A	-2.21877	3.66359e-25	5.24262e-24	0.493629	0.121438
rs9472238	C	A	-0.997353	3.8152e-17	1.39463e-16	1.06068	0.694967
rs72655609	C	G	-2.15555	2.31899e-17	8.8265e-17	1.52539	0.462509
rs62475304	C	G	1.45612	5.24391e-22	4.4816e-21	0.4724	1.2882
rs2724674	G	T	1.91688	2.14073e-12	3.75289e-12	0.477345	1.33034
rs34507903	A	G	-2.63242	1.14484e-23	1.27312e-22	0.423942	0.110538
rs12900794	T	C	-1.92051	8.99188e-15	2.18121e-14	1.67549	0.634798
rs697141	T	C	1.06708	2.6288e-08	2.99369e-08	0.342435	0.644748
rs2586259	G	T	-1.92647	1.1163e-23	1.2489e-22	0.990065	0.275729
rs28362342	T	G	0.984005	2.02085e-15	5.47794e-15	0.999097	1.65344
rs60021260	C	A	-1.20075	6.45005e-26	1.10248e-24	2.71433	1.19316
rs174610	A	G	1.42704	3.0703e-05	3.12618e-05	0.522043	1.15557
rs1134941	G	A	-1.8611	1.56095e-14	3.62911e-14	1.63677	0.583527
rs414171	A	T	0.958661	3.71688e-18	1.61881e-17	0.494719	0.811859
rs6123082	G	A	-1.37119	5.73618e-14	1.22275e-13	0.467747	0.197489
rs2619735	C	T	1.18655	5.00469e-12	8.34567e-12	0.82558	1.50579
rs55743856	T	C	1.72146	8.45697e-24	9.69663e-23	0.405513	1.33954
rs79963079	A	C	1.16588	2.94472e-10	3.97366e-10	0.356451	0.716394
rs12470663	C	T	-1.06941	1.54958e-14	3.60723e-14	2.77922	1.44683
rs6598075	C	G	-1.46092	3.54436e-18	1.55824e-17	1.96065	0.985884
rs2920297	A	G	0.916279	3.03507e-13	5.89761e-13	0.911612	1.58076
rs61201083	G	T	-2.40985	1.13977e-19	6.33738e-19	0.541342	0.105223
rs72680629	T	A	-1.85266	5.92627e-28	1.56284e-26	1.6569	0.459433
rs2976394	C	T	-1.19424	1.83162e-14	4.21592e-14	2.79852	1.2239
rs2074509	G	A	2.67936	4.46445e-22	3.86919e-21	0.14326	0.916479
rs7710070	G	T	-1.50162	2.71225e-12	4.67926e-12	2.42848	0.83184
rs10269989	C	G	-1.40009	8.39623e-09	9.99964e-09	1.43863	0.627088
rs7597431	A	G	-1.04241	4.13805e-12	6.95705e-12	0.679446	0.466532
rs4794799	T	C	1.12126	3.65003e-16	1.12299e-15	3.37965	6.51137
rs4078115	A	G	-2.22901	9.07964e-22	7.35133e-21	0.705388	0.172181
rs482402	A	G	-2.48577	8.55917e-17	2.9478e-16	0.585649	0.130586
rs3818598	C	T	-0.933192	2.50283e-15	6.67663e-15	0.888185	0.531343
rs11169570	A	G	-1.09844	2.94063e-22	2.68732e-21	1.30817	0.605155
rs4988340	C	T	1.4164	1.55049e-12	2.75477e-12	0.875938	1.74728
rs35847523	G	A	-2.15597	9.68277e-19	4.6187e-18	3.63655	0.789555
rs4795338	C	A	1.0066	9.57453e-18	3.91031e-17	1.87633	3.37202
rs34716040	A	G	1.24401	1.1806e-16	3.94103e-16	0.934299	1.60886
rs6096573	C	T	-1.08864	3.25397e-05	3.31137e-05	0.379106	0.194795
rs1170183	C	A	-1.58322	3.00941e-25	4.37431e-24	1.87016	0.54037
rs13272454	G	A	1.70433	1.13648e-26	2.30543e-25	0.134248	0.402726
rs10447226	G	T	-1.33136	6.19628e-12	1.01674e-11	0.524174	0.269143
rs5744625	G	A	-1.69941	6.76982e-11	9.67267e-11	0.744433	0.313229
rs28512322	C	T	-1.251	1.24273e-12	2.24031e-12	1.20128	0.547092
rs6944960	G	T	-1.60136	4.0506e-16	1.23798e-15	0.169042	0.0550147
rs3746792	C	T	1.76049	1.40037e-17	5.57132e-17	0.825854	2.01672
rs12438594	G	A	2.05504	3.60761e-13	6.93713e-13	0.123978	0.374138
rs73360407	C	G	1.8754	1.60117e-11	2.48801e-11	0.380334	1.40462
rs3760080	A	G	1.30377	1.26601e-15	3.54101e-15	0.333606	0.703527
rs7932891	A	G	1.47523	5.38784e-08	6.00601e-08	1.10751	2.45192
rs17489363	A	G	0.875621	6.30504e-09	7.58248e-09	0.466427	0.810017
rs13253086	A	G	-1.44144	1.54951e-16	5.07163e-16	2.38474	1.43044
rs13295738	C	T	-1.34665	8.02221e-11	1.13915e-10	1.051	0.519606
rs11170351	C	T	1.59445	9.65144e-07	1.01984e-06	0.377097	0.87992
rs34239095	C	G	1.15274	2.28964e-22	2.13468e-21	1.25015	2.78842
rs4728351	T	C	1.09307	6.82241e-10	8.85666e-10	1.00513	1.85503
rs12191682	G	A	-1.44355	1.40137e-19	7.60861e-19	1.67978	0.625822
rs923378	C	G	-2.19394	9.14977e-27	1.89781e-25	1.27453	0.297168
rs78571244	C	T	1.28964	6.42042e-11	9.21001e-11	0.885881	2.2052
rs10753591	C	T	2.43247	1.01462e-19	5.71035e-19	0.208056	1.12129
rs1690622	G	A	1.62004	1.37127e-13	2.79091e-13	0.213729	0.445463
rs72633684	C	T	-1.52371	1.3444e-17	5.36017e-17	0.430022	0.201675
rs62294078	C	T	1.00546	5.53559e-17	1.96514e-16	0.405651	0.642896
rs111302810	A	T	1.45223	1.07172e-09	1.36442e-09	0.104807	0.231746
rs12221659	C	G	1.84211	5.95595e-20	3.55815e-19	0.641284	2.02786
rs6434979	G	A	-1.24455	2.24417e-14	5.09095e-14	0.851321	0.431774
rs2427534	A	G	-1.20855	1.21197e-11	1.91058e-11	2.86314	1.3223
rs2305751	C	A	-1.50437	2.11448e-11	3.22855e-11	1.47902	0.670299
rs10481512	C	T	-1.32342	3.38107e-15	8.82809e-15	1.52137	0.71083
rs62144745	G	C	-1.72152	9.16218e-08	1.00615e-07	1.27138	0.4705
rs59671	T	C	0.951106	1.48845e-07	1.61913e-07	0.546597	0.812702
rs2274637	A	T	1.80474	3.66825e-21	2.70863e-20	0.748754	2.64083
rs878940	C	T	-1.0847	6.86139e-12	1.12189e-11	1.70016	0.805495
rs4855839	G	A	1.08398	1.08238e-14	2.58484e-14	0.452574	0.849294
rs2119494	C	T	1.88796	8.34223e-12	1.34613e-11	0.623202	1.39647
rs8112598	C	T	2.33616	3.58225e-19	1.82675e-18	0.129366	0.636905
rs641432	C	T	1.19674	7.34876e-06	7.5829e-06	0.33464	0.703159
rs34742635	G	A	-1.89086	7.93119e-19	3.83272e-18	0.976993	0.323559
rs4147592	G	A	-1.79001	1.66046e-16	5.41448e-16	1.91136	0.779626
rs7770923	C	A	1.226	1.38362e-11	2.16271e-11	0.366829	0.675184
rs8113410	T	C	-1.62018	5.00814e-06	5.18219e-06	1.72174	0.768197
rs6498342	C	A	0.918074	8.00851e-12	1.29682e-11	0.548786	0.930314
rs74623318	G	A	1.0447	2.42567e-11	3.65832e-11	0.519418	0.786754
rs1044510	C	T	-1.27716	4.20629e-15	1.08599e-14	2.25749	0.933788
rs11852677	T	C	-2.05552	3.07521e-10	4.14065e-10	2.42902	0.551633
rs379086	C	G	-2.14128	3.0237e-15	7.93991e-15	0.673124	0.266217
rs10883366	G	A	-1.65712	6.52967e-16	1.9286e-15	2.17167	1.05455
rs1413387	G	A	-1.61449	1.18884e-18	5.59848e-18	0.819077	0.452283
rs61174903	G	C	-2.14167	1.90076e-05	1.94393e-05	0.862882	0.286181
rs199735290	G	C	-1.56464	7.44385e-10	9.57855e-10	1.07231	0.522751
rs3814464	C	G	-1.32133	4.23128e-11	6.23379e-11	0.472807	0.219959
rs13124352	G	A	1.07567	2.3077e-10	3.13928e-10	0.650407	1.10056
rs9271772	G	A	2.1094	3.11853e-12	5.33038e-12	0.486168	1.38442
rs2064088	A	G	-1.16884	5.43815e-12	8.99536e-12	0.933534	0.512858
rs73299040	G	A	1.24016	1.40605e-14	3.30224e-14	1.01422	2.06038
rs1870940	G	A	-1.34437	4.13954e-10	5.5015e-10	2.50322	1.39732
rs12928518	T	C	-1.56631	5.09449e-11	7.43433e-11	0.770834	0.31826
rs12949822	T	G	1.39964	4.4549e-07	4.76739e-07	0.721468	1.71567
rs56015857	A	G	-1.60177	2.93482e-15	7.72851e-15	1.50463	0.783016
rs912902	A	G	1.11237	2.40597e-09	3.00095e-09	0.60072	0.808831
rs79492467	G	C	1.88759	5.13292e-11	7.47859e-11	0.332029	0.827798
rs12459781	T	C	-1.39042	8.40014e-08	9.24667e-08	1.78188	0.845804
rs2219837	T	C	1.03489	8.37713e-16	2.42766e-15	0.469362	0.849895
rs9890196	T	C	1.39357	3.25187e-10	4.36578e-10	1.09357	2.23849
rs566040	T	C	1.32215	3.03077e-07	3.26227e-07	0.632312	1.40308
rs35994757	G	C	-0.987085	1.2651e-15	3.54101e-15	3.73056	2.22363
rs869400	T	G	-2.23851	7.51926e-14	1.58359e-13	1.75923	0.371976
rs887022	T	C	1.20898	1.46306e-12	2.61251e-12	1.64583	3.41269
rs221053	C	T	-1.15527	2.04757e-15	5.54224e-15	1.15776	0.61112
rs2273057	A	T	1.5516	7.64174e-12	1.24288e-11	0.505735	0.911493
rs12460033	G	A	1.2273	1.66586e-08	1.9256e-08	0.890625	1.7915
rs4147593	T	A	1.31698	1.14759e-06	1.20847e-06	1.00517	2.19968
rs4253438	C	T	1.22582	9.24484e-06	9.52342e-06	0.110557	0.217394
rs1885395	C	G	1.31457	1.50097e-14	3.50695e-14	0.917965	1.3262
rs475342	C	T	1.5586	4.05693e-09	4.97283e-09	1.22054	2.55841
rs10737241	C	T	1.20203	7.89935e-12	1.28139e-11	0.14486	0.334443
rs79388381	C	G	2.3326	6.23326e-19	3.09317e-18	0.312607	1.59845
rs34892054	C	T	2.44813	1.00919e-13	2.08619e-13	0.226157	0.459702
rs2494113	T	C	1.38044	2.32349e-21	1.77238e-20	0.758305	1.99564
rs3815465	C	A	1.88177	9.18748e-21	6.42428e-20	0.0686217	0.225263
rs4992682	T	C	1.03838	3.6379e-17	1.33245e-16	0.498964	1.03512
rs6424889	G	C	1.05927	6.19411e-08	6.8923e-08	0.649775	0.994228
rs17554917	C	T	-1.96554	2.01624e-12	3.54475e-12	1.58517	0.431835
rs2297930	T	C	1.12152	8.46734e-08	9.31508e-08	0.913837	1.5956
rs74652972	G	A	-1.68835	2.34118e-12	4.08103e-12	3.20296	1.21932
rs2735011	T	C	-1.09005	3.46325e-08	3.91738e-08	1.26321	0.638524
rs7576522	C	T	1.62907	2.13452e-11	3.25647e-11	0.260276	0.363287
rs12360512	G	C	-2.17648	1.25009e-19	6.9092e-19	0.570853	0.191456
rs7106832	G	A	1.78496	2.50363e-14	5.62344e-14	0.525877	1.84833
rs11650613	C	T	-1.0242	2.13987e-17	8.26403e-17	0.635673	0.347713
rs2072025	G	A	-2.51781	2.63648e-17	9.95283e-17	2.34335	0.401386
rs34415160	G	A	-2.67599	1.12725e-10	1.58124e-10	2.31899	0.610613
rs34545960	G	A	-1.03958	6.53802e-15	1.63761e-14	0.988318	0.601695
rs230208	T	C	2.36684	1.17509e-15	3.32702e-15	0.320061	1.20111
rs11802588	C	G	1.38404	1.05525e-12	1.9192e-12	0.342898	0.739337
rs6937012	A	C	-1.33644	1.74431e-10	2.40298e-10	3.14359	1.24105
rs2233141	C	T	-1.06938	3.59836e-14	7.89842e-14	1.28518	0.6927
rs1890040	A	G	1.11967	3.55969e-13	6.85213e-13	0.44048	0.806148
rs10911217	G	A	-1.49199	1.42013e-10	1.97109e-10	0.495629	0.27153
rs11084910	T	C	0.971955	7.70307e-16	2.25354e-15	0.769103	1.28348
rs1341749	G	T	-2.5229	7.49108e-18	3.10057e-17	3.38841	0.603786
rs12565220	C	T	1.19889	5.15725e-14	1.1083e-13	1.32422	1.80086
rs8023082	A	G	-2.05612	1.78895e-13	3.59347e-13	1.45738	0.479013
rs7927591	C	G	-1.05331	9.70122e-27	1.98983e-25	0.84751	0.408936
rs542134	C	G	1.52514	2.51003e-13	4.95562e-13	0.174885	0.444463
rs6973369	A	G	-1.54916	4.42985e-07	4.74391e-07	1.59582	0.670712
rs12983775	G	A	1.56394	4.08279e-29	1.44939e-27	0.942257	2.78466
rs7011406	C	T	-1.26003	9.49368e-12	1.5213e-11	1.00088	0.432989
rs365819	G	A	1.21105	1.61291e-06	1.6898e-06	0.239508	0.490348
rs805262	C	T	0.845831	1.51562e-08	1.75965e-08	0.297579	0.406858
rs12617837	T	C	-1.44229	6.23041e-11	8.9714e-11	0.346482	0.157091
rs56043220	G	C	1.39924	7.61679e-38	2.34343e-35	1.6311	4.26734
rs2119493	C	T	-1.32008	1.94173e-11	2.9771e-11	2.8434	1.25712
rs28477876	T	C	1.29418	8.28778e-13	1.52535e-12	0.650016	1.32249
rs4802562	A	G	1.57177	1.31529e-07	1.43331e-07	0.410059	0.941409
rs2242419	A	G	1.40891	2.4211e-10	3.28388e-10	0.819249	1.64951
rs10876477	C	T	-1.61145	2.66668e-09	3.31495e-09	2.04879	0.788719
rs13152063	G	A	1.84909	4.42399e-22	3.85221e-21	0.173159	0.627628
rs10169718	A	G	1.41509	9.93935e-14	2.05926e-13	1.11262	2.8255
rs2949372	A	G	1.26674	2.35439e-10	3.19809e-10	0.364012	0.467429
rs6995455	G	A	1.27057	2.40066e-11	3.62357e-11	0.216981	0.437163
rs222464	C	T	-1.18825	3.08447e-13	5.97474e-13	0.526706	0.264607
rs139093639	T	C	-1.65654	4.98261e-15	1.27219e-14	2.54953	0.782434
rs2255701	C	T	-1.48597	6.91483e-10	8.94518e-10	1.59227	0.551902
rs10116788	A	T	1.40867	1.16419e-07	1.27165e-07	0.205552	0.459182
rs10859493	T	A	1.08098	6.15398e-10	8.02845e-10	0.650018	1.35396
rs12880840	C	G	1.0001	2.65363e-17	9.9768e-17	1.81083	2.70204
rs7492025	C	A	1.59887	1.07276e-16	3.64028e-16	0.513701	1.59313
rs10411624	T	C	1.35819	2.36304e-12	4.11526e-12	0.277408	0.686885
rs2788474	T	C	-1.43374	5.14575e-09	6.24117e-09	1.38708	0.598963
rs2970359	A	G	-1.52547	6.21058e-10	8.09656e-10	1.39924	0.674489
rs10896027	C	G	1.11898	3.61346e-13	6.94115e-13	0.37635	0.731594
rs13405694	G	T	-1.69874	7.16133e-20	4.21013e-19	0.161546	0.0518355
rs35149841	G	C	1.52998	1.16354e-16	3.89818e-16	0.468227	1.0348
rs10088826	C	T	1.21262	1.09086e-07	1.19368e-07	0.342169	0.658628
rs10917128	T	C	-1.48657	6.98347e-15	1.73273e-14	2.25865	0.898562
rs9493513	A	C	-2.19962	1.407e-27	3.37313e-26	2.05844	0.501142
rs2581899	T	C	1.13161	4.73318e-06	4.90868e-06	0.609844	1.03546
rs1828678	C	G	-1.38372	2.1811e-11	3.32203e-11	1.01551	0.482014
rs11224827	C	T	2.01695	2.54733e-12	4.41953e-12	0.511702	1.4803
rs1559149	C	A	3.82772	1.79113e-30	8.70112e-29	0.0454204	0.631709
rs13255477	A	G	-1.63956	2.66964e-21	2.02805e-20	1.48668	0.783742
rs113565593	C	T	2.38082	3.29442e-18	1.4619e-17	0.235819	0.449063
rs59395984	G	A	1.24432	2.6062e-11	3.91778e-11	0.817133	1.34056
rs10804088	G	A	1.44274	1.10056e-20	7.60911e-20	0.378507	1.08412
rs1435453	C	T	-1.66561	1.07907e-16	3.65449e-16	2.31434	0.97442
rs11766433	A	G	1.24631	1.75782e-14	4.06125e-14	0.940452	1.74964
rs4923780	C	T	-1.57197	1.33249e-11	2.08633e-11	0.359794	0.124049
rs12792323	T	C	-1.44606	4.75941e-08	5.33447e-08	0.328218	0.180573
rs7247332	C	G	1.34184	6.62156e-13	1.2322e-12	0.49986	0.645672
rs36174201	C	G	-1.47029	1.26885e-14	2.99909e-14	1.0027	0.436614
rs3770799	A	G	1.48411	2.74572e-06	2.86361e-06	1.09714	1.94933
rs79377825	C	T	0.937509	2.48937e-06	2.60361e-06	0.755345	1.1799
rs1870086	T	G	1.59469	2.79541e-16	8.77608e-16	0.688144	1.66945
rs382964	C	T	-1.26807	5.04592e-16	1.52701e-15	1.57042	0.751341
rs12609418	C	T	1.12064	1.32158e-11	2.071e-11	0.819949	1.53964
rs4809544	G	A	0.988515	2.95649e-13	5.75704e-13	0.504267	0.726469
rs34146883	A	G	1.23106	3.59267e-22	3.2108e-21	0.49454	1.17963
rs4788896	T	C	-3.18253	2.05652e-22	1.94267e-21	1.08317	0.118704
rs6574213	A	G	-1.10756	8.51176e-20	4.91022e-19	1.3003	0.792291
rs7944119	G	T	1.02017	7.26933e-20	4.23792e-19	0.518602	1.03912
rs55756136	A	G	1.13822	9.26242e-18	3.79122e-17	0.745693	1.47913
rs194502	A	G	-1.12507	5.95323e-10	7.79409e-10	1.62577	0.915502
rs9904432	C	T	1.59486	2.94576e-11	4.41745e-11	0.53749	1.12625
rs12119232	A	C	-2.30609	3.39383e-15	8.84889e-15	1.61801	0.626531
rs12818766	G	A	-1.51582	7.44595e-10	9.57855e-10	0.733533	0.342606
rs7171177	G	A	-0.966387	5.44146e-06	5.62426e-06	0.743797	0.545848
rs67996714	T	A	1.33341	1.08483e-13	2.23255e-13	0.323707	0.589497
rs891203	C	G	1.48241	3.2023e-08	3.62665e-08	1.24862	2.96071
rs57851860	T	C	-1.0088	8.28794e-05	8.36497e-05	0.703946	0.455814
rs13404382	C	T	-1.43882	4.69249e-30	2.0145e-28	0.71723	0.266231
rs609075	G	C	0.919997	9.89741e-17	3.38345e-16	1.50838	2.44806
rs17426359	A	C	1.80708	3.99722e-15	1.0342e-14	0.191326	0.412163
rs7153641	C	T	-1.05032	1.4967e-13	3.02287e-13	0.210098	0.125966
rs3935869	A	G	1.56724	5.01608e-12	8.35711e-12	0.843952	2.29868
rs462907	C	G	-2.7825	6.88011e-18	2.87346e-17	3.09193	0.80782
rs34125563	T	A	-1.36461	2.00407e-26	3.85365e-25	0.600844	0.234056
rs202083	C	T	1.05743	5.48954e-20	3.33345e-19	0.963442	1.76074
rs12432201	T	C	-1.50246	1.00037e-13	2.07028e-13	0.96345	0.346569
rs804394	G	A	1.08786	2.44004e-19	1.27601e-18	0.226232	0.441254
rs13065220	C	T	-1.65562	2.85467e-08	3.23892e-08	1.76128	0.779567
rs34648	T	C	3.28773	9.03018e-26	1.44954e-24	0.124334	1.15708
rs423058	A	C	1.38864	2.33435e-17	8.86668e-17	0.288547	0.607444
rs2924275	G	T	1.73907	7.88533e-21	5.59859e-20	0.198675	0.516201
rs12140181	C	T	1.63273	2.05059e-08	2.3541e-08	0.625221	1.59138
rs6504055	T	C	1.29578	4.095e-11	6.04266e-11	1.69779	3.64966
rs3812222	C	G	-1.35354	4.89215e-11	7.15603e-11	1.12708	0.526246
rs28384491	C	T	-1.21438	3.83642e-22	3.40482e-21	1.13615	0.584918
rs7498042	T	G	1.97978	5.60207e-21	4.07142e-20	0.0757078	0.253366
rs1245576	T	C	1.48175	1.41974e-10	1.97109e-10	0.579558	1.45777
rs17125196	C	T	-1.07325	7.988e-09	9.51959e-09	0.707745	0.440241
rs13337091	A	C	-1.9042	6.52167e-12	1.06823e-11	0.689145	0.339269
rs3773637	A	G	1.91618	7.30289e-16	2.13986e-15	0.771063	2.10355
rs12952376	C	T	2.35011	1.50584e-20	1.01083e-19	0.712652	2.86222
rs111297484	T	G	-2.5541	4.26622e-22	3.75021e-21	0.301393	0.0765102
rs12476782	G	A	0.849823	8.26547e-15	2.01294e-14	3.27188	5.76613
rs3008651	T	G	-1.41646	3.55213e-37	7.28582e-35	1.36692	0.511716
rs12245661	A	T	-1.50541	5.34518e-10	7.02292e-10	0.521643	0.386043
rs1350013	G	C	1.49454	5.84454e-18	2.45205e-17	0.0422517	0.114323
rs6062490	G	C	1.62499	2.01859e-09	2.53318e-09	1.03345	2.24495
rs2423306	C	T	1.07447	4.00395e-07	4.30226e-07	0.563647	0.842914
rs11787200	C	T	0.955946	2.4077e-28	6.83785e-27	0.722943	1.40416
rs242559	C	A	1.41077	3.1296e-17	1.15776e-16	0.732923	1.44669
rs13007031	C	A	2.14509	6.34374e-19	3.12281e-18	0.522815	2.69236
rs67631072	C	T	-2.24008	1.63315e-15	4.50641e-15	2.10037	0.454999
rs17002013	C	T	0.876243	2.69765e-08	3.0683e-08	2.5425	3.32252
rs3094287	T	C	1.06305	5.38215e-15	1.36664e-14	0.707561	1.505
rs6506927	T	C	-2.234	7.68924e-15	1.88755e-14	0.723205	0.212089
rs3848524	G	A	-1.53476	2.65187e-17	9.9768e-17	1.38053	0.579653
rs5962793	G	A	1.95462	5.19558e-10	6.83609e-10	1.14411	4.3166
rs9368248	A	C	-1.91541	3.71819e-18	1.61881e-17	1.74348	0.701053
rs9971433	T	A	-1.45673	1.34104e-11	2.09793e-11	0.953382	0.565379
rs873530	G	A	1.05025	5.83822e-09	7.03942e-09	0.834074	1.41291
rs28465520	C	G	1.35963	9.93076e-15	2.39636e-14	0.765584	1.95965
rs117698521	G	C	1.1159	5.04466e-12	8.39716e-12	0.640445	1.05128
rs11190130	C	T	-1.64864	2.29663e-25	3.36475e-24	0.536562	0.172109
rs6905300	T	C	1.70782	2.3343e-14	5.27432e-14	0.215768	0.693461
rs9271631	A	G	-2.17816	2.35744e-14	5.3201e-14	1.99735	0.518161
rs8076343	C	T	-1.31632	4.86075e-06	5.03532e-06	2.89227	1.14669
rs10797819	A	G	1.1668	5.26051e-06	5.44028e-06	0.385498	0.743561
rs11576343	T	C	-1.35406	3.35026e-10	4.48808e-10	1.63272	1.15806
rs34052476	G	A	1.00974	2.23279e-26	4.16337e-25	0.593906	1.19067
rs10819360	T	C	1.04555	8.77884e-19	4.23126e-18	0.566997	1.03533
rs28645205	C	G	-1.18825	5.94555e-11	8.5746e-11	1.32557	0.746243
rs7621631	C	A	-1.38453	4.69405e-08	5.26441e-08	1.66453	0.835352
rs8113691	C	A	1.14639	7.21347e-11	1.02747e-10	0.448818	1.04201
rs7331465	T	C	1.72379	1.3025e-19	7.15602e-19	0.215657	0.646194
rs3807936	T	C	1.53674	2.52691e-34	2.74392e-32	0.650422	1.8806
rs2878122	C	G	1.24802	1.4296e-10	1.98276e-10	0.361546	0.769039
rs28683126	G	A	1.14122	5.51839e-16	1.65641e-15	0.253048	0.515471
rs8056718	G	C	-1.54884	1.13159e-16	3.79802e-16	1.04202	0.396196
rs10036555	G	C	1.11037	3.58825e-17	1.3195e-16	0.676	1.22021
rs222753	C	T	1.95616	2.11136e-22	1.97846e-21	0.896623	3.39919
rs17419746	C	T	1.75703	1.08091e-16	3.65449e-16	0.385804	1.0905
rs2272263	A	C	1.23271	2.28145e-12	3.98821e-12	1.09854	2.0061
rs174535	T	C	-1.58131	1.0792e-17	4.37848e-17	1.57751	0.745603
rs59942393	T	A	1.73596	1.05033e-12	1.91213e-12	0.365223	1.16816
rs61927201	T	C	1.33992	6.73227e-07	7.1465e-07	0.183971	0.402865
rs34763890	C	T	-2.55858	5.01825e-15	1.27952e-14	3.03068	0.471477
rs193743	G	T	1.34766	4.30962e-09	5.2651e-09	0.378702	0.569229
rs2416548	C	A	-1.32013	1.28297e-21	1.01212e-20	5.32626	2.15846
rs312788	T	G	-1.10631	3.39513e-11	5.07072e-11	1.28763	0.693684
rs7248864	C	T	1.76645	1.30223e-21	1.01941e-20	0.08667	0.290705
rs3813259	G	A	1.39668	3.22139e-16	9.96096e-16	0.845565	1.61068
rs10876986	G	C	0.970233	8.5969e-13	1.57909e-12	0.810766	1.35375
rs8103610	T	G	1.12035	5.02165e-09	6.09866e-09	0.654326	1.16589
rs34214302	A	G	-2.00384	9.67758e-09	1.14518e-08	1.52543	0.903858
rs11636532	C	T	1.16243	1.09049e-12	1.9794e-12	0.683231	1.02213
rs112542693	G	C	-1.27983	6.57759e-15	1.64529e-14	0.203896	0.0933629
rs1817097	G	A	1.12826	5.27259e-16	1.59039e-15	1.60655	3.51577
rs10141317	G	T	-1.65148	1.39865e-06	1.46783e-06	1.25271	0.497341
rs2143717	T	C	-2.05677	2.16664e-09	2.71344e-09	3.34142	1.00371
rs2985422	A	G	-2.0569	4.90345e-12	8.19165e-12	1.9777	0.60448
rs12424773	C	T	1.11016	4.76314e-10	6.28053e-10	0.252693	0.435655
rs842500	C	T	1.41756	5.85282e-15	1.48004e-14	1.58401	3.19458
rs1150631	G	T	1.10346	1.079e-08	1.26949e-08	0.50228	0.951123
rs7065690	C	T	2.15233	2.65956e-24	3.31726e-23	0.412143	2.06427
rs148499550	G	A	1.40125	1.07396e-19	5.98951e-19	0.131253	0.355004
rs1049346	G	A	1.22747	4.43039e-07	4.74391e-07	0.74863	1.43277
rs7673341	C	T	0.919318	0.00238243	0.00238243	0.839393	1.19643
rs2420850	C	G	1.44487	1.63832e-10	2.26034e-10	0.596932	1.44605
rs7874022	A	G	-1.07915	2.101e-05	2.14279e-05	1.07943	0.740475
rs2848677	A	G	-1.52032	2.74298e-13	5.36392e-13	2.32742	1.07162
rs10105040	T	G	0.983033	5.37279e-20	3.27332e-19	0.36503	0.724773
rs3786349	G	A	1.59268	1.61636e-24	2.08658e-23	0.580211	1.18447
rs2604869	G	A	-2.49587	3.73892e-20	2.35565e-19	0.749011	0.131841
rs10752891	G	A	1.96778	1.23568e-15	3.47195e-15	0.441468	1.21951
rs73327284	T	C	1.15894	1.64312e-11	2.54464e-11	0.364831	0.648173
rs658642	C	T	-1.27646	9.01574e-16	2.58834e-15	1.25537	0.667044
rs10911209	T	G	-2.46633	5.60974e-17	1.98764e-16	1.60574	0.282707
rs9405600	G	T	1.63935	7.58283e-19	3.67399e-18	0.635972	0.884245
rs3743714	T	C	1.68804	1.79317e-08	2.06887e-08	0.537121	1.06112
rs3740253	C	T	-1.16318	1.34892e-08	1.57502e-08	0.644196	0.37769
rs71323742	C	G	2.28459	1.09513e-16	3.68907e-16	0.297427	0.712886
rs181766	T	C	-1.3898	1.29875e-15	3.62159e-15	1.14595	0.56153
rs11700880	T	C	-2.52814	9.13778e-18	3.74852e-17	3.22096	0.580684
rs9305578	G	A	1.00504	1.15107e-17	4.61929e-17	0.88668	1.57611
rs2285662	T	A	-1.25441	9.07583e-14	1.88884e-13	1.02013	0.52326
rs6531053	T	C	1.32411	9.07738e-09	1.07554e-08	1.95622	4.10143
rs2269458	A	T	-2.43231	1.38481e-18	6.43921e-18	0.864038	0.269815
rs6458956	G	C	1.02021	1.03644e-07	1.13682e-07	2.20521	4.16328
rs1902	C	T	-1.85655	1.50461e-14	3.50695e-14	2.03232	0.582624
rs76400633	T	C	-2.45998	7.70392e-17	2.66819e-16	1.65469	0.659047
rs2286814	C	A	-1.49421	1.51447e-09	1.90834e-09	1.28178	0.535072
rs80326462	C	T	-1.56635	2.9878e-14	6.6612e-14	0.530233	0.169251
rs2599437	T	C	-1.07297	2.07029e-07	2.24018e-07	0.530496	0.296066
rs56016787	T	G	0.965126	7.74385e-09	9.24654e-09	0.316062	0.593377
rs3813675	C	A	1.40251	1.94682e-10	2.66605e-10	0.153034	0.299982
rs1123781	C	T	-1.50055	8.75695e-09	1.03957e-08	1.43944	0.696277
rs35624680	T	G	1.48704	5.51511e-08	6.14417e-08	0.518889	1.11692
rs56125298	A	G	-1.18663	6.28184e-06	6.48925e-06	1.27976	0.597627
rs10911201	G	T	0.981346	4.53687e-07	4.8523e-07	0.307326	0.606457
rs7987438	C	A	1.01226	5.76809e-19	2.87781e-18	0.312715	0.616927
rs8081705	G	C	-1.13026	1.41218e-10	1.9645e-10	0.640335	0.369027
rs6663098	G	A	-1.23902	9.99487e-13	1.82498e-12	1.79863	0.860032
rs2273541	C	T	-1.16985	1.37105e-06	1.43968e-06	0.741853	0.401048
rs739518	G	A	1.71285	4.76239e-15	1.22103e-14	0.879106	2.82347
rs266806	G	A	-1.77869	1.76903e-19	9.49311e-19	1.86547	0.676156
rs2270448	G	T	1.26617	1.03673e-11	1.64983e-11	0.57425	1.16876
rs4324364	C	T	1.20992	2.4581e-05	2.50423e-05	0.452175	0.956398
rs8191323	G	A	-1.28851	7.58073e-15	1.86573e-14	0.615174	0.27779
rs3752573	G	C	0.9233	1.49571e-17	5.89975e-17	2.76912	4.89987
rs4749811	T	G	1.4219	6.66602e-10	8.65972e-10	0.390507	0.916021
rs79626929	T	G	-1.65898	1.83037e-16	5.91744e-16	0.230821	0.0757057
rs7304293	T	C	1.19696	2.51677e-10	3.41113e-10	0.729915	1.23407
rs11863729	G	T	0.935104	6.58702e-15	1.64542e-14	0.693355	1.16085
rs11055030	G	C	1.19609	3.48026e-14	7.65741e-14	0.370583	0.848727
rs72663716	G	A	-1.57424	4.94021e-17	1.76055e-16	0.790589	0.368562
rs7242481	G	A	-2.23111	5.96934e-16	1.78308e-15	1.67754	0.359571
rs7613282	C	T	4.10528	5.08875e-31	2.67776e-29	0.133101	2.70182
rs6819021	C	T	-1.82238	3.54529e-18	1.55824e-17	3.99935	1.58243
rs2659009	G	A	3.06935	7.52086e-24	8.78703e-23	0.149778	1.21012
rs1134924	C	T	1.85875	6.44619e-16	1.907e-15	0.779474	1.66165
rs2286239	G	C	1.07149	1.02312e-15	2.90565e-15	0.590542	1.14908
rs6976251	G	C	-1.01116	1.04796e-09	1.33601e-09	3.1526	1.77613
rs3128879	T	G	2.37681	3.65639e-14	8.01628e-14	0.583606	1.99106
rs4692766	G	A	1.23479	1.03915e-07	1.13912e-07	0.714417	1.41159
rs16260	C	A	-1.59444	1.23436e-16	4.10563e-16	1.55388	0.493002
rs17795091	A	T	-0.996682	2.50488e-20	1.61679e-19	2.90241	1.51391
rs12723676	C	T	1.17899	8.61361e-11	1.22125e-10	0.456906	0.886815
rs1294438	C	T	-2.6245	3.81182e-19	1.93759e-18	3.65673	1.21499
rs6557655	G	A	-0.989694	2.01145e-16	6.45763e-16	1.58086	1.0138
rs16916937	A	G	1.43723	1.18889e-06	1.24912e-06	0.434586	0.973826
rs4926127	T	C	2.05153	4.27003e-13	8.11317e-13	0.637671	2.63113
rs8094677	G	T	2.21886	9.44495e-12	1.5148e-11	0.228272	0.735417
rs28435135	C	T	-2.00757	4.53728e-13	8.58179e-13	1.57523	0.551445
rs78171456	T	C	1.67673	1.06616e-16	3.62455e-16	1.26764	4.50405
rs7209796	T	C	-2.58755	8.74104e-20	5.01117e-19	0.443393	0.167366
rs6516321	C	G	1.31815	1.63247e-08	1.88818e-08	0.564884	1.29352
rs12936261	G	A	1.38447	3.20278e-09	3.95739e-09	0.54254	1.19197
rs3829200	G	A	1.28633	8.24235e-10	1.05662e-09	0.801191	1.53427
rs12762616	A	C	-2.09596	3.06352e-28	8.56858e-27	1.6719	0.535986
rs2637536	G	A	-1.40964	1.29189e-12	2.32214e-12	0.649606	0.380456
rs172562	C	T	2.03656	5.18543e-09	6.28517e-09	0.129638	0.344654
rs10134794	C	A	1.39095	8.68472e-12	1.39773e-11	0.220023	0.586133
rs560832820	A	G	1.23135	2.3078e-08	2.64445e-08	1.14882	1.63766
rs10797832	A	G	-5.00667	1.83865e-40	8.48536e-38	1.50564	0.0468342
rs10424724	A	C	1.231	3.96517e-09	4.86359e-09	0.457622	1.06438
rs10123545	C	T	1.41583	7.4651e-10	9.5965e-10	1.32291	3.10495
rs9718970	G	C	-0.92893	8.41179e-17	2.90246e-16	2.6537	1.49871
rs988766	A	G	-1.20892	6.74458e-11	9.64407e-11	2.02677	0.982777
rs149397829	C	T	1.28617	2.61976e-06	2.73534e-06	0.618535	1.35025
rs117476389	A	G	1.63403	1.44839e-20	9.79388e-20	0.186777	0.245768
rs2423312	G	A	1.58319	3.21468e-14	7.12897e-14	0.399204	0.962783
rs4800487	A	G	1.2927	1.07271e-08	1.26289e-08	0.596895	1.48805
rs6716573	C	T	0.989552	1.14913e-26	2.30576e-25	0.52347	1.03603
rs13344563	G	C	-2.17806	3.64578e-12	6.17442e-12	0.919371	0.312056
rs395670	G	C	1.73679	2.61193e-13	5.14033e-13	0.42021	0.967406
rs5756111	G	A	-1.10255	3.6004e-22	3.2108e-21	1.85116	0.925101
rs17048367	A	G	-1.07025	7.60757e-08	8.39927e-08	0.874053	0.545658
rs72731820	G	C	-1.50577	9.69895e-14	2.01398e-13	0.47145	0.205481
rs4776822	G	A	0.944318	3.82777e-16	1.17376e-15	0.180867	0.347694
rs957633	C	G	2.82749	4.69372e-18	2.01502e-17	0.162289	1.12869
rs1209946	T	C	-1.58479	9.94987e-21	6.93112e-20	0.904267	0.458034
rs4386641	C	G	-2.33084	1.89682e-19	1.00704e-18	0.76184	0.153161
rs2822754	G	A	1.65161	3.50176e-17	1.29027e-16	0.406516	1.23421
rs16968472	C	G	-2.07401	5.28805e-10	6.95281e-10	2.43176	0.656081
rs706932	C	G	1.24799	4.99053e-19	2.51022e-18	1.83298	3.58065
rs3748806	C	A	0.983663	0.00104096	0.00104209	0.35921	0.551559
rs1269640	T	A	-1.45867	1.99121e-08	2.29163e-08	1.59103	0.730906
rs11833608	G	A	-1.318	2.1486e-06	2.24848e-06	1.33317	0.632564
rs4920576	T	A	1.39613	2.55036e-11	3.83697e-11	1.25707	2.73054
rs11691225	G	T	2.93416	4.86639e-33	3.90581e-31	0.120908	0.903534
rs11537640	T	G	2.66469	7.90336e-42	1.45896e-38	0.557787	3.52879
rs6850410	C	T	-1.71093	2.11473e-16	6.76566e-16	0.881926	0.280973
rs2274562	C	T	1.15206	1.44805e-11	2.25769e-11	0.947101	2.15919
rs3759667	A	G	1.89534	1.76283e-10	2.42668e-10	1.40713	3.18592
rs2484046	C	T	-1.1228	2.06264e-22	1.94267e-21	1.54841	0.714834
rs3924176	A	C	-1.77161	2.81417e-18	1.25786e-17	0.792355	0.436868
rs17523366	T	C	1.70022	1.30036e-13	2.65537e-13	0.472362	1.17343
rs2446455	A	C	-2.69713	1.03185e-14	2.47377e-14	1.49775	0.633468
rs12221035	G	A	1.4405	6.35919e-20	3.77462e-19	0.916634	2.11812
rs968569	T	G	-1.20948	1.39924e-08	1.63068e-08	0.733837	0.347426
rs12581866	C	T	-1.5201	9.65898e-13	1.76539e-12	1.13516	0.402275
rs3940435	G	A	-1.11818	3.04382e-13	5.90841e-13	1.57885	0.818219
rs8059861	C	G	-1.04106	6.06327e-16	1.80238e-15	2.51182	1.24846
rs10411875	T	G	0.985401	2.59619e-13	5.1148e-13	2.58011	5.09183
rs936480	C	T	-1.01756	3.30174e-14	7.28198e-14	1.12538	0.588575
rs79600949	T	C	1.49579	5.85347e-17	2.06212e-16	0.882888	1.93491
rs71517805	T	C	1.3608	1.38157e-12	2.47609e-12	0.250328	0.503981
rs34657485	G	T	-2.65839	4.33709e-26	7.69833e-25	0.375675	0.135281
rs10797813	C	T	-1.69168	2.61884e-17	9.90649e-17	1.24158	0.578899
rs73487516	C	A	-1.00139	1.55383e-08	1.80061e-08	1.15245	0.688998
rs11784983	A	G	2.0137	7.5689e-15	1.86545e-14	0.320311	0.704988
rs11257795	A	G	-1.15741	1.87456e-29	7.20925e-28	2.27509	1.02051
rs74320205	A	G	1.57759	4.01005e-20	2.49244e-19	0.474823	1.45339
rs2277286	C	G	1.14971	0.000166183	0.000167453	0.648372	1.31737
rs6436153	C	A	-1.77139	2.37446e-16	7.50556e-16	0.852066	0.254135
rs3823431	T	A	1.45334	6.89269e-10	8.9228e-10	0.716745	1.70115
rs4262497	G	A	-1.37642	9.83879e-11	1.38856e-10	2.30227	1.07304
rs1992155	T	C	0.990606	1.48668e-17	5.87668e-17	2.48962	4.48136
rs2257796	T	C	3.74155	8.44297e-26	1.36717e-24	0.217615	0.852355
rs2965069	C	T	-1.33976	2.79385e-09	3.46603e-09	1.01586	0.53544
rs6140410	T	C	-1.18792	1.30082e-07	1.41838e-07	1.24628	0.756678
rs2669154	G	T	-1.79422	3.29208e-10	4.41335e-10	1.07219	0.406407
rs12612675	A	G	-1.16868	9.39141e-16	2.68784e-15	0.778134	0.473657
rs29455	T	C	1.25449	5.3554e-11	7.77818e-11	0.123026	0.288196
rs4596846	C	T	1.18831	5.07716e-11	7.4149e-11	0.475991	0.761591
rs268131	T	A	-1.13355	4.40804e-06	4.57405e-06	0.893557	0.431854
rs2016807	T	A	1.47268	2.09211e-13	4.17518e-13	0.641688	1.54078
rs817375	T	C	1.0764	4.80427e-11	7.03864e-11	0.717133	1.11767
rs2281476	T	C	1.68895	3.69093e-18	1.61456e-17	0.323974	0.572308
rs143790788	A	G	0.919968	3.47409e-07	3.73511e-07	0.353922	0.67065
rs10786556	C	T	-1.63285	2.47274e-19	1.28582e-18	0.566017	0.226385
rs56114417	A	T	3.83015	1.0865e-35	1.67141e-33	0.0767874	1.09215
rs10824083	C	G	1.28387	4.8745e-19	2.45856e-18	0.520288	1.27921
rs8176333	C	T	2.54231	8.59078e-16	2.48178e-15	0.559552	1.26731
rs11097027	C	A	-2.39592	1.39434e-12	2.49414e-12	1.89955	0.623839
rs12692877	G	C	1.42624	4.26097e-09	5.21601e-09	0.63605	0.956148
rs1668159	G	T	1.22321	8.98315e-14	1.87377e-13	1.31445	2.63448
rs2508665	A	T	1.42273	3.35517e-12	5.71136e-12	0.428873	0.995814
rs4815894	C	T	1.13954	1.29678e-11	2.03733e-11	0.726454	1.27811
rs4801596	G	C	-1.78183	2.89809e-18	1.28913e-17	1.19258	0.368473
rs10202549	T	C	1.476	4.7729e-18	2.03953e-17	0.869236	1.9089
rs7488	C	T	1.3535	1.90896e-10	2.61714e-10	0.571203	1.18355
rs8019247	T	A	1.59867	5.74428e-12	9.47626e-12	0.413164	0.713728
rs2287329	A	C	1.13679	4.30333e-07	4.61321e-07	1.54005	2.1144
rs10459235	G	A	2.45529	4.31007e-14	9.33849e-14	0.21387	0.84137
rs1681852	T	G	1.49459	5.8157e-19	2.89374e-18	0.27	0.786347
rs10876139	C	T	1.52081	5.86123e-11	8.4596e-11	0.626998	1.45125
rs17523623	C	G	1.75646	4.8862e-24	5.89537e-23	0.158657	0.186372
rs6501166	G	C	1.26509	3.34345e-29	1.2344e-27	0.24587	0.473924
rs1058596	G	C	-1.56125	3.11204e-21	2.3353e-20	2.68181	1.02178
rs11142257	G	A	1.07851	1.36117e-08	1.58731e-08	0.778578	1.03797
rs10804990	G	A	1.33853	3.95932e-20	2.47759e-19	0.498985	0.931041
rs11713413	G	A	-1.31361	6.13368e-09	7.3812e-09	1.78749	1.04188
rs45540131	C	T	1.86634	6.75026e-13	1.25362e-12	0.105905	0.329528
rs508281	A	G	-1.56912	2.44009e-11	3.67706e-11	0.153209	0.094713
rs28377173	T	C	-1.24456	3.79528e-13	7.27528e-13	2.40086	1.28573
rs1665641	C	G	1.45594	1.38248e-25	2.18124e-24	0.485009	1.33163
rs888395	G	A	0.993628	1.32205e-16	4.37367e-16	0.599089	1.10206
rs10786691	G	A	2.07451	2.89828e-15	7.64318e-15	0.198693	0.845667
rs7099376	G	C	1.45232	2.2112e-14	5.02694e-14	1.03677	2.91362
rs3759057	G	A	1.34748	9.96177e-20	5.64093e-19	0.562402	1.43122
rs9653569	G	C	1.99784	4.00012e-15	1.0342e-14	0.685566	1.61102
rs3099840	A	G	-1.1323	1.67641e-16	5.44834e-16	0.891587	0.410179
rs11203338	T	C	1.91494	9.42021e-25	1.27865e-23	0.298444	1.34368
rs13386385	G	T	-1.14093	3.4512e-06	3.59127e-06	1.41379	0.824627
rs2100516	G	T	-1.42698	2.5708e-16	8.1123e-16	1.51601	0.621679
rs35034566	T	C	1.1354	1.46388e-22	1.40745e-21	0.552367	1.24271
rs71513892	C	G	-1.07699	4.8153e-08	5.39056e-08	0.150864	0.0909137
rs7102670	G	A	1.85877	1.50353e-14	3.50695e-14	0.288583	0.791936
rs6829203	C	T	-1.92526	1.51559e-20	1.01369e-19	0.356774	0.144382
rs73489324	G	A	1.73682	4.71904e-09	5.74248e-09	0.737889	1.67143
rs12735861	C	T	2.51858	7.98495e-18	3.29759e-17	0.194915	1.35893
rs2232497	C	T	1.08288	3.00964e-07	3.24142e-07	0.615791	0.943657
rs27160	T	C	1.6026	6.77142e-16	1.99363e-15	0.420432	0.776206
rs4724700	A	G	1.27018	3.40175e-21	2.54236e-20	0.579159	1.39692
rs10920315	C	T	-1.84092	1.57591e-13	3.17591e-13	2.40858	0.920099
rs35415928	C	T	1.56758	7.40329e-12	1.20622e-11	0.440553	1.03976
rs4786462	G	C	-1.45719	2.09262e-18	9.49133e-18	1.3108	0.629854
rs4749193	C	T	0.97363	2.80771e-11	4.21728e-11	0.71614	1.21659
rs880234	C	T	1.13374	4.31315e-11	6.33923e-11	1.37954	2.35535
rs10204778	G	T	-1.12934	4.55339e-17	1.64492e-16	1.06303	0.487652
rs7049090	A	G	2.14393	3.77916e-09	4.6416e-09	0.283097	0.90385
rs10853974	C	T	-1.69268	8.05448e-13	1.48389e-12	2.66789	0.801521
rs13324312	G	A	1.77144	1.54326e-10	2.13558e-10	0.208011	0.725416
rs524203	C	T	-1.17495	1.64997e-28	4.99318e-27	2.40649	1.04441
rs12622152	C	A	-2.38442	3.06517e-15	8.03738e-15	2.31037	0.604642
rs35402503	A	C	1.74505	6.4107e-11	9.20946e-11	0.340358	1.03185
rs9308843	A	G	-1.21948	2.65643e-13	5.21427e-13	1.02753	0.515736
rs10882474	T	C	-1.2602	9.8478e-10	1.25981e-09	0.88991	0.564763
rs794786	G	C	-1.26249	1.96928e-17	7.63716e-17	0.211202	0.0911771
rs1874343	G	A	-1.35348	9.43866e-11	1.33413e-10	1.10442	0.497851
rs2292538	G	A	2.70484	1.09548e-33	1.01113e-31	0.681873	4.4239
rs13344151	T	G	2.95501	8.09503e-25	1.11518e-23	0.0538764	0.4037
rs28651243	A	G	-1.29914	1.97262e-22	1.87704e-21	1.31384	0.519501
rs10596	C	G	1.26328	2.96737e-12	5.09085e-12	0.535336	0.955842
rs12647314	G	T	2.16715	3.92881e-17	1.42767e-16	0.723577	3.14689
rs17130567	A	G	-2.17627	6.62622e-20	3.9172e-19	2.2183	0.492577
rs830377	T	C	-1.381	2.24453e-12	3.9274e-12	1.47432	0.724204
rs10914186	G	C	-2.68386	1.1306e-27	2.78279e-26	0.239201	0.0411083
rs184951	C	T	-1.49154	6.39411e-11	9.19277e-11	0.839327	0.447515
rs2645643	C	T	-1.16042	1.68938e-10	2.32905e-10	0.729509	0.331507
rs299945	A	G	-2.12559	1.21605e-15	3.42721e-15	1.02995	0.390282
rs2844825	T	G	2.55354	5.38758e-14	1.15243e-13	0.719986	3.13872
rs3765521	C	T	-2.03058	7.40484e-19	3.59719e-18	2.01959	0.48735
rs61821707	G	A	0.96465	1.73488e-15	4.77285e-15	0.491989	0.926424
rs1632169	G	C	1.50117	1.58153e-15	4.37052e-15	0.274029	0.839595
rs117588167	C	T	1.19823	1.27134e-20	8.69222e-20	0.854114	1.44072
rs34553264	T	G	-2.37104	1.83825e-34	2.12088e-32	0.566714	0.114982
rs4926167	T	G	1.2511	4.43945e-16	1.35235e-15	1.26552	2.34657
rs11131799	G	A	1.08941	2.9459e-13	5.74249e-13	0.429781	0.820234
rs8087892	T	C	-1.227	4.12197e-12	6.93633e-12	0.144951	0.0798801
rs3743716	T	C	1.50713	1.35638e-19	7.38609e-19	0.604909	1.72477
rs9996108	A	G	-1.44161	4.25938e-11	6.27019e-11	1.39039	0.750936
rs10864291	T	C	1.27233	9.16113e-12	1.47056e-11	0.681223	1.36518
rs2559635	T	C	-2.0331	2.57214e-26	4.65508e-25	0.25526	0.0610103
rs2517886	G	T	1.10355	3.86096e-08	4.3539e-08	0.539184	0.981641
rs11752317	T	C	1.41147	1.02431e-11	1.63288e-11	0.0730618	0.154558
rs11772456	C	T	-1.59484	5.25021e-07	5.59901e-07	2.31693	0.834263
rs56162960	G	C	1.28926	5.66111e-14	1.20814e-13	0.974967	1.88618
rs4842188	C	T	1.43682	2.77542e-12	4.77931e-12	1.08613	2.36518
rs2377898	G	A	-1.46841	2.91413e-29	1.09785e-27	1.32212	0.473998
rs12903191	G	C	1.12009	6.59111e-11	9.43193e-11	0.667041	1.46214
rs113908274	C	A	-1.03872	5.39136e-09	6.52193e-09	0.843515	0.454457
rs4074436	G	A	1.31759	4.93659e-08	5.51965e-08	1.24092	1.60586
rs7965471	A	C	-2.32635	1.65709e-29	6.64996e-28	0.333435	0.0634289
rs2294042	C	T	1.42951	6.05103e-10	7.90531e-10	0.212293	0.583987
rs694936	T	A	1.30615	5.66092e-20	3.42625e-19	0.434534	1.08152
rs7408955	G	C	1.80861	1.80418e-12	3.19627e-12	0.956881	2.37475
rs5030924	A	T	1.13266	6.19625e-14	1.31626e-13	0.482427	0.64626
rs10927886	C	G	1.46167	1.38317e-14	3.25266e-14	0.544318	1.12295
rs10914376	C	G	-1.00207	5.11733e-05	5.19044e-05	0.891069	0.518258
rs10427139	C	T	-1.09878	3.14733e-12	5.37463e-12	1.51142	1.05655
rs72924928	T	C	1.0657	3.07595e-33	2.581e-31	0.546811	1.14224
rs1920327	A	C	1.76191	2.69064e-23	2.84394e-22	0.295282	0.998049
rs13384885	G	C	1.7186	4.80707e-17	1.71974e-16	0.206666	0.52245
rs6424887	C	T	1.50377	6.54029e-07	6.95071e-07	0.775453	2.16547
rs747680	T	C	1.3516	1.29549e-12	2.32634e-12	0.602971	1.33993
rs4307419	G	C	1.10411	3.26586e-23	3.36571e-22	1.0577	2.27021
rs7071576	G	A	0.988716	1.09226e-14	2.59834e-14	0.596651	1.19222
rs4663540	A	G	1.6723	1.86814e-15	5.10374e-15	1.2452	3.35188
rs11782167	A	G	1.17197	4.71101e-13	8.88306e-13	0.286374	0.469462
rs3741698	C	G	1.18314	7.06089e-15	1.74958e-14	0.359741	0.668584
rs62560861	C	A	-1.40483	1.29344e-08	1.51216e-08	1.28956	0.570405
rs1537371	C	A	-1.55564	7.04996e-10	9.10722e-10	1.26487	0.553092
rs2032915	C	T	-1.09258	7.34254e-08	8.12123e-08	1.70385	0.986174
rs7282914	G	T	-1.55	6.05712e-16	1.80238e-15	1.77115	0.534358
rs6921487	G	A	1.33701	1.78819e-17	7.00851e-17	1.21979	1.89059
rs184835083	T	C	-1.01371	3.44038e-11	5.13415e-11	0.212826	0.121461
rs6699770	G	A	1.11426	3.44766e-09	4.25142e-09	0.445805	0.782269
rs13207351	A	G	1.17894	1.08462e-07	1.18755e-07	0.709908	1.19118
rs1529427	C	T	-1.35575	2.6011e-08	2.96397e-08	0.622072	0.354276
rs3750237	A	C	1.09425	8.47089e-37	1.56373e-34	3.96325	8.44812
rs3747093	G	A	2.09361	4.40908e-22	3.85221e-21	0.05056	0.236591
rs4616231	C	T	1.04613	1.10086e-10	1.54774e-10	1.09278	1.83708
rs2296291	C	T	1.64703	3.31845e-12	5.65638e-12	0.370327	1.00282
rs77694338	T	C	1.42272	3.38238e-22	3.04579e-21	0.360726	0.732639
rs13040232	C	T	2.33519	1.75666e-21	1.35116e-20	0.184195	0.910092
rs55680399	T	C	2.41534	1.20318e-21	9.53249e-21	0.360429	1.97006
rs4982410	A	T	1.47391	4.65649e-09	5.67385e-09	1.42665	2.80167
rs835044	T	C	-1.53662	9.97463e-33	7.67215e-31	5.51306	1.95398
rs2649594	C	T	1.47977	4.198e-10	5.57519e-10	1.70279	3.9852
rs2016147	C	A	1.18032	5.95505e-12	9.80644e-12	0.886231	1.42817
rs28433428	G	A	1.90901	1.43831e-09	1.81857e-09	0.882809	2.7791
rs717432	A	G	-1.05566	4.59163e-12	7.68463e-12	0.872178	0.529134
rs34746800	C	A	0.902765	4.77412e-07	5.10309e-07	0.588094	1.08082
rs2289835	A	G	-1.0412	0.00020002	0.000201328	1.62081	0.834811
rs744533	T	C	1.75831	5.90633e-39	2.18062e-36	0.180965	0.596041
rs11709127	T	C	2.30569	6.28707e-14	1.33402e-13	0.862382	3.35865
rs1713080	G	A	1.45977	5.4383e-18	2.29203e-17	0.314025	0.64412
rs344071	C	T	1.17758	3.82061e-19	1.93759e-18	0.963724	2.0004
rs11169477	T	C	1.051	2.85885e-07	3.08262e-07	0.279934	0.419077
rs9556960	T	C	1.67224	4.83619e-08	5.41068e-08	0.267835	0.723695
rs10998585	G	C	-0.986502	4.78947e-17	1.71677e-16	1.14607	0.581128
rs2602899	C	T	1.94778	8.26143e-16	2.40167e-15	0.426536	1.71231
rs12354209	G	A	1.07915	1.83842e-12	3.24448e-12	0.503574	0.685031
rs3820957	T	C	-1.31566	1.40189e-10	1.95312e-10	0.755656	0.34662
rs35578954	A	G	0.896352	2.2605e-11	3.43164e-11	0.326558	0.50963
rs1687155	C	G	2.25243	2.18519e-25	3.22708e-24	0.109712	0.451422
rs2274269	G	A	1.99053	1.20524e-15	3.40715e-15	0.74384	2.00469
rs1750395	A	G	1.13377	3.48525e-11	5.19691e-11	0.575533	1.07467
rs4901570	T	C	-1.07437	7.56153e-08	8.35344e-08	1.09538	0.716806
rs10948862	C	A	1.39483	6.80778e-15	1.69597e-14	0.252421	0.550947
rs2191003	A	G	-1.75747	2.02242e-14	4.60912e-14	6.81574	2.53373
rs62203521	G	T	1.45321	2.99144e-08	3.39201e-08	0.812858	1.82621
rs3824106	C	T	-0.947614	1.0797e-06	1.13893e-06	1.37551	0.936144
rs117414860	G	T	1.21585	3.93233e-25	5.58391e-24	1.0883	2.5156
rs9876107	C	G	1.59389	9.85389e-06	1.01339e-05	0.383605	0.945445
rs968430	C	T	0.969783	3.97582e-06	4.12788e-06	0.39854	0.766947
rs5767517	G	A	1.40577	1.12553e-11	1.78193e-11	1.1421	2.48363
rs10859919	C	T	-1.26287	4.78791e-13	9.01885e-13	1.77391	0.871749
rs3803438	C	A	1.79449	1.12196e-09	1.42716e-09	0.954825	1.80659
rs77816185	C	T	-1.67829	1.7997e-09	2.26311e-09	2.078	1.29407
rs12890099	C	T	-1.11895	1.99558e-14	4.57052e-14	0.787813	0.520321
rs11220131	T	C	-1.83424	9.62612e-23	9.65751e-22	0.632664	0.220828
rs6509331	T	G	-1.4732	7.64494e-11	1.08725e-10	0.40062	0.185811
rs2325509	A	G	-1.64948	1.03853e-08	1.22501e-08	3.43594	1.24373
rs58123204	A	G	1.16004	2.29178e-09	2.86434e-09	1.02933	1.78628
rs201454	A	G	1.34206	1.64232e-12	2.91232e-12	0.384394	0.687892
rs11999061	A	T	-1.91648	2.16266e-16	6.90705e-16	1.194	0.427525
rs60910121	G	C	-1.48446	4.76251e-08	5.3347e-08	1.14095	0.526177
rs62289032	C	T	1.1715	2.97396e-09	3.68452e-09	0.525437	1.08557
rs2093906	C	T	2.57097	1.51479e-16	4.9668e-16	0.0982826	0.565473
rs2241717	C	A	-1.30528	2.93775e-17	1.10002e-16	0.906864	0.421286
rs199738	A	G	1.71632	5.79883e-09	6.99649e-09	1.36891	3.80067
rs78617913	C	A	2.88593	5.37994e-12	8.92307e-12	0.153113	0.567864
rs497758	C	A	-1.45771	3.4373e-21	2.55857e-20	1.83955	0.679456
rs11061153	G	A	-1.16052	4.47996e-28	1.21618e-26	2.38561	1.08886
rs1350014	T	C	-2.13992	6.91706e-15	1.72088e-14	2.38261	0.836191
rs936712	G	C	1.6274	7.40062e-09	8.86538e-09	0.229049	0.541884
rs117575775	T	C	3.23114	6.6057e-25	9.23797e-24	0.153089	1.56201
rs4148868	G	A	1.37171	5.85661e-13	1.09426e-12	1.10608	2.26286
rs12125555	A	G	-1.07077	3.01725e-06	3.14148e-06	2.3625	1.23858
rs574266188	G	A	-1.4101	7.52333e-14	1.58359e-13	0.8888	0.342417
rs694439	A	G	-1.26586	4.91023e-25	6.91931e-24	0.642159	0.274383
rs7506913	A	C	-2.07858	2.13997e-23	2.29674e-22	0.634566	0.150066
rs436045	A	G	-1.35477	1.4405e-10	1.99636e-10	0.860756	0.349876
rs727859	A	T	0.92381	5.20785e-08	5.81239e-08	0.353528	0.592006
rs3825701	A	G	-1.07274	8.36529e-12	1.34867e-11	1.77404	1.01856
rs2131879	G	A	1.84549	6.17328e-18	2.5841e-17	0.859293	2.25342
rs10418560	G	A	3.06668	3.51569e-27	7.81924e-26	0.203557	1.51031
rs9430736	A	G	0.99213	3.37989e-09	4.17064e-09	0.323865	0.591471
rs28669283	G	A	2.18356	3.92586e-17	1.42767e-16	0.169864	0.837384
rs746527	C	T	-1.48904	3.05916e-35	4.03372e-33	3.78877	1.3466
rs188174120	G	T	1.62149	6.84143e-10	8.86888e-10	0.217498	0.504417
rs4442336	T	G	2.69258	1.3802e-21	1.07504e-20	0.440329	1.41897
rs61933403	C	T	-1.17864	0.00026826	0.000269281	1.06011	0.498969
rs1179132	G	A	-2.47994	8.82631e-20	5.04439e-19	1.78833	0.324073
rs1211646	A	G	1.68887	1.1907e-12	2.15492e-12	0.382676	0.788727
rs4664045	T	G	1.34412	1.15247e-06	1.21292e-06	0.165335	0.350408
rs8192125	C	T	0.988586	5.47862e-11	7.93218e-11	0.0771496	0.134267
rs852526	G	C	1.53673	1.03146e-13	2.12509e-13	0.882675	2.05688
rs13062943	G	C	-1.16142	1.03088e-13	2.12509e-13	0.986304	0.443426
rs1610054	T	C	1.99518	7.43615e-09	8.90216e-09	0.76675	2.44062
rs3809235	C	T	1.03703	1.13615e-13	2.33036e-13	0.419199	0.851673
rs67795055	C	A	-1.43302	7.46156e-09	8.92101e-09	1.16054	0.610945
rs2833824	A	G	-1.0423	1.24044e-10	1.73605e-10	0.951692	0.57372
rs2165461	G	C	-1.86392	4.99316e-14	1.07429e-13	1.77754	0.569042
rs40168	A	G	-1.30353	9.6855e-12	1.548e-11	2.64971	1.40318
rs3808865	C	T	-1.21609	4.87165e-07	5.20432e-07	1.5605	0.830939
rs2423286	T	C	1.13707	8.71445e-20	5.01117e-19	0.840683	1.68735
rs8179460	T	C	-1.11791	9.01716e-23	9.096e-22	0.278851	0.128817
rs605015	T	C	1.54327	3.1419e-22	2.85712e-21	0.907399	2.34409
rs4475167	G	C	0.986221	7.94158e-14	1.66027e-13	0.968689	1.30615
rs62019188	G	A	2.23678	2.98272e-20	1.90523e-19	0.134598	0.479852
rs155584	C	G	-1.69832	2.30888e-11	3.50222e-11	2.0893	0.652355
rs3802841	G	T	-1.38432	3.24009e-20	2.06248e-19	0.329761	0.182315
rs11967	G	A	0.991023	1.82552e-12	3.22788e-12	0.517525	1.00201
rs1982784	A	G	1.20415	1.42025e-11	2.21621e-11	1.49498	2.93926
rs2531715	C	T	1.30202	5.53077e-24	6.62974e-23	0.379091	0.875502
rs7036891	A	G	-1.16548	2.37383e-13	4.69175e-13	0.507272	0.228594
rs72659661	G	A	-1.09766	5.11693e-22	4.41395e-21	3.75772	1.87324
rs611760	C	A	-1.39961	8.0314e-08	8.85132e-08	1.442	0.613747
rs3794628	C	T	1.7437	2.8578e-07	3.08262e-07	0.586743	1.58035
rs138439507	G	C	1.21129	6.09441e-13	1.13639e-12	0.200863	0.410789
rs11670469	T	A	1.2048	5.49361e-09	6.63692e-09	0.73326	1.7544
rs2400396	A	G	-1.60314	5.43615e-17	1.93355e-16	0.56983	0.172532
rs9839480	C	A	-1.52644	4.86856e-11	7.12717e-11	1.49257	0.682777
rs2301593	G	C	1.2664	7.01447e-10	9.06773e-10	0.574701	1.14494
rs74563865	C	T	1.12564	2.75037e-10	3.71955e-10	0.319714	0.70874
rs62104563	G	C	-1.35779	5.84308e-10	7.65531e-10	0.998597	0.492503
rs2108978	C	T	-1.6235	6.83397e-10	8.86543e-10	1.48986	0.83917
rs115909342	C	G	1.98093	4.73415e-17	1.70355e-16	0.204171	0.832216
rs36161829	A	G	1.55677	1.54678e-11	2.40553e-11	0.753416	1.85691
rs12629153	A	T	3.09227	6.68594e-27	1.43515e-25	0.181353	1.5628
rs2302058	T	G	-1.24408	1.27654e-12	2.29902e-12	0.326384	0.168206
rs1867822	T	G	-1.00731	5.39633e-11	7.83146e-11	0.746265	0.525232
rs2117222	A	G	2.00303	1.02748e-13	2.12162e-13	0.46019	0.905092
rs381204	A	T	-1.25418	2.4664e-14	5.55242e-14	0.379237	0.183622
rs11237077	C	T	1.18995	1.95304e-12	3.44347e-12	0.210712	0.376636
rs12921129	C	T	2.34741	1.50466e-16	4.94234e-16	0.235768	1.19862
rs62067159	A	G	1.07003	3.11467e-10	4.18768e-10	0.523284	1.02567
rs17605114	C	T	1.50112	6.96463e-15	1.73038e-14	0.700608	1.57035
rs1470379	C	T	1.24463	3.25492e-14	7.19591e-14	1.19658	2.18752
rs10876000	G	C	2.52043	9.87847e-14	2.04895e-13	0.780799	4.77347
rs11643825	G	T	1.12795	9.0083e-07	9.52969e-07	1.20372	1.48909
rs4522905	T	G	1.33905	2.51092e-09	3.12552e-09	0.972623	2.62399
rs12990082	C	T	1.73752	6.44321e-08	7.16084e-08	0.162892	0.375592
rs11611064	C	T	1.12271	1.46581e-07	1.59545e-07	0.0783421	0.132993
rs12443730	T	C	2.86555	2.15321e-28	6.21066e-27	0.237279	1.79174
rs357524	C	T	-1.76662	7.67658e-29	2.48614e-27	0.655103	0.192351
rs557328	A	T	3.38979	9.86358e-20	5.60251e-19	0.131933	1.36859
rs61823786	G	C	1.20387	4.04489e-10	5.37958e-10	0.181483	0.271883
rs28572069	T	A	-2.78536	6.92167e-29	2.28471e-27	0.513378	0.0719507
rs6808387	C	T	-1.61301	7.87205e-15	1.92474e-14	0.757464	0.247627
rs1217398	C	G	1.05513	8.42944e-20	4.87798e-19	0.559685	1.14522
rs9803637	G	A	-1.55313	7.40004e-15	1.82871e-14	1.14591	0.460896
rs6830136	T	C	1.87095	6.49961e-11	9.30821e-11	0.354959	0.756193
rs2426191	G	C	-1.10638	1.93472e-16	6.2268e-16	1.96465	0.966325
rs7259723	C	T	-2.15838	2.07745e-26	3.95358e-25	0.315992	0.115503
rs715844	C	T	-1.08255	1.2634e-08	1.47891e-08	0.871958	0.527399
rs12531701	T	G	1.18436	9.01944e-14	1.87922e-13	0.301428	0.615051
rs56190366	T	A	1.08559	1.98553e-08	2.28652e-08	0.465872	0.907344
rs2784907	G	T	-1.44998	2.22865e-17	8.53544e-17	0.525235	0.37468
rs803063	T	C	1.38722	3.29675e-14	7.27967e-14	1.23634	2.42627
rs12292861	C	T	-1.18197	8.02715e-12	1.29756e-11	1.96987	0.920574
rs3964611	G	C	1.81778	4.37975e-17	1.5853e-16	0.95279	2.55263
rs2384952	T	C	1.54211	5.28451e-14	1.13301e-13	0.536586	1.55211
rs2881287	A	C	-2.10394	5.30366e-19	2.66048e-18	1.0871	0.3469
rs4685976	T	C	-1.10038	1.32563e-19	7.26148e-19	0.857881	0.401871
rs2893973	C	T	1.34945	1.86898e-15	5.10374e-15	0.56594	1.1638
rs10797841	G	A	-1.04655	0.00132212	0.00132284	0.924628	0.467206
rs885832	G	C	-1.77542	2.34443e-31	1.35244e-29	0.423661	0.123986
rs6590093	T	C	1.51782	1.90969e-10	2.61714e-10	0.159298	0.457897
rs2075824	C	T	2.0797	1.66067e-16	5.41448e-16	0.215236	0.692048
rs12430974	A	G	-1.17954	4.7918e-14	1.03458e-13	0.230096	0.101883
rs11113466	C	G	2.52535	1.44637e-28	4.44999e-27	0.235658	0.846655
rs13277305	C	G	-2.04198	9.59253e-25	1.29254e-23	1.04515	0.358613
rs3754226	C	G	0.996184	8.55414e-27	1.8043e-25	1.67517	3.3457
rs12137088	C	T	2.03628	1.1782e-11	1.85894e-11	0.0908488	0.18864
rs2235431	C	A	1.49944	4.66553e-13	8.81457e-13	0.36103	0.857395
rs8083956	T	C	1.05241	4.44375e-09	5.42538e-09	0.557938	1.0615
rs8102195	C	T	-1.66738	6.9632e-17	2.43448e-16	1.75196	0.492701
rs5997893	A	G	-1.0857	1.19887e-18	5.6028e-18	5.98698	3.02233
rs2077109	T	C	-1.13194	1.23211e-16	4.10557e-16	0.379775	0.239553
rs60455691	G	A	2.64181	1.00423e-19	5.66913e-19	0.166278	0.454981
rs1883575	A	G	1.32236	2.38524e-09	2.97711e-09	0.672634	1.46134
rs67141870	T	A	-1.69858	2.28843e-07	2.47188e-07	0.324819	0.126922
rs17036537	A	G	2.2717	9.94221e-17	3.39248e-16	0.579642	1.10648
rs35915888	T	G	-1.66983	2.30915e-14	5.22389e-14	0.346727	0.137728
rs1858236	A	G	1.58961	2.48388e-12	4.3135e-12	0.423687	0.841983
rs751824	C	T	-1.67691	2.4404e-17	9.25047e-17	1.06413	0.447951
rs4680344	T	C	1.1023	8.10026e-10	1.03913e-09	0.842881	1.53376
rs3747395	C	G	1.21678	3.56732e-11	5.30642e-11	0.802151	1.63471
rs2240723	G	A	1.58331	1.40054e-11	2.18731e-11	0.43796	0.926241
rs12472635	G	A	-2.47284	5.64784e-22	4.78253e-21	0.54721	0.0989221
rs7576126	G	A	-1.11041	4.25606e-09	5.21346e-09	0.751081	0.376511
rs6608515	T	A	2.01816	9.29886e-20	5.29806e-19	0.466263	1.06191
rs257701	G	A	2.62838	4.03478e-23	4.11503e-22	1.00165	6.55369
rs7714918	G	A	-1.5157	3.13592e-13	6.06804e-13	1.99608	0.828757
rs57688464	G	C	1.6742	7.70582e-07	8.16586e-07	0.262325	0.573566
rs340638	C	T	-1.18865	0.000182042	0.000183333	0.963631	0.611833
rs968425	C	A	1.42327	7.48696e-21	5.35695e-20	1.01678	2.7541
rs674102	C	G	1.63132	1.52222e-13	3.07107e-13	0.533714	1.05672
rs11655132	G	A	-0.904458	8.82427e-09	1.04689e-08	1.52094	0.810979
rs12029735	G	T	-1.31304	7.68705e-08	8.48194e-08	1.25798	0.567983
rs6597977	A	G	1.40912	5.97978e-09	7.2054e-09	0.781362	1.85433
rs16919508	A	G	1.41346	4.12955e-24	5.04844e-23	2.04317	5.41281
rs7923488	G	A	2.28265	1.21912e-22	1.17827e-21	0.155839	0.735031
rs7024735	C	T	1.75275	7.1708e-16	2.10785e-15	0.188604	0.501665
rs67078965	G	C	1.59158	5.208e-11	7.57006e-11	0.519994	0.979642
rs2324850	C	T	-0.981967	1.07203e-22	1.06396e-21	1.05427	0.629313
rs11213398	A	G	-1.20811	1.46225e-05	1.49962e-05	1.07199	0.580382
rs3784387	G	A	0.982987	2.57279e-12	4.45532e-12	0.412776	0.749292
rs59843658	A	T	-1.45865	8.37494e-08	9.22443e-08	1.01358	0.362182
rs10408121	C	T	1.11362	4.62375e-14	9.99466e-14	0.41501	0.723083
rs62449882	T	C	-1.15309	2.38304e-12	4.14617e-12	0.672756	0.368467
rs11088341	C	G	-3.99242	2.03361e-19	1.07566e-18	0.881465	0.166716
rs76261051	G	A	-2.41583	1.37845e-13	2.80244e-13	1.91677	0.51458
rs58920878	C	G	1.00153	7.59026e-15	1.86573e-14	1.06139	1.76601
rs12918331	T	G	0.930337	5.71793e-09	6.90341e-09	0.900475	1.39425
rs10847284	G	T	-1.09046	3.77446e-13	7.24289e-13	1.37427	0.773347
rs4554934	C	G	1.15355	0.000771843	0.000773519	0.181295	0.31081
rs9468831	C	T	-1.12014	5.93375e-24	7.0669e-23	2.42551	1.14905
rs28372773	C	T	1.15937	1.62518e-11	2.52108e-11	0.306221	0.376857
rs4266522	A	G	-1.11178	5.26559e-12	8.75701e-12	0.499135	0.272157
rs79211467	C	G	1.06692	3.41785e-18	1.50941e-17	0.108059	0.153576
rs12937422	G	A	-1.5657	4.28808e-11	6.30741e-11	1.53512	0.661301
rs10932810	G	T	0.994505	2.24359e-15	6.02863e-15	0.532112	1.03462
rs6425028	G	T	1.22217	3.49553e-13	6.74269e-13	0.842289	1.65611
rs6592483	A	G	-1.48736	2.70385e-19	1.39813e-18	1.37798	0.591153
rs2306941	T	C	-2.01243	5.73326e-20	3.45869e-19	0.403438	0.0999482

## Sheet: SW620-STARRseq-T-test
SW620-STARRseq-T-test
Same as above.
SNP ID	ref	alt	log2(alt/ref)	pvalue	padjust	ref_eas	alt_eas
rs2165933	G	A	3.09507	7.05354e-24	7.83982e-24	0.0238803	0.140358
rs11157829	C	G	4.73082	6.86989e-27	8.4117e-27	0.186847	1.29714
rs3802967	T	C	2.76411	6.26473e-24	6.98165e-24	0.139365	1.07312
rs1434336	A	G	4.83146	3.1487e-38	1.01422e-37	1.08797	2.19797
rs2291685	C	T	-6.63565	1.74674e-42	8.94551e-42	1.7762	0.577433
rs2239669	C	T	-6.04169	2.25016e-48	2.30473e-47	0.971134	0.0141496
rs2954684	T	C	-3.55025	3.01108e-24	3.38578e-24	0.422976	0.0355103
rs12405456	T	G	-2.69403	2.18138e-28	2.87511e-28	1.55324	0.538687
rs2735526	G	C	3.14621	9.19643e-44	5.38464e-43	0.0451206	0.299341
rs3737180	G	C	-4.98696	4.92199e-38	1.55086e-37	0.381074	0.252362
rs13051142	G	A	-5.89574	2.18914e-29	3.10177e-29	1.08937	0.48469
rs3814815	G	T	2.60296	2.46222e-26	2.94948e-26	0.0884173	0.412748
rs1741285	A	G	4.40822	2.46229e-46	1.90448e-45	0.0484983	1.31743
rs4705094	G	A	-6.46609	3.62217e-30	5.40308e-30	1.19467	0.162312
rs17856201	G	A	-2.16272	1.06114e-23	1.17319e-23	0.903931	0.242943
rs11556093	G	A	2.46693	1.49083e-28	1.98654e-28	0.150198	0.69146
rs1957624	G	A	-7.06434	3.6808e-33	6.99855e-33	2.01588	0.0225408
rs4565758	T	A	-4.56965	1.2549e-45	8.9851e-45	0.693748	0.028048
rs38415	G	C	4.96615	1.97129e-35	4.7138e-35	0.530019	0.851445
rs35969362	A	G	-4.06693	3.80844e-26	4.52606e-26	1.04504	0.441001
rs6746089	A	G	-5.51822	1.94766e-33	3.79929e-33	0.538642	0.568748
rs4699639	T	C	6.05169	2.1479e-38	7.07001e-38	0.0270058	1.47906
rs7336692	T	C	4.29507	2.20227e-26	2.64652e-26	0.453077	0.848276
rs8037071	A	C	-6.80353	1.96423e-32	3.52268e-32	0.677658	0.171899
rs1730783	G	A	-1.9411	1.26905e-21	1.35215e-21	0.979893	0.474142
rs58692051	C	T	4.13582	1.15737e-41	5.41787e-41	0.0789239	1.38217
rs2044537	A	G	-3.88383	2.28186e-37	6.63382e-37	0.702222	0.0394396
rs138373	G	A	-5.28053	4.46728e-32	7.81774e-32	1.47733	0.470093
rs378395	A	C	-5.29228	8.67456e-36	2.15802e-35	1.35266	0.180639
rs2234343	C	T	-5.0489	3.14025e-26	3.73906e-26	0.549265	0.28701
rs11736046	G	A	-4.601	3.84185e-34	8.08144e-34	2.85922	0.020307
rs935444	C	G	2.4491	5.39139e-17	5.49668e-17	0.274363	0.354782
rs10971745	A	G	6.21217	7.44507e-38	2.30717e-37	0.415815	0.596978
rs12450321	C	T	-5.07086	8.6437e-27	1.05561e-26	1.38717	0.731764
rs1058596	G	C	-1.79454	2.94309e-28	3.85205e-28	1.66697	0.544326
rs4963167	C	T	-4.44161	6.19354e-47	5.22007e-46	7.14696	1.12964
rs5995443	T	C	4.64091	2.18462e-33	4.23953e-33	0.75892	0.884477
rs56006341	G	T	4.38565	2.00419e-44	1.24731e-43	0.04714	1.0161
rs6725872	T	C	4.94995	1.41185e-38	4.77692e-38	0.121354	0.172592
rs147600387	G	A	4.76665	2.65655e-49	3.26339e-48	0.058557	0.863338
rs3212357	T	C	-5.43044	1.60367e-17	1.64167e-17	1.32818	0.0410193
rs524808	G	A	3.91455	1.05996e-31	1.79558e-31	0.504821	1.43508
rs2970478	C	T	-6.09516	3.07432e-31	4.9941e-31	1.78037	0.485448
rs10948862	C	A	-5.32776	1.96846e-30	3.00059e-30	0.720621	0.0258229
rs10890308	T	C	-3.9521	5.67669e-42	2.72177e-41	1.16048	0.073431
rs56192563	C	T	5.54181	1.67321e-30	2.56404e-30	0.889342	2.59945
rs60461384	G	T	-5.10441	1.21793e-33	2.42233e-33	0.378688	0.0165445
rs2277514	T	C	3.99849	1.331e-42	6.92009e-42	0.119158	2.02246
rs12951761	G	A	-5.26681	9.45733e-51	1.53233e-49	1.10179	0.0283482
rs7683892	T	C	2.19688	5.64084e-34	1.16441e-33	0.260365	0.690999
rs4820293	A	G	5.66331	1.00412e-35	2.48084e-35	0.0923113	0.430254
rs11057783	G	A	-5.58461	4.02961e-34	8.45274e-34	1.50907	0.574729
rs899013	A	G	5.17855	1.63638e-26	1.97468e-26	1.89486	3.48768
rs7254312	A	T	6.34202	4.1564e-36	1.0643e-35	0.356791	1.05663
rs2427400	C	A	4.85651	6.15085e-39	2.17303e-38	0.554599	0.686665
rs1421654	A	G	-4.3703	2.24817e-55	9.38986e-54	0.669368	0.0310232
rs2728530	C	T	-2.15705	3.64654e-25	4.206e-25	3.34933	1.01484
rs5987268	A	C	-4.91689	1.5118e-55	6.9303e-54	0.356119	0.0114654
rs640617	T	A	5.05332	3.23831e-41	1.44914e-40	0.00264186	0.461963
rs9322298	C	G	-4.19522	1.47286e-37	4.39753e-37	0.713418	0.0376801
rs11643825	G	T	1.89556	2.23172e-33	4.31756e-33	0.0141333	0.0462418
rs2534671	T	G	-4.52203	4.03559e-29	5.60391e-29	0.672833	0.213398
rs72679514	T	C	-5.79871	1.63362e-57	1.36462e-55	1.03182	0.0185131
rs8102402	T	C	2.32243	4.47761e-27	5.5348e-27	0.986183	2.57366
rs1321313	C	T	-5.49136	1.29162e-34	2.84596e-34	1.0804	0.0303476
rs67231489	G	C	-4.54697	1.9614e-30	2.99225e-30	2.36446	0.370814
rs2746443	G	A	4.98462	2.98072e-29	4.18391e-29	0.0210503	0.459467
rs713761	G	T	5.70224	1.4619e-57	1.24893e-55	0.0445912	0.463853
rs12461895	A	C	1.96004	5.51637e-13	5.54439e-13	0.0759609	0.176346
rs9616380	T	C	2.72971	3.74752e-31	6.04071e-31	0.0136314	0.09042
rs1875926	T	A	6.04203	3.20631e-55	1.26869e-53	0.0142772	0.989854
rs6656763	G	A	3.00533	3.75231e-36	9.6477e-36	0.17431	1.4318
rs935336	G	T	2.9874	1.76091e-43	1.00444e-42	0.083372	0.637583
rs2075660	C	A	-3.62138	1.74863e-37	5.13926e-37	2.23607	0.166962
rs9533054	G	A	-2.84406	6.43234e-32	1.11322e-31	1.23569	0.132661
rs355526	T	C	3.94652	7.85419e-40	3.02809e-39	0.0644727	1.32965
rs6485471	T	C	-1.78155	4.09182e-28	5.31851e-28	0.00693936	0.00224175
rs6086244	A	G	3.27264	1.84403e-25	2.14803e-25	0.195415	1.78563
rs2585430	C	G	1.7059	6.42888e-27	7.88455e-27	0.262919	0.647261
rs56352228	A	G	5.73175	1.29598e-55	6.16656e-54	0.0112361	0.630488
rs61818037	G	A	-6.71601	1.64269e-37	4.84304e-37	1.0474	0.136188
rs11158705	C	T	-4.043	3.25077e-43	1.79701e-42	0.306628	0.0170516
rs1873195	C	T	-4.20889	3.30363e-30	4.94362e-30	0.853791	0.616975
rs2269077	C	T	5.59589	9.3724e-35	2.10082e-34	0.241792	0.752109
rs2541637	C	G	-4.65181	3.60055e-55	1.40984e-53	0.439468	0.0854562
rs28521630	C	T	-5.35106	2.23721e-43	1.25517e-42	1.75887	0.0424222
rs1750033	T	G	-5.03143	7.14792e-37	1.95981e-36	0.397636	0.0182655
rs2367561	T	C	4.70175	1.67579e-30	2.56694e-30	0.672655	0.870342
rs13374237	A	T	2.38187	1.20573e-27	1.5281e-27	1.01026	3.86021
rs3736167	A	C	-4.01248	1.18598e-18	1.22442e-18	0.348501	0.146971
rs12206712	T	C	-5.87698	6.95018e-40	2.6906e-39	1.31812	0.524296
rs2056926	G	C	-6.96715	4.14406e-37	1.16773e-36	2.05222	0.50164
rs3764855	T	C	-3.19875	5.69567e-40	2.21865e-39	0.867718	0.0725228
rs13294710	T	G	2.22361	1.68735e-27	2.12701e-27	0.00893695	0.0417409
rs6496712	G	T	7.28322	9.24859e-34	1.8661e-33	0.108883	1.06363
rs11726871	T	C	4.55857	2.77596e-29	3.90233e-29	0.315207	0.427048
rs8100232	G	A	5.24475	3.24315e-30	4.85697e-30	0.791934	1.39724
rs59967821	C	G	2.08893	3.14748e-31	5.10633e-31	0.350701	1.22451
rs8112594	T	C	-6.36598	3.02089e-39	1.10141e-38	1.44666	0.507345
rs9267374	T	C	1.88325	3.70482e-21	3.91852e-21	0.0931131	0.0982455
rs6554591	A	G	3.89394	4.57565e-33	8.62582e-33	0.025844	0.425596
rs74900588	A	C	4.30828	1.70134e-45	1.20439e-44	0.0271549	0.539438
rs13344563	G	C	-1.74116	5.84715e-33	1.09079e-32	0.0571663	0.0171001
rs9325443	A	C	5.78141	1.10179e-51	2.08648e-50	0.0135022	0.745408
rs6132819	G	C	4.72412	2.0652e-55	8.8217e-54	0.0223948	0.592485
rs11858693	G	A	-4.43636	5.78481e-30	8.51747e-30	1.42343	0.435778
rs28366379	T	G	3.25113	6.19925e-37	1.71345e-36	0.347569	3.22714
rs62127893	C	G	3.91192	3.36543e-29	4.7011e-29	0.648469	1.00229
rs12793955	G	T	-5.04059	4.59469e-33	8.65736e-33	2.36728	0.975329
rs2182020	C	T	-6.39058	1.26114e-32	2.29682e-32	1.11392	0.503236
rs79600949	T	C	-6.45822	8.06273e-33	1.49079e-32	1.45482	0.436229
rs7840166	G	A	5.80699	1.30545e-32	2.37636e-32	0.0224829	0.901596
rs43133	A	T	-6.15888	5.17843e-37	1.44297e-36	1.07903	0.472693
rs6073282	C	G	-2.00879	5.92871e-34	1.21848e-33	1.67378	0.701723
rs12195164	A	C	-4.43553	1.92166e-32	3.44964e-32	0.699988	0.241768
rs72646714	A	T	2.16086	2.67327e-38	8.71538e-38	0.0180897	0.0808935
rs13169384	G	A	6.01492	5.31089e-39	1.88871e-38	0.0122789	2.05978
rs962528	C	T	-5.77527	8.61748e-34	1.74532e-33	0.727638	0.455363
rs240366	C	T	6.22735	8.59506e-32	1.46792e-31	0.0118066	0.615486
rs1800668	G	A	-1.86685	1.23808e-39	4.69147e-39	0.180474	0.036853
rs2659009	G	A	3.81112	6.69126e-32	1.15643e-31	0.0137101	0.192443
rs33965787	G	A	-4.68293	6.21061e-43	3.30675e-42	0.889896	0.0301206
rs9480392	G	C	3.87925	9.49802e-38	2.90269e-37	0.0673919	0.958738
rs59395984	G	A	6.12118	1.89533e-57	1.54882e-55	0.0198804	1.40137
rs6662684	G	C	-3.394	5.16713e-21	5.45444e-21	0.561684	0.072441
rs10049674	G	A	-1.8431	1.57865e-21	1.67821e-21	0.0440879	0.013974
rs56273549	C	G	2.17432	1.5133e-27	1.91081e-27	0.510671	2.36871
rs3773637	A	G	2.24088	1.74511e-17	1.785e-17	0.554172	2.73005
rs78538011	C	T	-2.765	2.23026e-37	6.50391e-37	2.12259	0.408494
rs148856726	A	C	-3.90738	3.68238e-36	9.48736e-36	0.900599	0.0547918
rs7099135	G	C	6.51783	1.14769e-44	7.43821e-44	0.428969	1.10795
rs12424773	C	T	7.84903	1.65516e-34	3.60263e-34	0.44991	1.28073
rs11899983	T	C	-2.22712	4.93675e-32	8.60326e-32	0.366882	0.135159
rs79360594	A	C	4.87333	1.13864e-31	1.92193e-31	0.741964	0.975003
rs602950	A	G	-3.87155	9.9363e-41	4.21564e-40	0.951675	0.0629994
rs79409156	C	T	5.45724	1.23419e-33	2.45207e-33	0.277399	0.47637
rs11671664	G	A	4.28081	2.5185e-42	1.26734e-41	0.0332875	0.641625
rs3762567	C	T	-6.8532	3.46229e-30	5.1728e-30	2.45994	0.531775
rs3924235	G	A	-4.50866	3.88676e-38	1.24132e-37	2.81485	0.383389
rs8100241	G	A	-3.02182	7.47896e-45	4.97582e-44	4.34678	1.17316
rs2554336	T	C	-2.89564	8.06102e-24	8.93582e-24	5.52827	0.322063
rs2735059	G	A	7.61521	2.68107e-46	2.06097e-45	0.104057	0.657029
rs1062386	A	T	-3.4707	2.02545e-39	7.50854e-39	1.34527	0.112733
rs572377	A	G	4.37182	8.63264e-54	2.5754e-52	0.0400665	0.905805
rs11737462	G	A	4.86555	1.95752e-31	3.24728e-31	0.739655	0.835285
rs2272359	G	C	-5.18382	6.22344e-36	1.57535e-35	0.131682	0.00488711
rs11787158	T	C	-5.10336	5.86596e-52	1.18549e-50	0.473631	0.0137091
rs1140125	C	A	-7.04644	4.96564e-36	1.26548e-35	1.09533	0.111355
rs12551167	G	T	-2.02159	4.46953e-31	7.14934e-31	0.951128	0.40963
rs174546	C	T	5.03942	1.33195e-49	1.70299e-48	0.0193849	0.701118
rs35703951	G	A	-1.80654	6.23845e-29	8.5305e-29	1.42623	0.485459
rs4919686	A	C	2.39971	3.0518e-16	3.09461e-16	0.0533786	0.23919
rs2250185	T	C	-5.00842	1.06482e-26	1.29494e-26	0.520757	0.260734
rs382964	C	T	3.95823	2.82717e-42	1.40917e-41	0.0617236	1.08492
rs2304546	T	C	5.65368	2.79631e-31	4.55825e-31	0.030238	1.12998
rs7222781	C	G	7.38414	1.52977e-40	6.37518e-40	0.469264	2.97889
rs11651473	G	T	-3.86568	2.10582e-44	1.30408e-43	0.706644	0.0464615
rs11022127	T	A	4.89687	9.72671e-47	7.98313e-46	0.0114916	0.339003
rs13167840	T	C	-2.24226	1.3096e-41	6.07751e-41	0.0431575	0.00912155
rs2588973	T	G	-4.63226	3.10887e-29	4.35728e-29	0.810143	0.49033
rs11904328	T	C	4.57421	7.03078e-46	5.16185e-45	0.0117407	0.401754
rs12581866	C	T	-5.72249	1.9397e-38	6.4411e-38	1.96294	0.0106312
rs2269806	G	A	-3.4447	4.37912e-23	4.77133e-23	0.279815	0.0350024
rs533889	A	G	-5.80232	1.38407e-39	5.21838e-39	0.562236	0.270451
rs2448115	T	C	-4.24239	1.23957e-27	1.56887e-27	1.70461	0.0897071
rs8182491	C	T	6.27036	2.57954e-50	3.8326e-49	0.0276096	2.14694
rs73742509	G	A	-4.08839	4.54316e-37	1.27541e-36	0.887569	0.0475405
rs56013261	C	T	3.09962	2.54131e-24	2.85926e-24	0.567888	0.407496
rs4811448	C	T	-5.29617	4.35761e-27	5.39002e-27	1.00942	0.638064
rs78837750	A	C	-2.69113	1.68716e-19	1.75436e-19	0.398052	0.0819769
rs6679069	C	T	4.4203	3.20102e-45	2.21188e-44	0.0390392	1.34739
rs2240869	T	A	-7.66974	3.96582e-31	6.37073e-31	1.1963	0.269975
rs1571142	A	G	-3.10808	4.20765e-41	1.85423e-40	0.444737	0.0475006
rs3753067	C	T	6.49985	7.422e-39	2.59528e-38	0.341	1.63131
rs12445412	G	C	4.52669	4.04652e-29	5.61701e-29	0.167996	0.430114
rs72977282	T	A	2.083	1.05647e-18	1.091e-18	0.114953	0.49304
rs2306486	C	T	6.03156	1.61465e-34	3.52057e-34	0.2064	0.757693
rs72722617	A	T	6.33453	8.21541e-43	4.32517e-42	0.160628	3.59275
rs4946409	T	G	-2.68085	9.85571e-12	9.88464e-12	0.168945	0.0373809
rs174534	A	G	6.38064	3.1851e-35	7.49705e-35	0.598366	1.86558
rs2325509	A	G	3.33338	3.54285e-29	4.94158e-29	0.14258	1.58204
rs17578234	C	T	6.17749	3.88155e-55	1.48885e-53	0.00466223	0.348834
rs2242576	T	G	2.73399	7.12439e-31	1.12193e-30	0.427379	3.13821
rs76448170	G	T	-6.61423	1.00661e-31	1.70983e-31	0.98667	0.276502
rs75528690	C	G	-2.66315	3.47263e-25	4.00787e-25	0.376115	0.0371494
rs8101230	T	G	-4.81106	1.41488e-51	2.58181e-50	0.100124	0.00328493
rs425371	G	A	-5.21402	4.62142e-54	1.44766e-52	1.51568	0.0310373
rs199692688	A	G	-1.53504	5.21212e-28	6.73741e-28	0.0662883	0.0229072
rs7663449	G	A	-4.46344	1.35267e-40	5.68122e-40	0.545875	0.0185208
rs3125813	G	C	5.08856	1.40814e-23	1.55225e-23	0.00630319	0.174854
rs1116734	C	G	-5.1159	3.61504e-34	7.61711e-34	0.395237	0.0163859
rs28756677	T	C	4.35667	3.79947e-41	1.68224e-40	0.0553863	1.23567
rs1139538	A	G	5.29594	1.75629e-31	2.92508e-31	0.22882	1.02228
rs9899888	T	C	1.62213	2.22489e-27	2.78408e-27	0.827342	1.62393
rs3800820	C	T	-3.65948	4.24217e-25	4.88701e-25	0.513918	0.501857
rs3809481	G	A	4.32738	1.68457e-27	2.12423e-27	0.160739	0.36332
rs5750495	T	A	-5.91594	6.06995e-29	8.30915e-29	0.906002	0.248729
rs72927138	A	G	-6.71038	7.65445e-48	7.19327e-47	1.97621	0.0156629
rs35504625	C	G	-1.56542	2.3153e-29	3.27189e-29	3.10027	1.14478
rs2072354	C	T	2.35542	3.61918e-20	3.79061e-20	0.376754	1.96455
rs6699770	G	A	3.76652	7.71004e-30	1.12508e-29	0.334035	0.726152
rs2241769	G	C	5.31362	1.17546e-48	1.27703e-47	0.0468011	1.91266
rs17135102	T	C	-3.45451	3.6523e-35	8.53794e-35	1.92842	0.106295
rs3743817	A	G	-2.0696	1.03879e-29	1.50532e-29	0.984312	0.288401
rs703657	T	A	1.91202	4.39368e-32	7.69611e-32	0.516653	0.986903
rs10896434	C	A	-3.46292	7.1702e-37	1.96449e-36	3.28295	0.706566
rs10029911	C	G	-6.50406	1.51217e-43	8.70479e-43	0.716071	0.607714
rs7631525	A	G	-5.23714	3.07434e-38	9.93674e-38	3.45605	0.0875952
rs604723	T	C	2.63745	1.14584e-26	1.39139e-26	0.0804044	0.407774
rs1660858	C	T	5.32884	1.42855e-28	1.90828e-28	0.0223202	0.626578
rs745666	G	C	4.59005	1.45733e-44	9.33236e-44	0.0753775	1.87394
rs7319108	G	A	-4.35545	4.28683e-46	3.21e-45	1.24655	0.00903135
rs11132592	A	T	2.51981	3.78599e-27	4.69843e-27	0.0871823	0.582026
rs766449	T	C	-3.84815	2.68429e-35	6.37414e-35	0.471022	0.00689322
rs7246814	C	A	4.09194	1.87072e-48	1.95878e-47	0.00875482	0.155602
rs918198	C	A	-3.41857	9.87861e-30	1.43318e-29	0.370574	0.0341438
rs6719404	T	A	4.53137	1.26227e-50	2.00206e-49	0.013501	0.383018
rs73565707	A	G	-1.69942	5.42279e-12	5.44452e-12	0.112605	0.0362496
rs169494	G	A	-4.58242	1.1584e-28	1.55627e-28	1.33642	0.608644
rs77101937	T	C	7.22595	6.61389e-30	9.69264e-30	0.743322	1.90034
rs55791529	C	T	3.8589	2.81443e-42	1.40684e-41	0.00518783	0.0861839
rs6470579	A	G	5.28362	1.71081e-52	3.908e-51	0.0280401	1.32833
rs10196779	G	A	-5.99771	3.8163e-36	9.79881e-36	0.728381	0.217719
rs10864291	T	C	-2.0233	3.27826e-29	4.58273e-29	0.498998	0.122562
rs6829951	G	A	-5.68239	5.02574e-33	9.43645e-33	0.852991	0.315376
rs2236682	G	T	5.96494	6.93796e-37	1.90781e-36	0.00829796	0.345749
rs2290311	T	A	-5.45227	1.90979e-29	2.71928e-29	0.931352	0.164037
rs79211467	C	G	-1.62491	5.91959e-20	6.18964e-20	5.4482	2.16782
rs17633389	G	C	-2.5469	9.36851e-23	1.014e-22	0.0888507	0.083853
rs8083786	A	G	-8.09821	9.11474e-50	1.20642e-48	1.1196	0.00384143
rs1047881	C	T	3.5084	5.02061e-28	6.49655e-28	0.729986	0.758842
rs6599391	T	G	6.47363	2.35794e-29	3.32839e-29	1.053	2.07897
rs10100369	A	C	-5.18357	8.2645e-32	1.41403e-31	0.596427	0.239369
rs3746792	C	T	-3.15634	7.7411e-21	8.14961e-21	0.181178	0.070372
rs11892311	G	A	-6.51616	3.04692e-48	3.0624e-47	0.75208	0.00741429
rs11779833	C	G	-4.89047	2.76354e-35	6.55817e-35	0.577785	0.401258
rs77379297	G	A	4.58449	1.14639e-33	2.29216e-33	0.0355731	0.114966
rs806528	A	C	-6.4157	2.42962e-37	7.04159e-37	0.490332	0.00866699
rs58198667	C	T	-5.29383	1.13109e-26	1.3742e-26	0.878927	0.535207
rs8058380	A	G	-5.91873	5.79072e-40	2.25334e-39	0.585099	0.313337
rs11780207	G	A	-2.15985	2.97359e-23	3.24839e-23	0.130804	0.0292712
rs3808865	C	T	2.83958	7.21527e-33	1.33739e-32	0.112454	0.804958
rs4727267	G	C	-6.11032	1.02704e-41	4.83436e-41	1.32715	0.464154
rs58123204	A	G	-3.52627	6.08715e-36	1.54271e-35	1.00779	0.0868413
rs28628339	A	G	3.99134	2.46008e-26	2.94787e-26	0.0702061	0.556794
rs12029548	C	T	2.98954	9.53907e-27	1.16307e-26	0.229741	0.240792
rs20561	G	A	4.22878	3.54438e-47	3.12022e-46	0.0407878	0.782645
rs10911217	G	A	-2.05264	9.61804e-24	1.06398e-23	1.31375	0.588655
rs8051754	G	A	-1.89804	2.61047e-23	2.85753e-23	2.1615	0.589405
rs489652	G	A	6.72498	1.44191e-39	5.42015e-39	0.257312	1.02063
rs734249	G	T	-5.80256	4.60039e-32	8.03945e-32	1.55068	0.0417903
rs9846610	C	T	2.20394	3.25562e-54	1.06416e-52	0.423534	1.96274
rs6429780	T	C	-4.135	1.14679e-57	1.02638e-55	0.308365	0.0137718
rs8112435	A	C	3.73382	2.21531e-46	1.73126e-45	0.0479813	0.651472
rs9468830	T	G	5.57393	1.47327e-28	1.96383e-28	0.0267612	0.85207
rs55764099	C	A	4.43422	1.15429e-21	1.23057e-21	0.660529	0.939905
rs4499428	T	A	-6.12662	5.84278e-53	1.50432e-51	0.490152	0.00703389
rs3759481	G	C	-4.34582	5.99939e-29	8.22455e-29	0.455866	0.0983718
rs1979746	T	C	-4.50673	2.59854e-46	2.00162e-45	0.614205	0.0306944
rs7020989	G	C	-1.97443	5.83794e-15	5.89597e-15	0.248025	0.0606328
rs3741056	G	C	5.51116	2.14446e-30	3.2649e-30	0.776996	2.19295
rs12893179	G	A	-4.25611	1.67433e-28	2.22474e-28	1.5816	0.471535
rs1155207	A	G	5.23639	8.5641e-29	1.16092e-28	0.0488772	1.23038
rs200499	C	T	-3.43966	1.43483e-42	7.40868e-42	0.769145	0.0672082
rs3176364	G	C	4.48212	6.70483e-28	8.61068e-28	0.0777608	1.27773
rs2276545	G	A	-4.40854	2.98136e-34	6.3209e-34	1.15614	0.424439
rs9438904	T	C	5.33367	3.23753e-27	4.02309e-27	0.182706	0.60372
rs41104	G	C	4.10248	6.0372e-44	3.62521e-43	0.0812677	1.48474
rs10891404	C	G	-5.34147	2.0129e-30	3.06708e-30	0.833871	0.55636
rs1330899	T	C	-5.95802	1.52915e-34	3.34386e-34	1.42041	0.708892
rs10406529	C	A	6.34978	1.03972e-52	2.47361e-51	0.0092465	0.779789
rs34317355	G	A	6.18448	9.91553e-33	1.81906e-32	0.355345	0.933546
rs62467797	G	A	-4.26442	1.83426e-27	2.30601e-27	0.183805	0.00920483
rs6584281	A	G	6.14045	5.96914e-32	1.03592e-31	0.0194588	1.09807
rs7990590	A	G	-3.67674	1.43963e-30	2.21786e-30	1.97796	0.131088
rs11083974	G	A	-1.45888	5.74179e-12	5.76326e-12	0.44998	0.214393
rs78229927	T	C	-5.39944	4.97964e-29	6.85658e-29	0.624349	0.232439
rs1112364	C	T	-3.08076	7.31196e-23	7.93237e-23	0.760179	0.870195
rs28445692	G	C	-4.07915	1.72155e-24	1.94919e-24	1.91535	0.469384
rs1465895	A	G	2.93793	1.00627e-36	2.72126e-36	0.0551552	0.429859
rs2306621	G	A	-5.29289	2.19176e-34	4.70252e-34	0.656953	0.0207012
rs2013745	G	A	-1.65536	9.82799e-24	1.08689e-23	0.0600916	0.0190766
rs254556	G	A	4.4181	2.04645e-48	2.12502e-47	0.0278858	0.653191
rs2364624	T	G	-4.95923	3.85902e-24	4.325e-24	0.676776	0.231594
rs2902323	C	T	-5.18162	6.95759e-35	1.58123e-34	0.43178	0.224005
rs10759537	T	C	6.08668	1.67172e-60	4.83385e-58	0.00956061	0.712478
rs28418481	C	G	4.91229	1.01703e-29	1.47492e-29	1.47935	3.13156
rs2010005	T	G	-4.07027	6.12855e-47	5.1769e-46	0.422776	0.0249513
rs12491213	C	T	2.66795	7.5609e-29	1.02827e-28	0.108124	0.686305
rs57392288	T	C	2.85649	2.47596e-16	2.51205e-16	0.0821191	0.382745
rs12235741	T	G	-2.43038	1.10918e-34	2.46128e-34	1.4226	0.469933
rs12647314	G	T	-2.04163	5.17377e-31	8.24776e-31	0.430852	0.102575
rs1333344	G	A	6.40451	2.41778e-31	3.97395e-31	0.020434	1.31502
rs852447	T	G	5.81001	4.2387e-31	6.78878e-31	0.567335	1.78561
rs1886440	C	T	-5.29726	1.4355e-26	1.73673e-26	0.126232	0.0046034
rs10088137	G	A	-6.67143	2.17936e-58	2.48249e-56	3.71767	0.0361062
rs7913135	C	T	-3.73703	1.04841e-42	5.48881e-42	0.405625	0.0282246
rs6556187	A	G	6.33017	9.48291e-35	2.12306e-34	0.738436	1.68006
rs11871126	C	T	6.41572	8.17874e-28	1.04535e-27	0.106237	0.532251
rs12102971	G	C	-5.74308	3.00716e-27	3.74055e-27	1.8837	0.0514837
rs12824716	G	A	-6.01821	2.92936e-28	3.83541e-28	8.04444	0.581243
rs7222980	T	C	-7.19667	3.21658e-35	7.56641e-35	1.90075	0.253192
rs73487454	G	A	4.64421	1.87577e-34	4.05464e-34	0.218602	0.647113
rs2059254	C	T	-5.54468	1.04242e-31	1.76826e-31	0.286724	0.190187
rs35077590	A	G	-4.49918	9.19153e-28	1.17237e-27	0.847043	0.498205
rs115632911	G	A	2.18842	3.1385e-38	1.0118e-37	0.00474411	0.021624
rs12658784	G	A	-5.54475	3.55684e-29	4.95925e-29	1.14074	0.0958421
rs13015153	G	A	3.65508	2.97834e-34	6.31804e-34	0.115389	1.46967
rs2161107	T	C	5.8173	1.16907e-27	1.48364e-27	0.802881	4.21522
rs484020	G	A	2.87359	2.0511e-26	2.46881e-26	0.0284615	0.235244
rs11599350	G	A	-5.49688	2.26319e-36	5.96168e-36	1.13882	0.755523
rs10093977	G	A	-2.82746	4.49618e-34	9.39473e-34	0.589363	0.07968
rs4147592	G	A	-5.78446	7.73051e-36	1.93469e-35	0.732961	0.0200139
rs2169667	T	G	-6.44872	7.25479e-57	4.78434e-55	1.09738	0.0121983
rs2256466	C	T	-4.08963	4.22071e-14	4.24783e-14	0.21086	0.0149084
rs2477807	G	A	1.95115	1.34928e-25	1.57661e-25	1.30925	3.26093
rs35289770	C	T	5.11797	1.72611e-32	3.10451e-32	0.578836	2.38726
rs77890421	C	A	-4.29198	8.34431e-31	1.3053e-30	0.257827	0.255894
rs1088672	G	T	5.05425	5.57115e-55	2.01365e-53	0.0154163	0.527918
rs1821968	C	T	5.60852	1.19623e-33	2.38296e-33	0.387023	0.772728
rs7937289	G	A	2.31261	1.34754e-26	1.6319e-26	0.0135213	0.0595288
rs12461834	C	T	-5.03799	5.29712e-26	6.26751e-26	0.591203	0.213013
rs6697805	C	A	2.75467	2.84533e-25	3.28791e-25	0.523585	0.603197
rs3844601	A	G	-2.5409	9.63323e-37	2.60888e-36	0.0441062	0.0450069
rs6810643	G	A	5.46742	4.97749e-35	1.15283e-34	0.0118296	0.486093
rs2124037	C	T	-6.00752	2.80732e-50	4.15461e-49	1.2215	0.0179981
rs9547691	T	C	7.17322	2.4148e-35	5.74871e-35	0.523969	1.88246
rs34740226	A	G	2.63484	1.3893e-28	1.85849e-28	0.0821671	0.510616
rs8023082	A	G	4.03861	3.14696e-43	1.74218e-42	0.0653073	1.25262
rs2423157	A	G	3.63724	2.70416e-42	1.35713e-41	0.075208	0.623431
rs7341786	A	C	-4.66352	4.34211e-48	4.2067e-47	0.963879	0.0375337
rs12712955	A	G	-6.65659	7.21366e-22	7.69908e-22	0.534673	0.141375
rs2446455	A	C	-3.76033	1.6516e-17	1.69027e-17	0.409209	0.112299
rs6545468	C	G	3.49318	5.21569e-28	6.7397e-28	0.211342	0.738588
rs12886888	G	C	-4.51539	1.49207e-36	3.96935e-36	4.78852	0.321272
rs12599517	T	C	4.23376	2.20034e-28	2.89806e-28	0.707608	2.23345
rs3754333	C	A	-4.05808	2.82689e-28	3.70641e-28	0.680032	0.037272
rs12938390	T	C	2.41316	1.65403e-10	1.65711e-10	0.124113	0.460344
rs2181023	A	G	-6.73835	1.71255e-36	4.54302e-36	1.23269	0.0156701
rs9360898	T	G	-5.74776	7.10176e-39	2.49258e-38	1.19115	0.890347
rs878940	C	T	-4.17925	1.99813e-27	2.50533e-27	1.48307	0.297866
rs4141486	A	C	5.5119	9.58615e-26	1.12432e-25	0.0869955	2.63613
rs75980091	G	A	1.83888	3.893e-27	4.82486e-27	1.19991	1.75885
rs9968170	T	C	2.3219	7.58333e-29	1.03095e-28	0.119997	0.616615
rs968488	C	T	5.73382	4.61344e-42	2.23479e-41	0.379385	0.669614
rs1188408	G	C	-2.64221	3.50412e-26	4.16835e-26	0.652656	0.10948
rs1052571	G	A	-2.78572	2.4676e-23	2.7035e-23	1.27194	0.298412
rs12531341	A	G	3.89376	3.94226e-28	5.12766e-28	0.0709765	1.08276
rs34610643	A	C	3.06242	3.78436e-31	6.09226e-31	0.112805	0.970529
rs757359	C	T	-4.47928	3.83e-50	5.49503e-49	1.64873	0.0980183
rs7006423	C	A	6.03627	1.0174e-46	8.31391e-46	0.0131193	0.911224
rs13416004	C	T	-2.17556	3.77329e-29	5.24742e-29	1.09407	0.562857
rs7940073	G	C	3.25647	3.00283e-21	3.18051e-21	4.25469	2.59974
rs1131925	C	T	4.68395	2.2671e-28	2.98286e-28	0.578869	2.41654
rs2250081	G	A	2.49439	1.48132e-33	2.92606e-33	0.0785795	0.460848
rs1724611	G	A	-6.79212	1.37379e-55	6.37538e-54	2.05502	0.0147931
rs2823026	C	T	6.46679	5.14328e-36	1.30986e-35	0.0170517	1.00186
rs12980697	C	T	-2.72521	1.77925e-29	2.54015e-29	3.3624	1.04212
rs11611064	C	T	4.37354	2.9195e-31	4.74877e-31	0.0102835	0.156421
rs17131698	G	A	2.61561	1.43734e-18	1.4827e-18	0.104824	0.436692
rs11009175	G	A	-3.31412	2.51888e-29	3.55024e-29	0.777654	0.317924
rs78282415	G	A	6.80806	1.24571e-30	1.92384e-30	0.431868	1.98241
rs2853672	C	A	2.54072	3.02082e-20	3.16832e-20	0.525292	0.599221
rs6953894	A	G	3.00129	1.41239e-34	3.10297e-34	0.0886751	0.820582
rs73593967	C	T	-6.04051	1.33323e-31	2.24534e-31	1.10453	0.853279
rs2074247	A	G	-2.72052	2.57001e-30	3.88916e-30	0.524181	0.0851761
rs4144387	C	T	-5.58521	1.19033e-35	2.90739e-35	1.91371	0.52257
rs1951674	T	C	-7.10622	1.55684e-28	2.07155e-28	1.09363	0.564914
rs11182918	A	G	-5.00407	3.89093e-32	6.85059e-32	0.563622	0.28151
rs239934	G	A	2.55934	4.24656e-30	6.30692e-30	0.133431	0.805189
rs741748	G	A	6.73575	3.13979e-32	5.56195e-32	0.342294	1.63662
rs11114149	A	T	-4.96792	3.2156e-47	2.86433e-46	2.971	0.65735
rs2074978	C	T	6.33291	1.22292e-50	1.94786e-49	0.0188274	1.63228
rs74883678	G	A	-3.85038	2.30059e-23	2.52126e-23	0.292879	0.0182777
rs13067838	G	A	-6.31079	5.48337e-49	6.38143e-48	0.909945	0.0102002
rs12818766	G	A	-1.93085	7.60135e-19	7.86065e-19	0.0807949	0.0211905
rs1812173	T	G	3.17575	3.53652e-46	2.67481e-45	0.079224	0.790577
rs586589	A	C	5.08556	2.53668e-35	6.02742e-35	0.416965	1.17895
rs6546829	C	G	-7.46712	4.93695e-38	1.55427e-37	2.95587	0.423309
rs6020431	T	C	-4.93519	4.4021e-29	6.08588e-29	1.43907	0.348403
rs3731912	T	C	6.75011	2.11435e-31	3.49509e-31	0.238799	1.11711
rs7359498	A	G	-5.68844	3.50629e-23	3.82476e-23	0.632349	0.589435
rs6140411	G	A	-2.71599	2.51159e-25	2.91301e-25	0.633317	0.123203
rs2303284	C	T	-4.20568	6.59276e-38	2.05389e-37	1.23111	0.0471825
rs544532	T	C	5.99581	4.14186e-55	1.57265e-53	0.0143746	1.01864
rs7767858	A	G	-1.58345	3.1421e-27	3.9058e-27	1.09211	0.640755
rs13429408	C	A	-5.45251	3.60757e-37	1.02038e-36	0.535379	0.261958
rs13298549	C	G	-2.02015	6.94645e-47	5.84154e-46	0.0143839	0.00354609
rs9528685	T	C	3.31621	2.50426e-24	2.81842e-24	0.711256	0.821528
rs12124627	C	G	-3.77182	5.1796e-38	1.62658e-37	0.527527	0.0352921
rs3747864	C	T	-4.86922	3.26519e-36	8.45306e-36	0.767825	0.0261451
rs2904489	T	C	-2.16756	1.69908e-47	1.539e-46	1.08655	0.243369
rs3757286	T	A	-6.34378	5.30595e-37	1.47632e-36	0.773658	0.243563
rs11537640	T	G	3.86693	4.5638e-59	7.14806e-57	1.10435	15.4834
rs4563180	C	G	-2.14163	1.804e-27	2.26873e-27	1.82407	0.928029
rs7043145	C	T	-4.28771	1.31885e-37	3.95339e-37	1.25864	0.0596486
rs6768221	C	G	5.29967	9.48919e-27	1.15736e-26	0.193949	0.525891
rs11946126	A	G	-5.74597	6.4211e-45	4.29482e-44	0.604682	0.0108034
rs396481	G	C	-2.195	8.29731e-36	2.07316e-35	1.80423	0.497503
rs174529	T	C	-4.31203	1.84429e-52	4.12659e-51	1.42967	0.0675383
rs927340	G	A	-3.83588	4.07708e-48	3.98072e-47	0.543814	0.0360003
rs10044080	C	T	-1.8086	1.03376e-18	1.06785e-18	0.254703	0.0916464
rs6668504	T	C	-1.71945	1.02331e-05	1.02331e-05	0.266879	0.111782
rs10911186	A	G	1.93854	4.60584e-22	4.92977e-22	1.24603	4.52651
rs55927279	C	T	-2.86216	2.35756e-29	3.32839e-29	1.31815	0.681951
rs2585126	A	C	-5.26841	6.82813e-35	1.55557e-34	1.26911	0.693018
rs2240723	G	A	5.98212	2.96317e-36	7.70833e-36	0.117088	0.887022
rs12773653	C	T	4.75179	1.24905e-35	3.03895e-35	0.523707	0.860277
rs880166	T	C	-1.66483	2.81661e-22	3.02417e-22	6.84029	4.03332
rs4963124	G	C	4.62648	8.17827e-47	6.77139e-46	0.0218147	0.663127
rs2965174	G	A	5.84877	6.50062e-51	1.07647e-49	0.0109836	0.663269
rs10159856	A	G	-4.06464	2.94681e-43	1.64104e-42	1.21564	0.00830787
rs3825929	T	A	-4.48802	1.93373e-27	2.42782e-27	0.706521	0.854456
rs4692563	T	C	5.17369	1.12049e-29	1.61748e-29	0.62992	1.66318
rs16900254	G	A	4.96845	8.65557e-26	1.01676e-25	0.313912	0.892126
rs2285883	G	A	3.19117	7.38627e-37	2.0178e-36	0.0156364	0.142815
rs111651314	T	C	-4.11657	2.19026e-28	2.8858e-28	1.09978	0.527556
rs7281846	T	C	-6.79072	3.42801e-35	8.04866e-35	1.84085	0.315386
rs1561622	A	G	4.24871	2.87596e-35	6.80778e-35	0.802865	0.990779
rs4801462	T	C	6.71107	1.09502e-49	1.43421e-48	0.0112552	1.35184
rs2281041	G	C	-3.55366	1.66348e-23	1.82997e-23	0.0785299	0.00994679
rs4441	C	T	-5.7692	3.07025e-50	4.47329e-49	1.0803	0.0952928
rs4980024	G	A	-5.52936	2.343e-33	4.52354e-33	1.00628	0.401061
rs68014958	G	A	4.36956	5.03684e-49	5.87996e-48	0.0464131	1.00545
rs4600090	C	A	4.85341	4.53919e-41	1.98867e-40	0.0264333	0.791089
rs9470816	G	C	4.89718	2.20603e-38	7.24235e-38	0.0549168	1.82483
rs12877052	G	A	2.00905	2.16676e-33	4.20705e-33	0.433137	1.20397
rs79456756	T	C	-6.08964	1.2788e-56	7.39539e-55	1.81273	0.0262179
rs4809546	C	T	-1.92258	4.35814e-26	5.16953e-26	0.0550881	0.0146716
rs2520240	T	C	4.65735	7.41079e-31	1.1646e-30	0.554643	1.05803
rs4810864	G	C	-5.29989	4.03881e-40	1.59306e-39	0.939285	0.0198007
rs2293297	T	C	-6.28769	1.24521e-53	3.54602e-52	2.11608	0.0247593
rs12675573	G	T	4.6324	6.00826e-45	4.03305e-44	0.0159441	0.485136
rs1415264	T	G	4.49768	2.28772e-36	6.02209e-36	0.992544	0.961474
rs4430787	A	G	4.68787	1.31454e-40	5.52723e-40	0.165509	1.37904
rs10775589	G	C	4.96631	2.57042e-31	4.21207e-31	0.300186	1.57353
rs17013531	C	G	-6.74355	1.06288e-35	2.61476e-35	1.72854	0.351693
rs10849438	T	G	4.70038	1.3305e-37	3.98196e-37	0.203396	0.810454
rs7513326	G	A	-4.64733	1.06779e-33	2.1407e-33	0.35691	0.285145
rs1190983	T	C	-6.18901	1.41108e-35	3.4133e-35	0.730258	0.275935
rs7133314	T	C	3.30578	1.78395e-27	2.24501e-27	0.310524	0.745931
rs1703908	G	C	-6.18466	4.04769e-32	7.12326e-32	3.34564	1.37283
rs61787828	A	C	5.34143	5.44872e-30	8.04467e-30	0.0251077	0.753492
rs1532663	T	C	-5.81155	9.87422e-36	2.44514e-35	0.59983	0.31571
rs35446936	G	A	-2.10304	1.64759e-32	2.97182e-32	0.692926	0.303762
rs2119493	C	T	2.01566	1.77294e-17	1.81297e-17	0.100623	0.324713
rs2276969	G	A	-2.04618	1.01912e-28	1.37653e-28	1.56367	0.537028
rs9834749	T	A	-3.16944	2.63217e-25	3.04816e-25	0.824179	0.889134
rs56247310	T	G	-5.72873	9.27133e-28	1.18179e-27	0.873865	0.259163
rs4768899	T	A	-2.34671	3.16652e-45	2.19207e-44	1.97833	0.421211
rs301008	T	G	4.12435	1.68602e-31	2.81427e-31	0.577185	1.01802
rs17424994	T	C	-4.76847	4.25527e-42	2.06928e-41	1.64472	1.36001
rs2310917	G	A	-6.29204	6.22681e-34	1.27626e-33	0.726584	0.359984
rs799489	G	A	2.31898	2.65457e-27	3.30744e-27	0.348784	1.0069
rs2436865	G	T	5.85188	4.46081e-36	1.13992e-35	0.0161833	0.671696
rs4804600	G	A	4.54078	3.56006e-37	1.0077e-36	0.395269	6.22306
rs13230292	T	C	3.90715	1.17704e-24	1.33994e-24	0.0839336	0.113052
rs4926127	T	C	2.30921	1.72633e-20	1.81316e-20	0.623862	2.56544
rs3738172	C	T	6.23233	5.32311e-31	8.47863e-31	0.455317	0.860315
rs492095	A	G	1.77142	4.816e-27	5.94332e-27	0.87303	2.19551
rs6781790	C	T	-3.27794	2.25709e-38	7.4035e-38	0.77243	0.0760297
rs3747587	C	G	-6.60472	1.07917e-33	2.16236e-33	1.84347	0.393942
rs2267394	T	C	5.19568	3.15901e-50	4.56719e-49	0.0294796	1.0929
rs71518378	C	A	-5.38428	1.05604e-24	1.20511e-24	2.5819	2.26743
rs73930206	G	A	-5.42731	3.64157e-49	4.35944e-48	1.2247	0.0258584
rs9853967	T	C	2.17496	8.49884e-12	8.52834e-12	0.172007	0.183725
rs132793	A	G	-5.02417	1.56489e-32	2.82944e-32	1.88528	0.405609
rs3027260	A	G	-3.58322	5.87376e-34	1.20851e-33	1.22711	0.227127
rs17800846	T	C	5.76001	7.75194e-38	2.39241e-37	0.0242445	0.966216
rs647117	G	A	-4.5127	5.19341e-26	6.14868e-26	0.604743	0.0363316
rs28571233	G	T	5.57667	6.90672e-29	9.41905e-29	0.389171	1.27117
rs1980192	G	A	-3.41369	6.40173e-52	1.27323e-50	4.00171	0.294018
rs7009778	C	T	-3.76544	3.48794e-28	4.54775e-28	0.256334	0.147201
rs34293247	G	A	3.60217	2.12548e-25	2.469e-25	0.250472	0.402239
rs7184464	G	T	5.42049	4.67007e-34	9.72565e-34	0.118639	0.283803
rs1878225	A	G	5.90554	2.83012e-31	4.61136e-31	1.81253	2.97432
rs3929197	A	G	-5.43978	7.04888e-43	3.72145e-42	1.02793	0.587239
rs740951	C	A	-6.87702	1.27504e-36	3.41129e-36	1.33245	0.0170363
rs12984288	T	C	6.52224	1.12512e-48	1.22946e-47	0.0155099	1.4459
rs11061153	G	A	6.89269	7.11828e-41	3.06502e-40	0.0037573	0.312704
rs1925679	C	G	-2.41014	6.86165e-29	9.36223e-29	0.143085	0.0269197
rs12091863	C	T	-3.5024	3.36182e-47	2.97343e-46	0.798549	0.0684267
rs12361342	G	A	2.66566	3.2527e-20	3.40962e-20	0.0487762	0.386475
rs11635916	G	A	2.47108	1.36088e-32	2.47008e-32	0.341789	1.30376
rs2975860	G	A	5.47864	1.75087e-48	1.83841e-47	0.0229133	1.13466
rs12882134	G	A	3.66181	2.43919e-24	2.746e-24	1.10284	1.51232
rs13267007	G	C	-2.72365	4.58861e-16	4.64921e-16	0.0991074	0.0216448
rs1330887	A	G	-6.38712	6.26483e-35	1.43507e-34	0.976578	0.54355
rs73360804	C	T	-4.80793	1.04623e-34	2.32985e-34	1.27053	0.593033
rs12460724	C	T	-2.2189	1.4811e-25	1.72956e-25	0.179639	0.0368211
rs10846748	C	T	2.30359	1.44162e-33	2.85364e-33	0.518326	1.23935
rs7217906	T	C	-3.7361	1.78862e-40	7.37217e-40	0.887907	0.0568347
rs12256012	G	A	-4.63263	1.12335e-47	1.04521e-46	1.01238	0.0393359
rs1962004	G	A	2.71071	4.86724e-36	1.24124e-35	0.214004	1.50756
rs36010170	C	A	-2.57439	1.83494e-17	1.87586e-17	1.57517	0.822534
rs4760695	A	G	6.48689	2.74734e-39	1.00754e-38	0.0995336	0.387525
rs8064882	C	T	-7.6522	3.11625e-42	1.54538e-41	0.504472	0.136207
rs11603925	C	G	4.61096	4.61547e-23	5.02158e-23	0.59646	3.48707
rs565636	C	T	4.23947	2.30376e-35	5.49135e-35	0.613204	2.31492
rs3812714	C	A	5.18145	2.99143e-31	4.86157e-31	1.00543	2.74061
rs66702682	C	T	3.38086	1.10504e-43	6.43008e-43	0.0626812	0.660505
rs12516829	T	A	-5.76747	4.60696e-53	1.19431e-51	0.259486	0.00445359
rs1687155	C	G	6.5464	4.19193e-62	3.58518e-59	0.00534062	0.509307
rs3760224	C	G	-7.01377	3.96128e-43	2.17062e-42	0.582852	0.301846
rs35261698	C	G	3.34528	6.02631e-30	8.86263e-30	0.0247995	0.265705
rs4514974	G	C	2.99338	2.6081e-32	4.65078e-32	0.0324363	0.263222
rs4802378	C	T	-2.27026	9.57093e-29	1.29414e-28	3.26087	0.968597
rs1869712	C	G	3.64579	8.03951e-29	1.09139e-28	0.199962	2.13236
rs62289366	A	C	4.46375	2.94725e-42	1.46544e-41	0.419915	3.72289
rs11605684	G	A	7.42122	9.04145e-39	3.13531e-38	0.200642	1.26553
rs61927957	T	G	2.58822	1.63687e-15	1.65671e-15	0.542914	1.9759
rs6540119	A	T	6.15016	4.46042e-41	1.95645e-40	0.193168	0.650495
rs10506215	G	A	-4.98709	1.93776e-31	3.21591e-31	1.17228	0.0555887
rs7731056	A	G	-6.18757	1.09767e-55	5.42915e-54	0.735147	0.00882555
rs8056761	T	C	2.39969	1.08967e-42	5.69688e-42	0.182509	1.27013
rs1555794	C	T	8.16568	3.28246e-39	1.19215e-38	0.209513	2.31381
rs1421896	T	G	-5.24417	1.69625e-38	5.67783e-38	1.34792	0.17219
rs10797832	A	G	-4.86038	1.51727e-42	7.82361e-42	0.239439	0.00834749
rs745755	G	A	-4.28822	8.32258e-45	5.50785e-44	0.723278	0.0290058
rs6457515	G	C	6.59743	1.01383e-53	2.97733e-52	0.0229635	2.27999
rs8027802	G	A	-5.29335	3.28749e-48	3.26923e-47	0.827054	0.0205573
rs11180483	C	T	-4.7873	5.49136e-52	1.11579e-50	1.49862	0.0516537
rs12972892	T	G	4.23356	7.29709e-35	1.65539e-34	0.146989	0.346619
rs6091468	A	G	-4.62564	1.40528e-29	2.01543e-29	1.39118	1.27255
rs12541860	C	T	3.88836	9.4801e-32	1.6154e-31	0.58707	0.5957
rs3761219	T	C	-6.03905	2.19443e-55	9.26839e-54	1.1276	0.0165316
rs2949170	A	G	5.96926	2.07877e-25	2.41624e-25	0.279338	1.06044
rs58737572	A	C	5.9054	1.323e-29	1.89961e-29	0.0314783	0.304045
rs2293166	A	G	-3.12853	1.08518e-31	1.83499e-31	1.31387	0.131408
rs75361002	A	C	-3.44139	2.72294e-36	7.1278e-36	0.855809	0.0841565
rs9624412	A	G	2.10928	4.01715e-19	4.16679e-19	0.232257	1.06466
rs3807864	T	G	-5.20306	2.00066e-57	1.55904e-55	0.589022	0.0159802
rs2082163	A	G	2.6548	8.33102e-32	1.42476e-31	0.204283	1.51736
rs11647917	C	T	-4.84827	1.40605e-41	6.49307e-41	2.50958	0.0802488
rs76770078	G	A	-2.38304	3.91008e-34	8.21576e-34	1.17661	0.473668
rs11999061	A	T	2.90467	1.1996e-47	1.1134e-46	0.107681	0.842098
rs11652810	C	A	2.17484	1.86905e-07	1.86955e-07	0.0249117	0.0939645
rs6968600	C	T	1.79658	3.9918e-33	7.57073e-33	0.375374	1.25707
rs12057467	G	C	6.54102	3.67526e-38	1.17778e-37	0.489119	1.4696
rs5909725	C	T	4.03598	4.49291e-42	2.17921e-41	0.0399179	0.694538
rs17551563	G	A	4.77882	9.96727e-44	5.81785e-43	0.0130629	0.423529
rs7224981	C	T	2.64196	4.87465e-34	1.01405e-33	0.10378	0.677993
rs2001003	C	A	-1.93657	5.49359e-33	1.02892e-32	0.515519	0.173771
rs1881158	A	G	-6.5221	1.35498e-37	4.04879e-37	1.02898	0.257358
rs912900	A	G	2.07135	3.87385e-26	4.60234e-26	0.960624	3.72389
rs12508166	A	G	2.89009	1.72182e-33	3.37628e-33	0.337738	1.00769
rs62049594	C	A	3.13472	4.44813e-29	6.14499e-29	0.0255712	0.069419
rs7590201	G	T	-6.04894	8.55431e-35	1.92549e-34	0.47119	0.230738
rs11782167	A	G	2.70434	5.39674e-24	6.02326e-24	0.00687004	0.034999
rs61609538	C	A	-5.60954	1.49026e-37	4.44241e-37	0.675164	0.0202618
rs9882171	G	A	6.2689	3.93544e-30	5.85411e-30	0.585855	1.47176
rs12973238	T	C	3.48758	6.6904e-30	9.79713e-30	0.233826	1.27035
rs78463393	G	A	-4.05374	4.59631e-40	1.80727e-39	0.38662	0.046823
rs3811696	C	T	-5.54259	1.56797e-36	4.16832e-36	0.706472	0.021402
rs8065136	G	A	-3.94885	2.6301e-31	4.29663e-31	1.39959	1.75201
rs1230965	G	A	4.81033	6.30425e-36	1.59473e-35	0.27919	0.494532
rs76745787	G	A	-5.04608	7.03949e-34	1.43656e-33	0.662056	0.535919
rs55960106	G	A	-4.1314	8.24184e-41	3.52058e-40	0.680777	0.0369782
rs4800487	A	G	-4.56698	8.70281e-23	9.42491e-23	4.92242	4.38411
rs10787984	C	G	5.74358	4.76975e-29	6.56999e-29	0.999099	1.69829
rs13410166	C	T	3.11482	8.98383e-17	9.15182e-17	0.405835	0.845513
rs2306358	C	T	-6.91538	3.25573e-37	9.31376e-37	1.99785	0.759692
rs1951663	G	C	-6.86486	1.06994e-32	1.95713e-32	1.73614	1.47297
rs8087044	C	A	-4.00958	8.85775e-38	2.72029e-37	4.05858	0.487074
rs2694398	G	A	-5.62688	5.70193e-51	9.69845e-50	0.778789	0.013924
rs10898433	G	T	2.63041	1.56236e-31	2.6125e-31	0.0980481	0.641211
rs6065673	G	A	-5.80432	5.2946e-39	1.8847e-38	1.46596	0.690133
rs8038877	A	G	4.60466	9.63997e-27	1.17499e-26	0.345883	1.52978
rs61970775	G	T	-1.77273	3.94603e-27	4.88896e-27	3.15435	1.23718
rs3759378	T	C	-5.32618	1.62262e-34	3.5359e-34	1.12697	0.03775
rs71611460	A	G	-6.34246	4.19625e-28	5.45237e-28	0.595215	0.159012
rs17035902	G	T	6.67391	1.87054e-45	1.31673e-44	0.105126	1.75842
rs2281837	C	G	5.08155	5.42755e-31	8.63036e-31	0.693462	1.54462
rs11685543	G	A	-1.80767	3.10325e-30	4.65302e-30	0.482961	0.248621
rs2586259	G	T	-4.30029	2.36646e-32	4.22791e-32	0.389295	0.0643075
rs28435996	T	A	-4.81914	7.311e-50	9.85019e-49	1.21206	0.0336141
rs1982271	G	C	-5.77318	6.67273e-28	8.57238e-28	0.789639	0.335776
rs74763207	A	G	6.3124	4.96217e-60	1.24352e-57	0.00780857	0.709147
rs28362341	C	G	2.18847	1.77105e-13	1.78148e-13	0.743175	0.859165
rs7832279	C	T	-4.55546	2.53912e-26	3.03773e-26	1.55509	0.42387
rs2372889	T	C	-5.1408	1.66077e-23	1.82752e-23	0.181951	0.00743304
rs10414140	T	C	6.5204	1.13438e-31	1.91646e-31	0.247515	1.11118
rs2834883	C	T	6.87413	6.29448e-52	1.26529e-50	0.0131047	1.56818
rs7513616	A	G	-6.89733	4.94591e-38	1.55579e-37	2.17191	1.06864
rs17716310	C	A	3.17819	6.35582e-38	1.986e-37	0.798797	2.88279
rs28654588	A	C	2.33339	1.96479e-29	2.79337e-29	0.410396	1.54722
rs10173105	G	C	4.20977	3.7559e-24	4.21195e-24	0.258892	0.582474
rs2743948	T	C	5.87787	5.88037e-33	1.09644e-32	0.363716	0.929334
rs4780805	A	G	3.94967	1.27354e-24	1.44848e-24	0.0376531	0.0520669
rs4697705	G	A	-2.45261	9.36008e-30	1.36005e-29	1.79569	0.586059
rs7216378	A	G	5.18194	2.44218e-33	4.70536e-33	0.256776	1.03716
rs2603762	C	A	4.94271	3.21763e-46	2.46335e-45	0.0493445	1.57106
rs1888140	C	T	-6.26819	7.87462e-54	2.36806e-52	0.874351	0.0106883
rs12987219	G	A	-2.79281	9.44236e-24	1.04486e-23	0.866365	0.306266
rs10772552	C	T	5.12817	7.79927e-45	5.17976e-44	0.0208692	0.78034
rs10406272	G	A	4.03781	2.32884e-45	1.62716e-44	0.0502025	0.869734
rs61604391	T	A	2.95808	4.40859e-38	1.39259e-37	0.01956	0.152926
rs62231870	G	C	-5.79769	3.0402e-55	1.21576e-53	1.65708	0.0281975
rs912659	C	T	-5.33673	1.60054e-48	1.70437e-47	2.10334	0.051053
rs12140351	C	T	-5.22285	1.65752e-50	2.58533e-49	0.310989	0.0146921
rs2241738	C	G	-4.35448	3.02486e-35	7.14225e-35	1.19964	0.0490933
rs7921636	C	G	2.01671	1.40637e-39	5.29712e-39	0.00803414	0.032511
rs113588187	C	T	-5.35888	2.04887e-21	2.17562e-21	2.12952	0.0696383
rs11890	T	A	-2.15173	7.47355e-33	1.38321e-32	0.517411	0.114213
rs2426320	A	G	2.78242	1.14837e-31	1.93749e-31	0.0131001	0.0901298
rs12338398	T	A	-1.88528	4.05383e-19	4.20369e-19	0.154136	0.0557314
rs2286828	G	T	3.20449	2.6415e-40	1.06083e-39	0.184982	1.8457
rs11684992	T	A	-5.27639	2.01941e-43	1.14004e-42	1.08298	0.0272187
rs10951876	A	C	-3.08862	2.81474e-34	5.97774e-34	1.55751	0.155148
rs10735393	G	T	-4.81769	3.88498e-31	6.24621e-31	0.957616	0.43077
rs73487516	C	A	3.07565	3.31124e-37	9.46537e-37	0.147397	1.5135
rs4747238	T	C	-3.08707	8.8645e-25	1.01251e-24	0.104473	0.0175249
rs3825585	C	A	-6.57883	3.75207e-31	6.04545e-31	1.15068	0.0174677
rs2949368	T	C	-6.08185	3.80738e-31	6.12668e-31	2.26042	0.0462895
rs1887429	G	T	7.09367	1.56179e-43	8.97669e-43	0.594733	2.4062
rs10229029	C	T	7.15803	1.51992e-37	4.51295e-37	0.553056	1.15323
rs12150338	C	T	4.12903	1.15923e-38	3.9578e-38	0.0885196	1.91612
rs5767517	G	A	4.65471	1.15084e-51	2.1416e-50	0.0392512	1.00143
rs7231830	G	A	-5.10004	3.08959e-24	3.47302e-24	0.858638	0.201935
rs4810506	G	C	5.45635	8.1061e-40	3.11882e-39	0.0146599	0.550666
rs2783781	C	G	-7.39604	5.75033e-32	9.98867e-32	1.77025	0.289569
rs17605114	C	T	-5.55829	1.17949e-38	4.01969e-38	1.71172	0.0148131
rs301143	C	T	-2.93197	1.92627e-38	6.40216e-38	3.70532	0.481856
rs6706235	C	G	-2.23897	1.23555e-41	5.77665e-41	0.0301639	0.00642666
rs7743957	G	C	-4.49252	1.62777e-33	3.19853e-33	0.322065	0.165024
rs11191415	G	T	6.33384	7.52139e-56	3.82066e-54	0.0222718	1.81149
rs2070188	G	A	-4.5617	6.03104e-32	1.0457e-31	0.417538	0.0265566
rs12197367	T	G	-1.9874	1.48463e-21	1.57871e-21	0.587143	0.423887
rs12891473	T	C	-2.43625	1.51557e-24	1.71959e-24	0.926249	0.339034
rs719235	C	A	5.39965	1.27035e-34	2.80237e-34	0.136339	1.04864
rs4991470	A	G	4.55077	1.90196e-39	7.07431e-39	0.120899	2.01459
rs2082162	G	T	-3.05649	1.04738e-14	1.05666e-14	0.914186	0.0669475
rs12140220	A	G	5.44458	4.39605e-37	1.23596e-36	0.296306	1.5005
rs55737543	G	T	-5.22997	2.52488e-29	3.55736e-29	3.9743	1.41408
rs1126176	A	G	3.41988	1.22164e-47	1.12829e-46	0.0442281	0.484154
rs62183937	T	G	-5.02148	4.92896e-43	2.66589e-42	1.47387	0.036477
rs58629780	A	G	-5.22674	2.01731e-31	3.34203e-31	0.453597	0.147926
rs60302339	A	G	-3.82185	8.24385e-29	1.11832e-28	0.756112	0.324452
rs3806358	G	T	-3.71236	1.82831e-19	1.90062e-19	0.876731	0.914329
rs12693855	C	T	2.00796	4.05646e-27	5.02248e-27	1.00694	1.73762
rs1334687	A	C	-5.20797	1.68872e-26	2.03654e-26	0.713677	0.380455
rs13102719	T	C	4.9009	1.32359e-25	1.54707e-25	0.23834	0.484376
rs34721094	T	C	-5.73647	1.81745e-39	6.79105e-39	1.17974	0.0314777
rs9381476	C	T	-5.07083	1.36622e-34	3.00681e-34	1.00368	0.896313
rs5001601	G	T	-4.10339	6.02521e-34	1.23697e-33	0.929891	0.643815
rs36672	G	A	3.71669	1.04548e-31	1.77264e-31	0.267263	1.36013
rs6075350	G	C	-4.93243	8.95496e-27	1.09291e-26	0.187313	0.0086461
rs12125606	C	T	4.72801	1.65319e-37	4.87018e-37	0.0207939	0.551236
rs9308843	A	G	3.03742	1.80818e-45	1.27762e-44	0.122993	1.03917
rs713982	A	C	-6.02749	7.69453e-49	8.55732e-48	1.53493	0.0233647
rs9907212	C	G	3.01207	3.86249e-27	4.78863e-27	0.0859084	0.491031
rs11164963	A	C	-4.89975	5.18015e-50	7.21192e-49	1.45903	0.0413882
rs28727466	G	A	-6.22614	1.96766e-55	8.50164e-54	1.38103	0.0157219
rs3217874	C	T	4.67394	5.0146e-24	5.60342e-24	1.0327	3.67124
rs4547694	A	G	2.63881	6.1256e-15	6.18483e-15	0.0552101	0.283862
rs3847136	A	G	-3.09418	2.31495e-14	2.33295e-14	0.098911	0.0381836
rs6426021	A	G	1.88339	6.76586e-24	7.52674e-24	0.00495055	0.013668
rs10876000	G	C	-1.88158	1.11987e-22	1.21069e-22	0.536852	0.15949
rs10026905	A	G	6.01322	1.85838e-38	6.19434e-38	0.615051	1.56599
rs7103178	C	T	-3.17693	1.35767e-42	7.03928e-42	0.326209	0.061509
rs13252601	G	A	5.61463	2.05397e-59	3.6766e-57	0.0631296	3.0942
rs2945236	G	A	2.53009	8.50033e-32	1.4524e-31	0.856652	1.61588
rs28432811	T	C	3.24646	9.74744e-18	9.99744e-18	0.289519	0.595489
rs4655357	A	G	6.18192	3.75263e-39	1.35636e-38	0.325634	0.478733
rs7244510	T	A	4.3044	1.60544e-44	1.01597e-43	0.0256091	0.547729
rs921407	A	T	4.82472	1.79224e-52	4.03415e-51	0.0234507	0.782435
rs3752574	C	T	-4.71776	2.25422e-29	3.18917e-29	2.54706	0.94042
rs4795529	A	G	-5.83987	4.46483e-32	7.81709e-32	1.58258	0.0383981
rs11702306	C	T	-6.69657	6.80975e-37	1.87483e-36	1.10091	0.365592
rs7537276	G	A	-6.77782	8.53731e-37	2.32045e-36	0.823006	0.220382
rs2026758	A	T	-1.62677	1.67996e-23	1.84756e-23	0.0935129	0.0302807
rs3104386	G	T	-5.87011	1.17081e-35	2.86528e-35	0.824233	0.476048
rs4665898	A	G	-7.33008	8.45665e-37	2.30185e-36	0.9903	0.0280901
rs6427038	C	G	4.78965	2.37611e-50	3.54436e-49	0.0295686	0.882999
rs113938769	A	G	-5.62807	1.29314e-36	3.45727e-36	4.0715	3.99208
rs2868362	G	A	3.99337	2.15445e-28	2.8426e-28	0.0658664	1.12376
rs62064630	C	A	-4.39375	4.39446e-29	6.07979e-29	0.871689	0.488154
rs12921129	C	T	4.8079	5.23427e-34	1.08585e-33	0.212495	2.88745
rs170775	G	A	-3.73581	2.21458e-24	2.49613e-24	0.340846	0.180268
rs2822754	G	A	2.31156	2.23979e-35	5.34225e-35	0.0185938	0.0923033
rs6883426	C	T	2.55222	1.14358e-28	1.53856e-28	0.305872	1.11918
rs412730	A	G	3.51111	1.16584e-24	1.3276e-24	0.199502	0.253292
rs532545	C	T	4.15322	8.83424e-52	1.72062e-50	0.03034	0.640272
rs74005759	G	A	3.45303	3.83019e-21	4.04998e-21	0.388492	0.688991
rs12460105	A	G	3.0735	1.62153e-38	5.43741e-38	0.0557212	0.676209
rs1963413	G	A	2.24767	5.82772e-20	6.09527e-20	0.596487	3.03373
rs3820781	A	C	4.33434	2.29025e-27	2.863e-27	0.263855	0.454064
rs1376587	C	T	4.43593	2.41915e-34	5.16682e-34	0.732694	1.21622
rs7331465	T	C	4.677	2.06908e-50	3.16165e-49	0.0132205	0.401898
rs266720	C	A	7.16214	8.36166e-34	1.69808e-33	0.967555	3.18083
rs2303088	T	G	5.15431	2.86245e-30	4.30742e-30	1.02026	1.9116
rs6929872	C	T	4.45014	1.10643e-34	2.45662e-34	0.0808508	1.84338
rs4919690	T	C	-1.9408	7.60997e-26	8.96174e-26	1.14907	0.350667
rs4968207	C	G	-4.31391	3.15303e-22	3.38152e-22	1.12864	0.481056
rs11191922	A	T	4.50082	1.07014e-55	5.36354e-54	0.0333052	0.824254
rs139947	A	G	5.45651	3.39926e-40	1.35215e-39	0.312392	1.83672
rs5995441	T	C	-2.12665	1.01499e-31	1.72329e-31	0.338796	0.105158
rs2273058	A	G	-2.97615	1.60765e-28	2.13841e-28	0.555221	0.0679818
rs3735894	A	G	-5.73482	2.05041e-29	2.91178e-29	0.65385	0.442334
rs6055357	G	C	-5.15874	1.22101e-34	2.69827e-34	1.27465	0.0499086
rs3737794	C	G	-1.60284	2.84033e-23	3.10643e-23	3.05528	1.04809
rs17817950	G	A	-2.26021	2.37547e-24	2.67588e-24	0.498198	0.103626
rs5945377	G	C	-5.31831	2.34067e-25	2.71729e-25	0.555937	0.323294
rs6911915	T	C	6.72264	1.1693e-34	2.59011e-34	0.129107	0.568838
rs79980806	T	C	-5.43065	4.69184e-55	1.7462e-53	0.618448	0.0136644
rs75413213	G	A	5.16682	1.23367e-27	1.56192e-27	0.507186	2.13356
rs2683599	C	T	-2.51118	3.2007e-33	6.11593e-33	5.15897	1.15544
rs10149569	A	C	5.01239	2.39531e-33	4.61979e-33	0.0267054	0.586094
rs12466668	A	G	4.19148	3.99363e-43	2.18199e-42	0.0125575	1.60361
rs2255701	C	T	2.73641	3.52053e-27	4.37043e-27	0.0929988	0.62315
rs10887076	A	G	-5.35242	2.30784e-49	2.87257e-48	0.286386	0.00613704
rs13212123	G	C	-3.24106	7.91507e-11	7.93407e-11	0.37964	0.0558166
rs58562493	T	G	-4.91422	3.6013e-25	4.1551e-25	0.748947	0.238581
rs516908	C	G	-5.71065	4.71794e-29	6.501e-29	1.75856	0.048746
rs2417563	A	G	4.23064	1.24745e-26	1.51263e-26	0.0749534	0.277558
rs7613282	C	T	3.07018	5.02214e-37	1.40254e-36	0.0190381	0.159896
rs2426192	G	T	-2.61939	3.20174e-28	4.18184e-28	2.90386	0.965382
rs73955199	T	C	-6.47296	6.21581e-41	2.68566e-40	1.03256	0.160117
rs6669807	A	G	-6.15397	4.4869e-33	8.46276e-33	1.46238	0.474828
rs7096745	C	A	2.83433	1.64397e-23	1.80957e-23	0.0322424	0.231443
rs144933590	A	G	-4.71387	8.33712e-31	1.30471e-30	0.35456	0.280136
rs6661035	G	C	6.3576	8.98117e-33	1.6541e-32	0.0329908	1.8677
rs2269152	T	C	1.57558	7.00163e-26	8.25051e-26	0.034179	0.101872
rs36027499	A	G	5.8378	1.53756e-44	9.78254e-44	0.237145	2.73068
rs4548657	C	G	2.02984	1.15267e-29	1.66138e-29	0.0023487	0.00843414
rs303068	A	C	5.53215	2.30351e-40	9.3307e-40	0.163706	0.609871
rs12470663	C	T	6.07969	1.98632e-33	3.8627e-33	0.180748	0.653304
rs12459781	T	C	3.92754	1.26332e-28	1.69419e-28	0.0800902	0.841843
rs3809357	T	A	-5.69472	1.25112e-58	1.56765e-56	0.943245	0.0175512
rs4447485	C	T	2.78099	5.36211e-18	5.50716e-18	0.487884	0.603393
rs4830979	A	G	-3.09854	1.88372e-24	2.1296e-24	0.149332	0.118895
rs8113183	C	G	-2.46896	1.71189e-30	2.61797e-30	1.03652	0.241932
rs11585450	G	C	1.79439	9.18416e-26	1.07818e-25	0.806956	2.40882
rs2717694	C	T	-5.1236	1.36115e-47	1.24795e-46	0.365657	0.0104528
rs56247000	G	A	-4.61783	7.72004e-38	2.38587e-37	0.680628	0.290007
rs8079619	C	T	-1.77401	2.41649e-16	2.45237e-16	0.703347	0.398082
rs536111712	T	G	-3.63635	6.00553e-33	1.11812e-32	0.451219	0.310802
rs7171953	T	C	3.05281	1.32096e-32	2.40112e-32	0.260549	0.892608
rs622656	C	T	-1.67309	1.07491e-26	1.30679e-26	0.774589	0.291985
rs9442369	A	G	-5.87229	1.1968e-32	2.18282e-32	0.700652	0.261123
rs2585527	G	A	3.92822	1.90803e-40	7.83857e-40	0.065506	1.12089
rs74127051	A	T	-2.05342	4.22763e-33	8.00185e-33	0.978422	0.226284
rs2728932	G	A	-5.63457	5.02902e-37	1.40342e-36	0.385348	0.0529189
rs76162903	A	G	6.49167	4.54544e-31	7.26767e-31	1.08056	3.08482
rs2374525	C	A	-2.67307	8.20132e-32	1.4045e-31	1.89715	0.403266
rs2487675	A	G	-1.71941	5.60467e-29	7.70027e-29	2.90357	1.0889
rs11881637	G	A	-2.46822	3.99833e-36	1.02592e-35	0.0565242	0.0102147
rs174576	C	A	-4.93761	9.49498e-32	1.6172e-31	0.930576	0.489982
rs2796839	A	C	6.41223	3.08342e-38	9.95753e-38	0.184867	0.89367
rs6133489	T	C	5.61414	2.0426e-38	6.74111e-38	0.291723	0.830512
rs1616349	C	A	5.74111	2.79179e-49	3.41835e-48	0.0224819	1.42933
rs3130978	G	A	1.64675	3.69489e-18	3.79794e-18	0.517353	1.39741
rs17217404	C	T	5.92552	3.62142e-43	1.99019e-42	0.0170125	2.74322
rs10782959	A	G	-4.42236	9.21678e-33	1.69583e-32	6.2296	1.94529
rs6896970	T	G	-3.91241	4.56993e-39	1.63292e-38	0.520725	0.0321154
rs6779372	T	G	-6.10923	4.14765e-36	1.06278e-35	1.49018	0.830856
rs7553102	T	C	-5.14049	4.13004e-54	1.31566e-52	0.436195	0.00901918
rs12216661	G	A	3.40751	1.36145e-55	6.37538e-54	0.00108017	0.0354872
rs2240349	C	T	4.59799	2.58004e-46	1.99145e-45	0.025991	0.788028
rs3758031	A	C	5.25786	7.21834e-45	4.81095e-44	0.022898	1.01082
rs7031163	C	T	4.75537	2.86576e-34	6.08267e-34	0.00591723	0.427751
rs10812784	T	C	5.06513	1.07988e-37	3.26571e-37	0.377416	0.689568
rs1234694	G	A	-6.40055	2.71095e-28	3.55688e-28	1.36559	0.370686
rs10886529	G	A	-3.12741	7.07612e-47	5.92408e-46	0.63963	0.0723216
rs12030741	G	C	4.26481	2.86603e-41	1.28869e-40	0.0173038	0.372348
rs10932774	G	A	2.03684	5.05507e-19	5.2376e-19	0.407767	0.819941
rs8068683	T	G	4.85335	2.95826e-40	1.18425e-39	0.591451	1.32857
rs4357015	C	T	5.90028	9.55389e-30	1.38714e-29	0.0323923	1.32939
rs7667580	T	C	6.47459	1.49328e-31	2.50144e-31	0.354049	0.905482
rs2298699	C	A	-3.53317	8.71136e-34	1.76338e-33	1.5003	0.128584
rs60526731	A	G	-4.32339	1.477e-44	9.42625e-44	1.26429	0.0614378
rs2252259	T	G	-2.7266	3.79363e-30	5.64986e-30	0.411464	0.165532
rs1693236	C	A	-4.01928	1.90944e-24	2.15747e-24	1.18953	0.527442
rs281797	C	T	-6.82911	2.66512e-37	7.70037e-37	1.18294	0.552888
rs3108245	G	A	-5.81947	1.2223e-30	1.88925e-30	1.23114	0.204009
rs641104	A	G	6.69618	2.05225e-37	6.00344e-37	1.12736	2.13698
rs2959174	G	T	6.20745	3.25087e-53	8.66669e-52	0.0556221	4.75051
rs2235503	C	A	-4.70265	2.39009e-26	2.86765e-26	1.48331	1.28256
rs7245624	G	A	2.01052	2.76751e-25	3.20193e-25	0.408307	0.949208
rs62389638	T	C	-5.39497	3.39264e-37	9.68333e-37	1.00751	1.05481
rs9930569	C	G	-4.31926	3.1412e-23	3.4305e-23	0.560211	0.197573
rs7846316	G	T	-4.79375	1.37864e-41	6.37428e-41	1.26357	0.045493
rs2421565	A	G	4.59271	1.38403e-47	1.26583e-46	0.0558687	1.59545
rs9644859	G	A	6.05238	9.24655e-40	3.54671e-39	0.338243	0.565965
rs12656671	G	A	-3.0725	3.10752e-31	5.04586e-31	1.15065	0.128534
rs28719520	G	A	-4.84813	1.336e-26	1.61897e-26	0.967306	1.16012
rs13330350	C	T	-6.64277	8.11714e-32	1.39072e-31	0.25368	0.00309648
rs16984980	C	A	5.63216	1.03931e-29	1.5055e-29	0.034228	1.14724
rs73299040	G	A	4.74652	5.28101e-34	1.09434e-33	0.0165336	0.448108
rs61950374	C	T	-3.65847	1.03233e-26	1.25664e-26	1.03631	0.445301
rs967591	G	A	-4.21937	8.73445e-24	9.67092e-24	0.756825	0.307682
rs3749810	A	C	5.2014	4.99594e-28	6.46685e-28	2.3419	2.97317
rs2517705	C	T	5.36999	1.72301e-35	4.15179e-35	0.618316	1.44503
rs9552077	T	G	3.94105	2.57247e-28	3.37754e-28	0.903811	0.973726
rs601663	A	G	6.50367	2.19594e-29	3.11023e-29	0.0121779	0.738205
rs17523609	C	T	8.37472	5.56768e-34	1.14994e-33	0.702114	2.218
rs2288239	T	C	-4.99164	2.43679e-57	1.76152e-55	0.646848	0.0142267
rs1170158	G	T	-1.71527	3.28214e-29	4.58645e-29	0.029686	0.0091548
rs740644	C	G	4.30492	2.17594e-29	3.08422e-29	0.0246095	0.731292
rs12897925	C	G	-4.3692	4.17139e-31	6.68668e-31	1.26946	1.43913
rs2964957	A	G	3.43507	1.10353e-32	2.01564e-32	0.557312	1.69313
rs17523380	C	T	3.53005	1.20487e-23	1.33091e-23	0.0101048	0.119541
rs9923925	G	A	7.17061	7.33306e-61	2.50591e-58	0.00636102	0.916404
rs3803354	C	T	-6.58975	4.8436e-32	8.45268e-32	2.94975	0.789916
rs56777251	C	T	4.27577	1.17899e-26	1.431e-26	0.363955	0.800366
rs11177656	T	C	-5.55165	2.52252e-31	4.14068e-31	1.01247	0.326652
rs13386385	G	T	2.15953	1.15263e-16	1.1726e-16	0.16609	0.658428
rs7308123	T	C	-6.0119	2.56445e-41	1.15724e-40	0.579021	0.0083421
rs7525917	A	G	-6.56319	1.19753e-57	1.04686e-55	1.0968	0.0109554
rs8006288	A	G	5.42293	6.59597e-44	3.94185e-43	0.162637	0.516142
rs12443730	T	C	5.53283	5.09528e-43	2.74794e-42	0.00355118	0.163962
rs7864256	T	C	3.98328	6.38172e-30	9.36334e-30	0.0398144	0.468622
rs4332153	C	T	-5.43041	7.96023e-53	1.92194e-51	0.922607	0.0188417
rs1756867	T	C	3.6602	1.90953e-24	2.15747e-24	0.957817	1.07191
rs7486135	C	T	-7.35649	2.09718e-50	3.19161e-49	2.25212	0.0135029
rs10474433	T	C	5.65809	8.75515e-36	2.17663e-35	0.368119	0.925221
rs61002661	T	A	-4.9775	2.85259e-26	3.40409e-26	0.642591	0.389687
rs4723189	C	T	-6.16955	4.11029e-31	6.59155e-31	4.33381	0.901212
rs7153641	C	T	-2.47652	5.57781e-32	9.69795e-32	0.591916	0.15998
rs4458796	G	A	-4.19549	1.55471e-34	3.39777e-34	1.10247	1.26612
rs57443824	A	G	4.93187	3.35961e-30	5.02538e-30	0.02449	0.49859
rs16944613	A	G	3.78955	1.99544e-24	2.25251e-24	0.914403	1.66935
rs1102560	C	G	-5.67768	4.0186e-31	6.45001e-31	0.946855	0.0225534
rs3008651	T	G	-5.06119	1.19958e-30	1.85488e-30	0.904169	0.273948
rs1863837	C	T	-5.76933	7.89025e-35	1.78374e-34	0.775707	0.234586
rs941207	C	G	-7.84743	8.34767e-55	2.96027e-53	2.30915	0.00755114
rs186659	G	A	-5.57804	7.08852e-40	2.74133e-39	1.02595	1.27749
rs9398635	C	G	-2.10004	6.11287e-24	6.81444e-24	3.20056	1.24767
rs2529537	T	C	-7.7109	3.15304e-61	1.31692e-58	1.22095	0.00572391
rs968430	C	T	3.10615	6.54546e-23	7.10699e-23	0.581811	3.01786
rs11245918	T	C	6.28546	4.40126e-33	8.30956e-33	0.394234	0.947646
rs13405135	C	T	-4.11723	9.11868e-32	1.55522e-31	1.26648	1.23501
rs9819838	A	C	4.15844	5.77704e-41	2.49895e-40	0.0655856	1.49094
rs5762809	C	T	4.42343	7.41032e-23	8.03443e-23	0.63916	0.91818
rs7131178	A	T	5.03515	1.59387e-45	1.13258e-44	0.018655	3.7088
rs7492678	T	G	7.20292	1.69463e-48	1.78435e-47	0.00966447	1.62733
rs7796976	A	G	7.13281	1.57508e-34	3.44027e-34	0.282181	1.16125
rs6757941	G	T	1.77631	8.56271e-37	2.32567e-36	0.00905395	0.0310142
rs293399	C	G	-2.40575	7.58549e-28	9.71842e-28	1.32045	0.321752
rs12783782	G	A	2.98526	6.09407e-25	6.99255e-25	2.4143	1.63732
rs9384906	C	T	-4.0925	2.8172e-30	4.24293e-30	1.13109	0.415422
rs6587206	T	C	5.34466	5.67825e-31	9.02136e-31	2.03452	2.44431
rs10797834	T	G	-5.47071	4.88238e-33	9.18103e-33	0.444232	0.0166657
rs79709502	C	G	2.69208	1.66005e-24	1.88126e-24	0.198034	1.18333
rs2246057	C	G	5.60328	3.91943e-57	2.77263e-55	0.0115018	0.56605
rs312788	T	G	-1.94663	2.62397e-29	3.69558e-29	2.89451	0.825281
rs878939	A	G	-1.80562	1.1292e-34	2.50423e-34	0.0367716	0.0105188
rs6424889	G	C	-4.83005	3.69908e-34	7.78983e-34	1.26701	0.45594
rs7302435	C	T	-4.52402	6.14447e-44	3.68374e-43	2.33225	0.311917
rs698029	A	G	-4.77774	2.50673e-23	2.74557e-23	0.798387	0.0133689
rs61813286	G	C	-2.33062	1.76044e-10	1.76326e-10	0.128912	0.0298925
rs1665649	T	C	-5.15045	3.63011e-41	1.61295e-40	0.622356	0.0171233
rs76087148	A	C	5.10072	1.94161e-33	3.78946e-33	0.678539	1.42409
rs12827646	G	A	-6.01866	3.20086e-30	4.79555e-30	0.954566	0.296594
rs4671991	G	A	6.87025	2.83034e-42	1.40917e-41	0.427541	1.62072
rs879284	G	A	-6.43892	1.82667e-31	3.03691e-31	0.460907	0.00645025
rs2524091	C	T	2.87281	9.95629e-17	1.01342e-16	0.169577	0.95498
rs1527454	G	A	-2.18919	6.77439e-34	1.38321e-33	0.0649826	0.014249
rs7641495	T	C	4.83618	9.8214e-50	1.29086e-48	0.0492668	1.55818
rs16943838	C	T	-6.53397	1.16414e-40	4.90584e-40	1.08719	0.464226
rs6073241	G	A	-2.53413	1.86364e-26	2.2446e-26	0.13998	0.0241667
rs8102149	G	T	3.78882	6.78343e-49	7.68039e-48	0.0407993	0.61149
rs1322816	C	A	-2.52823	7.86653e-17	8.0158e-17	0.0694053	0.0631779
rs9890924	G	A	2.28543	7.05683e-22	7.53597e-22	0.376688	1.88811
rs805262	C	T	-4.36644	4.65167e-27	5.74618e-27	0.276374	0.17197
rs6585794	C	G	-4.90275	3.87522e-43	2.12656e-42	0.802504	0.0264178
rs2682563	T	C	-2.15143	2.46034e-31	4.04213e-31	1.36066	0.532363
rs2340998	T	G	-3.76762	1.45494e-24	1.6518e-24	0.960866	0.889433
rs2562145	C	G	-2.97615	2.17831e-31	3.59607e-31	0.830839	0.0904698
rs3813572	T	C	-2.5996	2.43182e-41	1.10002e-40	0.391453	0.0613543
rs12594923	T	C	-5.62529	5.89321e-31	9.33525e-31	2.18479	0.666313
rs3212774	A	G	-2.57721	3.812e-35	8.89466e-35	0.145309	0.0216031
rs3806301	C	T	4.35482	8.8771e-41	3.77905e-40	0.0642287	1.3229
rs61942438	C	T	4.04113	1.90601e-28	2.52544e-28	0.0349373	0.0959445
rs12431034	T	G	-4.30182	6.68567e-50	9.10559e-49	0.265566	0.0115268
rs3806288	C	A	8.09503	2.6887e-43	1.50176e-42	0.290349	1.27521
rs9322225	G	C	-3.01521	9.50554e-41	4.042e-40	13.5337	1.64482
rs7155887	A	G	-3.96572	7.74166e-23	8.39126e-23	0.299553	0.01084
rs9894487	A	G	2.38275	3.12887e-28	4.08808e-28	0.189791	1.05665
rs10936600	A	T	5.35312	9.67068e-32	1.64564e-31	0.0166977	0.486914
rs1386830	G	T	5.58186	2.41247e-30	3.65664e-30	0.0201312	0.686307
rs62178712	C	A	6.36158	1.35242e-39	5.10415e-39	0.819694	1.50421
rs6138534	G	C	-2.94146	8.53278e-12	8.56011e-12	0.179987	0.0245738
rs4150530	G	T	5.80582	1.36975e-52	3.21805e-51	0.0108156	0.660729
rs7729031	C	T	5.09648	1.78179e-50	2.75627e-49	0.0130456	0.544616
rs2427796	T	A	4.20954	3.26513e-29	4.56608e-29	0.976137	1.61627
rs12636851	T	C	4.82312	1.07417e-40	4.53684e-40	0.0385328	1.15553
rs12956161	A	G	-4.95562	4.26692e-48	4.15019e-47	1.05647	0.0279291
rs6807742	A	T	4.87893	3.14108e-52	6.78581e-51	0.0278173	0.851444
rs2267393	G	C	-4.98449	2.22534e-37	6.49462e-37	0.210762	0.00934079
rs3830119	T	C	6.36011	4.30611e-40	1.69494e-39	0.341801	0.976159
rs72674049	C	T	2.12539	3.20196e-33	6.11593e-33	0.40274	0.811302
rs198449	G	A	4.08929	2.09646e-43	1.1815e-42	0.101585	1.92273
rs2240811	T	C	-6.70181	9.72008e-35	2.17487e-34	0.905615	0.613638
rs479572	C	G	-4.81575	1.95698e-35	4.68255e-35	1.22904	0.0409745
rs35635063	C	T	5.6491	2.03431e-49	2.54052e-48	0.0130424	0.6634
rs749929	C	A	-1.84189	2.19623e-46	1.71992e-45	0.0436505	0.0121766
rs12899032	T	G	5.79416	3.9875e-48	3.91358e-47	0.0366207	2.1302
rs1429435	C	G	4.73062	8.44154e-32	1.44301e-31	1.31524	2.03781
rs61947049	C	T	1.87625	2.0886e-16	2.12248e-16	0.444215	1.55643
rs112770825	G	A	4.69144	1.74703e-29	2.4951e-29	1.37614	1.90778
rs12784396	C	T	4.78649	5.31216e-47	4.53828e-46	0.0642689	2.25285
rs2287756	G	C	4.15496	2.11702e-40	8.60313e-40	0.0441298	1.01482
rs9423354	T	C	5.66695	1.2918e-48	1.39537e-47	0.0221399	1.15278
rs73358778	C	T	-1.70296	1.87478e-16	1.90571e-16	3.42423	2.04844
rs11883544	A	G	-4.55714	2.63619e-39	9.68665e-39	0.722793	0.0325414
rs212532	C	G	-5.44719	1.34858e-27	1.70569e-27	1.18893	0.755055
rs1205233	G	A	1.63162	8.11738e-22	8.66115e-22	0.0547295	0.169585
rs2428557	C	A	-7.03033	4.17204e-35	9.71667e-35	1.4503	0.629454
rs2738785	T	C	-2.33925	9.52982e-19	9.84678e-19	0.520816	0.530097
rs12146099	G	A	-4.18187	9.31391e-40	3.56891e-39	0.523811	0.0280546
rs1558083	G	T	-2.38034	7.7648e-30	1.13263e-29	2.26912	0.6151
rs159143	T	G	-6.4802	2.46634e-33	4.74947e-33	0.696533	0.0107033
rs11263852	G	C	-3.12512	4.99538e-27	6.1566e-27	0.20725	0.0198227
rs2289763	C	G	7.03778	1.99348e-41	9.10511e-41	0.00434943	0.400042
rs1817097	G	A	5.36794	1.48127e-41	6.82366e-41	0.0253506	1.31731
rs8126	C	T	4.86312	6.59496e-38	2.05389e-37	0.778159	1.38652
rs2777840	G	A	-5.13224	5.25688e-29	7.23302e-29	0.554711	0.110916
rs729185	G	A	-5.11283	5.56272e-44	3.38354e-43	0.79963	0.50131
rs6858101	A	G	5.48516	3.56381e-29	4.96547e-29	0.0516989	1.59208
rs1696361	T	C	-6.78256	4.27718e-41	1.87826e-40	0.689568	0.202276
rs842707	C	T	1.74207	9.27525e-31	1.44311e-30	0.0372797	0.124706
rs2886506	T	G	-1.69044	4.78214e-40	1.87641e-39	0.0760117	0.023551
rs3824120	G	T	-5.45094	2.61934e-31	4.28277e-31	0.556919	0.175622
rs2382819	G	T	3.12916	2.55955e-28	3.36176e-28	0.108709	0.968308
rs6853079	A	T	-6.62302	1.471e-64	2.76474e-61	1.37337	0.0136588
rs35420592	T	C	3.51948	6.38365e-39	2.25104e-38	0.0413476	0.510503
rs2257136	G	T	5.4613	1.09233e-25	1.27955e-25	0.119258	0.285761
rs4790812	G	A	-3.78928	8.20052e-19	8.47793e-19	0.124821	0.0101845
rs12565220	C	T	3.17931	2.79306e-36	7.29612e-36	0.137011	1.34152
rs2069418	G	C	5.01683	1.49103e-49	1.89351e-48	0.0118867	0.445052
rs2717586	A	G	-6.79677	2.21318e-33	4.28391e-33	0.392532	0.125195
rs12296076	G	A	-3.22829	9.36714e-43	4.91775e-42	0.481714	0.0482107
rs12981209	C	T	5.5552	8.80475e-26	1.03396e-25	0.0229625	3.85868
rs11927424	A	G	-5.90386	5.48084e-30	8.08574e-30	0.956823	0.0211219
rs2423149	G	A	-5.5737	1.85057e-46	1.46757e-45	1.04791	0.0209009
rs251108	T	C	-7.98593	3.89193e-28	5.06396e-28	4.92285	0.12166
rs1436923	C	A	7.98587	8.98276e-36	2.23174e-35	0.192103	1.41583
rs62233383	G	T	4.92002	3.6263e-29	5.04861e-29	0.558932	0.765939
rs12504779	C	G	5.59499	5.67754e-43	3.04449e-42	0.420625	0.842989
rs72779618	A	G	-7.49571	1.63149e-28	2.16935e-28	1.14923	0.340128
rs56021214	C	A	5.03826	5.9834e-40	2.32591e-39	0.0283386	0.934271
rs17822227	A	G	5.25191	2.64204e-32	4.70684e-32	1.72498	3.66802
rs10751216	C	T	6.8909	9.01323e-52	1.74643e-50	0.00785641	0.950811
rs9690885	C	T	-6.21376	2.83032e-35	6.70819e-35	1.49568	0.030074
rs742538	C	T	-2.15844	1.45823e-21	1.55151e-21	0.632187	0.179883
rs3763072	G	A	3.53904	1.00768e-19	1.05072e-19	0.160278	1.25125
rs4805801	C	T	5.99835	8.71701e-46	6.32118e-45	0.936774	1.09575
rs170142	C	G	4.98121	1.52841e-54	5.22298e-53	0.010677	0.449206
rs4819295	A	G	-5.96036	1.72643e-31	2.8779e-31	1.48992	0.464679
rs4442336	T	G	5.50319	4.22481e-47	3.66768e-46	0.0355719	4.73128
rs9661870	A	G	3.90727	2.02802e-25	2.35944e-25	0.431976	1.09898
rs10998585	G	C	-7.01296	9.71906e-38	2.96061e-37	0.785854	0.213505
rs906299	C	T	2.51319	1.0261e-28	1.38496e-28	0.324299	1.29142
rs10889118	C	T	-2.45334	5.68912e-34	1.17309e-33	1.17646	0.674688
rs11024672	G	C	-2.45661	5.68323e-45	3.82854e-44	0.0456868	0.00832294
rs2736426	C	T	-2.58413	2.11147e-30	3.21596e-30	1.64257	0.366275
rs6808387	C	T	-1.70251	5.21537e-16	5.28283e-16	1.7071	0.467731
rs7632501	T	C	-5.17635	7.57509e-30	1.10625e-29	0.839154	0.363572
rs1438375	T	C	5.29413	2.24199e-28	2.95189e-28	0.0293287	0.694143
rs7623657	T	C	6.18203	2.35069e-33	4.53606e-33	0.665662	1.14035
rs2294717	C	T	-1.46395	4.85423e-22	5.19415e-22	0.0279408	0.0101285
rs3812623	A	G	-5.64784	1.12475e-35	2.75615e-35	0.665682	0.0199097
rs76409885	C	T	-2.02457	5.72283e-17	5.83301e-17	0.246662	0.0799384
rs10876096	A	G	2.34142	4.67918e-24	5.23951e-24	0.243044	1.24948
rs4539165	G	T	-4.21976	5.15682e-27	6.35141e-27	1.32074	0.361355
rs35936125	C	G	4.31968	2.07136e-15	2.09477e-15	0.113829	1.7969
rs964993	G	A	-2.84955	4.67796e-24	5.23951e-24	0.782077	1.24538
rs174535	T	C	-5.21731	5.33656e-29	7.33728e-29	0.855974	0.852965
rs13020391	C	T	8.50544	5.74136e-35	1.31999e-34	0.115928	1.35831
rs13006598	T	C	4.51258	2.12174e-26	2.55138e-26	0.805391	3.54584
rs203877	T	C	6.41945	3.34102e-49	4.06437e-48	0.277897	3.15883
rs10876087	C	T	-5.55136	1.25674e-41	5.86114e-41	0.687712	0.428789
rs74999629	G	A	-1.5763	2.10423e-21	2.23315e-21	0.476587	0.207029
rs11698203	A	G	4.91618	4.75642e-55	1.75288e-53	0.0400587	1.21502
rs61173069	T	G	-5.00663	6.98487e-51	1.15159e-49	0.980468	0.029777
rs12192697	T	C	8.06398	1.42738e-33	2.82842e-33	0.339617	2.9257
rs62404966	C	T	4.711	9.27278e-33	1.7053e-32	1.16635	1.36122
rs1755498	A	G	3.65437	3.16815e-44	1.94275e-43	0.144684	2.01228
rs2057069	T	A	4.01002	1.11826e-21	1.1925e-21	0.4334	0.696039
rs3806408	C	A	-3.20792	3.74638e-22	4.01443e-22	0.182347	0.0112952
rs1317391	C	T	2.97916	1.72035e-21	1.82781e-21	0.100341	0.637068
rs13387999	C	T	6.09142	3.95385e-52	8.39692e-51	0.011821	1.01587
rs77784136	C	G	-1.70133	2.20015e-21	2.33428e-21	0.0291191	0.00993242
rs2240336	C	T	2.51804	1.20051e-37	3.61595e-37	0.885006	4.03761
rs2645643	C	T	-1.80281	3.0092e-30	4.5192e-30	0.0752219	0.0215598
rs7130416	T	C	4.61332	2.55023e-26	3.05005e-26	0.600379	1.57687
rs12288153	T	G	2.9292	1.42796e-26	1.72817e-26	0.313976	0.830044
rs4324364	C	T	2.74214	1.4825e-40	6.20569e-40	0.0101997	0.068242
rs9812878	T	C	4.8064	5.848e-49	6.74314e-48	0.0154121	0.460202
rs7305995	C	G	-7.06445	1.5389e-32	2.78513e-32	1.69912	0.0190663
rs7875843	C	T	4.8284	2.95298e-33	5.65761e-33	0.0476926	0.904049
rs11022331	G	A	-4.81853	1.11303e-28	1.49853e-28	1.0285	0.260088
rs2070766	C	G	1.72889	2.98084e-15	3.01209e-15	0.754311	1.89883
rs11720750	A	T	2.13068	2.00891e-48	2.09182e-47	0.162954	1.2888
rs5756069	C	T	-1.71607	1.66423e-38	5.57561e-38	9.89141	4.13311
rs73069539	C	T	-1.66637	1.60911e-22	1.73264e-22	0.0485679	0.0169726
rs1118001	T	C	8.33372	6.00556e-31	9.50521e-31	0.156449	1.0446
rs729402	C	T	5.13037	9.01417e-32	1.5381e-31	0.524141	0.759223
rs10520157	G	T	4.48055	1.50357e-34	3.29557e-34	0.0150434	0.366646
rs10066669	C	T	-6.63712	1.31308e-36	3.50807e-36	0.232204	0.0658282
rs12802515	G	A	-2.90432	4.73814e-21	5.00441e-21	0.175639	0.027989
rs3212361	G	A	5.04551	3.21662e-34	6.80048e-34	0.494687	0.783696
rs6760765	A	T	-2.20843	5.84159e-35	1.34221e-34	1.62199	0.780083
rs10826451	A	T	-2.54342	3.83268e-46	2.88718e-45	2.58272	0.470984
rs3745164	C	T	-2.1614	5.74997e-18	5.90389e-18	0.226759	0.063131
rs113622932	G	T	-2.13534	9.58244e-38	2.92611e-37	0.0339896	0.00773652
rs10797846	A	T	6.35507	1.04036e-34	2.31952e-34	0.0242754	1.47844
rs2526882	G	A	-1.95344	3.10101e-32	5.50206e-32	1.39499	0.876829
rs6000756	T	C	-4.31781	4.91876e-28	6.36915e-28	0.891837	0.474423
rs1124765	T	G	1.89239	1.72545e-17	1.76537e-17	0.061769	0.191421
rs990999	G	A	-4.26172	1.45708e-39	5.47169e-39	1.09264	0.0507282
rs1813348	C	T	-5.49526	2.7449e-33	5.26458e-33	0.860202	0.286044
rs11006956	C	T	-5.08047	2.32442e-32	4.15675e-32	0.877991	0.371796
rs17677316	G	A	3.1991	8.90557e-34	1.79979e-33	0.0262949	0.245434
rs1784459	C	A	6.59041	6.8491e-41	2.9525e-40	0.0066765	0.458097
rs6037083	T	C	-4.45303	1.67388e-44	1.05495e-43	1.07844	0.0420715
rs6424915	T	A	-6.33997	1.07524e-31	1.819e-31	2.67934	0.0434155
rs2426360	G	A	-6.50201	3.79578e-34	7.989e-34	1.14696	0.417426
rs2862842	G	A	2.91284	1.86703e-35	4.47588e-35	0.00800576	0.059812
rs10420072	C	T	5.95022	2.14249e-38	7.05838e-38	0.0537929	0.898382
rs12930850	A	G	7.50658	3.41666e-35	8.02702e-35	0.137123	1.02006
rs111616535	A	G	5.54287	1.67547e-44	1.05495e-43	0.0252277	1.51976
rs3760254	T	G	-5.28502	1.64809e-44	1.0412e-43	2.09377	0.0521863
rs28364704	G	C	5.04693	2.09015e-45	1.46583e-44	0.0438651	1.47465
rs117698521	G	C	-5.28337	4.45711e-30	6.61178e-30	4.18723	2.57491
rs117846498	C	T	-4.99478	1.90721e-33	3.72619e-33	0.743096	0.033617
rs17554917	C	T	-2.53905	6.96731e-15	7.03279e-15	9.17972	1.95019
rs10013367	G	A	5.50847	5.96601e-30	8.78083e-30	1.60108	2.06599
rs5743854	G	C	7.35937	2.07374e-57	1.55904e-55	0.00606364	1.05797
rs6503934	T	C	3.23481	7.3672e-39	2.58092e-38	0.0821997	0.933092
rs66494727	C	T	-5.09446	1.05023e-33	2.10662e-33	0.729963	0.728924
rs1220653	G	A	2.55001	4.09401e-17	4.17623e-17	0.12054	0.620552
rs13081630	G	T	5.20738	2.82023e-50	4.15735e-49	0.197646	1.12586
rs2241444	C	T	5.82935	2.56545e-51	4.54884e-50	0.0139306	1.00721
rs918782	T	C	6.61996	1.25671e-31	2.11933e-31	0.0199145	1.17736
rs10030952	C	T	-6.49143	4.02091e-49	4.76801e-48	1.44585	0.011599
rs72851216	C	T	-6.21135	3.99091e-38	1.27134e-37	1.2641	0.273163
rs657420	C	T	-4.36522	1.35532e-30	2.09054e-30	1.01375	0.341554
rs4613596	A	G	5.0691	2.36159e-31	3.88499e-31	0.69724	1.46613
rs72841123	G	A	-2.66362	1.69573e-33	3.32858e-33	0.582212	0.0887986
rs112358601	C	T	-5.03769	5.74928e-42	2.75306e-41	0.990315	0.0265982
rs79322116	G	A	6.41073	1.135e-33	2.27182e-33	0.017025	1.04638
rs3759667	A	G	2.31403	3.33937e-18	3.43439e-18	0.0455169	0.0786048
rs4148848	G	A	-5.27224	6.62203e-34	1.35431e-33	3.64758	2.01757
rs34743335	A	T	4.52733	5.82752e-31	9.23509e-31	0.175371	0.694417
rs7007	T	C	-5.50809	2.15824e-26	2.59444e-26	1.80332	0.727359
rs17465052	G	A	4.1629	3.57767e-35	8.38432e-35	0.294673	0.71893
rs10516657	A	T	5.62709	1.8167e-30	2.77714e-30	0.0189262	0.644917
rs10860001	C	T	-4.7576	3.74833e-45	2.57586e-44	1.25559	0.113572
rs1570666	C	G	4.21381	1.13269e-52	2.67785e-51	0.0214346	0.454148
rs8049323	A	G	-5.38373	3.2057e-29	4.48799e-29	0.551339	0.625646
rs2511653	C	T	4.95877	9.12426e-53	2.18459e-51	0.0253776	0.792378
rs62433083	C	T	6.29744	6.69376e-54	2.06245e-52	0.00626993	0.488871
rs3813115	G	A	-2.56892	1.15958e-36	3.11792e-36	0.182309	0.0294591
rs10054548	G	T	8.37988	8.18087e-38	2.51858e-37	0.0598364	4.02696
rs1489953	G	C	-3.85699	1.78155e-27	2.24275e-27	1.62019	0.800704
rs1271351	C	T	2.23117	5.98178e-21	6.30906e-21	0.359524	2.22455
rs28372757	G	A	-5.1047	8.20369e-27	1.00252e-26	0.552889	0.00706273
rs8041756	G	A	-6.84864	1.237e-25	1.44675e-25	0.378368	0.0422385
rs4535042	T	G	-7.09935	4.41129e-30	6.5464e-30	7.57569	2.48311
rs2878417	G	A	7.11162	8.36246e-24	9.26724e-24	0.0262241	2.41331
rs2490663	A	G	3.43744	7.28659e-36	1.82968e-35	0.0874397	1.06669
rs11655132	G	A	5.8465	1.53896e-50	2.42048e-49	0.0203384	1.55207
rs4868204	C	T	3.95544	2.7314e-26	3.26154e-26	0.0507265	0.0886285
rs4920575	C	T	-4.54939	2.33511e-30	3.54225e-30	1.24746	0.464785
rs1548634	T	C	-3.54221	7.18766e-18	7.37604e-18	0.0360446	0.0149935
rs61177194	T	C	3.11466	7.97954e-30	1.1635e-29	0.294778	0.736079
rs13439740	C	T	2.11687	3.08108e-26	3.67209e-26	0.205116	0.884984
rs6519270	A	G	-5.42744	4.27087e-31	6.8374e-31	1.94687	0.033925
rs73061248	C	A	2.91294	6.29936e-31	9.94928e-31	0.0471665	0.400043
rs1776179	T	C	-3.42572	8.28414e-20	8.64522e-20	0.837503	0.300021
rs34681041	A	G	-1.8007	6.31799e-22	6.75081e-22	0.548194	0.20129
rs1108301	G	A	-2.31635	5.68493e-23	6.1762e-23	3.15904	0.836776
rs57398279	G	C	-6.17419	1.53204e-33	3.01965e-33	1.603	0.0766001
rs4458795	G	A	1.7591	6.49082e-24	7.22505e-24	0.603091	1.17967
rs1061427	G	A	2.77679	3.24837e-26	3.86657e-26	0.443166	2.61678
rs6969879	T	C	6.76939	5.24989e-58	5.48176e-56	0.0056231	0.642957
rs3097420	G	T	-7.0512	4.64941e-41	2.03223e-40	1.27798	0.0122312
rs6031456	A	G	-4.79546	6.61538e-50	9.07562e-49	1.14513	0.0377554
rs8079345	G	C	-4.57322	9.50768e-34	1.91324e-33	2.4661	1.32574
rs6729507	T	G	-5.76321	2.15704e-27	2.70007e-27	0.513255	0.219608
rs11086901	C	A	-2.89541	1.26669e-28	1.6981e-28	0.94766	0.136122
rs4713999	A	G	5.24701	5.088e-35	1.17697e-34	0.0311198	0.981042
rs73049222	G	C	4.37915	7.48873e-30	1.09448e-29	0.9893	2.32193
rs4721056	T	G	4.77292	1.0791e-35	2.65294e-35	0.316926	0.349675
rs2002756	T	A	-4.01055	3.2725e-38	1.05229e-37	2.18612	0.309398
rs12356434	G	A	-3.82866	1.32072e-39	4.99455e-39	1.2995	0.0908762
rs7765903	T	A	-5.37873	1.12901e-37	3.4088e-37	1.30885	0.123714
rs1531565	G	T	-4.87031	5.73024e-26	6.76719e-26	2.79025	0.786953
rs74252613	A	G	-6.26612	4.00664e-57	2.77263e-55	1.11313	0.0119097
rs62251383	A	G	-6.07031	2.12252e-34	4.567e-34	0.90106	0.426165
rs13201901	G	A	-5.48115	4.26906e-28	5.54122e-28	1.67671	0.519255
rs62019675	C	A	-5.75562	5.27997e-48	5.05023e-47	0.645459	0.0117408
rs1784220	G	T	4.29345	1.71931e-50	2.67061e-49	0.0237512	0.569916
rs1240707	C	T	4.85094	3.67831e-31	5.93424e-31	0.885298	2.29572
rs2235145	T	G	-4.66205	4.51126e-47	3.88941e-46	1.4427	0.0502796
rs12450028	C	T	6.68021	7.31092e-38	2.26747e-37	0.385005	1.32849
rs6965883	A	G	1.65612	9.29732e-33	1.70814e-32	2.50363	6.16127
rs1135641	G	T	-5.3302	3.78674e-52	8.0877e-51	1.4633	0.181094
rs12078729	T	A	-1.52889	6.64503e-26	7.83522e-26	1.07818	0.375533
rs353247	C	T	4.26624	2.69086e-26	3.21415e-26	0.400556	0.774438
rs181887974	C	A	4.183	5.91633e-28	7.61888e-28	0.949926	1.7487
rs7756525	T	C	4.32311	9.41117e-31	1.46366e-30	0.192235	1.09751
rs13065867	C	T	-4.72968	1.82262e-34	3.94656e-34	0.676967	0.26778
rs6895696	G	A	-4.01608	4.01856e-20	4.20656e-20	0.833909	0.363999
rs10811652	A	C	3.95006	1.93389e-24	2.18435e-24	0.132715	0.336282
rs11196171	A	G	3.13001	1.31768e-20	1.38473e-20	0.0904095	0.605141
rs10485717	A	G	4.24042	2.56625e-42	1.28964e-41	0.0736488	1.82202
rs7309029	A	G	5.13316	4.3778e-32	7.67187e-32	0.486938	2.08197
rs56372945	A	G	5.1277	5.73975e-31	9.10752e-31	0.593063	1.02163
rs73145937	C	T	5.90688	6.64651e-53	1.68812e-51	0.0161817	1.00054
rs7064785	G	C	-2.69181	1.59111e-31	2.65822e-31	0.597632	0.0876817
rs9788905	T	C	1.63138	1.76429e-24	1.99698e-24	0.173947	0.538487
rs35813596	G	C	2.00182	1.37984e-26	1.67047e-26	0.142961	0.402895
rs589710	C	T	-1.86166	4.25269e-24	4.76479e-24	0.224551	0.0578505
rs79811093	G	A	4.41172	4.16615e-40	1.64157e-39	0.0553534	1.26208
rs72486684	G	A	4.12208	1.01265e-50	1.62673e-49	0.046275	0.82245
rs6065669	C	T	4.50008	6.66213e-28	8.56169e-28	0.23512	0.434937
rs10039048	T	C	5.02895	2.18789e-40	8.88152e-40	0.251013	0.713233
rs1264358	G	A	-4.77591	6.34557e-32	1.09871e-31	0.556728	0.247313
rs170234	T	C	4.53961	2.23431e-43	1.25517e-42	0.0196112	0.484341
rs1140993	G	C	-3.83436	1.95097e-33	3.80379e-33	0.718255	0.129921
rs4787645	C	T	6.48679	5.80054e-56	3.02837e-54	0.00805243	0.799648
rs73134512	G	C	-4.88346	7.39863e-51	1.21447e-49	0.130237	0.00438896
rs4976982	G	A	3.20949	6.29735e-31	9.94928e-31	0.0464056	0.533314
rs10421558	A	G	1.77654	3.26585e-23	3.56455e-23	0.0176655	0.0605228
rs8128323	C	T	-6.16993	1.4132e-35	3.41621e-35	2.32801	0.0457306
rs79299460	T	C	-2.66101	9.21942e-19	9.52868e-19	1.7051	0.516852
rs17526231	A	G	-3.98562	5.49979e-35	1.26833e-34	0.20099	0.0122606
rs56219350	C	G	4.63201	5.77145e-45	3.88102e-44	0.143777	0.775169
rs199474436	T	A	-3.8404	2.23026e-30	3.39004e-30	1.13428	0.0769447
rs321600	A	G	5.2547	1.27759e-56	7.39539e-55	0.0234311	0.8621
rs11646758	T	C	2.75906	9.12677e-44	5.35219e-43	0.119649	0.72232
rs909963	C	G	-3.77147	1.44311e-27	1.82402e-27	1.42879	1.72339
rs16833728	G	C	-3.76816	4.84193e-27	5.97336e-27	1.25454	1.66551
rs61801971	A	T	-3.56078	3.72613e-36	9.58693e-36	1.5808	0.12988
rs73313479	C	T	-4.40135	5.84418e-29	8.01761e-29	1.69091	0.34314
rs6437393	G	T	6.07969	9.85882e-32	1.67613e-31	0.0175924	0.806039
rs4526701	G	A	-4.01684	2.64075e-31	4.31216e-31	1.69909	1.32769
rs1355980	T	C	-3.34844	6.95603e-20	7.26931e-20	0.972773	0.140463
rs6498343	C	T	8.55162	2.31359e-39	8.55982e-39	0.277992	1.71062
rs12209186	C	T	-2.55484	8.9018e-31	1.38616e-30	0.489799	0.071702
rs482402	A	G	-4.13403	4.04436e-25	4.66056e-25	0.274372	0.118005
rs7333528	C	T	-4.70697	5.33127e-46	3.96836e-45	1.8782	0.0706074
rs7245548	T	C	-6.9316	8.1913e-45	5.43053e-44	0.528896	0.00724336
rs3809717	C	A	-5.90351	2.81733e-30	4.24293e-30	1.42505	0.527085
rs3753029	G	C	-3.69164	2.23197e-26	2.6805e-26	1.86038	0.811685
rs4902620	C	A	3.86089	1.45751e-24	1.65422e-24	0.547065	0.797483
rs928553	T	C	-3.74004	3.17015e-22	3.39891e-22	1.66774	1.50125
rs55669216	G	A	-6.24981	3.81953e-31	6.14361e-31	2.67081	0.0488629
rs10497511	G	A	-4.16254	2.02885e-28	2.68442e-28	1.67815	0.394635
rs7258311	T	C	3.40578	1.15112e-16	1.17138e-16	0.0109247	0.0888875
rs558351	C	T	5.96164	5.18438e-35	1.19853e-34	1.09159	0.93029
rs55680342	C	T	-2.18617	1.32503e-17	1.35754e-17	0.45664	0.116074
rs28384418	C	A	-6.12895	7.04932e-44	4.19278e-43	0.980367	0.0114644
rs6812407	T	G	5.66341	3.45522e-37	9.82464e-37	0.637203	1.7484
rs2548998	G	A	2.24308	1.55353e-28	2.06789e-28	0.0646757	0.323704
rs8176822	C	T	7.40735	1.34452e-30	2.07473e-30	2.62736	7.78171
rs17124124	A	C	-5.82643	9.32981e-50	1.23055e-48	6.25281	0.0119762
rs3812104	C	G	4.37595	1.98927e-43	1.12785e-42	0.0373033	0.774439
rs1341336	A	G	4.57121	2.19231e-43	1.23367e-42	0.0252953	0.647297
rs16972214	G	A	5.05301	1.06174e-38	3.64677e-38	0.693191	1.40155
rs3095300	C	T	-2.61258	3.89789e-26	4.62944e-26	1.4971	0.414006
rs130657	A	C	-4.15331	1.50897e-23	1.66291e-23	0.0701902	0.00567912
rs77138777	G	A	-4.75786	4.05029e-39	1.45694e-38	3.02392	0.100987
rs3773820	A	C	6.17998	1.95459e-33	3.80887e-33	0.282244	0.897254
rs12430054	T	C	2.99666	6.41249e-27	7.86702e-27	0.102845	0.205325
rs7025238	G	A	2.40099	5.73404e-25	6.58547e-25	0.0153769	0.0616192
rs4692694	A	G	6.73963	1.9851e-35	4.74381e-35	0.025659	2.00304
rs2636941	G	C	4.97977	3.12036e-35	7.36311e-35	0.0272032	0.597691
rs1269640	T	A	4.03748	7.58474e-39	2.64481e-38	0.0556191	0.913698
rs11872553	G	A	-4.89603	5.20523e-30	7.69425e-30	1.40644	0.712584
rs10754016	C	G	-4.77242	3.64074e-46	2.7481e-45	0.824984	0.0237924
rs11814282	T	C	-5.40362	6.08489e-28	7.83325e-28	1.83218	0.32011
rs12939324	C	A	-3.17543	1.68378e-18	1.73597e-18	0.822486	0.294535
rs2113200	T	A	1.94223	1.46708e-30	2.25922e-30	0.692474	2.18868
rs6504056	T	C	5.46516	3.75475e-30	5.59417e-30	0.0199559	0.592938
rs73437382	C	G	4.4079	1.15797e-44	7.49196e-44	0.0185546	0.459249
rs8103610	T	G	-4.32276	6.06325e-46	4.48657e-45	1.2397	0.0614094
rs12814094	T	C	-1.76717	5.46805e-21	5.76884e-21	1.35059	0.629268
rs915942	G	A	-5.52174	6.63546e-44	3.95916e-43	0.420587	0.00383814
rs230217	G	C	4.06326	2.18553e-31	3.60483e-31	1.39759	1.39697
rs3809817	C	G	2.34109	2.78934e-32	4.96455e-32	0.403188	1.15098
rs7596224	T	C	-4.02586	3.34321e-59	5.71233e-57	1.78219	0.0925506
rs2118108	G	T	-1.98267	2.04091e-46	1.60498e-45	0.036223	0.00905277
rs12606212	T	C	3.89851	2.08746e-32	3.73834e-32	0.48708	1.65739
rs2240448	C	T	-8.02389	1.13359e-48	1.23512e-47	0.875624	0.00403281
rs968425	C	A	5.51337	1.35415e-46	1.08718e-45	0.0329714	1.53669
rs1516921	C	A	4.63535	2.10012e-40	8.54368e-40	0.0245456	0.884627
rs7570884	T	C	2.5527	4.07898e-49	4.82166e-48	0.435483	2.03267
rs4982856	T	C	2.26223	2.13143e-34	4.58354e-34	0.86526	3.01705
rs11072553	C	T	4.36188	1.85769e-50	2.85023e-49	0.0204377	0.430955
rs10465080	T	A	-5.05382	6.71747e-27	8.23311e-27	1.4556	0.643241
rs28378931	A	G	-6.06531	1.72299e-38	5.76221e-38	2.60842	0.631772
rs2290766	C	G	-1.9197	9.1121e-17	9.27997e-17	16.0813	4.55584
rs3756739	G	C	-3.9511	2.38125e-42	1.20149e-41	2.49904	0.384451
rs111370076	C	G	-2.54178	6.34557e-20	6.6332e-20	0.979854	0.410633
rs1046909	A	G	-4.07986	5.25096e-24	5.8623e-24	0.474603	0.41129
rs3741691	G	T	-3.721	1.08402e-23	1.19813e-23	0.0204792	0.00201877
rs10418248	T	A	-5.66127	5.74388e-29	7.88577e-29	0.86366	0.372641
rs10041419	G	T	-2.34197	2.4281e-27	3.03085e-27	1.09174	0.285251
rs10876245	T	G	-5.72131	6.08286e-33	1.13195e-32	2.37627	0.595916
rs62005620	A	C	2.57722	1.8785e-23	2.06229e-23	0.0757085	0.395337
rs10494100	C	T	-4.52414	4.13026e-47	3.5939e-46	1.65071	0.070454
rs12424780	C	T	4.70411	4.50595e-39	1.61313e-38	0.0161038	0.471784
rs653270	T	A	-3.09136	2.00819e-38	6.65092e-38	0.300108	0.0305326
rs11698650	A	T	4.51527	4.33564e-29	6.00504e-29	0.322805	0.562431
rs7701913	C	A	5.36602	8.10948e-33	1.4987e-32	0.210026	0.355202
rs658642	C	T	4.85905	1.95731e-24	2.21013e-24	0.518108	0.923875
rs7067937	C	G	-5.19605	1.43044e-52	3.33822e-51	1.86405	0.0434173
rs3738673	C	T	-6.09334	2.22169e-42	1.12552e-41	0.930665	0.432395
rs6133501	C	G	-4.92885	1.76026e-55	7.97207e-54	0.546079	0.0155259
rs2236141	C	T	-3.2512	4.73231e-32	8.26232e-32	0.926919	0.0915407
rs8110220	T	C	3.07857	7.95998e-35	1.79709e-34	0.122186	1.10067
rs4077584	T	A	6.90805	2.88872e-35	6.83368e-35	0.832293	1.94866
rs11084043	C	T	-1.72744	2.87278e-30	4.32124e-30	1.35261	0.519443
rs563061	C	T	-3.67581	7.24379e-18	7.4316e-18	0.34364	0.038808
rs2298715	T	C	6.01394	4.51979e-32	7.90595e-32	0.00718155	0.291021
rs74325711	C	T	2.43158	6.04258e-24	6.73808e-24	0.118069	0.659196
rs2143717	T	C	2.8454	7.72441e-38	2.38587e-37	0.164571	1.20051
rs144429032	G	C	4.24016	4.91044e-33	9.22916e-33	0.00877104	0.186666
rs6011058	C	T	-4.33469	7.3129e-37	1.99921e-36	1.71492	0.542492
rs2509049	C	T	5.09656	9.38717e-34	1.89073e-33	0.502898	1.01154
rs56277800	T	G	5.48187	5.04553e-35	1.16787e-34	0.472763	0.572694
rs61927201	T	C	-3.20583	2.5534e-38	8.33905e-38	0.48106	0.0498176
rs11626855	G	A	-4.76982	1.23824e-23	1.36738e-23	1.15517	0.344023
rs2284344	G	C	-3.19495	2.38305e-27	2.97802e-27	0.586645	0.055101
rs1135811	T	C	3.48518	1.58549e-37	4.6914e-37	0.0620428	0.77567
rs2270448	G	T	-3.81126	4.27781e-50	6.11418e-49	0.246245	0.0166508
rs11548262	G	T	-2.14779	1.35479e-36	3.6118e-36	1.80293	0.774055
rs61784580	G	A	5.54851	6.44144e-32	1.11428e-31	0.0351166	1.23014
rs689224	G	A	4.02053	4.01914e-38	1.27925e-37	0.0422074	0.693827
rs6901775	G	C	-3.84815	1.08341e-38	3.70863e-38	0.867475	0.053496
rs5998300	C	T	2.72309	1.71002e-33	3.35489e-33	0.973625	2.22684
rs62533771	A	G	4.79247	1.27423e-36	3.41129e-36	0.231526	0.761607
rs59233561	C	T	-5.12586	9.39078e-34	1.89073e-33	0.438258	0.0162499
rs1048211	A	G	-6.5599	3.02917e-38	9.81606e-38	0.6994	0.199064
rs859316	G	C	5.59294	5.94059e-26	7.0134e-26	0.00923208	0.319389
rs2267399	G	A	-3.95173	6.45859e-35	1.47676e-34	1.12885	0.0591079
rs62009502	C	T	-5.6397	9.40408e-35	2.10667e-34	0.892114	0.0268724
rs10797802	T	A	-5.79512	5.84284e-33	1.09053e-32	0.848523	0.646754
rs10876165	T	C	-4.5457	3.0704e-47	2.74801e-46	0.385931	0.0153989
rs7964045	C	A	5.45429	3.29912e-36	8.53503e-36	0.011052	0.485629
rs13072132	A	G	-3.73176	1.00208e-39	3.82611e-39	0.779107	0.0435195
rs1885125	A	G	-6.0712	9.67376e-30	1.404e-29	2.05628	0.539884
rs2271945	C	T	-6.03301	1.3959e-35	3.3831e-35	0.374459	0.102126
rs13408145	C	T	-3.89282	2.77784e-41	1.25203e-40	1.65889	0.0111784
rs2305751	C	A	4.75198	2.24121e-48	2.30183e-47	0.0970557	2.65943
rs2270376	G	C	-3.38528	7.76361e-34	1.58176e-33	3.54897	0.358155
rs2284708	T	C	-1.49716	1.94411e-25	2.26321e-25	3.20492	1.33175
rs2242028	C	T	3.83951	2.9101e-33	5.5783e-33	1.21351	2.11409
rs8094212	T	C	5.47007	2.01678e-37	5.90427e-37	0.861272	1.30744
rs466719	G	C	7.29288	2.15569e-34	4.63307e-34	0.0348532	3.6394
rs165727	G	T	4.75201	2.62858e-26	3.14275e-26	0.695897	0.93875
rs3827379	G	A	4.08262	1.63285e-41	7.49462e-41	0.0197959	0.373329
rs17158132	G	A	5.63119	1.41401e-31	2.37395e-31	0.0243608	0.878795
rs9608008	A	G	2.2037	1.33596e-33	2.65007e-33	0.0292437	0.135116
rs235373	T	C	5.59469	1.35374e-35	3.28516e-35	0.274802	0.576229
rs1825689	A	G	-4.42602	2.3867e-38	7.80817e-38	2.12273	0.0989175
rs62524989	G	T	3.22384	7.01013e-43	3.7062e-42	0.0636032	0.720239
rs7041688	A	T	-7.41082	7.5125e-56	3.82066e-54	1.1342	0.00575578
rs5995300	A	G	-1.63304	8.50655e-24	9.42414e-24	1.80151	1.24798
rs4148445	C	T	5.86012	1.23189e-28	1.65263e-28	0.532831	1.77708
rs3008650	C	G	-3.84923	4.24383e-52	8.96211e-51	1.46118	0.216977
rs75395155	C	A	-3.90604	8.07741e-32	1.38454e-31	0.554339	0.162744
rs4839320	T	C	5.02667	2.92528e-52	6.35614e-51	0.00664714	0.234006
rs1021544	G	A	2.08908	7.46225e-29	1.01522e-28	0.576111	1.06807
rs189576	A	G	-3.76973	6.8605e-49	7.74433e-48	0.297064	0.0181232
rs7195775	T	C	-3.96937	1.28187e-29	1.84266e-29	1.06535	0.69637
rs78766103	G	C	-4.46918	6.89063e-35	1.56791e-34	1.19659	0.271996
rs60252802	T	C	4.5561	5.695e-27	6.9982e-27	0.786277	1.693
rs10171857	G	A	-3.1464	3.5689e-24	4.00343e-24	0.761274	0.0799879
rs34876555	C	T	-2.97012	4.03604e-38	1.28354e-37	0.0535084	0.00682853
rs10469776	C	T	-3.95686	3.32113e-34	7.00961e-34	0.618116	0.0391356
rs4807875	C	G	-6.13493	4.47454e-38	1.41224e-37	1.93404	0.570651
rs11784983	A	G	6.11124	1.59567e-35	3.85235e-35	0.0129467	0.827227
rs67286884	G	T	4.42073	1.76783e-24	2.00039e-24	1.0129	2.75303
rs7597431	A	G	-6.40228	2.72882e-36	7.13822e-36	1.04015	0.197851
rs2073193	C	G	-4.34818	2.25541e-42	1.14106e-41	1.7121	0.14375
rs60673492	T	C	-5.30162	4.6675e-31	7.45333e-31	1.89531	0.29536
rs61852964	G	T	3.41852	1.03763e-32	1.9008e-32	0.00177949	0.0147129
rs133377	C	T	-4.58541	1.93174e-30	2.9482e-30	0.59607	0.192431
rs11636571	A	G	2.9603	7.35037e-35	1.66647e-34	0.137313	1.14467
rs10786583	C	G	4.83806	1.90454e-34	4.11446e-34	0.0926568	0.108159
rs55987393	G	A	-1.85795	1.84821e-34	3.99736e-34	0.592062	0.183025
rs11863729	G	T	-1.65189	1.76976e-27	2.22865e-27	1.64093	0.759129
rs12941407	C	T	4.24831	2.98332e-43	1.65892e-42	0.0373126	0.7632
rs1784559	A	T	-6.51917	1.12934e-30	1.74843e-30	3.28632	0.171893
rs79664023	T	G	4.66448	1.44254e-21	1.53525e-21	0.361852	2.07226
rs9924159	G	A	6.18258	1.60988e-50	2.52148e-49	0.00969752	0.757394
rs2301762	C	G	5.18631	2.18492e-34	4.69321e-34	0.316106	1.2154
rs2648847	G	A	6.11318	8.57382e-25	9.802e-25	0.437347	0.736842
rs16833091	G	A	-5.06529	7.69029e-50	1.03242e-48	0.770887	0.0224585
rs11631150	G	C	-7.23096	7.53092e-59	1.04847e-56	1.23464	0.00814783
rs224185	G	T	7.03372	1.21539e-40	5.11608e-40	0.365253	1.70981
rs2833379	T	C	-6.27759	1.50434e-56	8.44003e-55	1.5773	0.0203161
rs76836027	T	G	-2.68075	1.56056e-16	1.58673e-16	1.19802	0.529121
rs2707199	C	A	-3.22811	1.14112e-36	3.07268e-36	0.735615	0.0756233
rs2295116	C	T	-5.49463	3.8479e-28	5.0084e-28	2.44209	0.993428
rs77066495	G	A	-3.87349	3.3042e-42	1.63213e-41	2.1859	0.115788
rs4571294	C	G	6.53593	6.8815e-31	1.08414e-30	0.238665	1.1174
rs35084134	C	G	-6.40294	2.91767e-26	3.48023e-26	2.73333	0.76168
rs821313	G	A	-2.98641	2.15686e-18	2.22187e-18	0.330722	0.308194
rs312780	C	T	2.9134	4.91352e-28	6.36455e-28	0.0714	0.57778
rs74652972	G	A	2.89765	6.63728e-35	1.51485e-34	0.158333	1.41238
rs9971484	G	A	3.87169	1.45998e-26	1.76578e-26	0.4613	0.883753
rs17612123	T	C	5.95232	6.27637e-37	1.73222e-36	0.344012	0.872827
rs4329713	C	T	6.24588	1.30169e-65	4.89307e-62	0.0131309	1.04974
rs13392177	T	C	-7.20773	1.02758e-41	4.83436e-41	1.18589	0.358825
rs11559147	C	G	4.90947	1.09132e-29	1.57659e-29	0.354119	1.8929
rs7032361	A	G	-2.81744	1.51084e-31	2.52972e-31	3.44749	0.925378
rs28362335	G	A	2.99422	2.50881e-31	4.11997e-31	0.120151	1.00833
rs56018642	A	G	6.22743	8.80693e-33	1.6236e-32	0.0372427	0.650282
rs112542693	G	C	-5.87171	1.37946e-30	2.12691e-30	0.713878	0.120477
rs7024735	C	T	2.43653	8.14262e-38	2.50886e-37	0.00513515	0.0275058
rs2385867	C	T	-5.32861	4.3649e-29	6.04334e-29	0.186809	0.00695285
rs2531157	G	T	-2.1794	1.07701e-34	2.39272e-34	1.3729	0.646111
rs112679822	G	A	-2.57079	8.67747e-31	1.35347e-30	1.17323	0.543099
rs2277531	G	C	-4.98612	1.07606e-29	1.55634e-29	2.8221	1.98151
rs12467466	C	T	5.45756	2.5705e-31	4.21207e-31	0.558628	1.62711
rs73349808	C	T	2.23153	2.61343e-18	2.68852e-18	0.0612628	0.175337
rs2583425	G	A	5.13468	2.94812e-50	4.31206e-49	0.0291604	1.12942
rs9817615	T	C	4.33845	3.03232e-29	4.25475e-29	0.299668	1.16555
rs7662717	A	C	-6.27358	3.44692e-27	4.28046e-27	32.7134	5.4475
rs76952856	G	A	5.40828	6.50273e-33	1.20889e-32	0.728082	1.96088
rs55853079	C	T	6.1325	3.1908e-32	5.64966e-32	0.112983	0.913639
rs9868235	A	G	-6.58613	1.48131e-47	1.35152e-46	3.79324	0.0933291
rs937283	A	G	-2.41675	1.45926e-28	1.94585e-28	0.590568	0.107341
rs2236276	G	A	-4.92669	4.47486e-29	6.17965e-29	0.148133	0.00719714
rs4925382	G	C	-6.51297	9.75108e-27	1.18815e-26	2.09435	1.33478
rs12980885	C	A	2.69345	9.92259e-36	2.4555e-35	0.859623	5.86272
rs27996	A	G	-5.15288	1.31927e-49	1.69833e-48	1.11737	0.0290784
rs8012683	C	G	-5.25926	1.66674e-24	1.88827e-24	1.83047	1.1395
rs34538851	G	T	7.06818	4.30324e-38	1.36046e-37	0.151676	0.748558
rs79346288	C	G	-4.41454	2.12137e-25	2.46498e-25	0.932055	0.262406
rs73065951	T	A	-5.6095	2.01275e-34	4.34075e-34	0.571453	0.184837
rs13332180	C	T	5.42348	3.60988e-35	8.44928e-35	1.23201	2.16255
rs73043706	T	C	2.82276	5.30255e-25	6.09177e-25	0.108819	0.496375
rs12460435	G	C	5.04219	3.26905e-46	2.49296e-45	0.0274226	0.911796
rs2149482	C	T	4.80672	1.27143e-29	1.82835e-29	0.335745	0.398411
rs7137845	T	C	5.89058	1.04169e-28	1.4055e-28	0.0194682	0.771398
rs10783381	G	A	3.97638	1.10937e-28	1.49413e-28	0.363114	0.511721
rs3994138	T	G	5.02248	1.78114e-35	4.28363e-35	0.378548	1.50484
rs12609742	A	G	1.75189	1.53192e-30	2.35521e-30	0.0238009	0.0801612
rs10459234	C	T	-4.48357	1.62735e-48	1.72316e-47	1.98081	0.166402
rs9808164	T	C	-1.67457	5.81093e-29	7.97491e-29	1.62547	0.965348
rs11855415	A	T	3.95642	3.76841e-42	1.85412e-41	0.0347537	0.683112
rs13030973	T	C	-5.21633	9.82788e-35	2.19768e-34	0.915512	0.0370706
rs488168	A	G	5.22806	5.91726e-47	5.00968e-46	0.00520453	1.34129
rs12983320	T	C	2.05684	1.5831e-60	4.83385e-58	0.0016085	0.00669255
rs2326106	T	G	3.86931	1.99512e-44	1.24579e-43	0.208658	1.2569
rs2411899	T	C	4.70359	5.18509e-27	6.38413e-27	0.437655	0.784076
rs2559635	T	C	-1.88484	9.0628e-31	1.41064e-30	0.035832	0.00970236
rs133375	C	G	-6.01109	1.194e-33	2.38103e-33	0.740304	0.376381
rs71334202	A	C	-3.54797	2.7639e-30	4.17248e-30	0.66021	0.0529579
rs11145930	C	T	-6.99621	7.05777e-27	8.63612e-27	0.81783	0.146726
rs6133500	G	A	-4.10775	4.29275e-43	2.33185e-42	0.59533	0.0322636
rs3760959	A	G	7.48496	1.63508e-58	1.92071e-56	0.00801981	1.43664
rs3773664	G	C	3.95989	8.04273e-41	3.44728e-40	0.0562013	0.946806
rs11745668	A	G	-5.19806	1.98294e-44	1.24025e-43	1.80657	0.0457762
rs2296381	C	T	5.325	1.33685e-51	2.46333e-50	0.0134371	0.597196
rs73094900	A	G	3.06397	1.93114e-22	2.07701e-22	0.396438	0.911841
rs9840563	A	G	-5.16025	1.18365e-35	2.89295e-35	1.14599	0.686132
rs62064087	G	T	-7.48762	5.21084e-41	2.26708e-40	1.34832	0.234489
rs11021319	C	G	-6.27731	5.53117e-45	3.73951e-44	0.341806	0.188601
rs2280291	C	G	-5.91646	1.12037e-35	2.7472e-35	1.70798	0.641786
rs12451380	G	A	-5.7543	1.14267e-33	2.28596e-33	0.892791	0.510851
rs6458956	G	C	-2.30593	2.48903e-27	3.1053e-27	0.715031	0.140338
rs1182415	A	G	4.06614	1.56874e-33	3.08576e-33	0.055958	0.160786
rs2273802	G	A	-2.23057	3.34985e-17	3.41804e-17	0.419915	0.106382
rs7254392	C	G	-5.57804	8.23135e-46	5.99645e-45	0.710681	0.011755
rs6521125	A	G	3.36442	1.66521e-42	8.56294e-42	0.0860497	0.933179
rs257701	G	A	-3.74614	4.37532e-26	5.18828e-26	1.74558	0.166232
rs12526703	G	A	3.43642	1.69614e-40	7.02178e-40	0.138822	1.52992
rs16940338	G	C	-5.03021	4.45283e-45	3.02134e-44	1.37441	0.0372318
rs6882015	G	A	-4.81862	5.49837e-36	1.3984e-35	0.504349	0.37533
rs2286470	T	C	6.2899	5.35628e-47	4.56559e-46	0.0194578	1.54903
rs12788252	A	G	3.88583	3.47598e-39	1.25879e-38	0.0215527	0.304558
rs12595188	T	G	4.17454	2.74295e-25	3.17449e-25	0.331073	0.611394
rs2072964	A	G	4.23592	7.34139e-24	8.15493e-24	0.0402912	0.626924
rs13410413	C	T	-6.10495	5.19766e-44	3.16662e-43	1.44105	0.0173411
rs7965471	A	C	-1.57928	1.4653e-21	1.5586e-21	3.59854	1.59365
rs13404382	C	T	-1.62941	2.20296e-36	5.8071e-36	0.568012	0.24139
rs694936	T	A	-4.54338	1.96796e-53	5.39967e-52	0.805401	0.0344563
rs9896781	G	A	-3.13956	1.99974e-31	3.31439e-31	0.495204	0.645835
rs60369822	A	C	-1.6496	3.58245e-20	3.75319e-20	0.502269	0.62419
rs35847523	G	A	2.19329	5.85887e-22	6.26379e-22	0.142343	0.658377
rs4332645	T	C	-2.49882	7.62588e-40	2.94309e-39	0.0706869	0.0125061
rs293380	A	G	7.34825	7.50583e-32	1.29052e-31	0.272877	1.20699
rs992005	C	G	5.50331	1.08397e-33	2.17082e-33	0.00813653	1.36327
rs3820898	G	A	-4.50171	4.01678e-29	5.57985e-29	1.6915	0.112212
rs72928102	C	T	4.96729	1.04871e-30	1.62695e-30	0.452123	1.01349
rs1061259	G	C	5.22489	5.5148e-51	9.42278e-50	0.0111473	0.443797
rs11020197	C	T	7.33382	1.02559e-36	2.77153e-36	0.832367	2.87359
rs383359	G	A	4.49011	6.56996e-33	1.22079e-32	0.0207706	0.476659
rs34052476	G	A	2.60796	8.27751e-31	1.29623e-30	0.279336	0.788556
rs7559435	G	A	-4.30143	1.07003e-34	2.38003e-34	0.590381	0.0133117
rs608836	T	G	4.61027	1.42139e-24	1.61421e-24	0.606392	1.64142
rs650185	C	T	-6.09506	5.6528e-26	6.68204e-26	0.610853	0.152335
rs12928518	T	C	-4.77858	3.51924e-47	3.10536e-46	0.828688	0.0296487
rs174761	T	C	5.03226	1.11833e-55	5.45949e-54	0.0209748	0.816419
rs500213	C	T	2.66551	6.36465e-30	9.34195e-30	0.117944	0.76652
rs9566607	G	T	-3.58135	3.7143e-40	1.47279e-39	0.846916	0.0626951
rs3803353	G	A	4.10499	2.16627e-42	1.10339e-41	0.188481	1.39318
rs12429959	G	A	5.42382	1.84281e-30	2.81591e-30	0.281528	0.520381
rs888395	G	A	5.44334	6.09742e-35	1.39928e-34	0.00697202	0.250395
rs28558849	G	A	-1.84056	9.95356e-27	1.21242e-26	1.39727	0.685234
rs664182	A	G	-6.24627	2.60396e-40	1.048e-39	1.81867	1.25753
rs3806687	G	A	3.38465	7.74202e-21	8.14961e-21	0.904527	3.10611
rs643807	A	G	4.6528	9.84965e-42	4.65721e-41	0.0683326	1.73523
rs6097780	G	A	-5.07222	1.81746e-50	2.79992e-49	1.63599	0.0466195
rs2122247	G	A	-5.74426	7.11749e-33	1.31991e-32	1.18682	0.902697
rs943590	T	C	-4.92943	4.55097e-29	6.27323e-29	0.698387	0.509077
rs4983577	C	G	4.48579	1.44069e-29	2.06464e-29	0.175884	1.28769
rs10948768	G	T	4.84808	1.515e-34	3.31676e-34	0.343293	1.08372
rs6845349	A	C	-7.18179	2.17119e-29	3.07866e-29	1.73535	0.28644
rs2276649	A	G	6.1169	1.90425e-29	2.71241e-29	0.293083	0.892297
rs8026218	G	A	-3.84311	2.79076e-25	3.22783e-25	1.49127	1.36502
rs11658063	C	G	2.13659	2.812e-29	3.95152e-29	0.758413	2.16969
rs4880078	G	A	-4.82124	3.83298e-27	4.75361e-27	0.359894	0.386235
rs2279844	G	A	3.66415	1.5315e-19	1.59383e-19	0.0188888	0.164065
rs962092	G	A	-5.17135	9.62414e-57	6.02953e-55	0.94368	0.0259646
rs6710444	G	A	5.78224	1.25684e-36	3.36741e-36	0.326529	0.960981
rs4802561	C	T	-2.93658	4.04072e-38	1.28394e-37	0.562786	0.0720752
rs1859022	T	G	3.79385	4.81448e-33	9.06241e-33	0.336377	0.82164
rs4793083	C	T	5.05862	1.33577e-30	2.06208e-30	1.87766	4.47832
rs11022711	A	G	-5.48112	5.08977e-40	1.98676e-39	3.47644	0.383675
rs12980966	T	C	6.96048	1.21857e-47	1.12823e-46	0.20137	0.500447
rs7690350	A	G	-4.77953	4.73299e-30	7.00445e-30	0.706704	0.176573
rs2450113	T	C	6.47724	3.17229e-35	7.47158e-35	0.0126015	0.748301
rs4596222	A	G	4.82319	4.2214e-42	2.05547e-41	0.0690564	2.01324
rs2277837	A	C	4.90283	1.33497e-53	3.7449e-52	0.017871	0.543593
rs34545960	G	A	6.109	5.62835e-45	3.79838e-44	0.0185782	1.34145
rs5002490	T	C	-2.24166	1.64776e-19	1.71387e-19	0.772694	0.194795
rs77901106	G	A	7.16102	1.74243e-35	4.1959e-35	0.44805	1.54806
rs56114417	A	T	3.72539	6.81302e-37	1.87483e-36	0.0131667	0.173682
rs5011652	G	C	-2.78629	1.8588e-38	6.19434e-38	0.463505	0.0655262
rs9975080	C	T	7.78275	3.07228e-38	9.93674e-38	0.819296	2.56703
rs4295	C	G	-4.81395	5.78099e-31	9.16909e-31	0.710055	0.673972
rs1005473	A	C	-4.57499	8.80747e-25	1.0063e-24	2.6789	0.544301
rs112603974	C	T	6.17814	4.02115e-61	1.51155e-58	0.029658	2.77397
rs3935068	C	T	4.33803	4.25513e-28	5.52505e-28	0.279536	0.714572
rs34335498	C	G	6.30998	3.40861e-37	9.71414e-37	0.264486	0.640393
rs2258877	A	G	-4.93189	1.78893e-42	9.14908e-42	2.28521	0.0686507
rs766197	G	C	4.52198	1.45396e-44	9.32667e-44	0.0368485	0.923888
rs76564490	C	A	5.65798	1.49101e-31	2.49875e-31	0.0424494	1.70184
rs9819230	C	G	8.33124	1.79021e-34	3.87862e-34	0.291243	0.870451
rs7207370	A	G	-1.96107	3.35026e-28	4.37431e-28	2.73698	1.31438
rs12334564	C	A	4.84593	4.20928e-26	4.99611e-26	0.0693097	0.540516
rs13115213	G	A	4.08091	2.36158e-42	1.19317e-41	0.04448	0.793526
rs11729651	C	T	-1.76164	3.58292e-29	4.99007e-29	0.793201	0.176193
rs72843343	A	C	-5.51908	5.85143e-34	1.20457e-33	0.601411	0.374138
rs638050	T	C	2.84866	3.09983e-44	1.90396e-43	0.123366	0.921251
rs12765038	G	C	4.2162	4.44774e-37	1.24956e-36	0.0543208	1.07086
rs28374197	C	T	-2.30788	1.97396e-26	2.37672e-26	0.105699	0.0213465
rs4945800	A	G	5.52758	6.67944e-48	6.29273e-47	0.0187931	0.940841
rs10783383	A	G	-4.07577	8.63133e-37	2.34261e-36	0.886476	0.00949672
rs4569707	G	C	-2.33952	5.43846e-48	5.17548e-47	0.724776	0.150141
rs12875392	C	G	7.66347	3.70589e-41	1.64274e-40	0.0922428	0.779671
rs509028	G	C	-5.79061	7.26733e-36	1.82606e-35	31.4998	1.42094
rs1002706	G	A	-4.82883	2.66987e-28	3.50421e-28	0.45014	0.0237554
rs182784	A	G	3.18924	5.76509e-37	1.60052e-36	0.00876152	0.0799166
rs60549465	G	T	-2.48064	1.58695e-25	1.85145e-25	0.145099	0.0736186
rs7247332	C	G	-1.86314	4.48426e-50	6.38498e-49	0.0295316	0.00811756
rs936480	C	T	-5.28843	3.59195e-30	5.36087e-30	2.04983	0.365464
rs79388381	C	G	4.11299	7.01997e-33	1.30247e-32	0.423352	2.00383
rs2836852	T	C	-5.26016	2.76547e-30	4.17318e-30	1.09422	0.660846
rs9573100	C	T	2.56903	8.45266e-30	1.23153e-29	0.198054	0.903434
rs12915497	G	A	-7.03354	4.91776e-47	4.23002e-46	0.874475	0.383376
rs12197001	G	A	6.42565	1.37488e-32	2.4943e-32	0.115177	0.393839
rs10817286	G	C	-4.88717	5.46629e-39	1.9403e-38	0.939369	0.222972
rs71503901	T	C	5.39623	1.46085e-22	1.57435e-22	0.0998667	2.87805
rs307748	C	T	5.28172	8.34739e-46	6.06922e-45	0.0254783	1.00797
rs11945480	A	G	-5.49796	1.05777e-35	2.60405e-35	0.812835	0.337415
rs11708815	C	T	2.12642	1.22257e-19	1.27303e-19	0.408585	1.26905
rs61810036	G	A	4.54244	4.11825e-29	5.71025e-29	0.11796	0.233208
rs891684	G	A	5.00678	8.38982e-43	4.41082e-42	0.0552516	1.81403
rs511219	T	C	-4.47643	1.19207e-43	6.91509e-43	0.969219	0.0430856
rs11756830	G	T	7.47062	1.58015e-40	6.57056e-40	0.322737	0.933167
rs74629553	C	A	-3.23149	1.90162e-29	2.70969e-29	0.172029	0.0158101
rs174865	A	C	3.17184	3.61539e-32	6.3804e-32	0.0104004	0.0947603
rs2285997	G	C	-6.34429	1.2373e-37	3.7208e-37	1.09239	0.207779
rs2995336	G	C	4.05233	9.28851e-33	1.70736e-32	1.09231	1.67949
rs6738079	G	T	-4.98686	3.91461e-44	2.39658e-43	1.98754	0.249287
rs936451	A	G	6.17753	4.41299e-52	9.26728e-51	0.0140905	1.01984
rs626283	G	C	2.91364	4.38894e-23	4.78065e-23	0.0141495	0.04752
rs2423295	T	C	-5.89756	8.78088e-39	3.04777e-38	0.800435	0.020187
rs2282068	G	A	-4.29766	1.61767e-23	1.78114e-23	0.855907	0.0182338
rs13057194	T	C	4.88245	9.69478e-29	1.31042e-28	0.521832	2.15113
rs17251434	A	G	-6.30786	2.33128e-50	3.51939e-49	1.19634	0.0150176
rs17780449	A	G	5.24795	3.66757e-48	3.628e-47	0.0346344	1.69831
rs4975767	A	T	-1.70853	2.09726e-28	2.77073e-28	1.35118	0.746614
rs2288380	C	A	-8.16572	6.32563e-30	9.28829e-30	1.05367	0.554231
rs822688	C	T	4.30667	8.28695e-30	1.20786e-29	0.494924	0.365716
rs2070737	A	T	2.69982	3.41597e-24	3.83417e-24	0.0421381	0.0850765
rs9375034	A	G	4.48222	1.31914e-32	2.39897e-32	1.20915	1.14757
rs56003969	C	A	4.49197	7.41953e-39	2.59528e-38	0.034332	0.967308
rs12567918	T	C	3.42358	9.22592e-38	2.82412e-37	0.0290278	0.308954
rs34479392	T	C	-3.63163	1.70712e-31	2.84823e-31	1.56543	0.829838
rs7682548	T	C	4.67282	7.05484e-37	1.93712e-36	0.367896	1.14069
rs59669164	G	A	6.94228	1.72129e-32	3.09734e-32	0.282577	1.12355
rs1887532	T	G	5.8341	1.00943e-38	3.47478e-38	0.0155635	0.767768
rs2159234	A	T	4.24317	1.13164e-24	1.28982e-24	0.714208	2.9021
rs76311754	G	A	-4.37279	2.74858e-36	7.18491e-36	0.559185	0.505641
rs181540	G	A	-4.4607	5.54309e-35	1.27675e-34	2.71838	0.0177712
rs12670688	G	A	3.85255	2.71009e-52	5.95744e-51	0.00250519	0.0358079
rs28424067	G	A	-1.85206	1.76477e-25	2.05635e-25	1.32214	0.48668
rs8102195	C	T	2.56974	5.55653e-34	1.1489e-33	0.067551	0.418857
rs11599546	A	G	-4.94519	3.104e-36	8.05241e-36	0.26299	0.0119437
rs4485355	C	T	4.36897	4.18896e-45	2.85777e-44	0.0636686	1.49571
rs12901403	C	T	-4.03346	8.56743e-44	5.0478e-43	1.06253	0.0617029
rs4821749	A	G	-3.45587	5.52228e-30	8.14369e-30	0.275862	0.222253
rs10737489	T	C	-4.16162	4.00432e-40	1.58112e-39	0.771904	0.0430208
rs162887	A	G	5.20447	6.69602e-30	9.80153e-30	0.856452	1.4504
rs11218697	C	T	-2.5625	1.07224e-24	1.22324e-24	0.318559	0.0682779
rs698885	C	G	3.42133	3.16494e-37	9.08168e-37	0.150841	1.67537
rs113052758	T	G	-2.24257	4.30219e-29	5.96091e-29	0.249733	0.0380101
rs10090061	G	A	4.24768	2.03277e-32	3.64213e-32	0.0217079	0.310584
rs3746307	C	T	2.5483	4.8626e-41	2.12294e-40	0.137338	0.712053
rs2619735	C	T	-5.23349	1.77642e-32	3.19348e-32	0.957682	0.0372264
rs7235	G	A	6.464	7.02615e-59	1.01582e-56	0.00990687	0.883479
rs17460473	C	A	-3.93143	3.76229e-48	3.70221e-47	1.70116	0.239957
rs2286239	G	C	2.44036	9.45567e-33	1.73554e-32	0.412306	1.47462
rs4235028	A	G	6.87614	1.62513e-32	2.93272e-32	0.00913058	0.71122
rs243550	G	C	5.28825	3.44901e-49	4.16876e-48	0.134348	0.920559
rs9692149	T	G	-6.21905	5.60383e-33	1.04696e-32	4.07921	1.2635
rs3755141	C	T	3.81947	1.94292e-40	7.97318e-40	0.0609074	0.8999
rs2687940	A	G	4.76777	1.66283e-30	2.54917e-30	0.0155701	0.408617
rs6512183	G	A	-3.36604	1.12049e-28	1.50803e-28	0.0448014	0.00567647
rs2246761	G	A	-5.44001	5.57521e-28	7.18943e-28	0.281636	0.0380757
rs4862863	C	T	6.44354	5.5395e-35	1.2767e-34	0.366258	1.87153
rs7079917	A	G	-3.83688	4.33716e-45	2.94817e-44	0.469616	0.0326636
rs13398406	T	G	-2.28581	1.05005e-29	1.51989e-29	1.84603	1.24531
rs55775354	G	A	-1.82012	4.20346e-36	1.07488e-35	0.0657092	0.0186086
rs76105014	C	T	5.45467	2.36963e-34	5.06968e-34	0.00881972	0.265495
rs77065673	C	T	-5.30011	4.32869e-33	8.18077e-33	0.835966	0.0278758
rs10202845	A	G	-4.52567	8.06298e-42	3.82686e-41	3.13719	0.367187
rs17373080	C	G	3.86566	2.16386e-38	7.11633e-38	0.0608989	0.938769
rs7234029	A	G	-5.45044	3.09204e-43	1.7143e-42	1.7527	0.221006
rs998727	T	G	2.20375	6.91682e-29	9.42724e-29	0.593152	1.43501
rs28400015	G	A	-5.74575	9.74068e-32	1.6568e-31	1.10335	0.554488
rs11671890	C	T	5.85105	3.58284e-47	3.14671e-46	0.0275975	2.15983
rs4713279	T	A	-5.0426	1.15082e-29	1.65935e-29	0.904884	1.13386
rs11771874	G	C	-6.42553	1.10075e-41	5.15925e-41	0.465359	0.316015
rs2439386	C	T	5.76747	1.48247e-27	1.87252e-27	0.394102	0.471116
rs622387	T	C	-5.61081	4.65305e-34	9.70095e-34	1.22922	0.476846
rs4953589	A	G	5.27513	1.71428e-43	9.80816e-43	0.0230018	1.02011
rs2514616	G	A	-3.57814	6.01767e-29	8.24359e-29	0.623766	0.190038
rs3742062	A	G	2.33467	3.03849e-28	3.97276e-28	1.51722	5.95608
rs3812008	C	T	5.21704	2.02903e-38	6.70811e-38	1.11186	2.09155
rs254570	G	A	-1.93255	5.59133e-24	6.23859e-24	1.66708	0.967613
rs11618667	G	A	-5.01642	6.19126e-58	6.28999e-56	0.949061	0.0290351
rs58452154	T	G	-5.06484	5.53717e-38	1.73741e-37	2.15784	0.0581742
rs4407073	T	C	4.3001	5.02105e-31	8.01109e-31	0.450984	1.31993
rs4653853	C	A	5.84214	1.21427e-48	1.3154e-47	0.078587	5.31259
rs8118441	T	A	-7.76995	9.64764e-37	2.61091e-36	1.18953	0.0588886
rs4761430	G	A	-6.21168	2.19269e-33	4.253e-33	1.09058	0.35081
rs1350013	G	C	2.29781	1.12916e-57	1.02638e-55	0.00277388	0.0136394
rs4842052	G	A	-2.29694	2.39357e-26	2.87e-26	3.2067	1.29104
rs55710849	T	C	-1.62065	2.60188e-18	2.67737e-18	0.027182	0.0123079
rs58763006	A	G	-7.05253	5.50057e-28	7.09805e-28	7.78005	0.315201
rs3213183	G	A	2.26105	5.89658e-25	6.77008e-25	0.821304	2.88684
rs36161829	A	G	3.3142	2.7271e-42	1.36682e-41	0.00950546	0.094547
rs6458554	G	C	-3.4016	1.8458e-24	2.08798e-24	0.41413	0.487031
rs9271680	G	C	-2.64538	1.21233e-34	2.68068e-34	0.461278	0.0726261
rs2252651	C	T	-2.19512	7.286e-30	1.06568e-29	1.68858	0.812074
rs3816916	A	C	-4.43083	5.90747e-19	6.11403e-19	1.63817	0.47803
rs7299089	G	A	-6.5395	9.87331e-54	2.92234e-52	0.606999	0.00618833
rs60507951	G	A	5.50717	1.96639e-30	2.99865e-30	0.0375878	1.46879
rs7538131	T	C	5.65442	5.66737e-44	3.43607e-43	0.00441685	0.22164
rs11612203	C	T	-5.67581	7.12959e-29	9.70668e-29	0.56556	0.365771
rs8035293	C	T	-6.07493	2.18636e-34	4.69363e-34	1.23623	0.35572
rs1864116	C	T	-4.77365	1.45476e-40	6.09637e-40	2.59177	0.761891
rs136348	T	C	-6.47461	9.19432e-28	1.17237e-27	0.707522	0.491659
rs4873805	T	C	3.66127	4.55237e-35	1.05893e-34	0.0440855	0.552199
rs9607991	C	T	3.23668	5.97315e-33	1.11264e-32	0.588733	5.56618
rs2286238	T	C	6.2212	8.82499e-33	1.62613e-32	0.180479	0.922805
rs954410	G	A	5.37217	6.91461e-36	1.74326e-35	0.230868	1.26101
rs34087264	C	T	2.96407	2.39666e-40	9.68714e-40	0.0825092	0.645304
rs2294930	C	T	5.61162	3.17757e-42	1.57172e-41	0.111044	1.17393
rs34553264	T	G	-2.61451	1.06964e-45	7.70266e-45	0.0901236	0.0147161
rs12170240	G	A	-1.75632	4.88009e-21	5.15288e-21	0.482024	0.155538
rs6516321	C	G	-2.36087	7.96123e-20	8.31285e-20	0.166654	0.0424062
rs11852677	T	C	-1.91263	1.1982e-26	1.45385e-26	0.139404	0.0370267
rs3756614	A	G	-2.93881	1.92045e-46	1.51978e-45	0.698575	0.086223
rs2247355	C	T	-5.47173	2.73673e-53	7.34812e-52	0.816487	0.0175476
rs45493300	A	G	5.8851	3.54648e-37	1.00461e-36	0.470288	1.30254
rs2428815	G	C	-1.64893	3.87208e-37	1.09329e-36	0.0244103	0.00778388
rs2240724	G	C	-6.15892	6.68062e-60	1.4772e-57	0.444345	0.0060004
rs1857833	A	C	-4.5773	1.52428e-40	6.35933e-40	1.96177	0.0759256
rs10248138	C	A	-3.32203	7.72606e-28	9.89515e-28	0.676682	0.104746
rs4546885	G	C	5.50627	5.11237e-37	1.42562e-36	0.898484	1.7143
rs11868631	C	T	2.62175	8.00152e-31	1.25428e-30	0.0694865	0.421993
rs11643591	G	A	4.86019	1.18714e-36	3.18746e-36	0.944326	2.58722
rs36615	G	A	-4.94901	1.2351e-39	4.68492e-39	0.670258	0.1348
rs10799873	G	A	5.42838	1.92637e-29	2.74081e-29	1.01047	1.74485
rs10849916	G	T	4.41298	1.28891e-42	6.71056e-42	0.0575345	0.645359
rs2242523	C	T	-2.83419	1.59809e-37	4.72265e-37	0.516592	0.0495164
rs3130977	T	C	5.35336	1.33988e-46	1.0785e-45	0.023874	1.03167
rs223333	C	A	2.54804	6.23014e-10	6.23678e-10	0.0575943	0.232122
rs62439667	T	C	-4.22734	3.95204e-35	9.20999e-35	3.02976	0.150968
rs6684395	A	T	8.20993	4.06405e-41	1.79515e-40	0.182092	1.4769
rs636264	G	A	3.64676	1.14598e-26	1.39139e-26	0.0179562	0.219027
rs7248028	T	C	-2.23687	1.23383e-24	1.40374e-24	3.99768	0.957233
rs62555900	G	C	-5.42833	6.26984e-34	1.28438e-33	1.09981	0.512436
rs4145517	C	T	4.49076	1.04835e-27	1.33358e-27	1.77272	1.09679
rs112004886	T	C	-2.63121	7.37662e-28	9.46049e-28	2.22526	0.377919
rs2258350	A	G	-1.73434	3.11785e-14	3.13956e-14	1.0595	0.38123
rs3806767	C	G	-4.70797	3.46557e-31	5.60546e-31	2.74294	1.65351
rs13007031	C	A	-3.01201	8.18199e-34	1.66339e-33	1.93009	0.190911
rs7585666	C	T	6.77463	2.41327e-45	1.68302e-44	0.470072	0.732903
rs2251407	G	A	-3.7125	3.35483e-21	3.55134e-21	1.75325	0.777994
rs1209874	C	T	6.56563	1.09701e-32	2.00471e-32	0.233109	1.29283
rs7250872	C	T	2.10689	3.06936e-17	3.1327e-17	0.186551	0.647116
rs3848542	G	A	2.73133	3.19643e-41	1.43211e-40	0.302284	1.75207
rs6716265	T	C	6.17146	4.86368e-33	9.15045e-33	0.435669	1.0855
rs3213476	A	G	5.40675	9.76811e-36	2.42046e-35	0.849975	1.50425
rs72731820	G	C	-2.59687	3.58857e-35	8.40462e-35	0.815199	0.153151
rs5751838	T	C	4.81122	2.82211e-29	3.96424e-29	0.272911	0.861444
rs561895	T	C	-2.09283	2.04106e-25	2.37387e-25	1.46953	0.437215
rs2880103	A	C	3.76172	1.15222e-27	1.46325e-27	0.818934	1.21782
rs10423352	C	T	5.30184	1.26463e-53	3.57425e-52	0.0564678	2.49879
rs36061376	G	T	4.29067	3.04116e-49	3.7116e-48	0.0564384	1.14792
rs74015355	C	T	5.37198	8.42169e-33	1.55487e-32	1.57513	3.06898
rs7710070	G	T	4.05421	8.3886e-34	1.70263e-33	0.0318173	0.62929
rs7776059	T	G	-6.33697	6.39242e-37	1.76296e-36	1.22801	0.0226189
rs742961	C	T	-1.60798	2.8557e-23	3.12233e-23	2.01496	0.765646
rs1982784	A	G	6.48348	1.07137e-31	1.81327e-31	0.321493	1.25226
rs11203804	T	A	-4.25636	6.03655e-27	7.41548e-27	1.05808	0.410783
rs1864914	C	T	-1.91397	1.36683e-23	1.5076e-23	0.539824	0.178267
rs4724987	G	A	4.06927	2.73226e-27	3.4031e-27	0.429461	1.80489
rs9595311	T	G	5.12687	1.4113e-32	2.5579e-32	0.251894	0.584018
rs76465496	A	G	1.66155	2.51421e-23	2.75297e-23	0.016699	0.0471519
rs12455535	G	A	-1.46926	3.41731e-29	4.77002e-29	0.0228297	0.00824534
rs2287970	G	C	6.50202	5.06542e-42	2.44428e-41	0.0351891	3.45401
rs2651126	T	C	5.21483	1.9298e-48	2.01504e-47	0.0210561	0.818269
rs1668169	A	G	5.58011	3.33021e-47	2.95242e-46	0.221758	1.94821
rs7395206	G	A	6.30707	1.12541e-37	3.40067e-37	0.24165	0.800855
rs9546755	A	G	-2.08356	3.36585e-28	4.39314e-28	2.01866	0.624143
rs7220464	T	G	2.51044	5.42929e-34	1.12445e-33	0.00494197	0.0152791
rs422907	G	A	2.04319	9.96642e-12	9.99301e-12	0.141934	0.520776
rs6544863	T	C	-3.8807	3.8533e-29	5.35672e-29	1.94435	0.500362
rs73311347	C	G	-2.5566	2.06693e-18	2.1304e-18	0.479419	0.11392
rs7596642	G	A	4.27989	2.47961e-43	1.38703e-42	0.0150491	0.291827
rs35763419	A	G	-4.40073	1.04197e-37	3.16378e-37	0.606276	0.0264514
rs36122479	T	A	-4.29175	7.3347e-32	1.26357e-31	0.434021	0.273096
rs77100497	C	T	3.47395	2.6225e-31	4.28608e-31	0.101554	1.37247
rs113491131	A	G	5.94537	1.50287e-37	4.46937e-37	0.435439	0.4455
rs3737251	G	C	2.79863	1.9858e-40	8.12255e-40	0.0836102	0.72528
rs926341	C	G	-3.88993	3.12711e-26	3.72458e-26	0.409938	0.527
rs9427718	A	G	2.33242	2.62647e-25	3.04344e-25	0.150685	0.759486
rs219292	G	T	5.67282	1.48035e-38	4.99519e-38	0.580855	1.01845
rs8003362	A	G	-5.90783	1.95082e-34	4.21203e-34	1.36048	0.695286
rs11650775	C	T	-2.40918	1.5716e-14	1.58467e-14	0.189805	0.0743351
rs2301811	T	G	2.77226	3.99476e-14	4.02151e-14	0.281514	0.466166
rs12980585	T	G	-6.73443	1.39166e-42	7.19568e-42	0.504459	0.10133
rs13271658	G	A	4.58483	1.05259e-26	1.28048e-26	0.312971	0.509989
rs7770751	C	T	-2.9627	1.234e-29	1.77521e-29	2.54584	0.735922
rs10883371	C	A	-6.48862	5.70824e-31	9.06134e-31	0.774341	0.276292
rs3125814	G	A	5.77734	9.92606e-29	1.3412e-28	0.0127743	2.32871
rs7674726	C	G	-5.23979	8.03342e-29	1.09095e-28	1.20355	0.0478916
rs3809004	G	C	-2.1407	2.38136e-22	2.55905e-22	0.665469	0.152466
rs1076872	A	G	-2.49958	2.56575e-40	1.03373e-39	4.01703	0.740629
rs11878837	C	T	-6.81365	4.74954e-27	5.86515e-27	0.942369	0.43883
rs80219240	C	T	6.42276	1.01258e-34	2.25893e-34	1.28846	2.41638
rs10905448	A	G	-5.11583	1.41275e-32	2.55929e-32	0.886821	0.466234
rs11980927	T	C	3.4389	4.1035e-31	6.58346e-31	0.206871	0.377139
rs6590814	T	C	-6.10753	6.36065e-50	8.79033e-49	1.01201	0.0129871
rs13242435	G	A	1.88653	7.22916e-36	1.81769e-35	0.632541	1.58431
rs13403999	A	G	6.19091	7.52632e-35	1.70533e-34	0.0421949	2.05824
rs2572329	T	G	4.88045	5.3036e-36	1.34978e-35	0.00950916	0.553862
rs4939827	T	C	6.04297	1.37766e-31	2.31603e-31	0.607143	1.08446
rs11544757	G	A	3.28083	3.55426e-24	3.98819e-24	1.14286	0.82984
rs2508665	A	T	5.5867	4.42718e-47	3.82569e-46	0.00316803	0.291764
rs2979216	T	C	5.47253	8.67983e-44	5.10602e-43	0.0119108	0.71667
rs6432007	T	C	-1.59936	2.51489e-26	3.01066e-26	2.04986	0.885667
rs3760669	C	T	-5.87341	1.94806e-55	8.50164e-54	1.87719	0.0318189
rs112680895	G	A	6.38011	1.29257e-37	3.88081e-37	0.726613	1.03142
rs7247677	C	T	5.93489	2.04315e-42	1.04209e-41	0.321072	0.697746
rs7578578	C	T	2.09982	8.45514e-23	9.15933e-23	0.0632202	0.233959
rs13345388	A	G	2.39805	1.62374e-26	1.96006e-26	1.06406	3.42697
rs575577	G	C	-2.04981	1.35003e-21	1.43761e-21	2.18002	0.722401
rs1756548	A	C	-1.5941	6.39965e-34	1.31026e-33	2.00651	0.681256
rs266806	G	A	-6.96844	8.01607e-52	1.5694e-50	3.4307	0.00936371
rs3758245	C	G	-5.18611	1.15426e-36	3.10584e-36	1.98568	0.729409
rs12233011	A	G	2.7774	3.52113e-22	3.77414e-22	0.126998	0.741297
rs67078965	G	C	5.18131	1.88836e-33	3.69513e-33	0.495715	0.815552
rs3807459	T	C	4.57102	7.12677e-32	1.22888e-31	0.215506	0.235386
rs2017162	A	T	-3.37866	1.12533e-30	1.74295e-30	0.775752	0.278795
rs9932679	A	G	-3.74491	1.74941e-23	1.9217e-23	1.12426	0.271006
rs73107106	C	T	-4.68071	4.89301e-52	1.01618e-50	0.56636	0.021722
rs57382770	G	A	-5.70513	3.79382e-39	1.36862e-38	0.181566	0.0035043
rs1254960	C	T	6.99545	2.26901e-38	7.43609e-38	0.398166	1.52427
rs3806614	G	A	4.50041	1.25439e-41	5.85745e-41	0.0497006	1.22305
rs2241073	T	G	3.66381	1.52926e-48	1.64242e-47	0.0296307	0.440851
rs136814	G	T	-5.76982	6.41614e-41	2.76903e-40	0.899887	0.0151009
rs7902253	C	T	4.18565	2.20114e-44	1.36087e-43	0.0219063	0.412233
rs12425031	A	T	4.23807	5.23269e-25	6.01335e-25	0.189196	1.37683
rs17878252	G	A	5.42702	2.9123e-35	6.88512e-35	0.351147	0.757634
rs10427139	C	T	5.60435	1.12257e-32	2.04941e-32	0.0377243	1.22227
rs8103432	A	G	5.79269	2.04275e-28	2.70091e-28	0.769861	0.968056
rs1077511	A	C	-2.66485	3.0833e-22	3.30958e-22	0.0925545	0.0126604
rs57377263	A	G	4.47068	8.49712e-55	2.98511e-53	0.0124333	0.275619
rs200840404	A	T	3.78061	8.65911e-24	9.59033e-24	0.066805	0.186103
rs140134	G	A	2.34318	1.5604e-44	9.90801e-44	0.0216837	0.110027
rs10080255	A	C	-5.55367	5.73876e-28	7.39527e-28	2.86964	0.907417
rs34090955	C	A	-3.76721	8.58046e-34	1.73969e-33	1.07666	1.63293
rs62156576	T	C	3.49524	5.4719e-33	1.02537e-32	0.10425	1.21797
rs586563	T	C	3.3986	2.41677e-33	4.65879e-33	0.155648	1.71063
rs55911744	T	G	-7.3457	5.44101e-37	1.51278e-36	2.4264	0.397191
rs12936261	G	A	-3.91719	7.90563e-37	2.15655e-36	2.77221	0.151544
rs10189991	A	G	-1.56736	8.53262e-22	9.10162e-22	0.505848	0.177725
rs6703230	T	A	4.00423	1.80341e-27	2.26873e-27	0.250861	0.65542
rs12992937	A	T	3.6765	5.96098e-36	1.51196e-35	0.132124	1.86454
rs55799438	A	G	-6.40749	2.97725e-32	5.29149e-32	0.875768	0.0150353
rs2064088	A	G	5.5187	8.37346e-35	1.88704e-34	0.351997	0.637457
rs877375	G	C	6.03191	8.50631e-37	2.31369e-36	0.959676	2.02241
rs78571244	C	T	-2.76055	9.0521e-35	2.03388e-34	0.713882	0.0957188
rs7603352	C	T	5.90673	4.53705e-39	1.62272e-38	0.00758503	0.39606
rs3130975	C	T	-5.05269	2.61944e-30	3.95917e-30	1.04072	0.230742
rs2277516	G	C	5.00488	4.5807e-43	2.4811e-42	0.213646	2.55101
rs73061378	C	T	3.68228	2.81833e-26	3.36428e-26	0.0330819	0.324497
rs55894413	A	C	5.25949	6.91682e-49	7.78453e-48	0.0198714	0.766167
rs11711088	G	A	-5.73852	4.26705e-32	7.49525e-32	1.63652	0.497902
rs212531	G	A	2.67002	1.05529e-30	1.63648e-30	0.0746046	0.765757
rs3743714	T	C	-4.19348	1.80613e-31	3.00409e-31	3.11105	0.151776
rs7075452	C	G	5.10934	7.94085e-50	1.06226e-48	0.0430176	1.49232
rs2329594	C	T	-6.29766	3.49575e-36	9.01889e-36	0.526836	0.00920539
rs75151247	G	C	-4.36446	3.53799e-31	5.71767e-31	1.7536	0.822833
rs7310450	C	T	-4.66972	6.61294e-25	7.57867e-25	1.57464	0.0222084
rs3800762	T	A	-5.31698	7.73112e-53	1.89943e-51	0.932005	0.0229911
rs7020045	T	C	-5.52961	1.53254e-38	5.15279e-38	1.0167	0.533946
rs6077273	C	T	4.51273	3.34087e-32	5.90703e-32	0.605332	1.69471
rs838924	A	G	-6.09636	4.75015e-49	5.57994e-48	1.34042	0.0193069
rs750897	A	G	-4.24934	2.58392e-31	4.23039e-31	0.836285	0.0401241
rs739053	T	G	4.29958	1.69609e-23	1.86475e-23	0.153703	0.787658
rs2191003	A	G	2.41925	1.48804e-33	2.93624e-33	0.209356	1.12289
rs57314044	G	T	-2.49172	2.48055e-20	2.60385e-20	0.13926	0.0255823
rs7596223	T	C	5.72316	4.80512e-28	6.22843e-28	0.469895	1.11608
rs62074055	G	C	7.18407	3.0371e-44	1.86849e-43	0.75559	2.37162
rs11186898	G	T	-2.01718	2.15733e-30	3.28316e-30	0.844146	0.312937
rs926187	G	C	-7.58294	3.97431e-38	1.26713e-37	0.743743	0.138363
rs10047070	G	C	5.52261	1.1702e-33	2.33728e-33	0.565783	0.985863
rs2439387	T	C	4.61006	6.70066e-49	7.6096e-48	0.0308693	0.810895
rs1480956	G	C	3.89463	2.1523e-27	2.69503e-27	0.126632	0.568333
rs942017	G	A	4.97598	6.49447e-29	8.87412e-29	0.628403	0.64202
rs9836450	G	C	-6.07245	1.85539e-43	1.05354e-42	1.85165	0.122157
rs3809453	A	G	-5.5253	1.01292e-41	4.78338e-41	1.15118	0.611925
rs12627687	C	T	4.69982	2.21306e-42	1.12266e-41	0.315417	1.04999
rs8042254	G	A	4.53951	8.32527e-50	1.10974e-48	0.0169559	0.39584
rs304115	G	A	4.00287	3.58884e-48	3.55948e-47	0.0946012	1.58444
rs34964808	A	G	-4.85418	2.18983e-51	3.91979e-50	1.3203	0.0441225
rs316317	G	T	-3.98735	2.70361e-39	9.92466e-39	0.96174	0.0592489
rs4423579	G	T	-6.78867	1.50444e-38	5.06736e-38	0.622473	0.158426
rs7498042	T	G	2.43861	1.87126e-30	2.85822e-30	0.00634215	0.0348264
rs4360666	G	A	-6.16033	1.27733e-35	3.10575e-35	0.870493	0.281771
rs2020917	C	T	-4.92277	3.7669e-33	7.15141e-33	0.54976	0.487528
rs11753902	C	T	5.15318	3.77021e-33	7.15407e-33	0.15968	0.733223
rs10797823	A	G	3.27284	7.27181e-29	9.89672e-29	0.0224476	0.260963
rs58075697	G	C	-4.01573	8.8368e-28	1.12831e-27	0.678985	0.217724
rs12036963	T	A	5.56248	2.06652e-28	2.73138e-28	0.123413	0.694968
rs62137612	G	A	-3.70667	1.13129e-35	2.77037e-35	0.832928	0.0550907
rs2298282	G	T	-3.77459	1.55173e-37	4.59649e-37	0.787786	0.0481253
rs2842549	C	T	5.79263	1.05097e-37	3.18853e-37	0.0396236	1.63482
rs10505477	A	G	3.39112	3.21916e-33	6.14567e-33	0.102683	1.13174
rs379086	C	G	-6.90384	4.7688e-62	3.58518e-59	1.17651	0.00972649
rs174547	T	C	-5.35571	1.58348e-48	1.69099e-47	0.63929	0.015314
rs3795024	C	T	4.33475	4.21711e-30	6.26565e-30	0.365923	1.12367
rs2372022	G	A	5.99416	4.11296e-45	2.81614e-44	0.31583	0.725561
rs266719	T	C	-5.72409	6.20006e-54	1.92612e-52	1.21317	0.0387608
rs1284211	G	A	4.07086	1.47965e-48	1.5937e-47	0.0450907	0.77074
rs12665167	C	A	-1.64262	2.2025e-23	2.41446e-23	0.17681	0.0566276
rs2722707	C	T	-1.64098	1.7861e-28	2.36907e-28	0.853186	0.27257
rs1571562	T	G	-4.47153	5.97307e-43	3.18931e-42	0.610408	0.021404
rs11086068	T	C	-5.39511	1.37383e-53	3.82534e-52	0.661986	0.0138117
rs12502958	A	G	4.0826	9.20534e-52	1.77451e-50	0.0336995	0.637968
rs1078154	A	T	3.32732	1.76684e-43	1.0063e-42	0.0547263	0.686064
rs3012401	A	G	4.17399	3.61108e-45	2.48609e-44	0.0424411	0.768861
rs61927202	T	C	-1.83396	8.56927e-35	1.9277e-34	1.69209	0.633581
rs8136174	G	C	-6.0123	1.74382e-31	2.9056e-31	0.883036	0.527315
rs667432	T	G	-6.28041	2.20418e-33	4.26868e-33	1.13921	0.461327
rs6930083	A	G	-6.04198	1.543e-33	3.03673e-33	0.720494	0.0165007
rs10868375	A	G	3.69724	1.7353e-34	3.76615e-34	0.105744	1.50385
rs10153729	A	C	3.30821	5.28475e-42	2.54358e-41	0.104485	1.09264
rs3359	G	C	4.49628	1.10915e-39	4.21565e-39	0.0377233	0.983606
rs4974710	A	G	5.60622	1.57525e-32	2.84681e-32	1.31583	1.73371
rs11085906	C	T	-4.13711	1.65849e-41	7.60275e-41	1.01765	0.0482288
rs4915604	G	A	2.97837	7.21675e-37	1.97436e-36	0.0984717	0.818301
rs877156	C	T	3.16498	7.46825e-24	8.2934e-24	0.334478	2.47138
rs17167484	T	G	5.38268	1.46308e-33	2.89307e-33	0.0497851	1.4421
rs2009001	G	A	5.06653	7.7569e-41	3.32856e-40	0.400487	2.88582
rs4652757	T	A	-5.14435	3.25578e-34	6.87554e-34	1.12924	0.621241
rs2435259	T	A	-6.51931	1.18724e-33	2.36881e-33	0.924194	0.0146772
rs99780	C	T	-5.28153	1.94616e-28	2.57774e-28	1.01922	0.498256
rs2964956	A	G	-4.02189	2.53317e-27	3.15932e-27	0.810682	0.252041
rs9883649	C	G	-5.88242	4.95821e-40	1.94145e-39	0.142493	0.0611516
rs939074	G	A	-6.35481	1.00484e-35	2.48084e-35	1.65781	0.504338
rs10880253	T	C	-2.78918	4.48612e-34	9.37894e-34	0.161729	0.0214382
rs74320205	A	G	-3.24803	8.0755e-40	3.11022e-39	1.28189	0.125624
rs7333607	A	G	4.64873	5.31408e-41	2.30932e-40	0.0253285	0.652916
rs11880865	A	T	-5.72296	3.48913e-40	1.38497e-39	1.24062	0.0266326
rs3764262	G	C	-4.90201	2.95979e-25	3.41913e-25	2.08694	0.603273
rs6828302	G	C	-6.58927	9.23904e-35	2.07341e-34	1.04083	0.237893
rs1570247	G	A	-2.22893	9.92009e-38	3.0194e-37	0.041771	0.00891048
rs2147307	C	T	-4.74403	1.57144e-33	3.08946e-33	1.69138	0.965165
rs3772701	T	C	-4.95591	1.51583e-26	1.83215e-26	2.58328	1.33437
rs3111214	C	T	5.25163	9.31612e-27	1.13662e-26	0.02299	0.631895
rs4670759	G	C	4.45791	1.96341e-38	6.51408e-38	0.143663	1.07973
rs2012038	C	G	1.75797	7.7407e-24	8.58834e-24	0.791555	1.25883
rs6814166	C	T	-2.45584	1.0707e-22	1.15787e-22	1.33888	0.238952
rs4352026	A	C	-5.54311	6.62154e-30	9.70007e-30	0.650868	0.29759
rs8055642	A	G	5.7497	1.87644e-54	6.2978e-53	0.0129002	0.751614
rs909961	C	G	5.5518	8.24709e-37	2.24644e-36	0.466398	0.981565
rs1792174	T	G	-4.65523	1.46265e-45	1.04527e-44	0.692016	0.0259298
rs1370585	C	T	4.56245	5.09063e-34	1.05722e-33	0.732717	1.06293
rs13411809	G	A	6.22186	1.3446e-31	2.26347e-31	0.164698	0.875103
rs55917360	C	T	-4.71676	1.27717e-44	8.22068e-44	1.05675	0.0399847
rs117854297	C	T	-2.84321	1.05493e-34	2.34784e-34	1.07564	0.142714
rs1800470	G	A	5.56557	2.18087e-31	3.59872e-31	0.675162	1.84901
rs7491	C	T	3.81846	1.32003e-37	3.95377e-37	0.13714	2.04126
rs9787810	C	T	6.21169	4.74205e-40	1.86263e-39	0.00613732	0.303722
rs2074396	C	A	-6.16268	6.0993e-48	5.77513e-47	1.72802	0.0232944
rs6023015	C	G	-6.58062	3.46848e-37	9.84746e-37	0.398361	0.0865479
rs693975	G	A	5.63401	5.31481e-35	1.22642e-34	0.0466207	1.63132
rs6566811	G	A	-5.42094	4.48884e-30	6.65361e-30	0.633083	0.497845
rs7563560	C	T	5.8702	6.4091e-43	3.4028e-42	0.555502	0.452165
rs207620	G	C	-3.35614	1.1521e-33	2.30236e-33	0.619085	0.0574857
rs960757	G	A	5.48344	5.95862e-26	7.03248e-26	0.0369053	1.17539
rs12678205	A	G	-3.73177	6.14957e-21	6.48422e-21	0.310418	0.14448
rs7130894	T	C	-5.57902	1.81181e-54	6.13566e-53	0.641047	0.0130061
rs6465533	T	A	-2.77519	2.58884e-16	2.62586e-16	0.704407	0.394977
rs734454	A	C	1.83207	1.10583e-14	1.11532e-14	0.183741	0.501758
rs7561252	G	A	2.85977	1.03682e-36	2.79986e-36	0.0199194	0.144595
rs2294920	T	C	2.45463	1.21577e-28	1.63217e-28	3.04028	12.1398
rs7305885	G	T	-1.88041	1.30911e-37	3.92733e-37	1.08931	0.323343
rs6592483	A	G	2.48051	1.98897e-20	2.08842e-20	0.198622	0.760502
rs7873657	A	G	-4.59427	4.56322e-28	5.91692e-28	0.982751	0.599431
rs1138800	A	C	7.50879	5.99107e-31	9.48629e-31	2.32946	4.87089
rs9467664	A	T	-3.79487	1.21035e-25	1.41691e-25	0.277402	0.0762963
rs56276984	C	T	6.77782	1.97848e-34	4.26929e-34	0.223467	0.717707
rs4715418	G	A	-3.67573	6.41066e-24	7.14005e-24	1.29805	0.801397
rs10141866	T	G	2.97963	2.71031e-29	3.8129e-29	1.65949	4.99118
rs1548962	G	C	5.00134	7.36231e-46	5.39472e-45	0.0138374	0.478353
rs3756399	T	C	-4.28803	6.57309e-39	2.31351e-38	0.782014	0.0401729
rs3811555	C	G	-6.04794	2.3233e-33	4.48781e-33	0.638425	0.375494
rs357524	C	T	-3.70135	9.01054e-45	5.93181e-44	1.30847	0.279827
rs9897329	A	G	-2.13824	6.90661e-23	7.49695e-23	0.406443	0.175585
rs10471946	T	G	4.31631	6.00998e-31	9.50821e-31	0.56038	0.666981
rs7840855	C	T	-4.73657	1.96607e-31	3.26001e-31	1.32965	0.631558
rs34239052	G	A	5.72757	1.84713e-24	2.08886e-24	0.188242	0.68832
rs61875110	C	T	3.6197	3.34079e-41	1.49323e-40	0.0338424	0.43027
rs20542	G	A	-5.24811	4.65308e-30	6.88891e-30	2.86495	3.75659
rs77420750	C	A	4.25764	2.21095e-45	1.54767e-44	0.0403602	0.832788
rs6031301	T	C	5.98494	4.94631e-48	4.74316e-47	0.0197714	1.35582
rs10864691	T	A	-6.97551	1.7154e-52	3.908e-51	1.28672	0.0102166
rs73011220	G	A	-2.88635	9.14217e-33	1.68293e-32	0.0272672	0.0154945
rs3764677	G	A	3.92028	3.98364e-43	2.1797e-42	0.0617994	1.00577
rs1274604	A	G	-5.07917	1.26546e-46	1.02214e-45	0.877719	0.0228147
rs4855883	G	C	-4.41469	3.25692e-31	5.27705e-31	0.604841	0.421333
rs11170028	G	A	4.51074	7.21885e-36	1.81742e-35	0.137636	4.76992
rs6484538	T	A	4.88435	3.99542e-33	7.57377e-33	0.194409	1.02854
rs2394723	G	C	-5.06598	1.90952e-44	1.19831e-43	0.520129	0.0154571
rs62431396	G	A	5.23866	2.55292e-28	3.35539e-28	0.474777	2.15953
rs748949	C	T	-5.84177	4.04953e-29	5.61912e-29	1.26424	0.434383
rs6935615	T	C	-6.12142	4.65806e-55	1.7462e-53	0.514717	0.00713034
rs9501917	G	A	5.35647	2.43143e-55	9.93449e-54	0.034991	1.46808
rs36174201	C	G	2.37935	1.0252e-43	5.97476e-43	0.00924094	0.0480809
rs6674407	G	A	4.72105	3.55437e-34	7.49769e-34	0.446439	0.67333
rs878235	C	G	-4.14492	1.1367e-31	1.91952e-31	1.9107	0.841296
rs10410202	C	T	-7.64538	1.21783e-38	4.13536e-38	0.807309	0.00575816
rs7280542	A	G	3.36296	5.93691e-37	1.64578e-36	0.0350099	0.387982
rs6737601	A	G	-6.15629	3.69035e-38	1.1816e-37	4.92964	0.0226796
rs17187791	G	A	8.04396	1.32405e-39	5.00212e-39	0.500095	1.12254
rs3208007	T	C	-4.42186	1.93084e-33	3.7704e-33	1.3733	0.283431
rs4792738	A	G	6.47136	8.56365e-39	2.97787e-38	0.217784	0.635786
rs13331952	G	C	-5.71899	2.78442e-30	4.2001e-30	0.327383	0.268417
rs6062490	G	C	-2.42918	6.11791e-27	7.51052e-27	1.02505	0.174946
rs12481717	G	A	-5.92348	1.57861e-32	2.8515e-32	1.42028	0.0361061
rs28894084	G	T	-4.72964	7.911e-47	6.57908e-46	0.866796	0.0726845
rs7082679	G	T	4.98373	2.55164e-28	3.35489e-28	0.00939195	0.957509
rs6140420	T	C	5.85814	5.06588e-34	1.05266e-33	0.485862	0.874075
rs487047	A	G	3.80824	4.92883e-47	4.23002e-46	0.0377385	0.577673
rs12718385	T	C	4.19597	4.88103e-45	3.30591e-44	0.0177748	0.343966
rs403084	T	C	-5.53435	4.76117e-33	8.96655e-33	0.661839	0.0529706
rs2276863	C	A	4.10789	9.18673e-38	2.81442e-37	0.036121	0.536133
rs62085661	C	G	1.89951	1.29747e-41	6.02865e-41	0.318782	1.18756
rs16979204	C	T	-3.33283	8.25034e-31	1.29275e-30	0.968807	0.324943
rs6560277	C	T	4.52717	6.99025e-39	2.45573e-38	0.460471	1.83411
rs827526	C	A	-4.58365	2.67345e-33	5.13253e-33	1.16275	0.276854
rs10883859	T	G	-3.45049	2.15393e-18	2.21947e-18	0.202972	0.0257311
rs9878072	G	C	-2.90364	2.33659e-19	2.42698e-19	0.644986	0.190351
rs12529410	A	G	-4.37044	1.58626e-37	4.6914e-37	0.942942	0.732829
rs1170190	A	G	-3.11259	3.71044e-33	7.05134e-33	1.28613	0.331991
rs12762616	A	C	6.70979	3.40357e-37	9.70714e-37	0.680298	1.59235
rs4651137	T	C	4.50063	1.01057e-38	3.47551e-38	0.0232146	0.67311
rs474814	T	C	2.57196	3.78671e-42	1.86069e-41	0.0100495	0.0597558
rs2091210	C	G	4.24873	1.30572e-28	1.74981e-28	0.0378671	0.27833
rs12106014	T	C	2.37492	4.76666e-27	5.88436e-27	0.659465	2.05064
rs9271631	A	G	2.69501	4.01728e-18	4.1282e-18	0.0926103	0.541713
rs12949822	T	G	-2.94346	9.8721e-32	1.67763e-31	1.20871	0.155794
rs13016300	G	C	-5.25924	1.84496e-37	5.40968e-37	0.622321	0.650802
rs10794277	A	T	-4.49225	6.46523e-25	7.41327e-25	0.464468	0.140997
rs11578217	G	A	-5.27014	3.71377e-28	4.83717e-28	0.769498	0.429666
rs4746970	T	C	-2.05038	5.23087e-17	5.33447e-17	0.458357	0.136982
rs10859493	T	A	-3.36279	1.00259e-39	3.82611e-39	0.923012	0.0732642
rs10789822	A	G	-7.13968	2.03821e-36	5.38413e-36	1.36056	0.384585
rs1580946	A	T	-6.27089	3.33266e-38	1.07072e-37	1.11793	0.344693
rs10088826	C	T	-5.60747	8.43344e-34	1.71081e-33	0.481335	0.0148076
rs12029562	G	A	-5.8396	8.27392e-39	2.88245e-38	0.837632	0.381427
rs353212	C	T	-2.55541	3.54252e-36	9.13329e-36	1.66515	0.490883
rs4764623	G	C	2.09245	4.82857e-30	7.14028e-30	0.694446	1.98826
rs2289712	G	C	5.46885	1.86611e-27	2.34528e-27	0.910462	3.58738
rs2607940	A	T	5.59265	4.81804e-52	1.00617e-50	0.0163973	0.815793
rs80177425	G	A	-5.55954	5.61873e-35	1.29258e-34	1.30589	1.02846
rs2501339	G	C	-3.05001	1.48527e-26	1.7958e-26	1.40451	0.16941
rs17256254	T	C	2.43398	5.07551e-23	5.5173e-23	0.063101	0.404364
rs9604504	A	G	5.69887	4.41908e-34	9.24392e-34	0.14564	0.406238
rs1136688	G	A	5.44016	5.90086e-38	1.84844e-37	0.690991	2.29586
rs2301595	G	A	-5.61817	5.6574e-24	6.31044e-24	0.322119	0.120526
rs12463059	C	T	-6.49932	3.11452e-41	1.39708e-40	8.51717	0.096224
rs1123751	C	G	3.77345	1.80418e-28	2.39136e-28	0.129212	0.735496
rs2176016	A	G	-3.05597	5.39466e-41	2.34163e-40	0.714991	0.0702358
rs3755899	G	A	-4.91993	8.36761e-25	9.56916e-25	1.4867	0.0708795
rs7011299	C	G	4.47917	1.54609e-25	1.80434e-25	0.515576	0.949054
rs6506689	T	G	-4.71364	4.87325e-48	4.68505e-47	1.15185	0.0390094
rs371298	A	G	-5.80021	6.09041e-36	1.54271e-35	0.637866	0.302953
rs72809668	C	T	-5.8611	1.75543e-34	3.80546e-34	3.39314	0.709008
rs2026263	G	A	-5.87336	6.74414e-58	6.67137e-56	1.15255	0.0183149
rs12828860	G	C	1.77935	1.47029e-27	1.85775e-27	0.871248	1.27001
rs11554421	G	A	-5.89388	1.04069e-32	1.90548e-32	1.81096	1.20097
rs7576126	G	A	-1.52426	9.65911e-23	1.04515e-22	0.119443	0.0415253
rs3763295	A	G	-6.64805	5.05479e-42	2.44228e-41	1.18583	0.624025
rs1050068	C	T	-2.53985	3.08351e-27	3.83424e-27	4.78941	1.6003
rs13190616	C	T	-4.9369	4.38296e-37	1.2332e-36	0.665645	0.308416
rs623143	T	C	2.31774	6.16876e-44	3.69241e-43	0.369422	1.79812
rs115447907	A	G	-4.12754	4.6301e-35	1.07635e-34	0.147268	0.122022
rs62277709	C	A	2.60832	4.75256e-26	5.63028e-26	0.0266089	0.160224
rs2908425	G	A	-4.58127	1.40382e-35	3.39792e-35	0.722286	0.820443
rs7333445	A	G	4.65641	2.55589e-36	6.7139e-36	0.0932192	2.23466
rs13176353	G	C	3.08119	3.86887e-12	3.88541e-12	0.0177647	0.110181
rs28714318	C	T	4.14915	1.51349e-40	6.32133e-40	0.0863452	1.479
rs4683326	G	A	-5.03245	1.20942e-34	2.67581e-34	0.861012	0.281416
rs868746	A	G	5.82211	5.63707e-31	8.95972e-31	0.569481	1.25187
rs4982410	A	T	-4.68481	3.3986e-43	1.87322e-42	1.92723	0.0748756
rs34509705	C	G	-5.30937	2.45942e-52	5.43822e-51	0.715756	0.0157265
rs8105140	G	C	2.36764	6.98594e-47	5.86164e-46	0.00825099	0.042583
rs157044	G	T	5.54022	6.1175e-29	8.3712e-29	0.138878	0.873559
rs12027729	T	C	-2.66045	6.19799e-32	1.07415e-31	0.356958	0.042079
rs1990505	T	C	-4.22572	3.09439e-29	4.33861e-29	1.02627	0.546063
rs72630624	C	T	-4.56547	8.25683e-35	1.86299e-34	1.27391	0.961273
rs7696564	C	T	-5.86088	6.99239e-53	1.74069e-51	1.36207	0.0177363
rs76731745	C	G	2.23158	2.37833e-21	2.52119e-21	0.0352965	0.138383
rs889574	A	G	3.83457	3.4154e-37	9.72612e-37	0.180591	2.73572
rs2291940	C	T	-6.67035	4.81908e-39	1.72032e-38	1.61323	0.558216
rs11231664	T	G	-3.82202	3.08962e-22	3.31541e-22	3.40238	3.91937
rs2758343	G	T	-3.79844	8.01239e-26	9.42384e-26	0.594725	0.214082
rs11550310	G	C	-3.38259	1.6103e-31	2.68907e-31	0.282588	0.0256138
rs2834208	A	C	-6.01697	7.80545e-51	1.27568e-49	1.49147	0.0218333
rs28433428	G	A	-3.61442	6.58303e-29	8.9886e-29	2.75922	0.192173
rs9357045	G	A	-7.69698	1.12524e-39	4.27252e-39	0.540619	0.00391406
rs1353417	G	A	-3.22367	1.89984e-38	6.31991e-38	0.710498	0.0753693
rs2976917	A	G	5.40891	6.21952e-30	9.13606e-30	0.247849	0.750431
rs36055638	A	G	-1.77874	5.35092e-28	6.91206e-28	2.30423	0.690418
rs76793447	T	C	3.79179	9.7307e-26	1.14091e-25	0.216988	0.837774
rs28362642	A	G	6.48093	3.2126e-37	9.21141e-37	0.186711	0.487378
rs7837626	A	G	2.28347	4.55718e-31	7.28335e-31	0.839504	1.49669
rs10796422	A	G	3.74006	1.3356e-21	1.42265e-21	0.0855253	1.68793
rs73094376	G	A	4.51953	6.96415e-29	9.48831e-29	0.0253676	0.411991
rs7774660	C	T	2.37724	5.13044e-28	6.6341e-28	0.632077	2.05258
rs3738961	G	C	-5.01324	4.40382e-47	3.81428e-46	0.669802	0.0770587
rs2626021	A	G	4.70193	9.65801e-46	6.98163e-45	0.0336062	1.13004
rs1341866	T	C	6.38789	1.40628e-27	1.77807e-27	0.117489	0.821421
rs4888064	T	C	-6.4601	2.00066e-44	1.24718e-43	1.09352	0.495599
rs2074509	G	A	3.97618	4.88877e-27	6.02719e-27	0.0324591	0.13037
rs16833743	T	C	-4.88007	2.38849e-42	1.20353e-41	1.28121	0.0353744
rs1022485	G	T	-4.48041	3.11862e-31	5.0617e-31	0.956684	0.53197
rs6586537	G	T	6.99699	5.12505e-41	2.23493e-40	0.00222398	0.197109
rs494154	T	C	6.33141	1.7626e-40	7.27292e-40	0.00767788	0.507847
rs3120750	C	G	-3.23049	4.04801e-28	5.26339e-28	0.59446	0.556225
rs34616325	C	T	6.92303	4.57757e-51	7.92954e-50	0.010759	1.30969
rs4728138	A	G	3.51268	3.01491e-37	8.67104e-37	0.0720187	0.896087
rs6049635	T	C	-3.87899	2.15698e-28	2.84495e-28	0.0816844	0.056427
rs2255426	C	A	4.75101	2.25092e-29	3.18689e-29	0.262915	0.585895
rs11774663	T	C	1.92888	5.75626e-30	8.47875e-30	0.16666	0.657835
rs77679291	T	C	-5.35181	8.65549e-45	5.70807e-44	0.635728	0.0127556
rs11113466	C	G	3.97778	1.24046e-46	1.00493e-45	0.00708285	0.111593
rs1535274	A	C	-2.22333	7.90915e-26	9.30532e-26	0.122656	0.0262663
rs1713997	G	C	6.84031	5.09429e-31	8.1245e-31	0.286823	0.980749
rs72627181	C	A	-4.8599	4.49456e-27	5.55393e-27	1.03475	0.016295
rs9355288	G	A	4.8802	6.46664e-25	7.41327e-25	0.118084	0.470673
rs3794628	C	T	-3.71179	4.47639e-23	4.87308e-23	2.17643	1.48164
rs7961632	T	C	4.52241	1.94971e-25	2.26903e-25	0.49399	1.9798
rs9577874	G	A	2.90089	2.82572e-17	2.88559e-17	0.0953809	0.258087
rs1295810	G	A	2.28609	3.89441e-35	9.08132e-35	0.87744	1.81841
rs9401006	T	C	4.90586	4.71146e-24	5.27409e-24	0.734621	1.61718
rs603412	C	G	-4.79278	1.05998e-41	4.97438e-41	0.407837	0.0132396
[truncated: 1,762 more rows]

## Sheet: HEK293T-STARRseq-T-test
HEK293T-STARRseq-T-test
Same as above.
SNP ID	ref	alt	log2(alt/ref)	pvalue	padjust	ref_eas	alt_eas
rs12446407	G	A	-0.967761	1.00733e-18	5.21426e-18	1.26865	0.774269
rs2305534	T	C	-1.19206	1.78966e-05	1.89139e-05	1.30042	0.565174
rs35416445	A	G	-1.21022	6.01868e-13	1.36247e-12	1.70951	0.764326
rs7535945	G	A	-0.820053	2.39358e-12	4.97678e-12	1.67205	0.948435
rs3753557	G	A	1.55738	1.62115e-13	3.93557e-13	0.874853	2.58266
rs400615	T	C	1.29666	3.71646e-10	5.75168e-10	0.291324	0.702384
rs6465533	T	A	0.926885	1.61122e-05	1.70767e-05	0.400747	0.761702
rs10902225	C	T	0.916863	2.41475e-07	2.87476e-07	0.731335	1.38185
rs7596224	T	C	1.14115	0.000290125	0.000295826	0.817459	1.55903
rs78266397	G	A	-1.39866	2.78508e-21	2.17256e-20	0.448974	0.205282
rs4375854	C	T	1.59234	2.72204e-18	1.3347e-17	0.7191	2.23279
rs2255258	T	A	1.67288	1.10093e-19	6.6744e-19	0.803845	2.60678
rs482402	A	G	-1.92424	5.88865e-21	4.36464e-20	0.450617	0.1147
rs2585527	G	A	-1.06897	0.000117306	0.000120771	1.15875	0.711838
rs869400	T	G	-2.09251	6.36497e-17	2.57251e-16	1.31193	0.316569
rs56324928	A	C	-0.802729	0.000115928	0.000119462	0.86232	0.534478
rs13405694	G	T	-2.46052	3.17084e-33	3.36864e-31	0.156915	0.056653
rs17093613	T	A	1.63652	3.42737e-17	1.44001e-16	0.212524	0.663893
rs1136659	T	A	0.893106	8.20149e-24	9.89055e-23	1.42893	2.67192
rs248945	A	C	1.04946	3.76855e-15	1.17919e-14	2.0073	3.75748
rs10882474	T	C	0.815784	3.08874e-13	7.23712e-13	1.54207	2.70944
rs6586537	G	T	-0.845734	2.26948e-08	2.9369e-08	0.0828084	0.0459553
rs9608176	C	T	-0.907868	3.08943e-13	7.23712e-13	1.10291	0.644776
rs16967272	A	C	-1.37403	6.98558e-07	8.02514e-07	1.99891	0.879413
rs11603382	T	C	-0.790634	1.62699e-11	3.04004e-11	0.379669	0.231942
rs1048990	C	G	0.943853	4.06317e-13	9.33568e-13	1.44813	2.61712
rs7098921	A	G	-1.14107	2.15066e-07	2.57273e-07	0.787251	0.40234
rs5925902	C	A	1.41359	4.87409e-06	5.29669e-06	0.0712842	0.138896
rs7149242	T	G	1.05407	6.17797e-11	1.05375e-10	0.487183	0.895729
rs3128879	T	G	1.32028	6.3078e-07	7.29155e-07	0.526293	1.05191
rs2965069	C	T	-0.821328	1.95858e-14	5.47567e-14	1.16941	0.659874
rs111370076	C	G	0.891561	0.00642929	0.00643505	1.05848	1.66963
rs2734949	C	G	1.05846	2.73092e-11	4.94937e-11	0.358761	0.628304
rs4652757	T	A	1.11716	3.79687e-12	7.67284e-12	0.536014	0.864946
rs4452060	C	A	-1.01699	9.64665e-05	9.97759e-05	1.48797	0.79534
rs532446	C	T	-2.11557	5.85679e-22	5.16462e-21	9.98309	2.36591
rs2303727	T	C	-1.44286	1.70845e-26	3.56219e-25	0.40357	0.149331
rs3964611	G	C	0.942165	1.92342e-05	2.02988e-05	0.940009	1.66211
rs2280291	C	G	0.914482	3.94357e-09	5.44774e-09	0.60332	1.02636
rs11213398	A	G	-2.0437	7.32688e-09	9.88885e-09	0.966222	0.342602
rs5016900	G	C	-0.937117	5.46114e-10	8.29394e-10	3.31841	1.74571
rs2077197	C	T	1.37551	8.01894e-12	1.56657e-11	0.288776	0.725378
rs2138249	A	C	-0.785916	5.3355e-13	1.21341e-12	1.45263	0.953347
rs6503934	T	C	-0.920184	2.39962e-13	5.71351e-13	1.67797	1.11251
rs4665898	A	G	-0.764535	5.63164e-09	7.67045e-09	1.10616	0.662432
rs2881287	A	C	-1.76969	6.95965e-18	3.25513e-17	0.851715	0.261561
rs10911186	A	G	1.05377	7.2106e-06	7.76017e-06	0.910494	1.74627
rs12209186	C	T	2.8364	3.47842e-21	2.66679e-20	0.0936332	0.627033
rs12670688	G	A	1.07996	1.44083e-10	2.34634e-10	0.551457	1.0191
rs13298549	C	G	-0.806103	2.55134e-14	7.03672e-14	0.931352	0.613577
rs74652972	G	A	-0.850714	1.95734e-05	2.06469e-05	2.1022	1.17082
rs1140993	G	C	-1.07111	1.68921e-14	4.77646e-14	1.5548	0.885478
rs114420443	A	G	1.31002	2.54603e-17	1.09235e-16	0.176422	0.436811
rs11753296	G	A	-2.15427	1.49122e-18	7.63051e-18	2.56265	0.566893
rs11170028	G	A	1.6638	2.38369e-12	4.96083e-12	0.807494	2.51158
rs3893353	G	C	1.03303	3.28719e-08	4.1907e-08	0.939599	1.70708
rs750897	A	G	-1.00235	2.58659e-06	2.85961e-06	1.83685	0.91618
rs11968908	A	G	-1.26374	3.53215e-07	4.16502e-07	1.08553	0.619412
rs117575775	T	C	3.98207	5.82791e-26	1.09261e-24	0.0886962	1.47812
rs2076298	G	C	1.42776	2.43906e-19	1.43146e-18	0.0545683	0.138478
rs10919347	T	C	1.24864	4.88129e-18	2.322e-17	0.548966	1.3372
rs13217914	G	A	-1.09421	1.21934e-14	3.51466e-14	3.04719	1.4578
rs10169971	G	A	-1.20977	1.89495e-08	2.46796e-08	2.23233	0.951158
rs61891367	A	G	1.22208	4.42697e-09	6.05924e-09	0.387942	0.728639
rs539895232	T	A	1.43289	3.80565e-13	8.78014e-13	0.545645	1.48342
rs4480963	G	A	0.870871	2.75926e-18	1.34703e-17	0.427009	0.783458
rs909964	G	A	2.69172	3.08428e-19	1.77346e-18	0.0917274	0.603411
rs3800291	C	T	-0.933489	4.91492e-16	1.75724e-15	3.55553	1.86906
rs2665961	A	G	0.964762	0.000236104	0.000241517	0.257622	0.433247
rs12979208	G	A	0.820549	0.000133042	0.000136782	0.214268	0.340383
rs10036555	G	C	0.892972	1.4573e-12	3.11719e-12	0.484831	0.783196
rs7605980	C	G	0.859356	1.89607e-13	4.56817e-13	0.372385	0.611464
rs12647314	G	T	1.195	1.30446e-14	3.75033e-14	0.924492	2.17152
rs6424887	C	T	1.637	7.84777e-10	1.17035e-09	0.96712	2.354
rs12581866	C	T	-2.49055	8.58727e-20	5.27774e-19	1.10262	0.198124
rs56352308	A	T	-1.72081	2.35746e-18	1.16878e-17	1.5363	0.466454
rs13409494	C	T	-1.08355	3.76792e-09	5.21802e-09	2.20388	1.19418
rs1535274	A	C	-2.03446	3.36282e-16	1.2279e-15	1.656	0.409426
rs6656763	G	A	-0.856886	0.000104709	0.000108201	1.39902	0.83052
rs9890924	G	A	1.10873	5.33224e-07	6.19917e-07	0.737277	1.34393
rs685034	T	C	1.31436	3.22959e-13	7.52897e-13	0.362182	0.90684
rs72871195	A	G	0.993929	1.75903e-05	1.86079e-05	0.417319	0.737588
rs62432879	C	T	-1.19703	1.88053e-07	2.25321e-07	0.244022	0.125548
rs2964944	C	T	-0.960373	3.29643e-10	5.14407e-10	1.3367	0.689243
rs1730459	T	C	-1.10087	7.26983e-09	9.81779e-09	0.364717	0.206017
rs12695509	A	T	0.885574	6.19314e-08	7.71462e-08	1.75584	2.72326
rs7833054	A	G	0.793805	0.000131635	0.000135398	0.462944	0.671729
rs12443730	T	C	1.7774	7.5444e-18	3.50658e-17	0.344646	1.21116
rs200416905	A	T	1.17359	3.78789e-09	5.24242e-09	0.218051	0.399465
rs8191323	G	A	-1.10288	4.90751e-08	6.16826e-08	0.703489	0.379163
rs6951212	T	C	0.90684	6.39433e-08	7.94749e-08	0.333734	0.461417
rs2285883	G	A	1.30828	1.56854e-05	1.66401e-05	0.949603	1.74902
rs79626929	T	G	-2.15737	3.80538e-22	3.4767e-21	0.221349	0.0485883
rs1569646	C	A	-1.56323	1.49048e-14	4.24682e-14	2.62451	0.875524
rs604723	T	C	-1.57032	3.95281e-22	3.57033e-21	0.869763	0.291572
rs34709868	G	C	-0.947551	1.17307e-06	1.32446e-06	0.79456	0.475824
rs1689670	A	G	0.964184	4.0327e-10	6.22196e-10	1.59703	2.82054
rs113922541	T	C	1.67241	1.6156e-28	5.22376e-27	0.0385483	0.122073
rs4663157	A	C	-0.817123	1.01677e-07	1.24501e-07	0.740427	0.522427
rs4953457	A	T	-1.5902	3.35264e-24	4.53317e-23	0.532234	0.171139
rs7498042	T	G	1.19368	1.22169e-06	1.37725e-06	0.147671	0.294272
rs2075657	T	G	-1.45631	5.66526e-21	4.21306e-20	0.677346	0.245473
rs3813977	T	C	-0.822048	9.89237e-10	1.45484e-09	1.13499	0.686121
rs3814774	G	T	0.77878	1.36545e-18	7.03537e-18	0.499068	0.838698
rs10911266	C	T	-1.02884	5.47326e-11	9.40743e-11	1.33062	0.763263
rs3815465	C	A	2.33406	7.86195e-22	6.72031e-21	0.0543941	0.224179
rs3807936	T	C	1.1194	5.96683e-29	2.08e-27	0.598975	1.30584
rs2494113	T	C	0.760309	1.37993e-10	2.2554e-10	1.11616	1.59611
rs2294920	T	C	-0.990853	1.38352e-12	2.9765e-12	3.63057	1.83491
rs4680345	C	G	0.917948	1.14585e-10	1.88663e-10	0.334692	0.576159
rs10408121	C	T	0.950506	9.47823e-12	1.82841e-11	0.364062	0.57358
rs28362498	G	A	1.05506	5.85119e-09	7.95976e-09	0.0736918	0.110972
rs2241727	G	C	-1.47351	2.92857e-09	4.11957e-09	2.13727	0.895662
rs4985988	T	C	1.32148	4.88929e-14	1.28179e-13	0.714077	1.86361
rs7998265	C	T	-1.29304	4.33744e-07	5.05846e-07	0.264636	0.128514
rs4872512	G	A	0.903333	4.38701e-09	6.00824e-09	1.68543	3.24162
rs71620317	G	C	-0.929093	2.42522e-06	2.68653e-06	0.854478	0.447249
rs9461629	T	C	-1.50949	2.80168e-13	6.60735e-13	1.02234	0.363483
rs7049090	A	G	1.56104	9.0411e-14	2.26637e-13	0.284436	0.851008
rs719235	C	A	0.953372	6.55228e-24	8.12118e-23	0.602522	1.15757
rs2255701	C	T	-1.09755	2.17035e-06	2.41018e-06	1.09999	0.605424
rs6721546	C	T	-3.15942	2.23877e-26	4.54063e-25	0.581144	0.0697144
rs58143962	A	C	1.04442	7.32368e-08	9.04713e-08	0.433511	0.834742
rs1496336	C	T	0.817781	3.67064e-20	2.38752e-19	0.693473	1.22573
rs6895696	G	A	-1.41842	1.05499e-20	7.54387e-20	0.854383	0.327923
rs11055030	G	C	0.879171	1.77686e-09	2.5526e-09	0.308596	0.533799
rs12526703	G	A	-1.37071	4.99148e-15	1.52131e-14	1.33769	0.505049
rs138752185	T	C	1.1424	2.55814e-09	3.61903e-09	0.0666198	0.127173
rs3848524	G	A	-1.40036	3.58702e-11	6.36325e-11	0.988829	0.425567
rs10797810	C	T	-0.968683	1.25721e-20	8.79256e-20	1.35052	0.684738
rs34736293	G	A	0.864195	0.000789654	0.000796437	1.01459	1.66867
rs1170172	G	A	-1.01737	7.37795e-20	4.58502e-19	1.52353	0.759956
rs34610643	A	C	-1.24868	1.01352e-08	1.34995e-08	2.02503	0.847712
rs873405	G	C	-2.29092	5.22392e-24	6.65976e-23	2.06371	0.419445
rs1867822	T	G	-0.85427	1.10148e-07	1.34505e-07	0.612388	0.408144
rs7570903	C	T	-1.26006	2.03325e-09	2.89852e-09	1.84081	0.969641
rs45544632	C	G	1.05813	8.2824e-05	8.58644e-05	2.57242	4.96906
rs12221659	C	G	0.894107	1.72895e-05	1.82983e-05	1.4722	2.45432
rs11103337	G	A	-1.17341	1.89199e-15	6.1711e-15	0.786349	0.347127
rs57470915	A	G	1.54183	5.95139e-08	7.42177e-08	0.125685	0.249174
rs3773663	G	A	1.05148	2.58706e-14	7.1256e-14	0.366348	0.757264
rs3805495	C	T	-1.91356	7.42252e-18	3.46436e-17	0.632022	0.177199
rs466240	C	T	-4.92707	9.60676e-37	2.67908e-34	4.52105	0.147552
rs681238	A	C	-0.901004	1.769e-13	4.27124e-13	2.6503	1.68421
rs75617632	C	T	-2.63561	8.80287e-24	1.04464e-22	1.26924	0.210258
rs62294126	C	T	-0.769003	1.05521e-11	2.02074e-11	1.29568	0.87655
rs3753558	A	G	1.20712	3.79779e-07	4.46175e-07	0.216852	0.408501
rs4809546	C	T	-1.89587	1.8633e-18	9.44777e-18	0.445913	0.126691
rs4841001	G	C	-1.7211	1.93459e-18	9.78699e-18	2.58687	0.901044
rs61984854	C	T	1.16008	3.27987e-23	3.50115e-22	0.592839	1.31903
rs2450115	T	C	-0.872587	3.68806e-16	1.33356e-15	1.15197	0.667004
rs2816605	C	T	0.808929	3.80798e-15	1.1882e-14	0.61778	0.936659
rs7990590	A	G	2.01345	2.71717e-14	7.44719e-14	0.311894	1.24498
rs56763414	T	C	2.10982	2.91879e-11	5.24862e-11	0.212225	0.610089
rs72787383	G	A	1.05121	0.000904667	0.000910791	0.531861	0.931191
rs1925679	C	G	-1.12868	3.95598e-08	5.01466e-08	1.06185	0.649025
rs2072354	C	T	-1.36266	9.08279e-10	1.34197e-09	1.25413	0.47544
rs4815567	A	G	-1.32772	1.47028e-17	6.56037e-17	1.26011	0.498341
rs11615336	C	A	-1.22887	7.41587e-12	1.45513e-11	1.01652	0.488797
rs667329	C	T	1.07014	4.22943e-28	1.19441e-26	1.85921	3.88159
rs4789580	T	G	-0.813934	8.5578e-05	8.86784e-05	0.264593	0.161269
rs2301593	G	C	0.965535	2.77625e-13	6.55429e-13	0.748389	1.32641
rs13324312	G	A	1.71989	1.50395e-12	3.2139e-12	0.158894	0.525255
rs16849369	C	T	-1.32378	2.97894e-13	6.99579e-13	0.509814	0.244446
rs7836880	G	A	1.28639	6.81008e-10	1.02105e-09	0.737229	1.77918
rs11169570	A	G	-1.35896	2.71829e-34	3.79032e-32	1.65519	0.65736
rs10804088	G	A	0.951079	6.21896e-10	9.37466e-10	0.816891	1.31255
rs9624412	A	G	-1.11731	4.84242e-10	7.41309e-10	1.69203	0.766076
rs73864036	G	A	1.19417	9.6131e-10	1.41844e-09	0.897201	1.65718
rs4923780	C	T	-1.21063	2.94398e-10	4.64171e-10	0.256678	0.127841
rs113317500	A	C	-1.33187	9.85799e-09	1.31617e-08	2.67583	1.48846
rs348940	C	A	-1.0448	4.61953e-23	4.8614e-22	2.31377	1.1178
rs79963079	A	C	1.48679	2.37409e-13	5.65877e-13	0.174144	0.476046
rs8141150	C	T	-1.13789	2.13229e-08	2.76418e-08	1.17558	0.642081
rs17194627	C	T	0.954226	2.12048e-13	5.08142e-13	0.626148	1.10923
rs674491	C	T	-1.23902	1.81319e-06	2.02261e-06	1.43927	0.762951
rs9575587	C	T	0.806375	5.86326e-14	1.51927e-13	0.493887	0.813319
rs7258409	G	T	1.26278	6.82575e-10	1.02203e-09	0.957143	2.28407
rs4148969	G	A	1.57963	1.02557e-17	4.69827e-17	0.304477	0.668649
rs2281780	G	T	-0.949057	1.81476e-08	2.36768e-08	0.91162	0.462711
rs4324364	C	T	1.27481	4.21825e-15	1.30345e-14	0.401486	0.967548
rs935444	C	G	-1.14025	1.83526e-16	6.90465e-16	0.565179	0.255552
rs714621	G	C	-0.898217	3.25512e-11	5.81905e-11	0.204599	0.109939
rs2286814	C	A	-1.53602	2.24243e-09	3.18856e-09	1.97576	0.647486
rs17880655	G	A	1.00493	1.559e-10	2.52771e-10	0.9798	1.67391
rs59347948	T	A	-1.15473	4.32598e-11	7.55777e-11	1.37082	0.728277
rs1057478	A	G	-1.20134	1.00872e-08	1.34436e-08	1.35366	0.654591
rs11754110	C	T	-0.695008	3.80548e-13	8.78014e-13	0.447962	0.306225
rs79544247	C	T	0.793928	3.8233e-08	4.85198e-08	0.184126	0.242219
rs474814	T	C	0.932132	9.3072e-07	1.06078e-06	1.51266	2.44794
rs1963413	G	A	1.22485	1.36117e-11	2.57136e-11	0.774565	1.76304
rs6084314	C	T	0.967943	2.22679e-14	6.17907e-14	0.222836	0.378201
rs35963124	A	G	1.38277	1.48882e-24	2.18523e-23	3.28007	8.54946
rs13429757	G	T	-1.13669	1.82747e-10	2.93951e-10	0.61993	0.328651
rs1217397	G	A	-1.54204	1.65463e-10	2.67305e-10	0.2045	0.089614
rs9970334	T	G	-1.13975	1.72753e-16	6.51035e-16	1.33324	0.603884
rs12885814	T	C	-1.1273	1.43464e-07	1.73478e-07	1.6357	0.842805
rs9498372	G	A	-1.38593	8.24265e-16	2.82913e-15	0.457565	0.175295
rs2298684	G	A	1.48071	7.57546e-10	1.13049e-09	0.897295	1.67968
rs8056718	G	C	-0.955183	5.59588e-15	1.69166e-14	0.664708	0.4048
rs8076031	G	C	-0.897847	7.72139e-07	8.84767e-07	0.964212	0.560949
rs6717413	G	A	1.59829	6.74505e-19	3.63483e-18	0.571397	1.4313
rs9376891	G	A	1.41037	2.72089e-09	3.83711e-09	0.327412	0.898404
rs606180	G	A	1.49298	2.46021e-17	1.06165e-16	0.118925	0.324723
rs1703908	G	C	-1.02218	3.50674e-13	8.13258e-13	1.9173	0.948421
rs186660	T	C	-1.36124	6.16204e-20	3.86166e-19	0.920073	0.355917
rs6668504	T	C	1.24838	3.79191e-12	7.66977e-12	0.732764	1.73852
rs10116416	G	A	1.27757	1.01453e-11	1.94786e-11	0.816566	1.60993
rs1510395	C	G	-2.61746	2.78484e-23	3.03073e-22	0.415835	0.0677623
rs4932351	C	G	1.40056	1.27879e-15	4.27735e-15	0.0713892	0.150229
rs4810506	G	C	-1.27749	1.07414e-09	1.57451e-09	0.296899	0.125084
rs2423312	G	A	2.13339	1.46192e-27	3.83711e-26	0.27389	1.20777
rs781984	A	G	-1.07577	1.16715e-11	2.21799e-11	0.69549	0.330164
rs2501078	T	C	-2.98625	2.79682e-32	2.26862e-30	0.859513	0.109244
rs6123082	G	A	-1.99755	1.00374e-21	8.45033e-21	0.700019	0.176268
rs9573100	C	T	-2.09128	1.85183e-22	1.7885e-21	1.47105	0.34311
rs3844601	A	G	-1.04309	9.51794e-12	1.83214e-11	0.426482	0.208535
rs12029735	G	T	-1.40345	3.51343e-12	7.15189e-12	1.2265	0.462129
rs190144	A	G	-1.45277	3.09143e-13	7.23712e-13	1.31939	0.478815
rs12811291	G	A	-0.966865	8.90741e-11	1.48191e-10	0.232958	0.13768
rs12904966	T	C	1.11488	6.61062e-09	8.94921e-09	0.663442	1.47464
rs10797819	A	G	0.872468	2.11182e-08	2.73923e-08	0.686843	1.25958
rs2304575	C	G	-1.07071	8.6402e-09	1.15913e-08	1.19074	0.749187
rs6086244	A	G	-1.2629	3.41997e-06	3.7623e-06	1.98441	0.97468
rs12491213	C	T	-1.76444	1.02465e-15	3.48189e-15	0.994099	0.289154
rs1150631	G	T	1.69586	1.295e-09	1.88464e-09	0.560446	1.40618
rs75614137	C	T	-1.30746	3.55564e-08	4.51744e-08	1.57257	0.640798
rs2970359	A	G	-1.29233	5.55443e-10	8.42415e-10	1.2674	0.612578
rs9521190	C	T	0.852625	3.3964e-11	6.05706e-11	0.762457	1.18906
rs2489374	A	T	1.27094	3.27975e-08	4.18361e-08	0.373278	0.761671
rs5753259	T	C	0.762253	2.36828e-16	8.7768e-16	0.510981	0.799741
rs80177425	G	A	-1.13148	6.22004e-07	7.19384e-07	1.42061	0.742907
rs10864291	T	C	0.921311	5.5158e-10	8.37125e-10	1.03041	1.65463
rs117588167	C	T	0.850844	1.39376e-08	1.83126e-08	0.434526	0.731255
rs3732874	G	A	1.00406	1.367e-12	2.9438e-12	1.32584	2.46908
rs188174120	G	T	1.59646	6.00955e-20	3.7981e-19	0.124526	0.382366
rs4129181	A	G	-1.26964	3.3393e-13	7.76849e-13	1.43434	0.59189
rs12992188	A	G	0.960373	6.21495e-12	1.22704e-11	0.347069	0.675331
rs878665	G	T	1.8237	3.8998e-13	8.96953e-13	0.108077	0.25647
rs8103610	T	G	0.816713	8.21046e-07	9.39361e-07	0.449732	0.534876
rs9908349	C	T	1.84715	4.83e-19	2.70747e-18	0.296633	0.575583
rs4713899	A	G	1.14621	3.67464e-14	9.82989e-14	0.522195	1.00648
rs12630379	G	C	1.11375	1.69082e-13	4.08691e-13	1.10202	2.39429
rs2596541	C	A	-1.01633	6.57688e-19	3.57008e-18	2.15632	1.2102
rs12500173	G	C	-1.10807	1.90418e-08	2.47855e-08	0.31106	0.132473
rs959880	A	C	-1.62453	1.28734e-20	8.97516e-20	2.07041	0.666744
rs2559635	T	C	-1.88484	1.61082e-27	4.17877e-26	0.21886	0.0592614
rs6122883	A	G	2.4458	2.28959e-22	2.17364e-21	0.284945	1.477
rs7280542	A	G	-0.973783	1.93464e-06	2.15163e-06	0.763756	0.36713
rs9592888	G	A	-2.118	4.7225e-16	1.6966e-15	0.617606	0.243404
rs5771047	G	A	-1.15278	1.00855e-21	8.45897e-21	0.736993	0.332361
rs742538	C	T	1.37299	1.49548e-10	2.43357e-10	0.779902	2.06459
rs113901360	G	C	-0.877387	1.14112e-09	1.66941e-09	0.757739	0.412017
rs113061269	A	T	-1.23957	7.6442e-06	8.21098e-06	0.0830412	0.040087
rs12609742	A	G	1.36531	4.90985e-11	8.47167e-11	0.3345	0.881385
rs2303265	A	C	-0.901886	1.51688e-08	1.98834e-08	1.08987	0.694985
rs62128555	G	C	-1.41783	2.97672e-10	4.6801e-10	0.63269	0.341999
rs12603519	G	A	0.961958	2.30537e-26	4.63359e-25	3.13832	5.997
rs2425935	C	A	-1.07158	3.83151e-07	4.49246e-07	1.10374	0.574209
rs2676394	T	A	1.14603	4.24597e-10	6.54649e-10	0.431606	0.946644
rs61784580	G	A	-0.742054	5.84369e-10	8.83883e-10	1.67112	1.02342
rs34627176	G	A	1.11108	2.16778e-13	5.18918e-13	0.99154	1.87772
rs475342	C	T	1.15556	4.54264e-11	7.89916e-11	1.13302	2.40641
rs7773494	A	G	1.49389	2.30757e-17	1.0016e-16	0.195395	0.563329
rs12980885	C	A	1.07163	1.85463e-05	1.95913e-05	1.20334	2.22415
rs2784044	C	T	1.18961	1.24043e-07	1.50812e-07	0.166968	0.291064
rs3823431	T	A	1.19129	1.98585e-11	3.67417e-11	1.83596	3.73142
rs7126859	C	T	1.14562	2.19509e-23	2.42438e-22	0.481151	1.05231
rs5962793	G	A	1.58677	8.63497e-09	1.15912e-08	1.34779	3.37333
rs7714918	G	A	-0.79807	0.000115617	0.000119197	1.98889	1.17338
rs41275748	A	C	0.766203	0.00207144	0.00207983	0.238661	0.341252
rs28465520	C	G	1.04196	1.32459e-07	1.60694e-07	1.15276	2.2131
rs2735526	G	C	-0.90611	4.24072e-07	4.95084e-07	0.296	0.187131
rs3757440	A	G	-1.11188	6.55239e-11	1.11591e-10	0.753399	0.433573
rs11097027	C	A	-0.94511	2.1745e-07	2.59985e-07	1.25722	0.738346
rs12364305	C	T	-0.822133	8.80113e-12	1.70742e-11	1.755	1.17621
rs3008651	T	G	-1.2906	7.113e-42	1.58691e-38	4.38677	1.79179
rs1413387	G	A	-1.34944	3.69735e-13	8.55683e-13	1.09497	0.424721
rs34849043	T	C	-1.06725	4.60095e-36	1.14052e-33	0.30995	0.147916
rs12669752	G	T	1.1678	7.3862e-24	9.05418e-23	0.994268	2.23059
rs3935069	C	T	0.767318	6.80001e-08	8.43292e-08	0.185705	0.273771
rs12119232	A	C	-1.02241	1.22843e-05	1.3113e-05	0.751228	0.416294
rs56255754	C	T	-0.938995	3.63899e-10	5.63791e-10	2.30308	1.3005
rs78571244	C	T	0.760972	3.98504e-06	4.36243e-06	1.59362	2.60803
rs2325509	A	G	-1.01249	1.43071e-05	1.52214e-05	2.12195	1.12691
rs2604869	G	A	-2.3217	3.48559e-26	6.76205e-25	0.697157	0.139091
rs11190786	A	G	1.05314	2.90466e-06	3.20331e-06	1.17093	2.00399
rs1537371	C	A	-0.900115	3.52091e-08	4.47842e-08	1.23214	0.738065
rs4770072	G	C	-1.43052	2.97309e-12	6.08528e-12	1.84208	0.674709
rs12980585	T	G	-1.56602	1.19088e-17	5.4001e-17	0.482355	0.175687
rs61699126	G	A	-1.01502	4.80935e-07	5.60003e-07	1.86863	1.01994
rs55725183	C	T	-2.00792	7.23434e-25	1.17809e-23	0.258684	0.0629783
rs16968472	C	G	-1.14494	2.02273e-12	4.22935e-12	1.46176	0.661224
rs2498776	T	A	1.12782	6.41547e-27	1.4609e-25	1.57517	3.41614
rs4742900	C	G	0.884592	1.20705e-12	2.6145e-12	0.876055	1.52284
rs6680831	T	A	1.1385	6.42002e-16	2.25916e-15	0.0762029	0.134644
rs4781298	G	A	0.954126	7.5055e-06	8.06977e-06	0.361334	0.592831
rs2548998	G	A	-0.839155	0.000291685	0.000297282	1.39687	0.854203
rs17833635	G	A	-1.34496	6.85213e-18	3.21158e-17	0.48826	0.185239
rs2288542	G	A	2.63018	4.84448e-15	1.48229e-14	0.155325	0.902094
rs62310073	A	T	-0.997956	9.91118e-07	1.12701e-06	0.391954	0.196346
rs12195503	T	G	1.17173	3.46273e-16	1.26025e-15	1.59777	3.59976
rs12818766	G	A	-0.990107	0.000677809	0.00068394	0.720826	0.454873
rs74325711	C	T	-1.44018	2.51382e-12	5.20254e-12	2.76859	1.00182
rs12535578	G	A	-1.10386	2.50735e-07	2.98023e-07	0.662587	0.356991
rs71395453	G	C	-1.06794	2.81453e-08	3.6129e-08	0.964901	0.623669
rs2293165	G	C	1.43925	4.10569e-09	5.64374e-09	0.527302	1.17595
rs9271631	A	G	-1.46239	1.67372e-11	3.11691e-11	1.61142	0.59326
rs7252020	C	G	1.42078	1.52985e-13	3.73017e-13	0.106198	0.282306
rs11714483	C	A	-1.18975	1.8717e-06	2.08371e-06	0.257265	0.111844
rs9517155	G	C	-1.16557	1.31737e-08	1.736e-08	0.409454	0.21192
rs12549320	C	T	-1.19628	1.80958e-09	2.59625e-09	2.29175	0.985433
rs17130567	A	G	-2.21654	7.40766e-22	6.38597e-21	1.52042	0.331564
rs8066400	T	C	1.82235	1.19227e-11	2.25995e-11	0.35448	1.29819
rs319598	T	C	0.948465	2.81202e-10	4.44623e-10	0.712165	1.38955
rs354069	G	A	-0.81708	2.40925e-06	2.67016e-06	1.52917	0.885489
rs13187460	G	T	1.04444	9.3546e-07	1.06535e-06	0.321185	0.4931
rs3892337	C	G	-0.799471	3.1282e-13	7.31553e-13	0.506004	0.304419
rs10169492	G	T	-2.08123	1.9132e-15	6.23118e-15	1.49828	0.39013
rs57494551	C	T	-1.76288	1.18815e-17	5.39869e-17	0.78705	0.232574
rs1967576	C	A	1.00915	9.42272e-05	9.75503e-05	0.558971	0.982304
rs11588350	C	T	-0.95024	0.00205888	0.00206815	1.32249	0.764761
rs7284966	A	G	-0.906469	3.13273e-14	8.4614e-14	0.684595	0.41476
rs670213	T	C	-1.01361	1.07591e-15	3.64242e-15	0.999008	0.498442
rs112203673	G	C	0.933364	1.63797e-13	3.97207e-13	0.403024	0.703012
rs1406813	A	G	-1.42011	5.34902e-12	1.06171e-11	0.510114	0.202657
rs6019393	G	C	1.17547	5.15514e-19	2.87528e-18	0.470032	1.0709
rs12622153	C	A	1.63243	9.12855e-12	1.76633e-11	0.509042	1.21194
rs11697214	A	C	-1.81396	3.95746e-07	4.63469e-07	1.5481	0.436279
rs4938515	C	A	0.761322	6.22292e-14	1.60316e-13	0.486455	0.758858
rs9897551	A	G	0.869588	1.7168e-06	1.91797e-06	1.67728	2.59666
rs1902	C	T	-0.808299	1.67316e-06	1.87015e-06	2.29985	1.31451
rs5002490	T	C	1.49409	2.22847e-10	3.55377e-10	0.750482	1.84586
rs12502958	A	G	-1.08006	2.22076e-10	3.54654e-10	0.842965	0.444787
rs4512638	C	T	1.02381	6.63017e-07	7.6452e-07	0.412016	0.833024
rs12228523	A	G	-2.0369	6.91909e-13	1.54519e-12	1.18682	0.288497
rs34214302	A	G	-1.88117	6.06985e-15	1.83245e-14	1.12229	0.405911
rs184835083	T	C	-1.34168	1.82174e-24	2.60532e-23	0.174701	0.067389
rs4078410	T	C	-0.805437	8.55152e-15	2.5236e-14	0.267725	0.152577
rs28372773	C	T	0.99118	7.905e-14	2.00182e-13	0.188903	0.264974
rs6086208	C	T	-0.857919	8.62351e-08	1.06234e-07	1.08813	0.648643
rs7212807	G	C	0.960062	4.0283e-09	5.55035e-09	0.384715	0.718993
rs201637650	T	G	-1.18985	7.8955e-30	3.32356e-28	1.44075	0.634925
rs1105525	C	T	-2.02532	2.91016e-10	4.59488e-10	0.166513	0.0697211
rs11539876	A	G	-0.982192	1.97474e-11	3.65918e-11	5.3833	2.68948
rs6995455	G	A	2.30011	5.58427e-22	4.98341e-21	0.137391	0.677253
rs1567635	G	C	-1.22082	5.35734e-10	8.16408e-10	1.32791	0.71326
rs28374197	C	T	-1.44581	9.86664e-08	1.20948e-07	1.35128	0.515561
rs62042093	A	G	-0.984799	2.41732e-12	5.02145e-12	1.02237	0.58819
rs28628339	A	G	1.41677	1.04888e-15	3.55633e-15	0.281862	0.759184
rs199735290	G	C	-1.26433	1.29165e-07	1.56868e-07	1.17945	0.499748
rs11655132	G	A	-1.09219	1.61261e-14	4.57144e-14	1.23623	0.759617
rs2272153	G	C	-1.99893	4.14607e-17	1.72572e-16	0.420575	0.13213
rs35878271	G	T	-1.16942	2.21257e-25	3.85644e-24	1.36913	0.610319
rs11868509	C	T	1.58995	1.42334e-11	2.68653e-11	0.953412	2.17519
rs11652877	C	G	-0.7903	1.05381e-08	1.39943e-08	0.775364	0.625783
rs366131	T	C	1.90911	3.29169e-26	6.4419e-25	0.229985	0.863771
rs826554	G	C	-1.13447	1.44636e-13	3.54208e-13	0.679987	0.406263
rs2384952	T	C	1.18497	2.18625e-11	4.02769e-11	0.575334	1.29487
rs62475304	C	G	1.09151	2.94959e-10	4.64728e-10	0.604881	1.14007
rs2529537	T	C	-2.41924	5.44683e-20	3.46208e-19	0.588361	0.109246
rs56190366	T	A	1.20752	0.000125667	0.000129319	0.503141	0.97886
rs146771131	T	C	1.3598	3.21986e-25	5.40113e-24	0.66367	1.69517
rs1000329	C	T	-0.82186	3.48396e-11	6.19834e-11	2.11007	1.47728
rs113622932	G	T	-2.27864	1.53828e-30	7.46063e-29	0.231117	0.0472542
rs11086426	T	C	-2.21859	3.57386e-15	1.123e-14	1.22291	0.256197
rs11086901	C	A	1.12009	3.7598e-06	4.12598e-06	0.880181	1.63716
[truncated: 1,864 more rows]
