# Supplementary material for: Systematic analysis of functional genetic and epigenetic variants in colorectal cancer
Source: Sci Adv. 2026 Feb 20;12(8):eaeb2473. doi: 10.1126/sciadv.aeb2473 (PMC12922747; doi:10.1126/sciadv.aeb2473)
Supplement: Supplementary file 3 — Tables S1 to S18 [file sciadv.aeb2473_tables_s1_to_s18.zip › Supplementary Tables/Table S2.xlsx]

## Sheet: 20-cancers-data-source
Table S2. ATAC-seq and H3K27ac ChIP-seq data source of 20 tumor types
This table catalogs the source data for ATAC-seq and H3K27ac ChIP-seq assays across 20 cancer types.ID: A numerical order for each cancer type.Cancer Type: The abbreviation of the cancer studied.Cell line: The specific biological model used.Data Type: The genomic assay technique (ATAC-seq, H3K27ac ChIP-seq or DNase-seq).Data Source: The primary repository where the data is stored.GEO/ENCODE link:…
ID	Cancer_Type	Cell line	Data Type	Data Source	GEO/ENCODE link	Reference Genome
1	BLCA	HT1376	ChIP-seq	GEO	GSE134744	hg19
				GEO	GSE148079	hg19
			ATAC-seq	GEO	GSE139099	hg19
2	BRCA	MCF-7	ChIP-seq	ENCODE	ENCSR752UOD	hg19
				ENCODE	ENCSR000EWR	hg19
			ATAC-seq	ENCODE	ENCSR000EPH	hg19
3	CESC	HELA	ChIP-seq	GEO	GSE61911	hg19
				GEO	GSE68401	hg19
			ATAC-seq	GEO	GSE106145	hg19
4	CRC	HCT116	ChIP-seq	ENCODE	ENCSR661KMA	hg19
				ENCODE	ENCSR000EUT	hg19
			ATAC-seq	ENCODE	ENCSR872WGW	hg19
5	DLBC	Karpas-422	ChIP-seq	ENCODE	ENCSR660IQS	hg19
				GEO	GSE69558	hg19
			DNase-seq	ENCODE	ENCSR019JDO	hg19
6	STAD	AGS	ChIP-seq	GEO	GSE207554	hg19
				GEO	GSE75595	hg19
			ATAC-seq	GEO	GSE207555	hg19
7	GBM	LN229	ChIP-seq	GEO	GSE128272	hg19
				GEO	GSE124877	hg19
			ATAC-seq	GEO	GSE128271	hg19
8	HNSC	HN12	ChIP-seq	GEO	GSE128272	hg19
			ATAC-seq	GEO	GSE128271	hg19
9	KIRC	JHRCC12	ChIP-seq	GEO	GSE146539	hg19
				GEO	GSE146539	hg19
			ATAC-seq	GEO	GSE146537	hg19
10	LAML	K562	ChIP-seq	ENCODE	ENCSR000AKP	hg19
				GEO	GSE107726	hg19
			ATAC-seq	GEO	GSE139099	hg19
11	LIHC	HepG2	ChIP-seq	ENCODE	ENCSR000AMO	hg19
				GEO	GSM2740936	hg19
			DNase-seq	ENCODE	ENCSR000EJV	hg19
12	LUAD	PC-9	ChIP-seq	ENCODE	ENCSR769FOC	hg19
				GEO	GSE89128	hg19
			DNase-seq	ENCODE	ENCSR940NLN	hg19
13	NB	KELLY	ChIP-seq	GEO	GSE107126	hg19
				GEO	GSE80151	hg19
			ATAC-seq	GEO	GSE138293	hg19
14	OV	A2780	ChIP-seq	GEO	GSE172510	hg19
			ATAC-seq	GEO	GSE173201	hg19
15	PAAD	PANC-1	ChIP-seq	ENCODE	ENCSR000EXK	hg19
				GEO	GSE93982	hg19
			DNase-seq	ENCODE	ENCSR000EPT	hg19
16	PRAD	LNCaP	ChIP-seq	GEO	GSE72467	hg19
				GEO	GSE51621	hg19
			DNase-seq	ENCODE	ENCSR000EPF	hg19
17	SARC	A673	ChIP-seq	ENCODE	ENCSR714TJD	hg19
				GEO	GSE61944	hg19
			DNase-seq	GEO	GSE90324	hg19
18	SKCM	M229	ChIP-seq	GEO	GSE134459	hg19
			ATAC-seq	GEO	GSE134459	hg19
19	THCA	K1	ChIP-seq	GEO	GSE134744	hg19
				GEO	GSE134744	hg19
			ATAC-seq	GEO	GSE139099	hg19
20	UCEC	Ishikawa	ChIP-seq	GEO	GSE66992	hg19
				GEO	GSE99905	hg19
			ATAC-seq	GEO	GSE114964	hg19
