# Supplementary material for: Systematic analysis of functional genetic and epigenetic variants in colorectal cancer
Source: Sci Adv. 2026 Feb 20;12(8):eaeb2473. doi: 10.1126/sciadv.aeb2473 (PMC12922747; doi:10.1126/sciadv.aeb2473)
Supplement: Supplementary file 3 — Tables S1 to S18 [file sciadv.aeb2473_tables_s1_to_s18.zip › Supplementary Tables/Table S4.xlsx]

## Sheet: HCT116
Table S4. Methyl-STARR-seq results in 4 cell lines
This table presents functional results from a Methyl-STARR-seq assay, which directly tests the impact of DNA methylation on enhancer activity by comparing methylated and unmethylated states of DNA sequences.methyl-CG-locus: The precise genomic location (hg19) of the tested CpG site.log2plusiminus: The log2 ratio of enhancer activity (methylated/unmethylated), indicating the effect size of methyla…
methyl-CG-locus	log2(plus/minus)	pvalue	padjust	minus EAS	plus EAS
>hg19:chr6:27760591:27760711:120:6	-1.60849	2.91431e-19	2.4009e-18	1.18948	0.925609
>hg19:chr20:32307788:32307908:120:10	1.28559	2.78266e-09	3.43787e-09	1.40547	2.24898
>hg19:chr6:108616044:108616164:120:9	-1.2792	7.59517e-12	1.3051e-11	1.24818	0.811424
>hg19:chr19:41729602:41729722:120:2	-0.862608	3.28375e-08	3.7063e-08	1.03324	0.628209
>hg19:chr9:115480112:115480232:120:8	-1.77312	1.6258e-09	2.06505e-09	1.10745	0.511666
>hg19:chr4:77703220:77703340:120:1	-0.887588	1.13281e-14	3.26556e-14	172.028	96.3206
>hg19:chr1:1369321:1369441:120:6	1.96821	8.17811e-17	3.72558e-16	1.34451	3.60515
>hg19:chr22:24236897:24237017:120:16	1.10899	1.19091e-08	1.39045e-08	0.628076	1.31576
>hg19:chr14:21150936:21151056:120:9	-1.28926	9.95561e-09	1.17324e-08	1.0157	0.57392
>hg19:chr8:132916549:132916669:120:16	-1.44651	7.90604e-11	1.18523e-10	1.96387	0.972612
>hg19:chr19:14183417:14183537:120:11	-0.961754	2.12639e-12	3.96281e-12	0.901505	0.618087
>hg19:chr17:48637499:48637619:120:4	1.24883	1.63227e-15	5.58777e-15	0.471957	1.11512
>hg19:chr2:61997946:61998066:120:0	1.90623	2.11208e-09	2.65403e-09	1.23792	2.87
>hg19:chr2:172864784:172864904:120:18	-1.46552	3.49907e-11	5.49759e-11	1.16314	0.547232
>hg19:chr16:31483827:31483947:120:5	-1.00051	5.06831e-11	7.7363e-11	0.969079	0.639626
>hg19:chr18:46524477:46524597:120:2	-1.42194	1.77669e-14	4.91728e-14	0.682559	0.500863
>hg19:chr16:16043010:16043130:120:4	2.05036	1.64455e-14	4.58756e-14	0.402433	0.770217
>hg19:chr2:208031301:208031421:120:15	-1.01831	3.16901e-08	3.58368e-08	2.15017	1.29154
>hg19:chr19:3285970:3286090:120:11	1.83606	1.49589e-09	1.90278e-09	0.451529	1.46911
>hg19:chr2:10549327:10549447:120:4	1.42625	3.63741e-15	1.15545e-14	0.341572	0.763135
>hg19:chr19:17403440:17403560:120:10	-1.69664	1.48637e-17	7.91681e-17	2.38131	0.93112
>hg19:chr2:58273967:58274087:120:15	-1.33947	2.29235e-11	3.69079e-11	2.60473	1.09539
>hg19:chr21:47563829:47563949:120:1	1.07736	7.81775e-06	8.06949e-06	0.953084	1.63553
>hg19:chrX:153607108:153607228:120:12	1.48762	7.07612e-13	1.43889e-12	0.400916	1.01988
>hg19:chr9:130565363:130565483:120:13	-1.65259	1.00211e-12	1.9784e-12	1.72534	0.651425
>hg19:chr1:6085997:6086117:120:6	-1.06443	9.08413e-09	1.07341e-08	1.45373	0.907076
>hg19:chrX:153665552:153665672:120:12	1.27652	1.32854e-08	1.54296e-08	1.68562	3.0217
>hg19:chr11:111990833:111990953:120:1	-1.41279	1.3553e-08	1.573e-08	0.814477	0.451923
>hg19:chr20:60925482:60925602:120:6	1.69747	7.38857e-15	2.20407e-14	0.644404	1.11948
>hg19:chr12:123942864:123942984:120:7	1.2506	4.88655e-13	1.02559e-12	0.606056	0.994231
>hg19:chr1:215741013:215741133:120:17	-0.930648	1.57173e-15	5.40148e-15	1.5701	1.0371
>hg19:chr17:65374169:65374289:120:12	-0.911206	2.48027e-13	5.50028e-13	1.39057	0.783451
>hg19:chr17:62646589:62646709:120:1	1.71045	2.0322e-10	2.894e-10	0.642348	1.28702
>hg19:chr7:30066434:30066554:120:8	2.56406	2.02063e-18	1.34406e-17	0.481319	1.36748
>hg19:chr1:94245430:94245550:120:1	2.48463	1.1437e-12	2.23789e-12	0.61482	1.58784
>hg19:chr2:65064504:65064624:120:1	-1.82864	2.30665e-16	9.65944e-16	0.954728	0.422443
>cg23516310:chr7:73417137:73417257:120:8	-1.1876	4.38571e-26	1.75727e-24	2.1525	0.946482
>hg19:chr4:174130968:174131088:120:4	-1.62657	2.77406e-09	3.42963e-09	1.43532	0.69936
>hg19:chr2:242576426:242576546:120:20	2.71555	5.38288e-25	1.69464e-23	0.0575411	0.374767
>hg19:chr1:40265030:40265150:120:7	1.26877	8.77884e-10	1.15415e-09	0.484013	1.06611
>hg19:chr18:9136522:9136642:120:15	-1.61028	1.85696e-11	3.02013e-11	1.25597	0.452277
>hg19:chr18:67848004:67848124:120:1	-2.56994	2.92635e-13	6.41687e-13	1.30588	0.476833
>hg19:chr15:92411038:92411158:120:2	-1.43993	2.26964e-17	1.15982e-16	1.43551	0.967055
>hg19:chr12:6642377:6642497:120:1	2.46977	1.10267e-20	1.32245e-19	0.372243	0.536569
>hg19:chr20:47538237:47538357:120:22	-1.17118	1.91951e-08	2.20894e-08	1.82932	0.969038
>hg19:chr15:76489000:76489120:120:4	1.52345	2.86585e-08	3.24711e-08	0.833504	1.75567
>hg19:chr1:117452797:117452917:120:14	1.34755	4.37427e-08	4.90575e-08	1.00048	1.60046
>hg19:chr7:44613493:44613613:120:15	2.18333	1.67499e-20	1.90517e-19	0.707908	2.82955
>hg19:chr5:891502:891622:120:3	-1.29465	1.74037e-06	1.82744e-06	1.41501	0.748845
>hg19:chr10:126605479:126605599:120:14	-1.09001	0.000111139	0.0001119	1.15266	0.745907
>cg12273284:chr10:12490784:12490904:120:7	-1.69722	1.92766e-33	4.85494e-31	2.82323	0.874934
>cg08190044:chr1:154298275:154298395:120:12	-1.07394	1.16399e-06	1.23102e-06	1.36795	0.727981
>hg19:chr7:22011847:22011967:120:0	-1.46982	4.66514e-19	3.75555e-18	0.837679	0.456508
>hg19:chr1:26144755:26144875:120:3	-1.56067	5.74547e-09	6.90946e-09	1.2368	0.582956
>hg19:chr10:35103489:35103609:120:17	-3.04268	6.37526e-18	3.67307e-17	1.05723	0.397398
>hg19:chr6:18264434:18264554:120:22	2.05536	2.57344e-25	8.56032e-24	0.0256521	0.106464
>hg19:chr17:79827263:79827383:120:6	2.30662	1.61063e-12	3.05327e-12	0.255073	0.816677
>hg19:chrX:153707167:153707287:120:19	1.18173	8.63141e-07	9.17804e-07	1.09458	2.46971
>hg19:chr21:32931461:32931581:120:13	1.41303	1.75419e-12	3.29705e-12	0.559167	1.08069
>hg19:chr14:70826287:70826407:120:8	1.8738	6.44549e-15	1.94579e-14	0.637485	1.5
>hg19:chr6:56733648:56733768:120:0	-2.55502	5.23396e-15	1.60757e-14	1.58274	0.261223
>hg19:chr1:163005636:163005756:120:1	-2.05156	9.9809e-17	4.48886e-16	4.08587	1.65928
>hg19:chr12:7000071:7000191:120:5	1.90677	1.24319e-15	4.42776e-15	0.534569	1.58399
>hg19:chr20:48909219:48909339:120:7	-1.70738	1.64086e-21	2.4107e-20	2.76239	0.869013
>hg19:chr10:121411025:121411145:120:17	-1.73416	5.28304e-20	5.51124e-19	2.16496	0.809025
>hg19:chr5:93954269:93954389:120:12	1.93802	1.16043e-15	4.15823e-15	0.666835	1.57649
>hg19:chr16:2140832:2140952:120:9	-1.98963	1.23799e-15	4.41817e-15	1.46337	0.410858
>hg19:chr7:140179063:140179183:120:9	-1.02883	1.11841e-08	1.30926e-08	2.18274	1.26291
>cg05418947:chr13:106803593:106803713:120:1	-1.10345	1.77518e-16	7.67071e-16	1.09093	0.741913
>hg19:chr17:37009735:37009855:120:6	1.09491	1.99056e-10	2.83929e-10	0.86163	1.43835
>hg19:chr1:1617994:1618114:120:2	2.07469	2.67396e-09	3.31518e-09	0.617413	1.74281
>hg19:chr1:24434993:24435113:120:5	1.64749	1.16545e-09	1.5108e-09	0.490891	1.20368
>hg19:chr4:109541673:109541793:120:3	-0.929445	1.46327e-11	2.42456e-11	1.1466	0.939327
>hg19:chr5:179233803:179233923:120:10	-2.81397	2.64409e-19	2.21978e-18	2.37793	0.435099
>hg19:chr5:131132651:131132771:120:12	-1.54796	9.6594e-09	1.1391e-08	0.851284	0.522946
>hg19:chr3:33319103:33319223:120:13	-1.16059	1.30145e-08	1.51449e-08	1.08399	0.515314
>hg19:chrX:119005810:119005930:120:6	-1.20604	1.64724e-15	5.62806e-15	1.60364	0.980045
>hg19:chr22:31045558:31045678:120:2	1.42755	1.07185e-12	2.10901e-12	0.644738	1.61091
>hg19:chr19:40730478:40730598:120:6	2.7511	7.74782e-19	5.8624e-18	0.400878	1.77723
>hg19:chr17:36956159:36956279:120:11	-0.935833	5.04492e-10	6.82593e-10	1.29718	0.731408
>hg19:chr1:197871777:197871897:120:10	1.73173	3.53505e-11	5.54475e-11	0.650254	1.02628
>hg19:chr12:54019933:54020053:120:5	2.91937	1.88002e-20	2.09777e-19	0.461972	1.11146
>hg19:chr1:113585003:113585123:120:2	1.45661	1.60595e-07	1.75966e-07	0.396604	0.957055
>hg19:chr11:65554692:65554812:120:13	1.25061	7.19657e-12	1.24388e-11	0.617502	1.05356
>hg19:chr16:66545708:66545828:120:1	-1.67104	2.18229e-10	3.10022e-10	0.862529	0.336184
>hg19:chr22:50329897:50330017:120:15	1.64071	2.24456e-12	4.16542e-12	0.412191	1.00954
>hg19:chr16:27285411:27285531:120:2	2.11609	2.55333e-10	3.58117e-10	0.735409	1.77188
>hg19:chr12:65866079:65866199:120:0	1.92801	1.6607e-12	3.13807e-12	0.794985	2.24379
>hg19:chr22:42475655:42475775:120:12	-2.09554	9.21874e-15	2.70877e-14	1.24016	0.61992
>hg19:chr4:190642955:190643075:120:3	2.0238	6.54459e-16	2.50285e-15	0.735995	1.67566
>hg19:chr6:151339294:151339414:120:0	2.01969	5.86787e-09	7.04704e-09	0.450963	1.11865
>hg19:chr20:34472001:34472121:120:4	-1.76885	1.24667e-16	5.5362e-16	3.31026	0.953958
>hg19:chr12:56109994:56110114:120:10	-1.30068	2.96715e-15	9.63369e-15	1.19288	0.639982
>hg19:chr12:112016345:112016465:120:1	1.55667	3.28022e-10	4.53926e-10	0.561074	1.21835
>hg19:chr17:72744922:72745042:120:17	-1.08582	3.82439e-05	3.88835e-05	2.61363	1.73924
>hg19:chr19:46180236:46180356:120:6	-1.02054	1.63157e-10	2.35776e-10	1.49239	1.36942
>hg19:chr16:67063373:67063493:120:17	-2.39363	9.63403e-11	1.4297e-10	1.63577	0.581731
>hg19:chr17:79481926:79482046:120:18	-2.05902	9.49225e-11	1.41222e-10	1.21365	0.529261
>hg19:chr6:26286044:26286164:120:4	-1.12807	1.65364e-09	2.09739e-09	1.09583	0.716754
>cg27203309:chr17:19550627:19550747:120:1	1.32641	1.30234e-06	1.37404e-06	0.438335	0.96771
>hg19:chr6:90994036:90994156:120:1	2.58129	1.53835e-20	1.80808e-19	0.654124	1.58915
>hg19:chr18:11908607:11908727:120:13	1.30544	9.12299e-13	1.8215e-12	0.708344	1.31042
>hg19:chr14:105330847:105330967:120:9	-1.21228	7.92552e-09	9.40289e-09	0.925332	0.393534
>hg19:chr13:31005717:31005837:120:1	1.81829	2.82224e-17	1.41755e-16	0.653342	1.41197
>hg19:chr5:1801305:1801425:120:9	-1.63665	1.74774e-17	9.17045e-17	1.28239	0.441671
>cg19518666:chr4:157692785:157692905:120:1	-0.992802	6.56212e-09	7.8434e-09	1.92191	1.1067
>hg19:chr5:140098424:140098544:120:4	1.4871	6.02651e-09	7.23263e-09	0.637896	1.10713
>hg19:chr4:26591346:26591466:120:0	-1.54952	6.12943e-11	9.29165e-11	0.948013	0.491103
>hg19:chr22:38577834:38577954:120:13	1.55742	3.69219e-09	4.51097e-09	0.640846	1.27537
>hg19:chr19:45257213:45257333:120:4	1.75313	1.68465e-11	2.77056e-11	0.760062	1.60107
>hg19:chr1:151227158:151227278:120:7	-2.26389	8.16444e-16	3.05603e-15	1.29218	0.356599
>hg19:chr21:36638006:36638126:120:3	-0.992049	4.71486e-10	6.38426e-10	3.06114	1.62649
>hg19:chr1:155163602:155163722:120:7	-2.08768	1.39566e-17	7.50168e-17	0.908444	0.382832
>hg19:chr18:28979674:28979794:120:0	-1.31732	9.49425e-14	2.27115e-13	1.08553	0.542617
>hg19:chr2:206950467:206950587:120:17	-2.17335	6.06251e-14	1.51821e-13	2.03228	0.659278
>hg19:chr18:43753837:43753957:120:16	-1.9503	1.62068e-09	2.06002e-09	2.12718	0.923007
>hg19:chr15:102192450:102192570:120:9	-1.21104	3.50088e-12	6.3303e-12	2.76703	1.46525
>hg19:chr7:73417432:73417552:120:2	1.23401	9.62243e-11	1.42918e-10	0.413169	0.87452
>hg19:chr21:35028085:35028205:120:1	-1.00314	8.35257e-10	1.10057e-09	1.24795	0.750869
>hg19:chr6:53412871:53412991:120:15	-1.56188	9.86037e-14	2.35234e-13	2.02292	0.685743
>hg19:chr2:172750661:172750781:120:8	-1.3125	1.96101e-11	3.1718e-11	1.47681	0.929222
>hg19:chr5:122372328:122372448:120:17	-1.44574	3.18881e-11	5.02851e-11	1.51508	0.703341
>hg19:chr9:34126402:34126522:120:12	-1.4627	4.0427e-10	5.52074e-10	1.07382	0.706623
>hg19:chr5:137879335:137879455:120:13	-1.1866	2.72861e-15	8.92494e-15	1.68641	0.987081
>hg19:chr3:101546433:101546553:120:2	-1.96268	1.3188e-15	4.65009e-15	1.50419	0.704848
>hg19:chr7:13920007:13920127:120:0	-1.4236	6.9544e-10	9.28798e-10	1.17128	0.633724
>hg19:chr1:41847926:41848046:120:19	-1.0482	9.23604e-14	2.21238e-13	0.856543	0.426543
>hg19:chr22:24407807:24407927:120:8	-0.862528	4.28657e-08	4.81045e-08	2.16299	1.29545
>hg19:chr16:84535000:84535120:120:2	1.55291	6.01581e-08	6.70409e-08	0.679341	1.30049
>hg19:chr19:9731905:9732025:120:10	-2.09814	1.71504e-21	2.49885e-20	4.46459	1.13099
>hg19:chr20:35807225:35807345:120:5	1.34513	3.60193e-13	7.77258e-13	0.455131	0.860852
>cg06635392:chr6:85473178:85473298:120:6	1.41613	8.09157e-17	3.70531e-16	0.379705	0.716683
>hg19:chr17:43238797:43238917:120:11	-0.965131	5.04045e-11	7.70713e-11	1.41949	0.763158
>hg19:chr20:50383589:50383709:120:6	-1.0828	3.4392e-14	8.96939e-14	1.75808	0.851021
>hg19:chr19:18169221:18169341:120:4	-1.5757	5.72876e-12	1.00296e-11	1.03644	0.570589
>cg08320359:chr16:15595993:15596113:120:5	-1.43769	1.62922e-30	1.7952e-28	2.94015	1.08383
>hg19:chr11:86454269:86454389:120:1	-2.30636	1.25359e-14	3.57619e-14	0.520931	0.156972
>hg19:chrX:24043869:24043989:120:21	-1.62769	9.47413e-11	1.41072e-10	1.79049	0.929475
>hg19:chr11:60929772:60929892:120:1	-2.33077	1.11425e-22	2.12303e-21	1.71274	0.354282
>hg19:chrX:71401338:71401458:120:6	1.83441	1.00818e-15	3.66479e-15	0.336375	0.623208
>hg19:chr18:33552068:33552188:120:6	-1.6475	4.51095e-13	9.57017e-13	1.35398	0.682929
>hg19:chr6:28574620:28574740:120:3	-1.84677	1.16629e-14	3.35428e-14	1.09697	0.549252
>hg19:chr7:985408:985528:120:6	-1.5446	2.36408e-18	1.5101e-17	2.05073	0.71137
>hg19:chr19:45844061:45844181:120:16	-0.989061	2.93581e-11	4.64201e-11	1.83673	1.05606
>hg19:chr7:102632281:102632401:120:1	1.50647	1.47904e-18	1.01461e-17	0.565786	0.902069
>hg19:chr6:150393561:150393681:120:3	-1.29581	3.82876e-13	8.2218e-13	0.865495	0.557446
>hg19:chr3:171860309:171860429:120:0	-2.16291	2.41752e-14	6.52692e-14	1.40265	0.413172
>hg19:chr22:42228872:42228992:120:11	-1.05921	1.87167e-14	5.15587e-14	1.65331	0.879344
>hg19:chr8:22439199:22439319:120:3	1.33082	7.31352e-10	9.69655e-10	0.524557	0.734049
>hg19:chr5:1524026:1524146:120:23	2.79118	1.60814e-33	4.72525e-31	0.0394602	0.272736
>hg19:chr8:126606423:126606543:120:2	-1.3603	6.93312e-13	1.41144e-12	1.87189	1.35452
>hg19:chr22:38902230:38902350:120:12	-1.20351	1.48473e-09	1.89268e-09	1.92826	0.962528
>hg19:chr17:7284529:7284649:120:10	1.28295	9.91337e-08	1.09438e-07	0.5301	1.15048
>hg19:chr5:180600717:180600837:120:1	2.72182	5.60289e-24	1.43158e-22	0.224242	1.51165
>hg19:chr17:56595642:56595762:120:6	-1.21186	7.87354e-24	1.92792e-22	1.7384	0.765689
>hg19:chr1:43388800:43388920:120:0	1.71818	5.22016e-11	7.9612e-11	0.527837	1.10999
>hg19:chr19:17420229:17420349:120:7	1.6595	4.51134e-15	1.41117e-14	0.324569	0.736059
>hg19:chr4:19740910:19741030:120:1	-1.45522	1.35921e-11	2.25852e-11	1.09119	0.933669
>hg19:chr20:62586950:62587070:120:11	-0.993367	1.2295e-08	1.43265e-08	0.938653	0.616658
>hg19:chr5:176249515:176249635:120:1	-0.928174	3.19337e-06	3.33328e-06	1.80775	1.15532
>hg19:chr8:8709765:8709885:120:1	2.45003	4.71412e-16	1.85928e-15	0.340458	0.831741
>hg19:chr1:35545096:35545216:120:11	-1.68023	6.32227e-16	2.44433e-15	0.96353	0.358058
>hg19:chr19:3275673:3275793:120:13	-1.6436	1.51836e-15	5.23849e-15	1.21095	0.538965
>hg19:chr11:76534965:76535085:120:0	1.77832	1.67911e-12	3.16945e-12	0.584159	1.12279
>cg04724556:chr15:44507937:44508057:120:1	2.09642	8.25683e-13	1.65606e-12	0.684193	2.41197
>hg19:chr21:45188177:45188297:120:5	-2.19747	2.46797e-18	1.57077e-17	1.86932	0.663804
>hg19:chr12:56660690:56660810:120:12	1.92035	2.60477e-13	5.74744e-13	0.385261	1.10317
>hg19:chr3:194991783:194991903:120:18	-1.01245	9.66605e-06	9.954e-06	1.90933	1.06639
>hg19:chr20:45947306:45947426:120:6	1.72708	9.45775e-12	1.60636e-11	0.888055	1.77264
>hg19:chr17:16283893:16284013:120:12	2.03487	2.61005e-12	4.80325e-12	0.281574	0.649941
>hg19:chr3:128417146:128417266:120:10	1.09473	5.66161e-08	6.32536e-08	0.689464	1.47008
>cg14753094:chr11:43852823:43852943:120:2	3.21628	9.22189e-18	5.12877e-17	0.574653	1.49156
>hg19:chr8:95651466:95651586:120:6	-1.10876	1.36083e-14	3.84479e-14	1.02474	0.734016
>hg19:chr7:108210167:108210287:120:11	-2.30614	5.8239e-13	1.21079e-12	1.65499	0.768611
>hg19:chr21:40177536:40177656:120:10	1.70856	3.23464e-10	4.47971e-10	0.358305	1.18581
>hg19:chr8:28482667:28482787:120:0	2.66817	5.93196e-20	6.08026e-19	0.300826	0.984343
>hg19:chr17:43128532:43128652:120:4	-1.38436	1.51707e-10	2.1995e-10	1.77759	0.811997
>hg19:chr18:19612578:19612698:120:0	2.51875	7.72399e-14	1.88868e-13	0.481287	1.05359
>hg19:chr13:27610389:27610509:120:3	1.47153	1.38004e-09	1.77204e-09	0.77093	1.4114
>hg19:chr1:45097616:45097736:120:20	1.50344	1.10421e-07	1.21594e-07	1.26286	2.64815
>hg19:chr6:170151752:170151872:120:15	-1.32469	2.40703e-15	8.02191e-15	0.955732	0.444163
>hg19:chr10:116581681:116581801:120:14	-1.08382	2.68572e-11	4.26186e-11	1.78182	0.888067
>hg19:chr16:30418779:30418899:120:13	1.50794	5.4761e-24	1.41976e-22	0.278714	0.796627
>hg19:chr19:10859714:10859834:120:0	1.70229	4.36525e-07	4.70124e-07	0.143814	0.405694
>hg19:chr17:65714538:65714658:120:4	-1.21532	3.21103e-09	3.94224e-09	1.09698	0.553045
>hg19:chr6:27218985:27219105:120:8	-1.47455	2.10455e-19	1.80991e-18	1.33424	0.478582
>hg19:chr1:68444959:68445079:120:2	-1.2177	7.77545e-07	8.29287e-07	1.83676	0.824376
>cg06379435:chr19:3344213:3344333:120:5	1.27164	1.09352e-12	2.14924e-12	0.574573	1.01309
>hg19:chr10:114418405:114418525:120:1	1.85023	2.73168e-19	2.27168e-18	0.505286	1.72813
>hg19:chr5:173962764:173962884:120:1	2.31573	6.33517e-18	3.67307e-17	0.707286	1.17556
>hg19:chr7:35043409:35043529:120:0	-1.34227	6.37651e-16	2.45454e-15	1.30894	0.516527
>hg19:chr11:59327990:59328110:120:6	1.57415	2.02152e-18	1.34406e-17	0.465742	1.47218
>hg19:chr2:220253191:220253311:120:17	1.76395	2.84353e-13	6.25861e-13	0.635491	1.17307
>hg19:chr11:65306981:65307101:120:7	1.25095	1.48846e-11	2.46399e-11	0.55447	1.12543
>hg19:chr15:64679898:64680018:120:11	-0.875371	2.3543e-09	2.9382e-09	1.51866	0.880885
>hg19:chr1:29450856:29450976:120:10	-1.16748	2.92809e-15	9.52438e-15	1.44394	0.653282
>hg19:chr1:68201993:68202113:120:2	1.42603	2.53925e-09	3.15038e-09	1.01439	1.51233
>hg19:chr5:167836855:167836975:120:4	-1.78713	5.33355e-12	9.36559e-12	0.75102	0.374876
>hg19:chr17:16931728:16931848:120:1	1.47246	1.21497e-11	2.03419e-11	0.590836	1.4112
>hg19:chr3:14220024:14220144:120:21	-1.18914	2.96776e-17	1.47801e-16	5.19836	2.31753
>hg19:chr6:111912755:111912875:120:2	2.01548	1.17734e-17	6.42617e-17	0.490674	1.97209
>hg19:chr18:29077982:29078102:120:14	-1.03804	3.90405e-15	1.2357e-14	1.51399	0.731879
>hg19:chr11:1714903:1715023:120:7	-2.06873	3.78927e-11	5.91717e-11	1.24035	0.492567
>hg19:chr6:153488402:153488522:120:0	-2.43459	3.77278e-12	6.78023e-12	3.99387	1.24586
>hg19:chr19:40791490:40791610:120:10	-1.68055	9.83451e-16	3.61213e-15	1.15947	0.686437
>hg19:chr14:55914857:55914977:120:1	3.43642	5.36034e-23	1.13859e-21	0.888678	3.25871
>hg19:chr1:8075146:8075266:120:1	-1.48985	5.28161e-17	2.49638e-16	0.921685	0.511169
>hg19:chr2:65547584:65547704:120:1	-0.979534	1.95e-13	4.45317e-13	1.15198	0.964955
>hg19:chr3:151739163:151739283:120:1	1.24421	5.06114e-12	8.91545e-12	1.17748	1.88455
>hg19:chr13:79232973:79233093:120:12	1.20295	1.15225e-06	1.21934e-06	0.711789	1.25827
>hg19:chr7:140241459:140241579:120:4	1.75447	5.5557e-31	6.5298e-29	0.527953	1.72204
>hg19:chr19:6737580:6737700:120:12	1.99566	6.55713e-11	9.93145e-11	0.449258	1.11649
>hg19:chr17:79319057:79319177:120:8	-1.15839	3.1447e-13	6.87002e-13	1.28173	0.767605
>hg19:chr6:143381531:143381651:120:10	1.58247	9.09064e-15	2.67559e-14	0.268667	0.564682
>hg19:chr3:12598430:12598550:120:19	-1.70441	7.12875e-18	4.04116e-17	2.09601	0.646135
>hg19:chr5:141255909:141256029:120:17	-1.91236	2.09637e-11	3.38762e-11	1.16392	0.612089
>hg19:chr11:111473436:111473556:120:15	-1.39138	4.41654e-14	1.13009e-13	1.5175	0.750303
>hg19:chr6:157744669:157744789:120:7	-1.31166	2.42064e-09	3.01384e-09	0.885971	0.532964
>hg19:chr9:139257449:139257569:120:5	-1.23739	9.06794e-08	1.00168e-07	0.274321	0.172082
>hg19:chr8:21998998:21999118:120:8	-1.07048	7.52307e-09	8.93745e-09	1.4124	0.922137
>hg19:chr2:233561734:233561854:120:7	-1.48998	5.24428e-16	2.05004e-15	1.49504	0.544857
>hg19:chr22:31030953:31031073:120:4	-1.48233	4.29309e-11	6.62179e-11	1.97567	0.873698
>hg19:chr3:172185239:172185359:120:0	-1.26414	5.04097e-06	5.22471e-06	0.929401	0.40034
>hg19:chr6:158254869:158254989:120:1	-2.40924	2.10966e-10	2.99945e-10	1.22543	0.757681
>hg19:chr5:115177480:115177600:120:11	1.37876	4.36372e-12	7.76311e-12	0.636766	1.43723
>hg19:chr14:69618495:69618615:120:11	-1.0419	8.50418e-10	1.11887e-09	1.53895	0.733895
>hg19:chr8:17780523:17780643:120:15	-1.56088	4.60135e-18	2.77814e-17	2.17766	0.971164
>hg19:chr9:21771404:21771524:120:1	-0.901449	9.02006e-09	1.06656e-08	1.53959	1.04054
>hg19:chr7:100860885:100861005:120:13	-2.49793	3.98718e-16	1.5832e-15	1.37808	0.54647
>hg19:chr1:201619368:201619488:120:7	-0.938679	6.5629e-07	7.01236e-07	2.30435	1.24364
>hg19:chr1:161102505:161102625:120:8	-1.30165	6.03079e-13	1.25233e-12	1.47165	0.632755
>hg19:chr15:75940022:75940142:120:16	-1.42035	1.33921e-10	1.95126e-10	1.99165	1.04978
>hg19:chr8:67025834:67025954:120:12	-1.38594	3.33046e-14	8.72451e-14	27.3388	10.4623
>hg19:chr9:140513805:140513925:120:14	-1.16489	4.01721e-13	8.60553e-13	1.89401	0.957412
>hg19:chr12:120967532:120967652:120:2	2.82639	3.69909e-15	1.17293e-14	0.596475	1.32483
>hg19:chr6:125622975:125623095:120:11	-1.07859	1.12297e-10	1.65674e-10	2.87577	1.37593
>hg19:chr9:130693412:130693532:120:1	-1.74727	6.48742e-14	1.61773e-13	1.82106	0.656025
>hg19:chr4:52710679:52710799:120:6	1.34787	1.66463e-14	4.63625e-14	0.409306	0.888463
>hg19:chr16:69431514:69431634:120:3	-1.62855	1.39051e-13	3.24268e-13	1.07738	0.593466
>hg19:chr13:113951857:113951977:120:15	-0.899039	9.88937e-12	1.67644e-11	1.21424	0.778701
>hg19:chr3:47018143:47018263:120:12	-1.23945	7.80688e-14	1.90631e-13	1.21906	0.675942
>hg19:chr5:133841955:133842075:120:1	-1.1267	1.2266e-07	1.34987e-07	2.00698	1.4119
>hg19:chr1:154580658:154580778:120:8	-3.38203	1.00493e-28	6.73179e-27	13.0757	1.25278
>hg19:chr6:2971665:2971785:120:12	2.21823	1.76951e-13	4.07264e-13	0.717209	1.79173
>hg19:chr9:116385479:116385599:120:5	-1.08031	4.47934e-07	4.82117e-07	1.22812	0.60042
>hg19:chr16:4665010:4665130:120:18	-0.962209	3.06382e-15	9.89287e-15	1.24045	0.638469
>hg19:chr3:132136319:132136439:120:11	-1.15805	4.91361e-09	5.94965e-09	1.27504	0.7287
>hg19:chr22:19159289:19159409:120:9	1.17509	5.65933e-15	1.7352e-14	0.601023	0.993444
>hg19:chr12:125411836:125411956:120:9	1.36168	6.65421e-14	1.64998e-13	0.154924	0.22964
>hg19:chr12:58334940:58335060:120:8	-1.32986	3.6532e-14	9.48542e-14	1.39789	0.722572
>hg19:chr16:838102:838222:120:14	-1.65939	1.08825e-07	1.19911e-07	1.33528	0.835137
>hg19:chr2:232651267:232651387:120:19	-0.925885	2.51383e-08	2.86297e-08	1.02525	0.593215
>hg19:chr16:718162:718282:120:18	1.98553	1.84469e-12	3.4561e-12	0.355032	1.20377
>hg19:chr17:79633476:79633596:120:17	2.2486	3.38983e-14	8.85373e-14	0.668222	1.84749
>hg19:chr17:72427246:72427366:120:11	-1.33876	4.1897e-09	5.10466e-09	1.16701	0.64838
>hg19:chr14:74207941:74208061:120:2	1.87391	1.26244e-09	1.62815e-09	0.6006	1.30996
>hg19:chr19:488913:489033:120:20	-1.33078	1.70664e-17	8.98151e-17	2.53403	0.996439
>hg19:chr10:31390103:31390223:120:2	-1.07918	5.39186e-12	9.45856e-12	1.99785	1.01855
>hg19:chr11:108368773:108368893:120:20	1.82083	2.8065e-14	7.45158e-14	0.254156	0.54851
>hg19:chr3:47767276:47767396:120:4	1.05903	1.07235e-08	1.25786e-08	1.34049	2.10305
>hg19:chr7:80571745:80571865:120:1	-1.93075	1.03282e-08	1.21471e-08	1.44355	0.735041
>hg19:chr19:290412:290532:120:2	1.72066	2.03053e-10	2.89395e-10	0.774739	1.35401
>hg19:chr3:180319864:180319984:120:10	-0.927948	2.62527e-11	4.18099e-11	1.63644	0.86483
>hg19:chr17:73663300:73663420:120:10	-1.19505	1.18398e-13	2.79807e-13	2.12614	0.985726
>hg19:chr11:72447701:72447821:120:2	1.22222	9.54726e-09	1.1272e-08	0.644592	1.18816
>hg19:chr3:149376028:149376148:120:7	2.55931	9.48169e-20	9.18473e-19	1.19983	2.91096
>hg19:chr19:33183013:33183133:120:19	1.35571	3.33968e-07	3.6144e-07	0.670145	1.53974
>hg19:chr11:11832731:11832851:120:3	1.49625	1.80446e-11	2.95382e-11	0.816825	1.97475
>hg19:chr15:45879531:45879651:120:8	-0.856085	1.96245e-09	2.47837e-09	1.94223	1.48291
>hg19:chr17:73703175:73703295:120:2	-1.16268	2.16627e-09	2.71824e-09	0.867335	0.466823
>hg19:chr3:179040873:179040993:120:17	-1.87579	9.18362e-22	1.47188e-20	1.38087	0.440529
>hg19:chr7:1781612:1781732:120:4	-2.64336	1.45496e-18	1.00592e-17	1.09985	0.327462
>hg19:chr1:222817458:222817578:120:11	-1.13651	4.27872e-18	2.60117e-17	1.33318	0.613789
>hg19:chr16:68955671:68955791:120:2	-1.92858	2.03541e-15	6.86124e-15	2.82961	1.27289
>hg19:chr16:31519603:31519723:120:16	-1.28402	4.78772e-13	1.00966e-12	1.0934	0.659664
>hg19:chr8:21906474:21906594:120:17	-1.81992	1.29869e-10	1.89692e-10	1.92892	0.772612
>hg19:chr10:43700485:43700605:120:2	1.92056	8.3156e-17	3.75908e-16	0.280997	0.970949
>hg19:chr1:226249804:226249924:120:15	-0.959224	1.06277e-18	7.71056e-18	0.738778	0.379489
>hg19:chr16:81439426:81439546:120:6	1.43004	2.10646e-14	5.76661e-14	0.784482	1.28298
>hg19:chr19:2032421:2032541:120:5	-1.12923	3.57804e-10	4.92435e-10	2.27063	1.25497
>hg19:chr2:86668305:86668425:120:5	1.66019	1.6611e-15	5.66446e-15	0.506935	0.898811
>hg19:chr9:138818846:138818966:120:4	-1.21287	1.73157e-10	2.49205e-10	1.26081	0.866973
>hg19:chr1:27114582:27114702:120:12	-0.942113	1.03506e-13	2.46264e-13	1.24772	0.827017
>hg19:chr20:50063476:50063596:120:3	1.93004	1.40232e-17	7.51455e-17	0.38731	1.29567
>hg19:chr10:105110596:105110716:120:12	-1.44748	1.75101e-08	2.01899e-08	1.24992	0.457251
>hg19:chr22:37823561:37823681:120:18	-1.38006	8.04277e-06	8.2969e-06	2.2455	1.31169
>hg19:chr15:99789926:99790046:120:4	1.57583	4.50385e-12	8.00431e-12	1.03043	2.11763
>hg19:chr19:44174345:44174465:120:9	1.64127	8.60585e-12	1.47017e-11	0.347897	0.826809
>hg19:chr8:1734263:1734383:120:1	1.07324	9.00237e-11	1.3416e-10	0.570475	1.04628
>hg19:chr13:109917199:109917319:120:2	1.80715	2.48371e-12	4.58512e-12	0.264922	0.839683
>hg19:chr15:51413339:51413459:120:0	1.80915	5.62671e-10	7.57822e-10	0.442474	1.05384
>hg19:chr12:27933352:27933472:120:15	-1.34936	5.60111e-19	4.38878e-18	2.33219	0.968372
>hg19:chr18:74532370:74532490:120:5	2.11513	1.80997e-11	2.96008e-11	0.658306	1.62281
>hg19:chr2:160494504:160494624:120:1	-1.06749	6.67229e-11	1.00885e-10	1.27712	0.669112
>hg19:chr21:46974793:46974913:120:9	-0.947317	2.34773e-13	5.24595e-13	1.31809	0.800664
>hg19:chr7:148844882:148845002:120:14	-1.11485	2.20218e-12	4.0954e-12	1.56177	1.0431
>hg19:chr1:6052991:6053111:120:7	-1.20549	3.30838e-06	3.44925e-06	0.72205	0.572895
>hg19:chr22:25797040:25797160:120:2	1.85262	4.88131e-15	1.51243e-14	0.545499	1.17583
>hg19:chr3:43732441:43732561:120:15	-1.43647	5.04529e-16	1.97663e-15	2.70022	0.989776
>hg19:chrX:70287940:70288060:120:13	1.52424	1.14571e-11	1.92922e-11	0.886075	2.20881
>hg19:chr4:1006153:1006273:120:11	-1.42989	8.05237e-21	1.01402e-19	1.24359	0.477143
>hg19:chr3:49977568:49977688:120:14	-0.990723	2.43423e-08	2.7759e-08	2.40381	1.5289
>hg19:chr8:110241756:110241876:120:0	2.17548	2.55375e-20	2.81392e-19	0.320452	1.3245
>hg19:chr7:76002539:76002659:120:2	-1.26298	5.0357e-06	5.22232e-06	0.643384	0.460384
>hg19:chr15:69453332:69453452:120:5	-1.1182	2.37547e-10	3.35842e-10	0.8823	0.536667
>hg19:chr22:41986193:41986313:120:3	-1.06159	2.14054e-09	2.68787e-09	1.17399	0.740032
>hg19:chr13:51103606:51103726:120:7	-0.838371	7.1097e-08	7.88327e-08	59.7013	37.0263
>hg19:chr17:3438637:3438757:120:0	2.47265	2.98221e-06	3.11841e-06	0.579041	2.23052
>hg19:chr16:83986879:83986999:120:7	1.51469	4.34019e-16	1.71564e-15	0.549837	0.986941
>hg19:chr8:95487254:95487374:120:15	2.29008	5.86616e-18	3.45888e-17	1.40429	4.07614
>hg19:chr11:89956114:89956234:120:10	-1.48503	8.9598e-10	1.17618e-09	0.862961	0.325713
>hg19:chr21:38711294:38711414:120:0	-1.15861	1.76855e-14	4.90244e-14	5.44483	2.98031
>hg19:chr1:181074033:181074153:120:12	1.81476	1.01368e-10	1.50052e-10	1.07383	2.62313
>hg19:chr12:53625669:53625789:120:12	-1.40802	3.25849e-07	3.53086e-07	1.10423	0.549865
>hg19:chr20:30311421:30311541:120:15	1.58802	8.91574e-20	8.73247e-19	0.663765	1.17229
>hg19:chr1:27926197:27926317:120:2	1.30247	4.31184e-11	6.6449e-11	0.434845	0.722948
>hg19:chr4:84405976:84406096:120:16	-2.05987	8.33059e-12	1.42452e-11	1.66691	0.626165
>hg19:chr19:47987493:47987613:120:14	-1.00355	7.24745e-13	1.47034e-12	1.36272	0.765891
>hg19:chr13:96329630:96329750:120:16	-3.19107	2.69107e-27	1.3954e-25	3.71714	0.464105
>hg19:chr2:69968927:69969047:120:9	-1.9505	1.76492e-11	2.89447e-11	1.07537	0.303324
>hg19:chr15:76489892:76490012:120:1	2.50871	1.28458e-13	3.00359e-13	0.600231	1.14499
>hg19:chr2:6697209:6697329:120:1	-1.86783	1.50813e-14	4.23382e-14	1.4137	0.653663
>hg19:chr13:28024433:28024553:120:12	2.03224	4.79428e-17	2.30308e-16	0.592486	0.934003
>hg19:chr15:96816914:96817034:120:4	2.07793	1.78284e-10	2.55956e-10	0.670899	1.80087
>hg19:chr6:10404713:10404833:120:15	1.2099	1.40611e-06	1.48263e-06	0.887292	1.91866
>cg14302214:chr10:3805213:3805333:120:8	-1.27801	7.88935e-19	5.91869e-18	2.05933	1.07823
>hg19:chr14:101012980:101013100:120:18	-1.27802	3.44625e-09	4.2222e-09	2.11075	1.38671
>hg19:chr14:75725863:75725983:120:9	1.99063	1.28709e-12	2.49905e-12	0.824472	2.02113
>hg19:chr9:130331739:130331859:120:9	1.3938	1.55232e-13	3.60097e-13	0.645527	1.57649
>hg19:chr15:55920291:55920411:120:2	-1.30067	6.93714e-11	1.04621e-10	0.875824	0.47872
>hg19:chr12:27904676:27904796:120:4	-1.02213	2.53406e-10	3.5598e-10	1.55674	1.0312
>hg19:chr19:14516747:14516867:120:6	-1.8811	1.30226e-11	2.16798e-11	1.64375	0.867614
>hg19:chr6:42531948:42532068:120:11	-1.56363	2.1745e-13	4.92123e-13	2.02428	0.83497
>hg19:chr1:225965520:225965640:120:9	-1.80906	1.35252e-21	2.0556e-20	1.07702	0.329001
>hg19:chr17:772490:772610:120:3	-1.00198	4.40499e-10	5.99229e-10	2.28535	1.40141
>hg19:chr4:186317596:186317716:120:14	-1.44375	5.01369e-26	1.96425e-24	1.63742	0.608807
>hg19:chr22:43011380:43011500:120:7	-0.938111	1.9149e-05	1.95936e-05	1.31159	0.854131
>hg19:chr15:40074952:40075072:120:9	1.49143	5.56237e-11	8.45384e-11	0.537351	1.29332
>hg19:chr21:16250078:16250198:120:0	2.69748	2.80567e-17	1.41326e-16	0.788432	1.65979
>cg05506594:chr6:56792871:56792991:120:1	1.19028	1.64329e-08	1.8985e-08	0.712938	1.1343
>hg19:chr2:231191813:231191933:120:5	-2.06985	4.86984e-29	4.08834e-27	4.43673	1.05783
>hg19:chr16:30107688:30107808:120:18	-0.951562	7.52765e-07	8.03345e-07	2.35097	1.55342
>hg19:chr3:111528223:111528343:120:0	1.34388	3.31511e-13	7.18885e-13	0.717277	1.45548
>hg19:chr17:45000414:45000534:120:12	-3.09099	2.63734e-20	2.88797e-19	4.35862	1.23983
>hg19:chr17:36714829:36714949:120:4	-1.81069	6.42517e-13	1.31563e-12	0.98882	0.663088
>hg19:chr1:228327765:228327885:120:11	-2.07393	6.74616e-18	3.84902e-17	1.16925	0.27352
>hg19:chr9:108210600:108210720:120:16	-1.59547	8.03625e-22	1.31184e-20	2.28727	0.79197
>hg19:chrX:70401960:70402080:120:9	1.36424	1.02621e-19	9.88636e-19	0.716052	1.8133
>cg07200871:chr17:1040915:1041035:120:9	-0.882901	1.29387e-07	1.42302e-07	1.5089	0.854494
>hg19:chr19:10989956:10990076:120:1	-1.15348	4.21477e-11	6.51811e-11	1.07722	0.661427
>cg25982657:chr4:8193293:8193413:120:7	-0.997254	7.69154e-19	5.84491e-18	1.97351	1.08438
>hg19:chr2:157038840:157038960:120:2	-1.17402	5.13695e-12	9.03837e-12	2.58356	1.45273
>hg19:chr2:85640104:85640224:120:1	1.6319	2.61819e-15	8.59054e-15	0.506368	1.26502
>hg19:chr1:109235103:109235223:120:10	1.26936	6.36078e-13	1.30548e-12	0.511964	1.07766
>hg19:chr3:122134296:122134416:120:3	1.30894	8.03634e-13	1.61368e-12	0.76361	1.20097
>hg19:chr19:30302263:30302383:120:10	-1.13795	6.49673e-10	8.69684e-10	1.53027	1.06143
>hg19:chr5:140937483:140937603:120:3	-1.58474	3.20259e-13	6.97918e-13	1.45298	0.55319
>hg19:chr22:38198581:38198701:120:10	1.74881	4.02121e-10	5.49566e-10	0.665642	1.62658
>hg19:chr17:43201706:43201826:120:1	3.38742	3.43349e-16	1.37401e-15	0.395782	1.30421
>hg19:chr7:149194328:149194448:120:15	-0.80028	1.19917e-08	1.39917e-08	1.34376	0.972448
>hg19:chr9:133454803:133454923:120:15	1.2556	1.75619e-08	2.02299e-08	0.494281	0.891437
>hg19:chr5:43040420:43040540:120:8	-1.89529	5.37405e-13	1.12276e-12	1.52955	0.732589
>hg19:chr12:56520033:56520153:120:0	1.24071	1.27273e-10	1.86209e-10	0.243083	0.429795
>hg19:chr12:123289616:123289736:120:3	-1.34857	1.43088e-14	4.02336e-14	0.857012	0.335177
>hg19:chr8:120220991:120221111:120:16	2.05621	6.17435e-13	1.27613e-12	0.373037	0.996467
>hg19:chr11:27931064:27931184:120:2	3.22057	8.7492e-19	6.48103e-18	0.260126	0.930568
>hg19:chr14:76178249:76178369:120:0	1.65936	1.17323e-16	5.24977e-16	0.576786	1.42952
>hg19:chr1:28052682:28052802:120:13	-1.42598	3.82929e-10	5.24965e-10	3.56831	1.75587
>hg19:chr12:110841144:110841264:120:14	1.72555	2.59508e-11	4.13665e-11	0.649765	2.10768
>hg19:chr22:28114291:28114411:120:3	-1.1623	3.05201e-14	8.05493e-14	6.08528	3.80178
>hg19:chr3:46976775:46976895:120:1	-1.26792	6.61926e-15	1.99143e-14	0.971313	0.565697
>hg19:chr1:168195312:168195432:120:14	-1.30891	4.55246e-15	1.42053e-14	2.37012	1.6835
>hg19:chr16:70510511:70510631:120:1	3.41392	1.58272e-19	1.41613e-18	0.281403	1.03438
>hg19:chr7:99724436:99724556:120:8	2.44332	6.53719e-16	2.50285e-15	0.493058	0.919667
>hg19:chr2:11294961:11295081:120:3	-1.50038	5.14401e-09	6.21582e-09	1.30295	0.708004
>hg19:chr10:102106711:102106831:120:9	-0.957911	6.9594e-10	9.28798e-10	1.52498	1.14623
>hg19:chr20:30945920:30946040:120:15	-1.14325	3.96434e-11	6.17415e-11	1.52173	0.789354
>hg19:chr1:150336687:150336807:120:5	-2.15773	1.25e-15	4.44305e-15	0.830726	0.422874
>hg19:chr1:21672119:21672239:120:14	-1.37775	1.59999e-10	2.31591e-10	0.954757	0.484234
>hg19:chr13:109895984:109896104:120:3	-1.04801	1.34418e-11	2.23565e-11	2.39099	1.5597
>hg19:chr17:48796836:48796956:120:20	-1.65922	1.69234e-15	5.75983e-15	1.40639	0.620103
>hg19:chr6:33422203:33422323:120:9	1.99886	6.11529e-16	2.37473e-15	0.278018	0.783498
>hg19:chr13:76279249:76279369:120:3	2.15884	5.14313e-15	1.58243e-14	0.372913	0.880021
>hg19:chr17:4699694:4699814:120:4	1.63173	1.18962e-06	1.25738e-06	0.682159	1.16729
>hg19:chr15:101419981:101420101:120:16	-1.03662	1.6845e-07	1.84229e-07	0.507468	0.335508
>hg19:chr6:159125500:159125620:120:5	-1.15436	3.48081e-08	3.92119e-08	1.03837	0.488458
>hg19:chr2:111435387:111435507:120:7	-0.889902	1.6861e-09	2.13549e-09	1.1189	0.693859
>hg19:chr16:75032712:75032832:120:7	-1.15047	2.95089e-08	3.3413e-08	1.13863	0.753891
>hg19:chr2:220587128:220587248:120:3	1.87063	1.69934e-17	8.96987e-17	0.712828	1.93233
>cg03097134:chr6:37598204:37598324:120:2	-1.03749	3.37496e-14	8.82798e-14	1.95977	1.03415
>hg19:chr19:19216269:19216389:120:7	-1.02214	3.43698e-16	1.37401e-15	1.07624	0.660017
>hg19:chr5:68530638:68530758:120:9	-1.54379	9.1602e-10	1.2007e-09	2.61973	1.1291
>hg19:chr16:67906843:67906963:120:11	-1.83232	7.34721e-20	7.35974e-19	1.41387	0.602197
>hg19:chr2:120124878:120124998:120:8	-1.24869	1.45349e-12	2.79445e-12	0.781725	0.323915
>hg19:chr22:23522851:23522971:120:25	2.76087	1.34449e-23	3.07836e-22	0.0408252	0.268096
>hg19:chr13:20368851:20368971:120:1	-1.45925	2.43624e-09	3.03112e-09	1.54108	0.705901
>hg19:chr9:100985744:100985864:120:0	2.91704	5.32063e-19	4.22534e-18	0.420778	1.33459
>cg17228765:chr3:112738740:112738860:120:4	1.78758	3.75636e-11	5.87098e-11	0.671471	1.7878
>hg19:chr2:240196977:240197097:120:4	-1.76895	7.72081e-14	1.88868e-13	1.71564	0.671295
>hg19:chr6:34648833:34648953:120:0	1.99515	1.00554e-08	1.18421e-08	0.621065	1.51413
>hg19:chr1:27175863:27175983:120:2	-2.1587	9.36938e-27	4.3469e-25	14.4488	3.39071
>hg19:chr17:38083685:38083805:120:11	1.30131	4.03842e-11	6.28048e-11	0.576334	1.20763
>hg19:chr1:17287436:17287556:120:16	-1.75144	8.401e-17	3.78797e-16	0.977952	0.346821
>hg19:chr8:42912535:42912655:120:1	-1.98019	3.52312e-12	6.35748e-12	0.832903	0.365421
>hg19:chr15:84048668:84048788:120:4	2.20508	6.41101e-12	1.11576e-11	0.446334	1.26246
>hg19:chr2:179315848:179315968:120:11	1.58893	1.65019e-12	3.12491e-12	0.420447	0.987807
>hg19:chrX:77154904:77155024:120:6	-1.33444	5.06203e-12	8.91545e-12	1.31582	0.735045
>hg19:chrX:53102191:53102311:120:4	3.61688	8.68505e-20	8.55404e-19	0.258223	1.09796
>hg19:chr11:74660399:74660519:120:7	-0.919167	1.79202e-12	3.36098e-12	1.82624	1.04016
>hg19:chr11:63742015:63742135:120:9	-1.49204	3.13385e-12	5.72537e-12	2.88566	1.26134
>hg19:chr3:136344227:136344347:120:0	1.71803	2.00851e-09	2.53291e-09	0.662342	1.21153
>hg19:chr11:73882181:73882301:120:9	-1.38767	1.32753e-13	3.09991e-13	1.43649	0.760106
>hg19:chr7:150783041:150783161:120:8	-0.900317	1.8876e-05	1.93254e-05	1.21719	1.09266
>hg19:chr9:95432624:95432744:120:11	-2.36666	4.05667e-07	4.37158e-07	1.24472	0.586885
>hg19:chr8:126103851:126103971:120:17	1.37879	5.03997e-12	8.89436e-12	0.803786	1.54453
>hg19:chr18:12287796:12287916:120:10	1.66972	2.6215e-15	8.59054e-15	0.825047	1.60023
>hg19:chr10:72432217:72432337:120:19	-1.07729	4.018e-09	4.89885e-09	0.893743	0.539384
>hg19:chr8:90113201:90113321:120:0	-1.13454	1.6064e-10	2.32328e-10	0.78616	0.574698
>hg19:chr11:134721945:134722065:120:7	1.98589	8.99134e-11	1.34109e-10	0.871327	2.22784
>hg19:chr8:125551120:125551240:120:8	1.62226	3.64226e-12	6.55234e-12	0.515294	1.04833
>hg19:chr8:28115209:28115329:120:2	-1.12489	8.27193e-09	9.80068e-09	2.20559	1.16288
>hg19:chr20:17538402:17538522:120:1	-2.46276	5.90312e-18	3.46907e-17	1.3233	0.596736
>hg19:chr19:531411:531531:120:17	-1.08084	2.56817e-17	1.30106e-16	1.95142	0.920486
>hg19:chr10:33247107:33247227:120:15	-1.10308	1.37575e-09	1.7691e-09	1.17291	0.595016
>hg19:chr19:47288155:47288275:120:4	-1.7614	1.00793e-11	1.707e-11	0.842472	0.426253
>hg19:chr10:32250666:32250786:120:1	3.19569	7.87918e-16	2.95553e-15	0.22953	0.792863
>cg15636087:chr19:58194038:58194158:120:3	-1.02349	3.42444e-10	4.72402e-10	0.973029	0.608397
>hg19:chr4:190861968:190862088:120:10	-1.15843	7.38317e-16	2.79763e-15	1.83642	0.79939
>hg19:chr2:224822298:224822418:120:14	-1.23154	2.15221e-18	1.40531e-17	1.67667	0.7243
>hg19:chr10:74080666:74080786:120:4	-1.2742	2.18036e-19	1.85699e-18	8.19464	4.07384
>hg19:chr3:45187732:45187852:120:13	-2.32205	1.88908e-19	1.65694e-18	1.73198	0.560557
>hg19:chrX:146993933:146994053:120:12	-1.4835	1.10469e-09	1.44158e-09	1.36398	0.710597
>hg19:chr22:37893151:37893271:120:2	-2.66431	2.15351e-16	9.17061e-16	1.79975	0.632491
>hg19:chr17:16913410:16913530:120:1	1.73406	4.84666e-18	2.91627e-17	0.457303	1.18381
>hg19:chr6:111136627:111136747:120:13	-1.93746	1.27179e-14	3.62225e-14	1.1972	0.562067
>hg19:chr16:57496675:57496795:120:10	-1.186	4.51801e-09	5.48193e-09	3.1343	1.93119
>hg19:chr6:27688860:27688980:120:8	2.62002	5.02722e-20	5.27559e-19	0.0754842	0.474008
>hg19:chr1:36554466:36554586:120:17	-1.76482	4.18824e-13	8.92849e-13	1.41374	0.792001
>hg19:chr13:49673539:49673659:120:0	1.54819	1.0589e-10	1.56353e-10	0.55288	1.35376
>hg19:chr20:62040808:62040928:120:4	-1.52446	6.52978e-16	2.50285e-15	1.72128	1.01962
>hg19:chr13:27825678:27825798:120:13	-1.44958	1.07134e-23	2.51836e-22	2.38583	0.873106
>hg19:chr20:5107050:5107170:120:4	-2.38247	1.49022e-10	2.16236e-10	1.41291	0.691109
>hg19:chr12:57028816:57028936:120:9	-1.32534	7.63102e-12	1.30998e-11	1.76045	0.971948
>hg19:chr16:27325288:27325408:120:19	-1.88323	2.98396e-19	2.44685e-18	1.74549	0.760837
>hg19:chr9:139000333:139000453:120:4	-1.20041	1.05953e-08	1.24364e-08	4.26401	2.10775
>hg19:chr5:89825797:89825917:120:4	-1.37933	7.79856e-08	8.6308e-08	1.8395	0.879945
>hg19:chr17:8103723:8103843:120:7	-0.922592	1.21748e-08	1.41959e-08	0.929225	0.675841
>hg19:chr4:77134859:77134979:120:19	-2.22806	4.20682e-17	2.03195e-16	4.24174	1.27622
>hg19:chr16:78133638:78133758:120:10	-2.1823	1.56659e-21	2.3406e-20	3.31002	1.00658
>hg19:chr7:130679627:130679747:120:4	-1.26137	1.50874e-12	2.88808e-12	3.08629	1.31705
>hg19:chr20:48531972:48532092:120:12	-1.28362	1.99486e-15	6.73744e-15	1.18658	0.589061
>hg19:chr19:50175566:50175686:120:5	-2.12968	1.68397e-19	1.49188e-18	1.12067	0.330563
>hg19:chr13:99739161:99739281:120:13	2.08419	8.69603e-25	2.59849e-23	0.669175	1.53848
>hg19:chr22:50220586:50220706:120:19	-1.20437	1.30253e-08	1.51475e-08	0.993888	0.570125
>hg19:chr6:109416242:109416362:120:12	-2.64115	1.18741e-18	8.40722e-18	1.98127	1.00873
>hg19:chr15:42783227:42783347:120:15	2.24511	3.27865e-15	1.05096e-14	0.512358	2.3685
>hg19:chr16:66550816:66550936:120:2	-1.38097	1.59315e-21	2.36027e-20	2.63131	1.02447
>hg19:chr6:27263794:27263914:120:2	-1.10203	2.00846e-08	2.30529e-08	1.31499	0.756232
>hg19:chr19:47616231:47616351:120:10	-1.07175	2.75626e-09	3.41002e-09	0.93297	0.49195
>hg19:chr10:103874127:103874247:120:4	-2.13565	1.14088e-12	2.23486e-12	1.64874	0.802996
>hg19:chr2:26567597:26567717:120:5	-1.1742	2.55624e-14	6.83862e-14	4.14879	2.02196
>hg19:chr19:49217695:49217815:120:19	1.63988	6.79807e-09	8.10892e-09	0.600864	1.46209
>hg19:chr5:10595559:10595679:120:2	2.82297	1.18213e-15	4.22739e-15	0.900891	2.66727
>hg19:chr3:33341126:33341246:120:0	-2.08275	2.8926e-10	4.03774e-10	1.64458	0.603889
>hg19:chr4:187741071:187741191:120:0	1.62554	1.91028e-13	4.36812e-13	0.507103	1.55862
>hg19:chr16:31105914:31106034:120:18	1.55273	6.70309e-12	1.162e-11	0.659888	1.43627
>hg19:chr5:139601475:139601595:120:1	2.11855	1.21962e-09	1.57523e-09	0.483939	1.00573
>hg19:chr21:47743803:47743923:120:12	1.78744	4.49908e-09	5.46272e-09	0.202878	0.475018
>hg19:chr4:102153418:102153538:120:1	1.99343	2.48699e-13	5.50825e-13	0.641788	1.7373
>hg19:chr17:39991994:39992114:120:8	-1.77033	2.77454e-08	3.14972e-08	1.34837	0.806798
>hg19:chr17:41322205:41322325:120:5	2.48086	2.94751e-30	3.05674e-28	0.185852	0.848635
>hg19:chr1:155293702:155293822:120:6	-2.97165	2.53089e-18	1.59927e-17	0.854368	0.326285
>hg19:chr19:14247458:14247578:120:16	1.5205	2.81206e-07	3.05651e-07	0.739401	1.16538
>hg19:chr11:8721360:8721480:120:1	2.54086	3.55806e-12	6.40742e-12	0.356368	1.31973
>hg19:chr17:80416481:80416601:120:11	-1.41439	1.10056e-09	1.43725e-09	0.642816	0.266568
>hg19:chr11:65411557:65411677:120:3	-0.941548	1.49838e-06	1.5771e-06	0.891205	0.525283
>hg19:chr2:62115778:62115898:120:17	-1.30049	8.57569e-11	1.28235e-10	2.69989	1.11223
>hg19:chr4:152246278:152246398:120:15	1.18261	9.26384e-07	9.83864e-07	0.802531	1.53199
>hg19:chr18:8800501:8800621:120:4	-1.00906	7.60836e-16	2.86614e-15	1.35609	0.84922
>hg19:chr11:94883505:94883625:120:6	-1.66512	5.43108e-24	1.41976e-22	0.968451	0.39374
>hg19:chr1:9959157:9959277:120:4	-2.38802	2.71747e-11	4.30449e-11	1.59032	1.01551
>hg19:chr2:226896206:226896326:120:6	1.20391	9.19255e-13	1.83331e-12	0.66892	0.884426
>hg19:chr3:124605496:124605616:120:9	-1.36948	4.04646e-12	7.24254e-12	1.07911	0.840676
>hg19:chr17:61556146:61556266:120:2	1.54172	4.24929e-20	4.48593e-19	0.375921	0.92565
>hg19:chr16:24657668:24657788:120:0	1.49111	8.33527e-19	6.22673e-18	0.591024	1.48685
>hg19:chr10:106089699:106089819:120:0	1.36153	6.72532e-10	8.99601e-10	0.561266	1.19259
>hg19:chr16:11406379:11406499:120:1	-2.45415	1.43043e-14	4.02336e-14	1.5384	0.451459
>hg19:chrX:45374496:45374616:120:0	1.17044	2.2913e-06	2.40164e-06	0.545261	0.989655
>hg19:chr5:122847780:122847900:120:12	-1.35834	3.4972e-12	6.33014e-12	1.04722	0.492555
>hg19:chr4:146540505:146540625:120:14	-1.49727	1.59979e-18	1.09319e-17	1.83575	0.722843
>hg19:chr6:150217403:150217523:120:2	-1.90525	1.88762e-17	9.81675e-17	0.602501	0.183109
>hg19:chr3:186708879:186708999:120:0	-2.86664	1.40578e-14	3.96543e-14	1.15551	0.664682
>hg19:chr20:33899361:33899481:120:2	-1.33298	4.43745e-10	6.03178e-10	1.2315	0.675734
>hg19:chr3:196063453:196063573:120:0	2.62538	1.702e-12	3.2058e-12	0.45357	1.00038
>hg19:chr20:34129888:34130008:120:11	-1.30986	3.86745e-17	1.88351e-16	2.34778	0.939922
>hg19:chr20:61408175:61408295:120:1	1.92749	2.26653e-17	1.15982e-16	0.790955	1.25107
>hg19:chr19:17186042:17186162:120:10	1.88259	0.000106515	0.000107368	0.586578	1.32029
>hg19:chr7:55087158:55087278:120:16	-1.08459	3.14578e-06	3.28555e-06	1.0424	0.546713
>hg19:chr2:151344018:151344138:120:5	1.33936	1.25899e-05	1.29197e-05	1.09165	1.38051
>hg19:chr1:200639010:200639130:120:15	-2.06837	1.05331e-15	3.79871e-15	0.810734	0.217477
>hg19:chrX:15511402:15511522:120:12	-2.64922	8.39845e-32	1.13896e-29	9.01508	1.44424
>cg26477856:chr12:56324855:56324975:120:1	-1.10443	4.09209e-08	4.59513e-08	0.685408	0.38264
>hg19:chr17:55370600:55370720:120:3	-0.980329	1.54598e-12	2.94974e-12	2.44747	1.5823
>hg19:chr22:30752847:30752967:120:21	-1.02221	1.31208e-15	4.63568e-15	2.16229	1.24595
>hg19:chr8:124408431:124408551:120:14	2.43856	1.24032e-17	6.7076e-17	0.595599	1.45697
>hg19:chr2:234475039:234475159:120:7	1.52299	7.07777e-23	1.41797e-21	0.314605	0.931699
>hg19:chr6:105774352:105774472:120:0	-1.31882	2.29406e-08	2.62284e-08	1.79067	0.955532
>hg19:chr8:144329260:144329380:120:16	1.32049	1.1417e-09	1.48438e-09	0.805502	1.62568
>hg19:chr11:65101339:65101459:120:4	-2.12806	9.22061e-13	1.83683e-12	1.24694	0.628934
>hg19:chr3:50388349:50388469:120:7	-0.901791	3.89468e-14	1.00532e-13	1.84883	1.21112
>hg19:chr1:45241136:45241256:120:13	-1.07658	5.63968e-10	7.58989e-10	1.59309	0.832972
>hg19:chr10:115439604:115439724:120:10	-1.13497	7.7178e-13	1.55681e-12	1.70188	0.963976
>hg19:chr19:58740282:58740402:120:10	-0.986341	1.65788e-11	2.73164e-11	1.15173	0.704851
>hg19:chr19:2051048:2051168:120:19	-1.66332	2.44477e-09	3.03958e-09	1.07604	0.754269
>hg19:chr7:65670293:65670413:120:16	-0.917245	1.73399e-10	2.49349e-10	1.89407	1.19715
>hg19:chr1:151584621:151584741:120:13	-1.28793	1.49185e-12	2.85884e-12	1.60363	0.973128
>hg19:chr1:149899701:149899821:120:12	-2.06613	2.6331e-14	7.02292e-14	2.23707	0.805244
>hg19:chr10:134234929:134235049:120:2	-0.876605	3.52368e-08	3.96696e-08	0.596808	0.424293
>hg19:chr8:128748198:128748318:120:8	1.69517	1.28767e-16	5.68961e-16	0.419616	0.751384
>hg19:chr8:94833775:94833895:120:0	1.42817	1.2704e-10	1.86178e-10	0.440143	0.870128
>hg19:chr15:65903494:65903614:120:16	-1.11687	2.68658e-21	3.67166e-20	1.28021	0.749176
>hg19:chr6:79577253:79577373:120:8	1.09851	7.38318e-12	1.27115e-11	0.755378	1.44227
>cg15870818:chr3:180319537:180319657:120:6	-1.07005	1.60065e-11	2.64227e-11	2.24466	1.33191
>hg19:chr16:71929078:71929198:120:10	-2.93927	1.63292e-18	1.10725e-17	0.970553	0.46902
>hg19:chr17:17655949:17656069:120:7	-1.23201	9.21747e-14	2.21238e-13	1.148	0.649099
>hg19:chr5:31532523:31532643:120:6	2.49163	2.18626e-13	4.94151e-13	0.745562	2.84871
>hg19:chrX:21959237:21959357:120:22	2.6281	9.22547e-21	1.11857e-19	0.0474297	0.29278
>hg19:chr5:37696679:37696799:120:3	1.93443	4.42993e-09	5.38248e-09	0.577974	1.44227
>hg19:chr1:207224302:207224422:120:15	-0.992768	1.75542e-20	1.98385e-19	3.08547	1.55677
>hg19:chr17:29152008:29152128:120:8	2.1361	2.48468e-18	1.57571e-17	0.659048	1.39106
>hg19:chr11:2555270:2555390:120:2	2.15736	5.3888e-20	5.5885e-19	0.130362	0.52791
>hg19:chr18:77218490:77218610:120:5	3.38127	3.07106e-20	3.32164e-19	0.698781	5.9696
>hg19:chr1:7972774:7972894:120:0	1.38845	5.79962e-18	3.43112e-17	0.336481	0.749129
>hg19:chr12:56367999:56368119:120:8	-2.32323	1.47875e-10	2.14747e-10	1.23807	0.570502
>hg19:chr4:102036086:102036206:120:1	1.30268	2.32187e-13	5.20133e-13	0.673506	1.17062
>hg19:chr5:134240720:134240840:120:15	-1.84863	9.26218e-21	1.11857e-19	1.8198	0.527994
>hg19:chr1:156182982:156183102:120:17	-1.93474	2.58604e-26	1.08552e-24	2.64961	0.726622
>hg19:chr16:66583780:66583900:120:14	-1.66012	1.25001e-16	5.5371e-16	1.09893	0.502717
>hg19:chr10:74081977:74082097:120:5	-1.75517	7.19219e-20	7.26974e-19	2.73178	0.809607
>hg19:chr5:140998134:140998254:120:12	1.58513	1.48315e-06	1.56201e-06	0.869835	1.06809
>hg19:chrX:45710460:45710580:120:7	-1.69205	4.11615e-11	6.37678e-11	0.537623	0.321533
>hg19:chr3:73046943:73047063:120:3	-2.15449	1.63745e-10	2.36431e-10	1.45615	0.56872
>hg19:chr1:9189668:9189788:120:7	1.44603	2.53684e-14	6.79703e-14	0.300502	0.748207
>hg19:chr12:56075440:56075560:120:4	2.01394	2.13706e-13	4.84271e-13	0.569793	1.35673
>hg19:chr8:143869990:143870110:120:2	2.06066	1.80554e-15	6.10974e-15	0.438431	1.51239
>hg19:chr11:93394997:93395117:120:12	-1.22252	2.0548e-09	2.58574e-09	1.51849	0.767818
>hg19:chr9:86595059:86595179:120:19	1.47852	8.83773e-08	9.77473e-08	0.74136	1.62663
>hg19:chr14:104006845:104006965:120:3	1.74825	6.9919e-10	9.3243e-10	0.225967	0.649917
>hg19:chr16:29937250:29937370:120:15	-1.80187	1.56893e-20	1.83181e-19	1.79893	0.509113
>hg19:chr19:19729171:19729291:120:9	-1.96495	2.37624e-13	5.30292e-13	0.867445	0.261392
>hg19:chr19:11646855:11646975:120:11	-1.803	4.26099e-22	7.36483e-21	0.584298	0.267595
>hg19:chr13:113863529:113863649:120:10	-1.07534	3.15947e-05	3.21973e-05	1.33415	0.763599
>hg19:chr1:52521884:52522004:120:15	-1.08756	6.94362e-07	7.41466e-07	1.04238	0.776479
>hg19:chr13:28195146:28195266:120:12	-1.81494	1.31635e-08	1.52982e-08	1.66642	0.627032
>hg19:chr17:7117935:7118055:120:11	1.18706	7.43547e-09	8.83933e-09	0.391386	0.79807
>hg19:chr17:46985752:46985872:120:16	-0.938791	2.34712e-09	2.93265e-09	1.87722	1.04316
>hg19:chr10:17698238:17698358:120:4	-1.95747	4.10522e-05	4.16666e-05	1.39785	0.654648
>hg19:chr6:145141055:145141175:120:0	1.42883	1.16545e-05	1.19755e-05	0.656737	1.35462
>cg21426003:chr2:237076751:237076871:120:14	-1.15775	4.28372e-12	7.6362e-12	1.37926	0.699931
>hg19:chr1:201992243:201992363:120:2	1.38516	8.33753e-09	9.87177e-09	0.538394	1.20121
>hg19:chr17:73400358:73400478:120:5	-1.16483	1.93685e-11	3.1356e-11	1.10824	0.703422
>hg19:chr15:85201598:85201718:120:14	-1.27678	5.99909e-08	6.68969e-08	1.58095	0.790608
>hg19:chr12:133405244:133405364:120:17	-1.30398	1.15287e-18	8.19563e-18	1.20243	0.828223
>cg23428985:chr2:29338053:29338173:120:15	-1.08046	2.21217e-15	7.40048e-15	1.20831	0.561306
>hg19:chr2:71175146:71175266:120:0	1.186	2.30598e-13	5.17431e-13	0.729932	1.45388
>hg19:chr7:110778197:110778317:120:0	-1.87273	3.60086e-20	3.82429e-19	1.56914	0.55958
>hg19:chr17:35207678:35207798:120:0	-1.7172	2.99219e-11	4.72268e-11	0.718975	0.515795
>hg19:chr3:10028633:10028753:120:2	1.80486	1.83397e-10	2.62655e-10	0.44624	0.909519
>hg19:chr7:123197519:123197639:120:6	1.75755	9.02146e-12	1.53819e-11	0.430169	0.944972
>hg19:chr9:116364805:116364925:120:8	1.48983	6.88475e-09	8.20122e-09	0.900314	2.10391
>hg19:chr19:34663378:34663498:120:17	-1.42241	6.67814e-11	1.00887e-10	2.03488	0.992142
>hg19:chr18:812339:812459:120:19	-1.70874	2.54571e-20	2.81392e-19	2.25451	0.732299
>hg19:chr9:114119038:114119158:120:2	3.52583	8.98502e-23	1.74072e-21	0.501119	1.86599
>hg19:chr7:148769094:148769214:120:9	-1.3554	1.36335e-11	2.26326e-11	2.70098	1.06765
>hg19:chr22:18121431:18121551:120:15	-1.25232	7.06063e-25	2.18384e-23	1.5372	0.64174
>hg19:chr7:101459300:101459420:120:10	-1.36478	1.40191e-12	2.70116e-12	2.27242	0.933394
>hg19:chr19:41222845:41222965:120:15	-4.05692	2.74693e-38	4.84283e-35	16.4348	1.00507
>hg19:chr9:35605495:35605615:120:13	-2.9918	2.27895e-18	1.46656e-17	1.36777	0.537487
>hg19:chr4:128630448:128630568:120:1	1.50757	2.19935e-08	2.51946e-08	0.643595	1.10021
>hg19:chr9:124044079:124044199:120:0	3.35152	7.70725e-22	1.28188e-20	0.221461	0.714816
>cg12232146:chr12:76347877:76347997:120:1	1.3741	2.39748e-10	3.38683e-10	0.529364	1.13367
>hg19:chr17:1419898:1420018:120:17	-0.942564	8.41223e-10	1.1076e-09	1.80463	1.22228
>hg19:chr19:12035837:12035957:120:9	-1.0103	5.53551e-09	6.67061e-09	0.843413	0.576725
>hg19:chr1:45205451:45205571:120:15	-1.04703	2.6163e-12	4.80974e-12	1.46816	0.706084
>hg19:chr13:20702231:20702351:120:11	-1.35708	5.12137e-15	1.57849e-14	2.81222	1.09575
>hg19:chr17:5322980:5323100:120:11	1.48448	4.56879e-11	7.02247e-11	0.462535	0.988304
>hg19:chr19:19739221:19739341:120:14	-1.47836	5.51786e-18	3.28648e-17	2.71526	1.23528
>hg19:chr16:25122860:25122980:120:5	-1.29314	6.60901e-22	1.10968e-20	2.62077	1.06917
>hg19:chr9:35604658:35604778:120:4	-2.29028	1.47414e-18	1.01461e-17	0.774777	0.488512
>hg19:chr7:135347112:135347232:120:16	-2.35513	4.51447e-15	1.41117e-14	1.723	0.49891
>hg19:chr5:141229208:141229328:120:14	-2.28896	1.30733e-10	1.90797e-10	1.12855	0.582973
>hg19:chrX:118925551:118925671:120:10	-1.32641	1.27942e-15	4.53847e-15	1.90086	0.727308
>hg19:chr7:5862574:5862694:120:3	1.19143	9.23432e-14	2.21238e-13	0.441685	0.99901
>hg19:chr10:31320930:31321050:120:14	1.17551	1.18212e-08	1.3811e-08	0.48309	1.0309
>hg19:chr19:50083749:50083869:120:10	1.72387	1.57912e-14	4.41902e-14	0.572672	1.98355
>hg19:chr12:63126930:63127050:120:0	1.92466	1.69971e-10	2.4522e-10	0.77345	1.75652
>hg19:chr16:2570906:2571026:120:6	1.85246	3.61426e-15	1.15017e-14	0.299927	0.783472
>hg19:chr11:2923652:2923772:120:8	1.66939	1.30789e-15	4.63013e-15	0.547106	1.77322
>hg19:chr4:77610462:77610582:120:17	-2.39924	9.19613e-12	1.56343e-11	2.48505	0.992937
>hg19:chr14:34966361:34966481:120:2	-0.899126	6.51183e-06	6.7373e-06	1.86074	1.06159
>hg19:chr7:100743907:100744027:120:6	-1.39946	4.8115e-14	1.22582e-13	1.84007	0.659897
>cg10837404:chr5:112356229:112356349:120:2	1.35228	1.98915e-08	2.28461e-08	0.539065	1.11955
>hg19:chr21:40685392:40685512:120:20	-2.0134	3.17016e-14	8.34179e-14	1.33196	0.499521
>hg19:chr1:180471809:180471929:120:15	-1.11127	6.10229e-08	6.79617e-08	1.43186	0.77415
>hg19:chr15:90455521:90455641:120:6	1.21686	6.71614e-13	1.36885e-12	0.585597	0.947033
>hg19:chr17:73527847:73527967:120:1	-1.93717	4.31652e-14	1.10611e-13	0.975764	0.494481
>hg19:chr4:102712065:102712185:120:14	-1.03024	5.4232e-09	6.53974e-09	1.63152	0.914245
>hg19:chr1:153509170:153509290:120:1	1.82138	3.2282e-18	2.01106e-17	0.25205	0.802425
>hg19:chr6:34759794:34759914:120:22	-1.32038	1.70487e-10	2.45764e-10	1.48031	0.70664
>hg19:chr1:119682994:119683114:120:7	2.43815	1.36591e-16	6.02026e-16	0.401015	2.39446
>hg19:chr19:19779841:19779961:120:12	1.42792	1.73084e-06	1.81852e-06	0.696741	1.4204
>hg19:chr7:130692865:130692985:120:5	-1.4566	4.84254e-13	1.02e-12	2.36783	1.03598
>cg16793173:chr4:170173149:170173269:120:4	1.57896	2.52659e-15	8.35717e-15	0.542324	1.17504
>hg19:chr7:89975961:89976081:120:11	-1.12093	1.20268e-22	2.25566e-21	1.60787	0.862504
>hg19:chr1:234859612:234859732:120:1	2.17179	1.37065e-18	9.55118e-18	0.251453	1.17932
>hg19:chr17:43249481:43249601:120:2	1.30678	7.73208e-10	1.02186e-09	0.504586	0.917843
>hg19:chr7:112089581:112089701:120:1	2.22121	3.31484e-10	4.57999e-10	0.755292	2.18055
>hg19:chr15:91478392:91478512:120:13	2.02145	2.95105e-09	3.63826e-09	1.01393	2.00668
>hg19:chr5:149185561:149185681:120:2	-1.19286	2.57092e-21	3.54104e-20	4.09838	1.85061
>hg19:chr6:74230074:74230194:120:12	-1.65676	1.02518e-28	6.73179e-27	1.66714	0.554731
>hg19:chr1:179051268:179051388:120:15	-0.893239	1.0618e-14	3.08393e-14	1.46671	1.08486
>hg19:chr1:115124254:115124374:120:9	-1.87665	9.56515e-22	1.51922e-20	0.550527	0.149328
>hg19:chr17:79486136:79486256:120:15	1.52524	2.5135e-14	6.75502e-14	0.703054	1.60579
>hg19:chr12:107168270:107168390:120:16	-2.6112	2.24597e-11	3.61942e-11	2.05659	0.703942
>hg19:chr3:49395804:49395924:120:11	-0.933798	2.50968e-14	6.75502e-14	1.24583	0.667534
>hg19:chr4:48781780:48781900:120:21	-1.43221	1.49379e-09	1.90148e-09	1.44277	0.817332
>cg25565203:chr5:56989167:56989287:120:1	2.1901	1.91916e-10	2.74187e-10	0.806887	1.26509
>hg19:chr1:88261112:88261232:120:1	2.03477	4.76426e-11	7.29748e-11	0.733486	1.7165
>hg19:chr19:41129765:41129885:120:5	1.70457	1.13199e-18	8.11263e-18	0.443938	1.05002
>hg19:chr20:352572:352692:120:2	-1.3401	4.67357e-11	7.17102e-11	1.67486	0.814719
>hg19:chr16:50186721:50186841:120:10	-1.25255	2.07075e-09	2.60395e-09	0.964936	0.450347
>hg19:chr9:34329628:34329748:120:4	2.40342	1.57556e-14	4.41608e-14	0.678516	1.06769
>hg19:chr8:125486929:125487049:120:12	-1.45833	1.23713e-10	1.81453e-10	1.31497	0.702328
>hg19:chrX:37208979:37209099:120:5	-1.64799	7.11497e-14	1.75436e-13	1.10245	0.437991
>hg19:chr17:8130059:8130179:120:8	-1.10896	1.26636e-13	2.96887e-13	2.14918	1.67822
>hg19:chr2:3623005:3623125:120:10	-0.954797	0.000217821	0.00021869	1.19958	0.869081
>hg19:chr1:86861548:86861668:120:9	-1.47451	1.92128e-08	2.20953e-08	1.02689	0.459678
>hg19:chr12:104531492:104531612:120:18	-0.889733	1.78041e-06	1.86837e-06	0.958385	0.739619
>hg19:chr18:74777448:74777568:120:0	3.31306	5.67183e-19	4.42453e-18	0.507941	1.45254
>hg19:chr12:112037360:112037480:120:13	-1.11546	1.09499e-12	2.14974e-12	1.5261	0.830764
>hg19:chr16:72698739:72698859:120:12	1.81609	4.31939e-10	5.88492e-10	0.868533	2.04725
>hg19:chr13:109917711:109917831:120:4	-1.64106	3.44932e-10	4.75462e-10	1.26667	0.488995
>hg19:chr1:155188766:155188886:120:0	-1.98681	1.90906e-12	3.5691e-12	2.38235	1.15528
>hg19:chr14:35008809:35008929:120:8	2.727	2.40267e-13	5.35513e-13	0.674627	1.48397
>hg19:chr19:19080485:19080605:120:4	-1.14368	1.06782e-11	1.80322e-11	0.792549	0.42639
>hg19:chr2:202897891:202898011:120:9	-1.10884	6.73526e-14	1.66539e-13	0.770959	0.608311
>hg19:chr17:81060482:81060602:120:11	1.19128	3.11973e-05	3.18107e-05	0.786477	1.61222
>hg19:chr11:66749756:66749876:120:1	1.98686	2.99396e-13	6.55695e-13	0.329781	0.947024
>hg19:chr10:124914167:124914287:120:14	-1.46387	2.5309e-16	1.04741e-15	1.52778	0.732896
>hg19:chr7:2599727:2599847:120:2	2.12566	9.90431e-13	1.95754e-12	0.905177	1.13664
>hg19:chr1:94204079:94204199:120:4	-1.25077	6.06051e-13	1.25702e-12	1.29791	0.694511
>hg19:chr22:21213025:21213145:120:15	1.56944	6.82537e-09	8.13599e-09	0.428749	1.0281
>hg19:chr3:138553615:138553735:120:13	1.40824	1.02958e-06	1.0915e-06	0.599126	1.47892
>hg19:chr3:128840861:128840981:120:11	1.39909	9.54382e-11	1.4187e-10	1.03276	2.22369
>hg19:chr12:125399464:125399584:120:21	-2.35027	9.37204e-16	3.44946e-15	1.09837	0.472602
>hg19:chr7:40174250:40174370:120:9	-1.10167	4.73202e-08	5.3036e-08	1.53535	0.835178
>cg00581482:chr1:154298284:154298404:120:12	-1.08191	1.13828e-05	1.17082e-05	2.08494	1.15489
>hg19:chr22:31227026:31227146:120:2	-1.48315	6.34443e-21	8.10524e-20	1.36935	0.519365
>hg19:chr19:4327808:4327928:120:3	-1.50644	3.56359e-10	4.90829e-10	1.48958	0.822835
>hg19:chr19:45947659:45947779:120:8	1.54599	2.23054e-16	9.43033e-16	0.456396	1.43684
>cg01845036:chr5:141852017:141852137:120:2	-1.33363	1.57418e-26	6.93821e-25	1.88871	0.772073
>hg19:chr17:38296647:38296767:120:13	1.79347	8.91092e-15	2.63148e-14	0.245086	0.522686
>hg19:chr19:872658:872778:120:5	1.29248	1.7128e-12	3.2227e-12	0.503531	0.724146
>hg19:chr8:18815112:18815232:120:1	-1.00571	2.95064e-07	3.20319e-07	0.868715	0.55961
>hg19:chr5:172484388:172484508:120:8	-0.879289	2.54493e-10	3.57222e-10	0.938036	0.761303
>hg19:chr2:238831505:238831625:120:3	2.52248	2.33989e-16	9.75232e-16	0.641432	1.49997
>hg19:chr4:111332628:111332748:120:0	1.27832	1.21587e-09	1.57154e-09	0.451888	0.912965
>hg19:chr11:47574458:47574578:120:12	1.5692	5.89212e-16	2.29311e-15	0.318856	0.694019
>hg19:chr6:16239287:16239407:120:5	-2.06919	5.5291e-17	2.60595e-16	1.10754	0.334712
>hg19:chr6:32821543:32821663:120:7	-2.80862	2.96487e-27	1.49345e-25	8.0016	1.22824
>hg19:chr10:114121015:114121135:120:3	-1.10896	3.50187e-11	5.49759e-11	1.43098	0.782604
>hg19:chr19:42007521:42007641:120:2	1.45598	2.60155e-13	5.74744e-13	0.419379	0.926863
>hg19:chr2:122513322:122513442:120:7	1.57944	9.47881e-13	1.88188e-12	0.618851	1.85015
>hg19:chr1:77787897:77788017:120:0	-1.09557	3.19535e-09	3.92572e-09	0.382736	0.211936
>hg19:chr8:74846913:74847033:120:2	-2.33879	4.68798e-12	8.30644e-12	1.56532	0.586973
>hg19:chr8:145515592:145515712:120:16	-1.77525	1.68189e-08	1.94183e-08	1.36802	0.375707
>hg19:chr5:141909550:141909670:120:1	-2.17698	1.26979e-13	2.97296e-13	1.74234	0.631712
>hg19:chr20:4152874:4152994:120:18	-1.47616	1.24198e-13	2.91947e-13	1.60882	0.733918
>hg19:chr9:128411662:128411782:120:2	-1.52028	1.12977e-10	1.66537e-10	1.73741	0.737125
>hg19:chr1:98386650:98386770:120:12	2.03582	7.69187e-12	1.31914e-11	0.717701	1.13175
>hg19:chr8:10697061:10697181:120:14	-0.950998	2.57688e-11	4.11747e-11	1.3005	0.806307
>hg19:chr15:85924190:85924310:120:13	1.3552	2.68888e-11	4.26304e-11	0.735248	1.60096
>hg19:chr13:31379963:31380083:120:4	1.52192	5.21745e-27	2.5551e-25	0.640638	1.7957
>hg19:chr17:18150752:18150872:120:5	-1.40637	2.10291e-15	7.06178e-15	1.28389	0.80308
>hg19:chr17:74025637:74025757:120:3	1.90717	2.57591e-11	4.11747e-11	0.741947	1.93472
>hg19:chr10:71218585:71218705:120:4	-1.04605	1.12387e-13	2.65956e-13	0.799156	0.540085
>hg19:chr8:8860582:8860702:120:17	-1.28954	1.78975e-13	4.10851e-13	1.77692	1.07157
>hg19:chr17:42404433:42404553:120:3	1.64389	3.01599e-12	5.51576e-12	0.553526	1.25151
>hg19:chr16:28503081:28503201:120:6	2.43866	1.44101e-15	5.01085e-15	1.05373	1.51956
>hg19:chr6:52149236:52149356:120:13	-1.45468	4.51069e-07	4.85195e-07	2.77993	1.53655
>hg19:chr1:26677698:26677818:120:3	-1.48197	2.5439e-07	2.77016e-07	0.839998	0.681752
>hg19:chr7:39773331:39773451:120:3	-2.09112	2.72093e-16	1.11042e-15	1.2856	0.350408
>hg19:chr3:196594436:196594556:120:6	-0.91767	7.56881e-13	1.53201e-12	1.2558	0.768749
>hg19:chr19:14586715:14586835:120:2	1.84937	9.67794e-18	5.36548e-17	0.878505	2.27092
>hg19:chr17:27139558:27139678:120:10	1.36945	1.85242e-11	3.01553e-11	0.845235	1.6522
>hg19:chr10:104155322:104155442:120:13	-1.02946	1.45812e-21	2.19715e-20	1.28505	0.635113
>hg19:chr3:122513754:122513874:120:11	1.16644	3.79881e-05	3.86457e-05	0.579212	1.30152
>hg19:chr1:15851591:15851711:120:12	1.69569	5.11532e-10	6.91589e-10	0.669437	1.47041
>hg19:chr19:55850140:55850260:120:5	2.51026	1.40401e-18	9.74513e-18	0.319447	1.04644
>hg19:chr11:67764478:67764598:120:3	1.85612	9.7898e-14	2.33867e-13	0.565467	1.45956
>hg19:chr7:151384775:151384895:120:2	1.25006	2.07641e-07	2.2653e-07	1.42133	2.88328
>hg19:chr5:1800477:1800597:120:10	1.08769	9.13139e-10	1.19782e-09	0.844789	1.64663
>hg19:chrX:131353373:131353493:120:2	1.39253	3.13909e-09	3.86198e-09	0.51618	0.806791
>hg19:chr5:67730004:67730124:120:6	-1.38782	6.21458e-12	1.08264e-11	2.46761	1.06488
>hg19:chr15:100249080:100249200:120:4	1.19992	1.2845e-06	1.35603e-06	0.996228	1.97127
>hg19:chr1:11999304:11999424:120:2	1.60989	9.53286e-15	2.79177e-14	0.330848	0.77872
>hg19:chr14:65170129:65170249:120:4	-1.2824	3.399e-09	4.16721e-09	1.344	0.62549
>hg19:chr3:152879496:152879616:120:11	-1.34635	5.34737e-14	1.35257e-13	1.06676	0.596734
>hg19:chr2:65454875:65454995:120:13	-1.70096	1.22983e-14	3.51979e-14	2.14613	0.845101
>hg19:chr5:144967562:144967682:120:1	2.86579	1.10802e-18	8.00538e-18	0.558445	1.29277
>hg19:chr19:49046770:49046890:120:4	1.16165	2.10227e-08	2.40982e-08	0.42698	0.734717
>hg19:chr4:95373083:95373203:120:16	-1.30531	7.20988e-12	1.24496e-11	1.77689	0.957776
>hg19:chr17:42785906:42786026:120:11	-1.24261	5.21369e-18	3.11585e-17	2.04243	0.841858
>hg19:chr17:55333367:55333487:120:9	-1.61836	5.85472e-17	2.7379e-16	1.01456	0.327381
>hg19:chr11:67169509:67169629:120:3	3.17507	2.07222e-18	1.35811e-17	0.315655	1.28502
>hg19:chr12:79452404:79452524:120:1	2.43027	8.23119e-15	2.44715e-14	0.404769	0.696571
>hg19:chr13:99229791:99229911:120:7	-1.82314	7.26026e-26	2.78257e-24	7.80649	2.26485
>hg19:chr4:175204796:175204916:120:9	-1.82698	1.83084e-19	1.61389e-18	1.23181	0.43383
>hg19:chr17:42422782:42422902:120:4	-1.1818	7.43377e-08	8.23225e-08	0.978945	0.53038
>hg19:chr6:31239765:31239885:120:8	-1.05342	3.09421e-20	3.32627e-19	1.17172	0.565595
>hg19:chr20:46601133:46601253:120:6	2.19939	7.1019e-15	2.12214e-14	0.169511	0.569606
>hg19:chr20:33893788:33893908:120:1	-1.38156	5.543e-17	2.60595e-16	1.74493	0.579874
>hg19:chr15:81384734:81384854:120:3	-1.16857	0.00244763	0.00244763	2.59315	1.59907
>hg19:chr7:100184229:100184349:120:7	2.30921	6.85913e-14	1.69365e-13	0.477122	1.07602
>hg19:chr2:224441757:224441877:120:3	-3.05028	6.5443e-18	3.74597e-17	2.28565	0.708045
>hg19:chr19:14228718:14228838:120:18	1.22788	1.56903e-08	1.81509e-08	0.907505	1.66747
>hg19:chr6:79943463:79943583:120:11	1.39705	1.78045e-13	4.09247e-13	0.545125	0.874833
>hg19:chr7:73062087:73062207:120:19	1.89145	1.23028e-11	2.05535e-11	0.0390269	0.150091
>hg19:chr6:29617684:29617804:120:4	2.16975	7.91301e-11	1.18527e-10	0.937953	2.34174
>hg19:chr5:148567419:148567539:120:3	1.12524	9.34821e-16	3.44789e-15	0.427487	0.759983
>hg19:chr9:78505402:78505522:120:10	-1.09449	1.93945e-07	2.1185e-07	1.49534	0.993093
>hg19:chr14:100751758:100751878:120:17	-1.37381	2.59843e-05	2.65414e-05	0.423654	0.219641
>hg19:chr19:55629357:55629477:120:8	-1.26068	1.61815e-07	1.77082e-07	1.40885	0.805446
>cg23803709:chr10:54203586:54203706:120:1	1.90795	1.05294e-17	5.81924e-17	0.313439	1.2026
>hg19:chr19:33571985:33572105:120:13	-1.41202	6.73218e-17	3.12338e-16	1.58621	0.63469
>hg19:chr17:7383016:7383136:120:18	-1.50273	3.20611e-10	4.44719e-10	2.39457	1.1396
>hg19:chr5:124077509:124077629:120:1	2.94666	3.72441e-18	2.28785e-17	0.564336	1.44296
>hg19:chr6:43090888:43091008:120:5	1.40537	3.94041e-10	5.38941e-10	0.647095	0.994935
>hg19:chr6:43149800:43149920:120:19	-1.14001	8.45756e-14	2.04817e-13	1.97291	0.923014
>hg19:chr1:15851216:15851336:120:12	1.51457	1.59345e-12	3.03375e-12	0.609026	1.38719
>hg19:chr3:15677602:15677722:120:2	2.05899	9.0926e-19	6.70722e-18	0.880809	1.96803
>hg19:chr17:45144753:45144873:120:5	-0.898246	2.80246e-07	3.04796e-07	1.00435	0.65849
>hg19:chr8:128342918:128343038:120:0	-2.96159	4.70095e-21	6.1849e-20	1.22874	0.429146
>hg19:chr12:57914760:57914880:120:4	2.52833	2.18864e-12	4.07453e-12	0.59184	1.92773
>hg19:chrX:13710227:13710347:120:2	-1.27527	7.42429e-14	1.82553e-13	0.888392	0.439232
>hg19:chr9:98188521:98188641:120:1	1.13191	1.19836e-17	6.5207e-17	0.500419	0.954877
>hg19:chr14:54649447:54649567:120:0	-3.38821	7.80705e-19	5.88198e-18	1.04599	0.2078
>hg19:chr3:114217646:114217766:120:4	-2.94307	8.77753e-18	4.91263e-17	1.12661	0.458487
>hg19:chr1:181082015:181082135:120:2	-1.40958	5.05882e-11	7.72851e-11	0.830636	0.555899
>hg19:chr9:130324189:130324309:120:2	2.1282	2.27928e-18	1.46656e-17	0.412667	0.923046
>hg19:chr9:140149526:140149646:120:17	1.8898	2.67841e-07	2.91484e-07	0.700971	2.01763
>hg19:chr7:124569846:124569966:120:11	-1.10289	7.78092e-20	7.75015e-19	1.14849	0.53728
>hg19:chr5:74161867:74161987:120:21	1.37874	6.37075e-07	6.81531e-07	0.296436	0.629898
>hg19:chr10:112158134:112158254:120:3	1.66302	2.21761e-16	9.39818e-16	0.462634	1.63976
>hg19:chr19:12777540:12777660:120:11	-1.21026	2.84229e-08	3.22248e-08	1.35436	0.62819
>hg19:chr2:178077315:178077435:120:16	1.40879	3.92796e-13	8.42456e-13	0.61265	1.2969
>hg19:chr8:6417255:6417375:120:2	-1.19481	1.52223e-07	1.66897e-07	1.0453	0.569134
>hg19:chrX:129245454:129245574:120:6	-1.3636	5.34258e-14	1.35257e-13	1.54399	0.754151
>hg19:chr17:16232924:16233044:120:2	-1.11566	6.56513e-08	7.29781e-08	1.60967	0.900847
>hg19:chr1:182558156:182558276:120:3	2.19232	2.36967e-12	4.38376e-12	0.674711	1.67055
>hg19:chr3:100119825:100119945:120:11	-2.00872	3.4546e-21	4.6492e-20	1.21201	0.444863
>hg19:chr18:46359513:46359633:120:2	-1.02939	3.87821e-05	3.94079e-05	1.92061	1.60797
>hg19:chr5:177659411:177659531:120:20	1.513	1.29339e-05	1.3265e-05	0.395403	0.718149
>hg19:chr6:74295832:74295952:120:1	-1.20208	2.99069e-14	7.91679e-14	1.52531	0.872169
>hg19:chr17:29298099:29298219:120:10	2.37118	7.47758e-14	1.83607e-13	0.404592	1.52948
>hg19:chr3:48130271:48130391:120:12	-1.32125	8.25673e-14	2.0085e-13	2.059	0.797698
>hg19:chr19:41682181:41682301:120:2	1.73269	1.40616e-09	1.80426e-09	0.733485	1.97908
>hg19:chr8:95835447:95835567:120:15	-1.07982	2.46323e-13	5.46937e-13	1.94979	0.994282
>hg19:chr4:170541432:170541552:120:7	2.0513	7.26979e-12	1.25285e-11	0.639855	1.07891
>hg19:chr16:433543:433663:120:4	-2.19615	1.15102e-17	6.30202e-17	1.19217	0.291013
>hg19:chr3:194591458:194591578:120:0	2.09787	6.52574e-13	1.33158e-12	0.716595	1.8072
>hg19:chr19:38894058:38894178:120:17	-0.9836	3.21701e-10	4.45879e-10	2.262	1.53889
>hg19:chr2:113342042:113342162:120:10	2.39759	1.52561e-11	2.52313e-11	0.878131	2.33155
>hg19:chr1:3369966:3370086:120:1	2.09809	4.53834e-13	9.6167e-13	0.359395	0.862008
>hg19:chr10:5931316:5931436:120:20	-1.37239	3.88328e-08	4.36621e-08	1.3045	0.811815
>hg19:chr16:77224730:77224850:120:12	-2.34785	4.2708e-14	1.09599e-13	2.02044	0.756968
>hg19:chr17:38497774:38497894:120:15	-1.3076	2.90901e-12	5.32563e-12	1.13449	0.557583
>hg19:chr4:146654037:146654157:120:10	-1.16806	8.82915e-13	1.76483e-12	1.43348	0.868991
>hg19:chr8:27477921:27478041:120:1	1.35608	2.61061e-13	5.75313e-13	0.679815	1.06593
>hg19:chr7:75543884:75544004:120:7	1.24088	8.48232e-15	2.50912e-14	0.526515	1.15997
>hg19:chr17:48226209:48226329:120:11	-1.58986	4.05809e-13	8.68255e-13	1.30299	0.815655
>hg19:chr11:65292797:65292917:120:16	-1.65296	4.2835e-06	4.44748e-06	1.27606	0.704173
>hg19:chr1:78225256:78225376:120:17	-1.94891	4.87916e-13	1.02526e-12	2.2916	0.697179
>hg19:chr7:152161542:152161662:120:17	-1.14747	0.000139456	0.000140251	1.52259	0.746333
>hg19:chr3:123303920:123304040:120:12	-1.69948	1.01482e-07	1.1196e-07	2.55922	1.01059
>hg19:chr11:67210828:67210948:120:14	1.79263	1.50534e-06	1.58348e-06	0.328313	1.16375
>hg19:chr16:75589831:75589951:120:11	-1.93819	1.73364e-21	2.50526e-20	1.63536	0.504561
>hg19:chr6:43196940:43197060:120:20	2.36419	1.59027e-13	3.67932e-13	0.145089	0.732078
>hg19:chr8:102505848:102505968:120:19	-1.45888	3.47944e-12	6.30447e-12	1.06587	0.557539
>hg19:chr1:9242213:9242333:120:13	-1.17164	1.07646e-09	1.40682e-09	5.0432	2.56503
>hg19:chrX:102911782:102911902:120:2	-0.997358	2.62868e-16	1.08027e-15	1.77287	0.894928
>hg19:chr4:119757093:119757213:120:17	-1.08004	0.00010729	0.000108087	0.937875	0.668135
>hg19:chr1:185286849:185286969:120:6	-3.13639	6.06983e-13	1.25748e-12	4.91666	0.511715
>hg19:chr7:128471601:128471721:120:5	2.4232	4.93139e-15	1.52527e-14	0.556542	1.25912
>hg19:chr4:775399:775519:120:13	-2.16181	2.25267e-17	1.15786e-16	1.61169	0.406923
>hg19:chrX:41301654:41301774:120:8	-1.10087	2.83795e-14	7.52376e-14	1.506	0.78661
>hg19:chr7:44925189:44925309:120:14	-2.83234	2.39789e-24	6.93031e-23	1.44249	0.23466
>hg19:chr2:73291397:73291517:120:0	-1.16492	1.198e-06	1.26547e-06	1.26283	0.708905
>hg19:chr19:5978022:5978142:120:14	1.17635	3.09564e-08	3.50297e-08	0.704681	1.173
>hg19:chr7:116166029:116166149:120:9	-1.43671	1.72926e-08	1.99521e-08	0.848811	0.561765
>hg19:chr19:11266213:11266333:120:11	1.21645	2.85195e-15	9.29387e-15	0.585434	1.06216
>hg19:chr19:7099193:7099313:120:14	-1.72578	9.71432e-13	1.92647e-12	2.17275	0.896778
>hg19:chr11:59333567:59333687:120:4	-3.17447	2.569e-14	6.86235e-14	2.46123	0.90619
>hg19:chr16:2065617:2065737:120:5	-0.889626	5.88704e-07	6.3055e-07	0.610747	0.381678
>hg19:chr3:98273909:98274029:120:2	1.24771	9.78647e-13	1.9386e-12	0.488409	1.13187
>hg19:chr2:233432725:233432845:120:1	2.94784	5.31595e-21	6.8912e-20	0.677983	0.991221
>hg19:chr2:211035480:211035600:120:9	1.64161	7.2617e-11	1.09235e-10	0.457624	1.09342
>hg19:chr14:103242715:103242835:120:3	1.32046	9.55208e-09	1.1272e-08	0.180547	0.394427
>hg19:chr19:41172317:41172437:120:2	-1.15028	1.18487e-09	1.53485e-09	0.726876	0.438076
>hg19:chr16:20925331:20925451:120:2	1.70726	1.19038e-09	1.54085e-09	0.361871	1.14215
>hg19:chr2:180325255:180325375:120:0	-1.29429	6.10379e-07	6.53369e-07	0.99586	0.689265
>hg19:chr1:2477431:2477551:120:2	-1.50314	4.27075e-09	5.19264e-09	1.03598	0.407078
>hg19:chr5:179285775:179285895:120:15	1.23492	4.63896e-15	1.44496e-14	0.309216	0.575123
>hg19:chr9:132239302:132239422:120:2	1.55295	3.8791e-08	4.3643e-08	0.630565	1.54305
>hg19:chrX:64754381:64754501:120:11	1.69783	5.23267e-21	6.83348e-20	0.396222	1.29723
>hg19:chr2:3522401:3522521:120:10	2.12606	8.94926e-16	3.31461e-15	0.500711	1.53426
>hg19:chr14:67708154:67708274:120:16	-1.87654	1.01073e-08	1.18953e-08	1.60239	0.890395
>hg19:chr11:72505034:72505154:120:9	1.20035	6.18183e-13	1.27618e-12	0.700492	1.63663
>hg19:chr12:4758130:4758250:120:6	1.33601	6.06167e-09	7.26988e-09	0.435383	0.841748
>hg19:chr3:185276812:185276932:120:3	-1.36153	3.66256e-07	3.95655e-07	0.763824	0.525707
>hg19:chr17:56479720:56479840:120:0	2.24165	3.78808e-14	9.80673e-14	0.31724	1.1034
>hg19:chr22:24059374:24059494:120:11	1.54919	3.43249e-08	3.87171e-08	0.738401	1.70037
>hg19:chr1:156093667:156093787:120:1	1.97336	1.84087e-20	2.06717e-19	1.87165	7.03817
>hg19:chr1:156631741:156631861:120:1	1.46872	4.05354e-11	6.29638e-11	0.38094	0.623054
>hg19:chr11:62312886:62313006:120:6	-1.77897	1.97896e-16	8.50951e-16	0.790553	0.261973
>hg19:chr3:151984924:151985044:120:0	1.29466	2.94325e-10	4.10518e-10	0.594898	1.08854
>hg19:chr12:57487174:57487294:120:3	1.61072	1.62637e-08	1.88018e-08	0.639883	1.69196
>hg19:chr5:110074921:110075041:120:11	1.40978	2.21896e-10	3.14725e-10	0.598485	0.885815
>cg19377250:chr7:100463146:100463266:120:3	1.70199	2.29656e-11	3.69419e-11	0.577575	1.48944
>hg19:chr19:1269913:1270033:120:5	2.24103	2.38635e-16	9.92248e-16	0.350694	0.795504
>hg19:chr18:55983149:55983269:120:5	-1.35261	2.66467e-19	2.22645e-18	0.267973	0.102472
>hg19:chr3:9851547:9851667:120:11	1.65499	4.109e-11	6.3713e-11	0.680462	1.27925
>cg08640619:chr1:157989460:157989580:120:2	-1.5751	2.55066e-27	1.36267e-25	2.86438	0.976561
>hg19:chr9:129622593:129622713:120:13	1.40041	3.01886e-06	3.15486e-06	0.555331	0.962858
>hg19:chr8:92082693:92082813:120:9	-2.16168	9.2136e-14	2.21238e-13	1.88163	0.812663
>hg19:chr4:110736847:110736967:120:12	-1.39412	3.43879e-12	6.23722e-12	1.45034	0.592209
>hg19:chr3:139036945:139037065:120:5	1.17938	1.45076e-10	2.10857e-10	0.934296	1.68257
>hg19:chr17:77770725:77770845:120:11	-0.775753	8.85813e-06	9.13268e-06	1.59772	1.07107
>hg19:chrX:54209308:54209428:120:12	1.26972	1.17887e-12	2.3016e-12	0.650622	1.27785
>hg19:chr3:119217250:119217370:120:8	-0.971789	4.93869e-08	5.52819e-08	1.54348	0.836065
>hg19:chr7:100487767:100487887:120:7	-1.69461	1.32267e-18	9.29032e-18	0.996169	0.514457
>hg19:chr6:37102385:37102505:120:2	-1.2866	4.02771e-07	4.34303e-07	1.75476	0.981139
>hg19:chrX:131352338:131352458:120:13	1.4524	2.88299e-07	3.13168e-07	0.828655	1.86502
>hg19:chr1:33207367:33207487:120:25	2.98961	7.20466e-23	1.42717e-21	0.0372917	0.295753
>hg19:chr19:13969456:13969576:120:3	-1.03851	6.55664e-14	1.63037e-13	1.06281	0.679011
>hg19:chr2:98612304:98612424:120:15	-1.27162	3.47435e-16	1.38581e-15	2.17577	1.17953
>hg19:chr10:75910746:75910866:120:5	1.68163	4.15036e-12	7.42098e-12	0.293952	0.708903
>hg19:chr4:170533423:170533543:120:11	2.43741	2.59452e-11	4.13665e-11	0.454187	0.975779
>hg19:chr16:810865:810985:120:4	-3.05456	2.48702e-21	3.45245e-20	1.2726	0.605656
>hg19:chr9:131936439:131936559:120:9	-2.16653	5.56951e-14	1.40473e-13	1.66401	0.894934
>hg19:chr19:7994199:7994319:120:2	2.06684	2.09913e-14	5.75548e-14	0.846128	1.97557
>hg19:chr19:8219715:8219835:120:2	1.94889	3.43121e-12	6.22988e-12	0.440603	1.16287
>hg19:chr8:110346685:110346805:120:14	-1.15286	1.61678e-14	4.51723e-14	1.50404	0.979419
>hg19:chr2:70823886:70824006:120:2	-0.917713	2.094e-10	2.9796e-10	1.346	1.09914
>hg19:chr22:45705571:45705691:120:15	-0.889275	2.12808e-06	2.23189e-06	2.24188	1.35603
>hg19:chr9:139916709:139916829:120:5	2.69575	1.60472e-20	1.84083e-19	0.253009	0.715824
>hg19:chr6:56769151:56769271:120:1	1.13851	3.2882e-11	5.17598e-11	0.615457	1.02964
>hg19:chr8:141320048:141320168:120:2	-1.25718	1.60757e-12	3.05076e-12	1.53878	1.06303
>hg19:chr1:94883971:94884091:120:19	-1.40379	6.89199e-19	5.28286e-18	1.33153	0.634079
>hg19:chr8:145638270:145638390:120:10	1.2602	4.75991e-13	1.005e-12	0.342852	0.757565
>hg19:chr5:137688739:137688859:120:13	1.60808	8.35282e-07	8.88716e-07	0.760594	1.55729
>hg19:chr19:42757563:42757683:120:8	-1.31901	3.96873e-09	4.84213e-09	1.38983	0.542289
>hg19:chr4:69215701:69215821:120:11	-1.12544	1.02554e-21	1.61432e-20	1.63701	0.745629
>hg19:chr6:86159807:86159927:120:19	1.16964	8.1475e-09	9.65974e-09	0.884662	1.78656
>hg19:chr7:32768064:32768184:120:16	-1.33386	8.97075e-14	2.16353e-13	1.04992	0.52373
>hg19:chr9:138372399:138372519:120:8	-1.15844	4.35795e-11	6.7101e-11	1.16592	0.738847
>hg19:chr12:6772263:6772383:120:10	-1.07397	6.49737e-13	1.32887e-12	2.11597	1.26402
>hg19:chr19:36618974:36619094:120:14	-2.01911	1.10283e-06	1.16774e-06	1.64758	0.742868
>hg19:chr9:130680702:130680822:120:0	1.12033	3.58961e-14	9.33404e-14	0.402475	0.76323
>hg19:chr13:45935980:45936100:120:3	-1.10124	3.44826e-07	3.72734e-07	0.78199	0.458192
>hg19:chr15:78730498:78730618:120:11	-0.885156	6.09456e-09	7.2994e-09	1.24323	0.910278
>hg19:chr13:41363651:41363771:120:17	-1.05429	3.9292e-11	6.13024e-11	1.46154	0.743415
>hg19:chr1:35245314:35245434:120:1	2.18836	4.12822e-14	1.06404e-13	0.891694	1.41346
>hg19:chr1:151512510:151512630:120:3	1.61257	2.64058e-12	4.84931e-12	0.708757	1.63794
>hg19:chr16:29801828:29801948:120:15	2.45887	4.81413e-25	1.54315e-23	0.277257	1.2756
>hg19:chr11:112484293:112484413:120:2	1.81163	5.42e-09	6.53974e-09	0.638657	1.47852
>hg19:chr2:101869544:101869664:120:12	-1.55003	5.73335e-09	6.90387e-09	2.22219	1.00846
>hg19:chr4:120375753:120375873:120:15	-1.60634	8.78647e-13	1.75829e-12	1.91422	0.870645
>hg19:chr19:50143682:50143802:120:7	3.32008	9.37893e-19	6.88961e-18	0.148701	0.688186
>hg19:chr6:27342637:27342757:120:10	1.31927	4.41441e-15	1.3848e-14	0.67375	1.42268
>hg19:chr1:153538661:153538781:120:2	-1.07622	2.37889e-08	2.71455e-08	1.13472	0.715347
>hg19:chr8:41009451:41009571:120:0	-0.972826	5.4201e-08	6.05937e-08	1.35991	0.785499
>hg19:chr11:35000179:35000299:120:1	2.25563	3.536e-13	7.63968e-13	0.571507	1.01445
>hg19:chr7:129928882:129929002:120:1	-1.26472	7.75608e-13	1.5626e-12	1.01077	0.725135
>hg19:chr6:133135152:133135272:120:4	1.34053	1.21699e-12	2.3734e-12	0.466062	1.13849
>hg19:chr16:30102824:30102944:120:9	2.17527	2.98639e-09	3.67925e-09	0.568108	1.62296
>hg19:chr2:27308905:27309025:120:16	-2.02453	3.1611e-17	1.56654e-16	0.92719	0.432575
>hg19:chr19:7968509:7968629:120:12	2.05466	2.07006e-16	8.86165e-16	0.268444	0.562754
>hg19:chr2:191184417:191184537:120:10	1.24772	7.51453e-12	1.2925e-11	1.12221	2.04763
>hg19:chr5:65018249:65018369:120:16	1.1179	4.87333e-07	5.23883e-07	0.597985	1.05446
>hg19:chr19:13254037:13254157:120:0	2.53829	1.07361e-13	2.54749e-13	0.345011	0.903149
>hg19:chr1:179846861:179846981:120:13	-1.00778	2.73187e-14	7.27536e-14	2.09931	1.26675
>hg19:chr4:75694356:75694476:120:0	1.59976	1.35149e-14	3.82453e-14	0.273185	0.516156
>hg19:chr11:63993766:63993886:120:9	-1.02234	8.76943e-18	4.91263e-17	1.314	0.657592
>hg19:chr14:55493917:55494037:120:13	-1.00327	1.41921e-07	1.55795e-07	2.35942	1.25811
>hg19:chr18:19253192:19253312:120:1	1.442	1.34903e-12	2.61643e-12	0.450104	0.795511
>hg19:chr8:21867900:21868020:120:9	-1.59519	1.03562e-08	1.2172e-08	1.47598	0.955027
>hg19:chr7:5526685:5526805:120:3	2.86326	6.74258e-23	1.36634e-21	0.468071	0.923044
>hg19:chr4:106831102:106831222:120:0	-1.32306	9.87237e-05	9.96279e-05	0.266105	0.164858
>hg19:chr2:208394158:208394278:120:16	-1.35321	1.63626e-17	8.68892e-17	1.18168	0.47579
>hg19:chr9:123638800:123638920:120:13	-1.1207	7.76916e-13	1.5626e-12	1.27375	0.617978
>hg19:chr1:90331812:90331932:120:2	-1.54301	6.18114e-12	1.07895e-11	0.791599	0.305974
>hg19:chr21:38639844:38639964:120:10	-1.90517	1.85029e-18	1.24033e-17	0.953486	0.425752
>hg19:chr4:2712671:2712791:120:4	-1.51109	5.47615e-11	8.32998e-11	0.843862	0.349513
>hg19:chr12:89747495:89747615:120:12	-0.812684	3.27308e-05	3.33359e-05	0.992351	0.663583
>hg19:chr7:151493833:151493953:120:6	1.57587	1.91382e-10	2.73646e-10	0.520237	1.26956
>hg19:chr12:110719406:110719526:120:16	-1.36365	9.68753e-28	5.50939e-26	1.57739	0.585954
>hg19:chr1:11994655:11994775:120:11	-0.944806	3.09482e-09	3.81018e-09	0.614623	0.329069
>hg19:chr2:88355010:88355130:120:19	-1.76301	2.60168e-12	4.79286e-12	2.65062	0.719972
>hg19:chr2:55459351:55459471:120:1	-1.30699	1.25962e-09	1.62571e-09	1.53299	1.11976
>hg19:chr20:34204094:34204214:120:10	-1.11749	8.64461e-13	1.73187e-12	1.64803	1.04529
>hg19:chr19:18496903:18497023:120:8	-1.67296	2.25426e-34	9.93565e-32	8.47534	2.70544
>hg19:chr6:114292099:114292219:120:10	-1.01865	2.21528e-09	2.77382e-09	0.970665	0.57601
>hg19:chr11:60928875:60928995:120:19	-1.50478	1.21493e-11	2.03419e-11	1.6062	0.761434
>hg19:chr17:42296199:42296319:120:15	-1.07258	7.25867e-12	1.25216e-11	1.59141	0.827348
>hg19:chr17:8129507:8129627:120:8	1.16436	4.25849e-11	6.57994e-11	0.408049	0.519389
>hg19:chr9:132459614:132459734:120:19	2.30462	2.30228e-18	1.47597e-17	0.0826911	0.245312
>hg19:chr10:6322388:6322508:120:3	1.62603	1.51739e-15	5.23849e-15	0.666638	1.29115
>hg19:chr1:201229080:201229200:120:6	1.89742	4.03974e-11	6.28048e-11	0.524891	1.66492
>hg19:chr20:61505970:61506090:120:3	-2.31631	3.31323e-17	1.62708e-16	0.788956	0.410906
>hg19:chr12:112554389:112554509:120:2	-0.90035	3.2804e-07	3.55243e-07	0.894709	0.530996
>hg19:chr4:84128774:84128894:120:3	-1.61205	2.31497e-11	3.72042e-11	2.3767	1.11252
>hg19:chr20:62496612:62496732:120:19	-0.938937	2.71838e-05	2.77504e-05	1.92018	1.267
>hg19:chr11:911204:911324:120:11	2.15345	2.75627e-19	2.28136e-18	0.599402	1.48188
>hg19:chr1:6531700:6531820:120:13	1.6412	1.28991e-19	1.18443e-18	0.301005	0.936501
>hg19:chr19:54523609:54523729:120:3	2.52855	6.47249e-17	3.01878e-16	0.34483	1.07195
>hg19:chr8:145691701:145691821:120:22	3.22195	2.55396e-17	1.29759e-16	0.108171	0.440572
>hg19:chr22:41697372:41697492:120:16	-0.937799	3.45777e-08	3.89773e-08	0.731576	0.487913
>hg19:chr5:110428245:110428365:120:7	-1.50268	1.79792e-14	4.96824e-14	2.44883	1.62681
>hg19:chr16:57570450:57570570:120:14	1.27798	7.20442e-05	7.28291e-05	0.621852	1.46166
>hg19:chr10:73735821:73735941:120:3	-1.73251	1.54498e-12	2.94974e-12	1.18646	0.581408
>hg19:chr4:159592991:159593111:120:11	1.34374	1.11219e-14	3.2197e-14	0.499019	0.948793
>hg19:chr17:8954302:8954422:120:1	2.15653	5.80806e-11	8.81965e-11	0.344026	1.13049
>hg19:chr11:107729266:107729386:120:9	1.48107	2.57838e-11	4.11747e-11	0.91746	1.88073
>hg19:chr2:136706271:136706391:120:4	-1.73757	1.13359e-14	3.26556e-14	0.851872	0.539233
>hg19:chr1:228401063:228401183:120:8	2.50352	8.21141e-17	3.73111e-16	0.152217	0.347301
>hg19:chr1:32281275:32281395:120:0	-1.99411	2.89136e-13	6.34802e-13	0.880061	0.439091
>hg19:chr15:93461267:93461387:120:4	-1.40395	8.35067e-14	2.02507e-13	1.39112	0.819077
>hg19:chr19:47747649:47747769:120:8	-1.36698	1.37909e-09	1.77204e-09	2.86923	1.33572
>hg19:chrX:153991189:153991309:120:15	-1.88478	1.9512e-14	5.36656e-14	3.677	1.56226
>hg19:chr1:32420405:32420525:120:3	-1.05415	7.55743e-17	3.46973e-16	1.90641	0.917733
>hg19:chr19:58892255:58892375:120:15	1.22584	5.55197e-12	9.72974e-12	0.483269	1.00265
>hg19:chr16:585651:585771:120:6	3.24054	6.23441e-18	3.62748e-17	0.48122	2.03264
>hg19:chr2:113956540:113956660:120:17	-1.24072	4.1691e-11	6.45314e-11	1.44236	0.840136
>hg19:chr16:676868:676988:120:10	1.80809	6.62468e-11	1.00252e-10	0.567818	1.14385
>hg19:chr14:77278831:77278951:120:11	-1.26278	2.28766e-13	5.14433e-13	1.46381	0.937851
>hg19:chr10:75692132:75692252:120:1	2.14984	1.47553e-16	6.45498e-16	0.313372	0.750204
>hg19:chr19:46386093:46386213:120:7	-1.57279	1.47023e-33	4.72525e-31	1.43009	0.485262
>hg19:chr16:68692726:68692846:120:1	1.22371	1.8883e-10	2.70217e-10	0.621535	0.790397
>cg13865488:chr9:137299225:137299345:120:7	-1.44289	1.60244e-25	5.65019e-24	2.94711	1.11404
>hg19:chr12:46883945:46884065:120:2	-1.61064	6.08926e-09	7.29801e-09	0.958656	0.604737
>hg19:chr8:144640708:144640828:120:9	-1.27204	1.38027e-16	6.06836e-16	1.43826	0.818992
>hg19:chr19:47217432:47217552:120:9	3.36556	8.4644e-15	2.50802e-14	0.457278	1.6107
>hg19:chr6:4018852:4018972:120:10	1.48671	5.48625e-10	7.41169e-10	0.466915	1.15497
>hg19:chr7:150736541:150736661:120:4	1.3575	1.74222e-14	4.84468e-14	0.381951	0.810883
>hg19:chr8:144349648:144349768:120:17	-1.3477	7.39626e-08	8.19586e-08	2.12246	1.06542
>hg19:chr12:6493440:6493560:120:10	1.33897	6.20828e-05	6.28673e-05	0.890522	1.90281
>hg19:chr8:104511175:104511295:120:8	-1.63589	3.92569e-15	1.23997e-14	0.740602	0.354313
>hg19:chr13:20994083:20994203:120:2	1.23247	7.48259e-10	9.90376e-10	0.845686	1.42444
>hg19:chr9:6015446:6015566:120:1	1.65113	1.38165e-12	2.66797e-12	0.534346	1.01754
>hg19:chr11:47270390:47270510:120:13	-2.0059	3.87027e-18	2.3692e-17	1.74148	0.62487
>cg09417692:chr3:30699996:30700116:120:2	1.10684	4.33661e-10	5.90382e-10	0.459252	0.75693
>hg19:chr7:93930598:93930718:120:1	-2.02543	1.82262e-11	2.97527e-11	1.88266	0.460934
>hg19:chr8:81397839:81397959:120:8	-2.06852	2.67923e-11	4.25923e-11	1.17633	0.605143
>hg19:chr1:193028599:193028719:120:9	-1.20895	2.68448e-10	3.75912e-10	2.27728	1.45409
>hg19:chr14:58894017:58894137:120:7	1.17342	1.58696e-11	2.62213e-11	0.72374	1.4743
>hg19:chr11:3862655:3862775:120:8	-1.12539	1.80077e-13	4.12306e-13	1.77097	1.0176
>hg19:chr21:45660984:45661104:120:13	-1.91089	1.64297e-28	1.03448e-26	2.19179	0.583659
>hg19:chr10:3111321:3111441:120:11	-1.28796	9.2113e-14	2.21238e-13	1.15341	0.682232
>hg19:chr2:239197353:239197473:120:25	2.16056	1.18815e-10	1.74704e-10	0.385862	1.24977
>hg19:chr11:67895560:67895680:120:4	-1.52977	2.12563e-14	5.81005e-14	1.30444	0.548416
>hg19:chr19:42891295:42891415:120:9	-2.43277	1.68124e-13	3.87962e-13	1.07343	0.592631
>hg19:chr8:145748073:145748193:120:17	-0.985006	7.02726e-11	1.05889e-10	1.37981	0.700354
>hg19:chr5:149865688:149865808:120:15	-1.49585	3.48468e-06	3.62876e-06	1.12744	0.387903
>hg19:chr17:38269584:38269704:120:6	-1.94084	6.94014e-18	3.94693e-17	3.89133	1.04099
>hg19:chr22:37838869:37838989:120:0	-1.47429	1.45393e-09	1.8588e-09	0.875142	0.641616
>hg19:chr4:2820189:2820309:120:15	1.53371	3.87097e-10	5.29854e-10	1.16512	1.87083
>hg19:chr7:100450048:100450168:120:11	-1.06791	2.57072e-08	2.92398e-08	1.31787	0.752675
>hg19:chr11:69515568:69515688:120:4	1.51909	7.07628e-21	8.97516e-20	0.57913	1.66471
>hg19:chr10:79708953:79709073:120:3	-1.29326	5.54307e-10	7.477e-10	0.385421	0.181039
>hg19:chr16:87883982:87884102:120:2	1.599	5.12542e-17	2.43561e-16	0.50746	1.3122
>hg19:chr12:57940559:57940679:120:15	-1.00524	3.32463e-10	4.58992e-10	1.40232	0.81586
>hg19:chr20:48753847:48753967:120:3	-3.2894	2.63793e-32	4.22789e-30	7.58604	0.775593
>hg19:chr12:125230601:125230721:120:5	-1.92311	4.17821e-13	8.91789e-13	1.85491	0.870967
>hg19:chr8:146176010:146176130:120:13	-1.57616	6.80327e-12	1.17821e-11	1.45675	0.745848
>hg19:chr22:32149839:32149959:120:19	-2.15983	5.91037e-23	1.24048e-21	3.44404	0.822699
>hg19:chr1:161509866:161509986:120:6	1.9532	1.47189e-15	5.10814e-15	0.774051	2.03686
>hg19:chr5:72794184:72794304:120:11	-0.950419	1.36177e-12	2.63824e-12	1.41325	0.750012
>hg19:chr15:75744470:75744590:120:8	1.33927	3.99924e-12	7.1653e-12	0.588677	0.908252
>hg19:chr6:56517873:56517993:120:0	1.48049	6.27598e-13	1.29259e-12	1.33825	2.10376
>hg19:chr12:114211446:114211566:120:3	-1.77564	4.44728e-10	6.0405e-10	1.0074	0.361967
>hg19:chr6:90539720:90539840:120:10	-1.14625	7.08653e-05	7.17196e-05	1.1603	0.765944
>hg19:chr5:154320642:154320762:120:9	-1.36837	1.95152e-12	3.64462e-12	1.34693	0.590223
>hg19:chr2:70370014:70370134:120:14	-0.923467	9.1415e-18	5.10015e-17	2.61705	1.38764
>hg19:chr9:115249553:115249673:120:18	-1.22552	7.43125e-06	7.67954e-06	1.29877	0.859292
>hg19:chr7:116593716:116593836:120:15	-1.13853	5.26746e-07	5.65563e-07	2.19947	1.46348
>hg19:chr13:115047071:115047191:120:18	-1.14681	6.00938e-10	8.06895e-10	1.29065	0.557047
>cg15357075:chr11:123325035:123325155:120:3	-2.17653	6.50999e-30	6.04059e-28	4.80399	1.08301
>hg19:chr19:2015197:2015317:120:10	-1.74382	2.26011e-12	4.18987e-12	1.63772	0.651395
>hg19:chr6:126661443:126661563:120:5	1.35447	7.69141e-11	1.15502e-10	2.42111	4.03503
>hg19:chr3:105088406:105088526:120:7	1.52453	6.33553e-13	1.30181e-12	0.652137	1.2821
>hg19:chr15:44092712:44092832:120:11	-1.18121	1.23111e-11	2.05535e-11	1.79763	0.871542
>cg13632876:chr9:36258136:36258256:120:8	-1.75356	2.47968e-12	4.58247e-12	1.55387	0.428892
>hg19:chr6:42897133:42897253:120:14	-1.60355	1.44013e-09	1.84383e-09	0.642526	0.372318
>hg19:chr4:106394913:106395033:120:13	-1.2752	6.53981e-20	6.66456e-19	0.856327	0.461822
>hg19:chr6:85473463:85473583:120:12	-0.985133	6.57212e-09	7.85003e-09	1.15731	0.683638
>hg19:chr17:19411408:19411528:120:8	1.86152	6.94639e-15	2.08274e-14	0.562386	1.51156
>hg19:chr12:12849071:12849191:120:11	2.07741	1.21276e-16	5.4129e-16	0.379256	1.12173
>hg19:chr17:61699067:61699187:120:10	1.41641	3.12218e-14	8.22781e-14	0.677823	1.48802
>hg19:chr10:85899559:85899679:120:7	-1.50475	1.83475e-18	1.23461e-17	1.55457	0.556732
>cg04681489:chr11:123325024:123325144:120:2	-1.22078	1.25559e-29	1.1068e-27	2.023	0.900242
>hg19:chr2:55339153:55339273:120:1	2.12709	2.54176e-15	8.39161e-15	0.807215	1.29003
>hg19:chr11:65319668:65319788:120:7	2.25712	8.56625e-14	2.07165e-13	0.441747	0.712096
>hg19:chr10:72164159:72164279:120:13	-1.16387	2.49473e-15	8.26731e-15	1.25283	0.84212
>hg19:chr17:21002726:21002846:120:8	-1.05242	6.37234e-18	3.67307e-17	1.06079	0.808427
>hg19:chr13:38923866:38923986:120:7	-3.7726	1.22858e-19	1.14603e-18	2.01777	0.3779
>hg19:chr6:149639115:149639235:120:12	-1.56002	1.06447e-12	2.09683e-12	1.07394	0.457805
>hg19:chr14:31435737:31435857:120:3	1.77602	1.97892e-19	1.71864e-18	0.670777	1.77461
>hg19:chr12:52609615:52609735:120:3	-1.05178	1.31343e-09	1.69021e-09	1.2594	0.734742
>hg19:chr2:36583114:36583234:120:9	-1.29628	3.84575e-10	5.26811e-10	1.32933	0.864677
>hg19:chr1:86072944:86073064:120:3	-1.25602	1.86825e-14	5.15451e-14	1.21128	0.71127
>hg19:chr2:27579664:27579784:120:6	1.4253	9.90824e-16	3.63165e-15	0.370643	0.930266
>hg19:chr19:19475677:19475797:120:3	-0.98334	5.33343e-13	1.11673e-12	1.31466	0.745991
>hg19:chr3:53304181:53304301:120:4	-1.17524	1.06309e-25	3.82496e-24	13.8577	6.1398
>hg19:chr17:72199761:72199881:120:7	-1.15581	1.11249e-18	8.00538e-18	1.33792	0.6628
>hg19:chr15:101272914:101273034:120:2	2.82077	1.7342e-16	7.53051e-16	0.494501	1.17579
>hg19:chr19:56186528:56186648:120:17	-0.824507	1.50603e-07	1.65223e-07	1.35588	0.957071
>hg19:chr19:23869589:23869709:120:6	-1.23442	1.65656e-17	8.77029e-17	1.6873	0.706798
>hg19:chr16:69166237:69166357:120:18	-1.0341	1.33636e-14	3.78778e-14	1.48659	0.815341
>hg19:chr10:99094416:99094536:120:16	-1.51298	6.61449e-14	1.64244e-13	1.75083	0.790435
>hg19:chr6:32937614:32937734:120:4	-1.28227	3.25708e-13	7.08044e-13	1.27116	0.665649
>hg19:chr14:50480274:50480394:120:2	-1.47375	3.30237e-24	9.09699e-23	3.19205	1.13912
>hg19:chr4:3957338:3957458:120:8	-2.79305	3.21198e-12	5.86203e-12	1.07449	0.298783
>hg19:chr10:17686014:17686134:120:8	-1.99387	3.47974e-20	3.71805e-19	1.7784	0.509597
>hg19:chr6:137540148:137540268:120:13	1.96149	5.79884e-10	7.79813e-10	0.873013	1.88176
>hg19:chr17:16342121:16342241:120:10	-2.52235	5.84979e-21	7.52787e-20	0.940659	0.342433
>hg19:chr9:139971502:139971622:120:11	-2.20844	1.76769e-12	3.31889e-12	1.00801	0.356157
>hg19:chr1:236030635:236030755:120:1	-0.924648	1.1186e-09	1.45757e-09	0.933202	0.655405
>hg19:chr3:5430878:5430998:120:3	-1.97045	1.29381e-10	1.89137e-10	6.76746	3.62586
>hg19:chrX:43514168:43514288:120:7	1.4755	9.12907e-16	3.37412e-15	0.59758	1.14716
>hg19:chr1:84804339:84804459:120:3	-2.35922	9.08188e-12	1.54699e-11	1.3143	0.604743
>hg19:chr20:34207394:34207514:120:12	1.39674	1.0499e-07	1.15759e-07	0.529575	0.896702
>hg19:chr11:124632650:124632770:120:16	-1.46699	6.33825e-22	1.07446e-20	1.42899	0.516231
>hg19:chr11:119039810:119039930:120:12	-0.859697	2.47747e-10	3.49423e-10	1.19986	0.667189
>hg19:chr10:22629650:22629770:120:11	-1.25027	1.27821e-09	1.64608e-09	1.37867	0.80248
>hg19:chr14:53258748:53258868:120:2	-1.15619	6.69578e-11	1.01067e-10	0.850971	0.459588
>hg19:chr10:126725880:126726000:120:2	-1.01032	2.98666e-11	4.71818e-11	4.23357	2.4604
>hg19:chr9:22084988:22085108:120:0	2.63702	1.14349e-18	8.16181e-18	0.253604	1.0351
>hg19:chr8:128821743:128821863:120:0	-1.02714	1.46608e-09	1.87161e-09	1.09281	0.698869
>hg19:chr11:64949260:64949380:120:8	-1.47564	8.11938e-07	8.64923e-07	1.08191	0.439573
>hg19:chr21:43938359:43938479:120:2	2.59947	8.07744e-15	2.40549e-14	0.271622	0.751285
>hg19:chr11:16760320:16760440:120:5	-2.45969	4.06801e-23	8.74622e-22	1.92326	1.05589
>cg06316121:chr1:111019725:111019845:120:1	1.30511	2.58735e-16	1.06577e-15	0.748608	1.31622
>hg19:chr10:75571054:75571174:120:14	-1.53758	1.66408e-09	2.10912e-09	3.4701	1.47918
>hg19:chr14:55240244:55240364:120:7	-1.27651	2.42162e-15	8.05531e-15	2.91395	1.45542
>hg19:chr1:183133599:183133719:120:0	1.90436	8.50561e-16	3.15692e-15	0.876303	2.23891
>hg19:chr8:42697859:42697979:120:15	1.38227	1.05791e-17	5.82844e-17	1.19091	2.78599
>hg19:chr10:76263020:76263140:120:0	1.33724	1.12126e-09	1.45888e-09	0.970257	1.58673
>hg19:chr12:53364170:53364290:120:2	3.14146	3.16273e-26	1.29672e-24	0.141213	1.29687
>hg19:chr7:65958632:65958752:120:10	1.68219	1.29712e-14	3.68247e-14	0.443984	1.10098
>hg19:chr1:45987833:45987953:120:4	-2.58927	6.1802e-18	3.61395e-17	0.66142	0.137746
>hg19:chr8:38325552:38325672:120:22	-1.53139	1.00064e-10	1.48246e-10	0.883141	0.671891
>hg19:chr3:185826425:185826545:120:17	1.75085	2.09258e-16	8.93275e-16	0.442067	1.39579
>hg19:chr13:46039170:46039290:120:15	1.42257	2.26408e-16	9.54921e-16	1.1022	1.45749
>hg19:chr12:65700648:65700768:120:4	-2.23486	1.46115e-11	2.42334e-11	1.25942	0.876398
>hg19:chr12:6388996:6389116:120:4	1.57452	2.69553e-24	7.54321e-23	0.524221	1.55664
>hg19:chr8:40958778:40958898:120:1	-1.11302	2.45145e-13	5.45008e-13	1.74994	0.950428
>hg19:chr9:94877682:94877802:120:14	2.07035	2.18053e-14	5.93403e-14	0.471686	0.820402
>hg19:chr20:61863896:61864016:120:1	1.1743	2.20724e-09	2.76572e-09	0.618275	1.15407
>hg19:chr1:212740370:212740490:120:3	1.50402	7.0076e-17	3.23985e-16	0.694727	1.1047
>hg19:chr8:110656635:110656755:120:0	1.37451	1.1422e-10	1.68181e-10	0.440198	1.04729
>hg19:chr11:77530597:77530717:120:3	1.37083	1.21346e-13	2.85706e-13	0.884366	1.76278
>hg19:chr5:172234502:172234622:120:1	-2.29727	4.15933e-10	5.67562e-10	2.40145	0.682738
>hg19:chr6:150070219:150070339:120:2	2.1924	2.99961e-18	1.88196e-17	0.211574	0.710171
>hg19:chr19:47345037:47345157:120:6	-1.95625	4.62571e-19	3.74089e-18	1.43186	0.405174
>hg19:chr19:1041036:1041156:120:6	1.36494	8.4063e-20	8.32602e-19	0.589133	1.33546
>hg19:chr8:42698431:42698551:120:7	-1.20588	7.44541e-24	1.84877e-22	1.66099	0.742014
>hg19:chr9:36190815:36190935:120:7	1.77919	1.93119e-11	3.1293e-11	0.566407	1.62626
>hg19:chr2:27805850:27805970:120:8	-1.89593	4.97686e-12	8.8006e-12	3.00303	1.03411
>hg19:chr12:121366995:121367115:120:0	-2.32546	1.24211e-22	2.3051e-21	0.830456	0.21299
>hg19:chr2:65610270:65610390:120:5	-0.959736	1.21669e-10	1.78603e-10	0.672652	0.390407
>hg19:chr11:615588:615708:120:10	-2.94079	2.20638e-18	1.43537e-17	4.57934	0.8194
>hg19:chr17:1952980:1953100:120:16	-1.17161	3.08738e-10	4.29034e-10	1.64687	1.00948
>hg19:chr7:75544542:75544662:120:15	-1.50786	2.74612e-16	1.11811e-15	1.28962	0.721344
>hg19:chr5:60627029:60627149:120:17	-1.28086	6.76858e-15	2.03288e-14	1.24259	0.632207
>hg19:chr20:33906477:33906597:120:3	-2.00226	1.21066e-17	6.56734e-17	2.50954	1.05349
>hg19:chr3:171678955:171679075:120:0	1.92271	3.54062e-12	6.38252e-12	0.604481	1.29688
>hg19:chr1:223888766:223888886:120:3	-1.7191	3.7172e-10	5.09994e-10	0.466827	0.363009
>hg19:chr14:64331035:64331155:120:0	1.66601	4.93401e-16	1.93867e-15	0.587682	1.1321
>hg19:chr19:57751976:57752096:120:13	-1.24467	3.45805e-13	7.48042e-13	1.1674	0.680287
>hg19:chr1:202927084:202927204:120:10	-1.21034	1.0299e-10	1.52326e-10	1.33966	0.659521
>hg19:chr6:30774349:30774469:120:2	-2.75421	4.24096e-14	1.08991e-13	1.67417	0.865143
>hg19:chr10:88731219:88731339:120:9	-1.50969	3.61347e-25	1.17973e-23	1.87689	0.699857
>hg19:chr11:14541753:14541873:120:8	-1.37003	5.91418e-14	1.48317e-13	2.27236	1.19687
>hg19:chr12:56360477:56360597:120:11	2.32469	6.36527e-15	1.92487e-14	0.393302	0.776708
>hg19:chr4:144434720:144434840:120:8	-1.91203	1.39088e-19	1.26398e-18	12.9075	3.43242
>hg19:chr7:73149247:73149367:120:2	-1.13984	2.69287e-09	3.33628e-09	1.18935	0.768312
>hg19:chr8:42051242:42051362:120:5	-1.46836	6.86121e-19	5.28224e-18	2.03093	0.754588
>hg19:chr17:6916421:6916541:120:3	2.05485	1.69774e-11	2.78688e-11	0.818437	1.36238
>hg19:chr19:36606154:36606274:120:6	-1.20881	1.24909e-14	3.56911e-14	1.30147	0.695672
>hg19:chr1:153599874:153599994:120:1	1.60059	6.51501e-14	1.62231e-13	0.849666	1.63028
>hg19:chr1:150551140:150551260:120:5	-2.00498	9.53888e-33	1.68171e-30	55.0681	13.7339
>hg19:chr5:142092887:142093007:120:6	-2.26096	2.55983e-16	1.0569e-15	2.37905	1.25465
>hg19:chr16:66914726:66914846:120:13	-1.67331	2.56594e-10	3.59599e-10	1.08464	0.599225
>hg19:chr7:105705472:105705592:120:2	-1.27173	7.67861e-13	1.55245e-12	1.62045	0.700866
>hg19:chr15:49338646:49338766:120:9	-1.7404	7.58405e-14	1.85962e-13	3.3424	0.943224
>hg19:chr12:122615153:122615273:120:1	-2.53043	8.72807e-18	4.91263e-17	1.03643	0.383096
>hg19:chr7:157139565:157139685:120:6	1.222	2.4136e-13	5.3727e-13	0.3658	0.774273
>hg19:chr13:111358453:111358573:120:15	4.4188	1.11992e-22	2.12303e-21	0.42434	1.46299
>hg19:chr6:30698729:30698849:120:9	1.34809	7.76084e-06	8.01545e-06	0.634534	1.34959
>hg19:chrX:152127158:152127278:120:9	-1.97699	3.30617e-11	5.19963e-11	1.18312	0.414781
>hg19:chr6:35270765:35270885:120:2	-1.02786	2.53095e-10	3.55826e-10	0.512135	0.288016
>hg19:chrX:68370536:68370656:120:2	1.30179	1.60409e-12	3.04852e-12	1.08458	2.15552
>hg19:chr1:26185694:26185814:120:10	1.37189	4.0799e-06	4.24107e-06	0.731723	1.71821
>hg19:chr16:14724105:14724225:120:14	-1.17257	3.99246e-18	2.43554e-17	1.37562	0.740747
>hg19:chr2:9521321:9521441:120:1	1.48963	3.50132e-18	2.17353e-17	0.418467	0.820109
>hg19:chr8:8085678:8085798:120:10	-1.29037	3.78343e-06	3.93522e-06	1.20962	0.697587
>hg19:chr7:129493750:129493870:120:2	2.44535	2.44681e-19	2.06399e-18	0.663111	1.08279
>hg19:chr19:52531642:52531762:120:10	-1.76001	1.87114e-22	3.36615e-21	2.15428	0.629165
>hg19:chr4:83933754:83933874:120:15	-1.40487	1.24699e-12	2.42654e-12	1.16277	0.568849
>hg19:chr19:17889723:17889843:120:3	1.97075	1.98385e-08	2.28001e-08	0.698543	1.20339
>hg19:chr12:112450695:112450815:120:6	3.47494	1.32251e-22	2.42874e-21	0.453769	1.38548
>hg19:chr22:36747110:36747230:120:1	-1.74328	6.51109e-13	1.33013e-12	1.23756	0.532819
>hg19:chr16:74628769:74628889:120:5	2.02648	1.91793e-21	2.74903e-20	0.141657	0.57068
>hg19:chr20:23618228:23618348:120:14	-1.39633	1.34776e-10	1.9621e-10	1.1787	0.654616
>hg19:chr7:99156209:99156329:120:10	-2.71795	3.29377e-16	1.32578e-15	1.5945	0.471315
>hg19:chr10:34694763:34694883:120:0	3.02946	1.44245e-17	7.70616e-17	0.941929	2.40921
>hg19:chr2:178257421:178257541:120:19	-1.3379	2.37188e-09	2.95731e-09	1.42188	0.881317
>hg19:chr8:8299149:8299269:120:2	2.61546	1.7571e-14	4.87837e-14	0.753707	2.72302
>hg19:chr1:201978686:201978806:120:0	3.09904	1.21381e-13	2.85706e-13	0.177034	1.08581
>hg19:chr2:60983579:60983699:120:8	-1.9383	1.27108e-23	2.94856e-22	1.47056	0.356963
>hg19:chr19:10676558:10676678:120:23	1.34051	2.09502e-14	5.75314e-14	0.624143	1.14955
>hg19:chr1:147189391:147189511:120:0	-2.07209	9.20261e-26	3.38004e-24	1.01228	0.277632
>hg19:chr12:21654676:21654796:120:10	-0.924027	2.81825e-08	3.19728e-08	1.61071	0.912871
>hg19:chr17:78958686:78958806:120:1	1.43986	3.1491e-10	4.37155e-10	0.515103	1.10181
>hg19:chr11:65082642:65082762:120:10	-1.27602	6.17373e-19	4.79484e-18	0.971121	0.45429
>hg19:chr11:64037458:64037578:120:8	-1.13193	6.83944e-16	2.59869e-15	1.33337	0.605859
>hg19:chr9:37422573:37422693:120:17	2.53576	6.00279e-15	1.82779e-14	0.260324	1.8034
>hg19:chr11:59625391:59625511:120:1	-2.69085	1.05364e-15	3.79871e-15	1.63637	0.524063
>hg19:chr10:75647517:75647637:120:2	2.17289	2.24981e-14	6.11157e-14	0.245657	0.480115
>hg19:chr9:35749233:35749353:120:18	-1.52882	2.30986e-08	2.6392e-08	2.39738	1.33623
>hg19:chr9:130980879:130980999:120:11	1.13077	4.18153e-12	7.46914e-12	0.660404	1.39652
>hg19:chr17:37617721:37617841:120:3	-2.45952	6.42363e-19	4.96704e-18	1.9436	0.366829
>hg19:chr1:181104437:181104557:120:1	-1.42411	1.20213e-10	1.76613e-10	1.2053	0.765276
>hg19:chr19:2579035:2579155:120:9	2.68567	2.1217e-07	2.31327e-07	0.681918	2.04818
>hg19:chr19:16940259:16940379:120:18	-1.51442	1.15795e-09	1.50218e-09	0.688794	0.464119
>hg19:chr15:76005210:76005330:120:10	1.71352	6.67364e-08	7.41376e-08	0.287475	0.670362
>hg19:chr10:75385421:75385541:120:9	1.45297	1.46893e-12	2.81799e-12	0.54072	0.930826
>cg04585612:chr16:88449936:88450056:120:18	-1.24672	2.52649e-09	3.13676e-09	2.52895	1.25871
>hg19:chr10:69854135:69854255:120:2	-0.999409	4.92429e-07	5.29039e-07	0.731705	0.430318
>cg21282907:chr6:74289920:74290040:120:1	-1.13255	3.63242e-09	4.44102e-09	2.07012	0.99781
>hg19:chr5:14190592:14190712:120:3	-1.59665	1.68908e-22	3.06994e-21	2.499	0.816691
>hg19:chr12:79257644:79257764:120:8	1.87242	3.6119e-15	1.15017e-14	0.545731	1.24838
>hg19:chr19:925367:925487:120:8	1.96914	8.90975e-14	2.15177e-13	0.743082	1.3275
>hg19:chr15:64455157:64455277:120:15	-2.73865	4.65184e-13	9.84538e-13	2.44555	1.00745
>hg19:chr17:75315378:75315498:120:4	1.46821	1.24276e-08	1.44715e-08	0.76284	1.8122
>hg19:chr6:31082506:31082626:120:1	-1.04012	2.08505e-15	7.01515e-15	1.88639	1.21608
>hg19:chr16:66969269:66969389:120:6	-1.96313	1.12093e-17	6.1564e-17	2.17413	0.907179
>hg19:chr18:37526701:37526821:120:0	1.50445	1.89986e-11	3.08243e-11	0.602804	1.44182
>hg19:chr8:94910554:94910674:120:0	-1.82121	3.22091e-17	1.59061e-16	1.13679	0.399126
>hg19:chr19:18334985:18335105:120:7	-1.79805	5.86611e-16	2.28804e-15	1.71435	0.76895
>hg19:chr8:42911391:42911511:120:9	-1.23625	2.16912e-17	1.12145e-16	1.91098	0.82517
>hg19:chr1:236269797:236269917:120:5	-0.849035	3.11233e-07	3.37664e-07	2.00795	1.22592
>hg19:chr9:136344195:136344315:120:12	-1.05773	3.47609e-14	9.05221e-14	0.769802	0.519116
>hg19:chr19:8426961:8427081:120:2	-1.20308	1.90207e-25	6.44874e-24	4.10612	1.80121
>hg19:chr12:32908444:32908564:120:12	-1.34456	1.51525e-15	5.23849e-15	0.917814	0.760409
>hg19:chr2:46191400:46191520:120:3	-1.62985	2.00487e-19	1.73264e-18	1.27898	0.697764
>hg19:chr4:146734120:146734240:120:4	-1.37427	2.15201e-19	1.84174e-18	2.26666	0.878893
>cg27101125:chr19:17392710:17392830:120:11	-0.957237	1.525e-08	1.76647e-08	0.86571	0.529972
>hg19:chr1:113734433:113734553:120:3	-0.821268	1.03739e-05	1.06767e-05	1.92884	1.31604
>hg19:chr6:91296813:91296933:120:5	-1.39054	1.66042e-12	3.13807e-12	2.21558	0.844526
>hg19:chr3:44926751:44926871:120:3	-1.45727	3.74382e-09	4.57089e-09	0.465826	0.223412
>hg19:chr22:21922167:21922287:120:14	-1.6183	1.71398e-13	3.95001e-13	1.57089	0.654762
>hg19:chr13:42846514:42846634:120:12	-0.815159	5.04648e-09	6.10634e-09	1.3289	0.784784
>hg19:chr16:790999:791119:120:20	1.87271	1.15742e-09	1.50218e-09	0.68717	1.25219
>hg19:chr1:15678946:15679066:120:1	1.531	5.67829e-15	1.73799e-14	0.397032	0.96556
>hg19:chr8:135844641:135844761:120:11	-1.29293	7.69134e-16	2.89122e-15	1.00513	0.573808
>hg19:chr1:95087001:95087121:120:1	-1.47261	1.55444e-15	5.35249e-15	0.95583	0.337176
>hg19:chr19:751754:751874:120:5	1.34459	1.24062e-18	8.74883e-18	3.73231	9.47542
>hg19:chr22:27054892:27055012:120:6	1.88105	4.32721e-18	2.6216e-17	0.546221	1.04281
>hg19:chr6:41702086:41702206:120:17	-1.2152	2.32683e-09	2.90936e-09	1.1836	0.806045
>hg19:chr15:74832971:74833091:120:4	2.52645	2.56394e-12	4.72827e-12	0.732151	1.76706
>hg19:chr17:78010389:78010509:120:21	-2.15151	3.32724e-12	6.04734e-12	1.44579	0.605456
>hg19:chr2:10588154:10588274:120:16	1.71358	3.5148e-12	6.34897e-12	0.814769	1.94054
>hg19:chr6:31869776:31869896:120:15	1.46439	1.53882e-12	2.94245e-12	0.750441	1.50009
>hg19:chr17:78121075:78121195:120:8	-1.11193	3.11638e-15	1.00259e-14	1.26836	0.844068
>hg19:chrX:13047302:13047422:120:0	-1.93137	1.67441e-11	2.75628e-11	1.91965	0.803764
>hg19:chr17:37819971:37820091:120:1	2.23297	4.18725e-12	7.47179e-12	0.406197	0.975795
>hg19:chr2:70370749:70370869:120:1	-0.983093	1.40933e-09	1.80702e-09	0.769134	0.527722
>hg19:chr1:33182341:33182461:120:4	-1.41024	1.36817e-08	1.58689e-08	2.08846	0.991002
>hg19:chrX:2370194:2370314:120:3	1.55726	2.08093e-13	4.72768e-13	0.494421	1.02101
>hg19:chr11:2399105:2399225:120:15	-1.35959	6.54042e-09	7.82277e-09	1.52972	0.722362
>hg19:chr1:167189691:167189811:120:7	2.66627	2.40657e-17	1.22624e-16	0.478432	1.59975
>hg19:chr6:27099693:27099813:120:7	-1.59641	1.21906e-20	1.45217e-19	2.33966	0.780645
>hg19:chr1:117664686:117664806:120:8	1.16033	5.79772e-24	1.4602e-22	0.626616	1.40695
>hg19:chr6:17866054:17866174:120:1	-1.99612	1.86031e-12	3.48165e-12	1.08917	0.702895
>hg19:chr3:51422783:51422903:120:16	-2.35993	3.29329e-15	1.05373e-14	1.4731	0.600706
>hg19:chr1:935712:935832:120:15	-0.815337	3.63329e-10	4.99259e-10	1.05726	0.768266
>hg19:chr20:35491827:35491947:120:18	-1.15228	7.05948e-10	9.4002e-10	1.20923	0.779371
>hg19:chr16:11769261:11769381:120:3	-1.2518	5.40129e-11	8.22321e-11	1.15344	0.627797
>hg19:chr6:150811930:150812050:120:2	1.83945	1.55789e-13	3.60915e-13	0.39511	0.963741
>hg19:chr17:38277895:38278015:120:9	2.23685	1.8268e-10	2.61841e-10	0.460234	0.972736
>hg19:chr1:46016464:46016584:120:10	1.75059	1.26549e-13	2.96887e-13	1.07417	1.94374
>hg19:chr19:10613364:10613484:120:17	-1.34045	5.03856e-12	8.89436e-12	2.66212	1.04511
>hg19:chr1:65363922:65364042:120:2	-2.05623	7.71129e-09	9.15489e-09	0.804079	0.366092
>hg19:chr17:28732246:28732366:120:0	1.30465	5.89843e-15	1.80224e-14	0.370159	0.795908
>hg19:chr17:40611061:40611181:120:6	1.46378	6.22408e-13	1.2834e-12	0.402015	0.83972
>hg19:chrX:128977408:128977528:120:16	3.5111	2.17624e-17	1.12185e-16	0.370573	1.79481
>hg19:chr17:64547341:64547461:120:1	-0.975657	3.54564e-06	3.69006e-06	0.718488	0.582785
>hg19:chr9:95895998:95896118:120:15	-1.67213	5.92602e-12	1.03647e-11	1.16213	0.482248
>cg24008544:chr17:41363839:41363959:120:9	-0.980469	1.62849e-18	1.10725e-17	1.00459	0.589578
>hg19:chr17:73042897:73043017:120:8	-1.81441	1.17514e-14	3.37423e-14	1.1121	0.573074
>hg19:chr2:24307204:24307324:120:3	-2.71363	8.898e-26	3.3377e-24	5.77875	0.878593
>hg19:chr2:47212776:47212896:120:1	3.42047	3.24355e-17	1.59731e-16	0.283859	1.48005
>hg19:chr22:21356031:21356151:120:19	2.28606	7.21614e-20	7.26974e-19	0.366748	1.10686
>hg19:chr6:15245235:15245355:120:9	-1.16148	3.64201e-10	5.00067e-10	0.949379	0.526634
>hg19:chr5:61699721:61699841:120:7	1.41032	1.00997e-11	1.70881e-11	0.894721	1.7718
>hg19:chr7:73132614:73132734:120:2	-1.42534	3.89738e-08	4.37928e-08	1.43257	0.643565
>hg19:chr1:11990012:11990132:120:4	-1.66053	6.13651e-16	2.37773e-15	1.36982	0.677346
>hg19:chr12:52674694:52674814:120:2	-0.933613	4.81952e-17	2.30892e-16	1.80249	1.24335
>hg19:chr9:131267174:131267294:120:14	-2.30235	2.6527e-11	4.22086e-11	1.96468	0.635272
>hg19:chr17:36452731:36452851:120:6	1.25867	1.14283e-10	1.68181e-10	0.241438	0.393169
>hg19:chr16:67261236:67261356:120:4	1.57896	1.04049e-13	2.47221e-13	0.296787	0.663415
>hg19:chr22:39096951:39097071:120:21	-1.08427	1.39417e-07	1.53142e-07	1.74522	0.95398
>hg19:chr22:51066148:51066268:120:5	1.4723	5.37496e-13	1.12276e-12	0.549125	1.01445
>hg19:chr6:116692248:116692368:120:17	-1.06309	2.36756e-15	7.9053e-15	2.39996	1.70843
>hg19:chr17:79791428:79791548:120:8	-2.81337	3.16329e-17	1.56654e-16	1.07772	0.406858
>hg19:chr1:154965776:154965896:120:0	1.60068	3.56899e-18	2.20777e-17	0.33709	0.98388
>hg19:chr12:100967838:100967958:120:7	-1.12886	3.01542e-10	4.1992e-10	1.02787	0.597496
>hg19:chr16:8962657:8962777:120:8	2.07506	3.9316e-15	1.23997e-14	0.423573	1.68669
>hg19:chr18:52443055:52443175:120:2	-1.0434	2.3379e-11	3.75384e-11	1.18224	0.657695
>cg03316176:chr19:6199305:6199425:120:13	1.54084	6.38569e-13	1.30907e-12	0.903708	2.13783
>hg19:chr17:55372717:55372837:120:0	2.10901	1.76561e-16	7.64806e-16	0.261138	1.51664
>hg19:chr5:76788114:76788234:120:8	-1.8582	4.61955e-10	6.26831e-10	2.30187	0.999887
>hg19:chr3:170910169:170910289:120:1	1.46013	3.31711e-09	4.06964e-09	0.792644	1.53023
>hg19:chr11:17229513:17229633:120:13	-1.90598	1.98195e-10	2.82929e-10	0.82873	0.435348
>hg19:chr1:162531373:162531493:120:16	-1.19287	1.22039e-11	2.04131e-11	1.2702	0.560946
>hg19:chr3:105588048:105588168:120:8	-1.09096	2.84427e-06	2.97594e-06	3.053	1.55717
>hg19:chrX:54834849:54834969:120:8	-1.10757	2.13914e-21	3.01705e-20	2.55749	1.20182
>hg19:chr12:6873481:6873601:120:0	-1.46026	1.82084e-11	2.97511e-11	1.3037	0.577369
>hg19:chr5:133839089:133839209:120:2	-1.81535	3.23342e-14	8.48292e-14	1.68019	0.459236
>hg19:chr6:37210302:37210422:120:0	1.34867	2.71882e-10	3.80418e-10	1.78256	2.56313
>hg19:chr8:127446326:127446446:120:1	1.92919	7.39477e-16	2.79763e-15	0.55643	1.67217
>hg19:chr14:62028630:62028750:120:2	-1.66848	1.05786e-11	1.78813e-11	2.53845	1.14452
>hg19:chr18:48494435:48494555:120:15	-1.25888	1.32398e-21	2.03379e-20	1.38435	0.683053
>hg19:chr19:17687555:17687675:120:3	-1.10739	1.75678e-08	2.02299e-08	1.59922	0.800945
>hg19:chr22:39052596:39052716:120:10	-2.36244	1.00872e-13	2.40321e-13	1.27539	0.430086
>hg19:chr1:214776682:214776802:120:13	-1.78856	2.15231e-14	5.87386e-14	1.0334	0.528459
>hg19:chr22:19950337:19950457:120:1	3.13713	2.27576e-18	1.46656e-17	0.852673	1.67717
>hg19:chr19:19145139:19145259:120:4	-2.05898	3.04169e-16	1.22993e-15	2.19022	0.492625
>hg19:chr21:41005673:41005793:120:1	2.22401	4.17226e-13	8.91599e-13	0.446064	1.3142
>hg19:chr1:26856551:26856671:120:15	-1.42678	7.97963e-23	1.56312e-21	1.94272	0.706164
>hg19:chr19:16390185:16390305:120:2	1.52896	3.53166e-24	9.57894e-23	0.33572	0.987513
>hg19:chr16:14165011:14165131:120:16	-1.05341	3.95128e-12	7.08658e-12	1.06189	0.632931
>hg19:chr1:150949967:150950087:120:1	2.82052	6.12647e-13	1.26772e-12	0.527932	2.47254
>hg19:chrX:46306168:46306288:120:8	1.73008	1.14117e-08	1.33413e-08	0.296726	0.651983
>hg19:chr2:201676446:201676566:120:8	-1.1651	6.54888e-17	3.04635e-16	0.966594	0.583723
>hg19:chr1:153606508:153606628:120:9	-1.60037	3.34959e-21	4.54256e-20	2.4471	0.794201
>hg19:chr21:44394093:44394213:120:7	1.33166	3.29201e-06	3.43421e-06	0.491811	0.618346
>hg19:chr1:183439424:183439544:120:9	-1.22487	4.30819e-15	1.35576e-14	0.785838	0.548331
>hg19:chr18:711698:711818:120:5	-1.42102	7.32312e-09	8.71164e-09	1.80678	0.931987
>hg19:chr19:18305725:18305845:120:8	-1.80942	4.21383e-09	5.13051e-09	0.647961	0.213497
>hg19:chr19:42772825:42772945:120:7	1.51999	3.19016e-09	3.92207e-09	1.11709	2.37562
>hg19:chr16:89571967:89572087:120:4	-1.71561	1.008e-15	3.66479e-15	2.67323	0.810086
>hg19:chr8:27491413:27491533:120:22	2.88729	9.99635e-29	6.73179e-27	0.0276331	0.204147
>hg19:chr17:61919970:61920090:120:23	-1.80524	5.63219e-07	6.03987e-07	2.05396	0.830703
>hg19:chrX:75392935:75393055:120:8	-1.24931	1.98602e-13	4.52371e-13	2.00911	0.963926
>hg19:chr15:60771320:60771440:120:12	1.15689	1.41901e-09	1.8181e-09	0.657388	1.32403
>hg19:chr16:87812784:87812904:120:10	-2.49946	1.03096e-28	6.73179e-27	10.5963	1.8333
>hg19:chr7:131012557:131012677:120:14	-2.5439	3.56106e-32	5.23179e-30	1.88909	0.368202
>hg19:chr5:318692:318812:120:6	-0.769234	5.40524e-07	5.80002e-07	1.70152	1.26527
>hg19:chrX:48660001:48660121:120:17	-1.03196	4.62213e-10	6.26831e-10	1.43355	0.994494
>cg10377510:chr1:9223943:9224063:120:2	1.81373	1.97835e-13	4.51207e-13	0.901658	1.8283
>hg19:chr12:118490399:118490519:120:1	1.72332	8.86497e-22	1.43385e-20	0.506732	1.64827
>hg19:chr17:4607438:4607558:120:10	-1.06598	1.1174e-08	1.30895e-08	1.17521	0.638408
>hg19:chr5:115264511:115264631:120:3	-0.866993	0.000381861	0.000382947	13.8205	7.80347
>hg19:chr1:173684079:173684199:120:8	-1.57455	1.15426e-09	1.49961e-09	1.64451	0.752376
>hg19:chr15:72766539:72766659:120:18	-1.70099	2.32176e-21	3.24861e-20	2.75325	0.817049
>hg19:chr3:129514580:129514700:120:2	1.6717	1.80122e-15	6.10681e-15	0.865445	2.28851
>hg19:chr15:99440380:99440500:120:1	1.24158	1.7297e-06	1.8184e-06	1.65841	2.99976
>hg19:chr12:42538428:42538548:120:23	1.98682	5.9004e-06	6.10829e-06	0.389454	1.2282
>hg19:chr14:104583199:104583319:120:16	-1.53746	4.69499e-09	5.68885e-09	0.358358	0.318649
>hg19:chr17:43324411:43324531:120:7	1.21782	4.5589e-11	7.01339e-11	0.374645	0.669282
>hg19:chr2:220110160:220110280:120:13	-1.35016	1.34371e-20	1.58991e-19	1.55152	0.732177
>hg19:chr15:90544776:90544896:120:15	1.76039	1.88215e-25	6.44874e-24	0.03083	0.104633
>hg19:chrX:153200164:153200284:120:14	-1.38965	7.25548e-06	7.50229e-06	1.923	1.33406
>hg19:chr19:679813:679933:120:9	-1.53064	1.62578e-05	1.66546e-05	2.28182	0.99901
>hg19:chr1:43996635:43996755:120:14	-2.49331	9.40737e-13	1.87155e-12	3.46291	1.20182
>hg19:chr1:38325403:38325523:120:14	-2.22949	4.28066e-11	6.60841e-11	1.30999	0.503286
>hg19:chr2:54014184:54014304:120:12	1.42473	1.45458e-05	1.49094e-05	0.50311	1.09294
>hg19:chr7:993453:993573:120:10	1.41594	3.22474e-14	8.47275e-14	0.613189	1.40733
>hg19:chr8:28244115:28244235:120:9	2.62317	2.08429e-13	4.72922e-13	0.736486	1.60865
>hg19:chr6:44201996:44202116:120:0	-1.63605	5.62091e-13	1.17274e-12	0.795432	0.402069
>hg19:chr5:150460479:150460599:120:12	-1.52157	7.31165e-10	9.69655e-10	1.65361	0.874358
>hg19:chr13:106796767:106796887:120:0	1.69659	5.58015e-19	4.38878e-18	0.649499	1.38635
>hg19:chr5:80597549:80597669:120:10	1.40526	3.79494e-13	8.15913e-13	0.604922	1.2667
>hg19:chr8:144815742:144815862:120:15	-1.22145	1.01145e-12	1.99462e-12	0.553746	0.355979
>hg19:chr10:128594020:128594140:120:16	-0.996088	1.3119e-10	1.91305e-10	1.68809	0.999518
>hg19:chr2:38978209:38978329:120:14	1.66664	7.15945e-05	7.2416e-05	0.574541	1.48285
>hg19:chr1:174174086:174174206:120:1	-1.54753	3.24516e-12	5.91646e-12	1.29088	0.598144
>hg19:chr3:5020065:5020185:120:12	-0.879996	5.2215e-13	1.09459e-12	0.893219	0.55976
>hg19:chr11:63536239:63536359:120:11	-1.86966	8.24177e-21	1.03051e-19	1.50552	0.612472
>hg19:chr19:4124061:4124181:120:16	-2.47454	1.8748e-17	9.77891e-17	0.899348	0.582616
>hg19:chr8:28239184:28239304:120:2	1.48975	1.68723e-11	2.77221e-11	1.41862	2.31658
>hg19:chr2:28498120:28498240:120:0	-2.13941	7.20878e-13	1.46418e-12	0.807991	0.486865
>hg19:chr17:7464375:7464495:120:9	1.35981	7.70078e-13	1.55515e-12	0.681106	1.25319
>cg07722722:chr1:45187491:45187611:120:3	-1.18973	0.000670718	0.000671861	1.4564	0.991735
>hg19:chrX:118370762:118370882:120:12	-1.41382	1.32214e-19	1.20774e-18	1.78237	0.63437
>hg19:chr15:67341549:67341669:120:1	-2.98917	1.59626e-20	1.84083e-19	2.4222	1.07166
>hg19:chr4:166248039:166248159:120:8	-1.25328	8.02824e-07	8.5573e-07	1.26752	0.632146
>hg19:chr19:15783524:15783644:120:0	-1.56458	4.0465e-16	1.60314e-15	1.54298	0.848925
>hg19:chr7:99613371:99613491:120:9	1.37334	1.11606e-12	2.18867e-12	0.203308	0.4328
>hg19:chr18:19255383:19255503:120:3	1.2889	1.1304e-15	4.05887e-15	0.51981	1.04747
>hg19:chr12:69979427:69979547:120:11	-0.845375	1.60856e-07	1.76142e-07	1.1462	0.657207
>hg19:chr17:26898801:26898921:120:4	-1.87381	2.89125e-17	1.44399e-16	1.60571	0.465806
>hg19:chr20:47804463:47804583:120:14	-2.1525	8.19158e-16	3.0597e-15	2.07237	0.818147
>hg19:chr15:40675186:40675306:120:9	-1.00498	1.46506e-13	3.41203e-13	1.58209	0.851002
>hg19:chr2:46171169:46171289:120:0	-0.812925	0.00177256	0.00177357	0.913529	0.500693
>cg22053861:chr11:65318623:65318743:120:11	-0.904778	2.23979e-08	2.56246e-08	2.2396	1.61921
>hg19:chr5:77071859:77071979:120:15	-0.994268	2.05655e-13	4.67831e-13	2.33515	1.35077
>hg19:chr9:79433352:79433472:120:1	2.37273	2.0709e-16	8.86165e-16	0.279968	1.43027
>hg19:chr8:131540597:131540717:120:2	2.21726	2.34809e-14	6.3492e-14	0.332921	0.735674
>hg19:chr17:47049798:47049918:120:3	-1.52719	1.45383e-16	6.37589e-16	0.952624	0.528545
>hg19:chr22:39114535:39114655:120:3	-0.971537	2.74826e-09	3.40252e-09	1.18985	0.641268
>hg19:chr11:67272869:67272989:120:9	-2.24368	1.32664e-21	2.03379e-20	1.10861	0.63915
>hg19:chr6:130339658:130339778:120:14	1.41942	9.02587e-05	9.11376e-05	0.99996	2.19049
>hg19:chr16:19341548:19341668:120:0	1.99732	4.33414e-13	9.22837e-13	0.123133	0.50075
>hg19:chr17:48943549:48943669:120:12	1.73555	1.89318e-09	2.3926e-09	0.874589	1.73403
>hg19:chr5:82373598:82373718:120:4	1.76946	1.35961e-15	4.78443e-15	0.504529	1.19541
>hg19:chr9:140473225:140473345:120:17	-1.8007	1.03879e-14	3.0221e-14	0.884674	0.232501
>hg19:chr9:6566961:6567081:120:2	1.96899	2.99194e-10	4.16979e-10	0.439048	1.10552
>hg19:chr15:40857090:40857210:120:5	-1.50378	5.37022e-08	6.00742e-08	1.20985	0.559786
>hg19:chr5:134239816:134239936:120:10	-1.04884	8.3292e-16	3.10452e-15	0.875728	0.490124
>hg19:chr11:33655270:33655390:120:2	2.84927	3.55385e-22	6.20341e-21	0.235943	2.04617
>hg19:chr5:124078020:124078140:120:0	1.64151	3.72301e-17	1.82324e-16	0.390237	0.860218
>hg19:chr6:111303091:111303211:120:10	-1.32462	8.55577e-21	1.06224e-19	2.85151	1.16836
>hg19:chr9:124506203:124506323:120:3	1.6733	1.79444e-13	4.11392e-13	0.587156	1.27521
>hg19:chr1:112298248:112298368:120:8	-0.805579	2.74495e-11	4.34412e-11	1.23233	0.94453
>hg19:chr12:57855879:57855999:120:1	2.65895	1.01556e-15	3.68402e-15	0.233241	0.679948
>hg19:chr2:114634468:114634588:120:3	2.75207	2.4951e-24	7.09493e-23	0.711252	2.5889
>hg19:chr17:73642019:73642139:120:2	2.41469	3.08867e-23	6.80665e-22	0.254476	1.22056
>hg19:chr15:66754251:66754371:120:1	-1.64337	6.59718e-09	7.87463e-09	1.36241	0.795822
>hg19:chr13:45151558:45151678:120:15	-1.19427	9.61518e-19	7.03384e-18	1.64217	0.722093
>cg18797823:chr8:1777706:1777826:120:6	1.455	6.30965e-09	7.55187e-09	0.476663	0.98813
>hg19:chr16:56716219:56716339:120:15	-2.13505	4.64298e-22	7.94716e-21	1.07632	0.284401
>hg19:chr16:70285553:70285673:120:15	-2.08784	2.05784e-18	1.35746e-17	1.61576	0.555
>hg19:chr8:18998290:18998410:120:2	-0.982577	3.19166e-07	3.46057e-07	3.06265	1.92103
>hg19:chr7:5463781:5463901:120:4	-1.05019	4.2599e-09	5.18303e-09	1.12266	0.751076
>hg19:chr17:38268017:38268137:120:1	-1.5258	2.01088e-09	2.53408e-09	0.889974	0.378847
>hg19:chr22:50744420:50744540:120:8	-1.50748	4.94753e-18	2.96683e-17	5.69915	1.99587
>hg19:chr6:158447478:158447598:120:3	1.56622	5.86438e-11	8.8975e-11	0.492527	1.02243
>hg19:chr3:141594447:141594567:120:10	1.53664	4.65169e-12	8.25873e-12	0.612329	1.03827
>hg19:chr1:153681522:153681642:120:7	-1.30373	3.08817e-10	4.29034e-10	1.81151	0.744667
>hg19:chr5:72666637:72666757:120:2	-1.90656	1.71284e-10	2.46711e-10	1.3617	0.508737
>hg19:chr7:105162302:105162422:120:10	-0.932685	3.02069e-10	4.20321e-10	0.950076	0.715785
>hg19:chr9:129567355:129567475:120:8	-1.40736	3.11317e-05	3.17622e-05	1.35406	0.751503
>hg19:chr22:39601646:39601766:120:2	-1.56019	7.82794e-11	1.17452e-10	1.28974	0.735861
>hg19:chr19:632903:633023:120:13	-1.0484	3.31708e-06	3.45627e-06	1.29861	0.693266
>hg19:chr3:14494304:14494424:120:3	1.62878	5.02056e-14	1.2754e-13	0.419697	1.12453
>hg19:chr8:145698003:145698123:120:16	1.711	3.27713e-13	7.11525e-13	0.367201	0.76651
>hg19:chr15:90963482:90963602:120:2	1.90203	6.57313e-15	1.98093e-14	0.582826	0.831999
>hg19:chr1:65210637:65210757:120:10	1.31135	0.00153547	0.00153721	0.570381	1.22018
>hg19:chr8:581259:581379:120:1	2.09074	1.98561e-21	2.8231e-20	0.557645	1.35109
>hg19:chr7:100781614:100781734:120:8	1.2668	8.28149e-10	1.09365e-09	0.642548	1.01532
>hg19:chr1:154297990:154298110:120:16	-0.932522	3.32601e-12	6.04734e-12	1.80801	0.935742
>hg19:chr9:81481578:81481698:120:0	-2.62348	4.37344e-17	2.10666e-16	1.87348	0.315811
>hg19:chr7:43687735:43687855:120:1	-2.60731	7.01998e-17	3.23985e-16	1.12329	0.402345
>hg19:chr10:38146567:38146687:120:15	1.83231	1.37136e-15	4.81615e-15	0.334592	0.700028
>cg06163994:chr8:132854700:132854820:120:3	1.76205	8.34213e-10	1.10001e-09	0.247372	0.917846
>hg19:chr17:73760377:73760497:120:0	1.53422	7.82092e-14	1.90709e-13	0.583907	1.28788
>hg19:chr5:132581997:132582117:120:2	1.80504	2.58123e-15	8.49013e-15	0.625559	1.13537
>hg19:chr17:16769235:16769355:120:1	1.87542	9.55437e-12	1.62121e-11	0.397786	0.921007
>hg19:chr13:95201689:95201809:120:10	-0.946807	6.97673e-12	1.20706e-11	1.59982	0.988553
>hg19:chr12:57023667:57023787:120:7	1.38532	1.3836e-17	7.45958e-17	0.527267	1.2789
>hg19:chr12:96894982:96895102:120:1	-1.64989	1.72935e-27	9.52766e-26	5.484	2.34011
>hg19:chr19:18528147:18528267:120:5	-0.879574	2.37628e-09	2.9607e-09	1.18364	0.837359
>hg19:chr2:37417019:37417139:120:1	-3.49083	1.10519e-19	1.05894e-18	1.38784	0.273282
>hg19:chr14:68555413:68555533:120:1	-0.87842	2.28556e-10	3.2365e-10	1.44089	0.851858
>cg23401796:chr8:141248607:141248727:120:8	-1.24694	3.26379e-12	5.94428e-12	1.52928	1.0274
>hg19:chr17:38219464:38219584:120:8	1.61491	3.38681e-07	3.66316e-07	0.894547	2.32268
>hg19:chrX:54556628:54556748:120:13	-1.0117	6.13948e-12	1.07274e-11	1.90603	1.10947
>hg19:chr15:41245312:41245432:120:12	-1.59511	1.2933e-11	2.15583e-11	1.70403	0.767089
>hg19:chr15:68647111:68647231:120:1	-1.27221	8.70417e-07	9.24982e-07	1.85309	1.00188
>hg19:chr4:99579569:99579689:120:20	1.5744	7.70037e-12	1.31932e-11	1.44504	3.49475
>hg19:chr9:125675753:125675873:120:9	-1.0536	1.60466e-12	3.04852e-12	0.51601	0.362439
>hg19:chrX:100249758:100249878:120:2	1.19433	3.47298e-09	4.25198e-09	0.434378	0.848665
>hg19:chr6:43395408:43395528:120:6	-1.16869	9.13071e-12	1.55381e-11	1.87487	1.15134
>hg19:chr16:1525124:1525244:120:19	1.71248	2.96274e-18	1.86547e-17	0.797407	2.0477
>hg19:chr1:16971275:16971395:120:9	1.59656	7.07278e-10	9.4108e-10	0.655121	1.56574
>hg19:chr14:23398597:23398717:120:5	2.6228	2.8901e-16	1.17132e-15	0.504786	1.20299
>hg19:chr12:132628915:132629035:120:17	-1.88359	3.61424e-19	2.94996e-18	2.61442	0.595059
>hg19:chr1:28157297:28157417:120:13	-3.00244	7.50025e-19	5.72422e-18	1.18331	0.557537
>hg19:chr19:18548341:18548461:120:12	2.49505	2.52311e-14	6.77054e-14	0.162957	0.91093
>hg19:chr1:9649267:9649387:120:19	-1.24685	2.04371e-09	2.57362e-09	2.66683	1.28484
>hg19:chr17:4752411:4752531:120:2	3.22851	1.28467e-14	3.65301e-14	0.790299	2.05706
>hg19:chr19:55591842:55591962:120:5	-1.45815	1.25887e-12	2.44696e-12	1.0506	0.3834
>hg19:chr16:69426046:69426166:120:1	-1.0518	3.22445e-08	3.64404e-08	1.17812	0.961306
>hg19:chr3:128598375:128598495:120:12	1.42579	6.30797e-13	1.29766e-12	0.524751	0.836515
>hg19:chr2:47142977:47143097:120:19	-1.22833	2.74459e-10	3.8372e-10	1.37383	0.833161
>hg19:chr2:61108609:61108729:120:14	-1.3529	1.59043e-19	1.41613e-18	2.10297	0.831324
>hg19:chr22:50709125:50709245:120:5	1.75211	6.51467e-12	1.13268e-11	0.448355	1.40014
>hg19:chr16:30389343:30389463:120:12	-1.12612	4.48102e-13	9.52519e-13	1.41457	0.845076
>hg19:chr1:200610102:200610222:120:2	1.79815	2.76784e-14	7.36004e-14	0.409384	1.19847
>hg19:chr5:146783836:146783956:120:0	2.27961	4.86684e-13	1.02389e-12	0.706376	1.33235
>hg19:chrX:16804659:16804779:120:13	-1.09752	3.21769e-15	1.03329e-14	3.80157	2.6065
>hg19:chr1:33367296:33367416:120:3	1.97886	7.01082e-15	2.09848e-14	0.48824	1.05887
>hg19:chr12:127545237:127545357:120:11	1.74531	5.76377e-08	6.43542e-08	0.947291	2.36319
>hg19:chr7:97501470:97501590:120:13	1.26892	7.31504e-10	9.69655e-10	0.530037	1.02529
>hg19:chr16:24740783:24740903:120:10	1.59072	3.53964e-11	5.54701e-11	0.465739	1.17545
>hg19:chr20:3792465:3792585:120:5	-2.14651	1.70114e-15	5.77865e-15	5.62775	1.23747
>hg19:chr1:203274813:203274933:120:9	-1.19047	2.51781e-08	2.86566e-08	1.56367	0.760125
>hg19:chr12:122225181:122225301:120:2	1.39382	3.02978e-14	8.00826e-14	0.72029	1.21334
>hg19:chr1:228353011:228353131:120:6	-1.869	4.69276e-15	1.45914e-14	2.05935	0.675985
>hg19:chr8:128807094:128807214:120:5	-1.57883	4.8698e-14	1.23888e-13	0.707719	0.596849
>hg19:chr2:74781513:74781633:120:12	1.46988	2.354e-11	3.77626e-11	0.59243	1.3765
>hg19:chr6:134496247:134496367:120:14	-1.42007	1.10595e-09	1.44215e-09	1.74167	0.859386
>hg19:chr7:129691254:129691374:120:6	-2.87807	3.82042e-17	1.86576e-16	1.38728	0.663413
>hg19:chr14:103034591:103034711:120:2	-0.92915	4.98845e-11	7.63423e-11	1.42173	1.08134
>hg19:chr17:74129033:74129153:120:1	-1.12363	2.40933e-19	2.04214e-18	0.76228	0.509667
>hg19:chr8:132230940:132231060:120:0	-2.53262	4.68544e-14	1.19543e-13	2.33415	0.880961
>hg19:chr1:235491876:235491996:120:8	-1.55396	3.01788e-13	6.60115e-13	0.978396	0.498646
>hg19:chr7:32719980:32720100:120:1	2.15861	3.20071e-18	2.00101e-17	0.795913	2.94578
>hg19:chr14:56066135:56066255:120:3	-1.21461	1.18684e-11	1.9929e-11	0.974781	0.473452
>hg19:chr20:61273793:61273913:120:19	-1.79333	4.74619e-11	7.27611e-11	3.93725	1.6536
>hg19:chr20:35724210:35724330:120:13	1.80578	1.48235e-09	1.89101e-09	0.507194	1.30468
>hg19:chr4:71705035:71705155:120:20	-2.59213	5.06351e-15	1.56339e-14	1.05792	0.59335
>hg19:chr11:118955785:118955905:120:6	-1.12212	0.000122682	0.000123452	0.82744	0.493869
>hg19:chr12:53835484:53835604:120:8	-1.04624	1.10912e-08	1.30012e-08	2.37044	1.79308
>hg19:chr12:56390993:56391113:120:6	1.57111	1.68053e-16	7.3155e-16	0.513589	1.55042
>hg19:chr3:122399615:122399735:120:9	-1.77169	4.93739e-16	1.93867e-15	7.04843	2.18052
>cg23560676:chr8:126272409:126272529:120:1	-1.90126	1.70771e-09	2.15975e-09	2.26656	1.08424
>hg19:chr10:27532034:27532154:120:2	-1.18406	3.309e-05	3.36822e-05	1.59828	0.830048
>hg19:chr9:132369935:132370055:120:2	2.47938	1.16549e-19	1.0988e-18	0.288015	0.683661
>hg19:chr16:67438895:67439015:120:1	1.96705	1.79719e-10	2.57806e-10	0.551571	1.35293
>hg19:chr14:24630391:24630511:120:3	-2.89483	8.27386e-36	4.86227e-33	35.9772	5.06871
>hg19:chr11:120436990:120437110:120:1	-3.37588	1.22571e-14	3.51369e-14	2.68552	1.06456
>hg19:chr20:4667209:4667329:120:16	-1.37154	9.95508e-11	1.4761e-10	1.19875	0.786985
>hg19:chr16:88519216:88519336:120:11	-1.22917	5.30224e-11	8.07939e-11	1.97017	1.00476
>hg19:chr16:3493670:3493790:120:7	-1.24274	1.78319e-16	7.68647e-16	1.16795	0.512413
>hg19:chr4:83956009:83956129:120:8	1.41583	6.29426e-15	1.90666e-14	1.29767	2.99927
>hg19:chr13:114830553:114830673:120:1	1.70103	8.73377e-21	1.07676e-19	0.50639	1.4913
>hg19:chr9:140197083:140197203:120:14	1.46782	2.92068e-09	3.60333e-09	1.10304	2.71042
>hg19:chr3:115503219:115503339:120:9	1.77946	3.67857e-33	8.10664e-31	0.821742	2.80738
>hg19:chr6:144537446:144537566:120:18	-1.0087	3.25554e-08	3.67682e-08	1.64093	0.964134
>hg19:chr16:90085910:90086030:120:15	1.97306	7.58811e-25	2.30652e-23	0.0272553	0.106845
>hg19:chr12:122297148:122297268:120:3	3.36552	8.3458e-24	2.01557e-22	0.555794	1.30633
>hg19:chr7:50517835:50517955:120:10	1.20581	1.21977e-19	1.14386e-18	0.615841	1.4502
>hg19:chr9:127962707:127962827:120:11	-1.6959	1.21525e-21	1.896e-20	1.45936	0.596467
>hg19:chr10:102650571:102650691:120:2	-1.29779	2.0758e-22	3.69661e-21	3.27669	1.33293
>hg19:chr1:32028543:32028663:120:1	1.84043	1.42382e-15	4.96085e-15	0.501247	1.1641
>hg19:chr17:79603660:79603780:120:8	1.531	6.19066e-18	3.61395e-17	0.351419	1.01224
>hg19:chr16:3208717:3208837:120:7	-3.98718	3.13549e-31	3.94847e-29	17.605	1.12513
>hg19:chr4:74606163:74606283:120:2	-0.974449	1.56136e-10	2.26185e-10	1.41848	0.900469
>hg19:chr6:35464268:35464388:120:11	-1.12153	1.19202e-09	1.54185e-09	1.441	0.781062
>hg19:chr1:197170661:197170781:120:9	-2.146	2.00029e-23	4.48507e-22	3.28292	0.748325
>hg19:chr12:53718775:53718895:120:14	-0.991614	1.44797e-09	1.85252e-09	1.21663	0.912218
>hg19:chr6:31125907:31126027:120:13	1.78596	5.76806e-09	6.9319e-09	0.522438	1.55735
>hg19:chr3:44379934:44380054:120:12	-1.5632	4.31414e-15	1.35576e-14	2.69365	0.887828
>hg19:chr4:15922722:15922842:120:0	1.83277	4.75714e-13	1.005e-12	0.640818	1.70179
>hg19:chr8:18871019:18871139:120:23	-1.07807	3.91572e-07	4.22485e-07	0.983134	0.742778
>hg19:chr9:102581955:102582075:120:17	1.74146	4.09626e-11	6.35714e-11	0.69881	2.32505
>hg19:chr7:557983:558103:120:14	-0.988904	7.28504e-11	1.09493e-10	0.891723	0.662698
>hg19:chr11:10562269:10562389:120:9	1.2086	5.73691e-09	6.90387e-09	0.618242	1.39646
>hg19:chr4:41162090:41162210:120:3	-1.76408	3.6098e-18	2.2252e-17	2.0821	0.905608
>hg19:chr22:25844171:25844291:120:7	2.09856	6.26276e-14	1.56613e-13	0.514743	1.59649
>hg19:chr1:88271736:88271856:120:2	-1.21189	2.14442e-11	3.4621e-11	1.33181	0.649414
>hg19:chr15:63892385:63892505:120:4	1.47008	1.04672e-10	1.54683e-10	0.419788	0.952781
>hg19:chr15:45491191:45491311:120:8	1.4199	1.84863e-11	3.01213e-11	0.466806	1.0961
>hg19:chr2:27632394:27632514:120:19	-1.14401	2.89166e-09	3.57002e-09	1.25487	0.700467
>hg19:chr7:32708740:32708860:120:0	-1.84845	2.55401e-15	8.41628e-15	1.19097	0.792443
>hg19:chr19:18156928:18157048:120:3	1.27583	2.71848e-16	1.11042e-15	1.00133	2.16608
>hg19:chrX:48456099:48456219:120:7	1.67256	4.75498e-19	3.79323e-18	1.02253	2.42415
>hg19:chr5:139493532:139493652:120:10	-1.2105	9.7902e-19	7.13228e-18	0.883819	0.605687
>hg19:chr16:21532769:21532889:120:5	-1.26726	6.11292e-08	6.80371e-08	0.864957	0.484038
>hg19:chr18:12307918:12308038:120:16	1.26425	4.12148e-05	4.18077e-05	0.737641	1.38095
>hg19:chr12:62653989:62654109:120:12	-1.50887	2.1142e-17	1.09627e-16	0.74914	0.4232
>hg19:chr10:96122409:96122529:120:5	1.10746	1.18692e-11	1.9929e-11	0.70314	1.10126
>hg19:chr20:62285101:62285221:120:3	1.89051	2.05067e-07	2.23859e-07	0.472016	1.85062
>hg19:chr13:49107218:49107338:120:16	-0.829388	8.1733e-17	3.72558e-16	1.0726	0.606785
>hg19:chr19:16653243:16653363:120:16	-1.42618	4.6847e-12	8.30644e-12	1.29452	0.574067
>hg19:chr15:74753590:74753710:120:8	-1.09363	1.17432e-12	2.29526e-12	1.82743	0.878163
>hg19:chr6:139695812:139695932:120:19	-1.33057	5.88734e-08	6.56923e-08	2.2414	0.926494
>hg19:chr19:14630858:14630978:120:0	1.86992	4.48435e-13	9.52519e-13	0.4793	1.08802
>hg19:chr7:115850941:115851061:120:12	-2.43819	1.06815e-14	3.09729e-14	1.91821	0.759005
>hg19:chr1:206785601:206785721:120:4	-1.95056	5.5187e-14	1.39391e-13	1.12422	0.537335
>hg19:chr9:38047578:38047698:120:0	-1.20674	3.34192e-13	7.23808e-13	1.32926	0.767168
>hg19:chr20:42086468:42086588:120:16	1.19748	6.62857e-23	1.35886e-21	0.321754	0.74086
>cg19690766:chr6:74019570:74019690:120:9	1.56393	2.21769e-13	5.00327e-13	0.375252	0.917347
>hg19:chr1:16212735:16212855:120:3	1.34891	2.18445e-10	3.10079e-10	0.56958	1.03429
>hg19:chr10:102826258:102826378:120:11	1.3191	4.85778e-06	5.04076e-06	1.06449	1.37553
>hg19:chr19:6531034:6531154:120:15	1.27433	3.28341e-11	5.17306e-11	1.07552	2.40914
>hg19:chr6:126307841:126307961:120:11	-1.33546	9.23366e-20	8.99389e-19	0.750332	0.336356
>hg19:chr5:130970966:130971086:120:11	-1.25144	2.45985e-15	8.16707e-15	3.01767	1.27362
>hg19:chr6:41681025:41681145:120:2	-1.03501	5.89414e-10	7.92025e-10	0.891616	0.639529
>hg19:chr10:75504039:75504159:120:10	-1.36327	3.43016e-16	1.37401e-15	3.34359	1.30018
>hg19:chr18:268085:268205:120:9	1.38541	9.12647e-29	6.73179e-27	1.45465	3.76188
>hg19:chr6:27198312:27198432:120:7	1.30381	1.46293e-09	1.86895e-09	0.491643	1.02002
>hg19:chr1:27286766:27286886:120:13	-0.92449	1.48398e-08	1.72009e-08	1.22162	0.858396
>hg19:chr17:8533950:8534070:120:13	-0.969574	3.59325e-10	4.94143e-10	1.73756	1.26142
>hg19:chr17:56591376:56591496:120:4	1.23962	5.04619e-05	5.1129e-05	0.559731	0.683768
>hg19:chr13:80915477:80915597:120:9	-1.20673	6.42622e-10	8.60899e-10	1.1195	0.645018
>hg19:chr1:108742809:108742929:120:22	2.15113	2.83109e-17	1.41796e-16	0.0268141	0.118692
>hg19:chr12:6198373:6198493:120:3	-0.966226	5.79314e-13	1.20582e-12	1.95063	1.32548
>hg19:chr9:131017760:131017880:120:1	-0.865058	2.30154e-10	3.25651e-10	1.22333	0.676945
>cg14106234:chr10:3805266:3805386:120:9	-0.950126	9.3741e-24	2.23331e-22	1.70413	0.888374
>hg19:chr21:32881949:32882069:120:0	-1.25668	9.73543e-07	1.03271e-06	1.49186	0.962894
>hg19:chr5:43313552:43313672:120:14	3.13094	1.43388e-19	1.29637e-18	0.320604	1.00773
>hg19:chr11:118809470:118809590:120:2	1.70505	3.08158e-16	1.24321e-15	0.655477	1.58899
>hg19:chr10:52177917:52178037:120:20	-1.42292	3.781e-14	9.8028e-14	1.1153	0.547604
>hg19:chr16:81557075:81557195:120:3	1.38571	8.55417e-11	1.28022e-10	0.668519	1.16328
>hg19:chr2:219774162:219774282:120:6	1.10688	3.94684e-11	6.15232e-11	0.635981	1.09004
>hg19:chr2:61991352:61991472:120:14	1.68704	2.97761e-15	9.64985e-15	0.990581	2.03508
>hg19:chr19:1508156:1508276:120:4	1.48409	0.000290893	0.000291886	0.71321	1.79994
>hg19:chr3:69135537:69135657:120:2	-1.81199	2.68559e-11	4.26186e-11	0.55701	0.232935
>hg19:chr12:33045369:33045489:120:0	1.64875	6.62019e-12	1.14989e-11	0.677256	1.47367
>hg19:chr11:63581417:63581537:120:6	1.67242	5.68127e-14	1.42883e-13	0.477135	0.673466
>hg19:chr1:178511813:178511933:120:17	1.29459	9.43992e-07	1.00196e-06	0.883274	1.97572
>hg19:chr3:10290150:10290270:120:16	-1.48261	5.60039e-10	7.54853e-10	3.03183	1.15974
>hg19:chr11:34706974:34707094:120:5	1.40051	4.34411e-12	7.73603e-12	0.458584	1.00643
>hg19:chr22:22292781:22292901:120:9	-0.903275	2.4108e-16	1.00006e-15	0.827447	0.63073
>hg19:chr14:68879634:68879754:120:1	2.26978	1.36541e-12	2.64239e-12	0.257162	1.12472
>hg19:chr19:13049062:13049182:120:12	-1.13628	7.27422e-10	9.66424e-10	0.524964	0.299622
>hg19:chr1:168148232:168148352:120:10	-1.06992	1.37944e-10	2.00656e-10	1.58226	0.909443
>hg19:chr1:27854571:27854691:120:14	-2.31224	1.53517e-26	6.93821e-25	0.774987	0.204508
>hg19:chr15:68564626:68564746:120:1	-1.40983	4.85663e-17	2.32039e-16	1.90998	1.46775
>hg19:chr11:96123058:96123178:120:8	-1.27235	1.4101e-06	1.48595e-06	0.937725	0.600601
>hg19:chr1:52607964:52608084:120:15	-1.45094	1.12258e-08	1.31328e-08	1.22347	0.812203
>hg19:chr16:1353518:1353638:120:4	-2.56719	4.03232e-19	3.27603e-18	0.906747	0.332395
>hg19:chr16:90039099:90039219:120:12	-1.22687	2.76171e-12	5.06122e-12	1.80049	1.06893
>hg19:chr7:155437178:155437298:120:14	-1.02622	2.516e-10	3.54289e-10	1.29618	0.814232
>hg19:chr19:3176813:3176933:120:1	2.78025	2.71993e-17	1.37399e-16	0.284173	1.20187
>hg19:chr19:47539088:47539208:120:8	3.28093	5.68196e-18	3.37282e-17	0.338078	0.896413
>hg19:chr3:40498869:40498989:120:13	-1.1866	1.38565e-12	2.67275e-12	1.28997	0.807083
>hg19:chr10:94608559:94608679:120:13	2.05389	1.10457e-15	3.97421e-15	0.564291	1.3712
>hg19:chrX:153284860:153284980:120:12	1.15443	2.35208e-08	2.6857e-08	0.926651	1.9826
>hg19:chr19:17450092:17450212:120:2	2.75902	1.56469e-16	6.82807e-16	0.565358	0.925755
>hg19:chr1:63833318:63833438:120:16	-0.8638	7.0073e-08	7.77462e-08	1.97561	1.35466
>hg19:chr4:40910996:40911116:120:0	1.53707	2.22793e-12	4.13893e-12	0.305664	0.683162
>hg19:chr5:77995837:77995957:120:1	-1.32488	2.02779e-08	2.32595e-08	1.26287	0.802231
>hg19:chr2:201171569:201171689:120:16	-1.01204	6.44142e-07	6.88673e-07	1.37276	1.03246
>hg19:chr12:108078818:108078938:120:4	1.23728	6.21191e-15	1.88496e-14	0.542874	1.0591
>hg19:chr14:74416898:74417018:120:13	-1.36505	1.63305e-11	2.69323e-11	1.91777	1.61828
>hg19:chr3:169940103:169940223:120:9	-1.72805	1.79771e-17	9.40463e-17	1.48679	0.721027
>hg19:chr8:101801296:101801416:120:1	-1.71116	8.29516e-12	1.41984e-11	2.29031	1.67745
>hg19:chr5:162887293:162887413:120:7	-1.28662	1.40034e-15	4.89753e-15	1.31339	0.751079
>hg19:chr1:26231934:26232054:120:11	2.16101	2.00976e-23	4.48507e-22	0.203152	0.762071
>hg19:chr11:47236367:47236487:120:9	-1.31188	1.00881e-14	2.9446e-14	0.981321	0.524355
>hg19:chr1:169455017:169455137:120:9	-1.54058	2.24937e-09	2.8145e-09	1.40538	0.897573
>hg19:chr2:220386099:220386219:120:2	1.70209	1.37502e-12	2.65807e-12	0.316099	0.742571
>hg19:chr17:38210629:38210749:120:4	-1.69904	6.20445e-10	8.31821e-10	1.29395	0.530595
>hg19:chr3:128902574:128902694:120:15	-1.1541	2.18108e-14	5.93403e-14	1.29803	0.692727
>hg19:chr13:34594197:34594317:120:3	-1.00973	1.18834e-11	1.99338e-11	1.32837	0.823151
>hg19:chr10:101804369:101804489:120:1	1.41478	7.26011e-10	9.65277e-10	0.254486	0.405461
>hg19:chr9:139462672:139462792:120:8	2.16312	4.02366e-17	1.95419e-16	0.49107	1.08748
>hg19:chr5:139038850:139038970:120:4	-1.21581	4.60038e-11	7.06488e-11	0.792674	0.452353
>hg19:chr1:43855435:43855555:120:11	2.26458	9.79238e-10	1.28166e-09	1.06992	2.09595
>hg19:chr10:72393775:72393895:120:1	1.87207	6.4502e-14	1.61072e-13	0.482275	1.75002
>hg19:chr15:64995685:64995805:120:3	1.64528	2.30687e-13	5.17431e-13	0.424776	0.935196
>hg19:chr6:161412847:161412967:120:16	-0.929269	5.8682e-14	1.47374e-13	1.0694	0.628835
>hg19:chr2:85838951:85839071:120:13	-1.66137	4.14458e-14	1.0667e-13	0.83256	0.444629
>hg19:chr10:14880624:14880744:120:18	-1.25842	8.68248e-09	1.02733e-08	2.03888	0.938477
>hg19:chr1:70671311:70671431:120:12	-1.05514	3.05607e-15	9.88597e-15	2.54402	1.31452
>hg19:chr14:65704860:65704980:120:2	2.04486	2.29692e-16	9.64161e-16	0.247291	0.598156
>hg19:chr1:222885655:222885775:120:9	-1.15828	3.6777e-13	7.9264e-13	0.557044	0.319267
>hg19:chr20:5378126:5378246:120:1	1.18273	4.82498e-12	8.5406e-12	0.679158	1.2322
>hg19:chr5:115420618:115420738:120:16	-1.95996	1.5672e-12	2.987e-12	1.64051	0.91242
>hg19:chr1:202857964:202858084:120:14	-1.74384	5.83618e-17	2.73648e-16	2.05963	0.977046
>hg19:chr14:105332068:105332188:120:15	1.2133	0.00021674	0.000217728	0.892878	1.81141
>hg19:chrX:40035187:40035307:120:7	1.46421	2.3415e-13	5.23866e-13	0.432562	0.733319
>hg19:chr5:89825207:89825327:120:8	1.45484	5.09656e-09	6.16272e-09	0.572528	1.39891
>hg19:chr17:63053211:63053331:120:14	2.24114	8.26089e-14	2.0085e-13	0.392421	0.998337
>hg19:chr20:49157403:49157523:120:0	1.3479	9.94744e-16	3.63845e-15	0.490358	0.814437
>hg19:chr8:6405310:6405430:120:3	-1.15568	3.50648e-09	4.29003e-09	0.674014	0.399906
>hg19:chr14:50528427:50528547:120:1	2.24303	3.70904e-11	5.80216e-11	0.630168	1.55911
>hg19:chr19:36505513:36505633:120:3	-1.42539	8.27095e-14	2.0085e-13	1.88252	1.25456
>hg19:chr7:100143346:100143466:120:1	-1.2686	2.83237e-10	3.95679e-10	2.25111	1.12279
>hg19:chr1:27998818:27998938:120:2	-1.35518	7.57411e-16	2.85935e-15	1.63226	0.839438
>hg19:chr19:49199556:49199676:120:1	2.47594	7.12732e-14	1.75495e-13	0.458456	1.22834
>hg19:chr14:103018932:103019052:120:3	-1.78184	2.51545e-09	3.12526e-09	1.88058	0.783881
>hg19:chr1:31628276:31628396:120:15	-1.64946	5.20807e-28	3.06061e-26	0.97294	0.316666
>hg19:chr15:49462432:49462552:120:6	2.07947	1.12025e-09	1.45865e-09	0.875941	1.93716
>hg19:chr19:51228565:51228685:120:15	2.21927	9.57637e-15	2.79986e-14	1.28546	3.42216
>hg19:chr8:74847739:74847859:120:1	1.60383	5.89486e-06	6.10613e-06	0.496064	1.04136
>cg06075311:chr10:105210877:105210997:120:5	2.11764	3.84756e-14	9.94611e-14	0.618211	1.86196
>hg19:chr19:49649369:49649489:120:6	2.81194	1.24427e-19	1.14851e-18	0.280162	1.1699
>hg19:chr16:28223489:28223609:120:8	-1.76839	1.03084e-15	3.73177e-15	3.07221	1.13409
>hg19:chr1:93811378:93811498:120:10	-1.69448	8.01625e-22	1.31184e-20	2.09255	0.654396
>hg19:chr1:33896283:33896403:120:21	2.32376	2.6554e-20	2.88979e-19	0.0584999	0.293673
>hg19:chr15:57211287:57211407:120:24	2.41066	1.60799e-20	1.84083e-19	0.0767773	0.405996
>hg19:chr17:46550054:46550174:120:1	-1.26373	2.0279e-18	1.34406e-17	2.37412	1.08334
>hg19:chr10:127589546:127589666:120:2	2.16538	5.66149e-14	1.42589e-13	0.233863	0.531449
>hg19:chr14:64971155:64971275:120:10	2.24176	2.85088e-13	6.26695e-13	0.574083	2.26058
>hg19:chr11:44972180:44972300:120:17	-1.52141	7.05296e-10	9.39862e-10	2.18881	0.946213
>hg19:chr3:156806813:156806933:120:9	2.10706	5.08881e-24	1.35933e-22	0.299814	1.00148
>hg19:chr9:98189285:98189405:120:13	1.4047	7.14204e-09	8.50196e-09	0.701244	1.59581
>hg19:chr3:135684885:135685005:120:15	1.98089	9.077e-15	2.67559e-14	0.513081	0.630112
>hg19:chr17:79283078:79283198:120:8	3.22805	6.55762e-23	1.35886e-21	0.339414	1.27426
>hg19:chr4:89300367:89300487:120:9	-1.32266	1.13278e-11	1.90927e-11	1.23265	0.779968
>hg19:chr19:51870305:51870425:120:9	1.36844	8.87041e-06	9.14e-06	0.728089	0.977015
>hg19:chr6:24721006:24721126:120:15	1.40126	8.32025e-10	1.09795e-09	0.563586	0.939879
>hg19:chr16:69556787:69556907:120:1	1.8514	1.58419e-15	5.43372e-15	1.0674	2.27895
>hg19:chr3:50378222:50378342:120:12	1.47713	8.41456e-15	2.49745e-14	0.555289	1.4309
>hg19:chr5:114961734:114961854:120:14	-1.60576	3.15529e-13	6.88462e-13	1.30175	0.533439
>hg19:chr11:47207481:47207601:120:10	-2.09742	4.8054e-15	1.49154e-14	2.11548	0.690559
>hg19:chr20:50149908:50150028:120:2	-1.87994	9.76682e-10	1.27926e-09	3.38152	1.5353
>hg19:chr7:148469687:148469807:120:2	1.84972	2.62727e-08	2.98639e-08	0.539494	1.23031
>hg19:chr8:144366385:144366505:120:6	-2.00497	7.77312e-13	1.5626e-12	0.949347	0.782944
>hg19:chr1:11741147:11741267:120:20	-1.04706	1.11538e-19	1.06292e-18	1.51008	0.735674
>hg19:chr12:50222366:50222486:120:9	-0.929873	8.20138e-07	8.7313e-07	2.28988	1.23514
>hg19:chr16:1140300:1140420:120:7	-2.16757	6.65314e-16	2.53885e-15	0.784491	0.527956
>cg20911180:chr11:76411735:76411855:120:2	-1.30676	0.000151732	0.000152511	0.940908	0.407071
>hg19:chr1:249167658:249167778:120:6	1.85599	1.2391e-19	1.14851e-18	0.38128	0.692844
>hg19:chr12:116971376:116971496:120:2	1.22698	0.000604918	0.000606294	0.743993	1.53001
>hg19:chr2:68384720:68384840:120:7	-1.65034	2.69261e-12	4.93972e-12	1.34845	0.686272
>hg19:chr11:14521397:14521517:120:8	-1.15222	6.34896e-16	2.44928e-15	1.3805	0.739795
>hg19:chr3:184080650:184080770:120:12	-2.17809	1.02712e-28	6.73179e-27	4.34024	0.958401
>hg19:chr16:19079084:19079204:120:14	-0.984212	9.90215e-13	1.95754e-12	2.08747	1.05921
>hg19:chr6:170122941:170123061:120:3	1.35518	2.20988e-08	2.52988e-08	0.849347	1.71576
>hg19:chr2:96874359:96874479:120:11	1.40154	3.6835e-13	7.92919e-13	0.609593	1.2255
>hg19:chr1:150898748:150898868:120:11	-1.0846	1.29374e-11	2.15583e-11	1.61161	0.824398
>hg19:chr1:95112016:95112136:120:2	1.73455	1.35706e-07	1.49158e-07	1.05053	2.11663
>hg19:chr6:130069546:130069666:120:3	-0.979318	2.16707e-16	9.20614e-16	1.88154	1.08917
>hg19:chr8:146012775:146012895:120:13	2.11604	3.7422e-16	1.48928e-15	0.34221	1.0585
>hg19:chr10:71992892:71993012:120:18	-0.895353	9.97218e-16	3.63995e-15	1.58237	0.868898
>hg19:chr5:176560873:176560993:120:12	-1.31359	7.25764e-13	1.47072e-12	0.912158	0.448376
>hg19:chr20:5046833:5046953:120:0	-1.00931	2.14414e-15	7.18653e-15	0.960452	0.724299
>hg19:chr12:46849815:46849935:120:1	1.32204	1.88763e-11	3.06717e-11	0.772902	1.61049
>hg19:chr2:220144172:220144292:120:12	-1.35833	1.64419e-09	2.0869e-09	1.51968	0.580676
>hg19:chr3:9944504:9944624:120:3	-1.55976	5.10801e-14	1.29574e-13	1.36398	0.700852
>hg19:chr6:31466036:31466156:120:14	-1.13047	8.99219e-05	9.08495e-05	4.61232	2.87804
>hg19:chr3:133292877:133292997:120:11	-0.950577	4.30853e-05	4.36799e-05	3.12278	2.50932
>hg19:chr14:36277430:36277550:120:2	-1.61884	3.55112e-11	5.56006e-11	1.87374	0.717009
>hg19:chr2:69366340:69366460:120:0	1.19	1.50634e-13	3.49891e-13	0.531436	1.03275
>hg19:chr19:46272714:46272834:120:12	1.55308	1.78082e-10	2.55875e-10	0.277471	0.681709
>hg19:chr1:11072785:11072905:120:13	-1.88867	2.5282e-10	3.55723e-10	2.09121	1.143
>hg19:chr6:35149908:35150028:120:8	-1.11348	2.45228e-08	2.79468e-08	1.11737	0.543896
>hg19:chr11:100623988:100624108:120:1	2.03428	1.68465e-12	3.17651e-12	0.901491	1.35204
>hg19:chr17:73851535:73851655:120:4	2.82356	2.06352e-18	1.35746e-17	0.46726	1.75771
>hg19:chr7:116312131:116312251:120:14	1.86563	2.39321e-11	3.83567e-11	0.483763	1.0551
>hg19:chr4:114683248:114683368:120:12	-0.856538	2.23783e-05	2.28713e-05	1.08001	0.938399
>hg19:chr11:448340:448460:120:5	1.58078	2.3279e-12	4.31101e-12	0.759014	1.56943
>hg19:chr15:22892603:22892723:120:13	-1.19423	3.06897e-22	5.41059e-21	2.7885	1.15922
>hg19:chr14:73525164:73525284:120:15	-1.01824	1.26801e-09	1.63414e-09	1.36923	0.771834
>hg19:chr19:33545640:33545760:120:4	-2.26927	5.54374e-20	5.71556e-19	0.826971	0.393815
>hg19:chr5:132166005:132166125:120:15	1.32316	5.79441e-07	6.21006e-07	0.92805	2.07965
>hg19:chr17:70611218:70611338:120:0	1.25548	2.21926e-13	5.00327e-13	0.58493	1.06825
>hg19:chr3:110133970:110134090:120:1	-1.40249	2.43864e-11	3.90493e-11	1.64098	0.785389
>hg19:chr1:156470691:156470811:120:13	-1.07215	3.93571e-12	7.06584e-12	1.08548	0.640163
>hg19:chr17:8113583:8113703:120:7	-1.03488	8.80956e-10	1.15732e-09	1.28998	0.715686
>hg19:chr3:194040409:194040529:120:6	-1.97092	2.65681e-16	1.08929e-15	2.18283	1.26173
>hg19:chrX:135579363:135579483:120:18	-1.01527	3.97578e-05	4.03762e-05	1.61121	0.956695
>hg19:chr1:157015669:157015789:120:18	2.06533	6.39117e-08	7.10892e-08	0.445726	1.35424
>hg19:chr11:67888525:67888645:120:18	-1.0537	2.65261e-06	2.77705e-06	1.10278	0.61601
>hg19:chr17:80316952:80317072:120:0	-1.39316	1.7819e-11	2.9196e-11	3.16808	1.48915
>hg19:chr18:22006709:22006829:120:8	-1.03719	6.69508e-14	1.65778e-13	1.04006	0.617657
>hg19:chr9:97489209:97489329:120:5	-0.957873	6.21313e-12	1.08264e-11	0.823384	0.605325
>hg19:chr9:31848779:31848899:120:7	-3.36779	4.1542e-17	2.01205e-16	1.99757	0.686815
>hg19:chr4:6784544:6784664:120:20	2.3891	3.78629e-21	5.01897e-20	0.0480099	0.250305
>cg00368987:chr19:57703304:57703424:120:11	-1.20545	1.05879e-08	1.2436e-08	4.38692	2.69321
>hg19:chr22:25348796:25348916:120:12	-0.847339	2.1725e-09	2.72412e-09	1.61611	0.914086
>hg19:chr16:4994739:4994859:120:1	1.71059	1.18911e-13	2.80642e-13	0.056779	0.097772
>hg19:chr22:35653651:35653771:120:10	-2.24748	1.11649e-11	1.8836e-11	2.61858	0.753612
>cg22615730:chr2:69997165:69997285:120:3	-2.28467	1.38545e-15	4.85597e-15	2.27073	0.87843
>hg19:chr7:39989607:39989727:120:15	-0.913879	5.50837e-10	7.43588e-10	1.28916	0.729107
>hg19:chr19:50360712:50360832:120:1	1.57311	8.65826e-11	1.2936e-10	0.457081	0.861661
>hg19:chr7:105752643:105752763:120:11	-1.49002	2.49596e-10	3.51749e-10	1.47728	0.562898
>hg19:chr19:7982687:7982807:120:18	-1.13877	2.27992e-07	2.48423e-07	1.36123	0.724677
>hg19:chr14:51422421:51422541:120:0	-1.35954	3.57568e-21	4.7757e-20	1.26271	0.632941
>hg19:chr1:154955658:154955778:120:4	1.25917	3.56775e-15	1.13948e-14	0.950238	1.583
>hg19:chr5:154317583:154317703:120:14	-1.7691	7.5607e-10	9.99964e-10	2.28653	1.11375
>hg19:chr10:29948188:29948308:120:2	-1.58417	6.88304e-10	9.19999e-10	1.57703	0.569021
>hg19:chr6:33228360:33228480:120:1	1.49277	2.26016e-13	5.08897e-13	0.400598	0.867518
>hg19:chr5:32444344:32444464:120:14	-1.53898	1.0469e-06	1.10919e-06	1.64286	0.689689
>hg19:chr19:1026344:1026464:120:9	1.61543	1.25613e-05	1.28978e-05	0.602774	0.80612
>hg19:chr20:45946105:45946225:120:3	-3.56075	6.05081e-30	5.92644e-28	18.6144	1.6493
>hg19:chr16:4524399:4524519:120:13	-1.23063	9.40635e-15	2.7593e-14	1.9544	1.04231
>hg19:chrX:9834341:9834461:120:1	1.71811	2.32963e-16	9.73254e-16	0.622039	1.45675
>hg19:chr9:140330445:140330565:120:5	-2.72537	8.29011e-17	3.75719e-16	1.88096	0.693286
>hg19:chr19:10530702:10530822:120:11	2.74159	6.44782e-18	3.70277e-17	0.278138	1.01201
>hg19:chr17:79779660:79779780:120:3	1.49162	8.67083e-19	6.45008e-18	0.431129	0.835106
>hg19:chr6:157956633:157956753:120:5	1.58564	3.10191e-15	9.99755e-15	0.405691	1.07073
>hg19:chr16:21312592:21312712:120:5	-1.19449	1.83528e-11	2.99315e-11	1.03837	0.530602
>hg19:chr17:73401413:73401533:120:14	-1.55169	1.53846e-08	1.7809e-08	1.29374	0.550969
>hg19:chr16:377529:377649:120:3	1.7495	8.35531e-16	3.10768e-15	0.326132	0.933864
>hg19:chr19:39602706:39602826:120:2	1.30533	1.48904e-09	1.89681e-09	0.771164	1.00459
>hg19:chr1:156308191:156308311:120:15	1.14016	2.35489e-09	2.9382e-09	0.651085	0.954508
>hg19:chr17:74868622:74868742:120:4	1.30686	1.65577e-13	3.82585e-13	0.424298	0.802848
>hg19:chr17:77962087:77962207:120:2	-1.43406	1.18159e-11	1.98774e-11	1.18146	0.797761
>hg19:chr1:115053509:115053629:120:18	1.35239	2.44807e-06	2.56444e-06	0.769131	1.57826
>hg19:chr17:17109377:17109497:120:16	-2.17433	8.36565e-18	4.72713e-17	2.53469	0.77513
>hg19:chr3:53289437:53289557:120:8	-1.61774	7.26171e-17	3.34266e-16	1.11043	0.361858
>hg19:chr10:103813859:103813979:120:4	1.29299	1.4149e-12	2.72321e-12	0.518133	1.14087
>hg19:chr19:2495467:2495587:120:6	-1.50822	2.27131e-14	6.16048e-14	3.617	1.86846
>hg19:chr1:23345901:23346021:120:23	1.45309	1.02312e-14	2.98142e-14	0.656732	1.59135
>hg19:chr3:184032616:184032736:120:15	-1.83666	5.26868e-17	2.49638e-16	1.87081	0.70128
>cg21886042:chr13:112075976:112076096:120:5	-0.913934	6.09202e-10	8.17369e-10	1.56492	0.927706
>hg19:chrX:46039729:46039849:120:1	1.24258	2.05152e-05	2.09793e-05	0.959217	1.58047
>hg19:chr5:124078644:124078764:120:0	1.25852	1.13501e-19	1.07582e-18	0.42579	1.0212
>hg19:chr22:37957438:37957558:120:12	-2.26903	6.66534e-12	1.15659e-11	1.45143	0.988146
>hg19:chr8:117886650:117886770:120:16	-2.51329	1.6468e-18	1.11238e-17	0.911752	0.397892
>hg19:chr1:93250638:93250758:120:13	2.62461	9.41613e-13	1.87155e-12	0.313887	1.02505
>hg19:chr17:79495036:79495156:120:11	-1.24034	1.90051e-11	3.08243e-11	1.58211	0.858286
>hg19:chr6:52442167:52442287:120:11	-1.42101	1.07872e-16	4.83913e-16	1.53756	0.89531
>hg19:chr12:48152947:48153067:120:10	-1.28487	7.21204e-11	1.08581e-10	1.04008	0.469974
>hg19:chr22:22192226:22192346:120:0	-2.28136	8.80851e-12	1.50333e-11	1.14101	0.302598
>hg19:chr7:92264425:92264545:120:1	-1.31321	1.74258e-07	1.90463e-07	1.03678	0.491451
>hg19:chr19:50887398:50887518:120:7	-1.15326	5.97629e-15	1.82287e-14	0.855713	0.382451
>hg19:chr15:91413010:91413130:120:0	-1.65584	4.71399e-10	6.38426e-10	1.33464	0.72067
>hg19:chr4:100484657:100484777:120:8	1.50097	2.8368e-16	1.15237e-15	0.579021	1.02369
>hg19:chr3:58223489:58223609:120:13	-3.06028	2.48579e-14	6.70098e-14	1.27937	0.299326
>hg19:chr16:89410312:89410432:120:6	-1.34146	1.96775e-09	2.48329e-09	1.41052	0.839495
>hg19:chr5:89705255:89705375:120:5	1.40273	4.73705e-19	3.79323e-18	0.451105	0.722391
>cg24524396:chr6:53213959:53214079:120:6	1.11251	1.27155e-10	1.86191e-10	0.679344	0.973243
>hg19:chr2:239335325:239335445:120:9	1.82193	5.02953e-33	9.85228e-31	0.91465	3.20829
>hg19:chr2:234776763:234776883:120:4	-0.935261	1.0242e-09	1.33951e-09	1.31895	0.939112
>hg19:chr1:111992239:111992359:120:8	-1.01758	1.47911e-13	3.44021e-13	1.05332	0.650057
>hg19:chr14:91526901:91527021:120:15	1.60205	1.2358e-12	2.40742e-12	0.473755	1.12196
>hg19:chr1:198126319:198126439:120:17	1.67852	1.83541e-26	7.89224e-25	1.17145	3.75008
>hg19:chr19:45873754:45873874:120:14	1.23106	4.65765e-09	5.64749e-09	0.666005	1.16695
>cg14179401:chr17:46550047:46550167:120:2	-2.5301	7.03536e-38	6.20167e-35	5.12206	0.911788
>hg19:chr2:37423858:37423978:120:14	-1.33336	3.30188e-10	4.56566e-10	1.63716	0.850287
>hg19:chr7:86668794:86668914:120:1	-1.63041	5.64239e-13	1.17583e-12	1.85116	1.08029
>hg19:chr19:50979926:50980046:120:7	-2.75065	1.22543e-24	3.60071e-23	1.17449	0.193495
>hg19:chr10:82231347:82231467:120:1	1.50086	4.19707e-10	5.72269e-10	0.313875	0.782494
>hg19:chr1:154297499:154297619:120:4	-0.830319	0.000105047	0.000105948	0.984442	0.904518
>hg19:chr11:46403783:46403903:120:10	2.11224	6.68068e-16	2.54385e-15	0.488958	1.34822
>hg19:chr12:64312031:64312151:120:1	2.59652	8.79481e-27	4.19061e-25	0.100436	0.446257
>hg19:chr5:14186010:14186130:120:2	-0.868412	1.16562e-05	1.19755e-05	1.42482	0.888564
>hg19:chr2:157256917:157257037:120:10	-2.26911	1.40286e-15	4.89753e-15	1.05704	0.412421
>hg19:chr12:93772167:93772287:120:15	-0.94575	5.22295e-12	9.18052e-12	1.18034	0.734338
>cg05389236:chr6:36635027:36635147:120:6	-1.45412	1.95708e-28	1.18977e-26	14.2191	5.19607
>hg19:chr16:30798316:30798436:120:7	1.58065	1.99463e-12	3.7212e-12	0.489989	0.790481
>hg19:chr13:77601062:77601182:120:17	1.36958	8.96835e-08	9.91298e-08	0.768066	1.57259
>hg19:chr13:45563649:45563769:120:9	-1.21726	7.47221e-10	9.89745e-10	2.56308	1.51286
>hg19:chr11:66774227:66774347:120:0	-1.10626	1.07996e-13	2.5591e-13	1.28819	0.83977
>hg19:chr13:20533644:20533764:120:6	-1.26294	1.12877e-14	3.26232e-14	0.990408	0.552895
>cg16867777:chr21:32932013:32932133:120:4	1.87209	2.81208e-15	9.18091e-15	0.648206	1.32247
>hg19:chr11:63606381:63606501:120:14	1.25147	4.47791e-14	1.14414e-13	0.866219	1.94602
>hg19:chrX:63425744:63425864:120:8	-2.00949	3.2088e-13	6.9841e-13	1.00867	0.41946
>hg19:chr15:58624488:58624608:120:3	-0.896798	2.45432e-10	3.46434e-10	2.36953	1.43896
>hg19:chr20:44044893:44045013:120:11	-1.48305	8.75162e-11	1.30644e-10	1.52029	1.0347
>hg19:chr6:36410760:36410880:120:22	2.00354	1.2435e-16	5.53609e-16	0.109537	0.445321
>hg19:chr5:131746694:131746814:120:19	-1.45465	7.00197e-08	7.7736e-08	0.910395	0.582096
>hg19:chr5:16870801:16870921:120:3	-1.54375	6.10278e-15	1.85504e-14	1.16547	0.662586
>hg19:chr19:1812771:1812891:120:3	-1.09595	4.93534e-08	5.52795e-08	0.704909	0.504286
>hg19:chr3:33481872:33481992:120:19	-1.31063	4.16843e-06	4.33055e-06	1.83796	1.02026
>hg19:chr6:4126475:4126595:120:1	-2.05208	1.90602e-19	1.66352e-18	1.58158	0.476352
>hg19:chr5:133913002:133913122:120:0	2.24274	1.34584e-18	9.41557e-18	0.285497	0.976521
>cg03679565:chr5:1882715:1882835:120:15	-2.3412	4.99255e-17	2.37888e-16	1.0726	0.394681
>hg19:chr17:48104997:48105117:120:4	-1.51371	3.69379e-07	3.98785e-07	1.18436	0.729405
>hg19:chr12:13025139:13025259:120:2	-1.82008	2.54927e-13	5.63909e-13	5.02458	2.265
>hg19:chr1:24373331:24373451:120:1	-2.42336	5.47496e-19	4.32841e-18	0.64796	0.223868
>hg19:chr19:40030333:40030453:120:12	2.03399	1.69979e-09	2.15128e-09	0.581341	2.10768
>hg19:chr13:31191405:31191525:120:3	-1.88843	2.28692e-16	9.62252e-16	1.12441	0.572621
>hg19:chr2:37898889:37899009:120:15	1.37028	2.16163e-11	3.4867e-11	0.773934	1.66899
>hg19:chr3:69062640:69062760:120:12	-0.892581	5.39994e-09	6.52062e-09	2.80462	1.63343
>hg19:chr1:160990692:160990812:120:7	1.41177	2.72119e-08	3.09114e-08	0.693609	1.57395
>hg19:chr1:151031703:151031823:120:8	1.29864	1.45516e-12	2.7946e-12	0.603154	1.15567
>hg19:chr6:26313053:26313173:120:4	2.64156	1.47123e-19	1.32336e-18	0.328284	1.02821
>hg19:chr19:35600651:35600771:120:6	-1.91226	2.25632e-10	3.19766e-10	1.16136	0.542212
>hg19:chr19:4812918:4813038:120:3	-0.865365	2.29507e-14	6.21537e-14	1.13967	0.628906
>hg19:chr4:144105949:144106069:120:7	-2.05424	3.18773e-23	6.93822e-22	1.50649	0.358854
>hg19:chr22:46035257:46035377:120:1	2.07447	9.26322e-21	1.11857e-19	0.371964	1.5862

## Sheet: SW480
Table S4. Methyl-STARR-seq results of 4 cell lines
Same as above.
methyl-CG-locus	log2(plus/minus)	pvalue	padjust	minus EAS	Plus EAS
>hg19:chr20:39657016:39657136:120:9	2.39771	5.52925e-19	1.01374e-18	0.423812	0.768319
>hg19:chr5:134475656:134475776:120:0	-3.22308	1.49164e-31	2.8021e-30	3.3186	0.34372
>hg19:chr6:158254869:158254989:120:1	-4.04765	1.15608e-29	1.51388e-28	3.53281	0.178314
>hg19:chr16:81129639:81129759:120:14	3.17603	3.10735e-18	5.26898e-18	0.399164	2.46185
>hg19:chr11:62657339:62657459:120:3	1.60861	9.72785e-19	1.73563e-18	0.643964	1.19577
>hg19:chr6:28048509:28048629:120:3	3.20193	1.72882e-16	2.49117e-16	0.548033	4.30989
>hg19:chr10:135075046:135075166:120:12	2.5596	2.35089e-10	2.49483e-10	0.372691	1.39183
>hg19:chr19:900871:900991:120:5	3.45601	1.1735e-18	2.07722e-18	0.723878	4.53049
>hg19:chr11:4115901:4116021:120:11	1.4574	7.52201e-12	8.33765e-12	0.568033	1.23895
>hg19:chr14:55658239:55658359:120:10	3.41302	6.50325e-20	1.3574e-19	0.433852	1.03207
>hg19:chr6:26189070:26189190:120:12	2.62809	3.04265e-21	7.82023e-21	0.177331	0.624609
>hg19:chr3:129514580:129514700:120:2	2.33047	2.37816e-14	2.9707e-14	0.65077	1.32548
>hg19:chr16:67241403:67241523:120:1	-4.58292	6.35492e-26	4.00026e-25	5.61216	0.236567
>hg19:chr12:123942864:123942984:120:7	-2.7468	2.80604e-20	6.21102e-20	2.18451	0.985522
>hg19:chr16:14724105:14724225:120:14	-1.72646	5.82462e-20	1.22358e-19	1.42442	0.53114
>hg19:chr1:161500712:161500832:120:8	-2.4615	9.40465e-18	1.51182e-17	1.39084	0.447146
>hg19:chrX:49022721:49022841:120:8	3.71311	2.06219e-32	4.68301e-31	0.162538	2.1087
>hg19:chr7:135194568:135194688:120:11	2.14701	1.19302e-18	2.10865e-18	0.397604	1.10502
>hg19:chr17:79935263:79935383:120:16	1.55868	2.56448e-09	2.67326e-09	0.731546	1.21035
>hg19:chr1:204386615:204386735:120:1	2.92618	6.08908e-32	1.22054e-30	0.305243	1.64094
>hg19:chr16:67563514:67563634:120:4	2.7241	5.85679e-19	1.06997e-18	0.30472	0.883816
>hg19:chr11:34937731:34937851:120:9	-2.78973	1.8771e-20	4.28164e-20	2.11156	0.62533
>hg19:chrX:135435866:135435986:120:1	3.77049	2.22891e-21	5.85456e-21	0.567813	2.3336
>hg19:chr4:140099082:140099202:120:20	2.04547	7.47768e-11	8.04254e-11	0.103273	0.239024
>hg19:chr7:120591053:120591173:120:14	3.25099	1.61288e-20	3.71201e-20	0.260081	0.972869
>hg19:chr3:57542029:57542149:120:13	1.48427	2.00012e-09	2.088e-09	1.00186	0.884994
>hg19:chr16:30583162:30583282:120:5	2.19547	6.2809e-15	8.1181e-15	0.662037	2.0637
>cg19536401:chr19:6504737:6504857:120:4	1.79333	1.07276e-10	1.14966e-10	0.248942	0.622513
>cg10243676:chr1:40024911:40025031:120:4	3.33779	1.74181e-24	8.08489e-24	0.55883	2.6519
>hg19:chr16:71518317:71518437:120:10	2.06992	2.23671e-18	3.84579e-18	1.02412	1.57958
>hg19:chr6:29910234:29910354:120:13	3.27142	4.17171e-19	7.76353e-19	0.302819	0.800786
>hg19:chr7:56173347:56173467:120:3	3.05096	2.57593e-17	3.97354e-17	0.40934	0.818814
>hg19:chr19:19174381:19174501:120:13	1.75433	9.9668e-07	1.00283e-06	0.226612	0.638994
>hg19:chr15:90544776:90544896:120:15	1.73835	4.11565e-31	7.0995e-30	0.0623914	0.204287
>hg19:chrX:114795529:114795649:120:11	-3.235	8.95863e-17	1.32387e-16	1.24117	0.205202
>hg19:chr6:42897133:42897253:120:14	-2.07483	1.22107e-13	1.46724e-13	0.607279	0.265072
>hg19:chr1:36851216:36851336:120:13	2.67015	1.70252e-14	2.14715e-14	0.336287	1.91234
>hg19:chr19:18169221:18169341:120:4	3.05511	1.31249e-25	7.61932e-25	0.2445	1.81608
>hg19:chr19:18548341:18548461:120:12	-1.78697	5.63356e-07	5.67787e-07	0.61359	0.252323
>hg19:chr19:46406320:46406440:120:7	1.22487	3.2363e-19	6.12438e-19	0.428765	0.747048
>hg19:chr17:37856470:37856590:120:9	1.51063	1.16094e-14	1.48131e-14	0.568544	1.45171
>hg19:chr17:62709041:62709161:120:2	-1.44389	7.95665e-18	1.28539e-17	1.15312	0.589748
>hg19:chr10:33247107:33247227:120:15	-2.45764	7.2427e-17	1.07874e-16	2.01014	0.470487
>hg19:chr9:4662437:4662557:120:12	2.76684	4.91156e-12	5.47628e-12	0.888438	2.70843
>hg19:chr14:103018932:103019052:120:3	-3.03115	1.1813e-21	3.25287e-21	1.97036	0.422903
>hg19:chr11:65411557:65411677:120:3	3.32169	5.96473e-21	1.45985e-20	0.143001	1.03568
>hg19:chr16:27264806:27264926:120:0	2.41795	7.16072e-20	1.48598e-19	0.295116	0.743814
>hg19:chr11:108093566:108093686:120:16	2.58553	1.20174e-12	1.37539e-12	0.478563	0.953767
>hg19:chr6:46961567:46961687:120:2	3.18171	6.85157e-25	3.39082e-24	0.23738	1.80594
>hg19:chr8:145698003:145698123:120:16	1.54612	5.6603e-20	1.19255e-19	0.489444	1.27502
>hg19:chr9:104249166:104249286:120:13	5.43473	9.67894e-31	1.57141e-29	0.370151	1.99893
>hg19:chr2:18741720:18741840:120:14	1.74294	7.86221e-14	9.54317e-14	0.586325	1.46908
>hg19:chrX:9875562:9875682:120:1	-2.78317	4.3763e-13	5.11638e-13	2.05878	0.592993
>hg19:chr1:156066258:156066378:120:4	2.31913	2.50505e-16	3.56954e-16	0.373615	0.987687
>hg19:chr11:67764478:67764598:120:3	-2.91294	1.4477e-19	2.88735e-19	0.580482	0.141542
>hg19:chrX:102942854:102942974:120:7	-2.68421	2.27138e-16	3.24302e-16	1.99019	0.563429
>hg19:chr10:70360024:70360144:120:3	-2.44063	3.32834e-17	5.08607e-17	1.9334	0.801902
>hg19:chr3:14361564:14361684:120:1	1.66434	9.50745e-12	1.04865e-11	0.644935	1.35012
>hg19:chr5:132073140:132073260:120:14	2.73807	5.67085e-19	1.03811e-18	0.452334	1.55936
>hg19:chr1:75198953:75199073:120:5	4.32213	2.35025e-20	5.27704e-20	1.63157	6.93311
>hg19:chr4:154387804:154387924:120:14	-2.05358	3.36269e-18	5.68583e-18	2.14268	1.07127
>hg19:chr19:50832829:50832949:120:6	-2.79816	3.20654e-18	5.42948e-18	1.24396	0.461857
>hg19:chr16:15737482:15737602:120:4	2.82175	1.58883e-22	4.98316e-22	0.242385	0.884706
>hg19:chr10:129924296:129924416:120:14	-3.15679	1.44762e-25	8.25765e-25	1.59556	0.181471
>hg19:chr10:75255471:75255591:120:10	-3.3279	2.43392e-21	6.36974e-21	0.964338	0.194856
>hg19:chr13:111607739:111607859:120:2	-3.07875	6.94729e-22	1.98593e-21	2.14282	0.527562
>hg19:chr1:222639050:222639170:120:3	1.66426	4.05826e-18	6.80104e-18	0.93728	2.24706
>hg19:chr3:177076621:177076741:120:1	-2.72958	1.83981e-16	2.64367e-16	0.540042	0.134558
>hg19:chr16:75143039:75143159:120:2	-4.18619	2.49524e-27	2.12154e-26	1.69554	0.184761
>hg19:chr16:3174421:3174541:120:11	2.29255	1.35655e-19	2.71159e-19	0.426068	0.866309
>hg19:chr1:117664686:117664806:120:8	3.82356	2.6138e-25	1.40878e-24	0.685196	1.6047
>hg19:chr3:98620554:98620674:120:17	2.93364	2.156e-22	6.65154e-22	0.101269	1.09443
>hg19:chr4:7045487:7045607:120:15	2.73864	4.55953e-22	1.34247e-21	0.461737	1.41535
>hg19:chr3:105088406:105088526:120:7	1.09936	5.45892e-09	5.63968e-09	1.04641	1.8879
>hg19:chr11:805229:805349:120:14	3.70131	7.2345e-20	1.49956e-19	0.469969	1.19955
>hg19:chr12:56473340:56473460:120:9	-3.23332	1.1113e-19	2.24386e-19	1.12926	0.209198
>hg19:chr8:54755612:54755732:120:10	3.90694	2.20148e-19	4.25588e-19	0.777228	1.42802
>hg19:chr19:796821:796941:120:14	1.21092	5.40651e-15	7.00309e-15	0.413879	0.77428
>hg19:chr16:3767366:3767486:120:17	2.02781	6.92429e-16	9.55184e-16	0.138251	0.587446
>hg19:chr1:115300314:115300434:120:6	3.01315	1.85271e-26	1.306e-25	0.0945869	0.746777
>hg19:chr7:129845034:129845154:120:6	2.75758	5.20355e-21	1.28495e-20	0.533378	1.49364
>hg19:chr5:172483662:172483782:120:13	3.76179	6.30617e-23	2.14266e-22	0.418566	1.04849
>cg18210732:chr11:69518485:69518605:120:14	-1.32191	9.59546e-16	1.31156e-15	1.15084	0.693804
>hg19:chr10:72432217:72432337:120:19	-3.18994	4.31705e-23	1.51118e-22	0.654165	0.218143
>hg19:chr14:102746323:102746443:120:3	-3.99175	1.77368e-25	9.9127e-25	1.13524	0.132041
>hg19:chr13:109808960:109809080:120:3	3.56982	4.2883e-21	1.07673e-20	0.21715	1.29161
>hg19:chr6:31090849:31090969:120:5	3.98355	3.00824e-19	5.71088e-19	0.245524	1.06826
>hg19:chr19:2495467:2495587:120:6	-4.61986	1.09957e-23	4.28368e-23	4.11683	1.95745
>hg19:chr8:86132585:86132705:120:13	-4.29014	2.17892e-28	2.27267e-27	0.95166	0.0860182
>hg19:chr17:39071533:39071653:120:1	3.95232	1.80013e-16	2.58872e-16	0.218507	2.43761
>hg19:chr19:752749:752869:120:7	-2.59224	1.91906e-16	2.75313e-16	6.07624	1.65804
>hg19:chr9:33001372:33001492:120:8	-3.84367	1.90973e-23	7.07132e-23	1.88721	0.133899
>hg19:chr7:152372883:152373003:120:8	2.55172	2.77615e-14	3.4521e-14	1.14502	1.99973
>hg19:chr2:197098209:197098329:120:0	-4.42444	3.41642e-23	1.2185e-22	1.09547	0.131281
>hg19:chr9:124734838:124734958:120:3	-1.82974	2.55225e-15	3.36178e-15	0.86084	0.269741
>hg19:chr17:2240290:2240410:120:13	-1.37595	5.07204e-19	9.35174e-19	1.58198	0.611998
>hg19:chr6:35359151:35359271:120:2	3.0063	1.18513e-20	2.77019e-20	0.446552	1.39694
>hg19:chr19:1605672:1605792:120:5	-3.41897	1.65512e-19	3.26474e-19	1.76391	0.682349
>cg07995179:chr6:85484227:85484347:120:12	1.1838	5.40185e-16	7.50943e-16	0.607115	1.19684
>hg19:chr11:117045351:117045471:120:3	3.92124	1.07636e-20	2.52914e-20	0.8756	1.32323
>hg19:chr2:46524878:46524998:120:18	1.34617	3.67901e-09	3.81842e-09	0.901584	1.83937
>hg19:chr1:184020694:184020814:120:7	-1.30959	7.17817e-15	9.2545e-15	1.31769	0.582862
>hg19:chr9:37465788:37465908:120:10	3.4678	1.52216e-28	1.62062e-27	0.0939275	0.896838
>hg19:chr13:28542992:28543112:120:13	1.75533	5.01271e-13	5.84328e-13	0.668504	1.44921
>hg19:chr1:161359573:161359693:120:14	2.50371	4.74179e-21	1.18219e-20	0.323947	1.28095
>hg19:chr19:47735975:47736095:120:2	1.19921	1.3608e-10	1.45401e-10	0.730395	1.38943
>hg19:chr19:16045660:16045780:120:3	3.74847	1.78335e-40	3.99916e-38	0.145787	1.79726
>hg19:chr11:12108478:12108598:120:0	2.94163	6.91109e-25	3.41087e-24	0.490005	1.5546
>hg19:chr19:40899048:40899168:120:2	1.86382	1.07747e-21	2.98529e-21	0.239352	1.35909
>hg19:chr1:64637557:64637677:120:1	-3.40569	2.08122e-31	3.80991e-30	3.71128	0.560896
>hg19:chr13:96705681:96705801:120:16	-2.80971	1.99891e-25	1.1017e-24	2.45862	0.685573
>hg19:chr1:223888766:223888886:120:3	3.77911	7.02863e-18	1.14371e-17	0.17652	1.55368
>hg19:chr20:31351257:31351377:120:5	2.82861	2.49478e-23	9.06e-23	0.824072	1.531
>hg19:chr5:92486504:92486624:120:0	2.36121	9.83134e-20	2.00425e-19	0.462592	1.00947
>hg19:chr1:247241867:247241987:120:6	2.28025	9.77416e-18	1.56771e-17	0.748053	2.08224
>hg19:chr17:74025637:74025757:120:3	-1.58338	2.51172e-20	5.60103e-20	5.62064	1.97249
>hg19:chr2:101410763:101410883:120:0	3.80529	4.38864e-20	9.38405e-20	0.515009	3.51681
>hg19:chr22:39161966:39162086:120:1	3.63133	2.22865e-25	1.21526e-24	0.300151	0.842716
>hg19:chr4:184425992:184426112:120:14	1.59829	2.01631e-17	3.1359e-17	0.763917	1.40085
>cg23176316:chr2:20784346:20784466:120:2	2.05262	3.0143e-21	7.75682e-21	0.327451	0.922707
>hg19:chr1:70671311:70671431:120:12	-2.53748	8.12848e-15	1.04459e-14	1.65601	0.585897
>hg19:chr5:112043460:112043580:120:12	-1.54225	4.53042e-11	4.90796e-11	1.82847	0.783669
>hg19:chr3:185270225:185270345:120:2	5.0399	4.58323e-29	5.46333e-28	0.303677	2.30328
>hg19:chr14:95065610:95065730:120:1	-3.24336	2.7788e-17	4.26995e-17	1.9609	0.531615
>hg19:chr11:10879613:10879733:120:12	1.91286	1.30635e-19	2.61855e-19	0.267803	0.917892
>hg19:chr1:8272134:8272254:120:7	-2.40583	6.33726e-31	1.06752e-29	5.9072	1.25963
>hg19:chr7:84041657:84041777:120:0	3.89212	1.64512e-22	5.14172e-22	0.117935	1.343
>hg19:chr15:41245312:41245432:120:12	-5.16616	3.46813e-24	1.50832e-23	2.35969	0.498795
>hg19:chr16:30934140:30934260:120:9	1.9756	2.32044e-12	2.62476e-12	0.758452	1.76832
>hg19:chr9:131932649:131932769:120:2	2.98701	4.87349e-20	1.03529e-19	0.248578	1.0989
>hg19:chr2:242576426:242576546:120:20	2.65048	3.5353e-26	2.34467e-25	0.118751	0.731699
>hg19:chr8:144349648:144349768:120:17	-3.30602	3.9535e-24	1.69274e-23	3.34755	0.39786
>hg19:chr10:91621596:91621716:120:0	4.75568	4.91659e-23	1.70277e-22	0.418606	1.94752
>hg19:chr9:35489779:35489899:120:17	-1.33449	1.82495e-12	2.07607e-12	2.33529	1.10187
>hg19:chr3:156877987:156878107:120:17	3.54848	5.81384e-24	2.39221e-23	0.477973	1.47998
>hg19:chr11:3147814:3147934:120:6	-3.67467	8.66698e-32	1.68092e-30	7.13746	0.977363
>hg19:chr14:61570572:61570692:120:1	-1.04636	4.4083e-14	5.40567e-14	8.30502	4.66162
>hg19:chr6:149656631:149656751:120:0	2.30315	6.56877e-17	9.8285e-17	0.581218	0.57794
>hg19:chr10:121065908:121066028:120:1	1.16743	9.74447e-11	1.04524e-10	1.21777	2.10204
>hg19:chr19:54704784:54704904:120:5	-1.44925	3.29642e-12	3.70421e-12	1.49058	0.595177
>hg19:chr6:37225766:37225886:120:4	-1.17235	7.8785e-12	8.72202e-12	1.12971	0.830102
>hg19:chr1:9046256:9046376:120:2	-3.82547	2.17955e-36	1.2413e-34	1.85904	0.113379
>hg19:chr1:153748213:153748333:120:14	-3.41899	1.72068e-23	6.4851e-23	3.17458	1.02955
>hg19:chr5:32174274:32174394:120:11	3.58754	4.42709e-20	9.45735e-20	0.37309	1.22708
>hg19:chr11:65249171:65249291:120:0	2.98118	5.58259e-20	1.17687e-19	0.691546	2.61095
>hg19:chr3:141944200:141944320:120:13	1.71133	3.30816e-11	3.59469e-11	0.563566	1.03109
>hg19:chr1:10092554:10092674:120:10	3.75274	7.75215e-21	1.86301e-20	0.290187	1.98969
>hg19:chr12:57472186:57472306:120:8	2.22114	2.95013e-21	7.60422e-21	0.450092	1.5846
>hg19:chr19:41869974:41870094:120:11	2.18625	1.64778e-13	1.97074e-13	0.323331	0.827357
>hg19:chr12:118490399:118490519:120:1	1.17674	1.40682e-11	1.54175e-11	3.21616	7.78071
>hg19:chr2:241190796:241190916:120:4	2.28029	3.19635e-26	2.14048e-25	0.53921	2.42102
>hg19:chr3:122398554:122398674:120:2	3.93713	1.18212e-32	2.80891e-31	0.129788	1.43809
>hg19:chr2:239197353:239197473:120:25	3.29313	8.08976e-15	1.03999e-14	0.349422	0.965442
>hg19:chr16:90089160:90089280:120:7	3.444	3.63356e-17	5.52424e-17	0.767452	2.02008
>hg19:chr17:20705131:20705251:120:7	3.42279	2.17048e-19	4.20502e-19	0.375919	2.91845
>hg19:chr2:8802631:8802751:120:2	2.349	6.70868e-15	8.65854e-15	0.812804	0.98032
>hg19:chrX:70474218:70474338:120:7	3.26202	6.22092e-24	2.53932e-23	0.200577	1.12601
>hg19:chr1:11967851:11967971:120:5	2.14942	3.70241e-18	6.23573e-18	0.496146	1.11928
>hg19:chr1:27179792:27179912:120:0	-3.79174	8.17589e-16	1.12352e-15	1.92753	0.774298
>hg19:chr9:139588930:139589050:120:7	-2.17074	1.14834e-12	1.31469e-12	0.840053	0.301969
>hg19:chr8:80696129:80696249:120:5	-1.75851	2.15943e-14	2.70721e-14	0.673363	0.265706
>hg19:chr8:142163940:142164060:120:0	3.86709	6.91477e-20	1.43994e-19	0.476842	1.50979
>hg19:chr4:114683248:114683368:120:12	-4.28491	2.0223e-21	5.34317e-21	2.2748	0.146382
>hg19:chr10:29727522:29727642:120:3	-2.90987	2.37335e-14	2.96607e-14	2.08438	0.61442
>hg19:chr2:61991352:61991472:120:14	1.52246	1.38632e-13	1.66192e-13	1.67806	4.10266
>hg19:chr8:30580619:30580739:120:3	1.87397	3.4481e-12	3.87102e-12	0.566315	1.03304
>hg19:chr12:115122243:115122363:120:9	2.43775	1.96318e-15	2.61757e-15	0.714904	0.725313
>hg19:chr12:6382165:6382285:120:4	-1.64083	1.58925e-15	2.13407e-15	1.27753	0.375279
>hg19:chr11:76534965:76535085:120:0	-3.73866	1.89164e-20	4.30934e-20	2.83986	0.372239
>hg19:chr20:30606432:30606552:120:5	-3.77559	3.91619e-19	7.31839e-19	2.46942	0.200873
>hg19:chr16:3030383:3030503:120:17	3.75474	1.3528e-18	2.36773e-18	0.466717	1.33792
>hg19:chr3:128945072:128945192:120:3	3.75314	1.16931e-22	3.73597e-22	0.0894764	0.589827
>hg19:chr20:56592659:56592779:120:1	2.85129	8.71748e-21	2.07553e-20	0.526267	1.21798
>hg19:chr17:40177104:40177224:120:3	4.4264	1.82982e-24	8.44969e-24	0.224041	1.11731
>hg19:chr15:75198840:75198960:120:13	1.01055	6.31449e-12	7.01437e-12	0.850512	1.04782
>cg16480692:chr16:3355235:3355355:120:13	-2.24017	5.85417e-17	8.79597e-17	2.02498	0.630284
>hg19:chr1:235667950:235668070:120:14	-3.21208	1.36782e-22	4.324e-22	1.0827	0.573804
>hg19:chr5:134210255:134210375:120:19	-2.36883	2.8528e-20	6.30673e-20	1.29903	0.632737
>hg19:chr1:23345901:23346021:120:23	3.38888	1.1641e-21	3.21293e-21	0.753663	3.49349
>hg19:chr5:70883136:70883256:120:9	-3.43467	7.31897e-18	1.18826e-17	1.47257	0.338933
>hg19:chr21:15755250:15755370:120:4	1.78384	4.59624e-16	6.41935e-16	0.609888	1.49223
>hg19:chr17:57839208:57839328:120:2	-3.03532	5.40823e-20	1.14078e-19	1.18933	0.605574
>hg19:chr9:94186623:94186743:120:8	1.79926	3.18005e-18	5.38717e-18	0.252616	0.707883
>hg19:chrX:15693339:15693459:120:5	-4.17717	2.84563e-31	5.06712e-30	1.48577	0.161466
>hg19:chr21:45937554:45937674:120:4	-2.81471	3.80039e-14	4.69067e-14	1.2839	0.603333
>hg19:chr1:93913802:93913922:120:12	-4.80537	3.6748e-26	2.42374e-25	2.33327	0.784444
>hg19:chr22:19109783:19109903:120:13	-4.14947	2.1857e-28	2.27313e-27	1.75859	0.378242
>cg23516310:chr7:73417137:73417257:120:8	-2.71184	2.53492e-32	5.4791e-31	6.40604	1.02069
>hg19:chr2:219523983:219524103:120:8	1.87664	1.74776e-10	1.86082e-10	0.430381	1.11137
>hg19:chr19:2087372:2087492:120:2	-3.38218	3.45401e-28	3.51076e-27	2.17296	0.458401
>hg19:chr11:11832731:11832851:120:3	4.09537	3.49609e-25	1.8447e-24	1.28	3.13793
>hg19:chr7:676152:676272:120:0	4.49559	1.46606e-22	4.62235e-22	0.211491	1.66448
>hg19:chr12:14413676:14413796:120:4	1.33636	3.55641e-09	3.69331e-09	0.88423	1.0498
>hg19:chr9:3746503:3746623:120:0	2.66538	1.18849e-18	2.10168e-18	0.314745	1.65044
>hg19:chr11:73046657:73046777:120:1	1.72929	9.28721e-14	1.12348e-13	0.477452	1.2603
>hg19:chr4:174255386:174255506:120:11	1.72672	8.06506e-13	9.30165e-13	0.936125	1.3751
>hg19:chr2:157292493:157292613:120:14	2.84603	7.56454e-17	1.12387e-16	0.672659	1.54207
>hg19:chr2:65547584:65547704:120:1	2.75362	3.37601e-23	1.20649e-22	0.382383	0.852755
>hg19:chr19:18794051:18794171:120:2	1.54119	3.53206e-10	3.73505e-10	0.413632	0.865426
>hg19:chr12:57623727:57623847:120:9	2.48419	1.07891e-14	1.37812e-14	0.408223	0.997294
>hg19:chr4:75719367:75719487:120:7	1.55937	2.21994e-14	2.78112e-14	0.584267	1.43371
>hg19:chr1:206643739:206643859:120:4	3.63523	6.72603e-33	1.72379e-31	0.20755	1.88514
>cg00366818:chr10:28287819:28287939:120:14	-1.49763	3.60623e-12	4.04222e-12	1.49673	0.65849
>hg19:chr5:138940740:138940860:120:19	-3.1506	3.12409e-13	3.68361e-13	0.795186	0.173965
>hg19:chr4:143325355:143325475:120:3	-3.52647	2.8192e-27	2.35788e-26	1.69475	0.106177
>hg19:chr10:99094416:99094536:120:16	-3.38711	4.34903e-23	1.52089e-22	2.05187	0.526393
>hg19:chr6:111022122:111022242:120:6	2.47513	5.40323e-19	9.93685e-19	0.806775	1.0921
>hg19:chr8:126709146:126709266:120:5	2.67065	2.09325e-25	1.14666e-24	0.455221	2.87787
>hg19:chr8:17780523:17780643:120:15	-2.66047	2.09839e-27	1.81223e-26	3.1222	0.772019
>hg19:chr1:12634042:12634162:120:0	3.32755	1.01949e-27	9.52587e-27	0.733027	1.30603
>hg19:chr17:27476119:27476239:120:9	2.6659	7.64034e-19	1.37964e-18	0.30194	0.92141
>hg19:chr3:87382558:87382678:120:0	2.12086	8.16098e-12	9.0236e-12	1.46398	1.92038
>hg19:chr9:132175976:132176096:120:18	-4.1028	8.22223e-16	1.12902e-15	3.92836	0.447187
>cg03215137:chr12:54393627:54393747:120:6	-1.50514	1.92546e-16	2.76121e-16	1.16484	0.598284
>hg19:chr10:104159310:104159430:120:21	3.44894	2.71055e-21	7.04234e-21	0.0956368	0.99619
>hg19:chr14:75083304:75083424:120:2	-2.27126	1.13148e-19	2.28203e-19	4.68235	1.50722
>hg19:chr8:145159091:145159211:120:11	-2.22989	1.04692e-15	1.42556e-15	1.1986	1.14827
>hg19:chr19:12889119:12889239:120:10	4.49919	1.16023e-26	8.61884e-26	0.317378	1.35086
>hg19:chr10:102133357:102133477:120:6	3.00994	3.22188e-19	6.10032e-19	0.16037	0.938054
>hg19:chr8:67579239:67579359:120:8	3.23347	4.37319e-22	1.29214e-21	0.229135	1.05458
>hg19:chr11:65414746:65414866:120:13	-1.26084	2.0282e-15	2.70125e-15	1.95063	0.800681
>hg19:chr19:39140365:39140485:120:3	-2.64574	6.94778e-22	1.98593e-21	1.79991	0.434817
>hg19:chr10:80724825:80724945:120:3	-3.46837	7.71878e-19	1.39241e-18	0.565754	0.24626
>hg19:chr11:66247563:66247683:120:11	2.91215	7.79208e-22	2.21012e-21	0.650591	1.01499
>hg19:chr10:14920451:14920571:120:13	-4.051	2.77543e-26	1.87538e-25	1.53604	0.450309
>hg19:chr2:220139092:220139212:120:2	-3.30436	1.67041e-17	2.61837e-17	1.4546	0.725395
>hg19:chr4:185394366:185394486:120:19	1.66281	2.27097e-11	2.47517e-11	0.115714	0.231001
>hg19:chr5:72666637:72666757:120:2	4.10044	7.65804e-19	1.38215e-18	1.38488	2.55454
>hg19:chr3:141087218:141087338:120:7	-1.64468	1.35832e-15	1.83427e-15	1.73347	0.822227
>hg19:chr15:55489165:55489285:120:13	-2.19923	3.44759e-22	1.03601e-21	0.720697	0.148735
>hg19:chr17:8057544:8057664:120:7	3.18798	1.69562e-21	4.55721e-21	0.416708	1.69012
>hg19:chr11:67382563:67382683:120:4	1.9866	1.12249e-15	1.52441e-15	0.72844	1.17995
>hg19:chr19:44302794:44302914:120:14	3.38128	1.55868e-19	3.09323e-19	0.0880364	0.670505
>hg19:chr5:53605997:53606117:120:7	3.12018	1.67156e-18	2.90298e-18	0.317716	0.834903
>hg19:chr17:36989980:36990100:120:4	3.24358	1.62375e-16	2.34448e-16	0.529997	0.895977
>cg10230591:chr13:44818436:44818556:120:2	3.31199	3.14732e-23	1.127e-22	0.228959	0.980484
>hg19:chr6:41863369:41863489:120:4	3.69032	5.89009e-20	1.23589e-19	0.0755363	0.759876
>hg19:chr1:224371105:224371225:120:19	1.61385	3.7891e-09	3.93041e-09	0.314586	0.863055
>hg19:chr6:30737203:30737323:120:3	-3.8822	2.38475e-18	4.09063e-18	4.44336	0.566986
>hg19:chr1:204485508:204485628:120:8	-3.27345	1.02867e-20	2.42183e-20	2.83969	0.679437
>hg19:chr14:50100841:50100961:120:12	1.32181	8.67805e-15	1.11282e-14	0.3304	0.631101
>hg19:chr15:93425461:93425581:120:5	3.43295	9.18715e-31	1.49834e-29	0.193107	1.20923
>hg19:chr11:63606381:63606501:120:14	2.74349	1.03284e-14	1.32021e-14	0.650091	1.68416
>hg19:chr19:13371968:13372088:120:2	-1.07806	2.03841e-14	2.55907e-14	5.9906	2.87108
>hg19:chr16:71879750:71879870:120:14	-2.04579	1.17822e-19	2.36832e-19	1.40903	0.495797
>hg19:chr10:104263437:104263557:120:5	-2.12946	9.25726e-21	2.19676e-20	1.35928	1.08338
>hg19:chr13:41240242:41240362:120:13	-3.58392	8.06452e-31	1.32732e-29	2.83813	0.425138
>hg19:chr10:32735249:32735369:120:5	-4.09457	1.17089e-24	5.60153e-24	2.76499	1.10485
>hg19:chr17:16322868:16322988:120:0	4.77637	6.79676e-24	2.74626e-23	0.49067	1.07144
>hg19:chr1:46908295:46908415:120:1	3.44076	9.61636e-16	1.31392e-15	0.268715	1.33089
>hg19:chr15:42565746:42565866:120:6	1.95482	5.41671e-12	6.03388e-12	0.625524	2.18795
>hg19:chr1:11999304:11999424:120:2	4.86403	7.06554e-40	1.15232e-37	0.0479131	1.45058
>hg19:chr12:56522274:56522394:120:12	-2.24729	1.33998e-18	2.34759e-18	0.634264	0.305423
>hg19:chr19:37178662:37178782:120:8	-1.84202	1.18444e-18	2.09556e-18	1.72448	0.522769
>hg19:chr10:1034236:1034356:120:14	1.69941	9.47417e-21	2.24083e-20	0.421501	0.8889
>hg19:chr17:74448781:74448901:120:14	3.47089	1.62895e-19	3.21665e-19	0.375397	1.75741
>hg19:chr19:35810010:35810130:120:3	-1.99651	8.96641e-10	9.40962e-10	1.18206	0.475048
>hg19:chr16:75498147:75498267:120:13	-2.78386	4.41839e-19	8.1971e-19	1.79603	0.259355
>hg19:chr1:209824462:209824582:120:0	1.31328	5.83642e-10	6.14107e-10	0.540432	1.00427
>hg19:chr8:64081109:64081229:120:10	2.69506	3.26756e-16	4.61031e-16	0.445241	2.00705
>hg19:chr19:40950242:40950362:120:18	-2.49303	4.16484e-15	5.43003e-15	0.813797	0.235699
>hg19:chr7:65447161:65447281:120:18	1.34441	1.3037e-10	1.39425e-10	0.570498	1.35775
>hg19:chr1:43388800:43388920:120:0	5.48145	1.59046e-27	1.42664e-26	0.166654	1.60244
>hg19:chr9:139842585:139842705:120:5	2.97399	3.1786e-29	3.84001e-28	0.175546	1.35981
>hg19:chr7:75623593:75623713:120:8	2.8482	1.10531e-15	1.50222e-15	0.369378	1.49285
>cg17139085:chr1:36787296:36787416:120:9	-1.18726	7.14746e-09	7.36928e-09	1.41414	0.730109
>hg19:chr12:93964663:93964783:120:13	-4.05226	6.14705e-26	3.88303e-25	1.84285	0.791204
>hg19:chr5:167741986:167742106:120:4	-3.76686	8.3005e-24	3.30546e-23	1.61486	0.673568
>hg19:chrX:100075210:100075330:120:13	1.54185	4.24986e-22	1.25917e-21	0.438182	1.10075
>hg19:chr5:180649276:180649396:120:8	3.70394	1.01722e-27	9.52587e-27	0.422638	0.977585
>cg10576245:chr1:233249207:233249327:120:2	3.62088	4.31723e-22	1.27807e-21	0.49975	2.09183
>hg19:chr12:112451610:112451730:120:5	3.28163	3.55508e-19	6.68534e-19	0.333366	0.724549
>hg19:chr11:2923652:2923772:120:8	2.06562	1.34734e-19	2.69618e-19	0.607515	2.67661
>hg19:chr11:68606856:68606976:120:12	-3.85403	8.99983e-29	1.00832e-27	2.74846	0.792328
>hg19:chr19:40931846:40931966:120:12	2.13697	1.32146e-11	1.45174e-11	0.414348	1.1673
>hg19:chrX:47441662:47441782:120:5	-1.61794	5.62495e-21	1.38046e-20	4.20194	1.34749
>hg19:chr1:6640337:6640457:120:4	-2.61243	1.08143e-19	2.18972e-19	0.610801	0.230331
>hg19:chr9:37422573:37422693:120:17	2.56011	1.15432e-13	1.38843e-13	0.249671	1.51668
>hg19:chr14:81687465:81687585:120:10	-2.10369	4.9563e-25	2.51175e-24	1.64955	0.572855
>hg19:chr9:2844306:2844426:120:6	1.56354	5.77179e-11	6.22832e-11	0.31061	0.836671
>hg19:chr12:125477513:125477633:120:7	3.33778	4.0407e-19	7.54321e-19	0.204527	0.830139
>hg19:chr16:75018969:75019089:120:7	-1.32096	7.39661e-18	1.20032e-17	0.753035	0.430018
>cg09502149:chr1:43406732:43406852:120:4	-3.00668	1.95187e-33	5.55818e-32	18.7242	2.3324
>hg19:chr21:38738280:38738400:120:16	-1.78844	3.32622e-24	1.45188e-23	4.15114	1.24249
>hg19:chr2:74668361:74668481:120:8	-3.25862	2.90861e-18	4.94133e-18	0.878509	0.812931
>hg19:chr5:108084171:108084291:120:11	-3.26162	6.9814e-23	2.34324e-22	0.314181	0.0605848
>hg19:chr18:21166502:21166622:120:12	1.67877	4.58183e-13	5.3497e-13	0.656373	0.971525
>hg19:chr7:92325049:92325169:120:4	-2.21126	1.21867e-28	1.33718e-27	3.24777	0.804093
>cg27296937:chr1:218997132:218997252:120:2	3.0159	2.54057e-18	4.34281e-18	0.540543	1.97602
>hg19:chr11:82997199:82997319:120:11	-3.47768	4.37557e-22	1.29214e-21	1.71091	0.729268
>hg19:chr14:69152475:69152595:120:1	-3.5235	5.84031e-23	1.99953e-22	1.23557	0.499472
>hg19:chr3:184080650:184080770:120:12	-1.45741	2.83432e-28	2.91391e-27	2.43644	0.879528
>hg19:chr17:39065761:39065881:120:1	-1.86879	6.9324e-21	1.6795e-20	3.26367	2.08575
>hg19:chr10:94089886:94090006:120:0	-3.87585	3.92716e-21	9.92998e-21	2.52766	0.317108
>hg19:chr21:38738899:38739019:120:8	-1.85823	5.01221e-08	5.0989e-08	1.22938	0.529791
>cg26690075:chr7:120968859:120968979:120:9	3.08673	5.73102e-24	2.36355e-23	0.250022	0.574214
>hg19:chr12:49454415:49454535:120:9	-1.83772	9.25761e-12	1.02173e-11	0.75721	0.887346
>hg19:chr5:73312530:73312650:120:2	2.66791	3.99326e-19	7.45852e-19	0.591689	1.33304
>hg19:chr15:90543569:90543689:120:14	-2.62525	6.90011e-18	1.12586e-17	1.64272	0.733634
>hg19:chr2:48542020:48542140:120:21	0.986375	2.34977e-13	2.7871e-13	0.98335	1.29924
>hg19:chr7:79764193:79764313:120:8	2.278	7.05019e-14	8.56914e-14	0.338325	0.779676
>hg19:chr11:120207100:120207220:120:20	-2.70067	1.91297e-12	2.17482e-12	2.4361	0.597978
>hg19:chr17:18150752:18150872:120:5	2.41691	6.3493e-25	3.1553e-24	0.765028	1.32127
>hg19:chr1:44300918:44301038:120:3	-2.87115	5.02807e-32	1.01352e-30	5.65629	0.92863
>cg17615007:chr19:58125429:58125549:120:10	-3.80766	1.26678e-36	7.57534e-35	1.11455	0.107974
>hg19:chr14:74769261:74769381:120:4	3.94162	2.21134e-21	5.81266e-21	0.172497	2.19813
>hg19:chr10:28474922:28475042:120:3	2.7524	1.26198e-28	1.37629e-27	0.249078	1.46131
>hg19:chrX:11129676:11129796:120:7	3.32147	7.49842e-24	3.00607e-23	0.382539	1.70025
>hg19:chr8:126226376:126226496:120:1	3.85238	6.05227e-27	4.81498e-26	0.450882	6.73231
>hg19:chr12:11094988:11095108:120:2	-4.87908	2.50635e-28	2.59158e-27	1.44989	0.091717
>hg19:chr14:32545628:32545748:120:9	3.90417	3.11878e-41	8.60784e-39	0.159521	2.65009
>hg19:chr22:50050796:50050916:120:8	-4.20306	1.56529e-24	7.30332e-24	1.01343	0.200365
>hg19:chr2:101520380:101520500:120:2	2.12778	2.02842e-14	2.54742e-14	0.618663	2.08338
>hg19:chr17:29035690:29035810:120:10	1.39889	4.62827e-11	5.01244e-11	0.501899	0.894464
>hg19:chr4:10108487:10108607:120:3	3.15533	4.38911e-23	1.53341e-22	0.40249	0.871068
>hg19:chr19:19739221:19739341:120:14	-1.89872	1.57664e-32	3.67337e-31	3.95261	1.06799
>hg19:chr14:68555413:68555533:120:1	3.21243	1.4519e-21	3.94652e-21	0.359921	1.04196
>hg19:chr1:156426835:156426955:120:6	2.50988	7.08917e-13	8.2025e-13	0.609905	0.785057
>hg19:chr15:71033483:71033603:120:0	2.56366	1.24808e-25	7.3303e-25	0.188426	0.997419
>hg19:chr11:58347007:58347127:120:10	2.05929	2.56807e-14	3.19939e-14	0.862623	2.01867
>hg19:chr1:39857741:39857861:120:0	3.67727	4.1205e-20	8.84232e-20	0.115892	1.07806
>hg19:chr17:70417430:70417550:120:4	-3.23565	3.53115e-20	7.68329e-20	1.24684	0.496155
>hg19:chr19:34856163:34856283:120:11	-2.34096	1.75762e-19	3.45554e-19	3.23304	0.525249
>hg19:chr12:110939364:110939484:120:7	-1.5376	3.42402e-23	1.21879e-22	1.15955	0.628012
>hg19:chr16:67278389:67278509:120:0	-4.12654	8.47421e-22	2.38661e-21	4.62984	1.10303
>hg19:chr1:228134299:228134419:120:1	-1.78188	9.69281e-13	1.11396e-12	5.45376	2.79596
>hg19:chr19:632903:633023:120:13	-4.54234	7.01053e-23	2.35075e-22	1.193	0.089341
>hg19:chr1:28655576:28655696:120:9	-1.3272	6.33674e-13	7.34849e-13	1.1117	0.62075
>hg19:chr14:101014165:101014285:120:4	-2.27598	4.97642e-13	5.80475e-13	1.40395	0.525878
>cg04854189:chr1:1562711:1562831:120:9	-3.4093	1.2248e-28	1.33981e-27	1.54883	0.219593
>hg19:chr20:35918011:35918131:120:14	3.21839	1.25149e-35	5.88154e-34	0.209416	1.14725
>hg19:chr7:120942425:120942545:120:1	1.9529	9.74646e-24	3.83867e-23	0.747596	2.77331
>hg19:chr7:128694975:128695095:120:6	-1.37327	2.49566e-15	3.29328e-15	1.14313	0.556668
>hg19:chr10:64996912:64997032:120:1	4.72442	3.95264e-24	1.69274e-23	0.312428	1.19578
>hg19:chr6:33808102:33808222:120:1	3.76868	1.09262e-23	4.26586e-23	0.644302	1.3705
>hg19:chr15:41805925:41806045:120:6	2.6355	6.10657e-21	1.49253e-20	0.562064	1.00521
>hg19:chr6:130069546:130069666:120:3	-1.53475	3.30102e-21	8.41198e-21	2.52015	1.05475
>hg19:chr3:48754750:48754870:120:8	-2.1327	2.68632e-14	3.34438e-14	1.08272	0.499523
>hg19:chr9:130331739:130331859:120:9	3.94354	1.56302e-21	4.22934e-21	0.377088	1.96802
>cg26738024:chr6:33228401:33228521:120:2	2.58499	3.25804e-17	4.98289e-17	0.240845	0.920064
>cg09302895:chr2:237077251:237077371:120:10	-2.18674	6.24679e-19	1.13832e-18	1.19372	0.382343
>hg19:chr2:122288094:122288214:120:13	-4.74658	6.28813e-30	8.67762e-29	1.23263	0.10622
>hg19:chr17:6278097:6278217:120:1	5.33546	1.58317e-27	1.42366e-26	0.702336	1.67728
>hg19:chr2:121529122:121529242:120:2	2.69012	2.28086e-19	4.39986e-19	0.382914	0.962533
>hg19:chr11:85780129:85780249:120:11	1.80478	5.89947e-16	8.18218e-16	0.307523	0.984334
>hg19:chr13:27745386:27745506:120:19	1.5322	9.82999e-14	1.18754e-13	0.688233	1.3018
>hg19:chr22:50683428:50683548:120:17	-2.42919	4.89008e-18	8.14181e-18	1.31866	0.52268
>hg19:chr14:23356160:23356280:120:13	2.48834	7.02162e-21	1.69997e-20	0.178526	0.779745
>hg19:chr11:65318663:65318783:120:8	3.86846	6.6113e-24	2.68645e-23	0.457688	1.21583
>hg19:chr13:79232973:79233093:120:12	2.33606	4.01627e-17	6.08033e-17	0.424938	1.80009
>hg19:chr7:150756975:150757095:120:10	-4.5713	2.68473e-33	7.2427e-32	1.16054	0.291617
>hg19:chr20:34681240:34681360:120:17	2.85544	3.67282e-29	4.40738e-28	0.277786	0.953593
>hg19:chr12:53835016:53835136:120:4	3.78911	3.09026e-19	5.8573e-19	0.524142	1.97468
>hg19:chr5:54734341:54734461:120:3	-3.42854	8.02841e-24	3.20779e-23	3.45601	1.22597
>hg19:chr6:114292099:114292219:120:10	-3.17781	8.65944e-22	2.43496e-21	1.66146	0.762063
>hg19:chr16:31470794:31470914:120:16	-3.09757	3.38594e-25	1.78921e-24	1.07478	0.546747
>hg19:chr19:49559473:49559593:120:10	-3.37239	2.11095e-17	3.27598e-17	1.06552	0.21725
>hg19:chr1:214276180:214276300:120:1	2.50564	6.34702e-19	1.15541e-18	1.86604	5.66423
>hg19:chr5:73839412:73839532:120:2	2.8382	2.68331e-32	5.73078e-31	0.721834	3.66924
>hg19:chr9:35072368:35072488:120:18	1.56999	1.09146e-09	1.14374e-09	1.06313	2.45069
>hg19:chr12:122224230:122224350:120:2	1.60076	4.20588e-08	4.28226e-08	1.27135	1.8007
>hg19:chr16:57220448:57220568:120:9	-4.49554	1.37595e-30	2.17485e-29	4.29883	0.146727
>hg19:chrX:69653921:69654041:120:8	1.50829	9.08157e-19	1.62194e-18	0.868391	1.4161
>hg19:chr1:53163750:53163870:120:15	1.35755	2.12264e-22	6.55426e-22	0.751579	1.81352
>hg19:chr15:49102924:49103044:120:6	-4.19751	3.91194e-26	2.56132e-25	2.21419	0.473655
>hg19:chr16:81752752:81752872:120:3	2.75934	2.6614e-17	4.09833e-17	0.773913	2.25781
>hg19:chr5:122759085:122759205:120:8	2.25382	3.33947e-13	3.92982e-13	0.470271	1.38066
>hg19:chr13:31005717:31005837:120:1	-3.97391	3.19449e-26	2.14048e-25	1.64934	0.198843
>cg20125501:chr19:3176548:3176668:120:1	1.70367	1.61791e-16	2.33699e-16	0.578595	1.10646
>hg19:chr9:37120538:37120658:120:12	2.73971	5.09662e-16	7.09335e-16	0.842704	1.18284
>hg19:chr3:108582368:108582488:120:1	-3.50619	5.41369e-21	1.33317e-20	2.65683	0.266794
>hg19:chr6:17601129:17601249:120:11	1.68641	5.13452e-11	5.55067e-11	0.970741	2.18751
>hg19:chr1:147752702:147752822:120:3	2.43255	8.34383e-21	1.99319e-20	1.26684	1.76106
>hg19:chr13:28024433:28024553:120:12	2.5682	3.16933e-15	4.15779e-15	0.536631	1.18067
>hg19:chr2:152118083:152118203:120:15	-1.83164	1.30402e-18	2.28905e-18	1.35351	0.539471
>hg19:chr22:32225684:32225804:120:0	2.82286	2.48009e-16	3.53679e-16	0.491317	1.02613
>hg19:chr2:27651715:27651835:120:12	-1.42113	4.00338e-14	4.92766e-14	1.43515	0.627319
>cg02636041:chr10:43697948:43698068:120:8	3.15577	7.14129e-20	1.48367e-19	0.37961	1.65818
>hg19:chr19:6744718:6744838:120:3	2.52169	2.90228e-15	3.81303e-15	0.249098	0.512435
>cg09075149:chr5:663835:663955:120:6	1.22535	1.90503e-14	2.39497e-14	0.718764	1.63207
>hg19:chr9:91150193:91150313:120:12	2.63455	5.33965e-26	3.42522e-25	0.84411	1.33487
>hg19:chr19:44079465:44079585:120:3	2.73473	5.03138e-20	1.06568e-19	0.128231	0.488409
>cg16900604:chr2:208259976:208260096:120:2	2.70918	2.10306e-19	4.08321e-19	0.1453	0.888701
>hg19:chr2:10153190:10153310:120:3	-1.4313	1.59532e-09	1.66784e-09	3.83866	1.548
>hg19:chr3:196063453:196063573:120:0	3.47279	3.89001e-20	8.38784e-20	0.224564	2.54559
>hg19:chr2:27579664:27579784:120:6	2.96436	4.26531e-26	2.77748e-25	0.418209	1.40996
>hg19:chr4:84457155:84457275:120:9	3.81196	3.55053e-19	6.68028e-19	0.221058	1.68324
>hg19:chr5:173314836:173314956:120:9	2.02868	2.27964e-14	2.85193e-14	0.847916	1.89115
>hg19:chr11:6633545:6633665:120:11	-4.09518	9.61129e-22	2.67328e-21	0.712065	0.0735154
>hg19:chr19:2056031:2056151:120:5	2.5482	7.93317e-26	4.83263e-25	0.294872	1.28164
>hg19:chrX:45684156:45684276:120:2	3.04946	1.2684e-22	4.03101e-22	0.074718	0.455936
>cg07012178:chr7:151304648:151304768:120:2	-1.63577	8.44007e-12	9.32644e-12	1.37104	1.07324
>hg19:chr21:27512639:27512759:120:4	-4.49077	2.35668e-19	4.53636e-19	1.59541	0.61145
>hg19:chr5:150138371:150138491:120:12	-4.04002	9.25066e-23	3.02014e-22	1.88245	0.218374
>hg19:chr7:5526685:5526805:120:3	-3.25055	7.54161e-24	3.02001e-23	0.828557	0.121703
>hg19:chr17:69628588:69628708:120:1	3.21189	6.43397e-26	4.04292e-25	0.265237	2.65879
>hg19:chr19:4207527:4207647:120:4	3.05561	2.19719e-19	4.24988e-19	0.264785	0.791031
>hg19:chr22:28315297:28315417:120:15	-3.66849	4.58196e-22	1.34755e-21	0.990297	0.350652
>hg19:chr8:128491013:128491133:120:1	-2.746	2.34382e-20	5.26919e-20	0.860288	0.360137
>cg27064337:chr8:18925206:18925326:120:1	-1.14695	3.36996e-14	4.17377e-14	3.4207	1.64564
>hg19:chr15:80729002:80729122:120:3	2.5941	1.2995e-19	2.60627e-19	1.05736	1.79518
>hg19:chr16:30817028:30817148:120:6	-2.78687	3.34484e-16	4.71193e-16	2.96077	0.949584
>hg19:chr17:8042437:8042557:120:4	-2.56483	6.18339e-13	7.17529e-13	0.947897	0.221995
>hg19:chr1:10093132:10093252:120:8	-1.74382	3.44301e-13	4.04768e-13	1.0624	0.580017
>hg19:chr3:139020696:139020816:120:0	1.76856	9.62687e-16	1.31485e-15	0.54509	1.04284
>hg19:chr5:153600855:153600975:120:2	1.83616	1.33687e-14	1.69854e-14	0.336887	0.905117
>hg19:chr1:153936185:153936305:120:6	-2.76799	1.43013e-21	3.89031e-21	1.18415	0.205066
>hg19:chr16:3493670:3493790:120:7	-1.856	1.78934e-17	2.79623e-17	2.35553	1.06312
>hg19:chr1:113247947:113248067:120:2	4.43249	1.07784e-26	8.05689e-26	0.343995	3.12141
>cg22772747:chr7:27164225:27164345:120:4	2.81419	2.30599e-22	7.07776e-22	0.591122	1.35388
>hg19:chr3:165592790:165592910:120:5	3.70632	3.60192e-24	1.56083e-23	0.447088	1.39556
>hg19:chr5:172204499:172204619:120:3	2.27462	1.77416e-19	3.48231e-19	0.443996	0.932839
>hg19:chr1:171885643:171885763:120:0	3.4851	2.51886e-17	3.88716e-17	0.498726	2.72895
>hg19:chr16:69426046:69426166:120:1	-5.11151	6.51283e-26	4.07819e-25	1.19017	0.0695197
>hg19:chr2:9319439:9319559:120:5	-1.94673	8.9194e-30	1.20311e-28	10.6388	2.85126
>hg19:chr2:219536701:219536821:120:11	1.70728	4.22e-13	4.94008e-13	0.87213	1.97541
>hg19:chr7:95951079:95951199:120:9	2.85239	1.75424e-14	2.21005e-14	0.5646	1.29326
>cg02051239:chr2:74375447:74375567:120:8	-4.54584	1.24827e-25	7.3303e-25	0.811127	0.219964
>hg19:chr11:568244:568364:120:18	1.90161	1.43631e-14	1.82166e-14	0.368372	0.980723
>hg19:chr1:26856551:26856671:120:15	2.96813	7.70397e-30	1.05503e-28	0.153255	1.09995
>hg19:chr7:86781861:86781981:120:10	-1.46167	7.26372e-17	1.08142e-16	1.32419	0.620651
>hg19:chr3:50330079:50330199:120:7	-3.28292	1.29926e-14	1.65252e-14	2.78276	0.298477
>cg24556382:chr4:174173395:174173515:120:1	-3.43384	1.64304e-22	5.1397e-22	0.94441	0.315788
>hg19:chr20:32031957:32032077:120:5	2.60749	5.99358e-21	1.46591e-20	0.448992	0.866379
>cg19621580:chr19:10530181:10530301:120:6	2.42589	7.65805e-21	1.84163e-20	0.478532	1.69871
>hg19:chr19:751754:751874:120:5	2.13392	2.9707e-16	4.20468e-16	0.686243	1.64757
>hg19:chr6:42714334:42714454:120:4	2.58714	5.50049e-19	1.0095e-18	0.285393	0.994394
>hg19:chr20:18488319:18488439:120:7	2.85695	5.72219e-18	9.44833e-18	0.49967	1.6564
>hg19:chr14:67654028:67654148:120:0	-2.99355	2.31092e-16	3.29685e-16	4.7802	2.20543
>hg19:chr9:115248627:115248747:120:6	-3.87932	1.58538e-26	1.13539e-25	0.95824	0.118126
>hg19:chr6:27640778:27640898:120:3	-3.83107	2.5205e-29	3.11894e-28	1.82925	0.826263
>hg19:chr5:131892542:131892662:120:16	-3.64954	4.98832e-20	1.05843e-19	2.02798	1.07043
>hg19:chr20:46205478:46205598:120:1	4.26925	2.13925e-19	4.149e-19	0.696942	1.57987
>hg19:chr6:145218531:145218651:120:1	3.51786	6.15763e-23	2.09418e-22	0.19346	1.63297
>hg19:chr19:46180236:46180356:120:6	4.15438	8.32815e-21	1.99077e-20	0.486757	1.12642
>hg19:chr2:174313764:174313884:120:0	3.83356	3.0437e-29	3.68946e-28	0.23446	0.935524
>hg19:chr9:95640201:95640321:120:4	3.33015	1.47061e-22	4.62854e-22	0.104153	0.761874
>hg19:chr14:105219276:105219396:120:15	3.44927	6.33377e-25	3.15195e-24	0.185786	0.60773
>hg19:chr2:201753943:201754063:120:6	-3.63204	4.49584e-21	1.12647e-20	1.1701	0.409829
>hg19:chr10:123900579:123900699:120:1	-1.43924	1.77352e-10	1.88768e-10	0.5505	0.373612
>hg19:chr3:3168837:3168957:120:16	2.17162	3.3611e-13	3.95398e-13	0.278264	0.936494
>hg19:chr2:201828213:201828333:120:15	2.11452	1.3212e-11	1.45174e-11	0.79364	2.12367
>hg19:chr11:100610498:100610618:120:1	1.89638	9.5674e-15	1.22424e-14	0.759235	0.779945
>hg19:chr1:207224302:207224422:120:15	-4.01833	6.08582e-38	5.19903e-36	2.35536	0.123617
>hg19:chr5:93954269:93954389:120:12	3.78187	1.45882e-23	5.55653e-23	0.804289	2.72116
>hg19:chr15:41047287:41047407:120:10	1.63099	2.68083e-13	3.16826e-13	0.737235	1.91413
>hg19:chr3:183852512:183852632:120:4	-3.69238	1.46546e-21	3.97736e-21	2.88804	0.904219
>hg19:chr1:45205451:45205571:120:15	2.63364	3.04803e-16	4.31073e-16	0.504196	1.42987
>hg19:chr12:69005284:69005404:120:8	2.87677	3.40714e-19	6.42059e-19	0.63701	1.74949
>hg19:chr8:71315597:71315717:120:15	2.40708	7.82676e-18	1.26668e-17	0.499689	0.616559
>hg19:chr4:154435200:154435320:120:1	-3.4163	4.19385e-24	1.785e-23	0.979578	0.303672
>hg19:chr10:3805398:3805518:120:5	-3.24299	3.94432e-18	6.62558e-18	1.30304	0.234452
>hg19:chr22:29400610:29400730:120:1	-3.26686	1.18107e-21	3.25287e-21	0.86233	0.230396
>hg19:chr12:93708695:93708815:120:6	2.08468	1.49518e-14	1.89364e-14	0.671313	1.23037
>cg26137915:chr14:69247277:69247397:120:2	3.11256	4.80501e-22	1.40853e-21	0.605938	2.01211
>hg19:chr19:50179484:50179604:120:5	4.53428	1.099e-23	4.28368e-23	0.14376	1.75205
>cg21399203:chr4:57623853:57623973:120:1	0.958924	1.62332e-08	1.66603e-08	0.338549	0.568583
>hg19:chr22:30168624:30168744:120:3	-3.63878	1.09664e-17	1.74258e-17	1.94674	0.209336
>hg19:chr1:94883971:94884091:120:19	-2.39641	1.75817e-21	4.71825e-21	0.840863	0.221095
>hg19:chrX:21959237:21959357:120:22	2.59944	5.35341e-20	1.13055e-19	0.106368	0.620644
>hg19:chr19:50360712:50360832:120:1	3.12455	2.51117e-22	7.68124e-22	0.253141	1.52046
>hg19:chrX:118892342:118892462:120:5	1.7305	5.18482e-13	6.03801e-13	0.579004	1.28111
>hg19:chr17:48423804:48423924:120:9	2.20435	3.95779e-14	4.87321e-14	0.56205	1.14716
>hg19:chr2:227595236:227595356:120:1	4.57007	1.80151e-24	8.34041e-24	0.189605	2.51432
>hg19:chr1:118472030:118472150:120:12	3.07887	6.40764e-15	8.27596e-15	0.785088	2.0726
>hg19:chrX:23907879:23907999:120:2	2.03785	2.56646e-15	3.37926e-15	0.339507	0.881114
>hg19:chr1:112050586:112050706:120:1	2.63261	5.44569e-29	6.38533e-28	0.22468	1.25973
>hg19:chr17:80055666:80055786:120:12	2.62259	1.98537e-19	3.86307e-19	0.772198	1.36599
>hg19:chr1:150534064:150534184:120:11	3.25229	2.71682e-19	5.1989e-19	0.67871	1.74053
>hg19:chr5:68711119:68711239:120:20	-2.98709	2.31558e-23	8.46058e-23	2.39859	0.372906
>hg19:chr20:17949465:17949585:120:14	-1.75133	3.55635e-20	7.73345e-20	1.66702	0.619413
>hg19:chr18:9743081:9743201:120:1	3.86678	2.84357e-28	2.91506e-27	0.765922	2.13829
>hg19:chr20:33543340:33543460:120:6	2.59583	1.01629e-17	1.62498e-17	0.734132	1.00421
>hg19:chr6:10723194:10723314:120:11	2.66862	5.08677e-15	6.59369e-15	0.457461	1.46491
>hg19:chr20:22360089:22360209:120:1	3.22875	5.31863e-20	1.12387e-19	0.501645	2.02692
>hg19:chr11:64008083:64008203:120:5	-2.57048	4.81514e-21	1.19722e-20	1.91086	0.725511
>hg19:chr2:20642364:20642484:120:10	2.08224	4.79773e-15	6.23479e-15	0.152019	0.555704
>hg19:chr3:149304873:149304993:120:0	3.60411	5.9104e-18	9.72775e-18	0.635155	1.79183
>hg19:chr11:9385529:9385649:120:6	-1.7368	2.04768e-16	2.93063e-16	0.834182	0.418121
>hg19:chr2:178339260:178339380:120:1	4.29424	5.4183e-25	2.719e-24	0.486533	1.22103
>hg19:chr1:67396144:67396264:120:6	3.6046	1.03303e-19	2.09882e-19	0.471572	1.42417
>hg19:chr1:8242085:8242205:120:1	4.90704	1.25322e-26	9.22802e-26	1.44574	3.64154
>hg19:chr4:39708170:39708290:120:4	3.37608	2.25441e-26	1.54958e-25	0.117183	0.832748
>hg19:chr1:28696309:28696429:120:9	2.31871	9.98848e-17	1.4676e-16	0.670628	0.971435
>hg19:chr2:233562311:233562431:120:10	3.14594	1.46738e-20	3.38801e-20	0.358725	0.717563
>hg19:chr16:86588687:86588807:120:10	2.19721	2.23215e-15	2.9608e-15	0.583722	1.28963
>hg19:chr17:27482530:27482650:120:3	4.80513	5.62671e-24	2.32588e-23	0.105427	1.40781
>hg19:chr17:56025798:56025918:120:1	4.53142	3.48897e-40	6.95468e-38	0.0478019	1.36014
>hg19:chr11:47207481:47207601:120:10	-2.48157	7.88269e-15	1.01409e-14	4.85815	0.996001
>hg19:chr14:24630391:24630511:120:3	-2.60654	3.98717e-33	1.0597e-31	7.04158	1.14001
>hg19:chr7:75544542:75544662:120:15	-3.5321	3.67567e-25	1.92811e-24	1.74002	0.123176
>hg19:chr1:170032340:170032460:120:0	3.70353	2.00879e-21	5.3153e-21	0.663934	1.34319
>hg19:chr1:936879:936999:120:6	3.70573	9.0963e-23	2.97245e-22	0.115019	0.872977
>hg19:chr22:38071315:38071435:120:0	3.99502	1.8499e-25	1.03014e-24	0.756549	1.80407
>hg19:chr8:130996490:130996610:120:1	2.31348	3.94346e-16	5.53348e-16	0.310301	0.811283
>hg19:chr19:5904106:5904226:120:4	2.10583	8.19854e-14	9.94132e-14	0.562115	1.13662
>hg19:chr1:7844133:7844253:120:19	-4.25886	5.23832e-24	2.17788e-23	0.716232	0.361082
>hg19:chr22:47525651:47525771:120:4	-1.34129	3.55392e-12	3.98483e-12	5.54009	2.57057
>hg19:chr12:65912731:65912851:120:0	-1.75133	1.814e-13	2.16377e-13	1.05219	0.347148
>hg19:chr3:57094436:57094556:120:0	4.17457	1.02715e-24	4.95353e-24	0.100937	1.36229
>hg19:chr4:31022079:31022199:120:3	2.19223	1.16913e-16	1.71218e-16	0.916143	1.19478
>hg19:chr17:73851535:73851655:120:4	3.55255	2.45305e-21	6.41511e-21	0.144151	1.29867
>hg19:chr5:132166005:132166125:120:15	1.37203	2.27221e-06	2.28302e-06	0.599019	1.48687
>hg19:chr19:45959281:45959401:120:5	-3.94764	1.29324e-29	1.67514e-28	0.884721	0.111512
>hg19:chr2:185462233:185462353:120:2	-4.1699	1.26208e-25	7.37509e-25	4.60871	0.178507
>cg21931317:chr2:43411473:43411593:120:4	1.48096	1.4422e-15	1.94169e-15	0.917751	1.69892
>hg19:chrX:40026045:40026165:120:0	5.47281	4.05927e-26	2.64812e-25	0.526521	2.33442
>hg19:chr10:121356337:121356457:120:10	3.06755	4.33627e-26	2.81348e-25	0.614999	2.02133
>hg19:chr11:69515568:69515688:120:4	3.39056	7.4394e-24	2.98574e-23	0.286771	1.3896
>cg10081994:chr2:100908577:100908697:120:1	-3.38905	1.04966e-22	3.3899e-22	0.665867	0.0982954
>hg19:chr18:22006709:22006829:120:8	-1.94563	5.74748e-16	7.97754e-16	1.05622	0.47282
>hg19:chr1:40997226:40997346:120:8	-2.99101	3.74284e-20	8.09971e-20	1.75249	0.291238
>hg19:chr1:24969987:24970107:120:17	4.34075	9.03168e-24	3.57678e-23	0.086921	0.870395
>cg04690110:chr6:26556769:26556889:120:7	0.986676	2.22414e-10	2.36241e-10	0.2897	0.456757
>hg19:chr20:48732588:48732708:120:7	-1.36167	1.33864e-17	2.11681e-17	1.42664	0.933511
>hg19:chr11:64124095:64124215:120:3	5.52331	1.26332e-27	1.15929e-26	0.314616	1.98198
>hg19:chr20:34542241:34542361:120:12	-2.09234	1.10126e-19	2.22735e-19	1.60576	0.596866
>hg19:chr5:125936609:125936729:120:14	-1.74348	3.16664e-16	4.46967e-16	1.50561	0.635406
>hg19:chr6:153488402:153488522:120:0	3.69335	6.30988e-18	1.03615e-17	0.656742	4.10198
>hg19:chrX:102911782:102911902:120:2	-1.80342	4.47663e-30	6.42485e-29	4.5632	1.37623
>hg19:chr16:88772791:88772911:120:23	3.70018	1.63697e-15	2.19568e-15	0.407531	2.57174
>hg19:chr9:140445788:140445908:120:14	-4.25702	1.01834e-22	3.29467e-22	3.02282	1.39398
>hg19:chr17:62988622:62988742:120:2	3.93535	1.57435e-26	1.12975e-25	0.478795	1.89218
>hg19:chr5:133841955:133842075:120:1	3.47799	3.93486e-20	8.46926e-20	0.752899	3.29001
>hg19:chr3:128879635:128879755:120:4	-4.06206	6.9302e-24	2.79388e-23	1.38121	0.298717
>hg19:chr6:89855896:89856016:120:16	-1.79416	2.35311e-20	5.28016e-20	1.66601	1.11303
>hg19:chr16:57625057:57625177:120:0	-2.97291	4.00505e-15	5.2274e-15	0.794202	0.617869
>cg19348484:chr15:91413176:91413296:120:3	1.24282	1.88724e-13	2.24814e-13	0.736945	1.10433
>hg19:chr7:27702185:27702305:120:8	3.30095	6.08207e-20	1.27468e-19	0.244341	0.644511
>hg19:chr1:185014966:185015086:120:12	-3.54809	7.60757e-29	8.61072e-28	2.06884	0.363387
>hg19:chr2:190649014:190649134:120:15	-1.4682	3.81118e-10	4.02666e-10	1.68434	0.911915
>hg19:chrX:43514168:43514288:120:7	-2.93269	6.02607e-18	9.9045e-18	1.14435	0.508287
>hg19:chr11:73490544:73490664:120:9	2.73102	2.1078e-22	6.51403e-22	0.214812	1.06152
>hg19:chr3:184032616:184032736:120:15	-1.72643	1.39713e-11	1.5316e-11	2.12823	1.02899
>hg19:chr7:137686469:137686589:120:13	3.41231	6.38271e-23	2.16571e-22	0.471333	2.09276
>hg19:chr6:16239287:16239407:120:5	-3.40797	1.8812e-27	1.63829e-26	1.79287	0.163355
>hg19:chr9:132597950:132598070:120:6	1.4885	1.37071e-15	1.85031e-15	0.685694	1.83853
>hg19:chr4:74606163:74606283:120:2	2.74638	2.21266e-23	8.12592e-23	0.575697	1.67971
>hg19:chr17:46969508:46969628:120:4	1.77854	9.93896e-14	1.2003e-13	0.807768	1.43879
>hg19:chr17:75136470:75136590:120:12	3.56306	3.87309e-17	5.87347e-17	0.380451	3.63911
>hg19:chr20:62587307:62587427:120:12	-2.6427	2.61005e-17	4.02443e-17	1.98475	0.379277
>hg19:chr10:21604597:21604717:120:2	2.36931	4.51888e-21	1.13146e-20	0.213964	0.845476
>hg19:chr20:50147854:50147974:120:1	2.91507	5.75846e-22	1.67163e-21	0.316391	1.06981
>hg19:chr17:1952980:1953100:120:16	1.77537	1.69035e-11	1.85078e-11	0.831737	1.38737
>hg19:chr19:1747927:1748047:120:3	-1.66092	1.55375e-18	2.71018e-18	2.42221	1.38542
>hg19:chr13:114017810:114017930:120:13	4.04595	4.21366e-21	1.06096e-20	0.261397	0.737897
>hg19:chr2:240189217:240189337:120:4	-4.08911	1.19194e-24	5.69463e-24	2.74583	1.02035
>hg19:chr19:13283205:13283325:120:2	1.76429	3.71029e-17	5.63374e-17	0.490778	0.854751
>hg19:chr4:793103:793223:120:4	1.96814	3.28667e-14	4.07343e-14	0.485186	1.05071
>hg19:chr16:58426660:58426780:120:14	-3.55489	5.02051e-23	1.73709e-22	0.590866	0.0931886
>hg19:chr12:30908121:30908241:120:13	-1.43175	3.12632e-20	6.87331e-20	1.58252	0.89946
>hg19:chr6:110501554:110501674:120:5	-2.31336	1.69702e-19	3.34371e-19	1.01002	0.546364
>hg19:chr16:30087034:30087154:120:3	-3.22478	1.89106e-17	2.95134e-17	1.15707	0.216986
>hg19:chr1:243417790:243417910:120:6	-3.85643	6.6668e-28	6.36183e-27	0.862492	0.106633
>hg19:chr15:100583497:100583617:120:1	-1.47853	4.29522e-15	5.59595e-15	41.0251	19.7377
>hg19:chr10:123734400:123734520:120:11	-3.28266	5.84385e-19	1.06815e-18	0.659085	0.329991
>hg19:chr3:125986301:125986421:120:10	-4.8216	4.43834e-26	2.86933e-25	4.49053	0.679344
>hg19:chr10:72433047:72433167:120:3	2.13388	1.24737e-12	1.42625e-12	0.409552	0.953127
>cg09375033:chr3:137833574:137833694:120:4	1.12593	7.53717e-12	8.35188e-12	0.249513	0.447797
>hg19:chr12:120524681:120524801:120:10	2.09876	1.09827e-09	1.15054e-09	0.594479	0.992746
>hg19:chr14:55240244:55240364:120:7	-3.04703	2.83804e-32	5.95491e-31	9.9003	1.39982
>hg19:chr19:4870251:4870371:120:0	-3.12645	1.92655e-23	7.11892e-23	5.74218	1.64199
>cg25982657:chr4:8193293:8193413:120:7	-2.14667	3.33684e-39	4.43041e-37	6.54081	1.45798
>hg19:chr8:42051242:42051362:120:5	-1.0703	2.10391e-09	2.19507e-09	0.9368	0.526148
>hg19:chr6:27156414:27156534:120:7	3.51265	1.72008e-20	3.94606e-20	0.235751	1.24846
>hg19:chr20:18178442:18178562:120:3	-1.74786	4.27962e-16	5.98412e-16	2.65601	1.16991
>hg19:chr12:98897744:98897864:120:7	-6.37211	1.96678e-38	1.85706e-36	1.97816	0.40876
>hg19:chr3:196594436:196594556:120:6	-2.05078	6.41294e-16	8.8635e-16	1.62292	1.13279
>hg19:chr15:41166139:41166259:120:11	2.06166	1.01969e-17	1.62969e-17	0.533799	0.762318
>hg19:chr10:70883647:70883767:120:15	3.137	6.71944e-22	1.92795e-21	0.188204	0.877532
>hg19:chr22:31045558:31045678:120:2	-1.63463	2.58822e-16	3.6866e-16	9.51279	3.97404
>hg19:chr11:72463228:72463348:120:9	0.915436	8.01726e-12	8.87016e-12	0.33224	0.531647
>hg19:chr17:46026496:46026616:120:1	4.30653	5.88075e-23	2.01145e-22	0.254226	0.753209
>hg19:chr9:104160637:104160757:120:7	2.58961	2.1672e-10	2.30261e-10	0.89618	3.60004
>hg19:chr1:17240227:17240347:120:9	1.71167	4.0336e-13	4.72959e-13	0.455566	1.31654
>hg19:chr1:234509225:234509345:120:12	-3.74125	1.61429e-26	1.1538e-25	0.745782	0.256621
>hg19:chr1:39657859:39657979:120:1	3.6689	1.83221e-23	6.82656e-23	0.623013	2.12533
>hg19:chr12:51419735:51419855:120:14	2.62251	2.10267e-32	4.71524e-31	0.264916	1.5113
>hg19:chr8:26240551:26240671:120:11	-1.23405	1.75387e-15	2.34722e-15	1.1711	0.623197
>hg19:chr16:89939926:89940046:120:16	1.10849	0.000287556	0.000287636	0.35288	0.583963
>hg19:chr1:59314719:59314839:120:2	2.25461	2.4857e-24	1.10791e-23	0.560538	1.25074
>hg19:chr2:73511692:73511812:120:14	-1.57743	4.01918e-10	4.24267e-10	0.937377	0.617041
>hg19:chr3:115503219:115503339:120:9	-1.43519	3.6688e-19	6.88476e-19	1.0067	0.708085
>hg19:chr11:66774227:66774347:120:0	3.18576	7.06893e-32	1.39359e-30	0.147417	1.28328
>hg19:chr10:73648779:73648899:120:17	-2.4545	3.69377e-20	8.00801e-20	1.32893	0.505052
>hg19:chr12:107168270:107168390:120:16	-2.62419	3.7618e-15	4.91348e-15	0.918372	0.213733
>hg19:chr7:75932097:75932217:120:12	-3.18791	4.74231e-19	8.77535e-19	1.41195	0.620376
>hg19:chr22:29999170:29999290:120:6	4.35579	4.60817e-24	1.9429e-23	0.437243	1.7019
>hg19:chr3:32268499:32268619:120:0	3.62273	8.53319e-20	1.75557e-19	0.544031	4.83037
>hg19:chr12:78334053:78334173:120:1	-3.01687	1.76691e-15	2.36379e-15	1.4494	0.324281
>cg06710672:chr16:1133318:1133438:120:7	4.27836	9.61895e-23	3.12616e-22	0.367655	1.46853
>hg19:chr19:6766095:6766215:120:3	-2.09645	1.37872e-16	2.00846e-16	4.05058	1.99965
>hg19:chr19:3572490:3572610:120:11	2.05356	2.99668e-12	3.37585e-12	0.66818	1.2256
>hg19:chr10:30722510:30722630:120:12	2.20895	1.63945e-15	2.19819e-15	0.837203	1.70309
>hg19:chr5:64064394:64064514:120:10	1.9581	1.29921e-18	2.28172e-18	0.353107	0.971682
>hg19:chr22:41986193:41986313:120:3	2.61436	1.19429e-15	1.61763e-15	0.352562	0.990985
>hg19:chr12:76953775:76953895:120:6	2.6803	6.28826e-16	8.70122e-16	1.20593	2.45082
>hg19:chr19:10530702:10530822:120:11	2.931	6.58009e-22	1.89178e-21	0.58806	2.08105
>hg19:chr9:97785866:97785986:120:1	2.9303	3.03875e-18	5.1551e-18	0.386263	1.1919
>hg19:chr19:21950044:21950164:120:9	1.03527	1.77337e-14	2.23258e-14	0.798051	1.19579
>hg19:chr8:110619526:110619646:120:1	1.72636	2.18298e-15	2.8988e-15	0.792664	1.31889
>hg19:chr11:12188788:12188908:120:2	3.4222	9.14281e-18	1.47237e-17	0.323908	2.542
>hg19:chr22:30722597:30722717:120:20	1.16585	2.49066e-21	6.49927e-21	0.418861	0.999465
>hg19:chr9:131446880:131447000:120:1	3.28463	4.28714e-25	2.2101e-24	0.590498	1.02372
>hg19:chr3:101405321:101405441:120:8	3.17706	1.41832e-20	3.2853e-20	0.226567	0.581249
>cg07639900:chr10:3828872:3828992:120:4	2.17339	4.28106e-20	9.17589e-20	0.311128	1.4927
>hg19:chr19:19431306:19431426:120:8	2.66026	6.33984e-18	1.04059e-17	0.413755	0.67813
>hg19:chr5:172755581:172755701:120:19	-2.24258	7.61061e-08	7.72253e-08	2.09968	0.792496
>hg19:chr14:105330847:105330967:120:9	2.32258	4.58827e-18	7.65707e-18	0.451805	0.959056
>hg19:chr6:136571769:136571889:120:4	1.8264	4.98101e-19	9.19334e-19	0.682367	1.83112
>hg19:chrX:109330638:109330758:120:2	3.09879	7.78894e-21	1.86935e-20	0.630858	1.6735
>hg19:chr17:8090394:8090514:120:6	3.77349	1.17032e-34	4.42012e-33	0.184942	2.72917
>hg19:chr9:123638800:123638920:120:13	-3.27857	3.80332e-23	1.34447e-22	0.840119	0.163221
>hg19:chrX:41301654:41301774:120:8	-3.14724	6.43599e-38	5.37031e-36	3.62421	0.411319
>hg19:chr17:8029718:8029838:120:10	3.19357	2.05956e-12	2.33778e-12	0.716722	1.28814
>hg19:chr10:94352109:94352229:120:7	-2.14232	4.17658e-13	4.89245e-13	1.52182	0.513397
>hg19:chr2:28616235:28616355:120:17	2.81169	3.89112e-23	1.3701e-22	0.20821	1.41102
>hg19:chr19:488913:489033:120:20	-3.97765	1.06004e-29	1.39831e-28	2.60675	0.220063
>hg19:chr10:99356123:99356243:120:2	3.08152	5.822e-26	3.71696e-25	0.513984	1.48232
>hg19:chr6:56407696:56407816:120:10	4.02231	3.22686e-24	1.4154e-23	0.47902	1.18483
>hg19:chr7:79813372:79813492:120:3	1.78682	3.07173e-25	1.63522e-24	0.521305	1.8203
>hg19:chr17:29152008:29152128:120:8	-4.60159	8.62987e-27	6.58808e-26	3.0647	0.225256
>hg19:chr19:34850165:34850285:120:13	-1.69486	1.69394e-12	1.93009e-12	2.03802	0.68562
>hg19:chrX:1821651:1821771:120:4	-1.59139	9.16209e-16	1.2528e-15	2.87532	1.07275
>hg19:chr11:113561253:113561373:120:2	-2.45382	1.43505e-15	1.93279e-15	1.37312	0.468487
>hg19:chr2:127822483:127822603:120:7	4.26676	2.54914e-24	1.13337e-23	0.0859643	0.680249
>hg19:chr1:205180346:205180466:120:14	1.52483	2.27776e-15	3.01906e-15	0.475023	1.04002
>hg19:chr5:110428245:110428365:120:7	2.0321	1.201e-18	2.12067e-18	0.473059	1.73347
>hg19:chr19:55670592:55670712:120:4	4.66998	1.39434e-21	3.80159e-21	0.138874	1.86313
>hg19:chr1:28562487:28562607:120:12	-2.51751	2.43182e-25	1.32002e-24	0.886851	0.268723
>hg19:chr8:94869582:94869702:120:3	3.29657	8.67247e-15	1.11251e-14	0.51422	1.18153
>hg19:chr3:45187732:45187852:120:13	-2.597	7.14474e-18	1.16155e-17	1.71916	1.17311
>hg19:chr5:139038850:139038970:120:4	2.50575	2.66581e-24	1.18232e-23	1.66303	4.49592
>hg19:chr3:169976394:169976514:120:1	-1.43977	7.13456e-13	8.2497e-13	1.30275	0.713543
>hg19:chr19:41857608:41857728:120:6	-1.76546	1.051e-12	1.20556e-12	1.28433	0.658219
>hg19:chr2:122392124:122392244:120:0	-2.88474	5.99917e-24	2.4588e-23	0.764419	0.164183
>hg19:chr1:236687322:236687442:120:11	3.34998	3.78783e-24	1.63154e-23	0.0545205	0.505698
>hg19:chr4:57253536:57253656:120:12	3.81809	9.77197e-29	1.08215e-27	0.085039	1.16188
>hg19:chr19:19779841:19779961:120:12	4.13112	2.19211e-13	2.60527e-13	0.301248	1.93113
>hg19:chr12:5286970:5287090:120:0	2.31415	4.28899e-14	5.26296e-14	0.310246	1.41393
>hg19:chr6:16129383:16129503:120:12	-3.15637	3.76477e-16	5.28482e-16	1.42679	0.472283
>cg04482110:chr17:41364061:41364181:120:5	-2.98405	1.01154e-24	4.89137e-24	0.863875	0.363394
>hg19:chr5:173930848:173930968:120:3	-1.7548	3.29364e-21	8.4051e-21	11.0169	5.29749
>hg19:chr7:16684932:16685052:120:4	2.28977	1.1935e-15	1.61718e-15	0.413918	1.12333
>hg19:chr2:72372190:72372310:120:11	1.46594	6.98081e-17	1.04189e-16	0.314857	0.843423
>hg19:chr2:176046109:176046229:120:8	-2.31774	3.28962e-17	5.02904e-17	0.537184	0.358196
>hg19:chr4:24585960:24586080:120:7	3.03609	1.41457e-27	1.28169e-26	0.298491	1.8064
>hg19:chr1:151300087:151300207:120:4	4.34648	7.57873e-23	2.51782e-22	0.149403	1.53218
>hg19:chr22:32347968:32348088:120:4	3.3436	7.78128e-21	1.86876e-20	0.674398	1.87981
>hg19:chr12:13712747:13712867:120:3	-3.42003	1.15019e-19	2.31456e-19	1.93326	0.340644
>hg19:chr5:81608935:81609055:120:1	-3.77406	1.2622e-35	5.88154e-34	4.67162	0.228268
>hg19:chr20:3801016:3801136:120:11	3.17495	2.24939e-20	5.06325e-20	0.15738	1.0378
>hg19:chr15:65588546:65588666:120:0	1.73546	2.77172e-21	7.19032e-21	0.982485	1.61216
>hg19:chr2:64871474:64871594:120:3	2.92209	3.31445e-16	4.67278e-16	0.507483	1.04953
>hg19:chrX:110924596:110924716:120:12	-1.91827	2.23229e-13	2.65214e-13	1.58588	0.570001
>hg19:chr8:142167356:142167476:120:4	-1.75301	1.10619e-20	2.59074e-20	1.66226	0.898569
>hg19:chr6:141218654:141218774:120:1	4.1133	4.54809e-21	1.13639e-20	0.307502	2.53166
>hg19:chr2:240196977:240197097:120:4	-5.69988	5.52488e-29	6.45709e-28	10.3802	0.468667
>hg19:chr17:17875457:17875577:120:16	-1.56241	3.56651e-10	3.77037e-10	3.25944	1.10618
>hg19:chr1:109825789:109825909:120:7	-1.73064	1.49337e-10	1.59328e-10	1.82341	0.968107
>hg19:chr11:68848003:68848123:120:4	-2.67298	1.34236e-15	1.81409e-15	2.32474	1.27822
>hg19:chr3:53289437:53289557:120:8	-3.84477	2.3513e-21	6.16251e-21	1.49579	0.116868
>hg19:chr11:1855499:1855619:120:6	-2.15955	7.25865e-35	2.77064e-33	17.2624	3.73698
>hg19:chr3:4508859:4508979:120:8	-2.53235	1.04437e-22	3.37586e-22	1.08083	0.225936
>hg19:chr1:172840605:172840725:120:0	2.2026	2.51974e-12	2.84571e-12	0.374694	1.36082
>hg19:chr12:3186079:3186199:120:9	-4.72805	1.30064e-23	4.99647e-23	1.326	0.1134
>hg19:chr4:48728548:48728668:120:3	-2.88632	1.19314e-14	1.52132e-14	0.317772	0.0744407
>hg19:chr3:49045075:49045195:120:11	-5.72702	7.54616e-29	8.56824e-28	3.39982	0.338791
>hg19:chr12:13326488:13326608:120:0	-2.77261	5.39883e-18	8.94734e-18	2.58179	1.32714
>hg19:chr12:100660928:100661048:120:11	-2.26441	7.98867e-14	9.69339e-14	1.14418	0.517785
>hg19:chr1:212458209:212458329:120:7	-2.91186	5.96381e-17	8.95695e-17	0.832479	0.243428
>hg19:chr7:100143346:100143466:120:1	-1.21153	1.66297e-19	3.27843e-19	4.3547	1.85941
>hg19:chr3:196014536:196014656:120:9	2.42431	3.10376e-16	4.3861e-16	0.77279	1.85756
>hg19:chr10:93771439:93771559:120:0	4.27976	1.43545e-20	3.3207e-20	0.249284	2.36682
>hg19:chr19:33072358:33072478:120:14	-2.72667	1.5698e-13	1.87936e-13	1.42312	0.596641
>hg19:chr3:48130271:48130391:120:12	-1.2936	3.30701e-08	3.37665e-08	1.98728	0.905708
>hg19:chr4:146101331:146101451:120:14	3.20587	2.73317e-27	2.29663e-26	0.153847	1.24865
>cg05827190:chr4:681380:681500:120:7	4.43917	1.24754e-18	2.19528e-18	0.407725	1.58384
>hg19:chr4:166248433:166248553:120:13	2.83331	3.44637e-17	5.25078e-17	0.312051	1.09395
>hg19:chr12:56651965:56652085:120:12	1.46637	2.95125e-19	5.60566e-19	0.398344	0.939942
>hg19:chr11:69452962:69453082:120:11	-4.70933	6.92926e-36	3.50171e-34	8.59513	0.601322
>hg19:chr1:154955658:154955778:120:4	4.42553	1.06133e-19	2.15265e-19	0.470723	1.82625
>hg19:chr3:155455975:155456095:120:0	2.19134	5.26087e-22	1.53339e-21	0.733866	1.26388
>hg19:chr22:47733058:47733178:120:2	-2.50511	3.98808e-18	6.6928e-18	0.802216	0.678748
>hg19:chr11:121526601:121526721:120:6	-4.2303	2.33845e-32	5.08507e-31	1.74001	0.573937
>hg19:chr2:85555110:85555230:120:14	-2.41532	6.1441e-19	1.12074e-18	0.999857	0.40403
>hg19:chr2:242211526:242211646:120:12	3.17176	2.878e-24	1.27014e-23	0.432825	0.968642
>hg19:chr3:101567940:101568060:120:13	1.9501	1.16172e-09	1.21629e-09	0.775585	1.9575
>hg19:chr19:55984020:55984140:120:0	1.74311	6.72896e-18	1.10093e-17	0.728235	2.71202
>hg19:chr5:167126646:167126766:120:1	-2.43936	4.74961e-25	2.41725e-24	1.77058	0.55046
>hg19:chr10:80944079:80944199:120:2	-1.97861	9.52347e-23	3.10074e-22	2.77586	0.948598
>cg21324456:chr20:50248016:50248136:120:4	-2.51541	3.94449e-30	5.75319e-29	17.3494	3.08032
>cg06001237:chr20:62694676:62694796:120:15	-3.47032	3.89837e-23	1.37131e-22	1.75676	1.16249
>hg19:chr4:83934333:83934453:120:9	1.40376	1.35508e-11	1.48686e-11	0.40755	0.684346
>hg19:chr4:6944234:6944354:120:1	2.47308	1.90811e-16	2.73852e-16	0.4232	1.28793
>hg19:chr10:130427848:130427968:120:1	1.44638	7.72177e-13	8.91719e-13	0.821073	1.27418
>hg19:chr11:2554316:2554436:120:6	3.27181	1.88315e-19	3.67614e-19	0.539384	1.36963
>hg19:chr1:3447442:3447562:120:10	2.0057	2.51581e-15	3.3162e-15	1.10775	1.87858
>hg19:chr19:58331000:58331120:120:10	-3.10227	2.56868e-19	4.93648e-19	1.74791	0.462832
>hg19:chr9:38047578:38047698:120:0	3.31766	1.4232e-15	1.91827e-15	0.406186	2.03526
>hg19:chr21:35287917:35288037:120:5	1.87286	2.77669e-14	3.4521e-14	0.563466	1.01405
>hg19:chr19:40909842:40909962:120:5	2.76263	1.74569e-13	2.08507e-13	0.853254	1.9285
>cg15677087:chr20:61584790:61584910:120:5	2.49807	5.4518e-13	6.34275e-13	0.0983881	0.52212
>hg19:chr17:62915438:62915558:120:9	2.69946	1.89121e-12	2.15077e-12	0.63598	1.82684
>hg19:chr2:47335737:47335857:120:1	3.07209	2.91679e-19	5.54902e-19	0.474192	1.27873
>hg19:chr9:35689398:35689518:120:3	5.62344	3.30958e-27	2.74879e-26	0.0494791	1.73913
>cg04724556:chr15:44507937:44508057:120:1	4.18197	5.63934e-35	2.22351e-33	0.262181	4.44094
>hg19:chr4:122744701:122744821:120:14	-2.31559	4.92126e-21	1.22113e-20	1.09481	0.376744
>hg19:chr3:127392032:127392152:120:12	3.6455	1.016e-17	1.62498e-17	0.38504	1.47112
>hg19:chr12:122362747:122362867:120:3	1.84174	2.58627e-08	2.64751e-08	0.402245	0.659172
>hg19:chr19:10542054:10542174:120:2	1.82999	1.3117e-18	2.30029e-18	0.286735	0.918681
>hg19:chr1:153959303:153959423:120:3	2.99204	3.15034e-25	1.67458e-24	0.156222	0.986919
>hg19:chr10:79703073:79703193:120:2	3.69217	8.60695e-21	2.05194e-20	0.0788341	0.490143
>hg19:chr10:95242798:95242918:120:1	2.89467	3.7928e-20	8.193e-20	0.559692	1.47731
>hg19:chr22:37838869:37838989:120:0	3.92122	3.59641e-21	9.14523e-21	0.151787	1.82012
>hg19:chr4:39978796:39978916:120:9	-2.43288	1.00337e-16	1.47364e-16	1.00075	0.368617
>hg19:chr7:91875120:91875240:120:7	2.16314	1.44267e-18	2.5201e-18	0.507638	0.770386
>hg19:chr7:134117413:134117533:120:2	4.21144	5.21909e-25	2.62638e-24	0.365365	2.96674
>hg19:chr10:79708953:79709073:120:3	2.6677	7.8441e-13	9.05554e-13	0.285197	1.26434
>hg19:chr2:224590215:224590335:120:2	-3.23552	1.58079e-28	1.67681e-27	1.18981	0.283657
>hg19:chr3:124597813:124597933:120:2	-2.33743	2.81482e-17	4.32345e-17	1.18405	0.389537
>hg19:chr14:58894017:58894137:120:7	-2.36529	4.53883e-20	9.68211e-20	1.25491	0.283705
>hg19:chr12:124907395:124907515:120:0	2.50712	4.46259e-23	1.55303e-22	0.728293	1.03513
>hg19:chr15:90619003:90619123:120:4	4.59662	2.99015e-21	7.70184e-21	0.117182	2.04791
>hg19:chr3:193852888:193853008:120:14	1.9641	4.0738e-20	8.76056e-20	0.639257	2.24406
>hg19:chr1:230240538:230240658:120:3	2.26375	1.08771e-18	1.93203e-18	0.455004	0.931534
>hg19:chr15:40987270:40987390:120:16	-3.20603	4.49131e-22	1.32414e-21	1.30747	0.630709
>hg19:chr14:51422421:51422541:120:0	3.35778	4.3512e-22	1.28707e-21	0.110196	0.825986
>hg19:chr17:75282243:75282363:120:1	1.20924	2.63618e-13	3.11754e-13	0.591412	1.26605
>hg19:chrX:123093954:123094074:120:13	3.06579	1.25509e-26	9.22802e-26	0.162761	1.27932
>hg19:chr9:114881832:114881952:120:1	-3.14461	1.84335e-29	2.31257e-28	2.61725	2.01974
>hg19:chr19:58892255:58892375:120:15	2.38965	9.64338e-16	1.31561e-15	0.293865	0.621571
>hg19:chr20:34824332:34824452:120:12	-1.49546	1.24695e-14	1.5871e-14	1.88389	0.691485
>hg19:chr10:75692132:75692252:120:1	3.46517	7.56461e-23	2.51546e-22	0.151558	0.824581
>hg19:chr12:8395357:8395477:120:16	-4.14345	3.60065e-25	1.8943e-24	2.11629	0.565354
>hg19:chr15:44116814:44116934:120:9	-4.37941	6.03835e-26	3.83462e-25	1.90175	0.207869
>hg19:chr1:39492091:39492211:120:5	2.86651	8.25697e-24	3.29178e-23	0.363086	1.23885
>hg19:chr12:93293281:93293401:120:0	-2.12332	8.36764e-25	4.09592e-24	2.99532	0.95595
>hg19:chr3:52719862:52719982:120:19	-3.25039	2.84267e-15	3.73608e-15	0.78308	0.273902
>hg19:chr17:79303500:79303620:120:4	-1.78162	2.33672e-31	4.21315e-30	4.47146	1.30051
>hg19:chr7:150065686:150065806:120:15	-2.40505	1.28653e-16	1.87722e-16	0.834798	0.403811
>hg19:chr14:95731892:95732012:120:1	-2.29917	6.25945e-17	9.38526e-17	1.15878	0.707117
>hg19:chr21:45660984:45661104:120:13	4.0973	2.77237e-25	1.48911e-24	0.11194	0.930684
>hg19:chr19:30433452:30433572:120:15	-2.65999	8.94595e-14	1.08366e-13	1.77174	1.07991
>hg19:chrX:39767639:39767759:120:5	4.41999	3.29847e-36	1.79317e-34	0.111257	2.18566
>hg19:chr11:66886108:66886228:120:6	2.88076	9.63446e-20	1.96747e-19	0.770481	1.45429
>hg19:chr15:72476623:72476743:120:8	-2.43615	2.39683e-24	1.07363e-23	4.76904	1.44659
>hg19:chr6:158652796:158652916:120:13	-3.91859	1.42565e-28	1.53611e-27	2.68208	0.651323
>hg19:chr8:103876300:103876420:120:10	-4.48668	4.01384e-34	1.3421e-32	1.64958	0.0750804
>hg19:chr11:59333567:59333687:120:4	3.34053	1.60624e-16	2.32199e-16	0.552084	4.24349
>hg19:chr2:189163823:189163943:120:2	-2.27864	1.44465e-10	1.54176e-10	7.78737	2.73674
>hg19:chr11:728082:728202:120:6	-1.68711	7.30439e-21	1.7613e-20	1.085	0.445236
>cg16303129:chr17:48105825:48105945:120:6	-2.19996	1.08916e-20	2.55754e-20	1.49559	0.771939
>hg19:chr2:224127901:224128021:120:1	-1.76039	4.22901e-22	1.25486e-21	3.15949	1.07114
>hg19:chr3:14989461:14989581:120:19	-2.00488	3.29622e-19	6.22466e-19	1.30522	0.300822
>hg19:chr11:65559684:65559804:120:3	2.51919	6.04944e-28	5.86632e-27	0.40437	1.7462
>hg19:chr20:62130843:62130963:120:6	4.30388	7.19894e-21	1.73821e-20	0.674907	1.78951
>hg19:chr6:46702216:46702336:120:8	3.00215	1.21006e-22	3.85586e-22	0.632915	1.31652
>hg19:chr3:193988725:193988845:120:3	3.33385	8.36064e-23	2.74707e-22	0.294032	1.20305
>hg19:chr14:21081779:21081899:120:10	4.23916	3.07704e-22	9.31682e-22	0.42871	1.09711
>hg19:chr16:28223489:28223609:120:8	2.30473	2.31917e-17	3.5898e-17	0.738766	1.78712
>hg19:chr19:19477637:19477757:120:3	2.46119	4.49163e-18	7.50277e-18	0.411913	1.16383
>hg19:chr19:17331443:17331563:120:2	2.30312	7.46033e-20	1.54459e-19	0.289643	0.530761
>hg19:chr12:31226844:31226964:120:9	-1.93729	1.89377e-14	2.38249e-14	1.78846	0.807621
>hg19:chr17:26904204:26904324:120:0	4.84225	2.79454e-39	3.85647e-37	0.11896	3.58892
>hg19:chr15:71587594:71587714:120:1	3.63574	1.41995e-24	6.69484e-24	0.406107	1.51645
>hg19:chr1:156631741:156631861:120:1	-3.73266	2.421e-20	5.42571e-20	0.940555	0.391711
>hg19:chr19:11248683:11248803:120:6	-3.90825	9.62583e-27	7.27105e-26	0.994713	0.297214
>hg19:chr19:58873811:58873931:120:15	1.98707	1.08607e-11	1.19571e-11	0.461131	1.03094
>hg19:chr16:21531367:21531487:120:16	-1.24835	1.62663e-18	2.83043e-18	0.943222	0.580921
>hg19:chr2:20101435:20101555:120:17	-1.20238	3.12079e-12	3.51016e-12	1.32256	0.73104
>hg19:chr14:92588223:92588343:120:13	-2.32858	3.71481e-20	8.04875e-20	1.79456	0.528304
>hg19:chr17:79486136:79486256:120:15	2.59355	7.63402e-20	1.576e-19	1.16024	2.83563
>hg19:chrX:100662697:100662817:120:2	1.89391	5.60673e-18	9.27048e-18	0.437528	1.5693
>hg19:chr5:118659127:118659247:120:0	3.30671	1.34525e-21	3.67892e-21	0.240543	1.18015
>hg19:chr20:50383589:50383709:120:6	-1.97512	5.93948e-12	6.60393e-12	1.59134	0.655992
>hg19:chr14:90849812:90849932:120:12	2.22891	2.65125e-25	1.42619e-24	0.779005	1.54798
>hg19:chr2:38978209:38978329:120:14	2.97609	4.31036e-09	4.46208e-09	0.29544	1.63873
>hg19:chr8:102217832:102217952:120:21	-3.18701	2.563e-20	5.7012e-20	2.89281	0.564549
>hg19:chr4:174256223:174256343:120:11	4.38484	6.44458e-23	2.18143e-22	0.229079	2.29609
>hg19:chr10:28591683:28591803:120:13	-2.13342	2.66914e-16	3.79433e-16	1.32056	0.694624
>hg19:chrX:43740554:43740674:120:2	2.97748	3.64656e-21	9.26618e-21	0.624806	1.43934
>hg19:chr8:54793748:54793868:120:15	2.14349	2.91148e-17	4.47e-17	0.499929	1.2943
>hg19:chr9:132168649:132168769:120:7	-3.54949	4.37106e-20	9.35203e-20	0.954971	0.282335
>hg19:chr14:68943349:68943469:120:2	2.66224	2.28081e-15	3.02199e-15	0.257108	0.671917
>hg19:chr17:12921243:12921363:120:13	-2.69301	2.11741e-16	3.02801e-16	0.827844	0.57067
>hg19:chr21:45558029:45558149:120:1	3.78011	4.9002e-27	3.951e-26	0.38634	1.39535
>hg19:chr20:30310711:30310831:120:3	-1.42705	4.66255e-15	6.0679e-15	1.24234	0.553398
>hg19:chr2:111880489:111880609:120:13	-1.30546	1.71596e-08	1.75961e-08	1.70174	0.86793
>hg19:chr8:107058293:107058413:120:1	2.03961	1.53499e-14	1.94133e-14	0.441247	0.611905
>hg19:chr2:70369463:70369583:120:16	3.71515	8.72821e-22	2.45238e-21	0.208324	1.96778
>hg19:chr11:66717695:66717815:120:2	-2.92919	8.23053e-29	9.28652e-28	2.76466	0.502437
>hg19:chr4:99181784:99181904:120:10	3.84927	1.59209e-23	6.03212e-23	0.188268	1.0882
>hg19:chr8:29917481:29917601:120:3	3.50733	1.67467e-25	9.43341e-25	0.303228	2.53672
>hg19:chr19:49375875:49375995:120:8	-2.47814	9.20461e-17	1.3591e-16	1.37414	0.39011
>hg19:chr19:1262408:1262528:120:6	-5.21149	1.27077e-25	7.40183e-25	3.32593	0.179793
>cg14195992:chr8:48265857:48265977:120:4	-3.19965	5.73241e-30	8.00307e-29	2.93689	0.490639
>hg19:chr11:75274267:75274387:120:5	3.09662	3.9356e-22	1.17479e-21	0.239705	1.01654
>hg19:chr6:144329023:144329143:120:18	3.64964	1.73478e-18	3.00841e-18	0.498253	2.7061
>hg19:chr15:99789926:99790046:120:4	-3.20038	6.69126e-24	2.71586e-23	2.94184	0.590255
>hg19:chr14:68066825:68066945:120:14	-1.95757	1.11751e-17	1.77418e-17	1.28273	0.40668
>hg19:chr16:122791:122911:120:9	2.63332	4.63771e-21	1.15798e-20	0.526694	1.32924
>hg19:chr3:52347843:52347963:120:2	-2.76126	1.83066e-20	4.18385e-20	2.54098	1.03694
>hg19:chr10:88854180:88854300:120:10	-1.12126	7.71372e-14	9.3661e-14	1.22026	0.564332
>hg19:chr14:75744097:75744217:120:12	1.69911	4.33601e-10	4.57173e-10	0.231145	0.762653
>hg19:chr2:203736113:203736233:120:15	2.78105	8.95173e-22	2.50928e-21	0.484065	1.64848
>hg19:chr8:144660537:144660657:120:12	-1.08449	7.11059e-13	8.22463e-13	1.30785	0.680983
>hg19:chr17:73235144:73235264:120:5	0.914229	2.07763e-12	2.3568e-12	0.367114	0.624085
>hg19:chr3:5430878:5430998:120:3	-3.44086	1.64947e-22	5.15084e-22	6.85539	1.21984
>hg19:chr6:126661443:126661563:120:5	3.36696	7.83899e-30	1.06944e-28	0.421351	3.50471
>hg19:chr14:75697054:75697174:120:1	2.45711	1.61715e-30	2.51184e-29	0.468615	2.023
>hg19:chr1:32913662:32913782:120:6	-2.50557	3.09288e-16	4.37245e-16	1.20558	0.318446
>hg19:chr11:10325567:10325687:120:1	-2.37259	3.84814e-21	9.75081e-21	1.38456	0.427885
>hg19:chr16:56553851:56553971:120:15	-2.61604	1.06102e-17	1.69198e-17	0.636167	0.255351
>hg19:chr3:48700974:48701094:120:11	1.22752	1.04761e-09	1.09843e-09	0.844204	1.85185
>hg19:chr5:178157315:178157435:120:19	1.66607	3.60673e-11	3.91439e-11	1.08969	1.9241
>hg19:chr1:207494903:207495023:120:5	-1.28972	2.47998e-21	6.48083e-21	6.70202	2.77685
>hg19:chr19:7953276:7953396:120:18	3.60682	2.87044e-20	6.33792e-20	1.04007	3.50556
>hg19:chr9:19184296:19184416:120:0	-2.62926	2.48713e-16	3.54542e-16	1.14418	0.563973
>hg19:chr6:166970474:166970594:120:6	-3.11472	3.04637e-28	3.11406e-27	2.08444	0.408846
>hg19:chr5:128430699:128430819:120:14	-3.32781	1.3924e-21	3.79918e-21	1.32331	0.557827
>hg19:chr1:3569212:3569332:120:13	-4.57445	2.77005e-30	4.17602e-29	2.30814	0.965419
>hg19:chr1:7531201:7531321:120:1	1.23195	3.0883e-09	3.21369e-09	0.69825	0.956796
>hg19:chr15:76005210:76005330:120:10	3.18014	2.72464e-15	3.5849e-15	0.360165	2.38577
>hg19:chr16:3208717:3208837:120:7	-5.3983	1.75318e-38	1.70011e-36	27.5362	1.56581
>hg19:chr5:112196639:112196759:120:4	4.24227	1.24303e-25	7.32345e-25	0.227026	1.15268
>hg19:chr2:85186329:85186449:120:4	2.1718	2.06674e-13	2.45953e-13	0.865859	1.04165
>hg19:chr7:130081149:130081269:120:4	1.51769	2.60356e-10	2.75888e-10	0.411259	0.874544
>hg19:chr3:170910169:170910289:120:1	3.51875	4.44828e-18	7.43383e-18	0.83965	3.43476
>hg19:chr2:203500799:203500919:120:1	-1.44345	1.34266e-11	1.47459e-11	1.58212	1.03278
>hg19:chr1:54422893:54423013:120:0	3.51604	4.46862e-25	2.28698e-24	0.137347	0.768983
>hg19:chr11:69258094:69258214:120:5	2.44315	2.10576e-19	4.08625e-19	0.475251	0.891887
>hg19:chr12:15841532:15841652:120:3	1.55887	3.72987e-17	5.66106e-17	0.776736	0.983711
>hg19:chr1:112937254:112937374:120:1	2.51939	2.81591e-19	5.36563e-19	0.358693	0.650314
>cg14507560:chr5:1882825:1882945:120:11	3.50509	7.73581e-17	1.14742e-16	0.797908	2.41796
>cg25109396:chr14:91316996:91317116:120:2	-2.0737	2.76092e-20	6.1187e-20	3.27818	1.08027
>hg19:chr16:4666049:4666169:120:4	2.18396	3.74899e-20	8.10813e-20	0.29661	1.51809
>hg19:chr19:4182347:4182467:120:9	3.20109	8.14293e-19	1.46524e-18	0.336028	1.95694
>hg19:chr17:73008822:73008942:120:9	3.18874	9.02407e-29	1.00832e-27	0.27854	1.7609
>hg19:chr6:17907961:17908081:120:0	-3.05847	6.0756e-16	8.41994e-16	1.43861	0.364713
>hg19:chr1:45140039:45140159:120:12	-2.92491	1.28657e-22	4.08514e-22	1.21123	0.517779
>hg19:chr14:68879634:68879754:120:1	3.2287	7.1841e-23	2.39559e-22	0.223632	2.86414
>cg13780718:chr20:44513708:44513828:120:1	2.34862	1.87161e-24	8.62048e-24	0.16526	0.894427
>hg19:chr1:17054035:17054155:120:5	-2.15139	1.39414e-29	1.77698e-28	10.2579	2.32892
>cg26631454:chr13:114065609:114065729:120:4	1.4745	2.12766e-17	3.30049e-17	0.771345	1.40862
>hg19:chr9:139695166:139695286:120:1	2.1332	1.08881e-13	1.31184e-13	0.188499	0.639356
>hg19:chr5:76382902:76383022:120:13	2.03159	1.27227e-13	1.52621e-13	0.634852	1.27337
>hg19:chr20:52749593:52749713:120:1	-1.4822	3.60827e-11	3.91487e-11	0.674116	0.390714
>hg19:chr13:111358453:111358573:120:15	2.77884	3.0604e-20	6.73664e-20	0.412987	1.60159
>hg19:chr10:87838894:87839014:120:1	3.65871	1.33404e-20	3.10009e-20	0.191263	1.76548
>hg19:chr1:56982763:56982883:120:1	2.48505	2.86521e-16	4.06178e-16	0.691848	1.53581
>hg19:chr2:44223082:44223202:120:11	3.34872	9.55201e-18	1.53414e-17	0.381259	1.96693
>hg19:chr20:3388759:3388879:120:9	2.41325	6.38016e-18	1.04673e-17	0.508066	1.48434
>hg19:chr2:47572463:47572583:120:4	2.63693	3.66438e-23	1.29791e-22	0.328411	1.03197
>hg19:chr10:11865487:11865607:120:16	-2.55867	2.06565e-26	1.43914e-25	1.46451	0.655683
>hg19:chr12:64312031:64312151:120:1	3.71492	9.61931e-36	4.72796e-34	0.356479	2.69986
>hg19:chr4:31053328:31053448:120:1	1.44444	3.45376e-11	3.75177e-11	1.28804	2.02417
>hg19:chr3:52016887:52017007:120:4	1.76818	4.3148e-08	4.39191e-08	0.304739	0.786929
>hg19:chr2:150444229:150444349:120:16	-3.07566	1.1256e-18	1.99637e-18	2.05897	0.587598
>hg19:chr14:20801196:20801316:120:3	3.08408	7.01836e-31	1.16583e-29	0.346629	1.97682
>hg19:chr1:212003869:212003989:120:13	2.90875	1.35125e-16	1.97005e-16	1.57077	1.86698
>hg19:chr20:62586950:62587070:120:11	-3.60249	2.00568e-20	4.55467e-20	0.523687	0.0751811
>hg19:chr11:27723104:27723224:120:10	4.42866	4.1302e-33	1.08169e-31	0.0764489	1.72177
>hg19:chr7:73130083:73130203:120:3	3.50896	3.58133e-19	6.73117e-19	0.128862	1.04359
>hg19:chrX:133507425:133507545:120:8	1.22008	3.17853e-08	3.24731e-08	0.675956	1.00382
>hg19:chr16:77224730:77224850:120:12	2.36988	2.11979e-13	2.52182e-13	0.464002	1.45875
>hg19:chr17:55370600:55370720:120:3	-2.79825	2.15754e-24	9.77432e-24	1.76898	0.66973
>hg19:chr6:33216861:33216981:120:12	4.05943	1.32719e-26	9.71831e-26	0.112264	1.02536
>hg19:chr11:34517316:34517436:120:2	-3.25027	1.5475e-19	3.07273e-19	1.34317	0.606396
>hg19:chr17:42872594:42872714:120:1	4.64618	6.21991e-24	2.53932e-23	0.203901	1.10966
>hg19:chr19:16222432:16222552:120:11	1.01549	6.18372e-16	8.56317e-16	0.572553	1.05275
>hg19:chr14:105559350:105559470:120:4	3.73801	1.9043e-21	5.06534e-21	0.300389	1.93405
>hg19:chr20:5107050:5107170:120:4	-2.68804	1.72483e-15	2.31007e-15	3.55329	0.833706
>hg19:chr17:1552617:1552737:120:17	-2.32956	2.69304e-12	3.03856e-12	1.00166	0.353474
>hg19:chr14:55032221:55032341:120:9	3.50778	2.62866e-17	4.04964e-17	0.575473	1.73606
>hg19:chr12:124877308:124877428:120:3	3.61381	7.21522e-34	2.31145e-32	0.179897	1.41127
>hg19:chr10:97889855:97889975:120:6	1.94484	1.47482e-25	8.38612e-25	0.482766	1.66641
>hg19:chr2:232545455:232545575:120:5	3.55256	2.39889e-31	4.3036e-30	0.194769	1.72168
>hg19:chr6:41549388:41549508:120:3	3.89491	2.02605e-24	9.27229e-24	0.366845	1.58824
>hg19:chr16:89307765:89307885:120:9	2.20568	4.42599e-23	1.54179e-22	0.450018	1.8321
>hg19:chr4:776100:776220:120:7	4.3403	6.77035e-23	2.28094e-22	0.377009	0.928661
>hg19:chr12:123379587:123379707:120:2	2.46264	8.00513e-27	6.19017e-26	0.272881	1.21292
>hg19:chr19:46285159:46285279:120:0	2.39048	8.42822e-16	1.15687e-15	0.574466	1.27645
>hg19:chr3:49395804:49395924:120:11	-1.40951	1.14213e-15	1.54957e-15	1.56743	0.798996
>hg19:chr18:8891134:8891254:120:0	-4.43285	8.84035e-25	4.29799e-24	1.52055	0.549644
>hg19:chr10:15242661:15242781:120:2	-2.37507	6.51047e-20	1.35811e-19	1.25254	0.652682
>hg19:chr17:73937126:73937246:120:15	4.20034	4.85988e-26	3.13056e-25	0.109631	1.26968
>cg16561893:chr6:85483476:85483596:120:14	-1.27127	3.87747e-08	3.95126e-08	1.27949	0.840834
>hg19:chr11:60673910:60674030:120:17	-2.73602	1.77137e-14	2.23084e-14	1.72887	1.09944
>hg19:chr17:39933705:39933825:120:1	-3.71351	4.23181e-22	1.25486e-21	1.26709	1.12743
>hg19:chr16:4993695:4993815:120:5	5.26082	1.49356e-29	1.8936e-28	0.227841	1.57212
>hg19:chr1:24307348:24307468:120:2	2.07069	1.06379e-15	1.44744e-15	0.302135	1.07002
>cg15975980:chr7:151100960:151101080:120:4	1.9662	1.83387e-13	2.18675e-13	0.651776	1.3084
>hg19:chr1:153756142:153756262:120:13	-1.10138	1.08994e-13	1.31276e-13	0.856886	0.455822
>hg19:chr2:20431576:20431696:120:1	2.30486	2.16989e-20	4.89351e-20	0.241838	0.981076
>hg19:chr19:19216269:19216389:120:7	2.3559	5.80063e-20	1.21997e-19	0.669792	1.03895
>hg19:chr8:110656635:110656755:120:0	1.91589	4.78935e-15	6.22615e-15	0.387523	0.930983
>hg19:chr10:112632088:112632208:120:8	2.71586	2.87396e-21	7.43457e-21	0.349415	1.17766
>hg19:chr16:87179045:87179165:120:7	1.44059	1.62889e-21	4.39102e-21	0.375769	1.02868
>hg19:chr16:85269925:85270045:120:0	1.70765	3.76389e-12	4.21499e-12	0.644799	1.91514
>hg19:chr17:73675881:73676001:120:4	2.58763	6.63236e-20	1.38193e-19	0.293097	0.942964
>hg19:chr1:204049415:204049535:120:0	2.73034	4.33838e-25	2.22373e-24	0.369915	1.75011
>hg19:chr1:155990360:155990480:120:6	1.18846	2.47337e-10	2.62403e-10	0.516985	1.15531
>hg19:chr6:12013358:12013478:120:6	1.46564	1.61249e-09	1.6853e-09	0.605478	1.46749
>hg19:chr19:6736641:6736761:120:5	-2.21023	5.38641e-14	6.57712e-14	1.16454	0.617884
>hg19:chr8:22068237:22068357:120:1	2.09468	8.58328e-19	1.5383e-18	0.756836	1.25051
>hg19:chr20:48753622:48753742:120:3	2.92766	2.36146e-20	5.29557e-20	0.490873	1.06717
>hg19:chr7:13072275:13072395:120:1	2.66946	1.17432e-16	1.71907e-16	0.388978	1.11658
>hg19:chr19:21203766:21203886:120:10	1.11923	8.04416e-13	9.28181e-13	0.599072	0.829508
>hg19:chr6:43088985:43089105:120:2	-2.75216	5.95842e-21	1.45931e-20	1.91639	0.561291
>hg19:chr1:43389821:43389941:120:9	4.0378	1.46199e-27	1.32131e-26	0.119207	2.02782
>hg19:chr2:20779062:20779182:120:3	3.4671	5.99378e-23	2.04315e-22	0.599848	2.33166
>hg19:chr17:39239499:39239619:120:0	-3.21281	8.68864e-19	1.55563e-18	1.15968	0.231728
>hg19:chr17:79885695:79885815:120:14	-4.91541	1.40937e-30	2.20922e-29	1.48868	0.216527
>hg19:chr16:11680881:11681001:120:12	2.21906	4.54302e-21	1.13591e-20	0.403542	1.59469
>hg19:chr2:241506169:241506289:120:6	3.28027	7.46932e-26	4.60325e-25	0.256639	0.972975
>hg19:chr3:48081725:48081845:120:4	-2.99482	1.52593e-14	1.93056e-14	0.761946	0.1661
>hg19:chr16:676868:676988:120:10	3.2888	6.38722e-20	1.33395e-19	1.10286	2.08244
>hg19:chr11:68899145:68899265:120:2	-2.70314	2.17781e-16	3.1119e-16	0.749223	0.355312
>hg19:chr11:100621182:100621302:120:1	-2.94934	4.36674e-21	1.09566e-20	0.844525	0.358654
>hg19:chr18:812339:812459:120:19	-1.83924	6.22575e-09	6.42265e-09	2.17855	1.03095
>hg19:chr14:67878994:67879114:120:8	-1.05225	3.14432e-13	3.70503e-13	1.01446	0.705873
>hg19:chr2:215674055:215674175:120:11	3.52713	2.46976e-22	7.56745e-22	0.340961	1.44746
>hg19:chr1:9223940:9224060:120:3	2.81085	1.86923e-16	2.68379e-16	0.391259	1.2624
>hg19:chr9:131988295:131988415:120:6	-4.77606	1.27814e-30	2.04731e-29	1.30533	0.634019
>hg19:chr5:141404487:141404607:120:2	4.21456	1.81288e-37	1.27542e-35	0.0505923	0.885375
>hg19:chr1:15322965:15323085:120:1	2.97373	4.32962e-19	8.04072e-19	0.594469	1.63621
>hg19:chr6:35436229:35436349:120:17	3.92893	2.7075e-17	4.16574e-17	0.324254	1.02987
>hg19:chr15:22892603:22892723:120:13	2.91285	3.06313e-17	4.69881e-17	0.748575	1.91847
>hg19:chr4:8442494:8442614:120:10	-3.14511	1.33375e-22	4.22748e-22	0.887206	0.307523
>cg20911180:chr11:76411735:76411855:120:2	-3.27034	4.5627e-20	9.72724e-20	7.13074	1.05017
>hg19:chr20:33113753:33113873:120:2	3.80689	1.29175e-33	3.76812e-32	0.0808499	1.06598
>hg19:chr10:112327517:112327637:120:10	3.66868	6.30042e-29	7.31583e-28	0.213322	3.04268
>hg19:chr11:838807:838927:120:5	3.35966	9.61514e-23	3.12616e-22	0.321213	0.915226
>hg19:chr2:242498569:242498689:120:16	1.85494	2.80816e-09	2.92473e-09	0.596656	1.5493
>cg09432154:chr3:151034609:151034729:120:1	2.267	1.6303e-27	1.45873e-26	0.465136	1.42204
>hg19:chr8:6502529:6502649:120:1	-2.91202	1.23256e-23	4.76042e-23	1.33435	0.427181
>hg19:chr6:112306566:112306686:120:1	2.86422	1.32704e-25	7.6797e-25	0.527587	1.35656
>cg12422351:chr1:95201166:95201286:120:4	3.36376	1.87891e-20	4.28305e-20	0.2963	1.12554
>hg19:chr12:57984911:57985031:120:18	-2.74107	3.88644e-18	6.5314e-18	1.27794	0.689307
>hg19:chr10:72141984:72142104:120:7	-2.61705	1.47898e-19	2.94319e-19	1.9799	0.818733
>hg19:chr2:239348125:239348245:120:5	1.35537	3.16733e-14	3.92959e-14	0.563781	1.16613
>cg25318270:chr4:6472997:6473117:120:8	2.02534	3.11579e-16	4.40136e-16	0.427392	1.10571
>hg19:chr9:130565363:130565483:120:13	2.41979	1.01797e-12	1.16879e-12	0.572646	2.25503
>hg19:chr3:110133970:110134090:120:1	-3.66441	1.17985e-29	1.53939e-28	1.52461	0.147799
>cg04994795:chr1:8403990:8404110:120:11	3.00457	8.44067e-18	1.36174e-17	0.179174	0.323757
>hg19:chr9:136222882:136223002:120:8	2.65727	1.26112e-16	1.84238e-16	0.697643	1.08325
>hg19:chr20:36011785:36011905:120:5	3.98917	7.1593e-32	1.40369e-30	0.0627338	1.10974
>cg22725830:chr13:112075899:112076019:120:4	-3.07397	5.23493e-21	1.29181e-20	1.04101	0.341966
>hg19:chr10:73020161:73020281:120:2	2.51578	2.51226e-19	4.83324e-19	0.696351	1.66777
>hg19:chr1:26503875:26503995:120:7	-2.47386	2.88302e-13	3.40384e-13	3.50252	0.958731
>hg19:chr17:39845192:39845312:120:15	-1.17112	8.29125e-15	1.06513e-14	1.24179	0.873106
>hg19:chr13:32889649:32889769:120:14	1.53322	2.80926e-13	3.31894e-13	0.522009	1.06295
>hg19:chr2:224725874:224725994:120:1	-3.84722	1.16719e-18	2.06707e-18	6.16903	1.37445
>hg19:chr12:108078818:108078938:120:4	4.85644	1.38618e-26	1.00884e-25	0.740599	1.48215
>hg19:chr4:77227623:77227743:120:8	2.94198	1.91952e-26	1.34576e-25	0.434469	2.30706
>hg19:chr19:14224897:14225017:120:3	-3.17839	3.36058e-17	5.13096e-17	0.889862	0.168586
>hg19:chr1:145507500:145507620:120:7	-2.48664	4.24561e-12	4.74408e-12	0.643445	0.187808
>hg19:chr19:4472270:4472390:120:17	-2.05946	4.63461e-10	4.8794e-10	2.57826	1.14606
>hg19:chr18:21033206:21033326:120:14	-1.84548	2.22301e-14	2.784e-14	1.9758	0.937774
>hg19:chr19:9434820:9434940:120:17	-2.43756	5.20099e-21	1.28495e-20	0.85887	0.528214
>hg19:chr8:141656294:141656414:120:5	-3.85606	5.65725e-30	7.96009e-29	1.50863	0.109488
>hg19:chr6:42185663:42185783:120:4	2.62448	2.95569e-16	4.18695e-16	0.345901	0.674294
>hg19:chr2:128145280:128145400:120:14	-2.10427	1.48533e-14	1.88197e-14	2.74321	0.892853
>hg19:chr22:47150326:47150446:120:3	3.56413	1.42671e-23	5.4574e-23	0.668944	2.40834
>hg19:chr11:100647421:100647541:120:2	3.97255	4.90662e-21	1.21834e-20	0.120646	0.964871
>hg19:chr4:467654:467774:120:12	-1.86053	8.96847e-06	8.99857e-06	1.29719	0.522466
>hg19:chr6:1200955:1201075:120:6	-2.13654	2.61198e-29	3.22055e-28	7.85187	1.73666
>hg19:chr17:49230762:49230882:120:6	-1.09822	0.000182331	0.000182433	1.50435	0.913178
>hg19:chr17:33569828:33569948:120:1	2.47553	3.66696e-15	4.79484e-15	0.621553	1.58048
>hg19:chr9:135545565:135545685:120:11	-3.99655	7.90301e-22	2.23804e-21	1.45957	0.705749
>hg19:chr8:104427287:104427407:120:11	2.0642	1.02538e-20	2.41567e-20	0.30001	1.28401
>hg19:chr1:36840076:36840196:120:1	2.4883	4.12159e-19	7.68621e-19	1.0916	2.51032
>hg19:chr15:60771320:60771440:120:12	3.61032	1.69206e-27	1.50275e-26	0.175374	1.83954
>hg19:chr19:46010201:46010321:120:8	4.69918	7.65124e-28	7.20542e-27	0.330771	1.15256
>hg19:chr22:26908541:26908661:120:5	0.946334	2.97051e-12	3.34742e-12	0.760724	0.962858
>cg21919820:chr7:28081483:28081603:120:1	1.22923	3.03961e-11	3.30489e-11	0.39264	0.830777
>hg19:chr4:38869752:38869872:120:5	4.22227	2.22485e-19	4.29874e-19	0.312158	2.26168
>hg19:chr3:180707091:180707211:120:5	3.91277	4.30775e-19	8.00425e-19	0.360903	2.60829
>hg19:chr9:4984910:4985030:120:19	1.29906	9.58828e-14	1.15912e-13	0.62107	1.05999
>hg19:chr5:179105334:179105454:120:8	-2.54311	3.04429e-10	3.2221e-10	2.21336	0.561324
>hg19:chr19:1875894:1876014:120:16	-2.41901	1.89449e-19	3.69627e-19	0.999021	0.241536
>hg19:chr8:128342918:128343038:120:0	1.92231	2.20016e-18	3.78617e-18	0.367361	1.11628
>hg19:chr7:107220578:107220698:120:18	-0.98721	3.74835e-07	3.78314e-07	1.53167	0.929734
>hg19:chr17:37009735:37009855:120:6	1.0211	8.45739e-06	8.48815e-06	1.05613	1.73661
>hg19:chr9:134248953:134249073:120:13	1.64227	1.16695e-18	2.06707e-18	0.212908	0.570833
>hg19:chr9:135819806:135819926:120:3	-1.27727	4.56231e-10	4.80751e-10	1.03401	0.62115
>hg19:chr8:26307750:26307870:120:5	3.99479	8.40102e-23	2.75781e-22	0.238781	0.98814
>hg19:chr12:109915254:109915374:120:6	3.18322	4.91104e-18	8.16912e-18	0.40425	1.32652
>hg19:chr2:68384720:68384840:120:7	3.5094	9.9317e-17	1.46045e-16	0.241438	2.47875
>hg19:chr16:75032712:75032832:120:7	3.02361	1.82411e-19	3.57449e-19	0.281306	1.66426
>hg19:chr10:103813859:103813979:120:4	-2.96605	5.74018e-28	5.59668e-27	1.21016	0.242639
>hg19:chr13:97927031:97927151:120:1	2.26549	2.47524e-14	3.08481e-14	0.586565	1.54047
>hg19:chr1:38156387:38156507:120:4	3.87904	3.50255e-23	1.24427e-22	0.442207	1.76441
>hg19:chr19:6361834:6361954:120:14	2.45602	5.8657e-18	9.65862e-18	0.294022	1.00501
>hg19:chr1:31643677:31643797:120:1	3.88194	2.17607e-20	4.90435e-20	0.225275	2.39921
>hg19:chr15:75249413:75249533:120:5	1.13729	8.57548e-17	1.26826e-16	0.512494	0.68584
>hg19:chr1:6685293:6685413:120:14	-4.35521	4.2905e-26	2.78882e-25	2.12939	0.560963
>hg19:chr9:139000333:139000453:120:4	-1.26512	4.19398e-08	4.27136e-08	1.51089	0.826019
>hg19:chr15:40886488:40886608:120:7	2.96139	2.77352e-21	7.19032e-21	1.11318	1.34451
>hg19:chr2:189157110:189157230:120:7	2.46578	5.04647e-21	1.25133e-20	0.813911	3.26248
>hg19:chr17:25676447:25676567:120:14	-2.63086	8.31582e-17	1.23091e-16	4.71702	1.78114
>hg19:chr10:73526850:73526970:120:0	2.53852	1.43044e-24	6.73544e-24	0.311283	1.72281
>hg19:chr3:58223489:58223609:120:13	-2.97538	2.13799e-15	2.8422e-15	2.29343	0.342103
>hg19:chr6:97284938:97285058:120:7	-3.12073	3.85947e-19	7.22367e-19	0.972697	0.45079
>hg19:chr8:142402370:142402490:120:8	-2.2659	5.01041e-20	1.06249e-19	0.63461	0.330166
>cg14454094:chr4:99351943:99352063:120:1	1.537	3.34127e-09	3.47593e-09	0.259248	0.542428
>hg19:chr1:33592855:33592975:120:12	1.68434	8.95647e-21	2.1282e-20	0.443629	1.10063
>cg06457736:chr3:11178623:11178743:120:5	2.43916	6.54946e-23	2.21459e-22	0.709384	1.87078
>hg19:chr6:96969505:96969625:120:17	-3.17978	1.46913e-30	2.29184e-29	0.850163	0.130799
>hg19:chr3:48646873:48646993:120:13	2.24436	3.82379e-08	3.89877e-08	0.824559	1.94996
>hg19:chr19:33571985:33572105:120:13	-2.06345	5.65331e-10	5.95016e-10	0.524672	0.418059
>hg19:chr19:46273268:46273388:120:10	3.9475	2.08146e-39	3.11178e-37	0.052513	0.797964
>hg19:chr2:136499583:136499703:120:12	2.21117	3.77126e-12	4.22173e-12	0.423798	0.745131
>cg01512532:chr17:79494979:79495099:120:13	-1.1597	1.51239e-17	2.38107e-17	1.2542	0.761534
>hg19:chr2:228683091:228683211:120:1	2.78365	1.19772e-17	1.89984e-17	0.461815	0.931178
>hg19:chr1:113498465:113498585:120:8	4.0182	1.30938e-20	3.04672e-20	0.566424	1.43118
>hg19:chr16:84047983:84048103:120:2	4.46845	1.89492e-23	7.05113e-23	0.424054	0.776963
>hg19:chr1:38478291:38478411:120:8	3.45449	2.71153e-32	5.7568e-31	0.12718	1.00227
>hg19:chr1:46216271:46216391:120:16	-3.58703	1.08778e-31	2.08715e-30	1.94131	0.21462
>hg19:chr13:41345211:41345331:120:9	1.71929	1.73142e-13	2.06871e-13	0.714498	2.97674
>hg19:chr9:33076539:33076659:120:12	1.76363	2.00505e-08	2.05488e-08	0.76851	1.66649
>hg19:chr7:75357609:75357729:120:2	-3.38596	1.26961e-21	3.48536e-21	2.78093	1.32325
>hg19:chr2:55496121:55496241:120:9	2.25006	2.25501e-19	4.35369e-19	0.522553	1.21637
>hg19:chr14:105554748:105554868:120:9	2.08871	9.48753e-18	1.52446e-17	0.733683	1.78479
>cg11596902:chr11:123324774:123324894:120:2	3.50116	5.59711e-19	1.02514e-18	0.265254	2.17286
>hg19:chr11:28365072:28365192:120:1	2.95435	9.70464e-18	1.55766e-17	0.131126	0.747341
>hg19:chr5:139039558:139039678:120:2	-1.55097	5.71479e-08	5.80869e-08	2.51982	1.23222
>hg19:chr1:93297590:93297710:120:9	3.66415	3.72215e-24	1.60711e-23	0.262643	1.50617
>hg19:chr14:35451772:35451892:120:10	-1.76818	3.50827e-15	4.58901e-15	0.82459	0.37056
>hg19:chr17:72199761:72199881:120:7	3.23636	1.39043e-21	3.7967e-21	0.412337	1.15814
>hg19:chr6:106994780:106994900:120:0	1.90305	7.30718e-16	1.00762e-15	0.390721	0.931457
>hg19:chr10:4705415:4705535:120:2	-2.23191	5.84279e-33	1.5082e-31	32.4602	7.07575
>hg19:chr10:14879812:14879932:120:8	2.74327	3.72612e-15	4.86865e-15	0.466479	0.947653
>hg19:chr20:48753847:48753967:120:3	-3.01385	5.69173e-30	7.97731e-29	2.47416	0.520544
>cg18497238:chr14:75083435:75083555:120:1	2.15662	2.94133e-21	7.58698e-21	0.231429	1.07638
>hg19:chr10:3137725:3137845:120:0	-3.68324	1.8383e-25	1.02579e-24	1.17551	0.200747
>hg19:chr16:88923752:88923872:120:10	-3.07633	5.79257e-20	1.21899e-19	0.856786	0.218525
>hg19:chr1:181082015:181082135:120:2	2.93548	5.35789e-26	3.42676e-25	0.164294	0.782742
>hg19:chr7:96747200:96747320:120:3	-4.69379	7.47963e-26	4.60325e-25	1.17087	0.3486
>hg19:chr19:46386093:46386213:120:7	-2.22838	7.02801e-30	9.6615e-29	3.09506	0.703566
>hg19:chr11:16760320:16760440:120:5	3.64015	5.02384e-22	1.46788e-21	0.446438	2.0985
>hg19:chr11:122073124:122073244:120:1	2.00264	1.04243e-15	1.42053e-15	1.07432	1.6835
>hg19:chr4:6784544:6784664:120:20	1.77741	8.84968e-15	1.13402e-14	0.147909	0.411481
>hg19:chr22:19868555:19868675:120:5	2.436	1.16627e-19	2.34562e-19	0.427626	0.962116
>hg19:chr5:142060361:142060481:120:2	2.51524	3.4183e-19	6.43824e-19	0.801889	1.16519
>hg19:chr1:47779478:47779598:120:3	1.99475	1.03495e-12	1.18791e-12	0.48496	1.51051
>hg19:chr3:42201536:42201656:120:4	3.46299	8.1743e-24	3.26245e-23	0.271843	0.912661
>hg19:chr1:94158930:94159050:120:2	-1.90859	9.31401e-15	1.19267e-14	0.792558	0.380132
>hg19:chr9:36400743:36400863:120:15	2.68532	3.48344e-16	4.90333e-16	0.439982	1.38493
>hg19:chr11:6947566:6947686:120:6	2.44997	7.04165e-17	1.0501e-16	0.391565	0.898913
>hg19:chr17:36890194:36890314:120:2	5.26577	7.85544e-27	6.08754e-26	0.312461	2.16534
>hg19:chrX:106872025:106872145:120:5	1.03127	3.3211e-14	4.11467e-14	0.255669	0.466547
>hg19:chr1:23076799:23076919:120:1	1.69873	2.50483e-13	2.96906e-13	0.738672	1.56464
>hg19:chr16:4340496:4340616:120:2	1.07383	1.31677e-06	1.32452e-06	0.550201	1.0293
>hg19:chr1:40723331:40723451:120:7	1.42773	1.24628e-13	1.49653e-13	0.680441	1.46002
>hg19:chr9:71651010:71651130:120:8	4.30776	3.70256e-38	3.3212e-36	0.0976934	1.85969
>hg19:chr17:18056920:18057040:120:6	1.56594	8.58166e-13	9.88158e-13	0.546199	0.808492
>hg19:chr21:40760247:40760367:120:6	2.00475	2.39692e-18	4.10901e-18	0.368857	1.22909
>hg19:chr10:65025015:65025135:120:4	2.67763	1.83037e-16	2.63116e-16	0.344964	2.16364
>hg19:chr2:98612304:98612424:120:15	-3.15978	7.96859e-23	2.63514e-22	2.15989	0.663477
>hg19:chr11:86666974:86667094:120:9	3.59413	6.98479e-22	1.99375e-21	0.237744	1.46532
>hg19:chr19:36139075:36139195:120:5	2.72485	1.04401e-27	9.72965e-27	0.321464	1.68276
>hg19:chr8:21906474:21906594:120:17	-1.80463	4.55814e-10	4.80453e-10	1.30878	0.712577
>hg19:chr1:145575517:145575637:120:8	-3.46538	4.01229e-15	5.23495e-15	2.06926	0.325222
>hg19:chr1:226297396:226297516:120:8	1.26323	3.25899e-20	7.15184e-20	0.268797	0.669411
>hg19:chr4:113207084:113207204:120:9	1.92714	2.57454e-13	3.04666e-13	0.349805	0.54071
>hg19:chr17:37132034:37132154:120:8	2.50209	9.94792e-21	2.34978e-20	0.236198	0.510412
>hg19:chr7:101585491:101585611:120:1	3.60666	1.01129e-23	3.96557e-23	0.256326	2.39336
>hg19:chr15:75746241:75746361:120:13	-4.51129	8.46967e-27	6.47957e-26	1.84807	0.556201
>hg19:chr19:2097020:2097140:120:8	3.20609	7.5672e-15	9.74206e-15	1.01507	1.2652
>hg19:chr14:65006975:65007095:120:8	-1.70805	5.63048e-09	5.81357e-09	1.65584	0.884719
>hg19:chr11:6495508:6495628:120:7	3.30205	8.77856e-22	2.46459e-21	0.534573	1.04661
>hg19:chr1:183439424:183439544:120:9	-5.29032	1.76555e-44	3.16739e-41	3.01344	0.0808471
>hg19:chr16:81439426:81439546:120:6	3.15965	2.31779e-32	5.07375e-31	0.254563	1.54655
>hg19:chr5:145355043:145355163:120:0	2.57776	3.59705e-20	7.81249e-20	0.375788	1.15816
>hg19:chr5:94982648:94982768:120:6	-1.87458	4.22749e-19	7.86327e-19	2.92127	0.771604
>hg19:chr6:26987807:26987927:120:7	4.56022	4.16159e-25	2.14846e-24	0.410268	2.1538
>hg19:chr17:80163530:80163650:120:1	-4.2929	1.07914e-22	3.47259e-22	3.62331	0.336931
>hg19:chr6:44224448:44224568:120:3	4.44564	3.61885e-27	2.97127e-26	0.111814	1.25363
>hg19:chr3:185826425:185826545:120:17	1.74057	2.74046e-08	2.80296e-08	0.544618	1.52008
>hg19:chr11:65554692:65554812:120:13	-2.99431	7.07665e-19	1.28173e-18	1.50938	0.673074
>hg19:chr6:44205477:44205597:120:4	2.84998	5.81851e-20	1.22301e-19	0.557967	1.19014
>hg19:chr1:2130872:2130992:120:4	2.97003	1.7549e-20	4.02337e-20	0.196031	1.02554
>hg19:chr19:4066188:4066308:120:7	2.74045	5.80612e-18	9.57244e-18	0.397749	1.36703
>hg19:chr19:11546290:11546410:120:6	-1.34336	7.75832e-22	2.20228e-21	1.42344	0.621619
>hg19:chr16:57657171:57657291:120:4	-2.89852	8.14743e-32	1.58875e-30	9.74483	1.2993
>hg19:chr21:45284336:45284456:120:13	-3.10794	1.39499e-20	3.23334e-20	1.86005	0.42814
>hg19:chr14:93110688:93110808:120:1	1.92705	9.98323e-17	1.46742e-16	0.155545	0.653298
>hg19:chr10:28821745:28821865:120:14	3.30021	1.72488e-27	1.52435e-26	0.326806	2.8572
>hg19:chr8:125463043:125463163:120:8	2.98961	2.03676e-24	9.30512e-24	0.440544	1.58624
>hg19:chr19:3185634:3185754:120:5	1.60493	3.75771e-17	5.70092e-17	0.559855	1.61034
>hg19:chr14:35169216:35169336:120:0	-2.77277	4.64579e-15	6.0483e-15	0.868737	0.229671
>hg19:chr2:47137166:47137286:120:2	4.00882	9.27586e-30	1.24651e-28	0.138135	2.44098
>hg19:chr1:150602015:150602135:120:8	2.63105	1.90845e-23	7.07132e-23	0.626578	0.851138
>hg19:chr16:56659499:56659619:120:14	-1.98183	2.09164e-24	9.51179e-24	0.963491	0.545616
>hg19:chr6:27440751:27440871:120:9	-3.35848	8.61557e-19	1.54332e-18	0.671502	0.11961
>hg19:chr5:75668385:75668505:120:3	-1.66578	2.33109e-12	2.63598e-12	1.17518	0.369847
>hg19:chr2:120973678:120973798:120:3	3.15245	7.9786e-21	1.91231e-20	0.38655	1.64158
>hg19:chr6:75994784:75994904:120:5	2.76619	5.34595e-26	3.42522e-25	0.695609	1.43125
>hg19:chr7:25010982:25011102:120:2	-1.26403	3.52349e-08	3.59462e-08	14.2876	9.3979
>hg19:chr3:197282145:197282265:120:9	-2.70295	3.8656e-13	4.53705e-13	0.811308	0.423339
>hg19:chr19:35417960:35418080:120:10	-3.12517	1.00275e-18	1.78644e-18	3.07051	0.620491
>hg19:chr17:40985331:40985451:120:16	-4.34821	4.93307e-20	1.04733e-19	1.04493	0.367363
>hg19:chr9:132349903:132350023:120:3	4.28538	5.99619e-23	2.04315e-22	0.345603	1.93806
>hg19:chr3:44903261:44903381:120:18	2.48104	1.18342e-15	1.60412e-15	0.569042	1.84205
>hg19:chr17:78765648:78765768:120:1	1.73613	3.17262e-13	3.73593e-13	0.746472	1.55185
>hg19:chr5:159849026:159849146:120:9	-2.32047	1.67329e-18	2.90318e-18	1.73549	0.912398
>hg19:chr17:57643055:57643175:120:12	2.53531	1.86533e-18	3.23011e-18	0.835866	2.08078
>hg19:chr11:65625670:65625790:120:16	-2.85528	1.49775e-20	3.45368e-20	1.64081	0.170828
>hg19:chr5:139038190:139038310:120:9	1.34065	2.96512e-16	4.19844e-16	0.372745	0.884105
>cg23841186:chr12:53492602:53492722:120:3	4.71695	7.27677e-27	5.68825e-26	0.383604	2.09968
>hg19:chrX:48858482:48858602:120:9	1.204	9.6909e-10	1.01669e-09	0.703355	1.52567
>hg19:chr15:57211287:57211407:120:24	2.06922	1.41786e-21	3.86278e-21	0.168325	0.707928
>hg19:chr7:150725547:150725667:120:8	1.24008	8.46094e-13	9.7457e-13	0.681117	1.22699
>hg19:chr6:7910410:7910530:120:17	-1.46761	1.08828e-10	1.16594e-10	1.12722	0.628892
>hg19:chr1:201449762:201449882:120:6	4.46316	1.53427e-27	1.38316e-26	0.52873	1.81668
>hg19:chr6:167104828:167104948:120:4	5.07505	3.89316e-25	2.03033e-24	0.330552	1.61897
>hg19:chr5:89392635:89392755:120:1	-1.71127	8.22166e-27	6.34394e-26	2.9454	0.923845
>hg19:chr1:160068941:160069061:120:6	3.33502	6.36561e-22	1.83556e-21	0.2538	0.478614
>hg19:chr7:150755405:150755525:120:6	-1.72155	6.41549e-18	1.05165e-17	1.79627	0.656619
>hg19:chr7:65572354:65572474:120:2	3.83081	7.52323e-26	4.62215e-25	0.43167	1.5267
>hg19:chr17:79368623:79368743:120:11	-1.62354	4.93852e-13	5.7624e-13	0.922794	0.911875
>hg19:chr12:119591672:119591792:120:4	3.63858	2.51631e-22	7.69039e-22	0.366738	1.11263
>hg19:chr20:55181752:55181872:120:4	-2.17698	1.47747e-19	2.94183e-19	1.83755	0.659249
>hg19:chr16:1728554:1728674:120:14	-2.31726	1.21449e-16	1.77716e-16	1.15347	0.525688
>hg19:chr10:27070201:27070321:120:0	1.34651	4.33421e-14	5.31663e-14	0.911678	1.7797
>hg19:chr1:8197973:8198093:120:3	2.26041	3.01732e-24	1.32999e-23	0.937361	1.45283
>hg19:chr5:132576297:132576417:120:4	-1.66331	3.39242e-14	4.19724e-14	2.49065	0.97462
>hg19:chr19:7994199:7994319:120:2	2.63916	8.74767e-16	1.19796e-15	0.592795	3.10626
>hg19:chr19:11252834:11252954:120:2	3.6183	1.5822e-22	4.9667e-22	0.219391	1.13121
>hg19:chr17:46681100:46681220:120:4	4.57148	8.93519e-23	2.92247e-22	0.28318	0.833331
>cg14363114:chr7:65670781:65670901:120:10	1.47518	3.54547e-17	5.3926e-17	0.644016	1.2653
>hg19:chrX:148622157:148622277:120:3	1.2279	8.72264e-13	1.00407e-12	0.707817	1.01052
>hg19:chr17:8113583:8113703:120:7	2.81328	1.27706e-18	2.24392e-18	0.319517	1.78948
>hg19:chr5:172205372:172205492:120:1	-3.16034	1.77682e-17	2.77787e-17	1.01098	0.398032
>hg19:chr2:149402433:149402553:120:12	2.11918	4.64406e-13	5.42058e-13	0.429452	1.79695
>hg19:chr22:50345917:50346037:120:4	-4.42976	5.46842e-23	1.88298e-22	0.899586	0.250201
>hg19:chr13:45151558:45151678:120:15	-3.78618	4.56095e-22	1.34247e-21	1.6314	0.490319
>hg19:chr8:21998998:21999118:120:8	-2.60799	4.11296e-25	2.12829e-24	3.25327	0.734598
>hg19:chr17:18086527:18086647:120:5	-3.06338	6.44296e-27	5.08074e-26	0.336933	0.0670409
>hg19:chrX:119378850:119378970:120:9	-2.48702	1.34441e-14	1.70751e-14	2.18372	1.12239
>hg19:chr17:65373482:65373602:120:18	-2.37971	1.76183e-22	5.47786e-22	1.41239	0.287462
>hg19:chr11:46638974:46639094:120:5	-3.38462	1.01507e-17	1.62447e-17	1.77399	0.314218
>hg19:chr19:4694622:4694742:120:9	-3.47153	2.22242e-24	1.00177e-23	1.89157	0.674151
>hg19:chr20:39657647:39657767:120:15	2.34686	1.81839e-15	2.42994e-15	0.49137	0.846436
>hg19:chr5:60704795:60704915:120:5	-1.909	1.29408e-12	1.47871e-12	0.984021	0.388445
>cg03299991:chr10:79273805:79273925:120:5	-2.17465	1.61018e-16	2.32675e-16	0.931367	0.548914
>hg19:chr17:4133415:4133535:120:1	3.015	1.92687e-21	5.11739e-21	0.233669	1.0507
>hg19:chr7:35840760:35840880:120:10	-1.06428	2.05755e-07	2.07958e-07	1.35227	0.782436
>hg19:chr2:73114674:73114794:120:17	-2.18112	1.92642e-13	2.29406e-13	0.649994	0.233534
>hg19:chr3:130745509:130745629:120:7	3.34374	1.25784e-25	7.37439e-25	0.129566	1.42417
>hg19:chr19:7746287:7746407:120:2	1.77734	2.04931e-12	2.32688e-12	0.46761	0.80467
>hg19:chr20:37418732:37418852:120:1	2.25209	3.3351e-20	7.29563e-20	0.336142	1.04556
>hg19:chr7:5594888:5595008:120:12	1.61389	5.67933e-18	9.3862e-18	0.516738	1.17834
>hg19:chr18:61034571:61034691:120:13	-2.98799	4.56643e-24	1.92757e-23	4.63757	0.458219
>hg19:chr17:36956159:36956279:120:11	-3.9489	2.6042e-27	2.20375e-26	4.14268	0.317971
>hg19:chr10:95218643:95218763:120:1	4.33533	3.82291e-26	2.50761e-25	0.579	2.36774
>hg19:chr13:114830553:114830673:120:1	-2.96101	7.86926e-19	1.41813e-18	2.12236	0.299221
>hg19:chr12:125225442:125225562:120:3	2.74877	1.43215e-25	8.19547e-25	0.307222	1.38819
>hg19:chr6:38670510:38670630:120:5	2.61208	1.96381e-21	5.20395e-21	0.53333	1.30651
>hg19:chr22:46993037:46993157:120:0	-2.65022	2.34767e-18	4.03036e-18	1.48109	0.706188
>hg19:chr12:52890354:52890474:120:2	-4.21879	1.1598e-22	3.71218e-22	2.66161	0.589212
>hg19:chr1:31270524:31270644:120:3	3.17814	7.21211e-17	1.07507e-16	0.213288	0.993911
>hg19:chr10:101804369:101804489:120:1	2.45907	2.26273e-12	2.56191e-12	0.307761	1.35765
>hg19:chr3:9932282:9932402:120:14	-2.34033	7.08206e-23	2.36596e-22	0.648874	0.348883
>hg19:chr1:153643229:153643349:120:5	1.66763	5.10245e-24	2.12632e-23	0.427993	1.3355
>hg19:chr20:43988577:43988697:120:1	2.62423	1.65338e-23	6.25115e-23	0.519763	1.39117
>hg19:chr11:911204:911324:120:11	-2.73322	1.24776e-20	2.90901e-20	0.553116	0.148318
>hg19:chr2:24583295:24583415:120:15	-2.23253	1.12422e-10	1.2041e-10	2.68351	1.18959
>hg19:chr16:2802466:2802586:120:13	-5.02952	6.12341e-26	3.87492e-25	1.55248	0.61549
>hg19:chr8:95132431:95132551:120:1	-1.52667	7.00879e-13	8.11211e-13	1.20505	0.979875
>hg19:chr20:58515471:58515591:120:19	-3.4259	1.09261e-20	2.56227e-20	1.70933	0.210821
>hg19:chr17:74129033:74129153:120:1	1.44759	1.08236e-12	1.24034e-12	0.563028	1.19895
>hg19:chr20:32384693:32384813:120:1	3.73754	2.75837e-19	5.2756e-19	0.380137	3.64281
>hg19:chr4:78783805:78783925:120:7	1.60164	2.00439e-15	2.67054e-15	0.731335	1.55248
>hg19:chr21:36509234:36509354:120:0	3.29447	5.18475e-19	9.55463e-19	0.597871	1.97048
>hg19:chr12:51566718:51566838:120:6	2.17446	2.87325e-20	6.34024e-20	0.673012	1.52534
>hg19:chr4:2964765:2964885:120:15	1.62933	2.16504e-14	2.7133e-14	0.645001	1.58844
>hg19:chr20:22370954:22371074:120:4	-3.81902	3.47395e-32	7.16352e-31	9.72043	0.717034
>hg19:chr12:52624472:52624592:120:1	3.67181	9.42807e-22	2.63047e-21	0.119948	1.47338
>hg19:chr1:7972774:7972894:120:0	2.21746	7.22467e-21	1.74325e-20	0.295421	0.509274
>hg19:chr9:114360770:114360890:120:8	3.40325	3.80754e-32	7.76219e-31	0.19956	1.31604
>hg19:chr1:86861548:86861668:120:9	3.91158	1.83197e-19	3.58599e-19	0.215426	2.60962
>hg19:chr6:43337629:43337749:120:8	-3.79226	1.31448e-25	7.61932e-25	0.635843	0.175913
>hg19:chr20:62285101:62285221:120:3	1.73298	0.000150547	0.000150673	0.579679	1.48193
>cg05372727:chr13:107028958:107029078:120:2	5.28265	2.58442e-27	2.19218e-26	0.212598	1.82319
>hg19:chr21:40555437:40555557:120:17	2.41782	7.87825e-30	1.07073e-28	0.446624	2.55496
>hg19:chr1:51434317:51434437:120:13	-2.79359	7.58416e-26	4.65162e-25	1.3264	0.335669
>hg19:chr19:45257213:45257333:120:4	3.42142	2.67113e-18	4.5573e-18	0.833974	4.87923
>hg19:chr19:33538517:33538637:120:2	4.46725	1.95899e-24	8.9883e-24	0.161362	1.2257
>hg19:chr7:101917244:101917364:120:2	3.18196	2.30034e-30	3.5223e-29	0.282049	1.86174
>hg19:chr1:64059524:64059644:120:13	-3.04206	1.1006e-21	3.04469e-21	1.2494	0.724061
>hg19:chr3:48481629:48481749:120:13	-1.02769	2.45272e-14	3.05886e-14	1.46111	1.03695
>hg19:chrX:153755463:153755583:120:3	-3.61047	1.69794e-22	5.28837e-22	1.58908	0.125981
>hg19:chr9:129986844:129986964:120:9	3.84991	3.61741e-22	1.08161e-21	1.05761	3.6013
>hg19:chr12:89769550:89769670:120:1	2.40885	2.32943e-21	6.10966e-21	0.664707	1.67374
>hg19:chr18:20714948:20715068:120:7	-1.29065	9.6741e-09	9.95716e-09	1.62656	0.837347
>hg19:chr1:53792143:53792263:120:15	2.57062	8.79069e-20	1.80751e-19	0.742464	2.01965
>hg19:chr4:75260602:75260722:120:2	-4.05908	6.10775e-20	1.27931e-19	4.71688	0.452783
>hg19:chr11:110234061:110234181:120:3	-3.39045	2.85272e-31	5.06712e-30	1.54381	0.260321
>hg19:chr10:121355542:121355662:120:8	-1.97038	2.60545e-13	3.08221e-13	1.66365	0.738932
>hg19:chr9:131965357:131965477:120:7	1.88386	5.2136e-18	8.65236e-18	0.43458	0.692316
>hg19:chr17:42219426:42219546:120:14	2.07281	7.23925e-13	8.36805e-13	0.554752	1.1796
>hg19:chr2:171786869:171786989:120:4	3.3229	1.16839e-21	3.22228e-21	0.405992	1.94037
>hg19:chr8:144365820:144365940:120:11	2.84061	1.31481e-21	3.59841e-21	0.521038	1.18126
>hg19:chr1:25558917:25559037:120:8	1.70508	1.7488e-07	1.76851e-07	0.535357	2.2176
>hg19:chr12:102224368:102224488:120:7	3.3396	3.69741e-18	6.23123e-18	0.717471	1.48565
>hg19:chr18:77006524:77006644:120:2	-1.30038	4.44344e-12	4.96205e-12	1.23777	0.715575
>hg19:chr4:185655053:185655173:120:12	3.20242	2.11516e-33	5.92907e-32	0.184967	1.08775
>hg19:chr19:50872285:50872405:120:4	4.75651	8.66645e-26	5.22609e-25	0.223081	1.98136
>hg19:chr6:30851761:30851881:120:4	3.44533	8.55642e-23	2.80626e-22	0.337837	1.18483
>hg19:chr19:36235762:36235882:120:10	3.03545	2.30128e-19	4.43686e-19	0.160618	1.11361
>hg19:chr9:139965117:139965237:120:7	-1.43237	5.60256e-13	6.51393e-13	0.769647	0.310622
>hg19:chr17:36507454:36507574:120:5	3.52128	2.99903e-27	2.49664e-26	0.592636	1.20236
>hg19:chr2:27440510:27440630:120:7	2.9331	6.21463e-28	5.98519e-27	0.321367	0.843975
>hg19:chr6:36410760:36410880:120:22	1.94622	2.34802e-20	5.27533e-20	0.215572	0.835583
>hg19:chr17:17614291:17614411:120:2	-3.3324	5.23609e-23	1.80993e-22	2.97405	2.60787
>hg19:chr8:91013596:91013716:120:12	-4.04271	7.10669e-21	1.71825e-20	1.87154	0.420984
>cg02463653:chr19:5339977:5340097:120:8	-4.84023	7.1407e-31	1.18068e-29	1.04076	0.477675
>hg19:chr2:179059214:179059334:120:18	2.55492	4.98975e-13	5.8184e-13	0.649717	1.84669
>hg19:chr3:136581036:136581156:120:18	-1.20565	8.99468e-08	9.11664e-08	1.79065	0.903915
>hg19:chr19:2016178:2016298:120:2	3.53772	4.60797e-22	1.35409e-21	0.686494	1.45056
>hg19:chr1:16126724:16126844:120:2	-1.05551	2.74514e-10	2.90805e-10	6.35975	3.46035
>hg19:chr19:59055582:59055702:120:10	1.67945	9.11415e-12	1.0062e-11	0.398432	1.22332
>hg19:chr4:164415803:164415923:120:11	3.53716	1.10962e-22	3.56296e-22	0.173793	0.981485
>hg19:chr15:67316549:67316669:120:1	4.43046	9.05982e-38	7.2237e-36	0.144381	3.12364
>hg19:chr5:67730004:67730124:120:6	-3.95349	2.57042e-19	4.93719e-19	4.7739	0.982914
>hg19:chr6:26156653:26156773:120:9	1.65896	1.23439e-14	1.57223e-14	0.741528	1.11037
>hg19:chr21:45845866:45845986:120:2	-3.55559	4.81826e-21	1.19722e-20	0.55486	0.0913537
>hg19:chr13:45992369:45992489:120:8	4.77094	4.15236e-27	3.37838e-26	0.0698901	1.38519
>hg19:chr1:22352016:22352136:120:7	1.62603	3.40993e-09	3.5453e-09	0.607704	1.36939
>hg19:chr2:69968927:69969047:120:9	-5.37279	5.84046e-26	3.72212e-25	3.19175	0.154965
>hg19:chr14:104583199:104583319:120:16	-2.50763	3.68387e-13	4.32658e-13	0.946659	0.282907
>cg24725522:chr19:49339337:49339457:120:3	2.38979	8.52703e-20	1.75531e-19	0.335703	0.944318
>hg19:chr14:74207941:74208061:120:2	1.44643	1.40145e-07	1.41925e-07	0.350291	0.850593
>hg19:chrX:70287940:70288060:120:13	2.61606	9.63431e-16	1.31487e-15	0.830668	1.32446
>cg01425762:chr16:81666573:81666693:120:6	-2.02245	1.21235e-35	5.7999e-34	4.07817	1.03318
>cg25285090:chr6:28510253:28510373:120:9	4.32656	4.52685e-21	1.13266e-20	0.549881	2.73146
>hg19:chr3:128880292:128880412:120:9	1.95045	2.69797e-09	2.81078e-09	0.654263	2.22271
>hg19:chr5:373596:373716:120:5	1.99939	1.12206e-23	4.36653e-23	0.650909	1.74541
>hg19:chr2:86422378:86422498:120:11	-1.35874	7.889e-18	1.27503e-17	1.20019	0.598975
>cg27317433:chr19:1401721:1401841:120:11	1.63142	1.09947e-13	1.3238e-13	0.494841	1.07117
>hg19:chr15:75243931:75244051:120:3	1.25319	4.27803e-07	4.31532e-07	0.521177	1.27071
>hg19:chr7:102036782:102036902:120:18	2.69428	1.07024e-14	1.36753e-14	0.630351	2.79466
>hg19:chrX:103410729:103410849:120:3	-2.90372	3.23618e-18	5.47708e-18	1.45214	0.714062
>hg19:chr2:241195681:241195801:120:2	3.00541	1.01611e-14	1.29929e-14	0.191453	0.904529
>hg19:chr15:66648920:66649040:120:13	1.95207	1.59348e-16	2.30541e-16	0.673423	1.55217
>hg19:chr17:73521481:73521601:120:19	-3.26811	4.2282e-21	1.06387e-20	1.21464	0.16698
>hg19:chr3:57741819:57741939:120:7	-2.82663	1.5801e-16	2.28789e-16	1.27631	0.368346
>hg19:chr1:16534105:16534225:120:11	2.68056	8.15933e-19	1.46672e-18	0.458847	0.816606
>hg19:chr12:122277913:122278033:120:4	-4.79488	2.68905e-29	3.28835e-28	1.20651	0.0876609
>hg19:chr2:234259434:234259554:120:4	-3.48755	6.16554e-21	1.50592e-20	2.11136	0.722112
>hg19:chr9:125027220:125027340:120:7	3.89108	2.65312e-19	5.08787e-19	0.369266	1.26577
>hg19:chr19:46180908:46181028:120:5	3.88319	1.39821e-23	5.35979e-23	0.254238	0.558871
>hg19:chr8:117778651:117778771:120:10	1.37598	1.49443e-16	2.1691e-16	0.758385	1.72791
>hg19:chr17:19656074:19656194:120:1	-4.87053	1.73133e-23	6.50473e-23	1.3442	0.386718
>hg19:chr12:59313955:59314075:120:20	-1.82046	2.48115e-15	3.27655e-15	1.32563	0.609385
>hg19:chr5:41870349:41870469:120:9	1.26215	3.93946e-14	4.85397e-14	0.552005	1.0457
>cg02185402:chr20:400301:400421:120:12	-3.6325	2.08084e-17	3.23066e-17	1.37898	0.779094
>hg19:chr12:3420265:3420385:120:3	-3.71301	2.28562e-23	8.35965e-23	2.11311	0.450651
>hg19:chr9:19049298:19049418:120:15	-4.04772	4.28361e-37	2.84622e-35	3.0672	0.155515
>hg19:chr2:119998352:119998472:120:1	-2.06311	7.73156e-16	1.06409e-15	0.680167	0.466436
>hg19:chr6:37787036:37787156:120:15	1.34152	1.94324e-11	2.12507e-11	0.783439	1.62582
>hg19:chr11:66671751:66671871:120:2	4.76197	7.05e-23	2.35965e-22	0.210235	4.23098
>hg19:chr4:84405976:84406096:120:16	-2.645	2.19208e-15	2.90872e-15	2.18087	0.895441
>hg19:chr14:74225449:74225569:120:5	3.72654	1.04497e-18	1.8598e-18	0.26886	1.72765
>hg19:chr1:244997320:244997440:120:7	1.39193	6.25804e-18	1.02811e-17	0.512305	0.944403
>hg19:chr10:103542569:103542689:120:4	4.24658	7.29666e-23	2.43086e-22	0.153504	2.09085
>hg19:chr3:156393304:156393424:120:14	-3.76346	1.43648e-17	2.26354e-17	2.08793	0.589225
>hg19:chr16:4817207:4817327:120:11	1.00594	1.15287e-10	1.23441e-10	0.429823	0.815994
>hg19:chr17:75470037:75470157:120:2	-3.33726	1.03208e-29	1.37152e-28	1.90644	0.378207
>hg19:chr2:74056240:74056360:120:11	-3.56768	5.85289e-18	9.64196e-18	1.4447	0.600947
>hg19:chr7:97987094:97987214:120:4	2.86573	9.05602e-14	1.09626e-13	0.279	1.07291
>hg19:chr7:99686497:99686617:120:18	-1.80677	6.77911e-17	1.01306e-16	2.48945	0.976892
>hg19:chr19:45582498:45582618:120:10	1.38905	2.42826e-14	3.03047e-14	1.14433	2.00673
>hg19:chrX:65152553:65152673:120:2	-2.05876	2.15965e-10	2.29526e-10	2.17412	0.911316
>hg19:chr9:139378444:139378564:120:18	-3.39744	8.39119e-21	2.00317e-20	1.62043	0.331906
>hg19:chr9:130336491:130336611:120:0	1.55699	1.0724e-17	1.70709e-17	0.441934	1.18167
>hg19:chr5:141736780:141736900:120:15	1.33221	1.47749e-07	1.49583e-07	0.318784	0.687953
>hg19:chr12:52586035:52586155:120:3	-2.06992	2.47757e-27	2.11152e-26	3.56099	0.844079
>hg19:chr8:96281696:96281816:120:7	-1.53681	7.33064e-10	7.702e-10	0.678375	0.503191
>hg19:chr1:212208748:212208868:120:6	1.63791	2.47194e-20	5.5295e-20	0.475932	1.12999
>hg19:chr19:30096984:30097104:120:6	2.38063	1.27772e-15	1.72779e-15	0.15325	0.424768
>hg19:chr19:58816696:58816816:120:13	2.53092	4.68999e-17	7.07045e-17	0.442315	1.43888
>hg19:chr15:55700136:55700256:120:15	-3.79097	8.3811e-18	1.35274e-17	2.82757	1.26251
>hg19:chr14:90849243:90849363:120:8	1.99353	5.24893e-13	6.11069e-13	0.233215	0.613749
>hg19:chr19:6753379:6753499:120:6	3.58054	3.28992e-20	7.2065e-20	0.63407	1.60401
>hg19:chr19:663587:663707:120:7	-3.70632	1.79147e-33	5.14224e-32	1.79453	0.15739
>hg19:chr19:54618767:54618887:120:7	-2.3389	7.31673e-24	2.9398e-23	1.14929	0.297013
>hg19:chr16:86389185:86389305:120:3	2.41945	7.29032e-17	1.08493e-16	0.410468	0.638467
>hg19:chr11:102217935:102218055:120:17	2.60288	1.16618e-24	5.58645e-24	0.296387	1.3482
>hg19:chr3:49282284:49282404:120:0	5.50831	8.79387e-30	1.19066e-28	0.269123	1.50326
>hg19:chr14:54572797:54572917:120:1	-2.69772	2.75078e-14	3.42226e-14	1.79454	0.6687
>hg19:chr1:43637762:43637882:120:12	4.19484	2.37984e-24	1.06736e-23	0.278885	0.739635
>hg19:chr14:50154763:50154883:120:11	3.57186	1.41001e-30	2.20922e-29	0.291541	2.61418
>hg19:chr2:101868387:101868507:120:0	4.60758	1.19385e-28	1.31397e-27	0.312519	1.44063
>hg19:chr17:39222696:39222816:120:0	3.59043	1.21268e-23	4.68867e-23	0.783907	1.26686
>hg19:chr12:6833304:6833424:120:12	-2.31375	6.89542e-18	1.1256e-17	3.09132	1.08412
>hg19:chr1:8938706:8938826:120:14	-2.32913	4.16389e-13	4.87917e-13	1.04838	0.718751
>hg19:chr2:158732844:158732964:120:9	2.77537	8.99358e-18	1.45029e-17	0.471903	1.84656
>hg19:chr15:99864500:99864620:120:2	-2.94719	3.41178e-15	4.46932e-15	1.09953	0.355713
>hg19:chr19:49315584:49315704:120:12	2.18665	4.83263e-16	6.73592e-16	0.409443	0.849884
>hg19:chr17:78010389:78010509:120:21	4.76221	4.7073e-28	4.67861e-27	0.145422	3.83359
>hg19:chr6:2630724:2630844:120:1	2.68407	1.80536e-21	4.83406e-21	0.328825	2.00026
>hg19:chr1:23694702:23694822:120:8	2.20144	1.65718e-16	2.38889e-16	0.22394	0.79172
>hg19:chr11:105893378:105893498:120:5	-2.88365	3.01547e-14	3.74378e-14	1.86326	0.738284
>hg19:chr12:76371772:76371892:120:1	-1.41323	4.41428e-31	7.5782e-30	23.2759	8.92174
>hg19:chr3:42538744:42538864:120:1	2.69956	3.06986e-12	3.45612e-12	0.368647	0.998201
>hg19:chr14:104387565:104387685:120:8	-4.40356	1.53003e-25	8.6726e-25	0.831946	0.0873776
>cg09093656:chr17:16323421:16323541:120:7	1.67681	3.36953e-17	5.14026e-17	0.555747	1.57072
>hg19:chr10:28791440:28791560:120:8	4.67733	2.38853e-23	8.69174e-23	0.576802	5.23104
>hg19:chr8:144691478:144691598:120:12	1.63177	2.99389e-11	3.25616e-11	0.686977	2.04408
>cg10154973:chr4:114367469:114367589:120:3	3.8005	7.43065e-21	1.79054e-20	0.129753	1.32828
>hg19:chr9:140348875:140348995:120:5	1.69603	3.12048e-17	4.77861e-17	0.534473	1.10441
>hg19:chr17:74667446:74667566:120:3	-3.00771	2.11673e-26	1.46618e-25	1.18656	0.133309
>hg19:chr2:232478452:232478572:120:6	2.41876	3.74608e-16	5.26065e-16	0.578111	0.891244
>hg19:chr1:179335025:179335145:120:8	-4.49164	2.30941e-25	1.25548e-24	5.32639	0.29114
>hg19:chr19:11670081:11670201:120:11	2.83351	9.42552e-17	1.39e-16	0.569712	1.36197
>hg19:chr17:74068532:74068652:120:12	-4.48622	9.0627e-27	6.88135e-26	2.04156	1.06799
>hg19:chr1:182992051:182992171:120:15	2.80888	1.19382e-11	1.31313e-11	0.336986	1.51661
>cg27118059:chr21:32931411:32931531:120:15	-1.05656	3.45302e-20	7.52699e-20	0.802784	0.606317
>hg19:chr15:41624717:41624837:120:13	1.93637	4.92413e-15	6.3921e-15	0.390461	0.910974
>hg19:chr8:131540597:131540717:120:2	-3.02927	5.67117e-23	1.94533e-22	1.96364	1.37602
>hg19:chr16:3202638:3202758:120:9	3.50074	1.85184e-25	1.03014e-24	0.12743	0.366425
>hg19:chr6:7542206:7542326:120:14	-3.68136	9.56294e-27	7.23879e-26	2.01988	1.01538
>hg19:chr5:55290850:55290970:120:12	2.82232	1.61829e-19	3.19736e-19	0.499208	1.52799
>hg19:chr9:135144590:135144710:120:2	-2.17162	2.88509e-22	8.76519e-22	1.13389	0.458216
>hg19:chr11:109963869:109963989:120:10	2.59206	1.06537e-13	1.28403e-13	0.887865	1.52862
>hg19:chr4:88343670:88343790:120:15	-2.09734	3.60182e-18	6.07585e-18	2.5227	0.731463
>hg19:chr19:10676558:10676678:120:23	2.13915	6.47317e-25	3.21241e-24	0.298791	0.909881
>hg19:chr13:103498318:103498438:120:9	-1.88873	6.77433e-18	1.10735e-17	1.56211	0.587924
>cg18533966:chr1:19336543:19336663:120:4	-1.60361	9.45153e-24	3.7307e-23	3.17877	1.21447
>hg19:chr17:38333807:38333927:120:13	1.41588	3.15498e-10	3.33728e-10	0.53419	1.09701
>hg19:chr4:3076489:3076609:120:13	-3.29858	6.98406e-18	1.13697e-17	1.31557	0.864847
>hg19:chr20:18233497:18233617:120:5	4.15462	5.04657e-22	1.47332e-21	0.142355	1.41784
>hg19:chr3:183602400:183602520:120:10	-3.45705	3.09253e-22	9.35582e-22	1.7875	0.546234
>hg19:chr19:30206363:30206483:120:13	2.44596	3.07724e-14	3.81914e-14	0.249942	0.798632
>hg19:chr22:20098773:20098893:120:6	1.19764	1.56849e-12	1.78885e-12	0.55909	0.93916
>hg19:chr14:50778969:50779089:120:16	1.47282	1.78172e-13	2.12668e-13	0.880706	1.72414
>hg19:chr7:39989607:39989727:120:15	-2.46531	4.48926e-27	3.63599e-26	1.98736	0.354832
>hg19:chr8:126187618:126187738:120:0	1.49713	4.93761e-19	9.11794e-19	0.621797	1.63401
>hg19:chr5:179757949:179758069:120:2	3.43399	3.77494e-25	1.97442e-24	0.332946	2.83661
>hg19:chr4:2010871:2010991:120:12	3.34863	1.28692e-20	2.9964e-20	0.207151	1.48655
>hg19:chr12:53386986:53387106:120:1	2.24059	3.64219e-19	6.83839e-19	0.184919	0.442016
>hg19:chr1:63988983:63989103:120:4	3.51058	1.7066e-31	3.15634e-30	0.180097	2.00259
>hg19:chr11:32914084:32914204:120:19	-1.36191	1.51769e-10	1.61875e-10	4.1307	1.75226
>hg19:chr16:27590040:27590160:120:2	3.71027	3.32041e-19	6.26703e-19	0.144152	0.976557
>cg01555431:chr6:151561966:151562086:120:13	1.76421	2.77502e-15	3.64985e-15	0.442173	0.996015
>hg19:chr2:224414996:224415116:120:1	1.72804	1.60243e-16	2.31742e-16	0.802493	1.05951
>hg19:chr2:187454831:187454951:120:14	1.44251	2.27881e-17	3.53038e-17	0.630786	1.17187
>hg19:chr17:43170381:43170501:120:1	-3.20821	1.22136e-18	2.15343e-18	1.61965	0.522472
>cg09575189:chr11:1855501:1855621:120:6	-1.22731	1.15909e-25	6.87406e-25	13.52	5.76844
>hg19:chr7:2144065:2144185:120:7	2.88199	7.58051e-27	5.8872e-26	0.157001	1.11632
>hg19:chr9:94909811:94909931:120:1	2.69362	1.9034e-25	1.05555e-24	0.225277	1.19446
>hg19:chr9:22009129:22009249:120:14	-2.10998	2.34521e-13	2.78261e-13	1.90897	0.669336
>hg19:chr1:47780068:47780188:120:8	3.66128	9.77108e-20	1.99423e-19	0.559324	1.63359
>hg19:chr11:64622217:64622337:120:6	1.65418	6.26129e-13	7.26334e-13	0.598771	1.58288
>hg19:chr18:48556612:48556732:120:15	2.22017	8.89229e-24	3.52547e-23	0.42681	1.57359
>hg19:chr12:120685956:120686076:120:1	2.22545	2.93541e-18	4.98449e-18	0.608814	1.56348
>hg19:chr10:70982252:70982372:120:1	4.8998	4.75745e-25	2.41781e-24	0.108667	1.57019
>cg20127859:chr8:144656211:144656331:120:3	-2.52856	9.79945e-27	7.35574e-26	1.13408	0.256294
>hg19:chr13:23363375:23363495:120:0	1.59992	9.88138e-20	2.01331e-19	0.692546	1.91954
>hg19:chr3:152856418:152856538:120:0	3.72893	4.59372e-28	4.59707e-27	0.284762	3.33237
>hg19:chr17:40896705:40896825:120:13	-3.73632	2.09532e-21	5.5239e-21	0.760832	0.509717
>hg19:chr6:45413645:45413765:120:1	-1.38769	4.95472e-15	6.42949e-15	4.90397	3.76386
>hg19:chr6:143994033:143994153:120:2	3.37524	5.57062e-29	6.48941e-28	0.304302	2.01693
>cg11531021:chr2:220417189:220417309:120:14	-2.584	4.46267e-13	5.21395e-13	0.764027	0.479121
>hg19:chr18:2571325:2571445:120:7	3.35966	4.71599e-19	8.73116e-19	0.542996	2.02052
>hg19:chr4:1581132:1581252:120:12	-3.19082	1.10218e-19	2.22795e-19	0.42753	0.0838506
>hg19:chr19:39569596:39569716:120:1	2.50319	3.26388e-24	1.42815e-23	0.220998	0.784619
>hg19:chr14:102227594:102227714:120:7	3.22939	1.4561e-16	2.11518e-16	0.341218	1.46245
>hg19:chr8:90914568:90914688:120:15	-2.21563	4.01224e-17	6.07679e-17	0.794188	0.343201
>hg19:chr3:139108731:139108851:120:8	-2.29231	1.41788e-15	1.91183e-15	1.13591	0.632101
>hg19:chr2:134877484:134877604:120:8	3.69596	5.79311e-18	9.55664e-18	0.5624	1.68515
>hg19:chr16:14493447:14493567:120:2	-4.4499	1.16559e-33	3.4563e-32	10.3039	1.14718
>hg19:chr17:59572664:59572784:120:2	3.68808	1.45982e-32	3.44595e-31	0.0803573	0.697619
>hg19:chr7:12755365:12755485:120:3	3.2768	2.85194e-21	7.38829e-21	0.677771	1.24597
>hg19:chr12:6309084:6309204:120:7	2.96637	1.47292e-16	2.13875e-16	0.267897	2.09782
>hg19:chr17:65714118:65714238:120:5	2.00336	3.97827e-10	4.20071e-10	0.759042	1.03374
>hg19:chr19:42788231:42788351:120:22	2.71052	2.08696e-15	2.77642e-15	0.35712	2.32234
>hg19:chr1:47799768:47799888:120:18	-2.87047	4.42825e-14	5.42642e-14	3.9761	0.682756
>hg19:chr16:69091862:69091982:120:1	3.90429	8.56155e-33	2.10403e-31	0.161548	1.85519
>hg19:chr14:105885828:105885948:120:2	4.38262	4.22271e-23	1.4796e-22	0.961815	3.33671
>hg19:chr2:209130691:209130811:120:9	1.71664	4.94367e-17	7.44351e-17	0.260067	0.797851
>cg03339817:chr2:128458221:128458341:120:7	-2.2186	1.79818e-32	4.10948e-31	9.08425	2.28742
>hg19:chr8:6456566:6456686:120:5	3.2265	2.50104e-15	3.29917e-15	0.256282	0.84207
>hg19:chr1:51702229:51702349:120:13	-3.70903	3.16518e-24	1.39175e-23	1.29979	0.575277
>hg19:chr22:23624254:23624374:120:3	2.83635	7.55963e-20	1.56334e-19	0.151877	0.360161
>hg19:chr5:139365333:139365453:120:2	3.0425	9.5043e-22	2.64763e-21	0.376049	0.950037
>hg19:chr3:187456405:187456525:120:7	3.55951	1.13997e-22	3.65524e-22	0.373312	1.30679
>hg19:chr10:125754933:125755053:120:3	2.59642	1.98521e-27	1.72468e-26	0.208051	1.16146
>hg19:chr20:10015806:10015926:120:12	-3.62651	5.0278e-17	7.56383e-17	2.16777	0.315139
>hg19:chr20:2632944:2633064:120:11	2.71539	1.42667e-20	3.30252e-20	1.10803	1.9729
>hg19:chr17:42634379:42634499:120:7	-4.06502	1.16328e-32	2.78256e-31	4.22446	0.260937
>hg19:chr11:705826:705946:120:12	3.75743	5.32013e-30	7.54491e-29	0.0990561	1.28242
>hg19:chr9:139948518:139948638:120:18	3.15998	2.0202e-34	7.32168e-33	0.099563	0.925136
>hg19:chr17:17824821:17824941:120:0	3.05007	5.49848e-18	9.09989e-18	0.113368	0.499669
>hg19:chr19:12904336:12904456:120:15	-2.67423	9.6458e-17	1.42132e-16	2.6384	0.736254
>hg19:chr12:75784854:75784974:120:10	3.17786	5.65429e-23	1.9414e-22	0.225643	0.725699
>hg19:chr7:73149247:73149367:120:2	-1.18469	1.63588e-08	1.67845e-08	1.89485	0.995232
>hg19:chr1:93426439:93426559:120:6	2.64561	9.35553e-23	3.04883e-22	0.270344	1.49078
>hg19:chr1:40839959:40840079:120:6	3.92222	8.47395e-34	2.64387e-32	0.134581	1.54106
>hg19:chr17:48104997:48105117:120:4	2.32739	4.13999e-14	5.08883e-14	0.17798	0.684452
>hg19:chr2:101737185:101737305:120:1	-5.43506	5.42025e-38	4.74338e-36	6.76576	0.137122
>hg19:chr7:100817026:100817146:120:2	-3.55354	1.99922e-19	3.88791e-19	1.03808	0.164743
>hg19:chr8:74888583:74888703:120:17	1.12635	2.73824e-08	2.80148e-08	1.05799	1.63058
>hg19:chr14:56066135:56066255:120:3	-4.02404	5.48632e-25	2.74929e-24	0.737386	0.0870245
>hg19:chr5:102898130:102898250:120:9	-1.80818	3.07514e-19	5.83479e-19	1.21631	0.641795
>hg19:chr4:56050662:56050782:120:2	-1.53423	4.18126e-13	4.89633e-13	1.08143	0.897941
>hg19:chr10:70661027:70661147:120:11	2.09812	3.82434e-19	7.16539e-19	0.283705	0.764579
>hg19:chr6:111279779:111279899:120:16	-3.73306	3.44448e-18	5.82139e-18	3.80578	1.06831
>hg19:chr1:7326289:7326409:120:3	-1.66812	8.17195e-26	4.93619e-25	5.16589	1.61119
>hg19:chr7:80548607:80548727:120:13	3.03253	6.13225e-15	7.93169e-15	0.273047	0.722574
>hg19:chr15:44589177:44589297:120:1	2.64287	6.85793e-33	1.74512e-31	0.393985	1.87296
>hg19:chr19:19843566:19843686:120:13	-2.26522	1.25162e-24	5.95597e-24	0.82633	0.282233
>hg19:chr22:31365194:31365314:120:14	-2.37711	8.69332e-16	1.19097e-15	2.50452	1.27667
>hg19:chr10:103114096:103114216:120:7	-2.43364	1.08346e-12	1.2412e-12	1.45495	0.287658
>hg19:chr16:75339457:75339577:120:2	5.08385	3.4751e-38	3.19709e-36	0.0602974	1.99574
>hg19:chrX:106920111:106920231:120:7	-4.25625	1.54437e-31	2.88604e-30	3.01285	0.118583
>cg26874999:chr16:69107230:69107350:120:3	-1.42809	9.14689e-13	1.05223e-12	1.18594	0.49449
>hg19:chr2:85640104:85640224:120:1	-4.34149	7.5558e-27	5.88074e-26	1.69864	0.344241
>hg19:chr19:6538416:6538536:120:5	3.04267	6.3182e-27	5.00435e-26	0.257038	1.92167
>hg19:chr19:41222845:41222965:120:15	-2.77135	3.93703e-35	1.64149e-33	12.9991	1.99072
>hg19:chr6:53659252:53659372:120:10	3.08932	2.09555e-32	4.71524e-31	0.353696	1.98837
>hg19:chr6:90348402:90348522:120:11	-2.32031	1.07552e-18	1.91133e-18	0.676725	0.140021
>hg19:chr12:25403808:25403928:120:20	-2.53189	2.74922e-12	3.10097e-12	0.877234	0.445585
>hg19:chr16:3333033:3333153:120:6	2.08953	7.61018e-14	9.2435e-14	0.385588	1.1596
>cg07734161:chr16:1593497:1593617:120:5	-2.75226	3.32837e-22	1.00355e-21	1.31944	0.822978
>hg19:chr22:41908748:41908868:120:1	3.05513	1.25447e-21	3.44642e-21	0.436783	1.16847
>cg13033858:chr12:109248266:109248386:120:3	2.70494	1.05729e-16	1.55155e-16	0.233286	0.88407
>cg06433467:chr5:67730011:67730131:120:7	-3.55353	1.594e-25	9.02095e-25	1.80704	0.282017
>hg19:chr20:30192870:30192990:120:9	4.55793	3.81001e-24	1.63913e-23	0.883759	2.69533
>hg19:chr10:102106711:102106831:120:9	-2.92544	2.09637e-24	9.52125e-24	2.15382	0.574198
>hg19:chr11:57540196:57540316:120:2	1.76635	1.06224e-11	1.16983e-11	0.231744	0.753498
>hg19:chr13:25086243:25086363:120:3	-2.98029	1.58395e-15	2.12775e-15	2.39036	0.334611
>hg19:chr8:49541261:49541381:120:0	2.28494	2.37871e-14	2.9707e-14	0.425185	0.875027
>hg19:chr10:22610282:22610402:120:15	-3.25975	3.12997e-21	8.01023e-21	2.02154	0.374897
>hg19:chr12:66089300:66089420:120:1	2.16554	2.12273e-14	2.66399e-14	0.539954	1.54565
>hg19:chr2:8724278:8724398:120:3	3.12423	5.02263e-25	2.5382e-24	0.603009	1.38698
>hg19:chr11:69974609:69974729:120:4	-3.61066	7.19953e-24	2.8992e-23	1.07066	0.11753
>hg19:chr18:8882867:8882987:120:3	4.78521	1.40345e-26	1.01934e-25	0.450635	1.63367
>hg19:chr2:219759242:219759362:120:4	3.40478	2.90664e-21	7.5083e-21	0.176766	0.616318
>hg19:chr11:560492:560612:120:8	2.53487	8.33177e-23	2.74009e-22	0.214763	1.1419
>hg19:chr10:34817447:34817567:120:0	1.67407	1.49165e-11	1.63371e-11	0.732298	1.49016
>hg19:chr17:636127:636247:120:16	-2.38847	3.41999e-15	4.47844e-15	1.5454	0.525885
>hg19:chr1:85410814:85410934:120:2	-4.52035	3.01892e-30	4.49456e-29	1.57926	0.771738
>hg19:chr7:108166582:108166702:120:12	-3.30048	2.07436e-27	1.79778e-26	2.14028	0.31216
>hg19:chr19:47987493:47987613:120:14	-3.39917	1.73377e-17	2.71413e-17	1.14349	0.592898
>hg19:chr5:176816998:176817118:120:5	3.15658	8.18555e-16	1.12442e-15	0.216771	1.29356
>hg19:chr10:105678337:105678457:120:3	1.1285	5.71174e-11	6.16723e-11	0.586799	1.12156
>hg19:chr19:2273694:2273814:120:9	1.69374	1.31391e-14	1.67056e-14	0.504162	1.21467
>hg19:chr21:46784296:46784416:120:7	-3.59923	1.76495e-23	6.58963e-23	2.10672	0.888039
>cg20873416:chr6:30737008:30737128:120:2	3.92019	1.73862e-26	1.23284e-25	0.430561	1.22331
>hg19:chr19:11039281:11039401:120:9	1.02569	3.43766e-08	3.50806e-08	0.929544	1.59368
>hg19:chr11:67159217:67159337:120:16	-1.79795	2.56186e-12	2.89147e-12	2.31694	1.02664
>hg19:chr1:145611007:145611127:120:13	-1.12948	8.91344e-12	9.84347e-12	0.864422	0.501774
>hg19:chr22:30819604:30819724:120:8	1.94738	9.07157e-27	6.88135e-26	0.841267	2.85522
>hg19:chr1:92495764:92495884:120:15	-2.44851	4.30293e-25	2.21188e-24	2.21323	0.457821
>cg07733257:chr5:1882460:1882580:120:8	3.19055	1.10334e-22	3.5473e-22	0.373096	0.927112
>hg19:chr2:25016132:25016252:120:7	2.75153	3.67861e-20	7.98478e-20	0.600139	1.40607
>hg19:chr22:31227026:31227146:120:2	-1.82665	4.83831e-22	1.41713e-21	2.43108	0.930673
>hg19:chr2:8773966:8774086:120:4	-4.68344	3.31033e-26	2.20771e-25	9.86807	1.05664
>hg19:chr17:80551484:80551604:120:7	-2.9949	9.60141e-22	2.6726e-21	1.56795	0.42634
>hg19:chrX:1571560:1571680:120:11	2.18565	1.43114e-18	2.50118e-18	0.369041	0.949387
>hg19:chr12:72057781:72057901:120:2	1.42604	2.51136e-18	4.29493e-18	0.598947	1.43406
>hg19:chr9:139304652:139304772:120:12	3.08425	3.34848e-18	5.66447e-18	0.505344	1.40033
>cg14302214:chr10:3805213:3805333:120:8	-2.84943	4.26579e-42	2.55094e-39	9.47782	1.3513
>hg19:chr18:55983149:55983269:120:5	-3.70941	9.56604e-37	5.81745e-35	2.54985	0.311561
>cg07908874:chr10:135122946:135123066:120:8	1.5788	3.71935e-15	4.86158e-15	0.680558	1.77873
>hg19:chr9:79433352:79433472:120:1	1.0937	5.10111e-06	5.12109e-06	0.64988	1.5964
>hg19:chr12:49464002:49464122:120:4	-4.06796	6.54048e-27	5.14633e-26	1.73833	0.205994
>hg19:chr17:35278057:35278177:120:1	3.14246	9.49981e-09	9.7862e-09	0.7863	1.98901
>hg19:chr1:68663713:68663833:120:0	-3.79385	2.11291e-18	3.63777e-18	1.49676	0.20253
>hg19:chr16:4349405:4349525:120:2	-3.82228	3.25147e-34	1.12176e-32	1.03791	0.0670601
>hg19:chr14:31635125:31635245:120:2	2.82951	8.61949e-15	1.10611e-14	0.528793	1.30029
>hg19:chr22:35985558:35985678:120:3	2.1063	8.47073e-16	1.16181e-15	0.185119	0.685355
>cg20927731:chr15:74726501:74726621:120:6	-1.7714	8.56062e-17	1.26662e-16	0.888118	0.322914
>hg19:chr10:12110619:12110739:120:5	-2.10814	9.77935e-12	1.07831e-11	0.612293	0.204234
>hg19:chr2:118771176:118771296:120:12	-2.58161	6.73465e-18	1.10136e-17	1.19937	0.455226
>hg19:chr18:12420079:12420199:120:9	3.33825	1.31574e-28	1.42195e-27	0.242864	1.64458
>hg19:chr17:46102840:46102960:120:7	2.67559	2.97444e-13	3.51062e-13	0.357382	0.594844
>hg19:chr17:76138143:76138263:120:1	1.53233	4.06515e-17	6.15173e-17	0.485092	1.30954
>hg19:chr5:141061250:141061370:120:5	0.961037	1.11451e-07	1.1293e-07	0.682326	0.880411
>hg19:chr16:740170:740290:120:13	3.89699	1.92557e-20	4.37829e-20	0.420054	1.32257
>hg19:chr6:112364547:112364667:120:6	1.7751	9.58371e-11	1.0283e-10	0.683575	2.07419
>hg19:chr15:60683492:60683612:120:1	-4.6786	6.88187e-26	4.25726e-25	2.67508	0.124622
>hg19:chr19:1064847:1064967:120:7	3.63291	4.17914e-28	4.21201e-27	0.173473	1.78941
>hg19:chr15:85201598:85201718:120:14	-1.9968	4.21904e-14	5.18177e-14	1.33653	0.532842
>hg19:chr1:1369321:1369441:120:6	2.32299	8.45947e-14	1.02508e-13	0.941273	2.15218
>hg19:chr2:233415421:233415541:120:16	2.25227	3.87636e-19	7.24772e-19	0.657882	1.55766
>hg19:chr3:57738213:57738333:120:0	-2.91147	1.92212e-15	2.56473e-15	8.88936	3.92233
>hg19:chr11:18415965:18416085:120:11	-2.43638	6.63992e-14	8.07321e-14	2.15031	0.909464
>hg19:chr1:242011526:242011646:120:10	0.876338	2.36018e-07	2.3841e-07	0.620027	1.0195
>hg19:chr3:186471065:186471185:120:2	3.82027	3.87845e-23	1.36833e-22	0.118966	0.816549
>hg19:chr11:114271177:114271297:120:16	-3.94986	2.22863e-20	5.01966e-20	1.77182	0.209936
>hg19:chr6:4018852:4018972:120:10	-1.48047	2.58486e-08	2.64683e-08	1.21678	0.61821
>hg19:chr9:123639872:123639992:120:9	3.32463	1.04648e-24	5.03995e-24	0.18139	1.11634
>hg19:chr5:175249083:175249203:120:1	-2.47259	1.04978e-16	1.54117e-16	1.92399	0.641503
>hg19:chr9:138372399:138372519:120:8	-1.33255	4.85552e-16	6.76305e-16	1.56482	0.807466
>hg19:chr8:6417255:6417375:120:2	3.27168	1.8658e-26	1.31265e-25	0.298885	1.0696
>hg19:chr1:155108211:155108331:120:16	-3.77303	6.89449e-39	7.73044e-37	1.85948	0.106509
>hg19:chr10:17071708:17071828:120:5	-3.8337	8.07586e-21	1.93303e-20	2.12899	0.941727
>hg19:chr5:1161596:1161716:120:2	-1.19325	8.14392e-11	8.74862e-11	1.12676	0.812771
>hg19:chr15:22833494:22833614:120:21	2.1954	3.07487e-12	3.46067e-12	0.821535	2.94931
>cg27661394:chr4:4661892:4662012:120:3	-2.0641	1.24035e-27	1.14113e-26	3.84929	0.883419
>hg19:chr17:8198830:8198950:120:13	-2.09281	6.75459e-12	7.4986e-12	0.875757	0.504459
>hg19:chr12:76412081:76412201:120:1	3.41063	4.47763e-23	1.55676e-22	0.619098	2.88902
>cg15058210:chr2:240196817:240196937:120:9	1.59332	4.20033e-05	4.20854e-05	0.750218	1.56224
>hg19:chr4:169753614:169753734:120:6	3.13915	2.20631e-26	1.51943e-25	0.105263	0.919776
>hg19:chr8:42249308:42249428:120:17	-3.07238	7.46983e-23	2.48625e-22	0.784494	0.1652
>hg19:chr9:108210600:108210720:120:16	4.16725	6.90639e-23	2.32024e-22	0.593756	2.29931
>cg10893986:chr1:3229679:3229799:120:8	-1.39284	2.29148e-15	3.03388e-15	1.16327	0.865105
>hg19:chr3:124605496:124605616:120:9	-2.30657	4.31881e-25	2.21687e-24	1.98889	0.558897
>hg19:chr19:49617495:49617615:120:16	2.3462	9.81877e-14	1.18659e-13	0.7856	1.25714
>hg19:chr4:19777706:19777826:120:2	-3.77011	8.17935e-19	1.46958e-18	2.70878	0.881326
>hg19:chr14:75348593:75348713:120:15	-1.6603	1.20394e-12	1.37747e-12	0.99269	0.395913
>hg19:chr11:67806082:67806202:120:7	3.71187	1.79773e-19	3.52473e-19	0.117884	1.05659
>hg19:chr7:7680584:7680704:120:10	-3.44311	5.76062e-25	2.8747e-24	0.678646	0.196421
>hg19:chr1:19578233:19578353:120:17	2.06151	1.99195e-12	2.26318e-12	0.517282	1.09769
>hg19:chr1:84555422:84555542:120:0	-2.60206	3.15741e-17	4.83311e-17	1.74033	0.571579
>hg19:chr2:153278246:153278366:120:1	2.93784	1.96438e-11	2.14753e-11	0.0820303	0.478919
>hg19:chr15:41136598:41136718:120:7	1.42029	4.64052e-14	5.68459e-14	0.293633	0.665343
>hg19:chr12:48745008:48745128:120:8	-2.93959	6.36874e-31	1.06781e-29	0.961257	0.176987
>hg19:chr17:1107077:1107197:120:14	4.47903	4.40344e-26	2.85191e-25	0.394576	1.87385
>hg19:chr5:74062865:74062985:120:8	-4.09394	1.69124e-37	1.21364e-35	1.20837	0.0655435
>hg19:chr13:109895984:109896104:120:3	2.91592	2.61996e-17	4.03798e-17	0.33731	1.92993
>hg19:chr16:30996558:30996678:120:4	2.46022	5.53717e-23	1.90301e-22	0.574378	1.09469
>hg19:chr17:4900982:4901102:120:13	1.98072	1.20464e-14	1.53489e-14	0.586328	0.919456
>hg19:chr6:37544293:37544413:120:0	-3.08505	3.31251e-30	4.89107e-29	1.16669	0.173563
>hg19:chr17:76136786:76136906:120:9	2.44925	5.54182e-24	2.29343e-23	0.472951	2.56682
>hg19:chr14:31625541:31625661:120:1	-2.94104	1.42412e-17	2.24604e-17	0.840276	0.192003
>hg19:chr9:131038054:131038174:120:9	3.56946	9.70828e-24	3.82784e-23	0.372651	0.914922
>hg19:chr6:33385938:33386058:120:10	2.01623	5.09849e-18	8.47307e-18	0.468674	1.33065
>hg19:chr21:36261423:36261543:120:15	1.41722	2.06167e-07	2.08315e-07	1.04999	1.84242
>hg19:chr3:53304181:53304301:120:4	-1.8271	1.21263e-25	7.1679e-25	8.81165	3.30367
>hg19:chr3:72388377:72388497:120:3	2.75883	4.41488e-23	1.53942e-22	0.648936	1.24958
>hg19:chr16:74700530:74700650:120:8	-4.17247	5.6411e-25	2.81898e-24	1.30151	0.0848728
>hg19:chr15:74275234:74275354:120:1	1.48472	1.1378e-19	2.29092e-19	0.837407	1.86063
>hg19:chr1:161123678:161123798:120:7	3.27106	1.62923e-15	2.18694e-15	0.464613	2.37411
>hg19:chr5:10249694:10249814:120:13	-3.4214	4.15079e-20	8.90199e-20	1.79229	0.226316
>hg19:chr17:27966582:27966702:120:0	1.48244	3.47005e-09	3.60676e-09	1.51604	3.66004
>hg19:chr6:15249197:15249317:120:5	1.63549	3.40242e-17	5.18602e-17	0.63601	1.65661
>hg19:chr9:126907165:126907285:120:2	2.71778	1.14988e-14	1.46772e-14	0.265007	1.57135
>hg19:chr15:65596139:65596259:120:5	3.01738	5.80802e-18	9.57244e-18	0.357918	2.93346
>hg19:chr21:45527237:45527357:120:19	-2.90216	6.27365e-20	1.31253e-19	2.10831	1.18961
>hg19:chr2:179315848:179315968:120:11	1.76774	1.07418e-15	1.46101e-15	0.463515	1.14564
>hg19:chr16:57279051:57279171:120:19	-2.38453	3.09069e-17	4.73905e-17	1.1083	0.599329
>hg19:chr15:90776824:90776944:120:7	-1.48785	3.37477e-14	4.17828e-14	1.25695	0.713444
>hg19:chr8:22480298:22480418:120:3	3.25871	6.60461e-21	1.6066e-20	0.437532	1.81391
>hg19:chr19:2783369:2783489:120:8	-1.26292	8.44887e-16	1.15926e-15	1.11762	0.464843
>hg19:chr5:130507010:130507130:120:3	2.06666	5.2053e-25	2.62312e-24	0.530146	1.60526
>hg19:chr19:23578023:23578143:120:8	-1.99047	4.68413e-19	8.68113e-19	2.02374	0.597009
>hg19:chr1:9885531:9885651:120:2	-1.14801	1.24992e-08	1.28465e-08	2.51877	1.38396
>hg19:chr6:6750232:6750352:120:1	3.31072	1.60807e-19	3.18244e-19	0.226351	1.03546
>hg19:chr19:44204916:44205036:120:2	3.58069	1.24015e-23	4.77945e-23	0.177427	1.04773
>hg19:chr16:81557075:81557195:120:3	-3.95012	8.79567e-21	2.09276e-20	1.02597	0.114585
>hg19:chr17:46024451:46024571:120:0	-2.54185	2.1084e-25	1.15319e-24	0.645518	0.112341
>hg19:chr9:22084988:22085108:120:0	1.42461	9.65327e-17	1.42184e-16	0.640674	1.49051
>hg19:chr17:38655991:38656111:120:2	-3.96944	9.66293e-27	7.28303e-26	1.08905	0.133188
>hg19:chr6:143832553:143832673:120:9	2.72809	4.21993e-14	5.18177e-14	0.24618	0.829284
>hg19:chr1:16402920:16403040:120:0	3.20243	6.8548e-28	6.50662e-27	0.221776	1.50864
>hg19:chr12:98972673:98972793:120:0	2.86273	2.31868e-24	1.04253e-23	0.320791	1.41593
>hg19:chr15:75494595:75494715:120:12	2.52279	7.5022e-14	9.11544e-14	0.742908	2.15476
>hg19:chr4:37687663:37687783:120:17	1.00535	1.34444e-08	1.3814e-08	0.962134	1.75596
>hg19:chr1:156470691:156470811:120:13	-1.92446	4.56453e-13	5.33123e-13	1.47524	0.461807
>hg19:chr20:57464095:57464215:120:11	-3.26469	2.27252e-23	8.3202e-23	1.57432	0.602849
>hg19:chr9:132369935:132370055:120:2	-2.80161	6.35518e-19	1.15631e-18	0.656402	0.158953
>hg19:chr17:16918177:16918297:120:5	1.40479	7.90161e-12	8.7449e-12	0.352065	0.799459
>hg19:chr3:129513746:129513866:120:2	-3.37426	1.42744e-17	2.25028e-17	0.811774	0.465061
>hg19:chr15:44067819:44067939:120:0	-2.35387	1.26413e-25	7.37509e-25	1.04915	0.450642
>hg19:chr5:41925477:41925597:120:9	3.96216	1.20702e-24	5.75905e-24	0.178173	1.52991
>hg19:chr9:132514612:132514732:120:6	-2.49339	8.8064e-16	1.20509e-15	0.933024	0.587379
>hg19:chr2:239196392:239196512:120:2	1.65258	3.4811e-11	3.78033e-11	0.352345	0.675204
>hg19:chr19:8590300:8590420:120:6	2.7557	1.95879e-21	5.19449e-21	0.514844	1.60521
>hg19:chr13:73670637:73670757:120:2	1.9813	4.03298e-13	4.72959e-13	0.571768	1.11603
>hg19:chr10:106569297:106569417:120:0	-1.50002	1.32842e-14	1.68841e-14	17.818	7.34671
>hg19:chr3:52090929:52091049:120:4	2.58231	5.29712e-16	7.36955e-16	0.334904	1.02799
>hg19:chr6:30059814:30059934:120:1	3.17106	5.75865e-24	2.37222e-23	0.551984	1.78807
>hg19:chr3:49507326:49507446:120:10	2.23481	7.08128e-23	2.36596e-22	0.410426	1.14154
>hg19:chr12:121453953:121454073:120:2	2.85362	1.57225e-24	7.32626e-24	0.367164	1.22392
>hg19:chr19:36627996:36628116:120:2	-3.90673	1.48597e-25	8.43615e-25	2.35716	0.72972
>hg19:chr2:192110516:192110636:120:10	2.11452	2.4688e-26	1.67766e-25	0.234169	0.795546
>hg19:chr12:65002205:65002325:120:6	2.72462	2.54515e-25	1.37738e-24	0.213278	1.01378
>hg19:chr8:143758246:143758366:120:1	1.62061	4.79133e-07	4.83037e-07	0.578812	1.24742
>hg19:chr6:26328786:26328906:120:3	2.42359	1.08777e-19	2.2013e-19	0.528796	1.54102
>cg20574436:chr14:99701356:99701476:120:9	3.29762	9.6823e-27	7.28303e-26	0.23218	2.1035
>hg19:chr14:75530545:75530665:120:3	4.3527	1.86215e-35	8.35175e-34	0.152068	3.20974
>hg19:chr4:99578812:99578932:120:8	-3.15901	1.75569e-18	3.04319e-18	0.634569	0.121048
>hg19:chr9:139685780:139685900:120:13	2.56515	6.5565e-18	1.07321e-17	0.255834	0.841547
>hg19:chr1:246729976:246730096:120:12	4.12662	1.3958e-24	6.58967e-24	0.363436	1.23313
>hg19:chr21:27107480:27107600:120:6	-4.11311	2.71753e-21	7.05536e-21	1.61925	0.126688
>hg19:chr1:182558156:182558276:120:3	3.06358	1.97162e-17	3.06905e-17	0.605499	1.25732
>hg19:chr16:23464262:23464382:120:8	-3.24666	1.06957e-23	4.18041e-23	4.6492	0.647842
>hg19:chr1:52521884:52522004:120:15	-1.87603	5.87853e-07	5.92311e-07	0.97084	0.489373
>hg19:chr17:79519674:79519794:120:10	-4.0333	1.7304e-27	1.52548e-26	1.0199	0.24646
>hg19:chr12:49208959:49209079:120:7	2.56302	5.87246e-20	1.23291e-19	0.528024	0.859723
>hg19:chr19:48828691:48828811:120:7	2.35636	6.80023e-09	7.01328e-09	0.537608	1.69496
>hg19:chr3:32280962:32281082:120:1	-2.54577	8.04527e-13	9.28181e-13	1.88442	0.489704
>hg19:chr22:46449283:46449403:120:8	3.5237	2.17256e-31	3.93694e-30	0.189869	1.53993
>hg19:chr1:150293946:150294066:120:13	2.39323	1.24832e-18	2.19557e-18	0.496307	1.13834
>hg19:chr20:50278094:50278214:120:2	1.88677	1.6737e-14	2.11303e-14	0.687957	1.72901
>hg19:chr1:1407912:1408032:120:4	2.78286	1.27802e-15	1.72779e-15	0.389463	1.11691
>hg19:chr14:64971155:64971275:120:10	-3.70742	1.12446e-19	2.26915e-19	2.99688	0.308053
>hg19:chr8:49427242:49427362:120:11	-3.83422	4.68889e-24	1.96999e-23	1.17941	0.375452
>hg19:chr10:74080666:74080786:120:4	-2.17889	1.68536e-30	2.60598e-29	12.6509	2.72594
>hg19:chr6:29933787:29933907:120:0	3.3506	3.77969e-21	9.5909e-21	0.287153	1.32077
>cg16210355:chr13:107028843:107028963:120:3	-1.74841	3.87656e-24	1.66576e-23	21.8512	6.58083
>hg19:chr2:160472153:160472273:120:6	1.87365	3.62201e-13	4.25672e-13	0.594371	1.71875
>hg19:chr16:22019210:22019330:120:16	-2.89089	1.22489e-18	2.15859e-18	0.272719	0.0587228
>hg19:chr8:27491413:27491533:120:22	2.71238	4.10361e-30	5.937e-29	0.0619709	0.398579
>hg19:chr9:91003024:91003144:120:12	2.2803	2.14607e-14	2.69234e-14	0.338068	0.90806
>hg19:chr11:35105123:35105243:120:4	-1.73252	5.32434e-14	6.50451e-14	1.26343	0.624256
>hg19:chr2:70368557:70368677:120:0	-2.76094	1.77255e-16	2.55008e-16	1.15234	0.448575
>cg07962303:chr19:11253884:11254004:120:8	1.90127	1.23918e-23	4.77945e-23	0.246712	0.941085
>hg19:chr6:106642827:106642947:120:1	-2.22448	1.81102e-21	4.83838e-21	4.05761	0.919647
>hg19:chr15:39505787:39505907:120:2	-1.45405	9.80395e-09	1.00879e-08	5.96421	3.71141
>hg19:chr12:10826820:10826940:120:4	3.35218	2.22118e-22	6.84085e-22	1.0026	2.02748
>hg19:chr11:45939854:45939974:120:8	1.40514	6.63636e-17	9.9255e-17	0.580699	1.37833
>cg08767286:chr2:237077205:237077325:120:12	1.77369	1.95017e-15	2.6012e-15	0.36327	0.796924
>hg19:chr20:25565678:25565798:120:13	2.76477	5.97076e-18	9.8226e-18	0.268938	0.711677
>hg19:chr5:148941818:148941938:120:0	3.85142	3.36571e-17	5.13661e-17	1.03383	2.60613
>hg19:chr8:101912592:101912712:120:2	-3.10516	2.38817e-15	3.15957e-15	1.13832	0.159135
>hg19:chr2:179343303:179343423:120:12	3.04236	2.75135e-24	1.21724e-23	0.120788	0.998646
>hg19:chr16:75550827:75550947:120:11	2.71289	2.46577e-18	4.21897e-18	0.469377	1.05687
>hg19:chr5:112197089:112197209:120:11	-3.02053	2.85605e-18	4.85895e-18	1.61305	0.370375
>hg19:chr1:161736158:161736278:120:6	3.18751	2.86586e-19	5.45502e-19	0.532257	1.67228
>hg19:chr12:1714931:1715051:120:2	4.69511	2.31911e-32	5.07375e-31	0.455905	1.37689
>hg19:chr19:49661184:49661304:120:4	2.7105	1.65067e-20	3.79169e-20	0.0825905	0.462559
>hg19:chr2:46173269:46173389:120:0	4.44673	3.97146e-26	2.59555e-25	0.187802	1.54971
>hg19:chr4:128553981:128554101:120:3	2.48601	1.19442e-14	1.52241e-14	0.255521	0.701123
>hg19:chr17:15866896:15867016:120:0	1.50746	7.98835e-10	8.38812e-10	0.52438	0.91576
>hg19:chr3:151984924:151985044:120:0	1.46272	1.65527e-10	1.76339e-10	0.476344	1.02707
>hg19:chr18:74533701:74533821:120:3	-2.07029	9.88566e-19	1.76203e-18	1.29955	0.487899
>hg19:chr15:30027655:30027775:120:1	-3.8551	1.46528e-19	2.9208e-19	3.63649	0.251686
>hg19:chr12:113796029:113796149:120:9	3.1263	1.49939e-26	1.08464e-25	0.0548959	0.392693
>hg19:chr14:65514459:65514579:120:1	3.58017	2.8552e-20	6.30816e-20	0.119885	1.14258
>hg19:chr17:40611061:40611181:120:6	2.40541	2.15806e-16	3.08491e-16	0.436387	1.11531
>hg19:chr19:45505493:45505613:120:3	-4.08203	2.55548e-21	6.65873e-21	2.37733	0.193463
>hg19:chr19:18385607:18385727:120:4	3.79709	5.9617e-24	2.44744e-23	0.52402	1.8596
>hg19:chr15:60663667:60663787:120:3	-2.40648	8.14896e-34	2.56478e-32	7.35461	1.55134
>hg19:chr3:39148960:39149080:120:12	1.99976	2.34703e-14	2.9342e-14	0.598448	1.79958
>hg19:chr17:62770372:62770492:120:3	2.27641	3.73788e-27	3.05501e-26	0.120042	0.533332
>hg19:chrX:13710227:13710347:120:2	4.10954	1.87073e-19	3.65588e-19	0.109809	1.15864
>hg19:chr10:95136523:95136643:120:2	4.49732	7.23828e-28	6.85249e-27	0.299831	1.70758
>hg19:chr17:4607438:4607558:120:10	3.40362	1.87905e-21	5.00522e-21	0.401233	1.34409
>hg19:chr16:68955671:68955791:120:2	-5.00014	2.47386e-33	6.77572e-32	7.1601	0.236188
>hg19:chr12:122211232:122211352:120:2	3.73732	4.33008e-24	1.83428e-23	0.0577268	0.719597
>hg19:chr6:41605021:41605141:120:6	3.57619	2.38183e-23	8.67613e-23	0.104013	0.913615
>cg13257636:chr2:29338049:29338169:120:16	-1.91445	4.75439e-21	1.18381e-20	1.36892	0.498697
>hg19:chr7:578515:578635:120:4	2.44336	6.36256e-20	1.32958e-19	0.355081	0.878565
>hg19:chr1:155177144:155177264:120:5	-3.16729	4.10858e-33	1.08169e-31	1.37897	0.145415
>hg19:chr2:234322684:234322804:120:0	-3.80631	1.59116e-23	6.03212e-23	1.07051	0.14639
>hg19:chr5:57756194:57756314:120:14	-2.29416	7.01243e-19	1.27074e-18	0.468059	0.168755
>hg19:chr18:2655783:2655903:120:17	-2.00894	5.6813e-19	1.03949e-18	2.34136	0.876324
>cg22274117:chr6:16713553:16713673:120:2	3.51399	1.27871e-27	1.16743e-26	0.211308	1.85492
>hg19:chr12:66429447:66429567:120:1	4.08864	1.50431e-21	4.07663e-21	0.299506	2.56886
>hg19:chr6:34759794:34759914:120:22	-2.68514	3.8832e-15	5.0702e-15	2.33976	0.736096
>hg19:chr17:28059920:28060040:120:0	3.86436	3.1088e-20	6.83898e-20	0.148296	1.36533
>hg19:chr18:57026100:57026220:120:7	3.36953	6.47733e-15	8.36296e-15	0.464103	1.87359
>hg19:chr16:87883982:87884102:120:2	2.05054	4.52001e-18	7.54667e-18	0.82354	1.20864
>hg19:chr7:6116962:6117082:120:1	-1.25695	2.03109e-19	3.94561e-19	35.6013	13.1913
>cg04987122:chr16:2213380:2213500:120:7	1.27388	3.70355e-18	6.23573e-18	0.663329	1.17355
>hg19:chr1:151254316:151254436:120:7	2.90719	5.61733e-21	1.37953e-20	0.574615	1.12904
>hg19:chr7:5085540:5085660:120:13	-2.16999	1.20459e-21	3.31446e-21	0.770717	0.224333
>hg19:chr19:50184028:50184148:120:9	2.04984	3.36016e-22	1.01143e-21	0.194654	0.642733
>hg19:chr1:54872645:54872765:120:14	-0.963358	0.000423369	0.000423369	2.48376	1.89233
>hg19:chr1:52624004:52624124:120:1	2.65772	4.29729e-25	2.21188e-24	0.520874	3.12088
>hg19:chr15:45459367:45459487:120:7	2.22205	8.09537e-22	2.2871e-21	0.398338	1.43782
>hg19:chr1:203830927:203831047:120:6	1.52812	1.75607e-23	6.5683e-23	0.629407	1.93268
>hg19:chr16:68679245:68679365:120:11	1.94445	2.09801e-11	2.29013e-11	0.612552	1.91837
>hg19:chr20:10415791:10415911:120:6	-2.85682	2.79117e-14	3.4677e-14	1.0959	1.10239
>hg19:chr19:35224897:35225017:120:9	3.56867	4.22171e-22	1.25393e-21	0.180282	0.706681
>hg19:chr20:16508861:16508981:120:1	-6.19536	2.59085e-32	5.56644e-31	7.5813	1.88804
>hg19:chr4:39640552:39640672:120:15	3.00695	1.06065e-15	1.4437e-15	0.196809	1.66487
>hg19:chr5:130970966:130971086:120:11	-1.6486	2.8804e-09	2.9991e-09	2.22655	0.867266
>hg19:chr7:123174910:123175030:120:9	-2.76587	8.24148e-11	8.85077e-11	1.08219	0.190335
>hg19:chr3:20226988:20227108:120:4	3.82945	4.54465e-25	2.31622e-24	0.15836	1.12423
>hg19:chr15:36871818:36871938:120:8	-1.80577	6.87722e-10	7.22773e-10	0.95074	0.746696
>hg19:chr13:98628296:98628416:120:11	-2.40677	2.95177e-15	3.87663e-15	1.15256	0.439326
>hg19:chr2:211035480:211035600:120:9	-3.10027	1.81347e-20	4.1497e-20	1.14252	0.173338
>hg19:chr19:45981908:45982028:120:6	-3.76139	4.79455e-24	2.00733e-23	1.7671	0.14768
>hg19:chr16:3078190:3078310:120:17	2.69044	2.70243e-19	5.17413e-19	0.457179	1.12725
>hg19:chr9:117314342:117314462:120:2	-2.19868	2.44076e-18	4.17818e-18	2.38245	0.808057
>cg23936023:chr5:82768970:82769090:120:9	-1.79737	1.26281e-25	7.37509e-25	1.9589	0.563276
>hg19:chr17:46178572:46178692:120:17	1.92154	2.08581e-11	2.2782e-11	1.27331	4.89908
>hg19:chr6:24721006:24721126:120:15	-3.57535	3.68953e-26	2.429e-25	0.951936	0.145452
>hg19:chr10:13341776:13341896:120:16	-1.83952	3.06191e-15	4.01833e-15	1.79926	0.628317
>hg19:chr20:61454231:61454351:120:5	3.61639	2.71838e-23	9.81241e-23	0.10815	0.952544
>hg19:chr1:59369388:59369508:120:15	2.25008	2.78959e-14	3.46693e-14	0.47751	0.750141
>hg19:chr15:72514868:72514988:120:0	3.89167	7.87217e-20	1.6233e-19	0.37826	1.05719
>hg19:chr20:34463571:34463691:120:2	2.4035	1.79413e-19	3.51959e-19	0.339033	1.11528
>hg19:chr6:31926445:31926565:120:8	3.48928	2.28454e-25	1.24385e-24	0.104145	1.06452
>hg19:chr19:13953708:13953828:120:15	1.57351	2.71518e-07	2.74193e-07	0.570517	1.66739
>hg19:chr7:21467708:21467828:120:12	-3.10539	1.16289e-20	2.71999e-20	1.31659	0.270262
>hg19:chr7:2394028:2394148:120:4	-4.40506	2.96384e-30	4.43094e-29	1.19146	0.066865
>hg19:chr15:90744746:90744866:120:16	2.64477	1.0022e-17	1.60674e-17	0.669913	2.09386
>hg19:chr2:133174032:133174152:120:9	-3.08575	4.1954e-29	5.0177e-28	4.92973	0.623508
>hg19:chr2:160142862:160142982:120:14	-2.7893	3.86485e-31	6.76442e-30	2.97625	0.80364
>hg19:chr12:123289616:123289736:120:3	4.10449	6.29376e-32	1.25456e-30	0.108721	1.86149
>hg19:chr17:42164032:42164152:120:2	3.47784	1.44142e-20	3.33236e-20	0.343951	0.648983
>hg19:chr3:150481205:150481325:120:14	-2.44229	1.69235e-29	2.13808e-28	3.0555	0.878756
>hg19:chr1:27675680:27675800:120:8	1.37037	5.856e-09	6.04469e-09	0.683399	1.12846
>hg19:chr8:126346414:126346534:120:1	-1.41602	2.51266e-13	2.97735e-13	3.88094	2.03392
>hg19:chr16:68064256:68064376:120:4	1.46995	3.17465e-14	3.93732e-14	0.489866	1.07058
>hg19:chr9:93833812:93833932:120:4	-3.18329	7.41438e-17	1.10248e-16	2.27928	1.09006
>hg19:chr20:52259372:52259492:120:1	2.42321	6.5186e-16	9.00259e-16	0.569196	3.01647
>hg19:chr11:66384156:66384276:120:13	3.07057	6.93613e-18	1.13071e-17	0.536784	2.71553
>hg19:chr17:37607357:37607477:120:7	3.59245	4.07853e-31	7.08067e-30	0.212013	2.38723
>hg19:chr3:11888018:11888138:120:8	3.16054	1.42466e-25	8.16739e-25	0.179545	1.5845
>hg19:chr9:131873119:131873239:120:15	-4.52191	2.28147e-22	7.00848e-22	1.57879	0.256657
>hg19:chr5:150080482:150080602:120:6	1.81951	3.74434e-22	1.11862e-21	0.252015	0.920067
>hg19:chr9:35111795:35111915:120:6	2.59831	2.39397e-15	3.16607e-15	0.412064	1.09532
>hg19:chr2:26101575:26101695:120:8	-1.3495	3.14994e-10	3.33293e-10	0.967767	0.626305
>cg02349785:chr11:65778907:65779027:120:3	-4.13793	6.85044e-23	2.3036e-22	0.690405	0.29019
>hg19:chr10:43916173:43916293:120:8	3.84571	4.82473e-23	1.67257e-22	0.608978	2.06113
>hg19:chr1:205410684:205410804:120:1	3.93363	2.72337e-27	2.29377e-26	0.253188	3.77362
>hg19:chr6:109416242:109416362:120:12	-3.76316	9.98883e-22	2.77399e-21	1.44294	0.137922
>hg19:chr11:13237973:13238093:120:1	1.32243	5.36476e-13	6.24352e-13	1.07863	2.11847
>hg19:chr17:8129507:8129627:120:8	4.77393	3.44378e-27	2.84288e-26	0.244315	1.52296
>hg19:chr11:19138972:19139092:120:8	-1.4262	3.62953e-14	4.48288e-14	1.18136	0.49374
>hg19:chr22:49896053:49896173:120:1	1.1704	9.54921e-09	9.83426e-09	0.541314	0.831737
>hg19:chr10:75983564:75983684:120:2	-1.52998	1.16812e-14	1.48995e-14	1.85825	0.918109
>hg19:chr13:44875279:44875399:120:0	-3.43369	4.68846e-28	4.67284e-27	1.16506	0.128333
>hg19:chr2:110873142:110873262:120:9	2.13764	8.7742e-19	1.57017e-18	0.397153	0.896084
>hg19:chr18:57625389:57625509:120:0	2.45722	1.73997e-29	2.19053e-28	0.373024	1.6447
>hg19:chr8:145642054:145642174:120:8	4.04068	5.0837e-20	1.07486e-19	0.149245	1.18345
>hg19:chr16:2892447:2892567:120:7	2.66753	1.94771e-21	5.16893e-21	0.271559	0.668652
>hg19:chr19:39574474:39574594:120:4	3.68755	3.94833e-25	2.0472e-24	0.510682	2.11295
>hg19:chr2:176032458:176032578:120:9	-5.03339	7.31815e-34	2.32367e-32	0.937407	0.0570769
>hg19:chr16:69373491:69373611:120:9	-2.83452	3.16746e-30	4.69622e-29	0.69735	0.164964
>hg19:chr5:71311039:71311159:120:1	2.69327	4.6922e-22	1.37658e-21	0.403842	1.06357
>hg19:chr1:1823076:1823196:120:13	-1.75617	3.49948e-14	4.32373e-14	1.53996	0.648179
>hg19:chr3:123469598:123469718:120:0	-4.80114	4.51599e-28	4.53876e-27	2.07819	0.146702
>hg19:chr8:37756647:37756767:120:15	-4.76657	2.41878e-24	1.08077e-23	2.04828	0.306577
>hg19:chr4:25915980:25916100:120:5	2.06098	2.52367e-10	2.6766e-10	0.19136	0.663134
>hg19:chr7:139432106:139432226:120:2	-2.70135	2.39922e-15	3.17185e-15	6.14831	2.61085
>hg19:chr10:43932047:43932167:120:8	2.22813	3.85966e-18	6.48943e-18	0.680882	1.33131
>hg19:chr11:6625144:6625264:120:6	-4.14925	4.00587e-24	1.71108e-23	0.796282	0.0945627
>hg19:chr1:20940439:20940559:120:3	3.27491	9.32626e-34	2.88471e-32	0.0888114	0.805717
>hg19:chrX:53711287:53711407:120:8	-3.47235	2.24087e-21	5.88166e-21	0.510143	0.0836259
>hg19:chr9:124044079:124044199:120:0	3.15348	1.02656e-19	2.08685e-19	0.590987	1.7972
>hg19:chr3:111393710:111393830:120:3	1.23804	1.7075e-07	1.72772e-07	0.740899	1.19801
>hg19:chrX:55744482:55744602:120:6	3.58153	1.29649e-21	3.55099e-21	0.248197	1.951
>hg19:chr1:162508974:162509094:120:1	2.91979	1.56902e-26	1.12819e-25	0.238005	1.56279
>hg19:chr8:33330645:33330765:120:17	3.1321	8.04535e-20	1.65805e-19	0.702307	1.58111
>hg19:chr11:31531566:31531686:120:4	3.06694	8.0761e-23	2.66578e-22	0.436857	1.67435
>hg19:chr12:95397372:95397492:120:12	-2.52023	6.58981e-14	8.015e-14	1.5688	0.85493
>hg19:chr9:131013118:131013238:120:10	2.43365	1.71615e-19	3.3777e-19	0.591484	1.45547
>hg19:chr12:66271017:66271137:120:1	3.23426	1.67609e-25	9.43341e-25	0.537983	1.54061
>hg19:chr1:8100718:8100838:120:0	-1.91317	1.26021e-12	1.44047e-12	1.38908	1.81092
>hg19:chr16:82203565:82203685:120:7	2.72599	6.53787e-29	7.56705e-28	0.289141	1.60526
>hg19:chr6:151446762:151446882:120:2	5.17271	6.94454e-26	4.28864e-25	0.31102	1.31384
>hg19:chr1:201798556:201798676:120:7	2.82586	2.52844e-21	6.59304e-21	0.475535	1.34942
>hg19:chr8:110346685:110346805:120:14	2.05807	2.27673e-16	3.24937e-16	0.494315	1.06895
>hg19:chr8:130720257:130720377:120:2	5.6114	7.12049e-29	8.13641e-28	0.235853	2.31572
>hg19:chr20:61334958:61335078:120:4	3.20693	5.76036e-18	9.50698e-18	0.973452	2.52714
>hg19:chr10:101743387:101743507:120:5	-4.06628	1.77617e-27	1.55816e-26	1.10447	0.127725
>hg19:chrX:13752871:13752991:120:8	2.39882	4.74456e-21	1.18219e-20	0.386722	0.894481
>hg19:chr2:163175055:163175175:120:10	-1.73154	3.12923e-18	5.30359e-18	3.04195	1.11597
>hg19:chr16:710658:710778:120:10	-2.1618	2.23225e-23	8.18113e-23	0.745561	0.294392
>hg19:chr22:37823561:37823681:120:18	-2.54249	2.34592e-12	2.6519e-12	2.89908	1.29386
>hg19:chr19:2015197:2015317:120:10	2.71092	1.19622e-23	4.63503e-23	0.148825	0.954013
>hg19:chr13:22212268:22212388:120:2	-3.52327	6.18313e-21	1.50919e-20	2.00596	0.174226
>hg19:chr1:35325059:35325179:120:5	3.63967	9.41919e-22	2.63004e-21	0.191155	0.8722
>hg19:chr7:101596315:101596435:120:6	2.7907	2.02667e-20	4.59361e-20	0.352944	1.02981
>hg19:chr13:28195146:28195266:120:12	-3.9789	1.56344e-19	3.10095e-19	1.77825	0.12673
>hg19:chr8:25316490:25316610:120:7	1.99385	9.14433e-22	2.55927e-21	0.412357	1.3566
>hg19:chr1:94204079:94204199:120:4	-2.71866	1.06759e-17	1.70094e-17	1.74942	0.462339
>hg19:chr19:38397576:38397696:120:10	3.7176	4.39139e-21	1.10107e-20	0.385488	1.76022
>hg19:chr4:40319098:40319218:120:3	2.59234	2.46733e-26	1.67766e-25	0.358358	1.85202
>hg19:chr12:110719406:110719526:120:16	-2.03516	7.67529e-20	1.58361e-19	2.29351	0.74421
>hg19:chr1:2144202:2144322:120:9	-1.51046	7.81903e-18	1.266e-17	1.05234	0.356494
>hg19:chr3:197439438:197439558:120:2	-3.27286	2.58091e-23	9.35385e-23	1.7955	0.545028
>hg19:chr16:9184989:9185109:120:13	-2.23751	1.72919e-13	2.06673e-13	0.846741	0.225015
>hg19:chr15:66790133:66790253:120:16	2.2792	3.54625e-27	2.91834e-26	0.202867	0.809056
>hg19:chr1:153895086:153895206:120:7	-3.54474	1.04536e-15	1.42398e-15	0.857697	0.113638
>hg19:chrX:46184979:46185099:120:2	3.97298	4.7451e-19	8.77599e-19	1.67452	8.39622
>hg19:chr2:220416748:220416868:120:3	1.51224	3.56551e-16	5.01295e-16	0.770008	1.63717
>hg19:chr12:53894865:53894985:120:13	-4.31672	3.92141e-25	2.04162e-24	1.38181	0.136997
>hg19:chr10:28287528:28287648:120:8	3.16037	1.05239e-08	1.08225e-08	0.732226	2.62106
>hg19:chrX:100645873:100645993:120:9	3.57884	8.80071e-24	3.49302e-23	0.301156	0.628388
>hg19:chrX:80065638:80065758:120:6	2.19855	1.48711e-19	2.95773e-19	0.519852	0.797469
>hg19:chr1:204026637:204026757:120:2	-1.85855	1.63917e-20	3.76768e-20	2.35997	1.00887
>hg19:chr2:220553320:220553440:120:3	-3.62853	1.55326e-23	5.9037e-23	11.8212	4.27235
>hg19:chr9:137305854:137305974:120:8	2.79784	1.69594e-17	2.65606e-17	0.490758	1.97118
>hg19:chr15:33159367:33159487:120:0	3.65457	3.10452e-17	4.7562e-17	0.105339	0.809491
>hg19:chr16:85548506:85548626:120:4	1.7534	2.24893e-09	2.34568e-09	0.663745	1.77741
>hg19:chr22:24092952:24093072:120:7	4.25502	2.32959e-34	8.19468e-33	0.123791	2.4392
>hg19:chr1:160068038:160068158:120:8	4.59204	2.93901e-25	1.57391e-24	0.600356	1.16248
>hg19:chr16:3661960:3662080:120:7	3.03161	2.05287e-18	3.53951e-18	0.6693	1.97787
>hg19:chr7:77325383:77325503:120:10	2.77509	4.01963e-18	6.73945e-18	0.4589	1.71569
>hg19:chr13:99137150:99137270:120:4	2.1817	2.15817e-11	2.35437e-11	0.69834	1.92333
>hg19:chr17:38474279:38474399:120:7	-0.989231	3.76397e-11	4.08257e-11	1.09881	0.886746
>hg19:chr7:151101425:151101545:120:2	-4.7515	2.23201e-27	1.9159e-26	4.52958	0.337196
>hg19:chr16:14190158:14190278:120:2	3.88526	9.6717e-22	2.688e-21	0.242867	1.78652
>hg19:chr1:6296383:6296503:120:7	3.19238	4.86064e-20	1.03317e-19	0.379062	1.24988
>hg19:chr6:128841552:128841672:120:17	-1.50589	8.60578e-15	1.10474e-14	0.996128	0.691522
>hg19:chrX:41783094:41783214:120:15	-2.99635	5.24309e-15	6.79386e-15	1.76506	0.606607
>hg19:chr13:80055645:80055765:120:9	2.98501	4.59963e-28	4.59707e-27	0.178851	0.927169
>hg19:chr15:75953462:75953582:120:4	2.70046	3.01628e-22	9.14056e-22	0.43963	1.57327
>hg19:chr14:35801237:35801357:120:2	2.6433	5.53431e-16	7.69058e-16	0.457795	2.09209
>hg19:chr1:115323224:115323344:120:7	0.959037	6.91002e-12	7.66878e-12	0.60883	0.88436
>hg19:chr16:90084970:90085090:120:4	3.46485	2.50521e-30	3.80876e-29	0.247042	1.59777
>hg19:chr3:132440916:132441036:120:16	3.17284	1.05561e-20	2.48199e-20	0.27096	0.786911
>hg19:chr3:48474484:48474604:120:4	1.74838	4.42365e-14	5.42263e-14	0.567996	1.34549
>hg19:chr5:37249445:37249565:120:19	2.69157	1.55798e-18	2.71624e-18	0.40198	1.27915
>hg19:chr20:61408629:61408749:120:2	3.48475	1.34428e-19	2.69156e-19	0.120824	0.951508
>hg19:chr12:14923482:14923602:120:10	-5.30279	8.63538e-36	4.3033e-34	11.7048	0.257606
>hg19:chr17:17894140:17894260:120:5	3.29596	2.11374e-21	5.56733e-21	0.332581	1.7318
>hg19:chr1:35245314:35245434:120:1	4.70883	4.09617e-34	1.34835e-32	0.165978	4.0209
>hg19:chr11:236862:236982:120:16	-1.68365	9.91577e-12	1.09302e-11	1.35227	1.08193
>hg19:chr3:128417694:128417814:120:7	1.62608	4.25775e-17	6.43505e-17	0.284544	1.17742
>hg19:chr4:186123822:186123942:120:2	2.05362	1.38416e-16	2.01475e-16	0.552211	1.72428
>hg19:chr18:51796198:51796318:120:8	-2.67626	6.83778e-19	1.2416e-18	1.88433	0.512526
>hg19:chr14:61992202:61992322:120:4	2.65263	1.34436e-29	1.72271e-28	0.876961	2.01587
>hg19:chr5:89705895:89706015:120:5	-3.73206	3.08317e-26	2.0755e-25	1.18775	0.465931
>hg19:chr1:15851216:15851336:120:12	2.07781	1.08279e-24	5.20783e-24	0.403285	1.3101
>hg19:chr9:130742907:130743027:120:11	-3.36023	1.42972e-21	3.89031e-21	0.91412	0.368894
>hg19:chr1:160990692:160990812:120:7	3.64716	2.19198e-26	1.51538e-25	0.145573	1.68061
>hg19:chr16:14014164:14014284:120:9	-4.54237	5.29015e-25	2.65841e-24	0.791369	0.0669939
>hg19:chr1:2574149:2574269:120:15	2.98847	3.77451e-18	6.35222e-18	0.627494	1.68798
>hg19:chr15:64995685:64995805:120:3	3.15615	2.71257e-18	4.62581e-18	0.559447	1.14081
>hg19:chr9:20684508:20684628:120:6	3.99662	8.01497e-22	2.26617e-21	0.17092	2.32598
>hg19:chr6:64282866:64282986:120:16	-2.98094	7.31746e-44	8.40474e-41	9.90729	1.27696
>hg19:chr17:33914395:33914515:120:12	-1.84531	2.63842e-20	5.85809e-20	1.64221	0.580456
>hg19:chr5:74161867:74161987:120:21	2.16786	1.41815e-14	1.79926e-14	0.288569	0.857388
>hg19:chr10:4868547:4868667:120:14	-1.78218	2.21958e-23	8.14301e-23	2.80988	0.930908
>hg19:chr1:33815894:33816014:120:8	-3.73236	2.10029e-26	1.45761e-25	0.925552	0.209458
>hg19:chr1:27019293:27019413:120:3	1.89133	6.02861e-17	9.0467e-17	0.541657	0.943829
>hg19:chr17:76387946:76388066:120:1	3.6124	5.23069e-27	4.17989e-26	0.140112	1.35898
>hg19:chr17:48046060:48046180:120:12	-2.83499	5.06997e-35	2.04394e-33	5.09876	0.760979
>hg19:chr20:31408126:31408246:120:6	4.27681	4.0954e-22	1.21843e-21	0.172337	1.59554
>hg19:chr18:12307918:12308038:120:16	1.86989	3.94143e-09	4.0837e-09	0.665826	1.92482
>hg19:chr12:133022521:133022641:120:7	3.21111	1.19495e-20	2.79133e-20	0.146741	1.43801
>hg19:chr17:27895896:27896016:120:12	-2.58916	5.21413e-19	9.60385e-19	0.897939	0.359028
>hg19:chr22:39548978:39549098:120:8	-3.17606	4.16144e-19	7.75246e-19	1.13796	0.222417
>hg19:chr1:212458971:212459091:120:15	3.09147	2.79416e-23	1.00556e-22	0.236859	1.02352
>hg19:chr8:126103851:126103971:120:17	3.27176	3.80831e-23	1.3449e-22	0.138494	0.676395
>hg19:chr19:58315323:58315443:120:1	2.60367	7.18826e-18	1.16809e-17	0.372714	1.20086
>hg19:chr2:136633559:136633679:120:8	-4.27428	6.45051e-26	4.04623e-25	4.43196	0.302478
>hg19:chr1:150551140:150551260:120:5	-3.00145	1.52194e-36	8.95203e-35	22.7495	2.84399
>hg19:chr2:42588519:42588639:120:7	2.09416	7.77642e-18	1.25979e-17	0.391224	1.00165
>hg19:chr16:11085525:11085645:120:5	4.16444	1.02504e-20	2.41567e-20	0.523181	4.19113
>hg19:chr17:42620933:42621053:120:0	2.58935	1.56497e-16	2.2669e-16	1.18339	1.60435
>hg19:chr1:43991679:43991799:120:4	3.56794	1.76446e-17	2.76096e-17	0.532693	2.20635
>hg19:chrX:71458684:71458804:120:6	1.65418	3.6946e-12	4.13869e-12	0.595877	1.48084
>hg19:chr2:230786881:230787001:120:9	1.05527	7.19134e-11	7.73922e-11	0.630369	1.12825
>hg19:chr10:77169190:77169310:120:10	-2.84056	1.50473e-20	3.46756e-20	0.973076	0.416234
>hg19:chr3:114866752:114866872:120:10	-3.91441	2.0033e-21	5.30469e-21	0.53945	0.0539128
>hg19:chr20:49057324:49057444:120:3	-1.44111	8.54015e-16	1.17088e-15	1.0558	0.673297
>hg19:chr7:101685472:101685592:120:1	1.09376	4.09591e-15	5.3421e-15	0.699306	1.43734
>hg19:chr1:1563216:1563336:120:2	3.12945	1.42437e-19	2.84557e-19	0.425786	1.07434
>hg19:chr16:762909:763029:120:2	4.35416	6.73968e-24	2.72934e-23	0.312774	1.06468
>hg19:chr1:211433935:211434055:120:9	-1.68573	9.1258e-18	1.47029e-17	1.08669	0.439243
>hg19:chr3:48693850:48693970:120:12	1.24902	4.68279e-09	4.84343e-09	0.704515	1.23453
>hg19:chr20:18268987:18269107:120:7	-2.60835	2.05285e-24	9.35912e-24	5.46965	1.66944
>hg19:chr8:27477921:27478041:120:1	4.55967	6.89868e-25	3.40943e-24	0.0737404	1.03313
>cg06733419:chr6:85473284:85473404:120:12	2.96324	3.82243e-20	8.24706e-20	0.45164	1.27685
>hg19:chr3:12486509:12486629:120:2	2.73396	1.07731e-17	1.71414e-17	0.369941	1.44261
>cg00374672:chr7:100463356:100463476:120:6	2.93265	8.37889e-24	3.33298e-23	0.41557	1.14514
>hg19:chr12:51765472:51765592:120:2	-1.54008	3.36646e-09	3.50112e-09	1.81787	0.842374
>hg19:chr10:74081977:74082097:120:5	-5.06082	3.52379e-35	1.48746e-33	6.92156	0.395573
>hg19:chr16:69074344:69074464:120:1	2.64942	6.05738e-10	6.36797e-10	0.741234	2.47048
>hg19:chr17:38501909:38502029:120:3	2.26582	1.09165e-17	1.73541e-17	0.199171	0.557593
>hg19:chr2:86333134:86333254:120:4	-4.13615	4.40227e-23	1.53651e-22	1.65847	0.181377
>cg08640619:chr1:157989460:157989580:120:2	-2.88666	1.12815e-31	2.14169e-30	9.0241	1.22011
>hg19:chr13:100259100:100259220:120:14	-3.32749	3.59328e-18	6.06429e-18	1.57279	0.672251
>hg19:chr22:25507030:25507150:120:5	-4.34891	1.73648e-25	9.75038e-25	4.56318	1.01918
>hg19:chr8:144489876:144489996:120:14	3.95543	1.35224e-19	2.70449e-19	0.313817	0.990544
>hg19:chr12:69753755:69753875:120:12	2.93297	4.02567e-16	5.64444e-16	0.335689	0.794004
>hg19:chr6:27219595:27219715:120:8	3.03115	2.8683e-30	4.30605e-29	0.217939	1.21033
>hg19:chr15:38746509:38746629:120:9	-4.18916	7.76163e-24	3.10465e-23	0.998855	0.0908406
>hg19:chr14:23755661:23755781:120:5	4.28334	7.74337e-26	4.72503e-25	0.437381	2.89392
>cg16939187:chr7:2611911:2612031:120:4	3.61777	1.06977e-19	2.16855e-19	0.240459	1.5128
>hg19:chr9:33025262:33025382:120:16	-3.86215	5.94315e-22	1.72246e-21	2.13463	0.642279
>hg19:chr17:27435084:27435204:120:3	-1.90314	5.61806e-30	7.93606e-29	4.62068	1.22777
>hg19:chr3:133291981:133292101:120:7	-3.75387	8.14395e-23	2.68571e-22	1.13917	0.177102
>hg19:chr22:36725546:36725666:120:4	-2.77172	7.32718e-28	6.9184e-27	4.02448	0.963121
>hg19:chr9:129485033:129485153:120:11	2.84733	3.39455e-15	4.44837e-15	0.84523	2.4298
>hg19:chr2:46769269:46769389:120:5	0.973835	3.73511e-08	3.80943e-08	0.531544	0.933298
>hg19:chr16:31146848:31146968:120:3	3.0235	6.44433e-24	2.62454e-23	0.418211	2.69025
>hg19:chr1:32671384:32671504:120:8	3.77503	5.12611e-24	2.1337e-23	0.40746	1.73129
>hg19:chr14:102438782:102438902:120:2	-3.81168	6.72204e-22	1.92795e-21	5.28519	0.896078
>hg19:chr10:104180999:104181119:120:9	1.79495	2.29868e-11	2.50384e-11	1.23033	3.28532
>hg19:chr4:84205665:84205785:120:15	-3.14925	1.01356e-17	1.6235e-17	1.70812	0.864038
>hg19:chr13:99719598:99719718:120:0	-1.53066	6.26348e-11	6.75079e-11	2.10999	1.07344
>hg19:chr6:150284671:150284791:120:13	-3.28884	2.33001e-23	8.50466e-23	1.3302	0.159413
>hg19:chr2:235959712:235959832:120:3	-2.74338	1.20295e-20	2.80818e-20	1.15835	0.507742
>hg19:chr19:15751408:15751528:120:1	-3.11726	2.05847e-26	1.43709e-25	1.55299	0.319227
>hg19:chr6:34648833:34648953:120:0	-2.65568	1.00279e-17	1.60697e-17	1.9265	0.551024
>hg19:chr8:126423138:126423258:120:2	-2.64947	1.73059e-16	2.49272e-16	0.923943	0.46695
>hg19:chr6:129993572:129993692:120:1	3.78482	2.02855e-19	3.94282e-19	0.541926	1.39218
>hg19:chr16:4986587:4986707:120:8	-3.23845	3.25042e-19	6.14786e-19	1.06926	0.349609
>hg19:chr20:33872448:33872568:120:6	3.0751	8.64898e-21	2.06059e-20	0.369635	1.10436
>hg19:chr9:35072904:35073024:120:3	2.6371	2.69447e-29	3.28835e-28	0.28077	1.63413
>hg19:chr7:44678521:44678641:120:2	-2.63686	3.97289e-24	1.69901e-23	1.35518	0.683602
>hg19:chr1:28929334:28929454:120:2	3.86125	5.39505e-24	2.23527e-23	0.243853	1.13782
>hg19:chr1:10490678:10490798:120:14	2.54171	2.21608e-12	2.50988e-12	0.580271	1.64403
>hg19:chr19:2474879:2474999:120:11	-4.57392	1.02115e-29	1.36204e-28	1.69239	0.142891
>hg19:chr10:60145093:60145213:120:13	-1.91514	1.79483e-17	2.80359e-17	1.68442	0.529629
>cg15491247:chr1:3230364:3230484:120:7	-2.94205	1.20077e-18	2.12067e-18	2.73957	1.56533
>hg19:chr17:44849520:44849640:120:15	1.7493	1.2123e-10	1.29756e-10	0.32789	0.957245
>hg19:chr11:64099417:64099537:120:3	-2.73553	1.05917e-19	2.14949e-19	0.960733	0.558334
>hg19:chr1:45241136:45241256:120:13	-3.14675	3.83222e-21	9.71732e-21	1.32283	0.480911
>hg19:chr19:47950448:47950568:120:5	1.00943	7.20776e-08	7.31583e-08	0.605023	0.864733
>hg19:chr16:4233715:4233835:120:17	-3.99088	8.76077e-23	2.87065e-22	0.932359	0.205407
>hg19:chr19:2945287:2945407:120:13	-3.10493	2.01809e-18	3.48288e-18	1.0529	0.397505
>hg19:chr11:76091757:76091877:120:14	2.14336	2.28378e-15	3.02481e-15	1.19288	1.19957
>hg19:chr20:33463842:33463962:120:5	4.68549	6.72049e-24	2.72465e-23	0.246574	0.904682
>cg04189665:chr20:16555166:16555286:120:2	2.52265	6.05834e-20	1.27044e-19	0.442198	1.47373
>hg19:chr19:41283942:41284062:120:8	1.53504	3.46996e-12	3.89434e-12	0.364872	0.79162
>hg19:chr19:54942647:54942767:120:2	2.81766	2.31357e-24	1.04154e-23	0.24612	1.59604
>hg19:chr1:52110353:52110473:120:3	-1.842	6.95187e-22	1.98593e-21	2.68273	0.763615
>hg19:chr12:53574344:53574464:120:10	3.86793	4.97793e-17	7.49195e-17	0.146851	1.54318
>hg19:chr16:2140832:2140952:120:9	2.45433	3.88678e-09	4.02824e-09	0.905212	2.92054
>hg19:chr19:36618974:36619094:120:14	-2.27578	1.41461e-08	1.45309e-08	0.977659	0.219092
>hg19:chr3:100428186:100428306:120:12	-2.82595	1.13672e-16	1.6654e-16	0.567946	0.3897
>hg19:chr20:62289848:62289968:120:16	1.77373	2.18641e-17	3.39016e-17	0.421408	1.09093
>hg19:chr17:29233391:29233511:120:10	-3.15862	3.3893e-31	5.96118e-30	2.25812	0.189511
>hg19:chr8:145742928:145743048:120:20	-3.20306	1.51813e-19	3.01608e-19	2.1756	0.614965
>hg19:chr8:28347965:28348085:120:6	-2.94863	8.82675e-20	1.81388e-19	1.295	0.750485
>hg19:chr19:56166007:56166127:120:9	-3.96808	1.79797e-26	1.2699e-25	1.98046	0.25235
>cg26673980:chr7:151493760:151493880:120:6	1.49904	1.85992e-11	2.03581e-11	0.322149	0.579638
>hg19:chr3:58291974:58292094:120:10	2.29147	3.46498e-15	4.5357e-15	0.517847	0.647029
>hg19:chr6:75953336:75953456:120:3	2.78339	2.33076e-33	6.4329e-32	0.307597	1.75441
>hg19:chr9:35518368:35518488:120:0	-2.15198	6.05165e-12	6.72656e-12	2.19636	1.42463
>hg19:chr10:73079340:73079460:120:11	-2.5103	1.12645e-16	1.65102e-16	1.09963	0.357192
>hg19:chr5:145583285:145583405:120:6	1.40088	3.48743e-14	4.31034e-14	0.980851	1.65214
>hg19:chr17:45147797:45147917:120:2	-3.14299	1.90586e-21	5.06534e-21	1.07195	0.207584
>hg19:chr6:28696833:28696953:120:2	2.85983	9.20914e-18	1.48172e-17	0.645744	1.33812
>hg19:chr8:12611771:12611891:120:19	-3.93208	5.29832e-41	1.35788e-38	4.86202	0.307678
>hg19:chr18:67848004:67848124:120:1	-2.80302	1.24544e-22	3.96506e-22	3.03941	1.0088
>hg19:chr16:81478999:81479119:120:8	-2.7529	4.62421e-20	9.84668e-20	0.904421	0.217392
>hg19:chr1:193074219:193074339:120:12	-1.9359	1.04069e-17	1.66178e-17	1.9875	0.629028
>hg19:chr19:59031008:59031128:120:10	-1.77819	1.59849e-13	1.91307e-13	0.898825	0.356625
>hg19:chr5:176797700:176797820:120:5	4.2438	5.27167e-24	2.18921e-23	0.129072	0.457274
>hg19:chr16:67694312:67694432:120:10	-2.92611	3.20225e-17	4.89965e-17	0.784141	0.222653
>hg19:chr6:53224206:53224326:120:18	-1.45215	9.09189e-13	1.04624e-12	2.90428	1.46817
>cg06342072:chr13:50985579:50985699:120:1	1.42824	1.87664e-13	2.237e-13	0.642082	1.77689
>hg19:chr2:74669206:74669326:120:15	3.27078	3.31406e-12	3.72287e-12	0.525258	1.58429
>hg19:chr3:52444692:52444812:120:13	4.4751	3.88305e-28	3.92462e-27	0.421144	2.8644
>hg19:chr6:30781653:30781773:120:4	3.58991	1.11923e-26	8.33152e-26	0.551739	1.69675
>hg19:chr16:30411845:30411965:120:6	-2.84951	7.40281e-16	1.02041e-15	2.67906	0.94513
>hg19:chr12:119592230:119592350:120:3	1.81307	6.6969e-08	6.79923e-08	0.839577	1.87984
>hg19:chr1:59050899:59051019:120:2	3.59335	4.28582e-19	7.96763e-19	0.363084	1.08917
>hg19:chr10:101190166:101190286:120:4	2.52504	2.0524e-25	1.126e-24	0.243155	1.20019
>hg19:chr19:12876964:12877084:120:9	-2.51917	1.10712e-13	1.33256e-13	1.76582	0.480799
>hg19:chr17:34890696:34890816:120:12	-4.00705	1.6774e-25	9.43341e-25	0.897938	0.068594
>hg19:chr1:92202680:92202800:120:0	-3.79841	1.47029e-22	4.62854e-22	8.44489	3.48086
>hg19:chr19:8591242:8591362:120:6	3.09556	1.4324e-24	6.73586e-24	0.113069	1.12505
>hg19:chr16:67062580:67062700:120:8	1.6846	3.1133e-22	9.41072e-22	0.8915	2.27269
>hg19:chr1:33454768:33454888:120:1	4.39081	3.63469e-24	1.57313e-23	0.24446	1.2537
>hg19:chr17:73553466:73553586:120:3	-2.55751	7.08381e-18	1.15216e-17	1.51054	0.74849
>hg19:chr3:51533766:51533886:120:13	2.76333	1.30814e-26	9.59837e-26	0.182127	1.15015
>hg19:chr8:11724268:11724388:120:6	-3.74428	4.61141e-30	6.59193e-29	1.5871	0.121011
>hg19:chr8:8146326:8146446:120:0	4.46955	1.7915e-35	8.13657e-34	0.179249	3.66607
>hg19:chr19:1590916:1591036:120:1	2.41694	1.45358e-12	1.65886e-12	0.337262	1.16447
>hg19:chr20:48884177:48884297:120:6	3.06721	3.79136e-36	2.03036e-34	4.98245	35.3089
>hg19:chr16:89258645:89258765:120:13	-2.31194	3.68816e-17	5.6025e-17	1.47531	0.865784
>hg19:chr2:224562793:224562913:120:0	3.74029	3.19869e-24	1.40476e-23	0.3728	0.927544
>hg19:chr4:95373083:95373203:120:16	-2.97373	8.96025e-29	1.00782e-27	1.76345	0.314853
>hg19:chr1:212965246:212965366:120:12	2.86433	5.93088e-11	6.39423e-11	0.768783	3.3948
>hg19:chr5:159545955:159546075:120:16	2.00656	2.48534e-21	6.49009e-21	0.840779	2.09393
>hg19:chr3:13036084:13036204:120:9	1.80559	5.91629e-12	6.58018e-12	0.680812	1.55659
>hg19:chr9:130718000:130718120:120:2	-4.06333	3.3941e-26	2.25938e-25	0.962425	0.496344
>hg19:chr1:9189668:9189788:120:7	2.44377	7.30619e-15	9.41617e-15	0.457721	1.0506
>hg19:chr8:95003721:95003841:120:8	1.87498	6.06723e-14	7.38941e-14	0.774953	1.93058
>hg19:chr11:111944974:111945094:120:9	1.3548	5.00309e-14	6.12038e-14	0.554161	0.981293
>hg19:chr5:60344527:60344647:120:0	-1.31933	1.63638e-15	2.19568e-15	2.34314	0.986245
>hg19:chr11:123325034:123325154:120:3	-1.3752	3.40857e-14	4.21577e-14	1.77764	1.01873
>hg19:chr1:175162285:175162405:120:7	-3.86943	2.84138e-24	1.25553e-23	1.04737	0.416712
>hg19:chr18:67873036:67873156:120:8	2.72884	1.61112e-13	1.92754e-13	1.33294	4.37025
>hg19:chr8:94753074:94753194:120:6	-5.47796	1.67687e-28	1.76441e-27	1.70778	0.464367
>hg19:chr10:38299815:38299935:120:13	1.50821	3.16552e-13	3.72878e-13	0.507343	1.16375
>hg19:chr5:78908497:78908617:120:7	5.15224	3.67144e-26	2.42374e-25	0.15628	1.49775
>hg19:chr1:27189772:27189892:120:7	3.30555	1.77567e-26	1.25663e-25	1.06163	1.57352
>hg19:chr10:70091938:70092058:120:8	2.79891	1.14239e-23	4.44085e-23	1.28342	2.18491
>hg19:chr12:125389240:125389360:120:0	3.13887	2.95584e-16	4.18695e-16	0.592582	2.61539
>hg19:chr2:171785857:171785977:120:18	2.26001	7.69238e-12	8.5186e-12	1.56115	4.22325
>hg19:chr16:420891:421011:120:2	-1.24258	1.30621e-16	1.90515e-16	1.44878	0.999397
>hg19:chr8:141646209:141646329:120:11	2.81937	1.8214e-15	2.43305e-15	0.263492	0.808598
>hg19:chr16:67212130:67212250:120:14	-2.35164	2.8059e-27	2.35223e-26	1.30332	0.402115
>cg15636087:chr19:58194038:58194158:120:3	-1.6765	1.89347e-11	2.07127e-11	0.641438	0.415917
>hg19:chr11:64037458:64037578:120:8	-1.68057	4.66371e-14	5.7091e-14	3.08369	1.33627
>hg19:chr8:66754226:66754346:120:15	1.69166	7.51885e-10	7.89744e-10	0.538419	1.1551
>hg19:chr6:43044612:43044732:120:8	3.81527	5.04887e-14	6.17429e-14	0.499087	5.04715
>cg07200871:chr17:1040915:1041035:120:9	-4.29889	3.90347e-34	1.32129e-32	1.92378	0.107176
>cg16973527:chr15:70767510:70767630:120:1	-3.08525	5.08945e-16	7.08613e-16	1.81325	0.710145
>hg19:chr6:100644201:100644321:120:1	5.05225	2.9961e-25	1.60209e-24	0.242298	1.5482
>hg19:chr1:43751244:43751364:120:8	-2.86206	6.16857e-28	5.96572e-27	2.22845	0.405892
>hg19:chr9:136127735:136127855:120:3	4.33954	1.81861e-24	8.40874e-24	0.327315	1.16446
>hg19:chr6:127664463:127664583:120:12	-1.63274	6.58211e-08	6.68458e-08	0.810868	0.370624
>hg19:chr5:180645341:180645461:120:2	-1.48309	1.97984e-17	3.08052e-17	1.44046	0.61499
>hg19:chr5:344189:344309:120:18	1.89063	9.25454e-13	1.06427e-12	0.287858	1.23696
>hg19:chr20:44718314:44718434:120:15	-4.25304	1.32605e-20	3.08353e-20	1.87568	0.534108
>hg19:chr15:59158530:59158650:120:2	-3.80953	4.70327e-24	1.97142e-23	2.40011	0.581571
[truncated: 1,591 more rows]

## Sheet: SW620
Table S4. Methyl-STARR-seq results of 4 cell lines
Same as above.
methyl-CG-locus	log2(plus/minus)	pvalue	padjust	minus EAS	plus EAS
>hg19:chr15:51892487:51892607:120:0	-1.31894	2.26917e-20	2.74678e-20	4.97948	3.26711
>hg19:chr7:26903897:26904017:120:8	3.37426	5.71187e-40	5.16202e-39	0.206842	0.842625
>hg19:chr6:24721006:24721126:120:15	-5.41233	2.3786e-31	6.13601e-31	1.09896	0.039966
>hg19:chr16:69373491:69373611:120:9	-2.19025	4.24717e-22	5.48848e-22	2.31567	0.761962
>hg19:chr1:1166175:1166295:120:4	6.00715	1.41604e-50	9.24245e-49	0.0182626	1.22675
>hg19:chr17:4269273:4269393:120:10	3.10859	2.25246e-16	2.47122e-16	0.0274821	0.454383
>hg19:chr13:45009400:45009520:120:7	-2.95358	9.21335e-18	1.03795e-17	1.40277	1.01312
>hg19:chr20:18548030:18548150:120:14	3.59729	5.25999e-26	8.32528e-26	0.719225	2.90114
>hg19:chr3:69135537:69135657:120:2	5.27267	4.18944e-30	9.34725e-30	0.0629839	1.82579
>hg19:chr19:40790819:40790939:120:16	6.47985	7.46991e-40	6.61989e-39	0.00911012	0.522693
>hg19:chr1:59250163:59250283:120:9	2.10465	6.52849e-26	1.0258e-25	0.482373	1.39025
>cg03375002:chr7:73623816:73623936:120:3	-4.11665	3.48302e-31	8.8354e-31	0.885829	0.397319
>hg19:chr1:77787897:77788017:120:0	-6.03063	1.12015e-45	2.31461e-44	1.25928	0.0202055
>hg19:chr8:42752411:42752531:120:16	-4.32277	5.18312e-25	7.70813e-25	0.385158	0.104675
>hg19:chr6:90928332:90928452:120:5	7.56526	9.98282e-37	5.49523e-36	0.00713246	1.29246
>hg19:chr11:111895986:111896106:120:13	-3.61784	1.18674e-25	1.83869e-25	1.09376	0.442565
>hg19:chr1:226070306:226070426:120:12	-5.30679	1.59941e-31	4.23489e-31	1.27343	0.0447991
>hg19:chr11:130184242:130184362:120:18	5.8454	2.22838e-24	3.20052e-24	0.0352986	1.24687
>hg19:chr16:9217885:9218005:120:2	3.00638	3.39458e-22	4.4061e-22	0.398113	1.41173
>cg24500832:chr12:54394152:54394272:120:16	1.23416	2.21134e-19	2.6047e-19	0.328495	0.619504
>hg19:chr1:42366627:42366747:120:3	5.09274	5.75576e-41	6.00703e-40	0.233271	1.73262
>hg19:chr1:12494390:12494510:120:2	-5.15935	1.08964e-27	1.93629e-27	1.0353	0.273263
>hg19:chr14:54315736:54315856:120:3	-0.966585	1.61929e-10	1.65429e-10	2.34891	1.60161
>hg19:chr6:106642827:106642947:120:1	-1.24834	6.9993e-11	7.17376e-11	10.6251	8.00332
>hg19:chr12:21654676:21654796:120:10	-4.98815	4.86329e-41	5.12765e-40	4.7017	0.841643
>hg19:chr7:23221593:23221713:120:13	-5.82229	6.16242e-33	2.00157e-32	0.453051	0.0117053
>hg19:chr13:20139180:20139300:120:10	-3.26894	2.40557e-23	3.27324e-23	1.23678	0.663409
>hg19:chr3:196063453:196063573:120:0	6.43115	5.42262e-43	7.45747e-42	0.0564678	4.90905
>hg19:chr7:73727092:73727212:120:5	3.81374	6.0584e-38	4.01809e-37	0.361061	1.84641
>hg19:chr16:81527394:81527514:120:8	-1.13651	9.242e-25	1.35146e-24	2.1437	0.981891
>cg12422351:chr1:95201166:95201286:120:4	5.44794	1.11256e-24	1.61769e-24	0.216959	1.00965
>hg19:chr22:20923381:20923501:120:4	-0.8891	1.18817e-13	1.2518e-13	17.2007	9.23305
>hg19:chr1:28827643:28827763:120:0	2.25996	3.71941e-19	4.35485e-19	0.813699	1.89931
>hg19:chr17:17875457:17875577:120:16	5.22499	2.08196e-27	3.59857e-27	2.01821	3.84889
>hg19:chr2:231658677:231658797:120:1	3.87373	2.956e-25	4.46878e-25	0.529451	0.748699
>cg16243197:chr1:182807902:182808022:120:6	3.31121	2.41026e-41	2.6359e-40	0.335747	1.45256
>hg19:chr5:103425309:103425429:120:0	3.11158	3.49153e-28	6.4672e-28	5.41214	18.0145
>hg19:chr16:75550827:75550947:120:11	3.86422	7.38704e-21	9.09719e-21	0.0942583	0.625877
>hg19:chrX:12993694:12993814:120:11	6.3703	4.47502e-36	2.22507e-35	0.0169016	0.982654
>hg19:chr19:41945583:41945703:120:5	-1.11406	3.18485e-20	3.8405e-20	0.822445	0.47498
>hg19:chr8:144365820:144365940:120:11	-2.74562	3.45158e-26	5.52254e-26	1.37691	0.557386
>hg19:chr1:2457494:2457614:120:13	-3.94079	1.15365e-23	1.59241e-23	0.379711	0.0317674
>hg19:chr3:52490556:52490676:120:2	-4.3374	1.97569e-33	6.86731e-33	1.44146	0.40772
>cg27508071:chr7:6629290:6629410:120:7	6.67419	2.0532e-31	5.3503e-31	0.00560215	0.419412
>hg19:chr21:43894312:43894432:120:0	4.02514	5.2177e-45	9.93296e-44	0.413905	2.25841
>hg19:chr8:74888583:74888703:120:17	3.59245	3.51121e-23	4.74469e-23	0.144795	0.395485
>hg19:chr2:27651715:27651835:120:12	-4.4335	1.01279e-25	1.57749e-25	0.311921	0.0222349
>hg19:chr2:135675937:135676057:120:11	-1.54681	1.48842e-10	1.52097e-10	2.69302	1.35071
>hg19:chr20:42604122:42604242:120:1	1.35597	3.70096e-18	4.20513e-18	0.650672	1.19353
>hg19:chr8:145698003:145698123:120:16	6.49883	7.34606e-38	4.85643e-37	0.00686842	0.45933
>hg19:chr7:44888089:44888209:120:4	5.35911	1.38426e-43	2.04017e-42	0.27231	1.56349
>hg19:chr11:61497838:61497958:120:2	4.06683	6.46585e-29	1.27579e-28	0.161469	0.807696
>hg19:chr20:60961992:60962112:120:17	1.35647	1.12507e-16	1.24229e-16	0.692481	1.34331
>hg19:chr11:86748664:86748784:120:16	-4.06594	8.65144e-23	1.14905e-22	1.7691	0.531858
>hg19:chr2:27545925:27546045:120:8	-1.81575	5.16333e-31	1.27901e-30	1.93814	0.487646
>hg19:chr7:100895323:100895443:120:11	2.45521	8.80388e-23	1.16892e-22	0.141281	0.386145
>hg19:chr16:75018969:75019089:120:7	-5.56585	7.54811e-36	3.66012e-35	0.203305	0.00672112
>hg19:chr15:85113780:85113900:120:10	2.04076	2.20002e-27	3.7883e-27	0.994746	2.29009
>hg19:chr6:42306433:42306553:120:1	-6.43523	1.48567e-30	3.47304e-30	1.58952	0.0275908
>hg19:chr2:152684642:152684762:120:5	5.25236	5.36275e-24	7.54418e-24	0.105859	2.56397
>hg19:chr12:118490399:118490519:120:1	1.09263	1.04432e-23	1.4449e-23	14.5204	29.7227
>hg19:chr3:183415919:183416039:120:10	6.27049	1.11203e-48	4.27352e-47	0.019181	1.76892
>hg19:chrX:15873394:15873514:120:6	-4.64185	3.75484e-29	7.58718e-29	0.847363	0.127102
>cg20852851:chr2:240168788:240168908:120:9	1.63005	8.01231e-23	1.06486e-22	0.385311	1.01503
>cg01777586:chr17:80163114:80163234:120:4	6.67312	5.99085e-46	1.31034e-44	0.0057222	0.590295
>hg19:chr16:30621338:30621458:120:14	-4.32491	7.2771e-25	1.07176e-24	1.06174	0.444132
>hg19:chr9:33161461:33161581:120:1	-5.66575	1.02279e-30	2.44945e-30	0.793878	0.0245071
>hg19:chr2:85804723:85804843:120:3	-4.12914	8.5396e-18	9.62842e-18	0.687083	0.0136456
>hg19:chr3:156272620:156272740:120:13	-6.22786	3.53398e-35	1.56087e-34	0.490813	0.00936793
>hg19:chr7:80548607:80548727:120:13	-5.12858	1.99998e-29	4.15348e-29	0.224095	0.00937978
>hg19:chr20:47538237:47538357:120:22	-6.36485	1.11392e-27	1.97689e-27	5.96839	0.893782
>hg19:chr19:48216793:48216913:120:6	-6.24194	6.11548e-46	1.33052e-44	0.861012	0.00997075
>hg19:chr17:2795895:2796015:120:1	-6.17466	6.65304e-30	1.45286e-29	2.27024	0.043444
>hg19:chr1:59369388:59369508:120:15	-6.61229	2.27738e-44	3.80675e-43	1.05967	0.0108363
>hg19:chr7:155754752:155754872:120:3	6.01682	1.38843e-26	2.28277e-26	0.11405	0.968679
>hg19:chr3:101231855:101231975:120:8	-5.81734	4.78671e-32	1.36308e-31	0.479241	0.16994
>hg19:chrX:118925551:118925671:120:10	-7.28183	7.41801e-32	2.04717e-31	3.60458	0.0277705
>hg19:chr19:18334985:18335105:120:7	3.59974	4.05548e-21	5.0549e-21	0.26034	1.10984
>hg19:chr2:234156273:234156393:120:1	4.84346	2.2304e-22	2.91805e-22	0.0555825	1.71161
>hg19:chr16:2213143:2213263:120:3	3.74437	9.69635e-25	1.41538e-24	0.236331	0.565549
>hg19:chr19:19214098:19214218:120:7	-4.0882	2.90204e-46	6.74192e-45	0.562619	0.0301707
>hg19:chr7:74489499:74489619:120:14	-4.29573	5.75132e-19	6.68818e-19	8.32984	3.00249
>hg19:chr15:59569049:59569169:120:3	3.9157	3.12996e-22	4.07162e-22	0.623401	1.20484
>hg19:chr3:136581036:136581156:120:18	-5.66431	1.92744e-39	1.59469e-38	1.87703	0.0250216
>hg19:chr15:89089706:89089826:120:4	-2.95619	9.93384e-21	1.21644e-20	0.442386	0.161545
>hg19:chr6:145218531:145218651:120:1	4.30434	2.24608e-25	3.42704e-25	0.494719	3.51752
>hg19:chr3:120461377:120461497:120:4	-4.22133	1.87618e-46	4.61967e-45	1.51479	0.20608
>hg19:chr20:18178442:18178562:120:3	-3.51653	1.13474e-32	3.54833e-32	2.30471	0.565144
>hg19:chr9:100684797:100684917:120:15	-5.56794	2.50025e-41	2.72707e-40	1.2069	0.0634748
>hg19:chr1:184020694:184020814:120:7	-1.89993	2.69293e-31	6.90597e-31	6.13564	1.95396
>hg19:chr6:150185323:150185443:120:17	6.36526	2.2062e-24	3.16978e-24	0.0265688	1.51706
>hg19:chr20:60734993:60735113:120:4	-3.87576	1.45362e-17	1.63003e-17	6.2902	1.24123
>cg14195992:chr8:48265857:48265977:120:4	-1.22463	9.56489e-13	9.95969e-13	2.40092	1.97572
>hg19:chr3:48514395:48514515:120:3	1.63885	9.79103e-16	1.06061e-15	0.320358	0.933021
>hg19:chr8:25315754:25315874:120:8	1.92215	1.75377e-15	1.88981e-15	0.2075	0.443411
>hg19:chrX:134185931:134186051:120:14	5.34654	3.93092e-24	5.57185e-24	0.208762	1.21854
>hg19:chr3:111697810:111697930:120:12	-5.52707	8.54847e-42	1.01301e-40	6.21161	0.39844
>hg19:chr3:161089899:161090019:120:8	4.82762	2.20433e-29	4.55947e-29	0.0379895	0.73148
>hg19:chr10:79273957:79274077:120:2	6.47279	9.59501e-29	1.86019e-28	0.0264192	1.7073
>hg19:chr10:6321674:6321794:120:1	-6.06115	1.81644e-32	5.51233e-32	1.33368	0.0265138
>hg19:chr9:131486559:131486679:120:15	-5.033	2.30845e-32	6.8835e-32	1.35683	0.746387
>cg03004280:chr16:3355301:3355421:120:9	-1.33737	5.64657e-16	6.13927e-16	1.69158	0.85585
>hg19:chr19:50308729:50308849:120:16	-5.74929	1.17471e-38	8.68776e-38	3.99899	0.0677389
>hg19:chr19:11708416:11708536:120:8	-1.31506	5.08468e-15	5.4406e-15	3.99478	2.16277
>hg19:chr12:133137009:133137129:120:16	-5.59285	1.64223e-48	5.87203e-47	1.64145	0.180179
>hg19:chr9:86595059:86595179:120:19	3.00796	7.95768e-13	8.29034e-13	0.0345714	0.593
>hg19:chr20:61507166:61507286:120:4	-5.99356	6.68421e-49	2.64284e-47	1.51386	0.0234792
>hg19:chr19:19717114:19717234:120:1	-5.82808	4.48399e-29	8.99862e-29	0.894285	0.0238557
>hg19:chr2:8773966:8774086:120:4	-1.68432	2.2607e-19	2.66133e-19	14.91	5.98388
>hg19:chr15:44038684:44038804:120:18	-2.77004	4.65557e-15	4.98534e-15	1.09034	0.277735
>hg19:chr10:75983564:75983684:120:2	-3.55422	2.3966e-26	3.8829e-26	1.36452	0.889305
>hg19:chr4:39529264:39529384:120:14	-3.00297	6.40144e-24	8.96551e-24	1.48864	0.327127
>hg19:chr8:110346685:110346805:120:14	4.79469	1.6855e-36	8.95448e-36	0.109847	1.29243
>hg19:chr11:62413758:62413878:120:12	2.39057	7.42066e-21	9.13312e-21	0.491347	1.26696
>hg19:chr11:35105123:35105243:120:4	3.68901	2.79239e-23	3.78705e-23	0.217682	0.728495
>hg19:chr19:42579390:42579510:120:6	-6.4016	2.95253e-32	8.67199e-32	0.559055	0.00927949
>cg26814100:chr6:136724391:136724511:120:3	6.86069	7.85111e-36	3.79363e-35	0.023217	1.78973
>hg19:chr1:41575430:41575550:120:1	6.98084	1.14398e-33	4.07629e-33	0.0242122	1.87881
>hg19:chr3:52232007:52232127:120:14	6.19686	2.79392e-33	9.49472e-33	0.27176	0.983496
>hg19:chr3:138582058:138582178:120:1	4.02875	4.86875e-18	5.51675e-18	0.349395	0.84185
>hg19:chr7:17979981:17980101:120:19	5.51633	1.886e-39	1.5655e-38	0.0365863	1.81199
>hg19:chr11:69452962:69453082:120:11	-2.17943	5.64025e-16	6.13402e-16	2.41255	1.16192
>hg19:chr14:93226524:93226644:120:2	6.21402	9.87696e-37	5.44424e-36	0.0176281	1.63994
>cg23136139:chr10:43697858:43697978:120:9	1.64651	1.12655e-28	2.16162e-28	0.317096	0.608437
>hg19:chr20:62205893:62206013:120:1	6.72469	1.33836e-47	3.98794e-46	0.00468514	0.567326
>hg19:chr8:42911391:42911511:120:9	-5.22165	5.93954e-28	1.08212e-27	8.45947	2.71343
>hg19:chr2:10830329:10830449:120:5	5.57783	9.1483e-33	2.92745e-32	0.0333728	1.01735
>hg19:chr9:99328386:99328506:120:2	7.07109	4.09975e-29	8.25977e-29	0.434025	2.32093
>hg19:chr7:117824017:117824137:120:11	-6.03348	1.27873e-28	2.44793e-28	0.738311	0.0167189
>hg19:chr11:65548133:65548253:120:17	3.11581	2.31223e-24	3.31612e-24	0.106058	0.975612
>hg19:chr17:40714247:40714367:120:4	6.51759	4.34869e-35	1.9003e-34	0.0111258	1.23094
>hg19:chr22:36026659:36026779:120:0	5.70855	3.27207e-26	5.24348e-26	0.0287591	1.07248
>hg19:chr10:81838626:81838746:120:11	-5.51493	1.34834e-43	2.00158e-42	3.52797	0.0696462
>hg19:chr12:124086517:124086637:120:18	-5.72573	1.14046e-40	1.14203e-39	0.727236	0.257392
>hg19:chr12:42538428:42538548:120:23	3.68231	7.26282e-16	7.87987e-16	0.0372636	2.05068
>hg19:chr15:43398072:43398192:120:5	5.57332	5.16488e-28	9.4475e-28	0.0322287	1.1724
>hg19:chr21:46749927:46750047:120:6	3.94812	1.55414e-21	1.96877e-21	0.117963	0.656766
>hg19:chr14:24740495:24740615:120:10	6.35039	6.24939e-34	2.29852e-33	0.165099	0.750186
>hg19:chr3:48481629:48481749:120:13	-1.70927	8.69428e-18	9.79744e-18	1.65307	0.502969
>cg03097134:chr6:37598204:37598324:120:2	-2.91288	1.54368e-39	1.3061e-38	15.1876	1.93364
>hg19:chr4:19777706:19777826:120:2	-4.74205	2.91026e-23	3.94299e-23	9.26203	6.64404
>hg19:chr7:158621865:158621985:120:14	5.90889	7.22129e-34	2.63244e-33	0.0181304	0.707137
>hg19:chr11:73087603:73087723:120:15	2.27985	1.14716e-16	1.26567e-16	0.189749	0.64014
>hg19:chr3:98620099:98620219:120:16	-5.22732	1.96603e-30	4.53156e-30	5.23067	0.120846
>hg19:chr9:131988295:131988415:120:6	6.87606	9.5232e-38	6.18632e-37	0.0134191	0.994419
>hg19:chr1:228579871:228579991:120:1	1.13301	2.67545e-14	2.83251e-14	0.455989	0.753459
>hg19:chr14:105864985:105865105:120:12	-2.58743	1.66213e-14	1.76287e-14	0.374257	0.123103
>hg19:chr7:99845084:99845204:120:1	3.56855	2.01492e-23	2.75444e-23	0.243423	0.754313
>hg19:chr14:100149768:100149888:120:7	3.34676	7.53511e-40	6.66331e-39	0.136512	0.968782
>cg08913523:chr8:126649747:126649867:120:2	5.67888	3.18668e-29	6.48373e-29	0.0172715	0.568588
>hg19:chr16:89778632:89778752:120:7	3.74937	6.29402e-26	9.9161e-26	0.509812	1.05589
>hg19:chr19:10946027:10946147:120:6	6.09448	9.52192e-35	3.97504e-34	0.164591	0.52346
>hg19:chr6:42104604:42104724:120:5	3.91943	1.31015e-23	1.80359e-23	0.152798	0.799766
>hg19:chr5:76326282:76326402:120:8	6.14615	1.37542e-30	3.23e-30	0.242779	1.33545
>hg19:chr17:75084620:75084740:120:9	-5.95743	1.55102e-42	2.00559e-41	2.79011	0.302428
>hg19:chr19:10613364:10613484:120:17	-6.18194	2.87901e-27	4.92245e-27	4.07952	0.705391
>hg19:chr19:9731905:9732025:120:10	-4.84018	2.60643e-28	4.88053e-28	3.50307	1.23574
>hg19:chr1:1295861:1295981:120:1	5.20675	4.6571e-30	1.03234e-29	0.0210148	0.655155
>hg19:chr6:42714334:42714454:120:4	5.20534	1.21012e-38	8.93359e-38	0.101899	0.970485
>hg19:chr16:2097560:2097680:120:13	6.16843	5.7086e-34	2.12049e-33	0.294497	0.602997
>hg19:chr9:111776081:111776201:120:5	-5.59862	8.42535e-33	2.70242e-32	3.89615	1.47477
>hg19:chr1:33565154:33565274:120:2	3.90649	7.7534e-38	5.09297e-37	0.146766	1.05288
>hg19:chr12:49412279:49412399:120:12	7.17272	2.10119e-39	1.72457e-38	0.310086	1.40547
>hg19:chr9:127059793:127059913:120:1	4.09917	1.09828e-27	1.94996e-27	0.253259	1.08417
>hg19:chr7:99717185:99717305:120:9	4.4536	1.62923e-34	6.64624e-34	0.119133	0.752216
>hg19:chr15:52971160:52971280:120:10	-1.28948	1.30082e-13	1.36943e-13	0.758438	0.345205
>hg19:chr4:109571718:109571838:120:12	-4.3129	2.88987e-21	3.61849e-21	0.673566	0.0337052
>hg19:chr10:94333798:94333918:120:16	-3.82046	3.4217e-20	4.12127e-20	1.40904	0.502167
>hg19:chr16:2205561:2205681:120:11	-6.20754	6.08324e-50	3.24861e-48	2.78959	0.0242081
>hg19:chr16:81478999:81479119:120:8	4.87537	1.64625e-19	1.94858e-19	0.0357935	0.776539
>hg19:chr22:45559351:45559471:120:11	6.68928	2.28701e-34	9.17482e-34	0.016361	1.24053
>hg19:chr17:79995272:79995392:120:17	3.19081	9.9056e-21	1.21334e-20	0.313497	0.721601
>hg19:chr22:42475655:42475775:120:12	-3.55948	6.95424e-30	1.51622e-29	2.56502	0.786683
>hg19:chr1:185285792:185285912:120:17	6.02902	2.67702e-34	1.06049e-33	0.0106725	0.431797
>hg19:chr22:39096951:39097071:120:21	-5.20161	4.67054e-36	2.31389e-35	3.14758	0.191201
>hg19:chr1:28559317:28559437:120:7	5.56723	3.95746e-29	7.98483e-29	0.136512	0.416613
>hg19:chr15:39505787:39505907:120:2	5.20055	2.66325e-23	3.61667e-23	0.0712438	2.06456
>hg19:chr2:677388:677508:120:8	-6.5356	2.83475e-33	9.6255e-33	1.87805	0.740725
>hg19:chr2:37458825:37458945:120:12	5.49868	3.87613e-31	9.78431e-31	0.154974	0.569199
>hg19:chr19:14517240:14517360:120:11	-3.42783	2.33529e-22	3.05235e-22	0.28968	0.0353011
>hg19:chr19:40926949:40927069:120:7	5.26193	3.73826e-40	3.48565e-39	0.129082	1.12857
>cg11945668:chr6:436845:436965:120:6	6.00833	1.14716e-31	3.09319e-31	0.00853723	0.339232
>hg19:chr6:158034338:158034458:120:0	3.41599	4.18904e-20	5.03223e-20	1.68963	4.1858
>cg03679565:chr5:1882715:1882835:120:15	4.23839	2.0171e-30	4.64668e-30	0.231971	0.999845
>hg19:chr16:70285553:70285673:120:15	5.19987	5.70905e-23	7.63683e-23	0.0402863	1.048
>hg19:chr14:75697054:75697174:120:1	4.51581	1.01663e-27	1.81283e-27	0.120574	1.03284
>hg19:chr11:62359018:62359138:120:12	-2.16834	7.64135e-32	2.10176e-31	5.3282	1.3069
>hg19:chrX:16804659:16804779:120:13	-3.01316	1.41153e-18	1.6231e-18	1.0817	0.37151
>hg19:chr19:18485038:18485158:120:2	4.66378	5.37299e-26	8.4976e-26	0.519949	1.69683
>hg19:chr6:151441312:151441432:120:3	-6.33002	2.9417e-30	6.67565e-30	1.31453	0.0243539
>hg19:chr17:56708996:56709116:120:3	4.51349	6.72919e-37	3.81135e-36	0.114213	0.55836
>hg19:chr10:93771439:93771559:120:0	5.5841	2.64824e-22	3.45701e-22	3.2607	15.4635
>hg19:chr3:49977568:49977688:120:14	-3.77932	1.58338e-17	1.77263e-17	0.308741	0.00911165
>hg19:chr1:31538491:31538611:120:9	-1.62136	6.81919e-22	8.7408e-22	3.34349	1.21657
>hg19:chr6:6751908:6752028:120:2	-2.12489	2.48648e-10	2.53519e-10	0.730763	0.0972278
>hg19:chr17:36830802:36830922:120:14	5.66484	8.21104e-34	2.97216e-33	0.0176357	0.562928
>hg19:chrX:105855534:105855654:120:4	4.09139	1.05714e-23	1.46214e-23	0.591964	1.08866
>hg19:chr6:78002653:78002773:120:0	5.69105	3.96964e-26	6.33172e-26	0.117361	3.81304
>hg19:chr14:91976433:91976553:120:9	4.89063	2.758e-29	5.64154e-29	0.151696	0.964258
>hg19:chr17:79633476:79633596:120:17	-4.53797	2.71721e-24	3.88362e-24	0.636178	0.0418383
>hg19:chr19:796821:796941:120:14	1.52892	5.93272e-17	6.59334e-17	0.480822	1.06112
>hg19:chr20:4493852:4493972:120:1	4.16993	2.41148e-24	3.45505e-24	0.263932	1.6086
>cg25285090:chr6:28510253:28510373:120:9	6.17512	3.19575e-29	6.49897e-29	0.0295684	1.53384
>hg19:chr6:86159807:86159927:120:19	-1.70071	2.51844e-13	2.6445e-13	1.2814	0.511201
>hg19:chr7:99214341:99214461:120:8	-6.09313	2.6215e-46	6.15978e-45	1.36519	0.0127005
>hg19:chr9:130814318:130814438:120:2	7.29675	2.99105e-34	1.17595e-33	0.00568854	0.650561
>hg19:chr8:25052924:25053044:120:2	3.93368	1.66233e-37	1.04678e-36	0.0367961	0.287901
>cg19171596:chr6:125284185:125284305:120:12	0.96388	1.26463e-09	1.2843e-09	0.322484	0.63538
>hg19:chr2:236617923:236618043:120:1	1.14605	4.63424e-15	4.96379e-15	6.76925	8.66078
>hg19:chr19:10947230:10947350:120:14	6.69818	7.51217e-32	2.06761e-31	0.0190937	1.41661
>hg19:chr2:202897891:202898011:120:9	5.60859	3.59272e-35	1.58512e-34	0.0623159	1.89213
>hg19:chr5:67730004:67730124:120:6	-4.55988	2.51499e-29	5.17082e-29	3.60425	0.928387
>hg19:chr17:61919970:61920090:120:23	4.3535	6.38731e-23	8.52194e-23	0.966327	7.52506
>hg19:chr1:29211630:29211750:120:1	-1.39719	4.41188e-31	1.1062e-30	7.37277	2.77631
>hg19:chr19:10535205:10535325:120:15	-6.70292	1.35862e-31	3.62532e-31	1.03969	0.308066
>hg19:chr3:155571926:155572046:120:5	5.60935	1.96761e-27	3.41673e-27	0.0237943	0.752504
>hg19:chr17:81009966:81010086:120:9	-6.16042	1.91334e-27	3.3253e-27	0.697517	0.40229
>hg19:chr17:46178572:46178692:120:17	-1.71121	2.53432e-07	2.55232e-07	0.517653	0.167739
>hg19:chr12:92538554:92538674:120:5	-6.1262	5.95015e-34	2.19632e-33	2.19661	0.0483699
>hg19:chr11:71752418:71752538:120:2	-4.67949	2.91992e-21	3.65501e-21	1.26623	0.354641
>hg19:chr19:14665397:14665517:120:1	4.46857	6.03784e-43	8.22106e-42	0.174574	1.16375
>hg19:chr17:1465720:1465840:120:17	1.81097	2.03691e-12	2.11509e-12	0.078634	0.139364
>hg19:chr1:203662087:203662207:120:0	-3.308	1.94728e-21	2.45771e-21	1.66273	0.435041
>hg19:chr1:225117362:225117482:120:14	6.61962	1.27015e-31	3.41139e-31	0.515963	1.37238
>hg19:chr12:53492601:53492721:120:3	6.55041	1.08761e-41	1.27415e-40	0.00723047	0.668899
>cg04273763:chr17:17862089:17862209:120:2	6.0661	6.56883e-32	1.83001e-31	0.0813893	3.88422
>hg19:chr1:192777972:192778092:120:16	6.13331	2.0297e-31	5.29242e-31	0.0275649	1.30231
>hg19:chr1:8235060:8235180:120:3	3.85907	4.5995e-38	3.11584e-37	1.28419	5.74559
>cg02902102:chr19:48902230:48902350:120:2	6.46939	3.82808e-34	1.46701e-33	0.00588443	0.349089
>hg19:chr12:58258354:58258474:120:3	1.15371	1.56922e-16	1.72808e-16	0.496606	1.07732
>hg19:chr4:119512803:119512923:120:13	-4.46597	1.47659e-22	1.94607e-22	1.53785	0.522166
>hg19:chr17:73401413:73401533:120:14	5.67319	2.67517e-25	4.05915e-25	0.0599371	2.05807
>hg19:chr9:74526079:74526199:120:4	3.81895	3.77888e-31	9.54468e-31	0.0673046	0.433333
>hg19:chr2:169046663:169046783:120:1	7.61908	1.63129e-32	4.99097e-32	0.00664026	1.09399
>hg19:chr5:85914110:85914230:120:8	6.54775	1.39557e-27	2.45238e-27	0.0185397	1.36232
>hg19:chr5:141851886:141852006:120:1	-6.0118	1.71704e-30	3.98897e-30	2.42793	0.0567356
>hg19:chr3:13036084:13036204:120:9	4.62307	2.38257e-22	3.11316e-22	0.165282	1.41861
>hg19:chr9:33025262:33025382:120:16	5.87164	5.06623e-32	1.43474e-31	0.122289	0.536122
>hg19:chr12:65002205:65002325:120:6	3.43491	9.48725e-21	1.16314e-20	0.147785	0.615818
>hg19:chr3:52719862:52719982:120:19	-4.23858	7.21797e-40	6.42431e-39	1.38515	0.188279
>hg19:chr11:110228591:110228711:120:5	-6.404	1.92697e-37	1.20604e-36	3.24352	0.0323739
>hg19:chr4:39367818:39367938:120:9	5.6141	7.68752e-33	2.47736e-32	0.0308095	1.18704
>cg24974982:chr22:46403256:46403376:120:4	3.69295	5.15376e-32	1.45852e-31	0.208001	0.404622
>cg15043057:chr1:41444728:41444848:120:5	4.92697	1.44095e-40	1.41412e-39	0.130804	0.881293
>hg19:chr5:175874813:175874933:120:10	-3.59833	7.21949e-21	8.89618e-21	2.0168	0.744278
>hg19:chr11:59522952:59523072:120:15	4.29415	3.16172e-29	6.43613e-29	0.174737	1.60285
>hg19:chr22:37360357:37360477:120:0	2.79518	3.35805e-28	6.23118e-28	0.2076	0.764325
>hg19:chr9:132168649:132168769:120:7	6.45025	7.95744e-31	1.93845e-30	0.0185247	1.19253
>hg19:chr19:49133244:49133364:120:7	-6.06476	1.66528e-31	4.3982e-31	1.18035	0.174725
>hg19:chr12:66089300:66089420:120:1	6.15894	5.20114e-30	1.14615e-29	0.0227125	1.05475
>hg19:chr17:37730142:37730262:120:8	3.63465	6.81197e-32	1.89135e-31	0.0533572	0.318143
>hg19:chr13:113242207:113242327:120:11	5.48857	2.37958e-28	4.47204e-28	0.0124235	0.377719
>hg19:chr3:13891823:13891943:120:3	3.42614	7.39355e-21	9.10248e-21	0.73761	1.98429
>hg19:chr8:55047732:55047852:120:13	-8.36365	4.4853e-48	1.4409e-46	6.58471	0.0199091
>hg19:chr13:51484177:51484297:120:17	-4.95048	3.36099e-28	6.23383e-28	3.34665	0.396775
>hg19:chr22:43045706:43045826:120:9	-5.8449	1.65421e-35	7.63424e-35	1.30203	0.822043
>hg19:chr6:31789589:31789709:120:11	5.49415	3.55742e-31	9.01856e-31	0.567263	1.13241
>hg19:chrX:68370536:68370656:120:2	-1.37445	5.48453e-21	6.7888e-21	5.47356	3.03217
>hg19:chr12:89919499:89919619:120:12	6.88877	3.36226e-27	5.72253e-27	0.101687	0.872399
>cg25169679:chr11:69197157:69197277:120:4	-6.52847	3.06845e-57	2.10291e-54	1.03223	0.0104488
>hg19:chr3:4508859:4508979:120:8	-4.8266	4.84022e-32	1.37452e-31	3.17589	0.677638
>hg19:chr1:91966579:91966699:120:14	3.61664	8.79184e-40	7.67559e-39	0.0571208	0.241322
>hg19:chr6:31697590:31697710:120:9	-2.72162	3.57872e-15	3.84021e-15	1.93398	1.02636
>hg19:chr9:130856785:130856905:120:2	6.60158	1.75033e-31	4.60483e-31	0.0219064	1.76015
>hg19:chr7:55154304:55154424:120:7	-5.25894	1.40258e-48	5.2431e-47	2.99827	0.96217
>hg19:chr1:47184509:47184629:120:17	-5.44766	2.38574e-50	1.46421e-48	0.805211	0.0170677
>hg19:chr10:75490216:75490336:120:11	4.23596	1.43005e-19	1.69561e-19	0.705122	2.00422
>hg19:chr22:47525651:47525771:120:4	-1.28189	1.05496e-12	1.09795e-12	4.14406	2.69952
>hg19:chr22:18121431:18121551:120:15	-5.28116	7.9732e-45	1.45715e-43	2.80005	0.188817
>hg19:chr19:10217120:10217240:120:18	3.27278	3.3762e-21	4.21974e-21	0.0137895	0.299006
>hg19:chr3:51572924:51573044:120:13	3.6588	1.12606e-23	1.55486e-23	0.356979	1.72724
>hg19:chr1:91487361:91487481:120:10	-6.36718	2.31774e-35	1.04962e-34	0.785549	0.0133129
>hg19:chr12:31231638:31231758:120:8	-3.90007	5.60678e-26	8.86053e-26	0.742223	0.159433
>hg19:chr11:119205178:119205298:120:7	-6.63301	3.04757e-31	7.77877e-31	1.27768	0.275368
>hg19:chr2:225010726:225010846:120:3	1.11609	1.84576e-12	1.91903e-12	103.347	224.922
>hg19:chr11:34654035:34654155:120:2	5.46601	4.76615e-24	6.71868e-24	0.0303216	1.03768
>cg21571060:chr5:92414203:92414323:120:2	2.69835	1.58352e-21	2.00475e-21	0.309225	1.35876
>hg19:chr10:12110619:12110739:120:5	-4.94206	2.39985e-28	4.50602e-28	0.434987	0.13709
>hg19:chr17:26645667:26645787:120:3	5.52792	1.20772e-24	1.75173e-24	0.0252955	0.793871
>hg19:chr2:224127901:224128021:120:1	-1.62449	4.60461e-34	1.74027e-33	2.63668	0.853063
>hg19:chr7:44530052:44530172:120:8	-5.30938	5.06462e-38	3.39181e-37	0.391545	0.0150985
>hg19:chr1:70671311:70671431:120:12	-2.60278	8.49137e-29	1.65717e-28	3.76434	0.626882
>hg19:chr12:123849360:123849480:120:15	-6.06397	7.61611e-35	3.2286e-34	1.49631	0.26906
>hg19:chr14:103524324:103524444:120:14	-2.85815	1.86416e-26	3.04184e-26	1.07321	0.268699
>hg19:chr10:72164159:72164279:120:13	-6.94219	5.17006e-36	2.54298e-35	0.733291	0.00942442
>hg19:chr20:48702390:48702510:120:0	4.29915	2.77149e-26	4.46565e-26	0.232109	1.84408
>hg19:chrX:103401693:103401813:120:11	-4.42666	1.65919e-36	8.82612e-36	4.61079	0.580691
>hg19:chr1:6674157:6674277:120:14	2.9825	7.3258e-29	1.43995e-28	0.0529001	0.296824
>hg19:chr22:39693777:39693897:120:5	-7.40767	2.91869e-28	5.44539e-28	1.69327	0.0993441
>hg19:chr1:249200296:249200416:120:15	-5.80611	2.39072e-29	4.92764e-29	1.21905	0.512141
>hg19:chr4:6944234:6944354:120:1	1.89279	1.11867e-12	1.16396e-12	0.735453	1.99132
>hg19:chr8:126510424:126510544:120:2	5.07881	2.40381e-33	8.25081e-33	0.311546	1.98827
>cg00865724:chr19:17346447:17346567:120:17	5.56889	3.46748e-44	5.52647e-43	0.0925262	1.21722
>hg19:chr1:230240538:230240658:120:3	4.01479	3.3364e-20	4.02089e-20	0.33418	1.01714
>hg19:chr2:74685599:74685719:120:8	3.83865	1.9667e-27	3.41658e-27	0.150776	0.581625
>hg19:chr6:151712170:151712290:120:14	-3.32378	5.38268e-36	2.64124e-35	1.74565	0.354558
>hg19:chr2:189163823:189163943:120:2	-1.16433	2.18845e-08	2.20941e-08	15.5631	10.395
>cg05389236:chr6:36635027:36635147:120:6	4.46007	5.52012e-26	8.72693e-26	0.376295	0.918044
>hg19:chr5:122847780:122847900:120:12	-8.08909	9.04212e-38	5.90178e-37	2.87575	0.363148
>hg19:chr11:6704336:6704456:120:13	-4.98907	2.78589e-36	1.44095e-35	3.50316	0.59954
>hg19:chr8:144691478:144691598:120:12	6.49765	2.5384e-25	3.85589e-25	0.0289182	1.86962
>hg19:chr5:139781475:139781595:120:15	6.63597	2.15392e-34	8.66626e-34	0.149102	1.05639
>hg19:chr14:55518414:55518534:120:11	2.96175	3.04794e-20	3.67648e-20	0.126926	0.303041
>hg19:chr16:57564054:57564174:120:4	-1.94328	1.78649e-27	3.11669e-27	8.66852	2.96256
>hg19:chr22:36861389:36861509:120:6	5.81413	1.38404e-30	3.24653e-30	0.01275	0.521246
>hg19:chr9:123638800:123638920:120:13	-6.67088	1.28897e-32	3.99716e-32	4.44197	0.82795
>hg19:chr20:305229:305349:120:12	-1.76487	1.43177e-18	1.64592e-18	1.2963	0.399588
>hg19:chr10:60145093:60145213:120:13	-3.74118	5.96983e-36	2.91197e-35	7.82098	0.822991
>hg19:chr9:136242684:136242804:120:16	6.46815	1.31546e-28	2.51356e-28	0.0598347	4.59748
>cg20636559:chr15:101253442:101253562:120:4	2.20354	3.16748e-21	3.96127e-21	0.269024	0.622765
>hg19:chr17:28804398:28804518:120:10	3.20324	1.52113e-36	8.13378e-36	1.30927	4.87347
>cg12273284:chr10:12490784:12490904:120:7	-3.43673	5.57203e-49	2.29167e-47	30.4832	2.97638
>hg19:chr22:50737744:50737864:120:10	-6.51302	1.83824e-31	4.82376e-31	1.64541	0.0265581
>hg19:chr7:16684932:16685052:120:4	-2.9268	6.99429e-21	8.62385e-21	0.924933	0.270443
>hg19:chr10:4868547:4868667:120:14	-4.9265	6.68482e-28	1.21092e-27	2.26921	0.0930501
>hg19:chr16:718162:718282:120:18	1.03876	4.97965e-10	5.0684e-10	0.0476753	0.0976537
>hg19:chr12:16035271:16035391:120:14	-4.34144	4.65577e-19	5.42645e-19	1.13188	0.431745
>hg19:chr20:33851206:33851326:120:1	-3.25	3.09606e-26	4.96916e-26	1.18334	0.596606
>hg19:chr3:128947914:128948034:120:1	4.29524	2.74856e-29	5.62573e-29	0.0638027	0.399981
>hg19:chr10:103542569:103542689:120:4	-5.22963	3.68831e-28	6.81633e-28	1.00197	0.0418222
>hg19:chr5:90576249:90576369:120:7	-5.20717	1.47419e-29	3.11025e-29	0.857107	0.017362
>hg19:chr20:22370954:22371074:120:4	-1.2633	1.94886e-19	2.30213e-19	14.5251	6.30232
>hg19:chr17:48610183:48610303:120:7	-2.36963	7.53819e-12	7.78429e-12	0.0405336	0.00695844
>hg19:chr11:118972834:118972954:120:8	-2.5661	3.16944e-28	5.89183e-28	4.61247	0.813163
>hg19:chr13:32889649:32889769:120:14	-6.04413	9.45641e-31	2.27663e-30	0.639163	0.154172
>hg19:chr6:108879406:108879526:120:13	4.1502	9.74226e-24	1.34974e-23	0.205863	0.729085
>hg19:chr20:62169053:62169173:120:7	-3.70922	1.55847e-27	2.72816e-27	0.884237	0.254349
>hg19:chr11:64008083:64008203:120:5	5.23606	1.51325e-29	3.18285e-29	0.0506598	1.21747
>hg19:chr17:70611218:70611338:120:0	6.71892	3.29019e-43	4.6175e-42	0.0176288	1.80142
>hg19:chrX:21959237:21959357:120:22	4.8506	4.77771e-30	1.0568e-29	0.0256716	4.86522
>hg19:chr14:23067469:23067589:120:6	5.83825	3.51164e-28	6.50151e-28	0.0146358	0.619337
>hg19:chr1:52831770:52831890:120:15	-3.48186	1.67952e-28	3.19139e-28	8.27628	2.28526
>hg19:chr16:69051529:69051649:120:1	-3.58938	7.6251e-20	9.09878e-20	2.34719	0.826998
>hg19:chr13:50571476:50571596:120:7	-5.84555	4.27237e-31	1.07318e-30	0.495495	0.139971
>hg19:chr14:54572797:54572917:120:1	-1.64586	1.06262e-14	1.1317e-14	8.97789	4.7326
>hg19:chr9:35518368:35518488:120:0	1.21645	2.89904e-08	2.92536e-08	1.15428	2.51856
>hg19:chr14:56046752:56046872:120:17	4.88578	2.43039e-38	1.69674e-37	0.269983	1.31704
>hg19:chr9:130689440:130689560:120:13	-5.90926	3.64949e-30	8.19143e-30	0.57726	0.228513
>hg19:chr11:2555270:2555390:120:2	5.26774	5.84129e-28	1.06469e-27	0.029856	0.829412
>hg19:chr7:64838924:64839044:120:11	-5.17046	7.97049e-43	1.06411e-41	0.600707	0.0129669
>hg19:chr21:26979702:26979822:120:12	4.27997	5.38817e-30	1.18482e-29	0.0664981	0.597775
>hg19:chr5:68711119:68711239:120:20	-2.57394	1.20596e-14	1.28303e-14	0.567001	0.228422
>hg19:chr1:226631301:226631421:120:0	3.4025	3.3849e-20	4.07814e-20	0.182571	0.740138
>hg19:chr13:26796197:26796317:120:10	-3.19579	1.83154e-20	2.22556e-20	0.886743	0.496111
>hg19:chr14:65381067:65381187:120:14	-3.55263	1.30793e-33	4.6444e-33	3.22307	0.729832
>cg17036007:chr1:156460687:156460807:120:1	-4.71123	2.51017e-27	4.30973e-27	0.538776	0.0450637
>hg19:chr7:158497571:158497691:120:10	4.57994	2.78347e-34	1.09843e-33	1.39079	3.90916
>cg05295038:chr20:61340047:61340167:120:17	4.03208	7.70127e-22	9.8469e-22	0.0931338	0.534123
>hg19:chr5:138739732:138739852:120:12	1.07412	1.95417e-10	1.99393e-10	0.517954	1.03486
>hg19:chr17:37025937:37026057:120:10	5.9501	1.34245e-29	2.84544e-29	0.00959505	0.371846
>hg19:chr17:56020529:56020649:120:4	5.65763	9.26498e-33	2.95789e-32	0.0209419	0.795571
>hg19:chr19:40791490:40791610:120:10	-4.70984	1.96668e-25	3.00855e-25	4.06563	0.731098
>hg19:chr2:74699859:74699979:120:9	-5.54691	1.25721e-46	3.25134e-45	6.07522	0.105295
>hg19:chr18:29598663:29598783:120:12	-3.30432	2.19392e-21	2.758e-21	0.199172	0.0301389
>hg19:chr16:12707006:12707126:120:3	-3.46311	1.47185e-34	6.03416e-34	1.46076	0.324942
>hg19:chr10:101190899:101191019:120:5	3.97587	6.03984e-20	7.22392e-20	0.236376	0.585666
>hg19:chr8:95835447:95835567:120:15	-3.8881	3.64624e-34	1.40387e-33	4.07369	1.1516
>hg19:chr16:67063373:67063493:120:17	6.2905	1.08702e-27	1.93249e-27	0.0241664	1.49151
>hg19:chr10:29727522:29727642:120:3	-1.36495	6.75522e-09	6.84005e-09	0.0946766	0.0407364
>hg19:chr10:135170968:135171088:120:13	6.87504	2.53075e-49	1.18255e-47	0.0064004	0.758502
>hg19:chr16:745126:745246:120:8	-1.17537	1.85524e-12	1.9284e-12	3.14053	1.91252
>hg19:chr2:85645869:85645989:120:5	4.1903	1.73979e-22	2.28489e-22	0.142416	0.688286
>hg19:chrX:100075210:100075330:120:13	-6.73592	1.32358e-33	4.69593e-33	0.608833	0.109007
>hg19:chr19:48246511:48246631:120:5	-1.7776	3.98106e-23	5.37078e-23	5.59838	1.52505
>hg19:chr2:85173544:85173664:120:1	-4.55098	6.46646e-37	3.68794e-36	1.65531	0.257113
>hg19:chr10:72433047:72433167:120:3	6.21138	4.15863e-31	1.04653e-30	0.0148992	0.684956
>hg19:chr19:925367:925487:120:8	6.47407	2.52389e-29	5.18652e-29	0.0329896	2.25177
>hg19:chr7:131223282:131223402:120:3	-3.24306	9.12982e-26	1.42474e-25	2.28271	1.2772
>hg19:chr3:38206802:38206922:120:6	5.15441	4.50081e-32	1.28791e-31	0.0954464	0.460717
>hg19:chr9:103191554:103191674:120:2	-5.74909	1.50829e-27	2.64256e-27	1.49303	1.07505
>hg19:chr5:176921680:176921800:120:0	5.06638	5.18989e-36	2.54968e-35	0.0280017	1.48258
>hg19:chr14:101539737:101539857:120:4	-1.47462	1.01077e-15	1.09434e-15	5.79491	2.48716
>hg19:chr11:12745866:12745986:120:3	5.3387	1.7217e-29	3.59556e-29	0.0193739	0.509807
>hg19:chr1:67396144:67396264:120:6	7.29365	1.13461e-35	5.33812e-35	0.00977619	1.229
>hg19:chr14:77385321:77385441:120:8	5.73624	5.26317e-29	1.04703e-28	0.248835	1.03419
>hg19:chr1:29048437:29048557:120:7	2.82451	3.91067e-25	5.8753e-25	0.530371	1.63592
>hg19:chr19:3500657:3500777:120:12	-5.96086	6.10067e-42	7.35658e-41	4.75261	0.70147
>hg19:chr4:141294805:141294925:120:10	7.65943	1.96535e-38	1.40548e-37	0.289159	1.35789
>hg19:chr19:42388237:42388357:120:14	-2.76276	9.57154e-24	1.32743e-23	3.93739	1.0376
>hg19:chr12:80084213:80084333:120:11	-4.21798	2.27048e-22	2.96953e-22	0.750364	0.0572903
>hg19:chr17:41856080:41856200:120:18	6.54151	1.28975e-34	5.31665e-34	0.0245637	1.58705
>hg19:chr1:244997320:244997440:120:7	1.3813	3.45416e-15	3.70849e-15	0.289871	0.476904
>hg19:chr2:54014184:54014304:120:12	1.51438	5.51985e-06	5.53466e-06	0.912215	1.65133
>hg19:chr1:60196787:60196907:120:0	5.67315	3.17845e-34	1.24002e-33	0.083083	2.32432
>hg19:chr3:47323901:47324021:120:11	3.08269	6.1991e-21	7.65716e-21	0.145066	0.604187
>hg19:chr19:1026344:1026464:120:9	-2.84955	2.12608e-11	2.18725e-11	0.873394	0.0803111
>hg19:chr22:37828353:37828473:120:2	3.7709	2.63924e-25	4.00612e-25	0.104323	0.874695
>hg19:chr11:111957436:111957556:120:11	-1.15084	2.97793e-25	4.49862e-25	1.8273	0.865088
>hg19:chr3:177075259:177075379:120:1	4.47637	6.13997e-33	1.99743e-32	0.0118241	0.726125
>hg19:chr4:186124770:186124890:120:16	2.19294	4.11304e-19	4.80888e-19	0.265087	0.580119
>hg19:chr4:83956009:83956129:120:8	4.0752	7.20623e-34	2.62928e-33	0.0407673	0.814924
>cg01462053:chr19:18118238:18118358:120:10	-6.64242	4.08326e-36	2.0476e-35	0.889146	0.154657
>hg19:chr12:50017685:50017805:120:4	4.93648	2.67694e-31	6.87114e-31	0.18589	0.762247
>hg19:chr17:79519674:79519794:120:10	-4.69776	1.25881e-28	2.41091e-28	0.62851	0.254737
>hg19:chr10:97889855:97889975:120:6	6.23241	1.27295e-50	8.44255e-49	0.0205297	1.58019
>hg19:chr1:157108248:157108368:120:12	-1.60423	9.05298e-10	9.20065e-10	3.3983	1.89997
>hg19:chr1:44793647:44793767:120:0	-3.67721	6.93011e-40	6.19492e-39	0.908048	0.332812
>hg19:chr10:38299815:38299935:120:13	1.80952	1.08858e-14	1.15904e-14	0.605989	1.0428
>hg19:chr17:56595118:56595238:120:13	-4.90465	2.47463e-32	7.35236e-32	1.48389	0.353991
>hg19:chr19:1102617:1102737:120:2	3.17608	2.00107e-18	2.2914e-18	0.361502	1.28158
>hg19:chr15:66790133:66790253:120:16	-7.32918	4.32894e-35	1.89368e-34	0.686097	0.00743795
>hg19:chr19:42772825:42772945:120:7	3.48575	3.43627e-16	3.75596e-16	0.449197	1.8352
>hg19:chr14:50417642:50417762:120:2	3.58668	2.31745e-31	5.98578e-31	0.23171	1.12124
>hg19:chr22:49768670:49768790:120:0	2.24946	8.69721e-19	1.00514e-18	5.37114	15.3227
>hg19:chr8:61429470:61429590:120:21	-1.75822	2.58057e-15	2.77565e-15	13.3466	3.96366
>hg19:chr1:35658309:35658429:120:14	2.39655	2.58189e-21	3.23582e-21	0.598408	1.31829
>hg19:chr4:83351030:83351150:120:14	-3.08391	1.27584e-27	2.25162e-27	3.20138	0.922833
>hg19:chr19:34919396:34919516:120:14	6.62011	8.10864e-39	6.19753e-38	0.0339746	3.92957
>hg19:chr14:61992202:61992322:120:4	6.15665	1.29365e-39	1.10363e-38	0.33978	2.39347
>hg19:chr8:37756647:37756767:120:15	6.85637	1.81237e-30	4.2033e-30	0.0242837	1.85851
>hg19:chr7:1560272:1560392:120:3	-1.54242	2.00313e-25	3.06146e-25	29.9495	10.1954
>hg19:chr1:75198953:75199073:120:5	-6.61702	1.05712e-25	1.64281e-25	14.3413	0.138382
>hg19:chr7:150755405:150755525:120:6	-4.22852	4.13069e-41	4.40036e-40	0.871671	0.126104
>hg19:chr17:45147797:45147917:120:2	6.00835	9.83329e-29	1.9019e-28	0.827676	4.06938
>hg19:chr20:30945920:30946040:120:15	-4.14363	2.28005e-39	1.86393e-38	4.34499	0.486929
>cg25063165:chr6:30737376:30737496:120:3	1.05243	1.30326e-06	1.30995e-06	0.141295	0.314587
>hg19:chr5:76114896:76115016:120:15	3.53349	6.51917e-22	8.35885e-22	0.399913	1.52386
>hg19:chr16:19342343:19342463:120:2	4.10325	7.35357e-25	1.08263e-24	0.1197	0.507718
>hg19:chr7:156433702:156433822:120:6	6.07523	2.08566e-32	6.27378e-32	0.0274246	1.42169
>hg19:chr20:52824796:52824916:120:15	5.19629	3.22876e-33	1.08647e-32	0.0216996	0.539007
>hg19:chr1:154984568:154984688:120:4	-3.38772	2.50702e-19	2.9496e-19	1.24473	0.583598
>hg19:chr12:3413098:3413218:120:3	1.46416	9.99141e-23	1.32446e-22	0.372922	0.947283
>hg19:chr2:43446806:43446926:120:2	-5.32075	8.05494e-26	1.25891e-25	1.72248	0.827594
>hg19:chr14:90862996:90863116:120:7	3.73748	5.15695e-26	8.16534e-26	0.194822	0.521995
>hg19:chr20:50366843:50366963:120:3	-1.63846	3.39365e-28	6.29157e-28	19.6439	6.41026
>hg19:chr12:75883478:75883598:120:3	1.53438	6.76484e-20	8.08165e-20	0.972291	1.76501
>hg19:chr1:20126323:20126443:120:16	3.44665	2.26477e-24	3.25052e-24	0.142699	0.531548
>hg19:chr14:55596199:55596319:120:13	5.2247	6.45669e-29	1.2746e-28	0.0397037	1.21829
>hg19:chr15:75494595:75494715:120:12	6.84975	1.17419e-27	2.07936e-27	0.127524	1.13687
>hg19:chr1:32397379:32397499:120:0	2.14485	6.83198e-25	1.00873e-24	5.22644	14.3033
>hg19:chr10:89577982:89578102:120:16	-7.11997	6.27902e-36	3.05823e-35	1.55365	0.0163125
>hg19:chr2:27851835:27851955:120:9	-2.611	8.84493e-23	1.174e-22	3.99571	1.46006
>hg19:chr15:85473272:85473392:120:1	-4.32139	6.44478e-25	9.54301e-25	4.38172	2.0843
>hg19:chr6:31869776:31869896:120:15	-4.02781	5.69611e-26	8.99478e-26	1.20011	0.471921
>hg19:chr11:88288234:88288354:120:0	4.23909	9.96963e-25	1.45476e-24	0.163142	0.950846
>cg06350432:chr7:73245692:73245812:120:10	6.7179	1.60861e-48	5.8023e-47	0.00386084	0.466955
>hg19:chr7:151216397:151216517:120:20	2.43708	2.18469e-18	2.49749e-18	0.89334	1.89792
>hg19:chr4:120221758:120221878:120:16	-1.5622	2.90002e-14	3.06947e-14	3.71897	1.87128
>cg07382998:chr17:76880011:76880131:120:5	-1.59648	6.59316e-37	3.74462e-36	5.26772	1.71373
>hg19:chr15:74693632:74693752:120:1	3.5557	3.95272e-23	5.3343e-23	0.204716	0.743378
>hg19:chr7:27702783:27702903:120:10	4.00821	1.87325e-25	2.86882e-25	0.490101	1.53492
>hg19:chr17:73851535:73851655:120:4	6.34739	5.02732e-30	1.10963e-29	0.0384306	2.02854
>hg19:chr12:96588205:96588325:120:4	-4.39278	3.07626e-27	5.25096e-27	4.77416	2.59222
>cg21919820:chr7:28081483:28081603:120:1	3.91764	4.09703e-37	2.37952e-36	0.156642	1.03992
>hg19:chr11:10427801:10427921:120:1	6.46175	8.2797e-29	1.61816e-28	0.425009	5.34884
>hg19:chr1:40348940:40349060:120:13	5.52592	1.01971e-30	2.44349e-30	0.542112	1.12812
>hg19:chr17:40118749:40118869:120:18	1.41214	9.12746e-12	9.41835e-12	0.226881	0.590627
>hg19:chr3:5236390:5236510:120:0	-4.41396	1.20006e-36	6.51869e-36	2.72401	0.510555
>hg19:chr22:50638880:50639000:120:12	-4.3948	7.60472e-30	1.64582e-29	1.52767	0.442126
>hg19:chr5:144911077:144911197:120:2	-5.49814	3.50956e-32	1.0206e-31	0.917632	0.494452
>hg19:chr17:33390705:33390825:120:3	-2.92259	1.88114e-31	4.93319e-31	9.45517	1.27799
>hg19:chr17:72199761:72199881:120:7	-3.69022	4.09758e-40	3.80345e-39	2.15409	0.676154
>hg19:chr9:123165561:123165681:120:1	5.87195	9.57281e-35	3.99223e-34	0.0302172	1.1217
>hg19:chr17:44025001:44025121:120:3	7.4919	3.26766e-34	1.2676e-33	0.00990187	1.24017
>hg19:chr1:203274813:203274933:120:9	6.00509	3.12982e-27	5.34018e-27	0.0505102	2.21622
>hg19:chr4:6955651:6955771:120:8	4.55849	6.19819e-34	2.28378e-33	0.10849	1.32939
>hg19:chr18:68030720:68030840:120:1	-6.34105	5.84629e-32	1.63983e-31	1.9128	0.0345005
>hg19:chr8:144690580:144690700:120:1	7.29821	3.96062e-33	1.31445e-32	0.162393	1.30325
>hg19:chr2:197098209:197098329:120:0	6.60627	6.66889e-30	1.45554e-29	0.0348704	2.24085
>hg19:chr11:61160196:61160316:120:8	6.49105	2.15098e-32	6.4435e-32	0.0247815	1.55088
>cg15636087:chr19:58194038:58194158:120:3	6.86532	3.14052e-35	1.3976e-34	0.0120944	1.00794
>hg19:chr22:32149839:32149959:120:19	-6.02074	1.46482e-43	2.13593e-42	6.65327	0.504194
>hg19:chr6:7542206:7542326:120:14	5.46747	1.5683e-48	5.70693e-47	0.209596	4.69859
>hg19:chr3:13456006:13456126:120:1	1.34937	4.79549e-22	6.17959e-22	11.8825	23.4158
>hg19:chr10:121417848:121417968:120:6	-3.57405	1.51987e-19	1.80159e-19	0.497274	0.0565686
>hg19:chr22:32072652:32072772:120:7	-2.57792	3.25811e-13	3.4116e-13	2.64703	0.866493
>hg19:chr1:44412407:44412527:120:13	5.06863	8.10337e-32	2.21992e-31	0.141121	1.5432
>hg19:chr12:112847086:112847206:120:10	3.52557	6.37334e-18	7.20769e-18	0.17659	0.705073
>hg19:chr12:102513996:102514116:120:8	5.57737	5.04526e-35	2.18841e-34	0.543473	1.94715
>hg19:chr2:74875179:74875299:120:12	4.39934	9.14528e-34	3.29583e-33	0.130577	1.01668
>hg19:chr11:64691816:64691936:120:2	-1.19412	1.19463e-08	1.20756e-08	0.897034	0.483566
>hg19:chr1:45252018:45252138:120:9	3.97241	1.03984e-27	1.85181e-27	0.300738	1.30371
>hg19:chr18:44702368:44702488:120:7	4.85252	4.32689e-32	1.23987e-31	0.13697	1.45856
>cg15491247:chr1:3230364:3230484:120:7	7.02252	7.05447e-45	1.295e-43	0.0261785	3.84615
>hg19:chr8:52812087:52812207:120:9	5.02456	2.47319e-30	5.64986e-30	0.00708279	0.169915
>hg19:chr8:145516235:145516355:120:6	6.23265	5.14325e-28	9.41213e-28	0.108533	5.20285
>hg19:chrX:109472890:109473010:120:7	5.4215	7.8581e-26	1.22861e-25	9.00208	27.2002
>cg01206705:chr15:65822296:65822416:120:3	-1.32319	1.43803e-20	1.75205e-20	0.860284	0.362174
>hg19:chr19:4694622:4694742:120:9	-3.71387	1.77115e-30	4.11002e-30	4.06104	1.14932
>hg19:chr6:43655568:43655688:120:10	5.48497	3.21479e-30	7.2673e-30	0.0184401	0.526002
>hg19:chr18:11908607:11908727:120:13	3.27652	7.61484e-22	9.73941e-22	0.332718	0.692619
>hg19:chr5:140070933:140071053:120:10	-7.14351	7.90415e-36	3.81477e-35	4.11645	1.50332
>hg19:chr19:49250308:49250428:120:3	4.8656	5.7888e-42	7.00104e-41	0.15132	1.81718
>hg19:chr5:61699721:61699841:120:7	6.98952	7.42872e-32	2.04875e-31	0.0703939	6.41568
>hg19:chr6:37105424:37105544:120:3	5.69121	3.49476e-30	7.86129e-30	0.0142854	0.553116
>hg19:chr19:4870251:4870371:120:0	1.57877	5.13377e-23	6.8897e-23	8.56251	24.0958
>cg19263548:chr1:12609556:12609676:120:4	-6.34526	1.41293e-36	7.58484e-36	0.387281	0.00636776
>hg19:chr7:1572261:1572381:120:8	-4.36513	2.22766e-36	1.16393e-35	0.93384	0.156747
>hg19:chr19:7294905:7295025:120:11	-7.10836	5.2998e-35	2.29157e-34	0.928096	0.116007
>hg19:chr19:4343195:4343315:120:5	-4.28192	6.01819e-20	7.20221e-20	0.965945	0.172653
>hg19:chr3:139108731:139108851:120:8	3.94888	1.0851e-22	1.43655e-22	0.85546	2.70652
>hg19:chr2:142943495:142943615:120:3	-6.37352	2.52179e-33	8.63415e-33	2.06392	0.0343041
>hg19:chr12:51167604:51167724:120:7	-5.15133	2.19233e-31	5.69121e-31	3.5526	1.52815
>hg19:chr16:1128762:1128882:120:3	6.20697	2.158e-36	1.12897e-35	0.00803585	0.421983
>hg19:chr14:75230344:75230464:120:7	3.12925	8.03013e-25	1.17844e-24	0.0611828	0.283574
>hg19:chr3:125985642:125985762:120:6	4.92985	5.4319e-28	9.92269e-28	0.297941	1.28191
>hg19:chr1:153681522:153681642:120:7	-4.7619	9.94879e-21	1.2179e-20	3.66918	1.38784
>hg19:chr6:32937614:32937734:120:4	2.00048	1.88562e-24	2.71487e-24	1.02107	3.03805
>hg19:chrX:10602812:10602932:120:4	-1.29545	1.31843e-12	1.37146e-12	10.8554	5.40007
>hg19:chr1:174968727:174968847:120:8	-3.61175	2.09884e-26	3.41259e-26	4.66294	1.08157
>cg06001237:chr20:62694676:62694796:120:15	6.90106	7.04369e-34	2.57684e-33	0.014453	1.03933
>hg19:chr18:28680881:28681001:120:4	6.33658	1.15678e-29	2.46333e-29	0.00639915	0.370513
>hg19:chr22:38793829:38793949:120:14	3.17013	2.6662e-18	3.0378e-18	0.0943858	0.434156
>hg19:chrX:85302353:85302473:120:3	5.46528	4.28392e-31	1.07543e-30	0.218559	1.22157
>hg19:chr1:222639050:222639170:120:3	4.31504	3.69877e-26	5.91114e-26	0.336129	1.29381
>hg19:chr3:191492467:191492587:120:0	6.52623	9.81574e-29	1.8994e-28	2.1324	10.4904
>hg19:chr8:123793589:123793709:120:10	1.78908	4.85361e-21	6.02598e-21	0.416586	1.3121
>hg19:chr12:49110608:49110728:120:11	-0.757113	1.99041e-10	2.03041e-10	1.38783	0.841853
>hg19:chr3:49757004:49757124:120:13	6.58599	4.06623e-36	2.04156e-35	0.324745	0.78244
>hg19:chr22:39916184:39916304:120:15	-6.36695	1.51247e-34	6.18832e-34	3.39164	0.629855
>hg19:chr9:6757697:6757817:120:6	-5.70827	1.97236e-35	9.02153e-35	0.566257	0.0163718
>hg19:chr1:52035462:52035582:120:0	6.37604	2.20493e-47	6.38498e-46	0.0165321	1.36194
>hg19:chr12:122356361:122356481:120:15	-3.49909	1.62435e-39	1.36591e-38	8.22856	0.84441
>hg19:chr19:18451711:18451831:120:9	4.47546	2.5367e-24	3.63067e-24	0.502225	2.42013
>hg19:chr6:155522985:155523105:120:1	5.68622	1.67571e-42	2.14657e-41	0.0549558	3.03604
>hg19:chr1:993841:993961:120:5	-5.40417	6.55545e-19	7.60609e-19	0.56651	0.0119586
>hg19:chr1:1563216:1563336:120:2	3.84652	6.69108e-20	7.99585e-20	0.248646	0.907823
>hg19:chr9:97021805:97021925:120:7	5.56557	2.12279e-36	1.11196e-35	0.0167563	0.843444
>hg19:chr22:46402902:46403022:120:5	4.28192	7.83997e-26	1.22624e-25	0.264312	1.17914
>hg19:chr7:82791973:82792093:120:10	3.46327	2.19668e-19	2.58818e-19	0.385692	0.914839
>hg19:chr8:145026245:145026365:120:9	-6.43861	2.78846e-37	1.69869e-36	1.37676	0.360249
>hg19:chr14:100498047:100498167:120:2	6.864	9.76278e-37	5.39577e-36	0.0185032	1.35161
>hg19:chr16:4321769:4321889:120:7	4.16829	1.2027e-25	1.86271e-25	0.295789	0.678971
>hg19:chr20:34129888:34130008:120:11	-6.37059	1.31247e-30	3.0963e-30	5.30725	0.0723499
>hg19:chr6:151380783:151380903:120:3	5.02144	5.24425e-27	8.80897e-27	0.14809	3.5306
>hg19:chr10:102802749:102802869:120:9	-1.96288	2.13369e-23	2.91099e-23	1.8275	0.691412
>hg19:chr2:70370014:70370134:120:14	-1.26319	5.74937e-17	6.39302e-17	5.08962	2.38427
>hg19:chr9:4984910:4985030:120:19	6.17509	3.40794e-31	8.65561e-31	0.347685	0.881668
>hg19:chr4:1283896:1284016:120:14	-5.22415	2.44161e-25	3.71435e-25	3.38113	0.122693
>hg19:chr5:111496426:111496546:120:12	-4.02877	3.95982e-22	5.12359e-22	1.08881	0.553067
>hg19:chr10:73532002:73532122:120:0	5.99871	1.2496e-22	1.65168e-22	0.630191	3.10852
>hg19:chr4:38869752:38869872:120:5	6.24125	7.6591e-30	1.65672e-29	0.0292484	1.36718
>hg19:chr16:57481118:57481238:120:9	-1.38756	2.56733e-06	2.57736e-06	0.257654	0.12048
>hg19:chrX:148622157:148622277:120:3	1.12066	1.66137e-16	1.82808e-16	0.759763	1.59156
>hg19:chr4:2264336:2264456:120:17	1.58906	1.66617e-15	1.79635e-15	0.375501	0.977142
>cg22649187:chr11:69197264:69197384:120:7	1.03303	1.76358e-16	1.93848e-16	0.22784	0.427751
>hg19:chr16:27590040:27590160:120:2	4.49735	3.85058e-21	4.80097e-21	0.451234	3.51749
>hg19:chr20:61436527:61436647:120:14	-5.02571	1.75462e-33	6.14043e-33	0.194275	0.0612482
>cg06457736:chr3:11178623:11178743:120:5	-5.39386	1.06206e-27	1.89056e-27	0.656436	0.016964
>hg19:chr14:69152475:69152595:120:1	3.27175	2.65713e-33	9.06732e-33	0.10334	0.625339
>hg19:chr13:44887472:44887592:120:0	3.65352	3.58036e-29	7.25601e-29	1.08674	7.06899
>hg19:chr17:33569828:33569948:120:1	6.22089	5.61442e-31	1.3816e-30	0.0211761	1.0732
>hg19:chr12:83134427:83134547:120:1	-3.02868	9.99452e-17	1.10447e-16	0.734098	0.189779
>hg19:chr8:145515592:145515712:120:16	6.12461	4.68737e-24	6.61444e-24	0.0919133	4.85508
>cg23433370:chr12:27396834:27396954:120:4	-3.96513	1.09534e-19	1.30212e-19	1.01469	0.232776
>hg19:chr12:49182518:49182638:120:10	4.45432	6.12081e-29	1.2112e-28	0.266064	1.25059
>hg19:chr1:23076799:23076919:120:1	5.9379	2.06299e-32	6.21922e-32	0.0115772	0.503661
>hg19:chr19:7994199:7994319:120:2	-5.57267	1.94032e-29	4.03368e-29	2.42999	0.0788755
>hg19:chr5:74062865:74062985:120:8	-3.9611	1.29725e-36	7.00956e-36	2.73186	0.388649
>hg19:chr3:169899097:169899217:120:10	-5.73288	4.20493e-31	1.05753e-30	1.95895	0.0451572
>hg19:chr9:132539528:132539648:120:4	-7.28875	3.96764e-36	1.99918e-35	1.80932	0.0170163
>hg19:chr11:10582702:10582822:120:0	-3.28692	1.4083e-15	1.51913e-15	1.6293	0.678444
>hg19:chr4:39707275:39707395:120:2	4.98783	3.64876e-40	3.40993e-39	0.283727	2.12107
>hg19:chr20:48802988:48803108:120:3	4.17428	2.25291e-24	3.23462e-24	0.102791	3.25145
>hg19:chr11:1855499:1855619:120:6	-0.706586	8.28356e-13	8.62766e-13	8.20969	5.94291
>hg19:chr15:42840949:42841069:120:19	1.1412	3.93282e-11	4.03789e-11	0.203032	0.349089
>hg19:chr8:146278177:146278297:120:6	5.73471	1.06534e-35	5.04107e-35	0.0168547	0.616107
>hg19:chr6:37548074:37548194:120:2	5.11533	8.66848e-31	2.10294e-30	0.203341	0.579984
>hg19:chr15:51330579:51330699:120:3	6.59481	2.48173e-27	4.26624e-27	0.011972	0.854169
>hg19:chr21:18984360:18984480:120:5	4.72532	1.97758e-34	7.98957e-34	0.166573	0.844657
>hg19:chr19:18794533:18794653:120:13	5.36522	2.91107e-22	3.79288e-22	0.231903	1.07362
>hg19:chr16:31008429:31008549:120:6	5.88661	8.57658e-30	1.84547e-29	0.0479031	2.11229
>hg19:chr16:74734644:74734764:120:5	4.42711	3.34833e-26	5.35941e-26	0.0775835	0.522425
>hg19:chr15:91565604:91565724:120:4	4.16624	4.84539e-22	6.24193e-22	0.128046	0.441136
>hg19:chr2:238396265:238396385:120:3	6.48093	2.89145e-32	8.51084e-32	0.0107322	0.598395
>hg19:chr15:40559057:40559177:120:2	5.78134	2.7618e-31	7.07573e-31	0.29354	0.966545
>hg19:chr11:2913600:2913720:120:7	1.26443	3.59609e-15	3.85785e-15	0.226748	0.557646
>hg19:chr6:135229972:135230092:120:0	-4.31041	1.18453e-39	1.01899e-38	1.97462	0.369423
>hg19:chr18:8800501:8800621:120:4	-3.64868	1.39784e-32	4.31203e-32	1.9416	0.437796
>hg19:chr8:26307750:26307870:120:5	6.29463	8.29242e-24	1.15314e-23	0.0239061	1.91147
>hg19:chr8:95652690:95652810:120:11	-2.77881	8.4067e-29	1.64142e-28	4.13805	0.593344
>cg00594560:chr8:77593182:77593302:120:14	3.20017	7.90481e-19	9.15107e-19	0.174707	0.332086
>hg19:chr14:35169216:35169336:120:0	-4.54533	3.30925e-25	4.98997e-25	1.58687	0.0631071
>hg19:chr17:62705243:62705363:120:4	3.41677	1.40537e-21	1.78305e-21	0.256583	0.72086
>hg19:chr12:104458146:104458266:120:11	4.4814	1.65109e-30	3.84335e-30	0.233155	2.31832
>hg19:chr21:47394392:47394512:120:11	-3.63329	8.32932e-20	9.92183e-20	0.884271	0.036473
>hg19:chr9:140057191:140057311:120:9	5.72454	2.82957e-32	8.34662e-32	0.0855127	0.281847
>cg13306815:chr6:140364551:140364671:120:1	2.49175	1.84939e-23	2.53067e-23	0.478602	2.63756
>hg19:chr10:75936928:75937048:120:9	-2.91396	3.22053e-35	1.43011e-34	20.7675	3.53713
>hg19:chr5:145561912:145562032:120:5	4.49335	3.73898e-24	5.30711e-24	0.599704	0.963102
>hg19:chr20:35464273:35464393:120:5	-3.57831	2.07901e-35	9.48824e-35	0.804314	0.134859
>hg19:chr16:72911451:72911571:120:4	2.9767	1.15841e-26	1.90917e-26	0.279282	1.32832
>hg19:chr3:196439146:196439266:120:15	7.28513	1.76343e-36	9.35639e-36	0.0245411	2.26425
>hg19:chr17:47113173:47113293:120:6	5.85783	1.36176e-43	2.01423e-42	0.0338321	2.03079
>hg19:chr3:9988500:9988620:120:10	5.40563	3.19319e-27	5.44378e-27	0.0578857	0.357933
>hg19:chr8:132869163:132869283:120:1	0.657876	4.80798e-05	4.81735e-05	41.3327	64.5766
>hg19:chr17:40540927:40541047:120:4	-7.67842	3.43374e-37	2.04631e-36	1.9891	0.538492
>hg19:chr16:103226:103346:120:9	1.13725	5.29693e-19	6.16327e-19	1.07851	2.27985
>hg19:chr15:81282441:81282561:120:3	7.41211	4.92022e-54	8.42998e-52	0.0102075	1.86094
>hg19:chr17:17752991:17753111:120:0	6.57266	2.48576e-26	4.02103e-26	0.0136633	1.15472
>hg19:chr19:50507509:50507629:120:1	1.64099	1.21479e-14	1.29209e-14	1.5363	2.27772
>hg19:chr11:62473477:62473597:120:12	-4.50079	1.29483e-22	1.70926e-22	0.430177	0.032703
>hg19:chr14:65704860:65704980:120:2	5.65353	1.75499e-29	3.66135e-29	0.0162785	0.542104
>hg19:chr19:267162:267282:120:15	5.8045	3.22827e-44	5.20575e-43	0.144907	2.6898
>hg19:chr12:122688137:122688257:120:13	0.962898	4.67152e-06	4.68634e-06	0.0744556	0.131751
>hg19:chr17:80199680:80199800:120:5	-5.28285	2.07661e-31	5.40786e-31	0.614947	0.0198788
>hg19:chr3:50653602:50653722:120:3	6.49209	1.64755e-43	2.38546e-42	0.0347805	3.42174
>hg19:chr7:72971776:72971896:120:13	6.5588	2.80841e-45	5.57883e-44	0.00835039	0.835641
>hg19:chr21:38738899:38739019:120:8	-3.18416	6.18185e-15	6.60425e-15	0.586035	0.203706
>hg19:chr3:50126405:50126525:120:7	-2.42822	1.01693e-25	1.58334e-25	0.930492	0.514324
>hg19:chr16:89786940:89787060:120:14	4.89694	5.23166e-40	4.79122e-39	0.0183766	0.561421
>hg19:chr22:50945751:50945871:120:3	1.03473	1.65803e-10	1.69302e-10	0.897604	1.47673
>hg19:chr3:133380804:133380924:120:9	-6.80269	8.29099e-22	1.05845e-21	14.0899	5.10387
>hg19:chr6:57037472:57037592:120:10	4.18463	6.80823e-38	4.50812e-37	0.0551507	0.411202
>hg19:chr2:234475039:234475159:120:7	6.58477	1.84758e-37	1.15988e-36	0.0161282	0.955054
>hg19:chr12:53386986:53387106:120:1	5.42105	7.33208e-46	1.57851e-44	0.020619	0.899449
>hg19:chr16:54321085:54321205:120:8	2.95131	1.24646e-31	3.35214e-31	0.359002	1.15809
>hg19:chr6:30811201:30811321:120:0	-6.09646	1.08645e-24	1.58142e-24	1.93481	0.709139
>hg19:chr16:31191407:31191527:120:15	4.67205	7.71356e-34	2.79702e-33	0.0214761	0.259578
>hg19:chr1:67390854:67390974:120:10	-2.1266	1.29274e-39	1.10363e-38	6.36134	1.50574
>hg19:chr2:183943523:183943643:120:3	-3.17231	4.91179e-30	1.08471e-29	1.5472	0.407367
>hg19:chr3:122920362:122920482:120:3	3.51669	9.81626e-19	1.1332e-18	0.101104	0.351638
>hg19:chr8:94832331:94832451:120:1	3.75973	4.60425e-23	6.19321e-23	0.213817	0.537477
>hg19:chr6:2999614:2999734:120:5	5.36064	9.45516e-30	2.02815e-29	0.542456	1.29901
>hg19:chr17:42767481:42767601:120:8	3.56777	2.18429e-27	3.76279e-27	0.263514	0.991999
>hg19:chr6:43670565:43670685:120:4	6.09222	6.69101e-33	2.16812e-32	0.739917	2.18199
>hg19:chr10:62538461:62538581:120:7	4.60732	2.77824e-27	4.7541e-27	0.046709	0.572142
>hg19:chr8:61590826:61590946:120:16	4.67047	1.89282e-27	3.29102e-27	0.107493	1.0284
>hg19:chr19:11457030:11457150:120:10	-3.44024	1.9263e-17	2.15301e-17	0.797121	0.166117
>hg19:chr17:79212957:79213077:120:3	7.1042	1.81079e-32	5.49923e-32	0.0159383	1.59502
>hg19:chr7:771875:771995:120:7	-3.39124	1.51648e-24	2.19337e-24	1.44074	0.76903
>hg19:chr6:89855896:89856016:120:16	4.45239	4.453e-31	1.11583e-30	0.112474	1.40731
>hg19:chrX:10602004:10602124:120:1	-5.48532	3.48435e-26	5.5728e-26	0.623094	0.0199443
>hg19:chr4:11430137:11430257:120:3	-5.65515	1.16119e-25	1.80113e-25	0.999153	0.16875
>hg19:chr12:56122962:56123082:120:10	-5.46081	5.00825e-38	3.35953e-37	3.23115	0.241169
>hg19:chr1:153581553:153581673:120:3	4.39104	4.5649e-41	4.82542e-40	0.193124	0.854113
>hg19:chr1:116919115:116919235:120:1	3.39618	2.65819e-31	6.82728e-31	0.371213	1.83083
>hg19:chr6:26595206:26595326:120:2	-7.08482	4.9494e-47	1.38448e-45	3.19878	0.0196209
>hg19:chr10:30722510:30722630:120:12	-2.12259	5.13532e-21	6.3642e-21	0.50603	0.149674
>hg19:chr1:209958009:209958129:120:11	-5.12352	8.05867e-43	1.0724e-41	7.93207	0.581656
>hg19:chr11:762960:763080:120:4	3.26971	3.68849e-37	2.17605e-36	0.116706	0.417405
>hg19:chr19:30206363:30206483:120:13	-5.63523	5.18526e-27	8.71701e-27	1.36263	0.0349423
>hg19:chr15:71087576:71087696:120:1	1.89281	1.06809e-24	1.55634e-24	0.251827	0.88084
>hg19:chr19:10370423:10370543:120:7	-6.6349	2.33605e-37	1.44016e-36	0.583459	0.0107809
>hg19:chr12:1100046:1100166:120:12	-2.80615	1.38988e-15	1.49966e-15	0.656371	0.268422
>hg19:chr12:121453953:121454073:120:2	-4.39445	2.03568e-30	4.68685e-30	1.10849	0.0885228
>hg19:chr17:7155437:7155557:120:13	-6.25797	2.85909e-31	7.3113e-31	11.5693	0.226554
>hg19:chr12:52674694:52674814:120:2	4.75001	1.04566e-26	1.72611e-26	0.677411	2.55306
>hg19:chr10:72238105:72238225:120:13	3.95878	2.11857e-19	2.49902e-19	0.0754602	3.71688
>hg19:chr2:232578994:232579114:120:1	5.36687	4.19156e-27	7.09288e-27	0.0166131	0.712142
>hg19:chr9:86601924:86602044:120:2	1.39192	5.79293e-12	5.99259e-12	0.287236	0.671214
>hg19:chr1:221613417:221613537:120:1	0.816214	2.97628e-11	3.05808e-11	38.1429	56.0175
>hg19:chr12:75784854:75784974:120:10	-4.00826	5.52837e-25	8.20969e-25	0.14484	0.0123329
>hg19:chr2:198364599:198364719:120:12	-4.75734	3.23711e-47	9.24375e-46	2.03525	0.292562
>hg19:chr17:900310:900430:120:14	-4.85581	1.01544e-23	1.40589e-23	1.97782	0.0994162
>cg20927731:chr15:74726501:74726621:120:6	6.39388	5.61203e-31	1.3816e-30	0.209111	1.12826
>hg19:chr3:10290150:10290270:120:16	-4.75939	2.30684e-29	4.7643e-29	4.20631	0.0970899
>hg19:chr1:23694702:23694822:120:8	-5.57481	2.6477e-38	1.83908e-37	0.31324	0.0100012
>hg19:chr9:91914219:91914339:120:2	1.93054	2.11011e-21	2.65914e-21	0.111444	0.591415
>hg19:chr5:162932529:162932649:120:15	-7.50575	2.60514e-27	4.46534e-27	1.88496	0.258711
>hg19:chr17:42164542:42164662:120:1	-6.40059	5.49445e-39	4.31167e-38	0.759425	0.0139179
>hg19:chr10:114418405:114418525:120:1	-5.13895	3.52966e-32	1.02572e-31	1.10648	0.0490468
>hg19:chr11:59383666:59383786:120:4	-5.44162	5.34034e-32	1.50924e-31	0.658251	0.019155
>hg19:chr4:10108487:10108607:120:3	3.19911	1.15812e-36	6.31588e-36	0.146956	0.706735
>hg19:chr13:51103606:51103726:120:7	-0.96189	8.45737e-09	8.55726e-09	1.69094	1.1511
>hg19:chr12:30948320:30948440:120:6	6.59644	3.1236e-30	7.06892e-30	0.338819	1.52396
>hg19:chr19:46144495:46144615:120:1	5.88199	1.65354e-27	2.89089e-27	0.0210042	0.889315
>hg19:chr13:98085658:98085778:120:13	-4.51322	1.39237e-17	1.56262e-17	1.41494	0.0678835
>hg19:chr3:150126516:150126636:120:14	6.33916	3.97579e-50	2.20925e-48	0.0115595	0.963131
>hg19:chr17:74536730:74536850:120:6	-6.07206	1.91278e-35	8.75876e-35	0.480686	0.00829366
>hg19:chr3:50336513:50336633:120:10	5.47325	2.16508e-33	7.48764e-33	0.015356	0.451866
>hg19:chr8:77593293:77593413:120:7	4.46957	1.61116e-30	3.7536e-30	0.138269	0.565209
>cg24940138:chr17:41363681:41363801:120:9	4.46772	1.22369e-29	2.60177e-29	0.31301	1.01063
>hg19:chr9:123555492:123555612:120:13	-5.26858	3.70079e-37	2.18018e-36	1.11902	0.0353084
>hg19:chr12:76844638:76844758:120:3	-4.71196	3.22818e-28	5.9956e-28	0.810068	0.37815
>hg19:chr19:13171707:13171827:120:0	5.84576	2.6144e-31	6.72322e-31	0.012578	0.465443
>hg19:chr3:82035574:82035694:120:1	1.47944	9.02e-17	9.98391e-17	0.545982	1.16713
>hg19:chr16:71879750:71879870:120:14	-4.39716	7.64472e-21	9.40045e-21	1.70098	0.548562
>hg19:chr19:11200051:11200171:120:4	-6.42397	7.552e-30	1.637e-29	2.08396	0.0341754
>hg19:chr19:56110909:56111029:120:5	5.7732	1.32216e-22	1.74477e-22	0.0252955	0.952023
>hg19:chr1:11322870:11322990:120:10	1.65215	1.1599e-16	1.27938e-16	0.134567	0.407598
>hg19:chr7:150811584:150811704:120:12	-5.06434	1.8047e-25	2.76797e-25	2.4573	0.5955
>hg19:chr1:200639010:200639130:120:15	-5.54553	1.52059e-26	2.49409e-26	1.75271	0.0434042
>hg19:chr11:63604871:63604991:120:2	1.26371	2.36499e-28	4.45073e-28	0.439936	1.00499
>hg19:chr8:41009451:41009571:120:0	-3.48742	1.21969e-15	1.31741e-15	1.16473	0.74391
>hg19:chr9:135996888:135997008:120:8	3.49602	1.05091e-20	1.28421e-20	0.111924	0.351738
>hg19:chr10:118502529:118502649:120:14	-4.31965	9.50738e-38	6.18581e-37	0.403483	0.019514
>hg19:chr10:97878680:97878800:120:6	4.92581	8.78279e-27	1.45683e-26	0.193924	0.843834
>hg19:chr12:98796082:98796202:120:1	-3.57899	1.86219e-20	2.26213e-20	0.401096	0.0818065
>hg19:chr19:36103662:36103782:120:15	1.61929	5.00878e-21	6.21112e-21	0.149846	0.486588
>hg19:chr8:41649817:41649937:120:5	-3.24596	1.08556e-40	1.0914e-39	0.0939927	0.00946318
>hg19:chr1:18945183:18945303:120:2	-1.23544	1.16043e-10	1.18699e-10	6.5411	2.96345
>hg19:chr1:155177144:155177264:120:5	6.00551	4.9024e-45	9.37613e-44	0.0165743	1.14436
>hg19:chr1:156182982:156183102:120:17	-5.02057	1.07463e-43	1.60687e-42	4.05388	0.884438
>cg13427748:chr15:70767589:70767709:120:5	-2.22858	8.62142e-41	8.86282e-40	6.38495	1.5405
>hg19:chr16:10674264:10674384:120:14	-4.07681	5.32152e-35	2.29854e-34	0.617676	0.153839
>hg19:chr9:35072904:35073024:120:3	4.87467	3.34734e-37	2.00062e-36	0.5464	4.61087
>hg19:chr16:2827472:2827592:120:13	1.05878	2.06948e-09	2.10064e-09	0.86756	1.80893
>hg19:chr1:117664686:117664806:120:8	-4.1583	1.99971e-31	5.22082e-31	2.15509	0.396503
>hg19:chr5:175970341:175970461:120:19	4.13333	3.20448e-19	3.75837e-19	0.605915	1.85615
>hg19:chr16:71757209:71757329:120:10	5.554	1.4031e-28	2.67729e-28	0.0379409	1.14549
>hg19:chr5:170845769:170845889:120:11	2.70832	8.84305e-17	9.79069e-17	0.239182	0.843615
>hg19:chr1:226187331:226187451:120:4	5.30276	3.17712e-26	5.09529e-26	0.0310718	0.89307
>hg19:chr3:50654819:50654939:120:6	3.53801	3.2912e-24	4.68285e-24	0.114917	0.448581
>hg19:chr3:40351480:40351600:120:10	-2.54595	4.84535e-27	8.15892e-27	2.12972	0.790415
>hg19:chr8:145673854:145673974:120:7	6.58534	1.98839e-27	3.4499e-27	0.0207651	1.74042
>hg19:chr12:54388974:54389094:120:5	3.18357	5.05868e-30	1.11595e-29	0.290707	1.16024
>hg19:chr20:3869730:3869850:120:11	-5.23092	5.75783e-24	8.07786e-24	1.12139	0.22513
>hg19:chr9:131799027:131799147:120:10	6.72468	1.3057e-32	4.046e-32	0.00856027	0.543034
>hg19:chr17:61904656:61904776:120:6	-4.73216	1.60551e-41	1.81869e-40	1.22856	0.166178
>hg19:chr2:3606059:3606179:120:9	5.52202	2.04369e-40	1.96807e-39	0.0576914	1.7895
>hg19:chr1:115053509:115053629:120:18	1.53107	1.13225e-16	1.24988e-16	0.0460401	0.132657
>hg19:chr19:17717009:17717129:120:14	5.78754	2.66038e-29	5.4561e-29	0.0301215	1.05501
>hg19:chr19:6199229:6199349:120:11	2.63604	4.20576e-16	4.58729e-16	0.1842	0.951066
>hg19:chr19:41172317:41172437:120:2	-3.96744	6.05511e-23	8.08922e-23	1.0393	0.606862
>hg19:chr19:23432865:23432985:120:6	-6.19133	2.51652e-31	6.47961e-31	1.53701	0.0278943
>hg19:chr17:79961585:79961705:120:10	-4.01897	3.24776e-49	1.46756e-47	0.468447	0.0485645
>hg19:chr6:32095575:32095695:120:9	3.73307	1.35475e-23	1.8625e-23	0.644254	2.61641
>hg19:chr15:101142176:101142296:120:6	-5.36783	1.86318e-33	6.49269e-33	0.527464	0.367592
>hg19:chr19:3397358:3397478:120:2	4.4482	9.53591e-33	3.03731e-32	0.0582069	0.448528
>hg19:chr19:41682181:41682301:120:2	-2.93274	1.57911e-18	1.81276e-18	24.7607	5.90872
>hg19:chr17:8095600:8095720:120:1	4.77858	4.95191e-26	7.84975e-26	0.0867092	1.15941
>hg19:chr18:55711081:55711201:120:9	-6.03426	2.00964e-33	6.96765e-33	0.633007	0.0146349
>cg02185402:chr20:400301:400421:120:12	6.42257	4.20028e-47	1.19114e-45	0.0305302	2.52939
>hg19:chr1:16212735:16212855:120:3	7.31136	1.76992e-43	2.55365e-42	0.0286908	4.94257
>hg19:chr4:6675722:6675842:120:11	-5.68183	1.78705e-41	2.01325e-40	2.37768	0.341146
>hg19:chr19:11849492:11849612:120:11	3.57279	1.05061e-25	1.63331e-25	0.379227	0.769059
>hg19:chr14:23476174:23476294:120:11	6.1317	3.86041e-32	1.1171e-31	0.00734987	0.383218
>cg03758367:chr12:54867482:54867602:120:1	4.01949	3.96702e-16	4.32918e-16	0.601749	1.91545
>hg19:chr5:150169852:150169972:120:0	-4.84548	2.02893e-27	3.51283e-27	0.44906	0.0228621
>hg19:chr20:20033036:20033156:120:9	-6.37505	3.6875e-25	5.54609e-25	11.175	2.0639
>hg19:chr1:246729976:246730096:120:12	5.51494	2.40959e-35	1.08643e-34	0.00491873	0.172148
>hg19:chr12:6310141:6310261:120:8	5.40365	2.09082e-39	1.71949e-38	0.0269361	1.4279
>hg19:chr17:49199271:49199391:120:9	-5.63377	1.24098e-44	2.17145e-43	3.60785	0.32486
>hg19:chr3:14989461:14989581:120:19	-4.85298	1.5156e-37	9.58789e-37	1.73534	0.0549143
>hg19:chr16:90014648:90014768:120:8	4.54792	2.3622e-23	3.21528e-23	0.157632	2.77042
>hg19:chr4:41216896:41217016:120:1	7.49862	1.8224e-42	2.32004e-41	0.12009	0.653877
>hg19:chr10:72977975:72978095:120:0	3.6926	2.88969e-20	3.48867e-20	0.1973	1.08805
>hg19:chr1:161582554:161582674:120:12	3.25446	1.85351e-28	3.51065e-28	0.587004	2.63859
>hg19:chr19:53935492:53935612:120:5	5.20269	2.43317e-34	9.72321e-34	0.131733	2.45325
>hg19:chr14:95623652:95623772:120:18	2.33876	8.94865e-12	9.23615e-12	0.580531	1.559
>hg19:chr4:776100:776220:120:7	6.54197	2.68351e-38	1.85512e-37	0.0076769	0.476502
>hg19:chr8:110619526:110619646:120:1	-3.67502	7.20985e-29	1.41783e-28	0.658566	0.185417
>hg19:chr9:137305854:137305974:120:8	-1.08232	4.77517e-13	4.98869e-13	6.40121	3.47742
>hg19:chr1:161509866:161509986:120:6	6.30918	2.54083e-33	8.69208e-33	0.0293263	1.6003
>hg19:chr4:85419899:85420019:120:14	6.77647	1.15071e-38	8.52566e-38	0.00556851	0.421775
>hg19:chr18:21977420:21977540:120:17	6.40234	2.75676e-34	1.08998e-33	0.0259772	1.41332
>hg19:chr20:48729419:48729539:120:14	5.30757	2.90605e-28	5.42427e-28	0.138219	3.9154
>hg19:chr17:63738994:63739114:120:2	-4.25365	4.41666e-25	6.6017e-25	1.52704	0.485895
>hg19:chr10:15001611:15001731:120:7	-1.84596	1.24273e-30	2.94191e-30	2.03794	0.582591
>hg19:chr1:51086736:51086856:120:0	-6.24209	1.04948e-26	1.73172e-26	1.53364	0.0262645
>hg19:chr4:8442494:8442614:120:10	-3.53517	6.4052e-19	7.43806e-19	0.679573	0.0813799
>hg19:chr1:65886414:65886534:120:14	5.03987	2.4977e-25	3.79548e-25	0.188794	0.557178
>hg19:chr10:6317274:6317394:120:5	1.80284	4.08587e-24	5.7855e-24	0.706915	2.14444
>hg19:chr6:27585019:27585139:120:6	-5.27351	8.19769e-31	1.99225e-30	3.59969	0.0843551
>hg19:chrX:53292726:53292846:120:1	2.89197	5.10106e-18	5.77839e-18	0.471586	0.979909
>hg19:chr12:57984911:57985031:120:18	-1.70656	2.86059e-26	4.60201e-26	5.14421	1.73143
>hg19:chr1:161697146:161697266:120:16	2.79759	1.19233e-16	1.31444e-16	0.391531	2.78872
>hg19:chr19:632903:633023:120:13	-5.73424	1.7939e-29	3.73683e-29	0.833221	0.0245483
>hg19:chr11:65101339:65101459:120:4	-6.53084	7.14933e-44	1.09694e-42	2.10735	0.0205914
>hg19:chr3:128840861:128840981:120:11	4.0478	5.06567e-23	6.80054e-23	0.230117	0.928049
>hg19:chr11:72433480:72433600:120:2	6.68655	4.23772e-36	2.11732e-35	0.020101	1.72334
>cg23961842:chr6:85483740:85483860:120:7	4.25858	1.0249e-22	1.35772e-22	0.323241	1.93992
>hg19:chr19:872658:872778:120:5	-6.61137	5.46129e-36	2.67025e-35	0.798079	0.0114656
>hg19:chr4:187112719:187112839:120:19	-3.64919	6.21356e-20	7.42954e-20	4.67673	2.30795
>hg19:chr1:40997226:40997346:120:8	-3.64788	6.50099e-19	7.54504e-19	3.01458	1.33845
>hg19:chr21:38639844:38639964:120:10	-5.50702	7.35179e-57	4.31865e-54	1.85365	0.0277034
>hg19:chr6:52930078:52930198:120:13	3.3199	7.15042e-24	9.9805e-24	0.182731	0.711854
>cg19694200:chr20:55204291:55204411:120:14	6.01852	1.65969e-46	4.16136e-45	0.00992752	0.656735
>hg19:chr17:21305344:21305464:120:5	4.12426	7.62921e-26	1.19419e-25	0.194793	0.52179
>hg19:chr9:35111795:35111915:120:6	-3.26252	6.54985e-14	6.92364e-14	1.65606	0.765801
>hg19:chr19:5292917:5293037:120:9	2.94401	9.54553e-25	1.39436e-24	0.33431	0.87171
>hg19:chr12:13332632:13332752:120:5	6.62867	4.08278e-49	1.786e-47	0.00998903	1.25508
>hg19:chr17:72772238:72772358:120:7	4.524	1.38293e-39	1.17492e-38	0.0707885	0.499801
>hg19:chr16:25118237:25118357:120:12	6.08067	1.94217e-30	4.47908e-30	0.0588407	2.67237
>cg11596902:chr11:123324774:123324894:120:2	-6.86795	3.86797e-35	1.69745e-34	5.4794	0.0651562
>hg19:chr1:249167658:249167778:120:6	6.52878	6.30231e-34	2.31592e-33	0.0125746	0.819949
>hg19:chrX:53711287:53711407:120:8	-5.53874	1.41055e-32	4.34145e-32	0.689457	0.022978
>hg19:chr10:64576304:64576424:120:14	5.12342	1.25339e-30	2.96545e-30	0.0220818	0.575442
>hg19:chr1:222131574:222131694:120:0	5.72667	2.29848e-28	4.3297e-28	0.0344571	1.31165
>hg19:chr16:58426660:58426780:120:14	5.26158	9.70415e-29	1.87869e-28	0.0249762	0.682423
>hg19:chr2:112811976:112812096:120:6	6.97059	1.02374e-31	2.77312e-31	0.154574	0.816571
>hg19:chr1:19253475:19253595:120:2	6.07278	1.04078e-28	2.00547e-28	0.00606244	0.256583
>hg19:chr9:135230524:135230644:120:16	-4.08768	3.14524e-44	5.09181e-43	3.91932	0.533971
>hg19:chr16:67875953:67876073:120:14	-4.35566	1.05738e-37	6.81499e-37	0.61968	0.0248483
>hg19:chr7:137567235:137567355:120:4	-4.13966	1.50673e-22	1.98389e-22	0.66069	0.168733
>hg19:chr17:27070721:27070841:120:13	6.17654	2.15981e-32	6.46372e-32	0.0197396	1.04401
>hg19:chr1:62587781:62587901:120:3	6.61434	4.65437e-32	1.32908e-31	0.0786781	5.59028
>hg19:chr16:30934505:30934625:120:7	5.42378	3.56719e-28	6.59841e-28	0.0235287	0.741616
>hg19:chr8:124429126:124429246:120:14	6.5077	1.90432e-53	2.70019e-51	0.00329846	0.341596
>hg19:chr15:64679898:64680018:120:11	5.8736	1.28771e-27	2.27159e-27	0.023939	0.92258
>hg19:chr3:184032616:184032736:120:15	-4.86495	1.90361e-31	4.98576e-31	4.9701	1.94038
>hg19:chr10:5855441:5855561:120:13	-5.29171	3.85219e-43	5.38782e-42	0.735317	0.0174566
>cg26631454:chr13:114065609:114065729:120:4	3.64219	8.36153e-29	1.63338e-28	0.297434	0.748411
>hg19:chr19:11804876:11804996:120:2	1.3908	2.05289e-15	2.21097e-15	0.294096	0.758687
>hg19:chr22:41252723:41252843:120:6	5.67579	6.47554e-30	1.4156e-29	0.149281	0.406538
>hg19:chr10:127568162:127568282:120:2	-1.28721	4.52524e-19	5.27881e-19	4.59622	1.95838
>hg19:chr22:30819604:30819724:120:8	-5.31871	5.11004e-46	1.14822e-44	1.10601	0.0254686
>hg19:chrX:48754962:48755082:120:13	4.95863	5.55062e-46	1.23374e-44	0.00709339	0.239217
>hg19:chr1:25573728:25573848:120:10	-2.45291	1.61608e-16	1.77921e-16	0.315164	0.10806
>hg19:chr11:64002328:64002448:120:16	-4.64931	1.20584e-27	2.13174e-27	1.07085	0.166925
>hg19:chr1:38273832:38273952:120:14	-1.4834	6.3554e-28	1.1543e-27	6.81064	3.21065
>hg19:chr4:187853822:187853942:120:0	4.23968	2.26364e-23	3.08522e-23	0.237064	2.50671
>hg19:chr12:56498216:56498336:120:8	3.77228	4.00363e-22	5.17865e-22	0.215419	0.693342
>hg19:chr17:74181731:74181851:120:12	6.12384	5.58163e-31	1.37683e-30	0.0642673	0.478868
>hg19:chr8:11142093:11142213:120:10	-5.01324	9.30318e-32	2.5351e-31	0.488252	0.0982251
>hg19:chr14:23531358:23531478:120:3	4.59739	3.15479e-30	7.13558e-30	0.933884	1.85337
>hg19:chr16:1832936:1833056:120:14	6.4095	4.86457e-33	1.59905e-32	0.0160988	0.972213
>hg19:chr22:19419532:19419652:120:17	-6.7342	1.10121e-37	7.07528e-37	1.06164	0.0155363
>hg19:chr1:28672563:28672683:120:4	-2.3092	2.65786e-21	3.33001e-21	0.14869	0.0292393
>hg19:chr6:43395408:43395528:120:6	-6.34171	1.03236e-33	3.70426e-33	1.09622	0.0169644
>cg07567326:chr14:20937047:20937167:120:4	-1.08738	1.85737e-16	2.04048e-16	1.57777	0.868483
>hg19:chr3:63848976:63849096:120:6	3.37068	8.53185e-22	1.08852e-21	0.98135	1.80081
>hg19:chr6:30457516:30457636:120:16	-3.37225	1.33759e-18	1.53894e-18	0.441501	0.239573
>hg19:chr3:118960389:118960509:120:1	-6.46507	1.99228e-50	1.24125e-48	6.60417	0.0718125
>hg19:chr12:133758327:133758447:120:4	6.49474	7.78236e-32	2.13625e-31	0.0160069	1.33482
>hg19:chr2:202315978:202316098:120:10	6.78738	5.07649e-31	1.26054e-30	0.0162077	1.44366
>hg19:chr11:33183094:33183214:120:10	5.31042	1.80618e-33	6.30476e-33	0.0115307	0.330719
>hg19:chrX:69353497:69353617:120:7	6.39702	1.92982e-29	4.01386e-29	0.636364	2.56359
>hg19:chr5:104728268:104728388:120:3	6.59713	9.08771e-31	2.19686e-30	0.274707	1.34116
>hg19:chr11:64610560:64610680:120:1	-6.74268	4.29203e-36	2.13925e-35	0.861326	0.0110402
>cg13702185:chr4:3438519:3438639:120:6	4.34684	4.14762e-34	1.58357e-33	0.140717	0.812109
>hg19:chr19:917393:917513:120:14	-5.47375	1.4438e-31	3.84016e-31	1.214	0.0360533
>cg14179401:chr17:46550047:46550167:120:2	-2.09144	9.84081e-42	1.15615e-40	67.812	15.8586
>hg19:chr4:17616142:17616262:120:10	-5.61252	7.40513e-41	7.65073e-40	5.96076	0.654647
>cg01845036:chr5:141852017:141852137:120:2	-4.47104	2.25628e-38	1.59139e-37	6.77839	0.847094
>hg19:chr11:809380:809500:120:11	4.17585	1.13108e-25	1.75641e-25	0.175425	1.13763
>hg19:chr2:26567597:26567717:120:5	-3.83775	5.57023e-40	5.05293e-39	4.32317	0.606981
>hg19:chr12:119592230:119592350:120:3	-3.38393	1.24352e-13	1.30943e-13	0.791428	0.0869191
>hg19:chr19:11071452:11071572:120:23	1.42007	2.65561e-15	2.85487e-15	0.0267144	0.0705773
>hg19:chr17:27507545:27507665:120:7	-4.76354	2.29857e-28	4.3297e-28	0.604327	0.0292382
>hg19:chr1:156631166:156631286:120:3	-1.13747	1.1103e-24	1.61498e-24	2.54817	1.09469
>hg19:chr3:169976394:169976514:120:1	1.52532	3.30313e-20	3.98196e-20	1.26507	2.71703
>hg19:chr2:160143569:160143689:120:5	1.37112	6.32896e-13	6.59855e-13	0.373621	0.65744
>hg19:chr8:142163940:142164060:120:0	5.92784	9.26124e-31	2.23487e-30	0.0184135	0.691012
>hg19:chr1:170501218:170501338:120:9	-3.52252	1.91497e-33	6.66189e-33	0.517546	0.158802
>hg19:chr12:115122243:115122363:120:9	-3.48273	1.20423e-19	1.42992e-19	0.103163	0.0137915
>hg19:chr18:9136522:9136642:120:15	-5.40177	2.39538e-29	4.93478e-29	8.24948	0.272028
>cg09820729:chr1:12039652:12039772:120:6	2.68404	9.59144e-26	1.49507e-25	0.156181	0.345768
>hg19:chr18:46449389:46449509:120:2	-1.45736	1.30198e-14	1.38375e-14	5.72979	2.393
>hg19:chr19:16296206:16296326:120:4	-1.46941	1.93029e-12	2.0054e-12	1.78398	1.11234
>hg19:chr2:26467722:26467842:120:7	2.81535	4.05908e-28	7.47802e-28	0.163366	0.850636
>hg19:chr19:46389000:46389120:120:23	5.25905	1.3124e-35	6.09785e-35	0.204904	4.71517
>hg19:chr19:54713134:54713254:120:5	6.20353	7.70406e-44	1.17766e-42	0.00769604	0.683178
>hg19:chr11:63997944:63998064:120:10	-1.61124	1.36825e-20	1.66902e-20	1.36742	0.629137
>hg19:chr9:104296102:104296222:120:8	-2.2132	1.33773e-30	3.14869e-30	3.80369	0.846878
>cg03978675:chr1:16679440:16679560:120:5	5.12832	6.48991e-41	6.72204e-40	0.105637	0.837729
>hg19:chr12:65950685:65950805:120:9	-5.3416	2.31668e-44	3.8412e-43	1.53028	0.235062
>hg19:chr1:6532600:6532720:120:5	6.11937	1.49201e-27	2.61514e-27	0.668136	1.16014
>hg19:chr11:57405745:57405865:120:3	-5.54638	8.54769e-28	1.53418e-27	2.70089	0.0733708
>hg19:chr3:188017106:188017226:120:5	-2.36005	4.11095e-31	1.03516e-30	2.42377	0.936624
>hg19:chr15:49447447:49447567:120:8	6.44003	5.68275e-48	1.77026e-46	0.00532147	0.538395
>hg19:chr7:73214235:73214355:120:2	-4.08366	2.63916e-19	3.1033e-19	3.86263	0.291865
>hg19:chrX:24043109:24043229:120:13	-4.31908	1.1474e-27	2.03455e-27	1.61556	0.0545164
>hg19:chr19:48949057:48949177:120:10	-5.58752	2.30894e-26	3.74531e-26	0.456409	0.0128977
>hg19:chr6:71108844:71108964:120:3	-4.77872	7.02027e-33	2.27123e-32	1.83592	0.361941
>hg19:chr2:234335350:234335470:120:3	1.03015	1.08356e-15	1.17222e-15	9.84396	15.5638
>hg19:chr22:50913673:50913793:120:8	4.80516	2.85175e-26	4.58959e-26	0.493985	2.30823
>hg19:chr4:25915980:25916100:120:5	-5.85038	4.62047e-33	1.52361e-32	1.27858	0.0342617
>hg19:chr17:8192002:8192122:120:6	6.4385	7.83116e-30	1.69305e-29	0.0350519	1.91895
>hg19:chr16:4166926:4167046:120:8	5.82777	7.37862e-30	1.60026e-29	0.0146401	0.599098
[truncated: 3,261 more rows]

## Sheet: HEK293T
Table S4. Methyl-STARR-seq results of 4 cell lines
[truncated: 2,549 more rows]
