# Supplementary material for: Systematic analysis of functional genetic and epigenetic variants in colorectal cancer
Source: Sci Adv. 2026 Feb 20;12(8):eaeb2473. doi: 10.1126/sciadv.aeb2473 (PMC12922747; doi:10.1126/sciadv.aeb2473)
Supplement: Supplementary file 3 — Tables S1 to S18 [file sciadv.aeb2473_tables_s1_to_s18.zip › Supplementary Tables/Table S18.xlsx]

## Sheet: Sheet1
Table S18. qPCR primer sequences
qPCR primer sequences and amplicon fragment lengths for each gene and target gene
Gene	Forward (5'-3')	Reverse (5'-3')	Amplicon length (bp)
TP53	GAGGTTGGCTCTGACTGTACC	TCCGTCCCAGTAGATTACCAC	133
TAF4	CTGCCACGGAAACTATGGAAA	CCATCCAGTAAATTCTGCACGAG	136
LINC00659	GGTTGTGCACACAAAGGAAGG	GACAGATGGGCGAGCATAGA	156
SIX1	CTGCCGTCGTTTGGCTTTAC	GCTCTCGTTCTTGTGCAGGT	135
SIX2	AAGGCACACTACATCGAGGC	CACGCTGCGACTCTTTTCC	150
GFI1	CCGCGCTCATTTCTCGTCA	ACGGAGGGAATAGTCTGGTCC	81
LRRC61	GTCTCCAACAATCGGCTGAC	CGTCGATGACTTTCAGGCCAG	241
JUN	TCCAAGTGCCGAAAAAGGAAG	CGAGTTCTGAGCTTTCAAGGT	78
JUND	TCATCATCCAGTCCAACGGG	TTCTGCTTGTGTAAATCCTCCAG	136
RUNX2	CCGCCTCAGTGATTTAGGGC	GGGTCTGTAATCTGACTCTGTCC	132
GAPDH	CTGGGCTACACTGAGCACC	AAGTGGTCGTTGAGGGCAATG	101
ChIP-qPCR
Target	Forward (5'-3')	Reverse (5'-3')	Amplicon length (bp)
rs67941642-ChIPQ	AGGCTCTCCTGATGGAGCGAC	CAAGGGAAACCTCTGCAACCTAAAT	156
rs6061231-ChIPQ	TGAGCCTGAAGGAGGGGCTG	CTGGATTTGGGGCTGTTGAC	136
rs1962004-ChIPQ	TAGGAGGAACGTACCAACTGCG	GCCTGGCCAAAGGCCGTAGT	123
