# Supplementary material for: Systematic analysis of functional genetic and epigenetic variants in colorectal cancer
Source: Sci Adv. 2026 Feb 20;12(8):eaeb2473. doi: 10.1126/sciadv.aeb2473 (PMC12922747; doi:10.1126/sciadv.aeb2473)
Supplement: Supplementary file 3 — Tables S1 to S18 [file sciadv.aeb2473_tables_s1_to_s18.zip › Supplementary Tables/Table S17.xlsx]

## Sheet: Sheet1
Table S17. siRNA and shRNA sequences
Sequence information of siRNA/shRNA targeting silencing-related genes
Target	sense (5'-3')	antisense (5'-3')
si-LRRC61#2	GCUACAGGCGAGAAAGGUAtt	UACCUUUCUCGCCUGUAGCct
si-LRRC61#3	GAGUCCAUCCUGCUACUGAtt	UCAGUAGCAGGAUGGACUCca
si-JUN#2	CCAAGUGCCGAAAAAGGAAtt	UUCCUUUUUCGGCACUUGGag
si-JUN#3	GGAUCAAGGCGGAGAGGAAtt	UUCCUCUCCGCCUUGAUCCgc
si-JUND#2	GUUUCUACUCGGGAACAAAtt	UUUGUUCCCGAGUAGAAACat
si-JUND#3	UCCACAUUCCUGUUUGUAAtt	UUACAAACAGGAAUGUGGAct
si-RUNX2#1	CUUGAUGACUCUAAACCUAtt	UAGGUUUAGAGUCAUCAAGct
si-RUNX2#2	CCAAAUUUGCCUAACCAGAtt	UCUGGUUAGGCAAAUUUGGat
si-TAF4#2	GGUUAUACCGAGAACUUAAtt	UUAAGUUCUCGGUAUAACCtg
si-TAF4#3	CAACUACCAUAAUUAAGCAtt	UGCUUAAUUAUGGUAGUUGgg
si-GFI1#1	GAACGGAGCUUUGACUGUAtt	UACAGUCAAAGCUCCGUUCct
si-GFI1#2	GCCUCGGAGAAGUCAAUGUtt	ACAUUGACUUCUCCGAGGCtg
si-p53#1	GUAAUCUACUGGGACGGAAtt	UUCCGUCCCAGUAGAUUACca
si-p53#2	GAAAUUUGCGUGUGGAGUAtt	UACUCCACACGCAAAUUUCct
shTAF4#2	CCGGGGTTATACCGAGAACTTAACTCGAGTTAAGTTCTCGGTATAACCTTTTTG	AATTCAAAAAGGTTATACCGAGAACTTAACTCGAGTTAAGTTCTCGGTATAACC
shTAF4#3	CCGGCAACTACCATAATTAAGCACTCGAGTGCTTAATTATGGTAGTTGTTTTTG	AATTCAAAAACAACTACCATAATTAAGCACTCGAGTGCTTAATTATGGTAGTTG
shLRRC61#2	CCGGGCTACAGGCGAGAAAGGTATTCTCGAGAATACCTTTCTCGCCTGTAGCTTTTTG	AATTCAAAAAGCTACAGGCGAGAAAGGTATTCTCGAGAATACCTTTCTCGCCTGTAGC
shLRRC61#3	CCGGGAGTCCATCCTGCTACTGATTCTCGAGAATCAGTAGCAGGATGGACTCTTTTTG	AATTCAAAAAGAGTCCATCCTGCTACTGATTCTCGAGAATCAGTAGCAGGATGGACTC
