# Supplementary material for: Systematic analysis of functional genetic and epigenetic variants in colorectal cancer
Source: Sci Adv. 2026 Feb 20;12(8):eaeb2473. doi: 10.1126/sciadv.aeb2473 (PMC12922747; doi:10.1126/sciadv.aeb2473)
Supplement: Supplementary file 3 — Tables S1 to S18 [file sciadv.aeb2473_tables_s1_to_s18.zip › Supplementary Tables/Table S16.xlsx]

## Sheet: Sheet1
Table S16. sgRNA and ssODN sequences
Sequence information of sgRNA and ssODN for CRISPR/Cas9 gene editing experiments
Sequence name	Sequence(5'-3')
rs67941642-HDR-C-F	caccGGTCTGCGATTTTGTACAGA
rs67941642-HDR-C-R	aaacTCTGTACAAAATCGCAGACC
rs67941642-HDR-T-F	caccGGTCTGTGATTTTGTACAGA
rs67941642-HDR-T-R	aaacTCTGTACAAAATCACAGACC
rs67941642-ssODN99-C	CAGACGGCTTCCCTCGGGAGGACACTCCCCTCTCTGTTTTGGGGGTCTGCGATTTTGTACAGAAGGTTTTCTTAAAGAAGTGCTCATCCAGATTTCGTG
rs67941642-ssODN99-T	CAGACGGCTTCCCTCGGGAGGACACTCCCCTCTCTGTTTTGGGGGTCTGTGATTTTGTACAGAAGGTTTTCTTAAAGAAGTGCTCATCCAGATTTCGTG
rs6061231-HDR-C-F	caccGTTGTGCACAGATACCTGCCC
rs6061231-HDR-C-R	aaacGGGCAGGTATCTGTGCACAAC
rs6061231-HDR-A-F	caccGTTGTGCACAGATACCTGACC
rs6061231-HDR-A-R	aaacGGTCAGGTATCTGTGCACAAC
rs6061231-ssODN99-C	GAAGGAGGGGCTGGAGAGCAGAGCCAGGGCTGTTGTGCACAGATACCTGCCCAGGCATCCTGAATAGGGGCCCGTGTGAGATTGGGGTGGCTATAGTGT
rs6061231-ssODN99-A	GAAGGAGGGGCTGGAGAGCAGAGCCAGGGCTGTTGTGCACAGATACCTGACCAGGCATCCTGAATAGGGGCCCGTGTGAGATTGGGGTGGCTATAGTGT
rs1962004-HDR-G-F	caccGAAGTAACCCCTGGCGCATCC
rs1962004-HDR-G-R	aaacGGATGCGCCAGGGGTTACTTC
rs1962004-HDR-A-F	caccGAAGTAACCCCTGACGCATCC
rs1962004-HDR-A-R	aaacGGATGCGTCAGGGGTTACTTC
rs1962004-ssODN99-G	GGGTGCGCGCGAAGACCCCCGCAGGCTGCGCTTCCGGAAGTAACCCCTGGCGCATCCCGGAATCCAGAGCGCCCACTACGGCCTTTGGCCAGGCCCCCT
rs1962004-ssODN99-A	GGGTGCGCGCGAAGACCCCCGCAGGCTGCGCTTCCGGAAGTAACCCCTGACGCATCCCGGAATCCAGAGCGCCCACTACGGCCTTTGGCCAGGCCCCCT
rs6061231-enKO-F	caccGAACATGTTTACCTGCCTGTG
rs6061231-enKO-R	aaacCACAGGCAGGTAAACATGTTC
rs6061231-enKO89-F	caccGTAGCCACCCCAATCTCACAC
rs6061231-enKO89-R	aaacGTGTGAGATTGGGGTGGCTAC
rs6061231-enKO183-F	caccGAATAACGATGACAATGATGG
rs6061231-enKO183-R	aaacCCATCATTGTCATCGTTATTC
rs1962004-enKO104-F1	caccGAACGTACCAACTGCGAGGCG
rs1962004-enKO104-R1	aaacCGCCTCGCAGTTGGTACGTTC
rs1962004-enKO104-F2	caccGCTCCCGGAACGCGCCCAGG
rs1962004-enKO104-R2	aaacCCTGGGCGCGTTCCGGGAGC
dCas9-DNMT3A-gRNA-F1	caccGTCCTCAAATTCCAGGCTTGT
dCas9-DNMT3A-gRNA-R1	aaacACAAGCCTGGAATTTGAGGAC
dCas9-DNMT3A-gRNA-F2	caccGTCCTACAAGCCTGGAATTTG
dCas9-DNMT3A-gRNA-R2	aaacCAAATTCCAGGCTTGTAGGAC
dCas9-DNMT3A-gRNA-F3	caccGTGCCTCTTTCTCTTGCTCTG
dCas9-DNMT3A-gRNA-R3	aaacCAGAGCAAGAGAAAGAGGCAC
