# Supplementary material for: Systematic analysis of functional genetic and epigenetic variants in colorectal cancer
Source: Sci Adv. 2026 Feb 20;12(8):eaeb2473. doi: 10.1126/sciadv.aeb2473 (PMC12922747; doi:10.1126/sciadv.aeb2473)
Supplement: Supplementary file 3 — Tables S1 to S18 [file sciadv.aeb2473_tables_s1_to_s18.zip › Supplementary Tables/Table S15.xlsx]

## Sheet: Sheet1
Table S15. PCR and sequencing primers for genotyping
PCR and sequencing primers and amplicon fragment lengths for genotyping
Gene	Forward (5'-3')	Reverse (5'-3')	Amplicon length (bp)
rs6061231_Genotyping_PCR	CTGGCCTGGAAGGAGGATTTCC	CTTCACTATCACCGTCATATCCACC	498
rs67941642_Genotyping_PCR	AACTTACTGTACAGACAGCGGGT	CTAAATCTCCTGAGCCCACGAAA	315
rs1962004_Genotyping_PCR	TCTAAGGCCGCACCGATAAACGATTA	GTGCCCACCACCCAACTTGTT	305
rs6061231_seqPrimers	AGGCTCTCCTGATGGAGCGAC
rs67941642_seqPrimers	TGAGCCTGAAGGAGGGGCTG
rs1962004_seqPrimers	TAGGAGGAACGTACCAACTGCG
