# Supplementary material for: Systematic analysis of functional genetic and epigenetic variants in colorectal cancer
Source: Sci Adv. 2026 Feb 20;12(8):eaeb2473. doi: 10.1126/sciadv.aeb2473 (PMC12922747; doi:10.1126/sciadv.aeb2473)
Supplement: Supplementary file 3 — Tables S1 to S18 [file sciadv.aeb2473_tables_s1_to_s18.zip › Supplementary Tables/Table S13.xlsx]

## Sheet: Sheet1
Table S13. The cloning primers as well as the sequences of detected variant sites
The cloning primers as well as the sequences of detected variant sites
Cloning Primers	Sequence (5'to3')
pGL4.23-clone-F	GGCCTAACTGGCCGGTACC
pGL4.23-clone-R	GGCCAGATCTTGATATCCTCGAG
pCpG-free-lucia-clone-F	CCTGCAGGGCCCACCTAGGATGCATAGTACTAGGA
pCpG-free-lucia-clone-R	ATCTTATCATGTCTGGCCAGCTAGCTATCATCTGTCC
Test locus	Sequence (5'to3')
rs2848677-G	GgcctaactggccggtaccAGGATAAAACCCAAAGTCCTCTCCCTGACTGGGTACTGGCCTATCCCTGTGACATCATCGTCACTGATTCACCACCGCATGGCCTGGGCGTTCCTTTTGCAGGGCTCTGCCTGACTGGCTctcgaggatatcaagatctggcc
rs2848677-A	GgcctaactggccggtaccAGGATAAAACCCAAAGTCCTCTCCCTGACTGGGTACTGGCCTATCCCTGTGACATCATCATCACTGATTCACCACCGCATGGCCTGGGCGTTCCTTTTGCAGGGCTCTGCCTGACTGGCTctcgaggatatcaagatctggcc
rs2426682-T	GgcctaactggccggtaccGCAGAAACCGAGGCAAGATCCTGCAACAAATATTTACAGAAGGTGTCTGCATGCCAGCCTTATTCTGAGTTCTGAGGACACCGCAGTGAGGGAGGCAGAGTACTAGCAAACAAGGTCATGctcgaggatatcaagatctggcc
rs2426682-A	GgcctaactggccggtaccGCAGAAACCGAGGCAAGATCCTGCAACAAATATTTACAGAAGGTGTCTGCATGCCAGCCATATTCTGAGTTCTGAGGACACCGCAGTGAGGGAGGCAGAGTACTAGCAAACAAGGTCATGctcgaggatatcaagatctggcc
rs12195503-G	GgcctaactggccggtaccATTGGCTCCCAGGCGGGTGAGCACGTGTCTGGCTTTTGCCACAGATGACCCAAGAGAGAGTCAGCTGTTTTATGGAAATCCCCCACAAGTTAGAGGATCGCTGCCGGAACTGAAGAAGTTctcgaggatatcaagatctggcc
rs12195503-T	GgcctaactggccggtaccATTGGCTCCCAGGCGGGTGAGCACGTGTCTGGCTTTTGCCACAGATGACCCAAGAGAGATTCAGCTGTTTTATGGAAATCCCCCACAAGTTAGAGGATCGCTGCCGGAACTGAAGAAGTTctcgaggatatcaagatctggcc
rs62156576-C	GgcctaactggccggtaccGTTACTAACTGGCGCGATCCACAGCGCCTCCTCTCCCGGCGTCTTCCTCTCTTTCATTCCAAACAACGATTTAATTTCCTTGTTAAGAAGCCATTTAGCCAACAGTAAGAAGTACACGTCctcgaggatatcaagatctggcc
rs62156576-T	GgcctaactggccggtaccGTTACTAACTGGCGCGATCCACAGCGCCTCCTCTCCCGGCGTCTTCCTCTCTTTCATTCTAAACAACGATTTAATTTCCTTGTTAAGAAGCCATTTAGCCAACAGTAAGAAGTACACGTCctcgaggatatcaagatctggcc
rs4452060-A	GgcctaactggccggtaccCTCCTGGCCCTGGACGAACTTGGGCCCAGACTGGCGCTCCGTGGCACCCCCTCCCCCGGACTCCCGCTTCGCGCCCTCATCCCGCCCCCCGGCGCGGCCTCACCAGCTCCCCCTGGGCAGctcgaggatatcaagatctggcc
rs4452060-C	GgcctaactggccggtaccCTCCTGGCCCTGGACGAACTTGGGCCCAGACTGGCGCTCCGTGGCACCCCCTCCCCCGGCCTCCCGCTTCGCGCCCTCATCCCGCCCCCCGGCGCGGCCTCACCAGCTCCCCCTGGGCAGctcgaggatatcaagatctggcc
rs9532985-A	GgcctaactggccggtaccATCCATGGGGCTAAATGTCAAAATTTGTTCCAGGAAATTCAGTGCTTCGCGACTAATTCATGGAAGTAGCTGAGTTAAAGGTTTGTGTGGCTCAGTCATGTGATTTCTAATGTAAACTGGctcgaggatatcaagatctggcc
rs9532985-C	GgcctaactggccggtaccATCCATGGGGCTAAATGTCAAAATTTGTTCCAGGAAATTCAGTGCTTCGCGACTAATTCCTGGAAGTAGCTGAGTTAAAGGTTTGTGTGGCTCAGTCATGTGATTTCTAATGTAAACTGGctcgaggatatcaagatctggcc
rs62204888-G	GgcctaactggccggtaccTTGGGGGCTGTCCCATGCATTGCAGGACTTGTTTAGCAGTGTCCCTGGCCTCACTACCCGCTAGATGCCAGTAGCACCTCCTTCCCTGAGTTGTGACAGCCACACATATCTCCAGACGTTctcgaggatatcaagatctggcc
rs62204888-A	GgcctaactggccggtaccTTGGGGGCTGTCCCATGCATTGCAGGACTTGTTTAGCAGTGTCCCTGGCCTCACTACCCACTAGATGCCAGTAGCACCTCCTTCCCTGAGTTGTGACAGCCACACATATCTCCAGACGTTctcgaggatatcaagatctggcc
rs2427305-C	GgcctaactggccggtaccGTCAATGGGATGATAACTGCCCTTCCCGCAGGCTGCCATGGGGTCTCTGCGTGGCCCCACCAGGTGCCAGGCTGCTGGTCAGGACCCCTCGTGGGCCTCCCAGGAGGTGGCTCCTCTCAGctcgaggatatcaagatctggcc
rs2427305-G	GgcctaactggccggtaccGTCAATGGGATGATAACTGCCCTTCCCGCAGGCTGCCATGGGGTCTCTGCGTGGCCCCAGCAGGTGCCAGGCTGCTGGTCAGGACCCCTCGTGGGCCTCCCAGGAGGTGGCTCCTCTCAGctcgaggatatcaagatctggcc
rs13345828-G	GgcctaactggccggtaccATCCACCACCTTCCCTTACCCTCCCACAGTGTAGCGTCTTCCTCCTCCTTTCCTCCCCTGGAACACGCCGTCATCCATGACACTGCCTAAGGGCCTTTGTGTTTGCTGTACCTCCCTTTCctcgaggatatcaagatctggcc
rs13345828-T	GgcctaactggccggtaccATCCACCACCTTCCCTTACCCTCCCACAGTGTAGCGTCTTCCTCCTCCTTTCCTCCCCTTGAACACGCCGTCATCCATGACACTGCCTAAGGGCCTTTGTGTTTGCTGTACCTCCCTTTCctcgaggatatcaagatctggcc
rs6510337-T	GgcctaactggccggtaccGTGTCACGGGACGCTGGTACCTGAGCCAAAGGAGGAAGTGTTGATCAGGCTAAAGCCAATGCCCAGTAGCATCAGGTGGTGTCGTGGCAACCATCCAAATGGCCCCAGGAAACAAGGGACctcgaggatatcaagatctggcc
rs6510337-C	GgcctaactggccggtaccGTGTCACGGGACGCTGGTACCTGAGCCAAAGGAGGAAGTGTTGATCAGGCTAAAGCCAACGCCCAGTAGCATCAGGTGGTGTCGTGGCAACCATCCAAATGGCCCCAGGAAACAAGGGACctcgaggatatcaagatctggcc
rs4811033-C	GgcctaactggccggtaccATTGTGGCACTGCTGGCAGGGTGGCCCTGGCATTGTAGGTGTTCACTGAGTGGCACTTTCTTTTTTCCACCCTGCCTAATCTTCATGACGTCCTTGCTGTGGAGCAGGGATCTGTGTTCCctcgaggatatcaagatctggcc
rs4811033-T	GgcctaactggccggtaccATTGTGGCACTGCTGGCAGGGTGGCCCTGGCATTGTAGGTGTTCACTGAGTGGCACTTTTTTTTTTCCACCCTGCCTAATCTTCATGACGTCCTTGCTGTGGAGCAGGGATCTGTGTTCCctcgaggatatcaagatctggcc
rs35069703-G	GgcctaactggccggtaccCAATACCCCCGCCTTGGCCTCCCAAAGTGCTAGGATTACAGGTCTGAGCCACCATGCCCGGCCAGGCCAGGCATTTTCTAGAGAAGGAATCCTGAGGGCTCATTTTCACATCTCCTTCATctcgaggatatcaagatctggcc
rs35069703-A	GgcctaactggccggtaccCAATACCCCCGCCTTGGCCTCCCAAAGTGCTAGGATTACAGGTCTGAGCCACCATGCCCAGCCAGGCCAGGCATTTTCTAGAGAAGGAATCCTGAGGGCTCATTTTCACATCTCCTTCATctcgaggatatcaagatctggcc
rs16260-C	GgcctaactggccggtaccCAGAACCGTGCAGGTCCCATAACCCACCTAGACCCTAGCAACTCCAGGCTAGAGGGTCACCGCGTCTATGCGAGGCCGGGTGGGCGGGCCGTCAGCTCCGCCCTGGGGAGGGGTCCGCGCctcgaggatatcaagatctggcc
rs16260-A	GgcctaactggccggtaccCAGAACCGTGCAGGTCCCATAACCCACCTAGACCCTAGCAACTCCAGGCTAGAGGGTCAACGCGTCTATGCGAGGCCGGGTGGGCGGGCCGTCAGCTCCGCCCTGGGGAGGGGTCCGCGCctcgaggatatcaagatctggcc
rs11169339-T	GgcctaactggccggtaccAAGGGCTGTGGAAGCTCAGTGGGCTGCCTTTGCTCACTAGAAGCAGGGAACTCTCTTTTTCTTCCTCTGACCCCTTCCTTTAAAATAGTTACTTTTAAGTTTTCATTTCTGCTTTCCACActcgaggatatcaagatctggcc
rs11169339-A	GgcctaactggccggtaccAAGGGCTGTGGAAGCTCAGTGGGCTGCCTTTGCTCACTAGAAGCAGGGAACTCTCTTTTACTTCCTCTGACCCCTTCCTTTAAAATAGTTACTTTTAAGTTTTCATTTCTGCTTTCCACActcgaggatatcaagatctggcc
rs6061231-C	GgcctaactggccggtaccAGGTGAGCCTGAAGGAGGGGCTGGAGAGCAGAGCCAGGGCTGTTGTGCACAGATACCTGCCCAGGCATCCTGAATAGGGGCCCGTGTGAGATTGGGGTGGCTATAGTGTGGCCTCCTGAGctcgaggatatcaagatctggcc
rs6061231-A	GgcctaactggccggtaccAGGTGAGCCTGAAGGAGGGGCTGGAGAGCAGAGCCAGGGCTGTTGTGCACAGATACCTGACCAGGCATCCTGAATAGGGGCCCGTGTGAGATTGGGGTGGCTATAGTGTGGCCTCCTGAGctcgaggatatcaagatctggcc
rs67941642-C	GgcctaactggccggtaccTGGAGCGACCCAGACGGCTTCCCTCGGGAGGACACTCCCCTCTCTGTTTTGGGGGTCTGCGATTTTGTACAGAAGGTTTTCTTAAAGAAGTGCTCATCCAGATTTCGTGGGCTCAGGAGActcgaggatatcaagatctggcc
rs67941642-T	GgcctaactggccggtaccTGGAGCGACCCAGACGGCTTCCCTCGGGAGGACACTCCCCTCTCTGTTTTGGGGGTCTGTGATTTTGTACAGAAGGTTTTCTTAAAGAAGTGCTCATCCAGATTTCGTGGGCTCAGGAGActcgaggatatcaagatctggcc
>hg19:chr6:74230074:74230194:120:12	agggcccacctaggatgcatGGTGACTCACCCGCCCGCTCTCCCGAGCGCCGCGTCCTCCATTTTGAGCTCCCTGCAGCAGGGCCGGGAAGCGGCCATCTTTCCGCTCACGCAACTGGTGCCGACCGGGCCAGCCTTGCCactagtggagaagagcatgctt
>hg19:chr20:45946105:45946225:120:3	agggcccacctaggatgcatAGGCCTCCCCAGCAGGCCACATCAGGTACCCGCCCTCCACCCCACTCCTGCCCCCACATCCGGTGCCTGAGTCACAGCACATGCCGTTCTCCAGGGGCTAGGAAATGACACACCATTACAactagtggagaagagcatgctt
>hg19:chr19:41222845:41222965:120:15	agggcccacctaggatgcatATCCCGCCCCGGGCCCGCACCATCACTATCCTCCGACGCACAGACAGGAGATCCCACACACTCTGCCGCCGCCCGCTGCAGGTACCGCGCCGGTGGCACTAGGACCACTCCTCAAAAACTactagtggagaagagcatgctt
>hg19:chr14:68879634:68879754:120:1	agggcccacctaggatgcatAGCAAAATTCCTTGTGAATCAATGTTGAGTCATTCGTTTTCATGGATCCTTGATCCCACTCCTTGAAAACTTATAGTTTATCTCTGTTTCAGGTTTTAGATTTTAGAAGCCATTCTTACTactagtggagaagagcatgctt
>cg04724556:chr15:44507937:44508057:120:1	agggcccacctaggatgcatAAAGGACCTTCTGCATTCAAATAGTGTGTCATGAAATGGGAATGATAAAATACAGAAAGCGGACATTGCTGTCTCTTCTTGATGAATGCAGCTTTTTGTTACCTGGTATGAGGCCAGAATactagtggagaagagcatgctt
>hg19:chr19:10530702:10530822:120:11	agggcccacctaggatgcatATCCCGCCCCGGGCCCGCACCATCACTATCCTCCGACGCACAGACAGGAGATCCCACACACTCTGCCGCCGCCCGCTGCAGGTACCGCGCCGGTGGCACTAGGACCACTCCTCAAAAACTactagtggagaagagcatgctt
>hg19:chr16:3208717:3208837:120:7	agggcccacctaggatgcatCCTACCAGCTTCCTGTGATCGAAACCGAAACCTCCACCTGCGCAACCCTCCCAGATGGGCTTGAGGTTGGGGTGTGGCCGGGACCCGGGCGGGGAGGGGTAGGGGTGGAGTGAAGGCGGGactagtggagaagagcatgctt
>cg14179401:chr17:46550047:46550167:120:2	agggcccacctaggatgcatCCGTAATATTTGGTGAGCTGTGAGATGAGGTGGCAAGATTTGCAACTGGCATTCCCTTCCGGCCCTGCCCTGTGATTCAGGTCAGTGGTGTGACAAAGTGAGGCCACCCCTCCTCCCCACactagtggagaagagcatgctt
>cg25982657:chr4:8193293:8193413:120:7	atggctacgatccgacttCCGTCCTAGCCCTTTCCGGGGGATGACTCATCATGCTACCATTCCAGCACCAGCTGGTACGGGGCTCCAGGCTAGCGGCTTATCATGCCGGCCCGGATACACCCGTCCTCAAACTTGGGTaagtcggaggccaagcggtcttaggaagacaa
>cg08640619:chr1:157989460:157989580:120:2	agggcccacctaggatgcatGAGCACGGGGCAGGAAATTCCTCAAATTCCAGGCTTGTAGGATCATTGCTGAGCTTAACCGCAGAGCAAGAGAAAGAGGCAGGAGAGGCAGAGAACTGCCTTCTCTCCATCTTTTTTTCCactagtggagaagagcatgctt
