# Supplementary material for: Systematic analysis of functional genetic and epigenetic variants in colorectal cancer
Source: Sci Adv. 2026 Feb 20;12(8):eaeb2473. doi: 10.1126/sciadv.aeb2473 (PMC12922747; doi:10.1126/sciadv.aeb2473)
Supplement: Supplementary file 3 — Tables S1 to S18 [file sciadv.aeb2473_tables_s1_to_s18.zip › Supplementary Tables/Table S14.xlsx]

## Sheet: Sheet1
Table S14. Original data for luciferase reporter assays.
Expression level (Firefly)and Expression level (Renilla) record the expression levels of firefly luciferase and Renilla luciferase respectively (used for quantifying reporter gene activity and internal control normalization)
Expression level(Firefly)	Expression level(Renilla)	Replicate ID	Construct name	Condition	Assay plate
3422	287	1	rs2848677-ref	HCT116	1
3567	306	2	rs2848677-ref	HCT116	1
3302	299	3	rs2848677-ref	HCT116	1
3601	315	4	rs2848677-ref	HCT116	1
1386	320	1	rs2848677-alt	HCT116	1
1512	355	2	rs2848677-alt	HCT116	1
1437	312	3	rs2848677-alt	HCT116	1
1498	345	4	rs2848677-alt	HCT116	1
2489	402	1	rs2426682-ref	HCT116	1
2678	417	2	rs2426682-ref	HCT116	1
2988	467	3	rs2426682-ref	HCT116	1
3102	499	4	rs2426682-ref	HCT116	1
9122	382	1	rs2426682-alt	HCT116	1
9883	399	2	rs2426682-alt	HCT116	1
9896	401	3	rs2426682-alt	HCT116	1
8919	372	4	rs2426682-alt	HCT116	1
6366	533	1	rs12195503-ref	HCT116	1
6012	502	2	rs12195503-ref	HCT116	1
5822	456	3	rs12195503-ref	HCT116	1
5923	488	4	rs12195503-ref	HCT116	1
11069	476	1	rs12195503-alt	HCT116	1
11612	498	2	rs12195503-alt	HCT116	1
12181	490	3	rs12195503-alt	HCT116	1
11036	467	4	rs12195503-alt	HCT116	1
1256	376	1	rs62156576-ref	HCT116	1
1345	398	2	rs62156576-ref	HCT116	1
1201	321	3	rs62156576-ref	HCT116	1
1988	502	4	rs62156576-ref	HCT116	1
1048	487	1	rs62156576-alt	HCT116	1
1371	602	2	rs62156576-alt	HCT116	1
1043	543	3	rs62156576-alt	HCT116	1
993	511	4	rs62156576-alt	HCT116	1
5532	392	1	rs4452060-ref	HCT116	1
5731	411	2	rs4452060-ref	HCT116	1
5022	354	3	rs4452060-ref	HCT116	1
6876	496	4	rs4452060-ref	HCT116	1
4366	355	1	rs4452060-alt	HCT116	1
4627	385	2	rs4452060-alt	HCT116	1
3646	298	3	rs4452060-alt	HCT116	1
4437	367	4	rs4452060-alt	HCT116	1
3098	447	1	rs9532985-ref	HCT116	1
2877	409	2	rs9532985-ref	HCT116	1
3276	477	3	rs9532985-ref	HCT116	1
3398	501	4	rs9532985-ref	HCT116	1
2042	415	1	rs9532985-alt	HCT116	1
1993	399	2	rs9532985-alt	HCT116	1
1994	409	3	rs9532985-alt	HCT116	1
2244	466	4	rs9532985-alt	HCT116	1
3066	577	1	rs62204888-ref	HCT116	1
3254	612	2	rs62204888-ref	HCT116	1
2776	489	3	rs62204888-ref	HCT116	1
2899	523	4	rs62204888-ref	HCT116	1
3124	407	1	rs62204888-alt	HCT116	1
3215	429	2	rs62204888-alt	HCT116	1
3578	498	3	rs62204888-alt	HCT116	1
3508	488	4	rs62204888-alt	HCT116	1
2653	298	1	rs2427305-ref	HCT116	1
2766	319	2	rs2427305-ref	HCT116	1
2787	337	3	rs2427305-ref	HCT116	1
2589	296	4	rs2427305-ref	HCT116	1
4888	366	1	rs2427305-alt	HCT116	1
4630	356	2	rs2427305-alt	HCT116	1
3970	320	3	rs2427305-alt	HCT116	1
4395	335	4	rs2427305-alt	HCT116	1
5502	460	1	rs13345828-ref	HCT116	1
5903	488	2	rs13345828-ref	HCT116	1
4877	407	3	rs13345828-ref	HCT116	1
4892	423	4	rs13345828-ref	HCT116	1
4056	477	1	rs13345828-alt	HCT116	1
3518	409	2	rs13345828-alt	HCT116	1
3459	406	3	rs13345828-alt	HCT116	1
3190	388	4	rs13345828-alt	HCT116	1
3866	583	1	rs6510337-ref	HCT116	1
2065	309	2	rs6510337-ref	HCT116	1
3344	488	3	rs6510337-ref	HCT116	1
2977	427	4	rs6510337-ref	HCT116	1
9432	394	1	rs6510337-alt	HCT116	1
9819	407	2	rs6510337-alt	HCT116	1
10513	425	3	rs6510337-alt	HCT116	1
13893	552	4	rs6510337-alt	HCT116	1
1987	523	1	rs6061231-ref	HCT116	1
1776	465	2	rs6061231-ref	HCT116	1
1633	402	3	rs6061231-ref	HCT116	1
1752	488	4	rs6061231-ref	HCT116	1
747	402	1	rs6061231-alt	HCT116	1
840	450	2	rs6061231-alt	HCT116	1
948	477	3	rs6061231-alt	HCT116	1
716	408	4	rs6061231-alt	HCT116	1
2877	782	1	rs12195503-ref	SW480	2
2652	762	2	rs12195503-ref	SW480	2
1987	604	3	rs12195503-ref	SW480	2
1976	577	4	rs12195503-ref	SW480	2
5360	673	1	rs12195503-alt	SW480	2
4536	602	2	rs12195503-alt	SW480	2
4031	566	3	rs12195503-alt	SW480	2
4241	572	4	rs12195503-alt	SW480	2
2098	456	1	rs62156576-ref	SW480	2
1876	401	2	rs62156576-ref	SW480	2
1900	427	3	rs62156576-ref	SW480	2
1977	426	4	rs62156576-ref	SW480	2
1181	477	1	rs62156576-alt	SW480	2
1253	498	2	rs62156576-alt	SW480	2
1226	512	3	rs62156576-alt	SW480	2
1443	578	4	rs62156576-alt	SW480	2
2965	399	1	rs4452060-ref	SW480	2
2988	387	2	rs4452060-ref	SW480	2
3100	423	3	rs4452060-ref	SW480	2
3367	443	4	rs4452060-ref	SW480	2
1243	312	1	rs4452060-alt	SW480	2
1234	298	2	rs4452060-alt	SW480	2
1395	355	3	rs4452060-alt	SW480	2
1533	376	4	rs4452060-alt	SW480	2
2766	466	1	rs9532985-ref	SW480	2
2563	429	2	rs9532985-ref	SW480	2
2245	400	3	rs9532985-ref	SW480	2
2987	512	4	rs9532985-ref	SW480	2
1677	398	1	rs9532985-alt	SW480	2
1557	367	2	rs9532985-alt	SW480	2
1156	290	3	rs9532985-alt	SW480	2
1562	377	4	rs9532985-alt	SW480	2
4882	523	1	rs13345828-ref	SW480	2
4902	544	2	rs13345828-ref	SW480	2
4712	521	3	rs13345828-ref	SW480	2
4512	496	4	rs13345828-ref	SW480	2
3484	476	1	rs13345828-alt	SW480	2
3462	490	2	rs13345828-alt	SW480	2
3630	512	3	rs13345828-alt	SW480	2
3323	466	4	rs13345828-alt	SW480	2
2452	312	1	rs6510337-ref	SW480	2
2876	398	2	rs6510337-ref	SW480	2
2902	421	3	rs6510337-ref	SW480	2
3199	488	4	rs6510337-ref	SW480	2
10980	387	1	rs6510337-alt	SW480	2
9522	365	2	rs6510337-alt	SW480	2
8311	334	3	rs6510337-alt	SW480	2
9040	382	4	rs6510337-alt	SW480	2
7078	457	1	rs4811033-ref	SW480	2
6304	402	2	rs4811033-ref	SW480	2
6201	387	3	rs4811033-ref	SW480	2
6203	408	4	rs4811033-ref	SW480	2
635	387	1	rs4811033-alt	SW480	2
793	477	2	rs4811033-alt	SW480	2
676	398	3	rs4811033-alt	SW480	2
609	378	4	rs4811033-alt	SW480	2
7263	298	1	rs35069703-ref	SW480	2
9877	401	2	rs35069703-ref	SW480	2
10203	428	3	rs35069703-ref	SW480	2
11245	510	4	rs35069703-ref	SW480	2
4032	470	1	rs35069703-alt	SW480	2
3945	455	2	rs35069703-alt	SW480	2
3902	465	3	rs35069703-alt	SW480	2
3283	423	4	rs35069703-alt	SW480	2
3398	576	1	rs16260-ref	SW480	2
3455	560	2	rs16260-ref	SW480	2
3788	512	3	rs16260-ref	SW480	2
3029	476	4	rs16260-ref	SW480	2
663	502	1	rs16260-alt	SW480	2
690	499	2	rs16260-alt	SW480	2
660	398	3	rs16260-alt	SW480	2
606	425	4	rs16260-alt	SW480	2
7230	578	1	rs11169339-ref	SW480	2
7004	523	2	rs11169339-ref	SW480	2
7102	550	3	rs11169339-ref	SW480	2
6203	482	4	rs11169339-ref	SW480	2
1025	389	1	rs11169339-alt	SW480	2
1382	490	2	rs11169339-alt	SW480	2
1297	477	3	rs11169339-alt	SW480	2
1225	452	4	rs11169339-alt	SW480	2
1098	189	1	>hg19:chr19:41222845:41222965:120:15	HCT116-Methyllation	3
1187	212	2	>hg19:chr19:41222845:41222965:120:15	HCT116-Methyllation	3
1055	190	3	>hg19:chr19:41222845:41222965:120:15	HCT116-Methyllation	3
1071	199	4	>hg19:chr19:41222845:41222965:120:15	HCT116-Methyllation	3
2540	254	1	>hg19:chr19:41222845:41222965:120:15	HCT116-Unmethyllation	3
2207	229	2	>hg19:chr19:41222845:41222965:120:15	HCT116-Unmethyllation	3
1959	205	3	>hg19:chr19:41222845:41222965:120:15	HCT116-Unmethyllation	3
2177	235	4	>hg19:chr19:41222845:41222965:120:15	HCT116-Unmethyllation	3
892	190	1	>hg19:chr20:45946105:45946225:120:3	HCT116-Methyllation	3
872	167	2	>hg19:chr20:45946105:45946225:120:3	HCT116-Methyllation	3
901	188	3	>hg19:chr20:45946105:45946225:120:3	HCT116-Methyllation	3
1088	212	4	>hg19:chr20:45946105:45946225:120:3	HCT116-Methyllation	3
3955	232	1	>hg19:chr20:45946105:45946225:120:3	HCT116-Unmethyllation	3
4588	242	2	>hg19:chr20:45946105:45946225:120:3	HCT116-Unmethyllation	3
4159	239	3	>hg19:chr20:45946105:45946225:120:3	HCT116-Unmethyllation	3
4286	230	4	>hg19:chr20:45946105:45946225:120:3	HCT116-Unmethyllation	3
1123	298	1	>hg19:chr16:3208717:3208837:120:7	HCT116-Methyllation	3
1087	255	2	>hg19:chr16:3208717:3208837:120:7	HCT116-Methyllation	3
987	251	3	>hg19:chr16:3208717:3208837:120:7	HCT116-Methyllation	3
1105	263	4	>hg19:chr16:3208717:3208837:120:7	HCT116-Methyllation	3
1134	232	1	>hg19:chr16:3208717:3208837:120:7	HCT116-Unmethyllation	3
1465	265	2	>hg19:chr16:3208717:3208837:120:7	HCT116-Unmethyllation	3
1025	201	3	>hg19:chr16:3208717:3208837:120:7	HCT116-Unmethyllation	3
1204	221	4	>hg19:chr16:3208717:3208837:120:7	HCT116-Unmethyllation	3
3421	273	1	>cg14179401:chr17:46550047:46550167:120:2	HCT116-Methyllation	3
3401	298	2	>cg14179401:chr17:46550047:46550167:120:2	HCT116-Methyllation	3
3021	223	3	>cg14179401:chr17:46550047:46550167:120:2	HCT116-Methyllation	3
3302	256	4	>cg14179401:chr17:46550047:46550167:120:2	HCT116-Methyllation	3
9725	201	1	>cg14179401:chr17:46550047:46550167:120:2	HCT116-Unmethyllation	3
9738	221	2	>cg14179401:chr17:46550047:46550167:120:2	HCT116-Unmethyllation	3
11978	229	3	>cg14179401:chr17:46550047:46550167:120:2	HCT116-Unmethyllation	3
10558	212	4	>cg14179401:chr17:46550047:46550167:120:2	HCT116-Unmethyllation	3
2183	372	1	>cg25982657:chr4:8193293:8193413:120:7	HCT116-Methyllation	3
2391	391	2	>cg25982657:chr4:8193293:8193413:120:7	HCT116-Methyllation	3
2100	365	3	>cg25982657:chr4:8193293:8193413:120:7	HCT116-Methyllation	3
2209	388	4	>cg25982657:chr4:8193293:8193413:120:7	HCT116-Methyllation	3
6409	401	1	>cg25982657:chr4:8193293:8193413:120:7	HCT116-Unmethyllation	3
5772	365	2	>cg25982657:chr4:8193293:8193413:120:7	HCT116-Unmethyllation	3
6325	388	3	>cg25982657:chr4:8193293:8193413:120:7	HCT116-Unmethyllation	3
6659	392	4	>cg25982657:chr4:8193293:8193413:120:7	HCT116-Unmethyllation	3
1988	288	1	>cg08640619:chr1:157989460:157989580:120:2	HCT116-Methyllation	3
2102	312	2	>cg08640619:chr1:157989460:157989580:120:2	HCT116-Methyllation	3
2203	330	3	>cg08640619:chr1:157989460:157989580:120:2	HCT116-Methyllation	3
1877	270	4	>cg08640619:chr1:157989460:157989580:120:2	HCT116-Methyllation	3
3824	313	1	>cg08640619:chr1:157989460:157989580:120:2	HCT116-Unmethyllation	3
3983	334	2	>cg08640619:chr1:157989460:157989580:120:2	HCT116-Unmethyllation	3
4206	356	3	>cg08640619:chr1:157989460:157989580:120:2	HCT116-Unmethyllation	3
3556	289	4	>cg08640619:chr1:157989460:157989580:120:2	HCT116-Unmethyllation	3
987	203	1	>hg19:chr6:74230074:74230194:120:12	HCT116-Methyllation	3
1109	232	2	>hg19:chr6:74230074:74230194:120:12	HCT116-Methyllation	3
1298	266	3	>hg19:chr6:74230074:74230194:120:12	HCT116-Methyllation	3
1066	233	4	>hg19:chr6:74230074:74230194:120:12	HCT116-Methyllation	3
4951	276	1	>hg19:chr6:74230074:74230194:120:12	HCT116-Unmethyllation	3
5248	312	2	>hg19:chr6:74230074:74230194:120:12	HCT116-Unmethyllation	3
5059	283	3	>hg19:chr6:74230074:74230194:120:12	HCT116-Unmethyllation	3
4886	278	4	>hg19:chr6:74230074:74230194:120:12	HCT116-Unmethyllation	3
2242	302	1	>hg19:chr19:10530702:10530822:120:11	HCT116-Methyllation	3
2763	355	2	>hg19:chr19:10530702:10530822:120:11	HCT116-Methyllation	3
3012	392	3	>hg19:chr19:10530702:10530822:120:11	HCT116-Methyllation	3
2877	366	4	>hg19:chr19:10530702:10530822:120:11	HCT116-Methyllation	3
787	298	1	>hg19:chr19:10530702:10530822:120:11	HCT116-Unmethyllation	3
873	323	2	>hg19:chr19:10530702:10530822:120:11	HCT116-Unmethyllation	3
873	342	3	>hg19:chr19:10530702:10530822:120:11	HCT116-Unmethyllation	3
808	302	4	>hg19:chr19:10530702:10530822:120:11	HCT116-Unmethyllation	3
5301	287	1	>hg19:chr14:68879634:68879754:120:1	HCT116-Methyllation	3
4899	234	2	>hg19:chr14:68879634:68879754:120:1	HCT116-Methyllation	3
5402	286	3	>hg19:chr14:68879634:68879754:120:1	HCT116-Methyllation	3
4940	255	4	>hg19:chr14:68879634:68879754:120:1	HCT116-Methyllation	3
2902	301	1	>hg19:chr14:68879634:68879754:120:1	HCT116-Unmethyllation	3
3085	312	2	>hg19:chr14:68879634:68879754:120:1	HCT116-Unmethyllation	3
2517	267	3	>hg19:chr14:68879634:68879754:120:1	HCT116-Unmethyllation	3
3078	288	4	>hg19:chr14:68879634:68879754:120:1	HCT116-Unmethyllation	3
2655	287	1	>cg04724556:chr15:44507937:44508057:120:1	HCT116-Methyllation	3
2472	266	2	>cg04724556:chr15:44507937:44508057:120:1	HCT116-Methyllation	3
2399	254	3	>cg04724556:chr15:44507937:44508057:120:1	HCT116-Methyllation	3
2762	301	4	>cg04724556:chr15:44507937:44508057:120:1	HCT116-Methyllation	3
1216	254	1	>cg04724556:chr15:44507937:44508057:120:1	HCT116-Unmethyllation	3
1328	276	2	>cg04724556:chr15:44507937:44508057:120:1	HCT116-Unmethyllation	3
1354	277	3	>cg04724556:chr15:44507937:44508057:120:1	HCT116-Unmethyllation	3
1192	251	4	>cg04724556:chr15:44507937:44508057:120:1	HCT116-Unmethyllation	3
1433	165	1	>hg19:chr19:41222845:41222965:120:15	SW480-Methyllation	4
1641	202	2	>hg19:chr19:41222845:41222965:120:15	SW480-Methyllation	4
1572	198	3	>hg19:chr19:41222845:41222965:120:15	SW480-Methyllation	4
1461	177	4	>hg19:chr19:41222845:41222965:120:15	SW480-Methyllation	4
2587	188	1	>hg19:chr19:41222845:41222965:120:15	SW480-Unmethyllation	4
2747	192	2	>hg19:chr19:41222845:41222965:120:15	SW480-Unmethyllation	4
3010	200	3	>hg19:chr19:41222845:41222965:120:15	SW480-Unmethyllation	4
2689	191	4	>hg19:chr19:41222845:41222965:120:15	SW480-Unmethyllation	4
1455	288	1	>hg19:chr20:45946105:45946225:120:3	SW480-Methyllation	4
1489	296	2	>hg19:chr20:45946105:45946225:120:3	SW480-Methyllation	4
1601	324	3	>hg19:chr20:45946105:45946225:120:3	SW480-Methyllation	4
1287	245	4	>hg19:chr20:45946105:45946225:120:3	SW480-Methyllation	4
4532	266	1	>hg19:chr20:45946105:45946225:120:3	SW480-Unmethyllation	4
4601	254	2	>hg19:chr20:45946105:45946225:120:3	SW480-Unmethyllation	4
5191	298	3	>hg19:chr20:45946105:45946225:120:3	SW480-Unmethyllation	4
3712	214	4	>hg19:chr20:45946105:45946225:120:3	SW480-Unmethyllation	4
2562	312	1	>hg19:chr16:3208717:3208837:120:7	SW480-Methyllation	4
2501	301	2	>hg19:chr16:3208717:3208837:120:7	SW480-Methyllation	4
2422	287	3	>hg19:chr16:3208717:3208837:120:7	SW480-Methyllation	4
2501	313	4	>hg19:chr16:3208717:3208837:120:7	SW480-Methyllation	4
3156	231	1	>hg19:chr16:3208717:3208837:120:7	SW480-Unmethyllation	4
3843	278	2	>hg19:chr16:3208717:3208837:120:7	SW480-Unmethyllation	4
3749	267	3	>hg19:chr16:3208717:3208837:120:7	SW480-Unmethyllation	4
3377	254	4	>hg19:chr16:3208717:3208837:120:7	SW480-Unmethyllation	4
2077	257	1	>cg14179401:chr17:46550047:46550167:120:2	SW480-Methyllation	4
1767	217	2	>cg14179401:chr17:46550047:46550167:120:2	SW480-Methyllation	4
1911	223	3	>cg14179401:chr17:46550047:46550167:120:2	SW480-Methyllation	4
1743	201	4	>cg14179401:chr17:46550047:46550167:120:2	SW480-Methyllation	4
2529	232	1	>cg14179401:chr17:46550047:46550167:120:2	SW480-Unmethyllation	4
2703	245	2	>cg14179401:chr17:46550047:46550167:120:2	SW480-Unmethyllation	4
2046	199	3	>cg14179401:chr17:46550047:46550167:120:2	SW480-Unmethyllation	4
1937	187	4	>cg14179401:chr17:46550047:46550167:120:2	SW480-Unmethyllation	4
1402	201	1	>cg25982657:chr4:8193293:8193413:120:7	SW480-Methyllation	4
1623	243	2	>cg25982657:chr4:8193293:8193413:120:7	SW480-Methyllation	4
1699	240	3	>cg25982657:chr4:8193293:8193413:120:7	SW480-Methyllation	4
1765	256	4	>cg25982657:chr4:8193293:8193413:120:7	SW480-Methyllation	4
5001	195	1	>cg25982657:chr4:8193293:8193413:120:7	SW480-Unmethyllation	4
4911	200	2	>cg25982657:chr4:8193293:8193413:120:7	SW480-Unmethyllation	4
7756	298	3	>cg25982657:chr4:8193293:8193413:120:7	SW480-Unmethyllation	4
5703	225	4	>cg25982657:chr4:8193293:8193413:120:7	SW480-Unmethyllation	4
1022	298	1	>cg08640619:chr1:157989460:157989580:120:2	SW480-Methyllation	4
1231	342	2	>cg08640619:chr1:157989460:157989580:120:2	SW480-Methyllation	4
1054	288	3	>cg08640619:chr1:157989460:157989580:120:2	SW480-Methyllation	4
996	276	4	>cg08640619:chr1:157989460:157989580:120:2	SW480-Methyllation	4
1817	187	1	>cg08640619:chr1:157989460:157989580:120:2	SW480-Unmethyllation	4
2029	199	2	>cg08640619:chr1:157989460:157989580:120:2	SW480-Unmethyllation	4
2198	212	3	>cg08640619:chr1:157989460:157989580:120:2	SW480-Unmethyllation	4
2085	204	4	>cg08640619:chr1:157989460:157989580:120:2	SW480-Unmethyllation	4
1544	223	1	>hg19:chr6:74230074:74230194:120:12	SW480-Methyllation	4
1587	254	2	>hg19:chr6:74230074:74230194:120:12	SW480-Methyllation	4
1601	243	3	>hg19:chr6:74230074:74230194:120:12	SW480-Methyllation	4
1407	202	4	>hg19:chr6:74230074:74230194:120:12	SW480-Methyllation	4
6301	243	1	>hg19:chr6:74230074:74230194:120:12	SW480-Unmethyllation	4
5827	249	2	>hg19:chr6:74230074:74230194:120:12	SW480-Unmethyllation	4
5675	230	3	>hg19:chr6:74230074:74230194:120:12	SW480-Unmethyllation	4
6026	231	4	>hg19:chr6:74230074:74230194:120:12	SW480-Unmethyllation	4
2522	191	1	>hg19:chr19:10530702:10530822:120:11	SW480-Methyllation	4
2408	182	2	>hg19:chr19:10530702:10530822:120:11	SW480-Methyllation	4
2476	192	3	>hg19:chr19:10530702:10530822:120:11	SW480-Methyllation	4
2512	199	4	>hg19:chr19:10530702:10530822:120:11	SW480-Methyllation	4
1046	247	1	>hg19:chr19:10530702:10530822:120:11	SW480-Unmethyllation	4
1019	240	2	>hg19:chr19:10530702:10530822:120:11	SW480-Unmethyllation	4
906	219	3	>hg19:chr19:10530702:10530822:120:11	SW480-Unmethyllation	4
810	200	4	>hg19:chr19:10530702:10530822:120:11	SW480-Unmethyllation	4
3297	305	1	>hg19:chr14:68879634:68879754:120:1	SW480-Methyllation	4
3500	334	2	>hg19:chr14:68879634:68879754:120:1	SW480-Methyllation	4
3542	344	3	>hg19:chr14:68879634:68879754:120:1	SW480-Methyllation	4
3402	304	4	>hg19:chr14:68879634:68879754:120:1	SW480-Methyllation	4
578	276	1	>hg19:chr14:68879634:68879754:120:1	SW480-Unmethyllation	4
606	266	2	>hg19:chr14:68879634:68879754:120:1	SW480-Unmethyllation	4
559	254	3	>hg19:chr14:68879634:68879754:120:1	SW480-Unmethyllation	4
635	298	4	>hg19:chr14:68879634:68879754:120:1	SW480-Unmethyllation	4
2254	234	1	>cg04724556:chr15:44507937:44508057:120:1	SW480-Methyllation	4
2001	205	2	>cg04724556:chr15:44507937:44508057:120:1	SW480-Methyllation	4
2066	211	3	>cg04724556:chr15:44507937:44508057:120:1	SW480-Methyllation	4
2276	230	4	>cg04724556:chr15:44507937:44508057:120:1	SW480-Methyllation	4
568	188	1	>cg04724556:chr15:44507937:44508057:120:1	SW480-Unmethyllation	4
538	176	2	>cg04724556:chr15:44507937:44508057:120:1	SW480-Unmethyllation	4
589	198	3	>cg04724556:chr15:44507937:44508057:120:1	SW480-Unmethyllation	4
579	192	4	>cg04724556:chr15:44507937:44508057:120:1	SW480-Unmethyllation	4
