# Supplementary material for: Systematic analysis of functional genetic and epigenetic variants in colorectal cancer
Source: Sci Adv. 2026 Feb 20;12(8):eaeb2473. doi: 10.1126/sciadv.aeb2473 (PMC12922747; doi:10.1126/sciadv.aeb2473)
Supplement: Supplementary file 3 — Tables S1 to S18 [file sciadv.aeb2473_tables_s1_to_s18.zip › Supplementary Tables/Table S12.xlsx]

## Sheet: Sheet1
Table S12. Primers used in SNP-STARR-seq and Methyl-STARR-seq
Primer names and sequences used in SNP-STARR-seq and Methyl-STARR-seq
Primer name	Sequence(5'to3')
SNP-lib-clone-F	TAGAGCATGCACCGGATGGCTACGATCCGACTT
SNP-lib-clone-R	GGCCGAATTCGTCGATTGTCTTCCTAAGACCGC
SNP-STARR-RT-primer	CTCATCAATGTATCTTATCATGTCTG
SNP-STARR-junction-fwd	TCGTGAGGCACTGGGCAG*G*T*G*T*C
SNP-STARR-junction-rev	CTTATCATGTCTGCTCGA*A*G*C
methyl-lib-clone-F	actaaagtctagagcttgtaATGGCTACGATCCGACTT
methyl-lib-clone-R	gaagtggctggctgaattccTTGTCTTCCTAAGACCGC
mSTARR-RT-primer	CAAACTCATCAATGTATCTTATCATG
mSTARR-junction-fwd	GGGCCAGCTGTTGGGGTG*T*C*C*A*C
mSTARR-junction-rev	GTATCTTATCATGTCTGGCCAGC
