# Supplementary material for: Systematic analysis of functional genetic and epigenetic variants in colorectal cancer
Source: Sci Adv. 2026 Feb 20;12(8):eaeb2473. doi: 10.1126/sciadv.aeb2473 (PMC12922747; doi:10.1126/sciadv.aeb2473)
Supplement: Supplementary file 3 — Tables S1 to S18 [file sciadv.aeb2473_tables_s1_to_s18.zip › Supplementary Tables/Table S5.xlsx]

## Sheet: CRC-922-SNPs
Table S5. Detail information of 922 common SNPs identified in both HCT116 and SW480
This table provides comprehensive functional and clinical annotation for 922 SNPs with consistent regulatory effects in two colorectal cancer cell lines, integrating enhancer activity, disease association, and molecular mechanisms.922-CRC-SNPs, site(hg19): The unique identifier for the SNP and genomic coordinate of the SNP (hg19).Ref, alt: Reference and alternative nucleotide alleles.alleles_gmaf…
922-CRC-SNPs	site(hg19)	Ref	alt	alleles_gmaf	HCT116 L2F	SW480 L2F	OR(P)	Finngen＆UKBB meta P＜5e-5	SELEX/δSVM	GWAS6363	TF-binding	H3K4me1-HCT116	H3K4me3-HCT116	H3K27ac-HCT116	H3K4me1-SW480	H3K4me3-SW480	H3K27ac-SW480	eQTL(p<0.05)	eqtl-sig-colon-sigmod	eqtl-sig-colon-transverse	eQTL-COAD-TCGA
rs2381394	39621544	C	G	C,0.273962	1.60565	1.49302	#N/A	N	deltaSVM	Y	Y	N	N	N	N	Y	N	N	#N/A	#N/A	#N/A
rs71513892	22456517	C	G	G,0.272165	-1.30188	-1.07699	#N/A	N	deltaSVM	N	Y	Y	Y	Y	N	Y	N	N	#N/A	#N/A	#N/A
rs2028431	191208341	C	T	T,0.194688	1.88771	2.33979	#N/A	N	N	N	Y	Y	Y	Y	N	Y	Y	Y	HIBCH;INPP1;MFSD6	C2orf88;HIBCH;INPP1;MFSD6;MSTN;SLC40A1;WDR75	#N/A
rs4815567	362328	A	G	A,0.282947	-1.92864	-2.01725	#N/A	N	N	N	Y	N	Y	Y	N	N	N	Y	AL034548.1;NRSN2;TCF15	N	#N/A
rs7904249	80887337	G	A	A,0.274561	0.91989	1.42605	#N/A	N	SELEX	N	Y	Y	Y	Y	N	Y	N	Y	#N/A	LINC00856;SFTPA1;SFTPA2	#N/A
rs3848524	58816529	G	A	A,0.125	-1.2033	-1.53476	#N/A	N	deltaSVM	N	Y	Y	Y	Y	N	Y	N	Y	ZNF324B	CTD-2368P22.1;CTD-3138B18.5;CTD-3138B18.6;ERVK3-1;ZNF417	#N/A
rs111297484	227058440	T	G	G,0.165535	-1.55851	-2.5541	#N/A	#N/A	N	N	Y	N	Y	Y	N	N	N	Y	PSEN2	PSEN2	#N/A
rs667329	23515256	C	T	T,0.189497	1.00699	1.10264	#N/A	#N/A	N	N	N	Y	N	Y	Y	N	N	Y	ASAP3;EPHB2;KDM1A;LUZP1;PNRC2	LUZP1	#N/A
rs6932596	29795751	C	T	T,0.254593	-3.04835	-2.49626	#N/A	#N/A	N	Y	Y	N	N	N	N	Y	N	Y	HCG17;HLA-A;HLA-G;PPP1R11;RPP21;XXbac-BPG170G13.32;ZFP57;ZNRD1	DHX16;HLA-F;HLA-F-AS1;HLA-G;MRPS18B;OR2I1P;PPP1R18;RPP21;TRIM31-AS1;TRIM40;XXbac-BPG170G13.32;ZFP57;ZNF311;ZNRD1	#N/A
rs57838764	50374568	T	C	C,0.315096	-1.33251	-1.88195	#N/A	#N/A	N	N	Y	N	Y	Y	N	Y	N	Y	HYAL3;RNF123;SEMA3B-AS1	CYB561D2;HYAL3;UBA7	#N/A
rs74455850	61273640	G	C	C,0.0944489	1.16821	1.23925	#N/A	#N/A	N	N	Y	N	Y	Y	N	Y	Y	Y	ARFGAP1;CABLES2;MRGBP;MTG2;RP11-93B14.4;SS18L1;TAF4	C20orf166-AS1;TCFL5	#N/A
rs2236383	100016115	C	T	T,0.123203	-1.696	-1.91743	#N/A	#N/A	N	N	N	N	Y	Y	N	Y	N	Y	RP11-98I9.4	RP11-98I9.4	#N/A
rs11540049	771286	C	T	C,0.460463	1.34368	2.24568	#N/A	N	N	N	Y	Y	Y	Y	N	Y	N	Y	C16orf13;CCDC154;CCDC78;FAM173A;HAGHL;LA16c-313D11.9;MAPK8IP3;NARFL;RHBDL1;WASIR2;WFIKKN1	C16orf13;CCDC78;FAM173A;FAM195A;GNPTG;HAGHL;LA16c-306A4.1;LA16c-313D11.9;NARFL;PIGQ	#N/A
rs7484123	805234	G	A	A,0.308706	1.35024	1.45726	#N/A	N	N	N	Y	N	Y	Y	Y	N	N	Y	AP006621.5;AP006621.6;B4GALNT4;CD151;EFCAB4A;IFITM3;KRTAP5-AS1;PIDD;RP11-754B17.1;RPLP2;SLC25A22	AP006621.5;AP006621.6;AP006621.9;B4GALNT4;CD151;CHID1;EFCAB4A;KRTAP5-1;PDDC1;PIDD;RNH1;RPLP2;SIRT3	#N/A
rs9592888	73785053	G	A	A,0.391174	-1.11124	-1.44584	#N/A	N	N	N	Y	Y	Y	Y	Y	N	N	N	#N/A	#N/A	#N/A
rs16260	68771034	C	A	A,0.235623	-1.20953	-1.59444	0.94(7.3E-8) / (3.8e-5Malignant neoplasm of colon )	Y	N	Y	Y	Y	Y	N	N	N	N	Y	CDH1;RP11-615I2.1	COG8;EDC4;ZFP90	#N/A
rs11833608	50757628	G	A	A,0.347045	-0.922341	-1.318	#N/A	#N/A	deltaSVM	Y	N	N	N	N	N	N	N	Y	ATF1;CERS5;COX14;LIMA1;RP4-605O3.4;SLC11A2	CERS5;COX14;DIP2B;FMNL3;LIMA1;RP4-605O3.4;SMARCD1;SPATS2	DIP2B
rs2032915	31117413	C	T	T,0.340256	-1.03518	-1.09258	#N/A	N	N	N	Y	Y	Y	Y	Y	N	N	Y	KAT8;RP11-196G11.2;SETD1A;STX1B;STX4;ZNF720	AC026471.6;AC135050.5;C16orf58;HSD3B7;KAT8;MAPK3;RP11-196G11.2;RP11-347C12.1;RP11-455F5.4;STX1B;STX4;SULT1A3;TGFB1I1;ZNF668	#N/A
rs190144	42164584	A	G	A,0.242212	-1.29253	-1.84188	#N/A	N	N	N	Y	Y	Y	Y	Y	Y	N	Y	DBF4B;FZD2;LINC00910	ASB16-AS1;CTB-175E5.7;CTC-296K1.4;DBF4B;DHX8;RP11-242D8.1	#N/A
rs281438	10399375	T	G	G,0.291933	-3.68743	-3.1458	#N/A	N	N	N	Y	Y	Y	Y	Y	N	N	Y	CDC37;COL5A3;FBXL12;ICAM1	FDX1L;ICAM5;ZNF562	#N/A
rs35586766	17392629	G	A	A,0.158147	1.42133	1.59528	#N/A	N	N	N	Y	Y	Y	Y	N	N	N	Y	ABHD8;B3GNT3;CTC-429P9.2;KIAA1683	ABHD8;CTD-3222D19.7	#N/A
rs2469077	67023845	A	G	A,0.260583	1.36738	1.33462	#N/A	#N/A	N	Y	N	Y	N	N	Y	N	Y	N	#N/A	#N/A	#N/A
rs4597515	221093338	C	A	A,0.264577	-1.61132	-1.53142	#N/A	#N/A	N	N	N	Y	Y	Y	Y	Y	N	Y	AC053503.11;AC053503.4;RP11-256I23.2	#N/A	#N/A
rs12209186	101329281	C	T	T,0.334665	3.06787	2.67867	#N/A	#N/A	N	N	Y	N	Y	Y	N	N	N	N	#N/A	#N/A	#N/A
rs1413387	183096774	G	A	G,0.436102	-1.61416	-1.61449	#N/A	#N/A	N	Y	N	N	N	N	N	Y	N	Y	LAMC1;LAMC2;NCF2;RGL1;RP11-181K3.4	LAMC1;NCF2;RNASEL;RP11-181K3.4	#N/A
rs148499550	95623594	G	A	A,0.155751	1.50562	1.40125	#N/A	#N/A	deltaSVM	N	Y	N	Y	Y	N	Y	N	Y	#N/A	RP11-1070N10.3	#N/A
rs13324312	13461356	G	A	A,0.317692	1.77797	1.77144	#N/A	#N/A	N	N	Y	N	Y	Y	N	Y	N	N	#N/A	#N/A	#N/A
rs11213398	110301799	A	G	G,0.363419	-1.40704	-1.20811	#N/A	N	deltaSVM	N	Y	Y	Y	Y	N	Y	N	Y	ARHGAP20;FDX1;RP11-347E10.1	FDX1;RP11-347E10.1	#N/A
rs10998585	70883215	G	C	C,0.0742812	-0.785821	-0.986502	#N/A	N	SELEX	N	Y	Y	Y	Y	Y	N	N	Y	#N/A	DDX50	#N/A
rs28645205	38408868	C	G	G,0.358826	-1.36963	-1.18825	#N/A	#N/A	N	Y	N	N	N	N	N	Y	N	Y	FHL3;INPP5B;SF3A3	FHL3;INPP5B;MYCBP;SF3A3;YRDC	#N/A
rs7259723	17666636	C	T	T,0.361022	-1.68341	-2.15838	#N/A	#N/A	N	N	Y	N	Y	Y	N	Y	N	Y	BST2;COLGALT1;CTC-429P9.5;CTD-2278I10.4;CTD-2538G9.5;MED26;TMEM221;UNC13A	ABHD8;AC005387.2;AC005387.3;ANKLE1;ARRDC2;COLGALT1;CTD-3032J10.4;FKBP8;PIK3R2;SSBP4	#N/A
rs4746970	71906150	T	C	C,0.385383	1.04116	1.3535	#N/A	#N/A	N	N	Y	N	Y	Y	N	Y	N	Y	HK1;PPA1;SAR1A	PPA1;SAR1A;TYSND1	#N/A
rs11220131	125439492	T	C	C,0.345847	-1.71793	-1.83424	#N/A	#N/A	N	N	Y	N	Y	Y	N	Y	N	Y	ACRV1;EI24;ROBO4;ST3GAL4	EI24;PUS3;RP11-677M14.7;VSIG2	#N/A
rs113993764	17102893	A	G	G,0.107228	-1.88403	-2.82871	#N/A	#N/A	N	N	Y	N	Y	Y	N	Y	N	N	#N/A	#N/A	#N/A
rs8192516	75600485	G	C	C,0.292732	1.56066	1.15633	#N/A	#N/A	SELEX	N	Y	N	Y	Y	N	Y	Y	Y	TERF2IP;TMEM231	ADAT1;CHST5;CHST6;KARS;TERF2IP	#N/A
rs213641	26232356	C	A	C,0.292332	1.43878	1.34351	#N/A	#N/A	deltaSVM	N	Y	N	Y	Y	N	N	N	Y	MTFR1L;RHCE	MTFR1L;RP1-317E23.3;RUNX3	LOC646471
rs11169469	50904446	G	T	T,0.329273	-1.9242	-1.13803	#N/A	#N/A	N	Y	N	N	N	N	N	N	N	N	#N/A	#N/A	#N/A
rs9699754	183005498	G	T	T,0.327476	-1.64876	-1.36058	#N/A	#N/A	N	Y	N	N	N	N	N	N	N	Y	LAMC2;NCF2;RGL1;RP11-181K3.4;RP11-317P15.4	NCF2;RP11-181K3.4	#N/A
rs6506927	29070713	T	C	T,0.472045	-2.09209	-2.234	#N/A	N	N	N	Y	Y	N	Y	N	N	N	Y	DSG2;RP11-549B18.1	DSC3;RP11-650P15.1	#N/A
rs3802841	111171672	G	T	G,0.286142	-1.11097	-1.38432	#N/A	#N/A	N	Y	N	N	N	N	Y	Y	N	Y	COLCA1;LAYN;PIH1D2;RP11-356J5.12;RP11-89C3.4	C11orf53;COLCA1;COLCA2;RP11-356J5.4	C11orf53、C11orf93
rs2411284	44038899	C	T	C,0.450879	-1.69875	-1.43005	#N/A	#N/A	N	N	Y	N	Y	Y	N	N	N	Y	ADAL;FRMD5;MAP1A;SPG11;ZSCAN29	ADAL;ZSCAN29	ADAL
rs4886714	75824479	C	T	T,0.134984	-1.18036	1.28191	#N/A	#N/A	N	N	N	Y	N	N	N	N	Y	Y	MAN2C1;NEIL1;RP11-817O13.8;SNUPN;UBE2Q2	C15orf27;MAN2C1;NEIL1;SNUPN	#N/A
rs1248674	79605096	A	C	A,0.21885	-1.38586	-2.47722	#N/A	N	deltaSVM	N	Y	Y	Y	Y	Y	Y	N	Y	DLG5-AS1	DLG5;KCNMA1	#N/A
rs41104	76787808	G	C	G,0.391973	-1.3836	-1.99912	#N/A	#N/A	SELEX	N	Y	N	Y	Y	N	N	N	Y	PDE8B;WDR41	TBCA;WDR41;ZBED3	#N/A
rs7011406	130710078	C	T	T,0.305711	-1.63201	-1.26003	#N/A	#N/A	N	N	N	Y	N	Y	N	Y	N	N	#N/A	#N/A	#N/A
rs348940	112824530	C	A	C,0.288538	-0.893827	-1.43165	#N/A	N	N	N	Y	Y	Y	Y	N	N	N	N	#N/A	#N/A	#N/A
rs6061231	60956917	C	A	A,0.282548	-2.07364	-1.38117	0.9(3.2E-20, Benign; 2.3E-6, Colon adenocarcinoma;2.7E-6,Malignant neoplasm of colon	Y	N	Y	Y	Y	N	Y	N	N	N	Y	ADRM1;CABLES2;RP11-157P1.4	CABLES2;COL9A3;NKAIN4;RP11-157P1.4;RP11-157P1.5;RP5-963E22.4	#N/A
rs12921129	11769176	C	T	C,0.478035	2.44779	2.34741	#N/A	N	N	N	Y	Y	N	Y	Y	N	Y	Y	SNN	RP11-166B2.5	#N/A
rs9997477	174112543	C	T	C,0.29373	1.7464	1.923	#N/A	#N/A	N	N	N	Y	Y	Y	Y	Y	Y	Y	#N/A	RP11-248N22.1	#N/A
rs697141	57755983	T	C	C,0.348642	1.72167	1.06708	#N/A	#N/A	N	N	Y	N	Y	Y	N	N	N	N	#N/A	#N/A	#N/A
rs3803438	101389356	C	A	A,0.363019	1.21886	1.79449	#N/A	N	deltaSVM	N	Y	Y	Y	Y	Y	N	Y	Y	#N/A	ASB7	#N/A
rs10485651	37394032	C	T	T,0.0898562	-1.03703	-1.12506	#N/A	N	N	N	Y	Y	Y	Y	Y	N	N	Y	FAM83D;KIAA1755;RP4-564F22.5	ACTR5;DHX35;SNHG17	#N/A
rs73198019	114871600	C	G	G,0.158946	1.97259	1.70434	#N/A	N	deltaSVM	N	Y	Y	Y	Y	Y	Y	N	Y	#N/A	TES	#N/A
rs193743	6632942	G	T	G,0.433307	1.13459	1.34766	#N/A	#N/A	deltaSVM	N	Y	N	Y	Y	N	Y	Y	Y	#N/A	SRD5A1	#N/A
rs79211467	226070192	C	G	G,0.146166	1.24508	1.06692	#N/A	#N/A	N	N	Y	N	Y	Y	N	N	N	Y	ITPKB;RP11-275I14.4	H3F3A;LEFTY2;TMEM63A	#N/A
rs17093613	102434709	T	A	A,0.145567	1.3969	1.31859	#N/A	#N/A	N	N	N	Y	Y	Y	Y	Y	N	Y	#N/A	TRPC6	#N/A
rs1220653	132358930	G	A	G,0.0976438	-1.15921	-1.56044	#N/A	N	N	N	Y	Y	Y	Y	Y	N	N	Y	LRRC8A;RP11-138E2.1	ZDHHC12	#N/A
rs10783766	56039977	C	T	T,0.441094	-1.16046	-1.92803	#N/A	#N/A	N	N	N	Y	Y	Y	N	N	N	Y	DGKA;ESYT1;RP11-603J24.14;RP11-977G19.5;SARNP	ATP5B	#N/A
rs41309367	62309554	C	T	C,0.388379	1.7818	1.1263	#N/A	#N/A	N	Y	N	N	N	N	N	Y	N	Y	ARFRP1;CTD-3184A7.4;LIME1;OGFR;RP4-583P15.15;RTEL1;RTEL1-TNFRSF6B;SLC17A9;SLC2A4RG;YTHDF1	MYT1;RTEL1;RTEL1-TNFRSF6B;ZBTB46	#N/A
rs8120558	48599272	A	G	G,0.292931	-1.66293	-1.86273	#N/A	N	N	N	Y	Y	Y	Y	Y	N	Y	Y	DDX27;RP11-112L6.3	RP5-914P20.5;SNAI1	#N/A
rs16967272	106427601	A	C	C,0.268171	-1.0127	-2.29882	#N/A	#N/A	N	N	N	Y	Y	Y	Y	Y	N	Y	#N/A	ARGLU1	#N/A
rs77100497	178157540	C	T	T,0.226238	-2.06192	-1.95957	#N/A	#N/A	deltaSVM	N	Y	N	Y	Y	N	Y	Y	Y	GRM6;ZNF354A	CANX;N4BP3;ZNF354A;ZNF354C	#N/A
rs34892054	388516	C	T	C,0.372404	1.31104	2.44813	#N/A	#N/A	N	N	Y	N	Y	Y	N	Y	Y	Y	RBCK1	RBCK1	#N/A
rs3828054	151512895	A	G	G,0.111821	-1.87103	-2.55792	#N/A	#N/A	N	N	Y	N	Y	Y	N	Y	N	Y	RP11-404E16.1;RP11-98D18.9;SNX27	MRPL9;RP11-98D18.9;ZNF687	#N/A
rs11615019	70132709	A	G	G,0.191294	-1.41517	-1.5245	#N/A	#N/A	deltaSVM	N	N	N	Y	Y	N	N	N	Y	LYZ;RAB3IP	#N/A	#N/A
rs4253438	48806955	C	T	T,0.294529	1.77701	1.22582	#N/A	N	N	N	Y	Y	Y	Y	N	Y	N	Y	RP11-112L6.3;RP11-112L6.4;SPATA2;UBE2V1	RP11-112L6.4	#N/A
rs615116	77850803	G	T	T,0.255791	-0.968494	-1.22996	#N/A	N	N	N	Y	Y	Y	Y	N	N	Y	Y	GAB2;KCTD21-AS1;NDUFC2;USP35	KCTD21-AS1;NDUFC2	#N/A
rs79388381	34518000	C	G	G,0.142971	2.45992	2.3326	#N/A	N	N	N	Y	Y	Y	Y	Y	Y	N	Y	CAT	CAT	#N/A
rs10105040	94711093	T	G	G,0.261981	1.15348	0.983033	#N/A	N	N	N	Y	Y	Y	Y	Y	Y	N	Y	#N/A	RP11-388K12.1	#N/A
rs10751215	72526087	T	C	T,0.426318	-1.44206	-1.27057	#N/A	N	SELEX	N	Y	Y	Y	Y	Y	N	N	Y	STARD10	ATG16L2	#N/A
rs2976394	143763622	C	T	T,0.401558	-0.794089	-1.19424	#N/A	N	deltaSVM	N	Y	Y	Y	Y	Y	N	N	Y	LYNX1;PSCA;RP11-706C16.7;RP11-909N17.2;THEM6	C8orf31;LYNX1;NAPRT1;PSCA;RP11-706C16.7;THEM6	#N/A
rs11700880	38156598	T	C	C,0.177316	-2.05999	-2.52814	#N/A	N	N	N	Y	Y	Y	Y	Y	Y	N	Y	AP001432.14	AP000704.5;HLCS	#N/A
rs1400262	136537975	G	A	G,0.295527	-2.36213	-1.92354	#N/A	#N/A	N	N	Y	N	Y	Y	N	Y	N	Y	RP11-305O4.3;STAG1	PCCB;RP11-85F14.5	#N/A
rs77694338	205473772	T	C	C,0.263578	1.61194	1.42272	#N/A	N	N	N	Y	Y	Y	Y	Y	Y	N	N	#N/A	#N/A	#N/A
rs13344151	7197590	T	G	G,0.198083	3.45439	2.95501	#N/A	N	N	N	Y	Y	Y	Y	Y	N	N	N	#N/A	#N/A	#N/A
rs4754431	110065969	G	A	A,0.439297	-1.03928	-1.92401	#N/A	#N/A	N	N	N	Y	N	Y	Y	Y	N	Y	FDX1;RDX	FDX1	#N/A
rs12726706	44399942	G	A	G,0.446086	1.07261	2.25563	#N/A	N	N	N	Y	Y	Y	Y	Y	N	Y	Y	ARTN;ERI3;RP11-7O11.3;SZT2-AS1;TMEM53	DPH2;PTPRF;RP11-7O11.3;ST3GAL3	#N/A
rs11110632	101446064	C	G	C,0.45028	-2.46592	-1.85406	#N/A	N	deltaSVM	N	Y	Y	Y	Y	Y	Y	N	Y	CHPT1	DRAM1	#N/A
rs73487516	129419172	C	A	A,0.103435	-1.66675	-1.00139	#N/A	#N/A	N	N	Y	N	Y	Y	N	N	N	Y	RP11-775D22.2	TNPO3	#N/A
rs7613282	47389409	C	T	T,0.375599	4.95426	4.10528	#N/A	#N/A	N	Y	Y	N	N	N	N	Y	N	Y	PTPN23;TDGF1;ZNF589	CCRL2;CDC25A;NBEAL2;PTPN23;SETD2	#N/A
rs138439507	4247567	G	C	C,0.230631	-1.39443	1.21129	#N/A	#N/A	N	N	Y	N	Y	N	N	N	N	N	#N/A	#N/A	#N/A
rs73203804	115928468	A	C	C,0.160144	1.17819	1.53108	#N/A	N	N	N	Y	Y	Y	Y	Y	N	Y	N	#N/A	#N/A	#N/A
rs11852677	71034269	T	C	C,0.213858	-1.12082	-2.05552	#N/A	N	deltaSVM	N	Y	Y	Y	Y	Y	N	N	Y	UACA	LARP6;THSD4;UACA	#N/A
rs12137088	62666518	C	T	C,0.309505	1.89776	2.03628	#N/A	#N/A	N	Y	N	N	N	N	N	Y	N	Y	L1TD1	#N/A	#N/A
rs8059861	75182372	C	G	C,0.0886581	-1.53977	-1.04106	#N/A	#N/A	SELEX	N	Y	N	Y	Y	N	Y	N	Y	CTRB1;CTRB2;RP11-252A24.5;TMEM231;ZFP1	AC009120.5;ZFP1	#N/A
rs2286239	75874390	G	C	C,0.1877	1.45913	1.07149	#N/A	#N/A	N	N	Y	N	Y	Y	N	N	N	Y	GCFC2;MRPL19;RP11-342K6.2	AC104135.2;GCFC2;MRPL19;RP11-342K6.2;RP11-342K6.4	#N/A
rs7024735	4262430	C	T	T,0.205471	1.49552	1.75275	#N/A	#N/A	N	N	N	Y	N	Y	Y	N	N	Y	GLIS3	#N/A	#N/A
rs11257795	6322406	A	G	G,0.427316	-1.48705	-1.15741	#N/A	N	N	N	Y	Y	N	Y	Y	Y	Y	Y	ANKRD16	#N/A	#N/A
rs6808387	53079732	C	T	T,0.425919	-1.61301	-1.61301	#N/A	#N/A	N	Y	Y	N	Y	Y	N	N	N	Y	#N/A	#N/A	SFMBT1
rs6721546	204268505	C	T	T,0.399161	-2.88216	-2.73908	#N/A	#N/A	N	N	N	Y	N	Y	N	N	N	Y	CARF	RAPH1	#N/A
rs6424889	183091796	G	C	G,0.468251	1.11575	1.05927	#N/A	#N/A	N	Y	N	N	N	N	N	Y	N	Y	LAMC1;LAMC2;NCF2;RGL1;RP11-181K3.4	LAMC1;NCF2;RNASEL;RP11-181K3.4	#N/A
rs929042	28890800	G	C	C,0.3127	1.25622	1.72801	#N/A	#N/A	N	N	Y	N	Y	Y	N	N	N	Y	TRIM27;ZNF311	HLA-F-AS1;HLA-G;OR2B6;PGBD1;TRIM27;ZSCAN31	#N/A
rs222753	3563339	C	T	T,0.265974	1.14675	1.95616	#N/A	N	N	N	Y	Y	N	Y	Y	Y	N	Y	AC118754.4;CTNS;RP11-235E17.6;SHPK	CTNS;RP11-235E17.6;SHPK;TRPV3	#N/A
rs12952376	73043337	C	T	T,0.24401	1.74455	2.35011	#N/A	#N/A	deltaSVM	N	Y	N	Y	Y	N	N	N	Y	ACOX1;ATP5H;CD300A;HID1;SUMO2	ACOX1;ATP5H;CTD-2514K5.2;KCTD2;NAT9;RP11-552F3.10;SLC25A19;SUMO2	#N/A
rs10883366	101287785	G	A	G,0.430911	-0.835293	-1.65712	#N/A	#N/A	N	Y	Y	N	N	N	N	N	N	Y	CWF19L1;NKX2-3;RP11-129J12.1;RP11-129J12.2	CWF19L1;RP11-129J12.1;RP11-129J12.2;SEC31B	NKX2-3
rs12640135	57507741	T	C	T,0.497404	-1.48221	-1.51299	#N/A	N	N	N	Y	Y	Y	Y	N	N	N	Y	ARL9;KIAA1211;THEGL	#N/A	#N/A
rs6467257	129304991	C	T	C,0.122005	1.03836	1.28032	#N/A	N	N	N	Y	Y	Y	Y	Y	Y	Y	Y	ATP6V1F;CCDC136	ATP6V1F;MEST;RP11-286H14.8	#N/A
rs79626929	151712598	T	G	G,0.471446	-1.78756	-1.65898	#N/A	#N/A	N	N	Y	N	Y	Y	N	Y	N	Y	#N/A	RMND1	#N/A
rs57314044	56136059	G	T	T,0.28774	-2.05482	-1.30294	#N/A	#N/A	N	N	Y	N	Y	Y	N	Y	N	Y	AC006116.12;NLRP9;SHISA7;ZNF71;ZNF784	FCAR;KIR2DL4;ZNF471	#N/A
rs6791206	61236328	A	G	A,0.425719	1.42514	1.39965	#N/A	N	N	N	Y	Y	Y	Y	N	N	N	N	#N/A	#N/A	#N/A
rs7525811	227002405	C	T	T,0.14976	-1.11134	-1.97542	#N/A	#N/A	N	N	N	Y	N	Y	Y	Y	N	N	#N/A	#N/A	#N/A
rs3809857	44848314	G	T	T,0.20008	0.983972	1.30887	#N/A	N	N	N	Y	Y	Y	Y	Y	N	N	Y	KANSL1;KANSL1-AS1;LRRC37A;LRRC37A2;MAPT;NSF;WNT3	ARL17A;ARL17B;KANSL1;KANSL1-AS1;LRRC37A;LRRC37A2;MAPT;NSF;WNT3	#N/A
rs2426320	50247683	A	G	G,0.474441	1.80092	1.11017	#N/A	N	N	N	Y	Y	Y	Y	Y	Y	N	Y	ZFP64	#N/A	#N/A
rs1134941	242255378	G	A	A,0.466454	-1.64161	-1.8611	#N/A	#N/A	N	N	Y	N	Y	Y	N	N	N	Y	FARP2;HDLBP;SEPT2	AC114730.3;FARP2;PDCD1;RP11-341N2.1;SEPT2;STK25	#N/A
rs10853974	4625154	C	T	T,0.377796	-1.36438	-1.69268	#N/A	#N/A	N	N	N	Y	N	Y	Y	N	N	Y	DPP9;UBXN6	DPP9;STAP2	#N/A
rs8056718	74612030	G	C	G,0.234425	-1.12333	-1.54884	#N/A	N	deltaSVM	N	Y	Y	Y	Y	N	N	N	Y	AC009120.5;AC009120.6;CHST6;GLG1;RFWD3;RP11-77K12.3;ZFHX3	RFWD3	RFWD3
rs7036891	7583375	A	G	G,0.413538	-1.44543	-1.16548	#N/A	#N/A	N	Y	N	N	N	N	N	Y	N	Y	#N/A	GLDC;KDM4C	#N/A
rs111692538	488391	A	G	G,0.229233	-1.23943	-1.23111	#N/A	N	N	N	Y	N	Y	Y	Y	Y	N	Y	AC005775.2;AC027307.3;ODF3L2;SHC2	AC005775.2;MIER2;MISP;SHC2;STK11	#N/A
rs10110970	143820410	G	C	C,0.305911	1.47048	1.25181	#N/A	N	deltaSVM	N	Y	Y	Y	Y	N	Y	N	Y	LYNX1;PSCA;RP11-706C16.7;RP11-909N17.3;THEM6;TIGD5	C8orf31;LYNX1;PSCA;RP11-706C16.7;THEM6	PSCA
rs4926167	13885876	T	G	G,0.383187	1.08322	1.2511	#N/A	#N/A	N	N	Y	N	Y	Y	N	Y	N	Y	C19orf53;hsa-mir-1199;MIR24-2;MRI1;NFIX;SAMD1;TECR;ZSWIM4	C19orf53;CTC-548K16.6;CTD-2659N19.10;GADD45GIP1;MRI1;PODNL1;RAD23A	#N/A
rs73360407	81009487	C	G	G,0.253395	1.28446	1.8754	#N/A	N	N	N	Y	Y	Y	Y	N	N	Y	Y	AC144831.1;B3GNTL1;FN3KRP	#N/A	#N/A
rs230208	55793559	T	C	T,0.369808	2.61172	2.36684	#N/A	#N/A	deltaSVM	Y	Y	N	N	N	N	N	N	Y	ZBP1	CASS4	#N/A
rs1005473	38694373	A	C	C,0.0984425	-0.834082	-1.69946	#N/A	N	N	N	Y	Y	N	Y	N	N	N	Y	RP3-508I15.14	APOBEC3A	#N/A
rs2400396	79787552	A	G	G,0.420927	-1.28921	-1.60314	#N/A	#N/A	N	Y	N	N	N	N	N	N	N	Y	#N/A	#N/A	PAWR
rs16968472	37036028	C	G	G,0.0748802	-1.031	-2.07401	#N/A	N	deltaSVM	N	Y	Y	Y	Y	Y	N	N	N	#N/A	#N/A	#N/A
rs7995032	101910617	G	A	A,0.228035	-2.64313	-2.73967	#N/A	#N/A	deltaSVM	N	Y	N	N	Y	N	N	N	N	#N/A	#N/A	#N/A
rs78670690	208203060	G	A	A,0.180911	-1.39684	-2.24534	#N/A	N	N	N	Y	Y	N	Y	Y	Y	N	N	#N/A	#N/A	#N/A
rs10447226	139028810	G	T	T,0.214457	-1.5342	-1.33136	#N/A	#N/A	N	N	Y	N	Y	Y	N	Y	N	Y	AC034243.1;DNAJC18;IGIP;PSD2	CTC-329D1.2;DNAJC18	#N/A
rs463260	33256984	C	T	C,0.414736	-1.11316	-1.33262	#N/A	#N/A	N	N	Y	N	Y	Y	N	N	N	Y	B3GALT4;BAK1;HCG25;ITPR3;RPS18;TAP1;ZBTB22;ZBTB9	B3GALT4	#N/A
rs7973392	1224972	A	C	C,0.229034	1.33579	1.04657	#N/A	N	deltaSVM	N	Y	Y	Y	Y	N	N	N	Y	ERC1;RP11-359B12.2;WNK1	ERC1;RP11-359B12.2	#N/A
rs6932888	29795747	G	C	C,0.254593	1.82006	2.02208	#N/A	#N/A	N	Y	Y	N	N	N	N	Y	N	Y	HCG17;HLA-A;HLA-G;PPP1R11;RPP21;XXbac-BPG170G13.32;ZFP57;ZNRD1	DHX16;HLA-F;HLA-F-AS1;HLA-G;MRPS18B;OR2I1P;PPP1R18;RPP21;TRIM31-AS1;TRIM40;XXbac-BPG170G13.32;ZFP57;ZNF311;ZNRD1	#N/A
rs2075784	133263825	G	A	A,0.378794	1.41501	1.42013	#N/A	#N/A	N	N	Y	N	Y	Y	N	Y	N	Y	LRCOL1;P2RX2;PXMP2;RP11-495K9.5	LRCOL1;NOC4L;P2RX2;POLE;PXMP2	#N/A
rs2276979	164415734	A	G	A,0.401158	-1.09071	-1.1922	#N/A	#N/A	N	N	Y	N	Y	Y	N	Y	N	Y	MARCH1;RP11-218F10.3	MARCH1;NPY1R;RP11-218F10.3	45717
rs73077111	3294382	C	G	G,0.171326	-1.01561	-1.79884	#N/A	#N/A	N	N	Y	N	Y	Y	N	Y	N	Y	GRK4	HGFAC	#N/A
rs28424067	50354011	G	A	A,0.25639	-1.37693	-1.34168	#N/A	N	N	N	Y	Y	Y	Y	N	Y	N	Y	AC002056.5;C22orf34;PPP6R2;RP3-402G11.26;RP3-402G11.27	C22orf34;MAPK11;MAPK12;SHANK3;TYMP	#N/A
rs2922091	94822977	T	C	C,0.301518	-1.66295	-1.7721	#N/A	#N/A	N	N	Y	N	Y	N	N	N	N	Y	PANX1	#N/A	#N/A
rs545855	8721786	G	C	C,0.329273	0.951891	0.992559	#N/A	#N/A	N	N	N	Y	N	Y	Y	N	N	Y	RALBP1;RP11-143J12.3;RP11-881L2.1	RP11-888D10.3	#N/A
rs12908911	91170719	A	G	G,0.179513	1.24253	1.40942	#N/A	#N/A	N	Y	N	N	N	N	N	Y	N	Y	BLM;CIB1;CRTC3;MAN2A2	ANPEP	#N/A
rs2301615	136325462	C	T	T,0.442891	1.62662	2.14761	#N/A	#N/A	N	N	Y	N	Y	Y	N	Y	Y	Y	ADAMTS13;DDX31	ABO;ADAMTS13;CACFD1;SURF1	#N/A
rs4554934	49658588	C	G	G,0.152756	0.827711	1.15355	#N/A	#N/A	N	N	Y	N	Y	Y	N	N	N	N	#N/A	#N/A	#N/A
rs1024097	117052354	A	T	A,0.430511	-2.17869	-2.92512	#N/A	#N/A	N	Y	N	N	N	N	N	N	N	N	#N/A	#N/A	#N/A
rs10932763	219085863	G	C	C,0.360024	-0.827773	-1.93288	#N/A	#N/A	N	Y	N	N	N	N	Y	Y	N	Y	AAMP;ARPC2;PNKD;RP11-378A13.1;RUFY4;TMBIM1	AAMP;ARPC2;RP11-378A13.1;TMBIM1	#N/A
rs59538223	191746483	C	T	T,0.163538	1.512	1.59394	#N/A	#N/A	N	N	Y	N	Y	Y	N	Y	N	N	#N/A	#N/A	#N/A
rs4985988	21117837	T	C	T,0.176917	1.77001	1.46531	#N/A	#N/A	N	N	Y	N	Y	Y	N	N	N	Y	AC087294.2	AC087294.2;RP11-344E13.3	#N/A
rs4932175	91149190	C	T	T,0.210863	-1.82594	-1.82383	#N/A	#N/A	N	Y	N	N	N	N	N	Y	N	Y	BLM;CRTC3;RCCD1;SV2B	ANPEP	#N/A
rs243548	148396549	G	A	A,0.259585	1.47357	2.11419	#N/A	#N/A	N	N	Y	N	Y	Y	N	N	N	Y	#N/A	ZNF282	#N/A
rs957633	29299178	C	G	G,0.189696	2.6978	2.82749	#N/A	N	N	N	Y	Y	Y	Y	N	N	N	Y	SNHG3	DNAJC8;PTPRU;SNHG3;SRSF4	#N/A
rs174594	61619829	C	A	A,0.419728	1.24836	1.14498	#N/A	#N/A	N	Y	N	N	N	N	N	Y	Y	Y	DDB1;FADS1;FADS2;MYRF;TMEM216;TMEM258	CYB561A3;FADS1;FADS2;LRRC10B;METTL12;RP11-794G24.1;TAF6L;UBXN1	#N/A
rs4873805	144656344	T	C	T,0.221246	-1.07842	-1.16161	#N/A	N	N	N	Y	Y	Y	Y	Y	Y	N	Y	GSDMD;LY6H;MAPK15;MROH6;PYCRL;RHPN1-AS1;RP11-661A12.12;RP11-661A12.5;RP11-661A12.9;TONSL;ZC3H3;ZNF696	EEF1D;EXOSC4;GSDMD;LRRC14;MROH6;RHPN1;RP11-429J17.2;RP11-661A12.12;RP11-661A12.5;RP11-661A12.9;RP13-582O9.7;TIGD5;ZC3H3	#N/A
rs12974373	10362425	T	C	C,0.175719	1.34605	1.33907	#N/A	#N/A	N	N	Y	N	Y	Y	N	N	N	Y	C19orf52;CTD-2369P2.10	AP1M2;COL5A3;CTD-2553C6.1;DNMT1;UBL5	#N/A
rs13295738	135285395	C	T	T,0.486422	-1.32708	-1.34665	#N/A	#N/A	N	N	Y	N	Y	Y	N	Y	Y	Y	C9orf9;MED27	GTF3C4;RAPGEF1	#N/A
rs34026312	23398995	G	A	A,0.239417	-1.87665	-1.40848	#N/A	#N/A	N	N	Y	N	Y	Y	N	Y	Y	Y	ABHD4;AE000662.93;C14orf93;HAUS4;MYH6;MYH7;RBM23;SLC7A8;TRAV30	HAUS4;PPP1R3E;RBM23;TRDV1	#N/A
rs1531564	73110279	C	T	C,0.476238	2.79403	2.07221	#N/A	N	N	N	Y	Y	N	Y	Y	N	N	Y	ARMC7;GGA3;GPR142;MRPS7;NUP85	CDR2L;MRPS7;NUP85;RP11-649A18.4;SLC16A5;TTYH2	#N/A
rs13007031	47316169	C	A	A,0.160942	1.78508	2.14509	#N/A	N	deltaSVM	N	Y	Y	N	Y	Y	Y	N	Y	#N/A	TTC7A	#N/A
rs12541377	145014424	C	G	G,0.22484	0.906085	1.50707	#N/A	N	deltaSVM	N	Y	Y	Y	Y	Y	Y	N	Y	KIAA1875;PARP10;PLEC;RHPN1;SCRIB;SPATC1	KIAA1875;PARP10;PLEC;RHPN1-AS1;SPATC1	#N/A
rs11967	30313268	G	A	A,0.154553	0.863849	0.991023	#N/A	#N/A	N	N	Y	N	Y	Y	N	N	N	Y	DDR1;HCG17;HCG18;HLA-A;HLA-C;HLA-F-AS1;HLA-G;MRPS18B;PPP1R10;PPP1R11;PSORS1C3;RPP21;VARS2;XXbac-BPG170G13.32;XXbac-BPG299F13.14;ZFP57	GNL1;HCG17;HCG27;HLA-C;HLA-F-AS1;HLA-G;PSORS1C2;PSORS1C3;RPP21;TRIM40;VARS2;XXbac-BPG170G13.32;ZFP57	#N/A
rs12580051	51045072	T	A	A,0.259585	-2.06561	-2.21877	#N/A	#N/A	deltaSVM	Y	N	N	N	N	N	N	N	Y	#N/A	COX14	#N/A
rs11636571	91143857	A	G	A,0.360823	-1.35442	-1.8069	#N/A	#N/A	N	Y	Y	N	N	N	N	Y	N	Y	AC068831.6;BLM;CIB1;PEX11A;RCCD1	GDPGP1;IDH2;VPS33B	#N/A
rs28433362	78978412	T	C	T,0.452276	2.20977	2.86141	#N/A	#N/A	deltaSVM	N	Y	N	Y	Y	N	Y	N	Y	FRAS1	CNOT6L	#N/A
rs12630379	128370204	G	C	C,0.358826	1.02277	1.51639	#N/A	N	N	N	Y	Y	Y	Y	N	Y	N	Y	RP11-723O4.2;RPN1	H1FX;RP11-723O4.2;RPN1	#N/A
rs2277616	42977192	G	A	A,0.0854633	1.09575	1.94939	#N/A	N	N	N	Y	Y	Y	Y	N	Y	Y	Y	ADAM11;FAM171A2;GPATCH8;NMT1;RP11-798G7.5	C1QL1;FAM171A2	#N/A
rs3740777	76494244	C	A	A,0.190096	-3.01446	-2.23082	#N/A	#N/A	N	N	Y	N	Y	N	N	Y	N	Y	CLNS1A;RP11-619A14.3	GDPD4;RP11-21L23.3;RP11-21L23.4	#N/A
rs11103337	139001270	G	A	A,0.117612	-1.56738	-1.22593	#N/A	#N/A	N	N	N	Y	Y	Y	Y	N	N	Y	NACC2;NOTCH1;RABL6;RP11-413M3.4;SDCCAG3	INPP5E;RP11-83N9.5	#N/A
rs6086244	7816078	A	G	G,0.348043	-1.46945	-1.92411	#N/A	#N/A	N	Y	N	N	N	N	N	Y	Y	N	#N/A	#N/A	#N/A
rs2272153	33481400	G	C	C,0.329872	-1.57172	-2.12248	#N/A	#N/A	N	N	Y	N	Y	Y	N	Y	N	Y	CCR4	FBXL2;GLB1;UBP1	#N/A
rs12983775	41857439	G	A	G,0.370208	1.29255	1.56394	1.23E-8,Benign	Y	N	Y	Y	Y	Y	Y	Y	Y	N	Y	AC006129.4;CEACAM5;PRR19	AC006129.2;ARHGEF1;B3GNT8;CCDC97;CD79A;RPS19;SERTAD1	#N/A
rs12952012	41321387	C	T	T,0.346446	1.89187	1.59769	2.5E-20（Benign neoplasm of colon, rectum, anus and anal canal）	#N/A	N	N	N	N	Y	Y	Y	N	N	Y	CCR10;IFI35;LINC00854;LINC00910;MPP2;NAGS;NBR1;NBR2;RND2;TMEM106A	AOC2;CNTNAP1;COASY;HSD17B1;LINC00854;LINC00910;NBR2;PTRF;RND2;RUNDC1	NBR2
rs744533	61003031	T	C	T,0.279952	2.84876	1.75831	0.000000000000014（Benign neoplasm of colon, rectum, anus and anal canal）	#N/A	N	N	N	Y	Y	Y	Y	N	N	Y	CABLES2;LAMA5;OSBPL2;RP11-157P1.4;RP11-93B14.4	CABLES2;PSMA7	#N/A
rs117575775	104691562	T	C	C,0.242212	3.60146	3.23114	#N/A	N	N	N	Y	Y	Y	Y	Y	Y	N	N	#N/A	#N/A	#N/A
rs62525608	135724863	T	C	C,0.320288	-0.883783	-1.20749	#N/A	#N/A	N	N	Y	N	Y	Y	N	N	N	N	#N/A	#N/A	#N/A
rs10171857	28807342	G	A	A,0.236621	0.839666	1.04702	#N/A	N	N	N	Y	Y	Y	Y	Y	N	N	Y	#N/A	AC074011.2	#N/A
rs13409494	70824470	C	T	T,0.430711	-0.827171	-1.4318	#N/A	#N/A	N	N	N	Y	N	Y	Y	Y	N	Y	MCEE;TEX261;ZNF638	AC022201.4;PCBP1-AS1	#N/A
rs2072895	29691857	C	G	G,0.395567	-1.12185	-1.8845	#N/A	N	N	Y	Y	N	Y	N	Y	Y	N	Y	C6orf136;HLA-A;HLA-F;HLA-G;ZFP57	HCG14;HLA-A;HLA-F;HLA-G;RNF39;RPP21;TRIM40;XXbac-BPG170G13.32;ZFP57	#N/A
rs75921536	242642031	C	T	T,0.309505	1.69841	1.20128	#N/A	#N/A	N	N	Y	N	Y	Y	N	N	Y	Y	AC114730.11;AC114730.2;DTYMK;FARP2;ING5;MTERFD2;RP11-367H1.1	AC093585.6;AC114730.11;AGXT;BOK;ING5;PPP1R7	#N/A
rs574266188	31090552	G	A	N	-1.24686	-1.4101	#N/A	N	N	N	Y	Y	Y	Y	Y	Y	N	Y	EHMT2-AS1;HCG17;HCG27;HLA-C;PSORS1C1;PSORS1C2;PSORS1C3;TNXB;XXbac-BPG181B23.7;XXbac-BPG299F13.17	C4A;DXO;EHMT2-AS1;GNL1;HCG27;HLA-C;LTA;MRPS18B;POU5F1;PSORS1C1;PSORS1C2;PSORS1C3;TRIM10;XXbac-BPG181B23.7;XXbac-BPG299F13.17	#N/A
rs888395	21977840	G	A	A,0.0982428	1.2762	0.993628	#N/A	#N/A	N	N	Y	N	Y	Y	N	Y	N	Y	#N/A	ANKRD29;RP11-621L6.2	#N/A
rs1179132	7895848	G	A	G,0.433377	-1.31203	-2.47994	#N/A	#N/A	deltaSVM	N	Y	N	Y	Y	N	Y	N	Y	PNPLA4	#N/A	#N/A
rs880234	88772928	C	T	T,0.0858626	0.995742	1.13374	#N/A	#N/A	N	N	Y	N	Y	Y	N	N	Y	Y	CDT1;RP5-1142A6.9;RPL13	CTU2;CYBA;RP5-1142A6.9	#N/A
rs57688464	68826109	G	C	C,0.259585	1.12945	1.6742	#N/A	#N/A	N	Y	N	N	N	N	Y	Y	N	Y	CDH1;NFATC3;RP11-615I2.1;WWP2	COG8;PSMB10	#N/A
rs8112598	984218	C	T	C,0.490815	2.05547	2.33616	#N/A	N	N	N	Y	Y	Y	Y	Y	N	N	Y	GRIN3B;GZMM;WDR18	AC005775.2;CTB-31O20.8;GRIN3B;R3HDM4;TCF3;WDR18	#N/A
rs1537371	22099568	C	A	C,0.320687	-0.915711	-1.55564	#N/A	#N/A	deltaSVM	Y	N	N	N	N	N	Y	N	Y	CDKN2B	DMRTA1	#N/A
rs11069649	107220649	C	G	G,0.355232	2.20679	2.4983	#N/A	#N/A	N	N	Y	N	Y	Y	N	Y	N	N	#N/A	#N/A	#N/A
rs8024832	51329904	A	C	A,0.433506	-1.43194	-1.66595	#N/A	N	N	N	Y	N	Y	Y	Y	N	N	Y	AP4E1;RP11-108K3.4;TMOD2;TRPM7	AP4E1;CTD-2308G16.1;LEO1;RP11-108K3.1;RP11-108K3.2;RP11-108K3.4	#N/A
rs10911201	183001622	G	T	G,0.478035	-1.05561	0.981346	0.93(5.3E-14,Benign;3.8E-5,Colon adenocarcinoma;3.9E-5,Malignant neoplasm of colon	Y	N	Y	Y	Y	N	N	Y	Y	N	Y	LAMC2;NCF2;RP11-181K3.4	LAMC1;NCF2;RNASEL;RP11-181K3.4	#N/A
rs3099840	31430721	A	G	G,0.189896	-0.931107	-1.1323	#N/A	N	N	N	Y	Y	Y	Y	Y	N	N	Y	C4A;DDR1;FLOT1;GTF2H4;HCG20;HCP5;HLA-C;MICB;MSH5-SAPCD1;NRM;PSORS1C1;TNXB;XXbac-BPG299F13.17	C4A;C6orf48;CCHCR1;CFB;DDAH2;FLOT1;HLA-C;HLA-E;LY6G5B;MICB;PSORS1C1;PSORS1C3;RNF5;VARS2;XXbac-BPG154L12.4	#N/A
rs117414860	81174992	G	T	T,0.096845	1.39668	1.21585	#N/A	N	N	N	Y	Y	Y	Y	N	Y	N	Y	CENPN	#N/A	#N/A
rs1776179	242011406	T	C	T,0.298323	-1.36994	-1.13742	#N/A	#N/A	N	N	N	N	Y	Y	N	Y	N	Y	#N/A	EXO1	#N/A
rs12570358	71906900	A	C	C,0.38738	-2.37742	-1.16303	#N/A	#N/A	N	N	N	Y	Y	Y	N	N	Y	Y	HK1;PPA1;SAR1A	PPA1;SAR1A;TYSND1	#N/A
rs17752307	87899285	T	G	G,0.153754	1.84231	1.65814	#N/A	N	N	N	Y	Y	N	Y	Y	N	N	Y	HSD17B13;KLHL8	HSD17B13;MAPK10	#N/A
rs57600971	130823699	C	T	T,0.109425	-1.02259	-1.40848	#N/A	#N/A	N	Y	N	N	N	N	N	Y	N	N	#N/A	#N/A	#N/A
rs6761390	100106797	C	A	A,0.397364	-2.51299	-3.05057	#N/A	N	deltaSVM	N	Y	Y	Y	Y	N	N	Y	Y	CHST10;COA5;LIPT1;LYG1;RP11-527J8.1	LIPT1;LYG1;LYG2;RP11-527J8.1;TSGA10	EIF5B、REV1
rs488168	8800830	A	G	A,0.241414	1.51817	1.946	#N/A	#N/A	N	N	N	Y	N	Y	N	Y	N	Y	RP11-674N23.1;RP11-789C17.5	NDUFV2;RP11-692N5.1;RP11-789C17.5;RP11-888D10.4;TWSG1	#N/A
rs2288542	17337223	G	A	G,0.295128	2.14157	2.19002	#N/A	#N/A	N	N	Y	N	Y	Y	N	Y	N	Y	ABHD8;CTD-2521M24.5;KLF2;MVB12A	CCDC124;CTC-429P9.1;CTC-429P9.2;CTD-2521M24.6;INSL3;MVB12A;OCEL1;SLC27A1	#N/A
rs6089951	61273578	C	T	T,0.28155	1.6059	2.08222	#N/A	N	N	N	Y	Y	Y	Y	N	Y	N	Y	ARFGAP1;HELZ2;MRGBP;PTK6;RP11-93B14.4;SS18L1;TAF4	RP11-93B14.6;TCFL5	#N/A
rs9556960	99128614	T	C	T,0.238618	0.912325	1.67224	#N/A	N	N	N	Y	Y	Y	Y	Y	N	N	Y	#N/A	SLC15A1	#N/A
rs182784	55824533	A	G	G,0.497204	1.55502	1.56394	#N/A	#N/A	N	Y	N	N	N	N	N	Y	Y	Y	ZBP1	#N/A	#N/A
rs11131799	178363378	G	A	G,0.389577	0.893675	1.08941	#N/A	#N/A	N	N	Y	N	Y	Y	N	N	N	Y	AGA	AGA	#N/A
rs17795091	148364108	A	T	T,0.161342	-0.708805	-0.996682	#N/A	N	N	N	Y	Y	Y	Y	Y	Y	N	Y	CTB-89H12.4;MIR143HG	#N/A	#N/A
rs17243157	24667323	C	T	T,0.110823	1.37488	1.4435	#N/A	#N/A	N	N	Y	N	Y	Y	N	N	N	Y	ACOT13	ACOT13;ALDH5A1;TDP2	#N/A
rs1528494	107433835	G	A	A,0.169329	-1.96259	-1.83081	#N/A	N	N	N	Y	Y	Y	Y	Y	Y	N	Y	ACAT1;ELMOD1;NPAT	#N/A	#N/A
rs27160	34930201	T	C	T,0.359425	1.34231	1.6026	#N/A	#N/A	N	N	Y	N	Y	Y	N	N	N	N	#N/A	#N/A	#N/A
rs9461629	30751662	T	C	C,0.476438	-1.22309	-1.62278	#N/A	#N/A	N	Y	N	Y	N	Y	Y	N	N	Y	DHX16;FLOT1;HCG20;HLA-A;HLA-B;HLA-C;LTB;MICA;MICB;NCR3;PSORS1C1;PSORS1C2;RNF39;TRIM15;TUBB;XXbac-BPG181B23.7;XXbac-BPG299F13.17	DHX16;FLOT1;HLA-A;HLA-B;HLA-C;MSH5;PSORS1C1;PSORS1C2;RNF39;RPP21;XXbac-BPG181B23.7;XXbac-BPG299F13.17	#N/A
rs12045742	228783022	C	G	G,0.217851	-0.908715	-1.09118	#N/A	N	N	N	Y	Y	Y	Y	N	Y	N	Y	ABCB10;C1orf35	RNF187	#N/A
rs340638	87928204	C	T	N	-1.8391	-1.18865	#N/A	#N/A	N	N	Y	N	Y	Y	N	Y	N	Y	KLHL8	KLHL8;RP11-529H2.2	#N/A
rs112358601	9599648	C	T	N	1.14648	1.38478	#N/A	#N/A	deltaSVM	N	Y	N	Y	Y	N	Y	N	Y	CTNNBIP1;TMEM201	RP3-510D11.1	#N/A
rs116494882	33865123	C	T	N	-2.3485	-2.3485	#N/A	#N/A	SELEX	N	Y	N	Y	N	N	Y	Y	Y	CEBPA;CTD-2538C1.3;PEPD	CEP89;PDCD5;RHPN2	#N/A
rs78538011	48668290	C	T	N	-0.864932	-1.23911	#N/A	#N/A	N	N	Y	N	Y	Y	N	N	Y	Y	PPP1R21;RP11-191L17.1	PPP1R21	#N/A
rs11221619	129119225	T	C	N	-1.28977	-1.33061	#N/A	#N/A	N	N	N	Y	N	Y	Y	Y	Y	N	#N/A	#N/A	#N/A
rs8384	26056072	G	C	N	1.46727	1.78588	#N/A	N	N	N	Y	Y	Y	Y	N	N	N	Y	HIST1H1D;HMGN4;TRIM38;U91328.19;U91328.22	TRIM38;U91328.19;U91328.22	#N/A
rs432266	6377965	T	C	N	-1.54542	-1.60701	#N/A	#N/A	deltaSVM	Y	Y	N	N	N	N	Y	Y	Y	#N/A	MCM8	#N/A
rs2274432	184020945	G	A	A,0.303914	1.0116	1.36829	#N/A	#N/A	N	N	Y	N	Y	Y	N	Y	N	Y	TSEN15	COLGALT2;TSEN15	#N/A
rs909964	3157798	G	A	G,0.432508	2.51534	1.5485	#N/A	#N/A	N	N	Y	N	Y	Y	N	N	N	N	#N/A	#N/A	#N/A
rs111066509	157092156	G	T	T,0.4373	-1.60721	-1.94377	#N/A	N	N	N	Y	Y	Y	Y	Y	Y	N	N	#N/A	#N/A	#N/A
rs575633	84465036	G	T	T,0.443291	-1.0221	-1.5042	#N/A	#N/A	N	N	Y	N	Y	Y	N	N	N	Y	#N/A	SPATA1	#N/A
rs75226604	192574533	A	G	G,0.124601	0.95435	1.32762	#N/A	#N/A	N	Y	N	N	N	N	N	N	N	Y	AC067945.4;TMEFF2	TMEFF2	#N/A
rs7234029	12877060	A	G	G,0.290735	-3.47805	-2.06652	#N/A	#N/A	deltaSVM	Y	N	N	N	N	N	N	N	Y	LDLRAD4;MPPE1;RP11-701H16.4;RP11-973H7.1	RP11-973H7.1;SEH1L;SLMO1	#N/A
rs2205827	7842433	A	G	A,0.423922	1.73343	1.09498	#N/A	#N/A	N	Y	N	N	N	N	N	Y	N	N	#N/A	#N/A	#N/A
rs3815465	1419853	C	A	A,0.162141	1.98343	1.88177	#N/A	#N/A	N	N	Y	N	Y	Y	N	N	N	Y	SMYD4;VPS53	SRR;WDR81	#N/A
rs542134	6380036	C	G	C,0.197684	1.17854	1.52514	#N/A	#N/A	deltaSVM	Y	N	N	N	N	N	Y	Y	Y	#N/A	MCM8	#N/A
rs2512628	73499567	G	A	G,0.45647	1.14859	0.923508	#N/A	N	N	N	Y	Y	Y	Y	Y	N	N	Y	KCNE3;PLEKHB1	PLEKHB1	#N/A
rs117523174	7784445	C	T	T,0.127995	2.11336	2.56136	#N/A	#N/A	N	Y	Y	N	N	N	N	N	N	N	#N/A	#N/A	#N/A
rs10732271	183025898	C	T	C,0.478035	2.24441	1.56608	#N/A	#N/A	N	Y	N	N	N	N	Y	Y	N	Y	LAMC2;NCF2;RP11-181K3.4	LAMC1;NCF2;RNASEL;RP11-181K3.4	#N/A
rs62289032	3957350	C	T	T,0.279153	1.9988	1.1715	#N/A	#N/A	N	N	Y	N	N	Y	N	Y	N	Y	#N/A	ZBTB49	#N/A
rs11642797	2317778	T	G	G,0.323482	-1.78429	-1.52353	#N/A	#N/A	N	N	Y	N	Y	Y	N	N	N	Y	CLCN7;MAPK8IP3;MIR940;NTHL1;RP11-715J22.4;UNKL;ZG16B	ERVK13-1;FLYWCH1;MIR940;MLST8;NDUFB10;NUBP2;PDPK1;PRSS22;RNPS1;ZNF263	#N/A
rs954409	80351731	C	G	G,0.204872	0.964391	1.3722	#N/A	N	N	N	Y	Y	Y	Y	N	Y	N	N	#N/A	#N/A	#N/A
rs34648	72112421	T	C	T,0.128195	4.30095	3.28773	#N/A	#N/A	N	N	Y	N	Y	Y	N	N	N	Y	TMEM171	ARHGEF28;CTD-2376I4.1;CTD-2376I4.2;MAP1B	#N/A
rs1170183	42650733	C	A	C,0.278954	-1.96129	-1.58322	#N/A	#N/A	N	Y	N	N	N	N	N	N	Y	Y	AKAP11	#N/A	#N/A
rs2848677	29092619	A	G	A,0.472644	-0.951892	-1.52032	#N/A	N	N	N	Y	Y	Y	Y	Y	N	N	Y	B4GALT6;DSG2;RP11-549B18.1;TTR	RP11-650P15.1	#N/A
rs6062490	62318856	G	C	G,0.282149	1.68766	1.62499	#N/A	N	N	Y	Y	Y	N	Y	Y	Y	Y	Y	LINC00176;RP11-93B14.4;RP4-583P15.15;RTEL1;RTEL1-TNFRSF6B;SLC17A9;SLC2A4RG	COL9A3;GMEB2;RP4-583P15.15;RTEL1;TCEA2;TPD52L2	#N/A
rs8111051	290947	C	A	A,0.349441	-0.912944	-1.11702	#N/A	N	deltaSVM	N	Y	N	Y	Y	Y	N	Y	Y	AC004221.2;HCN2;HMHA1;PPAP2C;PTBP1	ABCA7;AC009005.2;HMHA1;MIER2;ODF3L2;POLR2E;PPAP2C;R3HDM4;SHC2	#N/A
rs71517805	25052442	T	C	T,0.493411	1.17557	1.3608	#N/A	N	N	N	Y	Y	Y	Y	Y	N	N	N	#N/A	#N/A	#N/A
rs61927201	69811006	T	C	C,0.392372	1.65507	1.33992	#N/A	#N/A	N	Y	N	N	N	N	N	Y	N	Y	CCT2;LYZ;RP11-611O2.1;YEATS4	LYZ;MDM2;RP11-611O2.1;RP11-81H14.2;YEATS4	#N/A
rs7547516	1590327	A	G	A,0.387181	-1.34122	-1.3886	#N/A	#N/A	N	N	N	N	Y	Y	N	Y	Y	Y	C1orf233;C1orf86;MMEL1;MMP23B;PANK4;PRKCZ;PUSL1;RP4-758J18.7;SKI;SLC35E2B	C1orf233;CALML6;CDK11B;FAM132A;NOC2L;PUSL1;SLC35E2B	#N/A
rs71421262	103243408	A	G	G,0.433906	-1.48018	-2.48461	#N/A	N	N	N	Y	Y	Y	Y	Y	Y	Y	Y	AMN;TRAF3	AMN;CINP;CKB;MOK;RP11-73M18.7;RP11-894P9.2	#N/A
rs1870086	41256519	T	G	G,0.471046	1.16132	1.59469	#N/A	#N/A	N	N	Y	N	N	Y	N	Y	N	Y	ADCK4;BLVRB;C19orf47;C19orf54;CTC-490E21.10;CYP2A6;HIPK4;ITPKC;MIA;RAB4B	ADCK4;CNTD2;CTC-425O23.2;CTC-490E21.10;ITPKC	#N/A
rs13866	51228746	C	T	T,0.275359	-1.24516	-1.46679	#N/A	#N/A	N	N	Y	N	Y	Y	N	Y	Y	Y	#N/A	ASPDH;ETFB;SIGLEC14;SPIB	#N/A
rs6531053	17935780	T	C	C,0.426917	0.960311	1.32411	#N/A	#N/A	N	N	Y	N	Y	Y	N	Y	N	Y	GEN1	GEN1;KCNS3;SMC6	GEN1
rs17426359	105753082	A	C	C,0.0932508	1.92773	1.80708	#N/A	N	N	N	Y	Y	Y	Y	N	Y	N	Y	RP11-22N19.2	SYPL1	#N/A
rs17424994	145316306	T	C	C,0.129992	0.834003	1.29212	#N/A	N	N	N	Y	Y	Y	Y	Y	Y	Y	Y	#N/A	TCERG1	#N/A
rs13253086	16689382	A	G	G,0.216653	-1.47186	-1.44144	#N/A	#N/A	N	N	Y	N	N	Y	N	N	N	N	#N/A	#N/A	#N/A
rs3760959	3176274	A	G	G,0.444489	1.26834	1.90878	#N/A	N	N	N	Y	Y	Y	Y	Y	Y	N	Y	APBA3;PIAS4	#N/A	#N/A
rs2072025	112408208	G	A	A,0.258586	-1.14697	-2.51781	#N/A	#N/A	N	N	Y	N	Y	Y	N	N	Y	Y	FAM229B;LAMA4;TUBE1;WISP3	FAM229B;FYN	C6orf225
rs5002490	244485713	T	C	C,0.484425	1.69699	1.50933	#N/A	#N/A	N	N	N	Y	N	Y	Y	Y	N	Y	RP11-269F20.1	#N/A	#N/A
rs60292279	75199615	T	C	C,0.36262	1.24046	1.31838	#N/A	#N/A	N	N	Y	N	Y	N	N	Y	N	Y	SLC44A5;TYW3	FPGT;RP11-17E13.2;SLC44A5;TYW3	TYW3
rs2306941	179198653	T	C	C,0.478035	-1.4921	-2.01243	#N/A	#N/A	N	N	Y	N	Y	Y	N	N	N	Y	RP5-1098D14.1;TOR1AIP1;TOR3A	FAM20B;RALGPS2;RP11-545A16.1;TOR3A	#N/A
rs12430974	42737100	A	G	G,0.189097	-1.63031	-1.17954	#N/A	#N/A	deltaSVM	Y	N	N	N	N	N	N	Y	Y	AKAP11;KBTBD7	AKAP11	#N/A
rs436045	2071556	A	G	A,0.229832	-1.44066	-1.35477	#N/A	N	N	N	Y	Y	N	Y	Y	Y	N	Y	ATAD3B;FAM213B;RER1;TNFRSF4	C1orf233;TNFRSF4	#N/A
rs2659009	79213305	G	A	G,0.376198	2.64224	3.06935	#N/A	#N/A	N	N	Y	N	Y	Y	N	N	Y	Y	AZI1;FAM195B;RAC3;RP11-455O6.2	AZI1;C17orf89;MRPL12;RAC3;RFNG;RP11-149I9.2;RP11-455O6.2;TMEM105	#N/A
rs12526703	151403017	G	A	A,0.296326	-1.28229	-2.10586	#N/A	N	N	N	Y	Y	Y	Y	Y	N	N	N	#N/A	#N/A	#N/A
rs4129181	168998328	A	G	G,0.433307	-1.1055	-1.87646	#N/A	#N/A	N	N	Y	N	N	Y	N	N	N	Y	#N/A	ANXA10	#N/A
rs1350013	199540717	G	C	C,0.36242	1.3235	1.49454	#N/A	#N/A	N	Y	N	N	N	N	N	Y	N	N	#N/A	#N/A	#N/A
rs72655609	99128622	C	G	G,0.1877	-2.27783	-2.15555	#N/A	N	deltaSVM	N	Y	Y	Y	Y	Y	Y	Y	Y	FARP1-AS1	FARP1-AS1	#N/A
rs462907	64919877	C	G	C,0.33147	-1.30652	-2.7825	#N/A	#N/A	N	N	Y	N	Y	N	N	Y	Y	Y	CTC-534A2.2;CTD-2116N20.1;PPWD1;TRAPPC13;TRIM23	ADAMTS6;CTC-534A2.2;CTD-2116N20.1;PPWD1;SREK1;TRIM23	#N/A
rs45620433	3190039	C	G	G,0.264177	-1.17629	-1.61718	#N/A	#N/A	N	N	Y	N	Y	Y	N	Y	N	Y	#N/A	C20orf27;FASTKD5;ITPA;OXT;RNF24	#N/A
rs10914186	31191516	G	C	C,0.289537	-2.23344	-2.68386	#N/A	#N/A	N	N	Y	N	Y	Y	N	N	N	Y	SNRNP40	PEF1	#N/A
rs10911253	183086190	T	C	C,0.336661	-1.73088	-1.30597	#N/A	#N/A	N	Y	N	N	N	N	N	Y	N	Y	COLGALT2;LAMC2;NCF2;RGL1;RP11-181K3.4;RP11-317P15.4	RP11-181K3.4	#N/A
rs6010014	51021763	G	C	C,0.159744	-1.91219	-1.69239	#N/A	#N/A	N	N	Y	N	Y	Y	N	Y	N	Y	AC002056.5;ACR;CHKB-AS1;CTA-384D8.33;PANX2;TUBGCP6	CHKB-AS1;XX-C283C717.1	#N/A
rs2924275	4868445	G	T	G,0.228834	2.12812	1.73907	#N/A	N	N	N	Y	Y	Y	Y	N	Y	N	Y	AKR1E2;ASB13;UCN3	AKR1E2;RP11-318E3.9;UCN3	AKR1E2
rs73597820	25566155	G	A	A,0.21266	2.80717	3.97102	#N/A	N	N	N	Y	N	Y	Y	Y	N	N	Y	ABHD12;NANP	ABHD12;NINL;PYGB;ZNF337	#N/A
rs251108	69051208	T	C	T,0.422923	-2.05368	-2.85034	#N/A	N	N	N	Y	Y	Y	Y	N	Y	N	Y	CIRH1A;NIP7;PDF;RP11-96D1.3;RP11-96D1.5;TERF2	CDH3;SLC7A6OS;TMED6	#N/A
rs10801175	193074371	A	G	A,0.318291	1.028	1.22324	#N/A	#N/A	N	N	Y	N	Y	Y	N	Y	N	N	#N/A	#N/A	#N/A
rs10424724	53425993	A	C	C,0.483227	0.883496	1.231	#N/A	#N/A	N	N	Y	N	Y	Y	N	Y	N	Y	CTD-2525I3.5;ZNF665	ZNF610;ZNF766;ZNF813	#N/A
rs12245661	32735017	A	T	T,0.170527	-1.71467	-1.50541	#N/A	#N/A	N	N	Y	N	Y	Y	N	Y	Y	Y	RP11-135A24.2;RP11-342D11.2	#N/A	#N/A
rs12941407	36981915	C	T	T,0.447284	-1.24101	-1.60003	#N/A	N	N	N	Y	Y	Y	Y	Y	N	N	Y	PPP1R1B;RP1-56K13.2	#N/A	#N/A
rs10753591	162817400	C	T	T,0.444089	1.7848	2.43247	#N/A	#N/A	deltaSVM	Y	Y	N	N	N	N	Y	N	Y	UAP1	HSD17B7	#N/A
rs1044510	4457650	C	T	T,0.40615	-1.22241	-1.27716	#N/A	#N/A	N	N	Y	N	Y	Y	N	Y	N	Y	AC007292.4;AC007292.6;CACTIN-AS1;CHAF1A;CTB-50L17.5;CTB-50L17.9;FSD1;HMG20B	AC007292.6;CHAF1A;CREB3L3;CTB-50L17.9;GIPC3;HMG20B;TJP3	#N/A
rs28384491	9434872	C	T	T,0.103435	-1.36805	-1.21438	#N/A	N	deltaSVM	N	Y	N	Y	Y	Y	N	N	Y	ANGPTL4;ANGPTL6;CTD-2553C6.1;KANK3;ZNF177;ZNF266;ZNF559;ZNF561;ZNF846	ZNF177;ZNF266;ZNF559	ZNF559
rs58763006	169976158	A	G	G,0.138778	-1.68887	-2.19844	#N/A	N	N	N	Y	Y	Y	Y	Y	Y	N	Y	#N/A	ACTRT3;CLDN11;EIF5A2;GPR160;PRKCI;RP11-3K16.2	#N/A
rs4145515	190862155	T	G	G,0.26877	1.47211	1.26152	#N/A	#N/A	N	N	Y	N	Y	Y	N	Y	N	Y	AF146191.4	AF146191.4	#N/A
rs34904236	75498253	G	T	T,0.479233	1.31592	1.49001	#N/A	#N/A	SELEX	N	Y	N	Y	Y	N	Y	N	Y	ADAT1;RP11-252K23.2	FA2H;RP11-252K23.2;TMEM170A	#N/A
rs3823111	53517035	G	A	A,0.132388	1.68814	2.26311	#N/A	N	N	N	Y	Y	Y	Y	N	Y	N	Y	RP11-79N23.1;RP3-483K16.4	#N/A	#N/A
rs115909342	139000953	C	G	G,0.170327	0.869229	1.98093	#N/A	N	N	N	Y	Y	Y	Y	Y	N	N	N	#N/A	#N/A	#N/A
rs1681852	43389027	T	G	T,0.370407	1.05412	1.49459	#N/A	N	deltaSVM	N	Y	Y	Y	Y	Y	Y	N	Y	FAM183A;KDM4A-AS1;SLC2A1-AS1;TMEM125	FAM183A;KDM4A-AS1;SLC2A1-AS1	#N/A
rs10245969	32768217	C	T	T,0.155551	1.31108	1.15297	#N/A	#N/A	deltaSVM	N	Y	N	Y	Y	N	Y	N	Y	RP11-225B17.2	AVL9;RP11-225B17.2	#N/A
rs75432828	100772800	G	A	A,0.303514	2.72891	3.49674	#N/A	#N/A	N	N	Y	N	Y	N	N	Y	N	Y	BEGAIN;RP11-638I2.9;SLC25A29	#N/A	#N/A
rs4664423	152266311	T	C	C,0.4375	1.70186	1.58837	#N/A	#N/A	N	N	Y	N	Y	Y	N	Y	N	Y	RIF1	RBM43;RIF1	#N/A
rs2165163	74660143	G	C	C,0.26877	1.19324	1.22458	#N/A	#N/A	N	N	Y	N	Y	Y	N	Y	N	Y	NEU3;UCP3;XRRA1	NEU3;XRRA1	XRRA1
rs2274269	104029246	G	A	A,0.222244	1.65889	1.99053	#N/A	#N/A	N	N	Y	N	Y	Y	N	N	N	Y	TDRD9;XRCC3;ZFYVE21	KLC1;LINC00637;MARK3;PPP1R13B;RP11-894P9.1;TRMT61A;XRCC3	#N/A
rs3940435	160494783	G	A	A,0.367812	-1.14	-1.11818	#N/A	N	N	N	Y	Y	Y	Y	N	Y	N	Y	AC009506.1;AC009961.3	AC009506.1;AC009961.3	#N/A
rs56659624	7069377	G	C	C,0.144569	-1.19466	-1.01846	#N/A	#N/A	N	N	Y	N	Y	Y	N	Y	N	Y	GRPEL1;JAKMIP1;RP11-367J11.3;SORCS2	GRPEL1;WFS1	#N/A
rs28647848	27038533	G	A	A,0.115615	1.41128	1.81652	#N/A	N	N	N	Y	Y	Y	N	Y	N	N	Y	PROCA1;RAB34;RPL23A;SPAG5-AS1	NEK8;PROCA1;RP11-20B24.7;SLC46A1	PROCA1
rs13152063	11506612	G	A	A,0.311901	1.94135	1.84909	#N/A	#N/A	N	N	N	Y	N	Y	Y	Y	N	Y	#N/A	HS3ST1	#N/A
rs73152119	24536541	C	T	T,0.209465	-1.10931	-1.36654	#N/A	N	N	N	Y	N	Y	Y	Y	Y	N	Y	UBE2E1-AS1	#N/A	#N/A
rs4078115	76829525	A	G	G,0.314297	-1.69282	-2.22901	#N/A	#N/A	N	N	Y	N	Y	Y	N	Y	N	Y	CTD-2286N8.2	CTD-2286N8.2;RP11-800A18.4	#N/A
rs746032	61405008	C	T	T,0.202276	1.62757	1.28061	#N/A	N	deltaSVM	N	Y	Y	Y	Y	N	N	N	Y	AC009970.1;AC016747.3	RP11-493E12.1	C2orf74
rs12443730	68804342	T	C	C,0.282348	1.64899	2.86555	#N/A	#N/A	N	Y	N	N	N	N	N	Y	Y	Y	CDH1;NFATC3;WWP2	COG8;EDC4;NFAT5;PSMB10;ZFP90	#N/A
rs7492025	95202113	C	A	A,0.444089	1.36465	1.59887	#N/A	N	N	N	Y	Y	Y	Y	N	Y	N	Y	DCT	DCT	#N/A
rs13337091	2479712	A	C	A,0.190695	-1.94739	-1.9042	#N/A	#N/A	N	N	Y	N	Y	Y	N	Y	N	Y	ERVK13-1;NUBP2;PKMYT1;RP11-304L19.11	LA16c-385E7.1;RP11-20I23.13;RP11-304L19.1;RP11-473M20.9;RP11-715J22.4;ZNF205	#N/A
rs7305885	31227480	G	T	G,0.373602	-2.6431	-2.45396	#N/A	#N/A	deltaSVM	N	Y	N	Y	Y	N	N	N	Y	DDX11	AK4P3;DDX11;DDX11-AS1	DDX11
rs11191922	105854384	A	T	T,0.0838658	1.11634	1.47179	#N/A	N	N	N	Y	Y	N	Y	N	N	Y	Y	NT5C2	GSTO1	#N/A
rs7990949	73984476	C	T	C,0.382388	-1.10504	-1.27656	#N/A	#N/A	deltaSVM	Y	N	N	N	N	N	N	N	N	#N/A	#N/A	#N/A
rs34415160	33767892	G	A	A,0.345847	-1.63831	-2.67599	#N/A	#N/A	N	N	N	Y	N	Y	N	Y	Y	Y	NFX1	CCL19;UBAP1;UBAP2	#N/A
rs4513132	73075318	C	A	C,0.170128	1.42618	2.08133	#N/A	N	N	N	Y	Y	Y	Y	Y	Y	N	Y	CD300C;HID1;KIF19;NUP85;TTYH2	ACOX1;CDR2L;EVPL;MRPS7;NAT9;NUP85;RPL38;SLC16A5;SRP68	#N/A
rs1570247	35749014	G	A	A,0.364217	-1.68549	-1.32561	#N/A	#N/A	N	N	Y	N	Y	Y	N	N	N	Y	CA9;CD72;RGP1;RP11-112J3.16;SPAG8;TMEM8B	CCDC107;FAM221B;GBA2;GLIPR2;RECK;RP11-112J3.16;RP11-331F9.3;RUSC2;TMEM8B	#N/A
rs4622224	101408441	A	G	G,0.232628	2.05658	1.21904	#N/A	#N/A	N	Y	N	N	N	N	N	Y	N	Y	TRPC6	#N/A	#N/A
rs9607991	43410745	C	T	T,0.175319	1.8535	1.75215	#N/A	#N/A	N	N	Y	N	Y	Y	N	Y	N	Y	ARFGAP3;FAM109B;TTLL12;Z83851.3	ARFGAP3;POLDIP3;TTLL12	#N/A
rs7730935	891440	T	A	A,0.150759	1.85112	1.78098	#N/A	N	N	N	Y	N	Y	Y	Y	N	N	Y	NDUFS6	RP11-310P5.2	#N/A
rs684118	70843231	G	A	A,0.447085	-1.69374	-2.61023	#N/A	#N/A	N	N	N	Y	Y	Y	Y	N	N	N	#N/A	#N/A	#N/A
rs10804990	6919661	G	A	G,0.427117	1.2781	1.33853	#N/A	N	N	N	Y	Y	Y	Y	Y	Y	N	Y	JAKMIP1;RP11-367J11.3;TBC1D14	BLOC1S4	#N/A
rs45540131	47127813	C	T	T,0.14996	1.8802	1.86634	#N/A	#N/A	N	N	Y	N	Y	Y	N	Y	Y	N	#N/A	#N/A	#N/A
rs835044	95397552	T	C	T,0.320088	-1.1924	-1.53662	#N/A	#N/A	N	N	Y	N	Y	Y	N	Y	N	Y	VEZT	FGD6;NDUFA12	#N/A
rs28374204	80416392	G	A	G,0.411741	-0.964458	-1.46819	#N/A	#N/A	N	N	Y	N	Y	Y	N	N	N	Y	C17orf62;HEXDC;NARF;NARF-IT1;OGFOD3;PDE6G;RP13-20L14.4;RP13-20L14.6;RP13-766D20.2	B3GNTL1;C17orf62;HEXDC;METRNL;NARF;NARF-IT1;OGFOD3;RP13-20L14.4;RP13-20L14.6;SLC16A3;STRA13	#N/A
rs7408955	41849200	G	C	G,0.447085	1.11165	1.80861	#N/A	#N/A	N	Y	N	N	N	N	N	Y	N	Y	CEACAM3;CEACAM4;CEACAM5;CEACAM6;PRR19	B3GNT8;CCDC97;RPS19;SERTAD1	#N/A
rs4561032	40840296	T	A	N	2.7599	1.71246	#N/A	N	N	N	Y	Y	Y	Y	N	N	N	N	#N/A	#N/A	#N/A
rs10417111	33504997	C	T	T,0.14377	1.62322	1.36464	#N/A	#N/A	deltaSVM	Y	N	N	N	N	N	Y	Y	Y	RHPN2;SLC7A9	NUDT19	#N/A
rs2273802	100842899	G	A	A,0.367412	1.15144	1.51825	#N/A	#N/A	N	N	Y	N	Y	Y	N	Y	N	Y	AL157871.2;RP11-638I2.9;WDR25	RP11-638I2.9;WDR25	#N/A
rs28372773	28315268	C	T	T,0.118011	1.0791	1.15937	#N/A	#N/A	N	N	Y	N	Y	Y	N	Y	N	N	#N/A	#N/A	#N/A
rs1784460	118938371	T	A	A,0.386382	-0.920248	1.11133	#N/A	#N/A	N	N	N	N	Y	Y	N	N	N	Y	BCL9L;CBL;CCDC84;HMBS;RNF26;RP11-110I1.14	AP002954.4;CCDC153;CCDC84;HMBS;IFT46;RP11-110I1.14;TTC36;USP2	#N/A
rs2529537	30301882	T	C	C,0.113113	-2.24793	-1.69018	#N/A	N	N	N	Y	Y	Y	Y	Y	Y	N	Y	TAB3	#N/A	#N/A
rs772473	56322181	C	G	C,0.151558	1.65274	1.24514	#N/A	N	N	N	Y	N	Y	Y	Y	Y	N	Y	DGKA;ITGA7;RP11-603J24.14	CS;ESYT1;RP11-644F5.11	#N/A
rs56258468	120517250	C	A	A,0.272764	1.81505	1.80316	#N/A	#N/A	N	N	Y	N	Y	Y	N	N	Y	Y	EPB41L5;TMEM185B	PTPN4;RALB;SCTR	#N/A
rs604723	100610546	T	C	T,0.302117	-1.51474	-2.2067	#N/A	#N/A	N	N	N	Y	Y	Y	Y	Y	N	N	#N/A	#N/A	#N/A
rs2276969	7069606	G	A	G,0.329073	0.981172	2.03422	#N/A	#N/A	N	N	Y	N	Y	Y	N	N	N	Y	AFAP1-AS1;GRPEL1;RP11-367J11.3;SORCS2	GRPEL1;RP11-367J11.3;WFS1	#N/A
rs10242329	1560679	T	C	T,0.401358	0.938312	1.28196	#N/A	N	N	N	Y	Y	N	Y	Y	Y	N	Y	INTS1;TMEM184A;ZFAND2A	AC091729.9;INTS1;MAFK	INTS1、TMEM184A
rs3764642	1040046	G	A	A,0.448083	0.904075	1.04442	#N/A	N	deltaSVM	N	Y	N	Y	Y	Y	Y	Y	Y	GRIN3B;RPS15	AC027307.3;C19orf25;EFNA2;GRIN3B;MBD3;WDR18	#N/A
rs3750243	37888017	C	G	C,0.234625	1.68256	1.84059	#N/A	#N/A	deltaSVM	N	Y	N	Y	Y	N	Y	Y	Y	#N/A	LSM1	#N/A
rs3747587	4674954	C	G	C,0.347444	-1.31916	-1.63732	#N/A	#N/A	N	N	Y	N	Y	Y	N	Y	N	Y	CREBBP;MGRN1;NMRAL1;RP11-127I20.5;SMIM22;UBALD1;UBN1	CDIP1;DNAJA3;NMRAL1	#N/A
rs2269458	128392495	A	T	T,0.461262	-1.59059	-2.43231	#N/A	#N/A	N	N	Y	N	Y	Y	N	Y	N	N	#N/A	#N/A	#N/A
rs6509331	48151944	T	G	G,0.216454	-1.27533	-1.4732	#N/A	N	N	N	Y	Y	Y	Y	Y	N	N	N	#N/A	#N/A	#N/A
rs67417817	124877186	G	A	A,0.41234	-1.09061	-1.20359	#N/A	N	N	N	Y	Y	Y	Y	Y	N	N	Y	DDX55	#N/A	#N/A
rs28669283	42414314	G	A	A,0.134984	1.69305	2.18356	#N/A	#N/A	N	Y	N	N	N	N	N	Y	N	N	#N/A	#N/A	#N/A
rs1559149	13885437	C	A	A,0.376997	4.25442	3.82772	#N/A	#N/A	N	N	Y	N	Y	Y	N	N	N	Y	C19orf53;MIR24-2;MRI1;NFIX;SAMD1;TECR;ZSWIM4	C19orf53;CLEC17A;CTC-548K16.6;CTD-2659N19.10;GADD45GIP1;MRI1;PODNL1;RAD23A	#N/A
rs72718360	130824062	G	T	T,0.110423	-0.836371	-1.96116	#N/A	#N/A	N	Y	N	N	N	N	N	Y	Y	N	#N/A	#N/A	#N/A
rs8076343	36981872	C	T	C,0.417332	-1.40368	-1.31632	#N/A	N	N	N	Y	Y	Y	Y	Y	Y	N	Y	MED1	ERBB2;LINC00672;PNMT	#N/A
rs74623318	72375310	G	A	A,0.164736	1.37017	1.0447	#N/A	#N/A	N	N	N	Y	Y	Y	N	N	N	N	#N/A	#N/A	#N/A
rs7993770	78594904	T	G	T,0.125399	1.21781	1.33538	#N/A	#N/A	N	Y	N	N	N	N	N	N	N	N	#N/A	#N/A	#N/A
rs1153949	223959959	G	A	A,0.174321	1.11156	1.12372	#N/A	N	N	N	Y	Y	Y	Y	Y	Y	N	Y	CAPN8	CAPN2	#N/A
rs2072579	108954862	G	C	C,0.250399	1.0076	2.48949	#N/A	#N/A	N	N	Y	N	Y	Y	N	N	N	Y	FICD;FOXN4;PRDM4	RP11-256L11.3;UBE3B	#N/A
rs4375854	230919116	C	T	C,0.427117	1.51444	1.02347	#N/A	N	N	N	Y	Y	Y	Y	N	N	N	Y	#N/A	AC010149.4;SLC16A14	#N/A
rs586646	82712001	G	T	G,0.288339	-2.21173	-2.17388	#N/A	#N/A	N	Y	N	N	N	N	N	N	N	Y	#N/A	TMEM150C	#N/A
rs6055286	7718045	A	G	A,0.126797	0.815304	1.33172	#N/A	#N/A	N	Y	N	N	N	N	N	Y	N	N	#N/A	#N/A	#N/A
rs3745958	38893924	A	G	G,0.191893	-1.25125	-1.69251	#N/A	#N/A	N	N	Y	N	Y	Y	N	Y	N	Y	CATSPERG;NFKBIB;PAK4;PPP1R14A;PSMD8;ZNF569;ZNF573	CATSPERG;GGN;PPP1R14A	#N/A
rs34657485	52119036	G	T	T,0.110423	-1.63789	-2.65839	#N/A	#N/A	N	N	Y	N	Y	Y	N	Y	Y	Y	GPR137C	GPR137C;RP11-1033H12.1;SAV1	#N/A
rs199735290	41445459	G	C	C,0.398762	-1.58658	-1.56464	#N/A	#N/A	N	N	N	N	N	Y	Y	N	N	Y	IFI35;LINC00854;LINC00910;MPP2;NAGS;NBR1;NBR2;RND2;TMEM106A	AOC2;CTB-175E5.7;HSD17B1;LINC00854;LINC00910;NBR2;RND2;RP5-882C2.2;RUNDC1;TMUB2	#N/A
rs12447399	80050076	C	A	A,0.288538	-0.981971	-1.56125	#N/A	#N/A	N	Y	N	N	N	N	N	Y	N	N	#N/A	#N/A	#N/A
rs10418560	1812204	G	A	A,0.40016	3.10061	3.06668	#N/A	N	N	N	Y	Y	Y	Y	Y	Y	N	Y	ABHD17A;ATP8B3;CTB-25B13.9;CTB-31O20.8;KLF16;LPPR3;STK11	ABCA7;ATP8B3;CFD;CSNK1G2-AS1;CTB-31O20.8;HMHA1;MUM1;PCSK4	#N/A
rs878665	47403129	G	T	G,0.381789	1.5774	1.81443	#N/A	#N/A	deltaSVM	N	Y	N	Y	Y	N	Y	N	Y	AC073283.4;MCFD2;RHOQ	AC016722.4;AC106869.2	#N/A
rs3808865	35815465	C	T	C,0.293331	-1.66301	-1.21609	#N/A	#N/A	N	N	Y	N	Y	Y	N	Y	N	Y	ARHGEF39;OR13J1	ARHGEF39;CD72;CLTA;SPAG8;STOML2;TLN1	#N/A
rs2732317	33330687	A	C	A,0.46845	-1.28063	-2.3756	#N/A	#N/A	N	N	Y	N	Y	Y	N	N	N	Y	FUT10;MAK16;RP11-722E23.2	FUT10;MAK16;RNF122;RP11-722E23.2	#N/A
rs11237077	76784445	C	T	T,0.136382	1.27836	1.18995	#N/A	N	N	N	Y	Y	N	Y	Y	Y	N	Y	CAPN5;PRKRIR;RP11-619A14.3;WNT11	RP11-111M22.3;RP11-619A14.2	#N/A
rs2257796	143808667	T	C	C,0.490415	2.58862	3.74155	#N/A	#N/A	N	N	Y	N	Y	Y	N	N	N	Y	GLI4;LYNX1;PSCA;RP11-706C16.7;RP11-909N17.2;THEM6	LYNX1;PSCA;RP11-706C16.7;THEM6;TOP1MT	LY6K
rs6434979	199570718	G	A	A,0.341853	-0.856213	-1.24455	#N/A	#N/A	N	Y	N	N	N	N	N	Y	Y	N	#N/A	#N/A	#N/A
rs4329713	71934703	C	T	T,0.220447	2.2332	2.26871	#N/A	#N/A	SELEX	N	Y	N	Y	Y	N	N	N	Y	AP000593.7;CTD-2313N18.7;IL18BP	RP11-807H22.7	#N/A
rs10786556	101278324	C	T	C,0.476438	-0.953379	-1.63285	#N/A	#N/A	N	Y	N	N	N	N	N	Y	N	Y	NKX2-3;RP11-129J12.1;RP11-129J12.2	RP11-129J12.1;RP11-129J12.2	NKX2-3
rs10814362	36257992	G	T	G,0.343251	2.27575	2.24426	#N/A	#N/A	N	N	Y	N	Y	Y	N	N	N	Y	#N/A	FAM166B;GNE	#N/A
rs10876000	50522214	G	C	C,0.338059	0.952046	2.52043	#N/A	#N/A	N	Y	N	N	N	N	N	Y	Y	Y	ATF1;CERS5;COX14;FMNL3;LIMA1;RP4-605O3.4	CERS5;COX14;DNAJC22;RP4-605O3.4;SMARCD1;SPATS2	#N/A
rs7506913	56338678	A	C	A,0.365216	-1.75185	-2.07858	#N/A	#N/A	N	N	Y	N	Y	Y	N	N	N	Y	MALT1;NEDD4L;RP11-126O1.5	#N/A	#N/A
rs6656082	68850411	T	A	A,0.229034	1.69171	1.56171	#N/A	N	deltaSVM	N	Y	Y	Y	Y	Y	Y	N	N	#N/A	#N/A	#N/A
rs885832	156803337	G	C	C,0.26857	-1.5774	-1.77542	#N/A	#N/A	N	N	Y	N	Y	Y	N	Y	Y	Y	UBE3C	#N/A	#N/A
rs3829051	62626962	C	T	C,0.219449	-1.65596	-1.49193	#N/A	#N/A	N	N	Y	N	Y	Y	N	Y	N	Y	NKAIN3	#N/A	#N/A
rs6458956	53659437	G	C	G,0.164736	1.02517	1.02021	#N/A	#N/A	deltaSVM	N	Y	N	Y	Y	N	Y	N	Y	ELOVL5;GCLC;RP11-79N23.1;RP1-27K12.4	MLIP-IT1;RP11-79N23.1	#N/A
rs28540338	53400168	T	C	T,0.374002	-2.05878	-2.19431	#N/A	#N/A	N	N	Y	N	Y	Y	N	N	Y	Y	CTD-2525I3.3;CTD-3018O17.3;ZNF320;ZNF468;ZNF600;ZNF610	ZNF320;ZNF528;ZNF610;ZNF611;ZNF888	#N/A
rs8087892	9364197	T	C	T,0.305511	1.16877	-1.227	#N/A	#N/A	deltaSVM	N	N	Y	Y	Y	N	Y	N	Y	RP11-674N23.4;RP11-888D10.3;TWSG1	RAB31	#N/A
rs144429032	4247572	G	C	C,0.448682	4.05962	4.61573	#N/A	#N/A	N	N	Y	N	Y	N	N	N	N	N	#N/A	#N/A	#N/A
rs4659554	240077309	A	G	G,0.341853	1.43132	1.89746	#N/A	#N/A	N	Y	N	N	N	N	N	N	N	Y	#N/A	FMN2;GREM2	#N/A
rs7561252	61825630	G	A	A,0.451677	1.95446	2.17833	#N/A	#N/A	N	N	N	Y	N	Y	Y	Y	N	Y	RP11-493E12.1;RP11-493E12.2	RP11-493E12.2	#N/A
rs61737717	57678638	T	C	C,0.338059	0.993769	1.3145	#N/A	#N/A	deltaSVM	N	Y	N	Y	Y	N	N	N	Y	ACOX2;ARF4;ASB14;RP11-755B10.2;RP11-755B10.4	#N/A	#N/A
rs7498042	91119014	T	G	T,0.339657	1.21002	1.97978	#N/A	#N/A	N	Y	N	N	N	N	N	Y	N	Y	CTD-3065B20.3	#N/A	#N/A
rs1743964	134496112	G	A	G,0.344848	2.30697	2.64905	#N/A	#N/A	N	N	Y	N	Y	Y	N	N	N	Y	ALDH8A1;RP11-349J5.2;RP11-704J17.5	CTA-212D2.2;RP11-557H15.4	#N/A
rs12617837	240169772	T	C	C,0.377196	-1.14978	-1.44229	#N/A	N	N	N	Y	Y	Y	Y	Y	Y	N	Y	#N/A	TRAF3IP1	#N/A
rs1735428	146052559	G	C	C,0.370807	0.914391	1.04407	#N/A	#N/A	N	N	Y	N	Y	Y	N	N	N	Y	AC084125.4;COMMD5;GPT;OPLAH;RPL8;ZNF252P-AS1;ZNF34;ZNF517	COMMD5;RPL8;ZNF34;ZNF517	#N/A
rs2822754	15906590	G	A	G,0.352835	1.50187	1.65161	#N/A	N	N	N	Y	Y	N	Y	N	N	N	Y	#N/A	AP001347.6	#N/A
rs2242418	173959218	T	A	A,0.184904	-1.35736	-1.44828	#N/A	N	N	N	Y	Y	Y	Y	Y	Y	N	Y	#N/A	SFXN1	#N/A
rs12531701	66767611	T	G	G,0.451478	1.08814	1.18436	#N/A	#N/A	N	N	Y	N	Y	Y	N	N	N	N	#N/A	#N/A	#N/A
rs748556	40558744	G	A	G,0.493011	1.61534	1.65396	#N/A	#N/A	N	N	N	Y	N	Y	Y	Y	N	Y	C15orf57	C15orf57;DLL4;EIF2AK4;PLCB2	#N/A
rs2293165	45004696	G	C	C,0.349042	1.47751	1.95553	#N/A	N	N	N	Y	Y	Y	Y	N	N	Y	Y	BCAM;PLAUR;PPM1N;PPP1R13L;ZNF180	CTB-171A8.1;ZNF180;ZNF223	#N/A
rs3962382	68165693	A	C	A,0.336062	1.23024	1.41461	#N/A	#N/A	N	N	N	N	Y	Y	Y	Y	N	Y	GNG12;MIER1	DIRAS3;GNG12;RP4-694A7.2	#N/A
rs2649594	1310975	C	T	C,0.260383	1.7027	1.47977	#N/A	#N/A	N	N	Y	N	Y	Y	N	Y	Y	Y	ANKRD65;C1orf170;CPSF3L;MIB2;PLEKHN1;RP4-758J18.7;RP5-890O3.9;SAMD11;TAS1R3	ANKRD65;AURKAIP1;CDK11B;CPSF3L;FAM132A;GNB1;LINC00115;MXRA8;RP4-758J18.10;RP4-758J18.13;RP4-758J18.7;RP5-890O3.9;VWA1	#N/A
rs7263718	362281	A	G	G,0.340655	-1.06044	-1.73765	#N/A	#N/A	N	N	Y	N	Y	Y	N	N	N	Y	RBCK1;SNPH;TBC1D20;TRIB3	#N/A	#N/A
rs12903191	68879056	G	C	G,0.208666	1.19069	1.12009	#N/A	N	N	N	Y	Y	Y	Y	Y	Y	N	Y	CALML4	CORO2B	#N/A
rs1062386	49243804	A	T	A,0.409545	1.99461	2.48703	#N/A	#N/A	N	N	Y	N	Y	Y	N	Y	N	Y	NME1;NME2	NME1;NME2;TMEM92	#N/A
rs28435135	35695591	C	T	T,0.19349	-1.32287	-2.00757	#N/A	N	N	N	Y	Y	Y	Y	Y	N	N	Y	MAPK13;PPARD;TULP1	RP3-510O8.4;SRPK1;TULP1	#N/A
rs11697653	42538019	T	A	A,0.278754	1.13444	1.60393	#N/A	#N/A	SELEX	Y	N	N	N	N	N	N	N	Y	JPH2;PKIG;TOX2	TOX2	#N/A
rs1965225	150062592	T	G	G,0.394768	-1.59273	-1.764	#N/A	N	N	N	Y	Y	Y	Y	N	N	N	N	#N/A	#N/A	#N/A
rs7814821	23399524	A	T	T,0.486821	-1.84643	-2.03608	#N/A	N	N	N	Y	Y	Y	Y	N	N	N	Y	#N/A	CTC-756D1.2;PDLIM2	#N/A
rs7942260	94345502	A	G	G,0.0782748	-1.37959	-1.33017	#N/A	#N/A	N	Y	N	N	N	N	N	Y	N	N	#N/A	#N/A	#N/A
rs2881287	11761255	A	C	C,0.396565	-1.44377	-2.10394	#N/A	#N/A	N	N	Y	N	Y	Y	N	N	N	Y	C3orf83;MKRN2;SYN2	#N/A	#N/A
rs2965069	46018146	C	T	T,0.451877	-0.976879	-1.33976	#N/A	N	N	N	Y	Y	Y	Y	Y	N	N	Y	#N/A	AC004870.4	#N/A
rs9839480	193590288	C	A	A,0.414337	-1.23137	-1.52644	#N/A	N	N	N	Y	Y	N	Y	Y	N	N	Y	LINC00884;RP11-534C12.1	#N/A	#N/A
rs7497204	91118303	T	C	T,0.339058	1.6622	1.33152	#N/A	#N/A	deltaSVM	Y	N	N	N	N	N	Y	N	Y	CTD-3065B20.3	#N/A	#N/A
rs34214302	242626422	A	G	G,0.0932508	-1.62689	-2.00384	#N/A	#N/A	deltaSVM	N	Y	N	Y	Y	N	Y	Y	Y	AC114730.2;ATG4B	ATG4B;ING5;PPP1R7	#N/A
rs3743714	66583705	T	C	C,0.159145	1.85725	1.68804	#N/A	N	N	N	Y	N	Y	Y	Y	Y	N	Y	NOL3;TRADD	TK2	#N/A
rs12970964	12408230	C	T	T,0.325679	1.37538	1.64811	#N/A	#N/A	N	N	Y	N	Y	Y	N	N	Y	Y	AFG3L2;CHMP1B;LDLRAD4;RP11-861E21.1;RP11-861E21.2;RP11-973H7.3;SLMO1	CEP76;RP11-64C12.8;RP11-861E21.2;SPIRE1	#N/A
rs10920315	202027170	C	T	T,0.165136	-1.05771	-1.84092	#N/A	N	N	N	Y	Y	N	Y	Y	Y	N	Y	PTPN7;RP11-510N19.5	CSRP1;PHLDA3	#N/A
rs3901332	73648868	A	G	G,0.350839	-1.20489	-1.62361	#N/A	N	N	N	Y	Y	Y	Y	N	Y	N	Y	PSAP	PSAP;SPOCK2	#N/A
rs34355047	50708594	C	T	T,0.114018	-1.02945	-1.16722	#N/A	N	N	N	Y	N	Y	Y	Y	Y	Y	Y	PPP6R2	MIOX;TRABD	#N/A
rs184835083	60971674	T	C	C,0.256589	-1.49609	-1.01371	#N/A	#N/A	N	N	Y	N	Y	Y	N	Y	N	Y	#N/A	TDRD3	#N/A
rs78837750	74707237	A	C	C,0.175319	1.75341	1.41188	#N/A	N	N	N	Y	Y	Y	Y	Y	N	N	Y	PRCD;PRPSAP1;RP11-552F3.4;WBP2;ZACN	MXRA7	#N/A
rs4299283	192580887	A	G	G,0.101438	-1.86304	-1.4696	#N/A	#N/A	deltaSVM	Y	N	N	N	N	N	N	N	Y	TMEFF2	TMEFF2	#N/A
rs10459235	51096183	G	A	A,0.299521	1.56246	2.45529	#N/A	#N/A	N	Y	N	N	N	N	N	Y	N	Y	AQP5;CERS5;FAIM2	LIMA1;SLC4A8	#N/A
rs2235431	29169290	C	A	A,0.10024	0.910481	1.49944	#N/A	#N/A	deltaSVM	N	Y	N	Y	Y	N	Y	N	Y	CTA-292E10.6;CTA-984G1.5;XBP1	C22orf31;CTA-292E10.6;NIPSNAP1	#N/A
rs3128879	29855682	T	G	T,0.199281	1.71876	2.37681	#N/A	#N/A	N	N	Y	N	Y	Y	N	Y	Y	Y	ABCF1;HCG17;HCG20;HLA-A;HLA-G;OR2I1P;XXbac-BPG170G13.32;ZFP57;ZNRD1	DHX16;HLA-A;HLA-E;HLA-F-AS1;HLA-G;RNF39;TRIM15;ZFP57	#N/A
rs62310073	39699093	A	T	N	-1.27788	-1.53859	#N/A	N	N	N	Y	Y	Y	Y	Y	N	N	N	#N/A	#N/A	#N/A
rs6424887	183085568	C	T	C,0.468251	1.8324	1.50377	#N/A	#N/A	N	Y	N	N	N	N	N	N	N	Y	LAMC1;LAMC2;NCF2;RGL1;RP11-181K3.4	LAMC1;NCF2;RNASEL;RP11-181K3.4	#N/A
rs28435996	6396206	T	A	A,0.379792	1.34407	1.46072	1.05(3.6E-6, Benign)	Y	N	N	Y	Y	Y	Y	Y	Y	N	Y	CD27;CLSTN3;ENO2	#N/A	#N/A
rs7965471	113796566	A	C	A,0.35603	-1.80518	-2.32635	#N/A	#N/A	N	N	Y	N	Y	Y	N	Y	N	Y	OAS3;PLBD2	C12orf52;DDX54;PLBD2	#N/A
rs3813910	36003359	A	G	A,0.414736	-0.888693	-1.50317	#N/A	#N/A	SELEX	N	Y	N	Y	Y	N	N	N	N	#N/A	#N/A	#N/A
rs6563031	78616149	G	A	G,0.125998	1.13882	1.55057	#N/A	#N/A	N	Y	N	N	N	N	N	N	N	N	#N/A	#N/A	#N/A
rs2250081	74090700	G	A	G,0.465655	-1.41632	-1.78892	#N/A	#N/A	N	N	N	Y	N	Y	N	N	N	Y	RP11-649A18.4	EXOC7;GALR2;LLGL2;MGAT5B;RP11-666A8.9	#N/A
rs2143717	50150229	T	C	T,0.28155	-1.16188	-2.05677	#N/A	N	deltaSVM	N	Y	Y	Y	Y	Y	Y	N	Y	DPM1	DPM1;RP4-530I15.9;RP5-914P20.5;ZFP64	#N/A
rs2531715	20003731	C	T	C,0.40016	0.975223	1.30202	#N/A	#N/A	N	N	Y	N	Y	N	N	Y	N	Y	AC006547.14;ARVCF	MRPL40;XXbac-B135H6.15	#N/A
rs7923488	11865510	G	A	A,0.357827	1.64435	2.28265	#N/A	#N/A	SELEX	N	Y	N	Y	Y	N	N	N	Y	#N/A	UPF2	#N/A
rs147600387	5387771	G	A	A,0.0986422	1.46418	1.32216	#N/A	#N/A	N	N	Y	N	N	Y	N	N	N	Y	C11orf42	#N/A	#N/A
rs11224827	101409902	C	T	N	1.03023	2.01695	#N/A	#N/A	N	Y	N	N	N	N	N	Y	N	Y	ANGPTL5	#N/A	#N/A
rs2974929	155197268	T	C	N	-0.957259	-1.15076	#N/A	#N/A	N	N	Y	N	Y	Y	N	Y	Y	Y	HCN3;MTX1;MUC1;RIT1;RP11-243J18.2;RP11-263K19.4;RP11-336K24.5;RUSC1-AS1;THBS3	MUC1;RIT1;RP11-263K19.4;RUSC1-AS1;SLC50A1;THBS3	#N/A
rs357524	98189165	C	T	N	-1.07974	-1.76662	#N/A	#N/A	N	N	Y	N	Y	Y	N	N	N	Y	DKFZP434H0512;ERCC6L2;RP11-49O14.2;SLC35D2;ZNF367	#N/A	#N/A
rs6436049	219113286	C	T	N	1.28956	1.13135	#N/A	#N/A	N	Y	Y	N	N	N	N	Y	Y	Y	AAMP;ARPC2;RP11-378A13.1;RUFY4;TMBIM1	AAMP;ARPC2;RP11-378A13.1;TMBIM1	#N/A
rs1061427	67358478	G	A	N	1.23785	1.67637	#N/A	#N/A	deltaSVM	N	Y	N	Y	Y	N	N	N	Y	#N/A	LCTL;PIAS1	#N/A
rs2426191	49262256	G	C	N	-0.951792	-1.10638	#N/A	N	deltaSVM	N	Y	Y	Y	Y	Y	Y	N	Y	RP11-112L6.4;RP4-530I15.6	#N/A	#N/A
rs6592483	72463974	A	G	N	-1.05336	-1.48736	#N/A	N	SELEX	N	Y	Y	Y	Y	Y	Y	N	Y	FOLR2;RP11-800A3.7	ARAP1	#N/A
rs113285133	3444155	G	A	A,0.157149	-1.20147	-2.08366	#N/A	#N/A	N	N	Y	N	N	Y	N	Y	N	Y	OSBPL5;STIM1;TRIM21	#N/A	#N/A
rs3008651	222763235	T	G	T,0.204073	-0.915164	-1.41646	#N/A	#N/A	N	N	Y	N	Y	Y	N	Y	N	Y	RP11-378J18.3;RP11-378J18.8;TAF1A	AIDA;RP11-378J18.3;RP11-378J18.8;TAF1A	#N/A
rs112443954	13574491	G	C	C,0.245807	1.47687	1.47687	#N/A	#N/A	N	N	Y	N	Y	Y	N	Y	N	Y	RP1-257A7.5;SIRT5	SIRT5	#N/A
rs13040232	634022	C	T	T,0.106829	2.57566	2.33519	#N/A	#N/A	N	N	Y	N	Y	Y	N	Y	N	Y	#N/A	C20orf202;TCF15	#N/A
rs2074509	30876238	G	A	A,0.407748	3.02812	2.67936	#N/A	#N/A	SELEX	N	Y	N	Y	Y	N	N	N	Y	ATP6V1G2;DDR1;FLOT1;PSORS1C1;PSORS1C2;TRIM15;VARS2	C6orf48;CCHCR1;DDR1;HCP5;HLA-A;HLA-B;LY6G5B;MICB;MSH5;PSORS1C1;PSORS1C2;RPP21;SFTA2;VARS2;VWA7	#N/A
rs2998073	32428115	T	C	T,0.233626	-1.09597	-2.11325	#N/A	N	N	N	Y	Y	N	Y	Y	Y	N	Y	ARHGAP12;ITGB1;RP11-472N13.2	RP11-135A24.2	#N/A
rs7119747	109964377	A	G	A,0.272364	-1.92811	-1.42342	#N/A	#N/A	N	N	Y	N	Y	Y	N	Y	N	Y	#N/A	RDX	#N/A
rs2119494	25086975	C	T	T,0.179912	1.13755	1.88796	#N/A	#N/A	N	N	Y	N	Y	Y	N	N	N	Y	C1QTNF9;NUPL1	#N/A	#N/A
rs13404382	117027883	C	T	C,0.43111	-1.40211	-1.43882	#N/A	#N/A	N	Y	N	N	N	N	N	N	N	N	#N/A	#N/A	#N/A
rs1963413	41871573	G	A	G,0.459864	1.25481	1.19583	#N/A	#N/A	N	Y	N	N	N	N	Y	N	N	Y	AC006129.4;ATP5SL;ZNF574	AC006129.2;B3GNT8;B9D2;CD79A;SERTAD1	B3GNT8
rs58472056	47311154	T	C	C,0.313099	1.76547	1.77808	#N/A	#N/A	deltaSVM	Y	N	N	N	N	N	N	N	Y	PTPN23;TDGF1;ZNF589	CCRL2;CDC25A;LRRC2;NBEAL2;PTPN23;SETD2	#N/A
rs13384885	42536646	G	C	C,0.1252	1.17911	1.7186	#N/A	#N/A	deltaSVM	Y	N	N	N	N	N	N	N	N	#N/A	#N/A	#N/A
rs8083956	9673028	T	C	T,0.437899	1.60961	1.05241	#N/A	#N/A	deltaSVM	N	N	Y	N	Y	Y	N	N	N	#N/A	#N/A	#N/A
rs10852137	91177469	C	T	T,0.218051	-1.02956	-2.06265	#N/A	#N/A	N	Y	N	N	N	N	N	N	N	Y	BLM;CRTC3	ANPEP;VPS33B	#N/A
rs71571116	121801727	C	A	A,0.148962	-1.00409	-1.50787	#N/A	#N/A	N	N	N	Y	Y	Y	N	Y	N	Y	SERINC1;TBC1D32	#N/A	#N/A
rs782594	55844445	T	C	C,0.315495	-1.23239	-1.4459	#N/A	#N/A	N	N	Y	N	Y	Y	N	Y	N	Y	#N/A	#N/A	PNPT1
rs59637384	134032364	G	A	A,0.225439	-1.09015	-1.06636	#N/A	N	N	N	Y	Y	Y	Y	Y	Y	N	Y	ANAPC13	ANAPC13;CEP63	#N/A
rs508281	40226294	A	G	A,0.386182	-1.61809	-1.56912	#N/A	#N/A	N	N	Y	N	Y	Y	N	Y	Y	Y	BMF;GPR176;SRP14;SRP14-AS1	KNSTRN;LINC00984;PHGR1;RP11-540O11.1;RP11-64K12.8;SRP14	#N/A
rs10786583	101946014	C	G	C,0.459665	2.40819	2.89031	#N/A	#N/A	N	N	Y	N	Y	Y	N	Y	N	Y	CWF19L1;DNMBP-AS1;RP11-108L7.15;RP11-316M21.6;RP11-316M21.7;SFXN3	CWF19L1;HPSE2;NKX2-3;PKD2L1;RP11-108L7.15;RP11-179B2.2	#N/A
rs3794628	88729788	C	T	T,0.177316	2.25717	1.7437	#N/A	#N/A	N	N	N	N	Y	Y	N	N	Y	Y	AC137932.6;APRT;CYBA;RP5-1142A6.9;SNAI3-AS1;ZFPM1	CTU2;RP5-1142A6.9;SNAI3-AS1;ZFPM1	#N/A
rs379086	48857888	C	G	C,0.207867	-2.56997	-2.14128	#N/A	N	deltaSVM	N	Y	Y	N	Y	Y	Y	N	Y	C19orf68;CCDC114;PPP1R15A;SPACA4;TMEM143	C19orf68;CCDC114;CYTH2;FUT2;NUCB1;SPACA4;TMEM143;TULP2	#N/A
rs1953417	65878909	C	T	T,0.189696	-1.76683	-1.47954	#N/A	#N/A	N	N	Y	N	Y	Y	N	N	N	Y	MAX	FNTB	#N/A
rs9890196	80818173	T	C	T,0.41254	1.48113	1.39357	#N/A	N	deltaSVM	N	Y	Y	Y	Y	Y	Y	N	Y	ARHGDIA;B3GNTL1;CSNK1D;OGFOD3;RP11-388C12.1;RP11-388C12.5;RP13-20L14.1	ALYREF;FN3KRP;RP11-388C12.1;RP11-497H17.1;ZNF750	#N/A
rs653738	124931492	G	A	A,0.178914	-1.66925	-1.83855	#N/A	#N/A	N	N	Y	N	Y	Y	N	Y	N	Y	RP11-666A20.4	SNX4	#N/A
rs11086068	17420165	T	C	C,0.309105	1.08082	1.12241	#N/A	#N/A	deltaSVM	N	Y	N	Y	Y	N	Y	N	Y	ABHD8;ANKLE1;B3GNT3;CCDC124;MRPL34;OCEL1;PLVAP	ABHD8;AC068499.10;ANKLE1;BST2;CCDC124;MRPL34;MVB12A;OCEL1;PGLS;PIK3R2;SLC27A1;USHBP1	#N/A
rs2255701	76196709	C	T	T,0.203874	-1.1304	-1.48597	#N/A	#N/A	N	N	Y	N	Y	Y	N	Y	N	Y	UBE2Q2	NRG4;SIN3A	#N/A
rs1217398	114447776	C	G	C,0.224441	1.04778	1.05513	#N/A	#N/A	N	N	Y	N	Y	Y	N	Y	Y	Y	BCAS2;NRAS	AP4B1;AP4B1-AS1;HIPK1;PTPN22	#N/A
rs71428504	53417538	G	A	A,0.270966	-2.31573	-2.02178	#N/A	#N/A	N	N	Y	N	Y	Y	N	N	N	Y	FERMT2	C14orf166	#N/A
rs4926127	13254474	T	C	T,0.346845	0.818572	2.05153	#N/A	N	N	N	Y	Y	Y	Y	Y	N	Y	Y	CTC-239J10.1;PODNL1;PRKACA;ZNF799	CTD-3252C9.2;GADD45GIP1;hsa-mir-1199;JUNB;TNPO2;WDR83OS	#N/A
rs2149581	138776631	G	A	A,0.400559	1.26045	1.01909	#N/A	N	N	N	Y	Y	Y	Y	Y	Y	N	N	#N/A	#N/A	#N/A
rs55671218	59280119	T	C	C,0.428315	-1.66345	-1.35085	#N/A	#N/A	N	N	N	N	Y	Y	N	Y	N	Y	ADAM10;RP11-59H7.3	FAM81A;GCNT3;RP11-50C13.1	#N/A
rs67141870	138328377	T	A	T,0.486621	-1.56496	-1.69858	#N/A	#N/A	N	N	Y	N	Y	Y	N	N	N	N	#N/A	#N/A	#N/A
rs10797832	183044034	A	G	A,0.463658	-5.00667	-5.00667	#N/A	#N/A	N	Y	N	N	N	N	N	N	N	Y	LAMC2;NCF2;RP11-181K3.4	LAMC1;NCF2;RNASEL;RP11-181K3.4	#N/A
rs59233561	28725415	C	T	T,0.0866613	1.03536	1.80245	#N/A	#N/A	N	N	Y	N	Y	Y	N	N	N	Y	ZFP57;ZKSCAN3;ZSCAN31	C6orf100;ZFP57;ZNF192P1;ZSCAN23	#N/A
rs12735861	1562895	C	T	C,0.451677	1.53552	2.51858	#N/A	N	N	N	Y	Y	Y	Y	Y	Y	N	Y	C1orf86;PUSL1;SKI;SLC35E2B	C1orf233;C1orf86;CALML6;CCNL2;CDK11B;DVL1;NOC2L;PANK4;PUSL1;RP11-54O7.11;RP4-758J18.7;SLC35E2B	#N/A
rs3743589	11836744	A	T	T,0.417732	2.01005	1.75742	#N/A	#N/A	deltaSVM	N	Y	N	Y	Y	N	Y	N	Y	SNN	NUBP1;RP11-166B2.5	#N/A
rs4635277	105488267	G	C	C,0.419129	-0.747454	-1.64206	#N/A	N	N	N	Y	Y	Y	Y	N	Y	N	Y	C14orf79;CEP170B;CRIP2;GPR132;IGHG4;PACS2;SIVA1	AHNAK2;BTBD6;C14orf79;CEP170B;PLD4;RP11-44N21.1	C14orf79
rs519185	121527052	C	A	C,0.450679	-1.4045	-1.39443	#N/A	N	N	N	Y	Y	Y	Y	Y	Y	N	N	#N/A	#N/A	#N/A
rs1879496	109065123	C	T	T,0.447684	1.02325	1.23754	#N/A	#N/A	N	N	Y	N	Y	Y	N	N	N	Y	AC012487.2;GCC2;LIMS1;RGPD4	AC012487.2;GCC2;RGPD4	RGPD4
rs6019393	47334435	G	C	G,0.370607	1.10284	1.02223	#N/A	#N/A	N	Y	Y	N	N	N	N	Y	N	Y	#N/A	DDX27;ZFAS1	#N/A
rs74563865	26307445	C	T	T,0.177316	1.09431	1.12564	#N/A	N	N	N	Y	Y	Y	Y	Y	N	Y	Y	DPYSL2	#N/A	#N/A
rs11868509	46318175	C	T	T,0.255192	1.38613	1.11437	#N/A	#N/A	deltaSVM	N	N	Y	Y	Y	Y	Y	N	Y	ATP5G1;EFCAB13;HOXB3;HOXB8;HOXB-AS1;HOXB-AS2;NFE2L1;PNPO;SCRN2;UBE2Z	HOXB9;HOXB-AS1;HOXB-AS2;RP11-6N17.4;SNX11	#N/A
rs17135102	4814613	T	C	C,0.146366	1.15493	1.60993	#N/A	N	N	N	Y	Y	Y	N	Y	Y	N	Y	RADIL;RP11-1275H24.2	AP5Z1;RADIL	#N/A
rs9608008	43583604	A	G	A,0.389577	-2.36474	-3.42721	#N/A	#N/A	N	N	Y	N	N	Y	N	Y	N	Y	SCUBE1;TCF20;TSPO;TTLL12	RP3-388M5.9;SCUBE1;SERHL2;TTLL12	#N/A
rs4988340	59940633	C	T	T,0.289137	1.42667	1.4164	#N/A	#N/A	N	N	Y	N	Y	Y	N	N	N	N	#N/A	#N/A	#N/A
rs12819883	50533788	G	T	T,0.332468	-1.51111	-1.14387	#N/A	#N/A	N	Y	N	N	N	N	N	Y	N	Y	ATF1;CERS5;COX14;LIMA1;RP4-605O3.4	CERS5;COX14;RP4-605O3.4;SMARCD1;SPATS2	DIP2B
rs61975916	58666882	A	G	G,0.378594	2.07129	2.36711	#N/A	#N/A	N	N	Y	N	Y	Y	N	N	N	Y	RP11-349A22.5	RP11-349A22.5	#N/A
rs1687155	17232294	C	G	G,0.263179	2.26992	2.25243	#N/A	N	N	N	Y	Y	N	Y	Y	N	N	N	#N/A	#N/A	#N/A
rs6095618	48334998	A	G	G,0.451278	2.1597	2.11552	#N/A	#N/A	N	N	N	Y	N	Y	Y	N	N	N	#N/A	#N/A	#N/A
rs794786	15283550	G	C	C,0.0726837	-1.90201	-1.26249	#N/A	#N/A	N	N	N	N	Y	Y	N	Y	N	Y	GMPR	DTNBP1;RP11-330A16.1;RP11-560J1.2	#N/A
rs3760080	3095818	A	G	G,0.267173	0.909698	1.30377	#N/A	N	N	N	Y	N	Y	Y	Y	Y	N	Y	RP11-20I23.6;SLX4	CCDC64B;DNASE1;HCFC1R1;LINC00514;PGP;RP11-20I23.13;RP11-304L19.2;RP11-304L19.4;RP11-462G12.1;TIGD7;TSC2;ZNF263	#N/A
rs71323742	196439124	C	G	G,0.126797	1.96875	2.28459	#N/A	#N/A	N	N	Y	N	Y	Y	N	Y	N	Y	CEP19;PIGX	CEP19;CTD-2002J20.1;DLG1;PIGX	#N/A
rs172562	85473758	C	T	T,0.409744	1.68514	2.03656	#N/A	#N/A	N	N	Y	N	Y	Y	N	Y	N	Y	TBX18	CYB5R4;MRAP2	#N/A
rs6995455	33343059	G	A	A,0.474042	1.85697	1.27057	#N/A	#N/A	N	N	Y	N	Y	Y	N	N	N	Y	FUT10;MAK16;RP11-722E23.2	FUT10;MAK16;RNF122;RP11-722E23.2	#N/A
rs3812222	16726203	C	G	G,0.378195	-1.16884	-1.35354	#N/A	N	N	N	Y	Y	N	Y	Y	N	N	N	#N/A	#N/A	#N/A
rs12647314	148753573	G	T	T,0.104034	1.43123	2.16715	#N/A	#N/A	N	N	N	Y	N	Y	N	N	N	Y	#N/A	ARHGAP10	#N/A
rs2750483	62345470	A	G	G,0.258986	1.4427	2.65525	#N/A	#N/A	N	Y	N	N	N	N	N	N	N	Y	RP11-93B14.4;RP4-583P15.15;RTEL1;RTEL1-TNFRSF6B;YTHDF1	COL9A3;DNAJC5;GMEB2;KCNQ2;RP4-583P15.15;TCEA2	#N/A
rs6140411	7738490	G	A	A,0.126797	1.4391	2.93177	#N/A	#N/A	N	Y	Y	N	N	N	N	N	N	N	#N/A	#N/A	#N/A
rs7990590	85080925	A	G	A,0.201677	1.40978	2.68084	#N/A	#N/A	N	Y	N	N	N	N	N	N	N	N	#N/A	#N/A	#N/A
rs34849043	50709536	T	C	C,0.347244	-0.944199	-1.06725	#N/A	#N/A	N	Y	N	N	N	N	N	Y	N	Y	ATF1;CERS5;COX14;LIMA1;RP4-605O3.4;SLC11A2	CERS5;COX14;DIP2B;FMNL3;LIMA1;RP4-605O3.4;SMARCD1;SPATS2	DIP2B
rs2391737	180600293	T	G	T,0.248602	1.40947	1.43835	#N/A	N	N	N	Y	Y	Y	Y	Y	Y	Y	Y	CTC-338M12.1;CTC-338M12.6;FLT4;TRIM52-AS1;TRIM7;ZFP62	BTNL8;CTC-338M12.1;MGAT1;TRIM7	#N/A
rs8110747	36103517	T	C	T,0.240016	1.57109	2.77495	#N/A	N	N	N	Y	Y	Y	Y	Y	N	Y	Y	AD000684.2;COX6B1;CTD-2630F21.1;FXYD3;IGFLR1;KMT2B;RBM42;THAP8;UPK1A;ZBTB32	AC002398.13;AD001527.7;ARHGAP33;C19orf55;COX6B1;CTC-523E23.11;FFAR2;FFAR3;GRAMD1A;HAUS5;HSPB6;IGFLR1;KMT2B;LIN37;LRFN3;UPK1A;ZBTB32;ZNF565	#N/A
rs35913124	202025625	G	C	C,0.136981	1.07348	0.992688	#N/A	#N/A	N	N	N	Y	N	Y	Y	Y	N	N	#N/A	#N/A	#N/A
rs7248864	16435853	C	T	T,0.152356	1.90671	1.76645	#N/A	#N/A	N	N	Y	N	Y	Y	N	Y	N	Y	CTD-2278I10.4	#N/A	#N/A
rs1723285	74426038	G	A	A,0.216454	2.04408	2.39349	#N/A	N	N	N	Y	Y	Y	Y	N	Y	N	Y	BOLA3-AS1;MGC10955;MOB1A;POLE4	AC104135.2;MGC10955;MOB1A	#N/A
rs17554917	1095355	C	T	T,0.232029	-2.12597	-1.96554	#N/A	#N/A	N	N	Y	N	Y	Y	N	Y	N	Y	AC005775.2;AC006273.4;AC027307.3;BTBD2;C19orf24;CIRBP;GPX4;POLR2E;RPS15	ABHD17A	#N/A
rs240218	80714085	G	A	G,0.48103	0.884785	1.94537	#N/A	#N/A	N	N	N	N	Y	Y	N	N	Y	Y	BCKDHB;ELOVL4	BCKDHB;ELOVL4	#N/A
rs4310244	29386678	G	T	T,0.279353	1.25001	1.53177	#N/A	N	N	N	Y	Y	Y	Y	Y	Y	Y	N	#N/A	#N/A	#N/A
rs2241754	64080833	A	G	G,0.260383	-1.17895	-1.42807	#N/A	#N/A	N	N	N	N	Y	Y	N	N	N	Y	GGH;NKAIN3;YTHDF3-AS1	YTHDF3-AS1	#N/A
rs5750495	38179120	T	A	T,0.267372	-1.24889	-1.26096	#N/A	N	N	N	Y	Y	Y	Y	Y	Y	N	Y	BAIAP2L2;C22orf23;GCAT;MICALL1;PICK1;TRIOBP	ANKRD54;C22orf23;GCAT;GTPBP1;RP3-434P1.6;TMEM184B;TRIOBP	#N/A
rs55725183	77794026	C	T	T,0.388778	-2.49985	-1.10027	#N/A	#N/A	N	N	Y	N	Y	Y	N	Y	N	Y	AC139100.2;AC139100.3;ADNP2;RBFA;RBFADN	RBFA;RBFADN	#N/A
rs2446455	20175969	A	C	A,0.284345	-1.28995	-2.69713	#N/A	#N/A	N	N	Y	N	Y	Y	N	Y	N	Y	GJB2;IFT88;MPHOSPH8;PSPC1;RP11-61K9.2	MPHOSPH8;PSPC1	#N/A
rs1982784	4666537	A	G	A,0.346246	0.788071	1.20415	#N/A	N	deltaSVM	N	Y	N	Y	Y	Y	N	N	Y	CREBBP;MGRN1;NMRAL1;RP11-127I20.5;UBALD1;UBN1	DNAJA3;NMRAL1;TRAP1	#N/A
rs2296291	183079509	C	T	C,0.468251	1.6083	1.64703	#N/A	#N/A	N	Y	N	N	N	N	N	Y	N	Y	LAMC1;LAMC2;NCF2;RGL1;RP11-181K3.4	LAMC1;NCF2;RNASEL;RP11-181K3.4	#N/A
rs10401515	4670236	C	G	G,0.123802	1.78331	2.56697	#N/A	#N/A	N	N	N	N	Y	Y	N	Y	Y	Y	DPP9;MRPL54	AC004637.1;ATCAY;C19orf10;CREB3L3;DAPK3;LRG1;TNFAIP8L1;ZBTB7A	#N/A
rs56763414	26286468	T	C	C,0.376398	1.43964	1.60934	#N/A	N	deltaSVM	N	Y	Y	Y	Y	N	N	N	Y	HIST1H2BC	HIST1H2BD;U91328.19	#N/A
rs10169492	42401961	G	T	T,0.131589	-1.70607	-1.99575	#N/A	#N/A	N	Y	N	N	N	N	N	Y	N	N	#N/A	#N/A	#N/A
rs4801596	58979036	G	C	C,0.115415	-1.81519	-1.78183	#N/A	#N/A	N	N	Y	N	Y	N	N	Y	N	N	#N/A	#N/A	#N/A
rs12360512	52383205	G	C	C,0.0916534	-1.77584	-2.17648	#N/A	#N/A	N	N	Y	N	Y	Y	N	N	N	Y	A1CF;RP11-50E11.3;SGMS1	SGMS1	#N/A
rs10786691	104364652	G	A	G,0.482428	2.33857	2.07451	#N/A	N	N	N	Y	Y	Y	Y	Y	Y	Y	Y	ACTR1A;C10orf32;FBXW4;NOLC1;PPRC1;RP11-18I14.10;RP11-47A8.5;TMEM180;TRIM8	C10orf32;MGEA5;NOLC1;RP11-18I14.10;SFXN2;TMEM180	#N/A
rs13318902	197676418	G	A	A,0.229832	-1.90245	-1.73771	#N/A	N	N	N	Y	Y	Y	Y	Y	N	N	Y	RP11-496H1.2	IQCG;LRCH3	#N/A
rs1350014	199540532	T	C	C,0.360024	1.32634	-2.13992	#N/A	#N/A	N	Y	N	N	N	N	N	N	N	N	#N/A	#N/A	#N/A
rs62144745	42408483	G	C	C,0.135383	-1.10214	-1.72152	#N/A	#N/A	N	Y	Y	N	N	N	N	N	N	N	#N/A	#N/A	#N/A
rs6716573	114040741	C	T	T,0.236222	1.07289	0.989552	#N/A	N	N	N	Y	Y	Y	Y	Y	N	N	Y	AC016683.6;CBWD2;PAX8;PSD4	AC016683.6;CBWD2;IL1RN;PAX8;PSD4	#N/A
rs7331465	85114966	T	C	T,0.204473	1.00899	1.72379	#N/A	#N/A	N	Y	N	N	N	N	N	N	N	N	#N/A	#N/A	#N/A
rs4788896	73528208	T	C	T,0.180312	-2.70739	-3.18253	#N/A	#N/A	N	N	N	Y	Y	Y	Y	Y	N	Y	ATP5H;MRPS7;RECQL5	CD300E;MRPS7;NUP85	#N/A
rs6742813	242640987	G	C	G,0.496805	-1.7594	-2.8107	#N/A	N	N	N	Y	Y	Y	Y	N	N	N	Y	AC114730.11;ATG4B;D2HGDH;DTYMK;FARP2;ING5;MTERFD2	AC114730.11;ATG4B	#N/A
rs12371960	79778446	C	T	C,0.498203	1.32374	1.77584	#N/A	#N/A	deltaSVM	Y	N	N	N	N	N	Y	N	Y	#N/A	#N/A	PAWR
rs1610054	2073330	T	C	C,0.396166	1.88185	1.99518	#N/A	N	N	N	Y	N	Y	Y	Y	N	N	Y	ABCA3;AC005606.14;CLCN7;GFER;IGFALS;LA16c-380H5.5;LA16c-395F10.2;NPW;PRSS30P;RP11-304L19.3;RP11-304L19.4;TBL3	ERVK13-1;GFER;IFT140;MIR940;NUBP2;PRSS27;RP11-304L19.1;RP11-304L19.3;SPSB3;SYNGR3;TBC1D24;TCEB2	#N/A
rs35800609	216275219	G	A	A,0.394169	1.37082	0.939716	#N/A	#N/A	N	N	N	Y	N	N	Y	N	N	N	#N/A	#N/A	#N/A
rs6123082	50383026	G	A	A,0.305112	-1.81194	-1.37119	#N/A	N	N	N	Y	Y	Y	Y	Y	Y	Y	Y	#N/A	SALL4	#N/A
rs2276543	183155305	G	A	A,0.298922	2.40742	1.92475	0.951(1.1e-5,Benign)	Y	N	N	Y	Y	Y	Y	N	Y	N	Y	LAMC2;NCF2;RP11-317P15.4	LAMC2;SMG7	#N/A
rs10916317	228645063	A	G	A,0.153155	-0.958356	-1.18429	#N/A	#N/A	N	N	Y	N	Y	Y	N	N	N	Y	HIST3H2BB;IBA57;JMJD4	C1orf145;WNT9A	#N/A
rs6590093	124640669	T	C	C,0.303115	3.48723	1.51782	#N/A	N	N	N	Y	Y	N	Y	Y	N	N	N	#N/A	#N/A	#N/A
rs4807151	1837338	T	C	T,0.177117	-1.14834	-1.44555	#N/A	N	N	N	Y	Y	N	N	N	Y	N	Y	ATP8B3;C19orf35;CTB-31O20.4;HMHA1;PLEKHJ1;REEP6;SGTA;STK11	AC005391.2;AMH;ATP8B3;C19orf24;CTB-31O20.4;CTB-31O20.8;ELANE;IZUMO4;MOB3A;REXO1	#N/A
rs2064088	39053382	A	G	G,0.286542	-0.971587	-1.16884	#N/A	N	N	N	Y	Y	Y	Y	N	Y	N	Y	CBY1;FAM227A;RP3-508I15.10;RP3-508I15.20;RP3-508I15.22;RP3-508I15.9;SUN2;TOMM22	FAM227A;NPTXR;RP3-508I15.10;RP3-508I15.22;RP3-508I15.9	CBY1、JOSD1
rs1567635	127256762	G	C	G,0.409744	-1.41528	-1.49619	#N/A	#N/A	N	N	Y	N	Y	Y	N	N	N	N	#N/A	#N/A	#N/A
rs1382376	82391237	C	G	G,0.447883	-1.3833	-1.31602	#N/A	N	N	N	Y	Y	N	Y	N	Y	N	Y	CTD-2227C6.2;RP11-343L5.2	CTD-2227C6.2;RP11-343L5.2	#N/A
rs9901746	36103149	G	A	A,0.370008	0.832179	1.60064	#N/A	#N/A	SELEX	N	Y	N	Y	Y	N	Y	N	N	#N/A	#N/A	#N/A
rs4800487	21083275	A	G	G,0.332668	2.3053	1.2927	#N/A	N	N	N	Y	Y	Y	Y	N	N	N	Y	NPC1	NPC1	#N/A
rs12818766	4376091	G	A	A,0.198682	-0.944608	-1.51582	#N/A	#N/A	N	Y	N	N	N	N	N	Y	N	Y	DYRK4	CCND2;GALNT8;RP11-500M8.4;RP11-664D1.1	#N/A
rs62049594	77246517	C	A	A,0.204872	1.78544	1.27155	#N/A	#N/A	N	N	Y	N	Y	Y	N	N	N	Y	SYCE1L	SYCE1L	#N/A
rs2735002	29808718	A	G	G,0.461462	-1.72819	-2.03993	#N/A	#N/A	N	Y	N	N	N	N	N	N	N	Y	FLOT1;HCG17;HCG20;NRM;TRIM31;XXbac-BPG252P9.10;ZNRD1	FLOT1;HLA-F;HLA-F-AS1;HLA-G;XXbac-BPG252P9.10	#N/A
rs10411875	14367138	T	G	T,0.387979	1.1531	0.985401	#N/A	N	deltaSVM	N	Y	Y	N	Y	Y	Y	N	Y	CC2D1A;CD97;MIR24-2;NDUFB7	CTC-548K16.1;TECR	#N/A
rs36174201	66271784	C	G	G,0.149361	-1.42988	-1.47029	#N/A	#N/A	N	N	Y	N	Y	Y	N	Y	N	N	#N/A	#N/A	#N/A
rs739518	107384127	G	A	A,0.29972	1.5869	1.71285	#N/A	#N/A	N	N	Y	N	Y	Y	N	N	Y	Y	AC002467.7	AC002467.7;CBLL1;COG5	#N/A
rs34125563	59596168	T	A	A,0.183906	-1.36169	-1.36461	#N/A	N	N	N	Y	Y	Y	Y	Y	Y	N	N	#N/A	#N/A	#N/A
rs12658784	145214538	G	A	A,0.0936502	-2.15767	-2.17245	#N/A	N	N	N	Y	Y	Y	N	Y	Y	Y	Y	#N/A	CTC-806A22.1;PRELID2	#N/A
rs30179	132201875	G	A	G,0.498602	1.07966	1.51761	#N/A	N	N	N	Y	Y	Y	Y	Y	Y	N	Y	GDF9	GDF9;KIF3A;UQCRQ	#N/A
rs3740253	79793688	C	T	T,0.458666	-1.40401	-1.16318	#N/A	#N/A	N	N	Y	N	Y	Y	N	N	N	Y	KCNMA1;RPS24	DLG5-AS1;RP13-39P12.3;RPS24	#N/A
rs7006492	144365988	T	C	T,0.100439	-1.64201	-1.33152	#N/A	#N/A	N	N	Y	N	Y	Y	N	N	N	Y	GLI4;GSDMD;LY6H;RP11-429J17.5;RP11-661A12.5;RP13-582O9.5;RP13-582O9.7;ZFP41;ZNF707	GLI4;MROH6;RHPN1;RP13-582O9.5;ZC3H3;ZFP41;ZNF707	#N/A
rs78571244	1106909	C	T	T,0.483027	1.02721	1.28964	#N/A	N	deltaSVM	N	Y	Y	Y	Y	N	Y	N	Y	SMYD4	FAM57A;RILP;RPH3AL;SCARF1	#N/A
rs2784044	139685672	C	T	T,0.283347	1.52764	0.875413	#N/A	#N/A	deltaSVM	N	Y	N	Y	Y	N	N	Y	Y	C9orf69;CAMSAP1;ENTPD8;FAM69B;KIAA1984;RP11-216L13.19;RP11-229P13.25;TMEM141;TUBB4B	ABCA2;C9orf142;C9orf169;C9orf172;C9orf37;DPH7;ENTPD2;KIAA1984;KIAA1984-AS1;LCN12;LCN15;LCN8;MAMDC4;NACC2;NPDC1;NSMF;PHPT1;PTGDS;RABL6;RP11-216L13.19;RP11-229P13.15;RP11-83N9.5;SAPCD2;TMEM141;TOR4A;TRAF2;UAP1L1	#N/A
rs257701	123737922	G	A	A,0.378794	1.23629	2.62838	#N/A	N	deltaSVM	N	Y	Y	N	Y	Y	N	N	N	#N/A	#N/A	#N/A
rs59942393	114360287	T	A	A,0.157348	1.91691	1.73596	#N/A	#N/A	N	N	Y	N	Y	Y	N	Y	N	N	#N/A	#N/A	#N/A
rs4794799	37213252	T	C	T,0.463658	-1.54789	1.12126	#N/A	N	deltaSVM	N	Y	N	Y	Y	Y	Y	N	Y	LINC00672;PGAP3	LINC00672;STAC2	#N/A
rs149821	23339460	T	C	T,0.4375	0.798007	0.919905	#N/A	#N/A	N	N	Y	N	Y	Y	N	N	N	Y	AC005082.12;GPNMB;KLHL7-AS1;NUPL2;STK31	AC005082.12;AC006026.13;FAM221A;GPNMB;KLHL7-AS1;NUPL2;STK31	#N/A
rs12534727	46917266	C	G	G,0.451078	-1.46365	-1.46154	#N/A	#N/A	N	Y	N	N	N	N	N	Y	N	Y	#N/A	AC004870.4	#N/A
rs11088341	37529180	C	G	C,0.165136	-2.90386	-3.99242	#N/A	#N/A	N	N	Y	N	Y	Y	N	N	N	Y	AP000688.14;CBR3	AP000688.14;CBR3;DOPEY2	#N/A
rs8102195	18527110	C	T	T,0.129393	-1.65272	-1.66738	#N/A	N	deltaSVM	N	Y	Y	N	Y	Y	N	N	Y	FKBP8;SLC25A42;SSBP4;UBA52	CRLF1;SSBP4;TMEM59L	#N/A
rs7542277	183063527	C	T	T,0.474042	-1.12188	-1.91079	0.93(7.4E-13, Benign)	Y	N	Y	Y	Y	N	N	N	N	N	Y	LAMC1;LAMC2;NCF2;RGL1;RP11-181K3.4	LAMC1;NCF2;RNASEL;RP11-181K3.4	#N/A
rs6504503	65386690	A	T	T,0.26238	1.06111	1.21725	#N/A	N	N	N	Y	Y	Y	Y	Y	N	N	N	#N/A	#N/A	#N/A
rs10044080	55355069	C	T	T,0.236022	-1.28938	-1.3334	#N/A	#N/A	N	N	N	Y	N	Y	Y	N	N	N	#N/A	#N/A	#N/A
rs11203338	17559907	T	C	C,0.380591	1.89354	1.91494	#N/A	N	N	N	Y	Y	Y	Y	Y	N	N	Y	U1	#N/A	PADI2
rs10971749	33865837	T	G	G,0.270966	2.63287	2.2964	#N/A	#N/A	N	Y	N	Y	N	N	N	N	N	N	#N/A	#N/A	#N/A
rs6632722	15736756	A	G	G,0.323179	0.815846	1.38411	#N/A	#N/A	N	N	N	Y	Y	Y	Y	Y	N	Y	CA5B;PIR;TMEM27	CA5B;FANCB;PIR;TMEM27	#N/A
rs117476389	38362470	A	G	G,0.260982	1.47514	1.63403	#N/A	N	N	N	Y	N	Y	Y	Y	N	N	Y	HLCS	AP000695.4;AP000704.5;HLCS;HLCS-IT1	HLCS
rs34052476	976021	G	A	A,0.22524	1.23234	1.00974	#N/A	N	deltaSVM	N	Y	Y	N	Y	Y	N	N	Y	FAM20C;MAFK	CYP2W1	#N/A
rs7083289	8741069	G	A	A,0.373602	1.93068	1.17561	#N/A	#N/A	N	Y	Y	N	N	N	N	N	N	Y	#N/A	GATA3;ITIH2	#N/A
rs8108174	17393530	T	A	A,0.460663	1.59661	1.66082	#N/A	N	deltaSVM	N	Y	Y	Y	Y	N	Y	N	Y	ABHD8;B3GNT3;CTC-429P9.2;CTC-429P9.3;CTD-2528A14.3;DDA1;MRPL34;USHBP1	CTC-429P9.5;CTD-2278I10.4;DDA1;KIAA1683;OCEL1	#N/A
rs9611460	41418297	T	C	C,0.243211	-1.86084	-2.40064	#N/A	N	deltaSVM	N	Y	Y	Y	Y	N	N	N	Y	ACO2;CENPM;MEI1;MKL1;NHP2L1;XPNPEP3	CCDC134;CTA-223H9.9;MEI1;RP4-756G23.5	#N/A
rs10134794	103034195	C	A	C,0.400958	1.38156	1.39095	#N/A	N	N	N	Y	Y	Y	Y	Y	Y	N	N	#N/A	#N/A	#N/A
rs2277286	117102706	C	G	G,0.107428	0.996403	1.14971	#N/A	#N/A	N	N	Y	N	Y	Y	N	Y	N	Y	BUD13;FXYD6;TMPRSS4	#N/A	#N/A
rs8176333	535649	C	T	T,0.239217	1.96985	2.54231	#N/A	#N/A	N	N	Y	N	Y	N	N	Y	N	Y	DRD4;HRAS;LRRC56;PHRF1;RP11-754B17.1;RP13-317D12.3;SIGIRR;TMEM80	LRRC56;MIR210HG;RASSF7;RP11-754B17.1;RP13-46H24.1;RP13-870H17.3;SLC25A22;TALDO1;TMEM80	#N/A
rs3746651	60718420	C	T	C,0.402157	1.0883	1.65923	#N/A	#N/A	N	N	Y	N	Y	Y	N	Y	N	N	#N/A	#N/A	#N/A
rs2276803	179371154	C	T	T,0.210064	1.50689	0.984736	#N/A	#N/A	N	N	N	N	Y	Y	N	N	N	Y	GNB4	RP11-145M9.6;RP11-255C15.3;USP13	#N/A
rs9376891	145337060	G	A	G,0.319688	1.01088	1.72547	#N/A	N	deltaSVM	N	Y	Y	Y	Y	N	Y	N	Y	RP3-466P17.1	#N/A	#N/A
rs2074143	41856622	A	G	G,0.320088	-1.52813	-1.84514	#N/A	N	N	N	Y	Y	Y	Y	N	N	N	Y	CD300LG;MPP3	ASB16;ASB16-AS1;DUSP3;G6PC3;GPATCH8;LINC00854;WNK4	#N/A
rs7835604	38890309	C	T	T,0.458866	-1.32992	-1.85929	#N/A	N	deltaSVM	N	Y	Y	Y	Y	Y	Y	N	Y	ADAM32;BAG4;RP11-350N15.5	ADAM32;ADAM9;RP11-513D5.5;RP11-723D22.2;TM2D2	ADAM32
rs12195503	41863743	T	G	G,0.231829	1.08704	1.62992	#N/A	N	N	N	Y	Y	Y	Y	N	Y	N	Y	MED20;RP11-298J23.8;UNC5CL;USP49	MED20;RP11-298J23.8;RP11-328M4.2;UNC5CL	#N/A
rs1510395	48405481	C	G	G,0.297724	-2.29892	-2.52175	#N/A	#N/A	N	N	Y	N	Y	Y	N	N	N	Y	MAPK4;ME2	ME2	#N/A
rs11787200	23405123	C	T	T,0.146765	0.840777	0.955946	#N/A	N	N	N	Y	Y	Y	Y	Y	N	N	Y	CTD-3247F14.2;LOXL2	CTC-756D1.2;LOXL2;RP11-1149O23.3	#N/A
rs2241717	41854052	C	A	C,0.428714	-1.87114	-1.30528	#N/A	#N/A	N	Y	N	N	N	N	N	N	N	Y	CEACAM3;CEACAM4;CEACAM5;GRIK5;PRR19	B3GNT8;CCDC97;GRIK5;RPS19;SERTAD1	#N/A
rs2519198	136009452	G	C	C,0.355431	-1.08108	-1.11019	#N/A	N	deltaSVM	N	Y	Y	Y	Y	Y	Y	N	Y	ABO;BRD3;FAM163B;SURF4;TTF1	ADAMTSL2;RP11-374P20.4	#N/A
rs9907840	80709681	G	C	G,0.345847	-2.28949	-2.71636	#N/A	N	N	N	Y	Y	Y	Y	N	Y	Y	Y	ALYREF;FN3K;FN3KRP;METRNL;RP11-388C12.1;RP11-388C12.8;RP11-567O16.1;RP13-516M14.2;TBCD;ZNF750	FN3K;FN3KRP;RP11-388C12.1;RP11-388C12.8;TBCD;WDR45B;ZNF750	FN3K、FN3KRP
rs35415928	89724268	C	T	T,0.0766773	1.52379	1.56758	#N/A	#N/A	N	N	Y	N	Y	Y	N	N	N	Y	CHMP1A;DBNDD1;DPEP1;LINC00304;TCF25;ZNF276	C16orf3;CDK10;CHMP1A;CPNE7;DBNDD1;GAS8;RNF166;SPIRE2;TCF25;ZNF778	#N/A
rs6597977	834802	A	G	A,0.323682	1.58872	1.40912	#N/A	N	N	N	Y	Y	Y	Y	Y	N	N	Y	AP006621.5;AP006621.6;B4GALNT4;CD151;IFITM1;MIR210HG;PIDD;RP11-326C3.12;TMEM80	AP006621.5;AP006621.6;AP006621.9;B4GALNT4;CD151;CHID1;EPS8L2;IFITM2;KRTAP5-5;RNH1;RP13-870H17.3;RPLP2;SIRT3;TSPAN4	#N/A
rs72680629	99178253	T	A	A,0.240415	-1.29584	-1.85266	#N/A	N	N	N	Y	Y	Y	Y	Y	Y	N	Y	POP1;STK3	#N/A	#N/A
rs6829203	78739891	C	T	C,0.233427	-1.42526	-1.92526	#N/A	#N/A	N	N	Y	N	Y	Y	N	N	N	Y	CNOT6L;SOWAHB	ANXA3;CNOT6L	#N/A
rs13167840	104728701	T	C	T,0.44349	-1.09295	-3.16617	#N/A	#N/A	N	N	Y	N	Y	N	N	Y	Y	N	#N/A	#N/A	#N/A
rs3746792	389456	C	T	T,0.404153	1.10593	1.76049	#N/A	#N/A	deltaSVM	N	Y	N	Y	Y	N	Y	N	Y	#N/A	RBCK1;TRIB3	#N/A
rs4766232	4430018	G	A	A,0.45627	-1.04434	-1.60295	#N/A	N	SELEX	N	Y	Y	Y	Y	N	Y	N	Y	#N/A	C12orf5;NDUFA9	#N/A
rs1135811	31171598	T	C	C,0.193291	-0.821078	-1.73503	#N/A	N	SELEX	N	Y	Y	Y	Y	N	N	N	Y	BAG6;C2;CCHCR1;DDX39B-AS1;HCG27;HLA-C;PSORS1C1;PSORS1C2;PSORS1C3;SAPCD1-AS1;TNXB;XXbac-BPG299F13.14;XXbac-BPG299F13.17	ABHD16A;C6orf48;CCHCR1;DDX39B;GNL1;HCG27;HLA-C;LY6G5C;MICB;POU5F1;PSORS1C1;PSORS1C2;PSORS1C3;SLC44A4;TNXB;VARS2;XXbac-BPG299F13.17	#N/A
rs12629153	88785125	A	T	T,0.378594	3.10851	3.09227	#N/A	#N/A	N	Y	N	N	N	N	N	N	N	Y	#N/A	CGGBP1;ZNF654	#N/A
rs35624680	51201607	T	G	G,0.318291	1.4073	1.48704	#N/A	#N/A	N	Y	N	N	N	N	N	N	N	N	#N/A	#N/A	#N/A
rs76261051	227192297	G	A	A,0.142971	-1.24138	-2.41583	#N/A	#N/A	deltaSVM	N	N	Y	N	Y	Y	Y	N	Y	COL4A3	#N/A	#N/A
rs2257440	62328267	C	T	T,0.263778	1.4142	2.53338	#N/A	N	N	Y	Y	Y	Y	Y	Y	N	N	Y	RP11-93B14.4;RP4-583P15.15;RTEL1;RTEL1-TNFRSF6B;YTHDF1	COL9A3;GMEB2;KCNQ2;RP4-583P15.15;TCEA2	#N/A
rs11086902	42539488	C	G	G,0.303714	-1.51759	-1.81643	#N/A	N	SELEX	Y	Y	Y	N	N	N	N	N	Y	JPH2;PKIG;TOX2	JPH2;SERINC3;TOX2	#N/A
rs7171177	91184658	G	A	A,0.189297	-1.10656	-0.966387	#N/A	#N/A	N	Y	N	N	N	N	N	N	N	Y	BLM;CIB1;CRTC3;MAN2A2	ANPEP;VPS33B	#N/A
rs6066823	47338768	C	G	C,0.369409	0.945118	1.20415	#N/A	#N/A	N	Y	Y	N	N	N	N	Y	Y	Y	#N/A	DDX27;ZFAS1	#N/A
rs545293371	148638977	A	T	T,0.0964457	3.33357	2.55661	#N/A	#N/A	N	N	Y	N	N	Y	N	Y	N	N	#N/A	#N/A	#N/A
rs7242481	33709217	G	A	A,0.3125	-1.89569	-2.23111	#N/A	#N/A	N	N	Y	N	Y	Y	N	N	N	Y	C18orf21;MOCOS;RP11-49I11.1	ELP2;FHOD3;MOCOS;TPGS2;ZSCAN30	#N/A
rs6909643	159199219	C	T	T,0.33147	1.36237	1.26946	#N/A	#N/A	N	N	N	Y	N	Y	N	N	N	Y	#N/A	EZR-AS1;FNDC1-IT1;RP3-403L10.3	#N/A
rs7921636	125238487	C	G	G,0.322883	1.59884	3.48478	#N/A	#N/A	N	Y	N	N	N	N	N	Y	N	Y	BUB3;IKZF5	RP11-391M7.3	#N/A
rs605015	6205546	T	C	C,0.221645	0.918695	1.54327	#N/A	N	N	N	Y	Y	Y	Y	N	N	Y	Y	RP11-318E3.9	FBXO18;IL2RA;PRKCQ-AS1;RP11-414H17.5;RP11-554I8.1	#N/A
rs586563	102195533	T	C	T,0.232827	-1.05714	-1.29789	#N/A	N	N	N	Y	Y	N	Y	Y	N	N	Y	GALNT12;NR4A3;RP11-92C4.3;TGFBR1	COL15A1	#N/A
rs4732068	134584459	A	G	G,0.155152	0.914396	1.36554	#N/A	N	N	N	Y	Y	Y	Y	Y	Y	N	Y	AKR1B10;CNOT4	#N/A	#N/A
rs310623	62151814	C	G	G,0.172524	1.08483	2.04336	#N/A	#N/A	N	N	Y	N	Y	Y	N	N	N	Y	SRMS	PPDPF;SAMD10	#N/A
rs2395517	32597792	A	T	A,0.196486	-1.04348	-1.75625	#N/A	#N/A	deltaSVM	Y	N	N	N	N	N	N	N	N	#N/A	#N/A	#N/A
rs201454	101740056	A	G	G,0.482827	1.25489	1.34206	#N/A	N	deltaSVM	N	Y	Y	N	Y	N	Y	N	Y	FBXL13	PLOD3;RASA4B	#N/A
rs3747093	21984379	G	A	A,0.422125	1.5507	2.09361	#N/A	#N/A	N	N	Y	N	Y	Y	N	Y	N	Y	CCDC116;TUBA3FP;YDJC	CCDC116;THAP7	#N/A
rs8094677	77749211	G	T	G,0.201278	1.67455	2.21886	#N/A	#N/A	N	N	N	N	Y	Y	N	N	N	Y	AC139100.3;ADNP2;CTD-2286N8.2;HSBP1L1;KCNG2;RBFA;RBFADN;TXNL4A	RBFADN;TXNL4A	#N/A
rs12472635	48731705	G	A	A,0.454073	-3.16071	-2.47284	#N/A	#N/A	N	Y	N	N	N	N	N	Y	N	Y	FSHR;GTF2A1L;LHCGR;STON1;STON1-GTF2A1L	FSHR;GTF2A1L;RP11-191L17.1;STON1-GTF2A1L	#N/A
rs113622932	81009136	G	T	T,0.434305	-1.57922	-1.91052	#N/A	N	N	N	Y	Y	Y	Y	N	N	N	N	#N/A	#N/A	#N/A
rs12034436	183114797	A	G	A,0.480032	2.32955	2.47931	#N/A	#N/A	N	Y	N	N	N	N	N	N	Y	Y	LAMC1;LAMC2;NCF2;RP11-181K3.4	LAMC1;NCF2;RP11-181K3.4	#N/A
rs2017761	2261557	A	G	G,0.468251	1.93436	3.30853	#N/A	N	N	N	Y	Y	N	Y	Y	N	N	Y	#N/A	SMARCA2	#N/A
rs4663540	234259470	A	G	A,0.279952	1.013	1.6723	#N/A	N	N	N	Y	Y	Y	Y	Y	N	N	Y	#N/A	AC106876.2	#N/A
rs7137319	50743425	C	G	C,0.382788	0.921728	1.3628	#N/A	#N/A	N	Y	N	N	N	N	N	Y	N	Y	ATF1;CERS5;COX14;LIMA1;RP4-605O3.4;SLC11A2	BIN2;CERS5;COX14;FMNL3;LIMA1;RP4-605O3.4;SMAGP;SMARCD1;SPATS2	DIP2B
rs11999061	131133347	A	T	T,0.485423	-1.45192	-1.91648	#N/A	#N/A	N	N	Y	N	Y	Y	N	Y	N	Y	C9orf117;ODF2	HMGA1P4;LRRC8A;LRSAM1;RP11-65J3.15;RPL12;ST6GALNAC4;URM1	#N/A
rs465483	80714233	G	T	G,0.480431	-1.5891	-1.99639	#N/A	#N/A	deltaSVM	N	Y	N	Y	Y	N	Y	N	Y	BCKDHB;ELOVL4	BCKDHB;ELOVL4	#N/A
rs201883	32604812	A	G	A,0.494209	1.35068	1.29565	#N/A	N	deltaSVM	N	Y	Y	Y	Y	Y	Y	N	Y	#N/A	PRRG4	#N/A
rs6895696	172410658	G	A	A,0.0946486	-0.88098	-1.51858	#N/A	#N/A	N	N	Y	N	Y	Y	N	Y	N	Y	BNIP1	BNIP1;RP11-779O18.3	#N/A
rs10141317	77843353	G	T	T,0.249601	-1.21849	-1.65148	#N/A	#N/A	N	N	Y	N	Y	Y	N	N	N	Y	NOXRED1;NRXN3;SPTLC2;TMED8	NOXRED1;RP11-7F17.5;RP11-99E15.2;VIPAS39	#N/A
rs2731859	82248503	G	T	G,0.0876597	1.2622	1.61884	#N/A	N	N	N	Y	Y	N	Y	N	N	N	Y	#N/A	CTD-2227C6.2	#N/A
rs11169483	50934035	T	C	C,0.279353	1.01865	1.39435	#N/A	#N/A	deltaSVM	Y	N	N	N	N	N	Y	N	Y	AQP5;FAIM2	COX14;LIMA1;SLC4A8	#N/A
rs6806100	197477197	A	C	A,0.253594	1.1929	2.01427	#N/A	#N/A	N	N	Y	N	Y	Y	N	Y	N	Y	AC024560.2;BDH1;RP13-616I3.1	AC024560.2	#N/A
rs1341749	47371408	G	T	T,0.378195	-2.80134	-2.5229	#N/A	N	N	N	Y	Y	Y	Y	N	Y	N	N	#N/A	#N/A	#N/A
rs1874343	97881868	G	A	A,0.492612	-0.922128	-1.35348	#N/A	#N/A	N	N	Y	N	Y	Y	N	Y	N	Y	RP11-307C18.1	RP11-307C18.1	#N/A
rs3758147	63952006	G	A	A,0.145168	-1.39634	-1.63671	#N/A	N	N	N	Y	Y	Y	Y	N	Y	N	Y	GGH;TTPA	#N/A	#N/A
rs28572069	36806302	T	A	T,0.430511	-2.94455	-2.78536	#N/A	N	N	N	Y	N	Y	Y	Y	N	N	N	#N/A	#N/A	#N/A
rs12581866	13081138	C	T	T,0.125799	-2.31697	-1.5201	#N/A	#N/A	N	N	N	N	Y	Y	N	N	N	N	#N/A	#N/A	#N/A
rs34553264	51088979	T	G	G,0.320088	-1.92996	-2.37104	#N/A	#N/A	N	Y	N	N	N	N	N	Y	N	Y	ATF1;CERS5;RP4-605O3.4	ATF1;CERS5;COX14;CSRNP2;DIP2B;FMNL3;LIMA1	#N/A
rs62048544	53537741	C	T	T,0.223642	-1.52046	-1.6707	#N/A	#N/A	SELEX	N	N	Y	Y	Y	N	Y	N	Y	AKTIP;RBL2	RBL2;RP11-44F14.2	#N/A
rs5962793	106398655	G	A	A,0.330861	1.62805	1.95462	#N/A	N	N	N	Y	Y	Y	Y	Y	Y	N	Y	CLDN2;MORC4;TSC22D3	RBM41	#N/A
rs6566811	72163592	G	A	N	1.21345	1.86308	#N/A	#N/A	N	N	Y	N	Y	Y	N	Y	Y	Y	#N/A	FAM69C	#N/A
rs968430	2858510	C	T	N	1.65509	0.969783	#N/A	N	N	N	Y	Y	Y	Y	Y	Y	N	N	#N/A	#N/A	#N/A
rs112542693	66679601	G	C	N	-1.05897	-1.27983	#N/A	#N/A	deltaSVM	N	Y	N	Y	Y	N	Y	N	Y	CTD-3185P2.1;DIS3L;DPP8;MAP2K1;RP11-798K3.4;SNAPC5	CTD-3185P2.1;DIS3L;RP11-352G18.2;SNAPC5	#N/A
rs10105311	38854041	C	T	N	-1.94984	-2.26156	#N/A	#N/A	N	N	Y	N	Y	Y	N	N	Y	Y	ADAM32;BAG4;TM2D2	ADAM32;ADAM9;LSM1;RP11-350N15.6	#N/A
rs10496176	70173629	T	C	N	2.02683	1.94061	#N/A	N	deltaSVM	N	Y	Y	Y	Y	Y	Y	N	Y	ANTXR1;C2orf42;MXD1;SNRNP27	C2orf42;GFPT1	#N/A
rs7251911	45582402	C	G	N	1.60832	1.36929	#N/A	N	N	N	Y	Y	Y	Y	N	N	N	Y	AC092301.3;APOE	BLOC1S3;NOVA2;PPP1R37	#N/A
rs4673248	200004974	G	T	T,0.360823	-1.17723	-1.44139	#N/A	#N/A	N	Y	Y	N	N	N	N	N	N	Y	#N/A	FTCDNL1	#N/A
rs74325711	69549588	C	T	T,0.123003	-1.33248	-1.48323	#N/A	N	deltaSVM	N	Y	Y	Y	Y	Y	Y	N	Y	SNTB2	CHTF8;EXOSC6;PDXDC2P;TANGO6;VPS4A	#N/A
rs758853	15903602	C	A	A,0.313698	1.14819	1.71766	#N/A	#N/A	N	N	Y	N	Y	Y	N	N	N	Y	AC002553.1;ADORA2B;CENPV;RP11-138I1.3;RP11-640I15.1;TTC19	ADORA2B;CENPV;CTD-3157E16.1;RP11-385D13.3;TTC19	#N/A
rs10868375	88709104	A	G	G,0.35643	-1.21527	-1.60179	#N/A	N	N	N	Y	Y	N	Y	Y	Y	N	Y	GOLM1	#N/A	#N/A
rs869400	185826740	T	G	T,0.161941	-1.96461	-2.23851	#N/A	#N/A	N	N	Y	N	Y	Y	N	Y	Y	Y	C3orf70;LIPH;TBCCD1	#N/A	#N/A
rs1886440	44880373	C	T	T,0.157149	-1.02565	-1.57788	#N/A	N	N	N	Y	Y	Y	Y	Y	N	N	Y	GPALPP1;LACC1	GTF2F2	#N/A
rs12990082	219102332	C	T	T,0.426717	1.33788	1.73752	#N/A	#N/A	N	Y	N	N	N	N	N	Y	N	Y	AAMP;ARPC2;RP11-378A13.1;RUFY4;TMBIM1	AAMP;AC097468.4;ARPC2;GPBAR1;RP11-378A13.1;TMBIM1	#N/A
rs28433428	6682051	G	A	A,0.148962	1.64161	1.90901	#N/A	#N/A	N	N	Y	N	Y	Y	N	N	N	N	#N/A	#N/A	#N/A
rs12140181	160959844	C	T	T,0.167931	2.34465	1.63273	#N/A	N	deltaSVM	N	Y	Y	Y	Y	Y	N	Y	Y	FCRLA;NIT1;PCP4L1	F11R;PVRL4;SLAMF7;TSTD1	#N/A
rs2093906	119582174	C	T	T,0.466254	1.89008	2.57097	#N/A	#N/A	N	N	N	Y	Y	Y	Y	Y	N	N	#N/A	#N/A	#N/A
rs78617913	114937234	C	A	A,0.253195	1.59123	2.88593	#N/A	N	N	N	Y	N	Y	Y	Y	N	N	Y	RP11-4O1.2;SUSD1	C9orf147;DNAJC25;INIP;PTBP3;RP11-4O1.2;SLC31A2;SUSD1	#N/A
rs3935869	50964076	A	G	G,0.250799	1.20058	1.56724	#N/A	#N/A	N	Y	Y	N	N	N	N	N	N	N	#N/A	#N/A	#N/A
rs143790788	42762965	A	G	G,0.0836661	1.49857	0.919968	#N/A	N	N	N	Y	N	N	Y	Y	N	N	Y	B3GNT8;RABAC1;TMEM145	CCDC97;CEACAM3;TMEM145	#N/A
rs2118108	117654773	G	T	G,0.188299	-2.14716	-1.66537	#N/A	#N/A	N	Y	Y	N	N	N	N	Y	N	Y	AARD;SLC30A8;TRPS1	#N/A	#N/A
rs10919347	161500875	T	C	C,0.104433	1.21195	1.99003	#N/A	#N/A	N	N	N	N	Y	Y	N	N	N	Y	FCRLB	CD244;FCRLB;PFDN2;RP11-297K8.2	#N/A
rs8023082	94494989	A	G	G,0.477636	-0.932914	-2.05612	#N/A	N	N	N	Y	Y	Y	Y	Y	N	N	Y	ASB2;BTBD7;IFI27L1;RP11-131H24.4	DDX24;IFI27L2;TMEM251	#N/A
rs7848367	114491389	T	G	T,0.151358	1.3566	1.44766	#N/A	N	N	N	Y	Y	Y	Y	Y	Y	N	Y	#N/A	RP11-16L21.7	#N/A
rs35497286	222987816	A	T	T,0.105631	1.42259	1.0951	#N/A	N	N	N	Y	Y	Y	Y	Y	N	N	Y	CAPN8;TLR5	#N/A	#N/A
rs71325464	62363453	A	G	G,0.26258	-1.81698	-1.9451	#N/A	#N/A	N	Y	Y	N	N	N	N	N	N	N	#N/A	#N/A	#N/A
rs11928814	27235645	C	G	G,0.203075	-1.52467	-1.76869	#N/A	#N/A	N	N	Y	N	Y	Y	N	N	N	N	#N/A	#N/A	#N/A
rs6937012	130947055	A	C	C,0.307508	-1.0681	-1.33644	#N/A	N	N	N	Y	Y	Y	Y	N	Y	N	Y	ARG1;EPB41L2	#N/A	#N/A
rs2072354	4757841	C	T	T,0.3125	-1.90086	-1.68514	#N/A	#N/A	SELEX	N	Y	N	Y	Y	N	Y	N	Y	AKAP3;RP11-500M8.4	AKAP3;RP11-500M8.4	AKAP3
rs864071	130612622	G	A	A,0.381989	-1.26517	-1.53927	#N/A	#N/A	N	N	Y	N	Y	Y	N	Y	N	Y	PIK3R4	ASTE1;NEK11	#N/A
rs2604869	41283693	G	A	A,0.24401	-1.79626	-2.49587	#N/A	N	N	N	Y	Y	Y	Y	N	N	N	Y	ADCK4;B3GNT8;C19orf54;ZNF780A	ADCK4;AKT2;ITPKC;LTBP4;MAP3K10	#N/A
rs2100516	8214803	G	T	G,0.321086	-0.973318	-1.42698	#N/A	N	N	N	Y	Y	Y	Y	Y	Y	N	Y	#N/A	ENO1;ENO1-AS1;ERRFI1;RP3-467L1.4	#N/A
rs7102670	67397675	G	A	G,0.171526	1.66109	1.85877	#N/A	#N/A	deltaSVM	N	Y	N	Y	Y	N	Y	Y	Y	PC;TBX10	CHKA;TBX10	TBX10
rs4539165	197872019	G	T	T,0.141174	1.001	1.09951	#N/A	#N/A	N	N	Y	N	Y	Y	N	N	Y	Y	C1orf53	C1orf53;PTPRC	#N/A
rs112616780	4870012	C	T	T,0.0848642	-2.69412	-1.27225	#N/A	N	N	N	Y	Y	Y	Y	Y	N	N	Y	CCDC94;CTB-50L17.16	AC005523.3;AC007292.3;DAPK3;FUT3;FUT6;RPL36;TINCR	#N/A
rs36061376	28056967	G	T	T,0.292732	-0.750102	1.28294	#N/A	#N/A	N	N	N	Y	N	Y	N	Y	N	Y	CLU;ELP3;EPHX2	ELP3;SCARA5;ZNF395	#N/A
rs11113466	108154937	C	G	G,0.221046	2.55707	2.52535	#N/A	#N/A	N	N	N	N	Y	N	N	N	N	Y	RP11-864J10.4;SART3	CORO1C;CRY1	#N/A
rs2970359	90619154	A	G	G,0.36222	-1.6819	-1.52547	#N/A	N	N	N	Y	Y	Y	Y	Y	N	Y	Y	ZNF710	FES;PRC1-AS1;SEMA4B	#N/A
rs6127971	55787488	G	C	G,0.400559	1.37696	1.60229	#N/A	N	N	N	Y	Y	Y	Y	Y	N	N	Y	#N/A	CASS4	#N/A
rs2964944	47506994	C	T	T,0.225439	-1.25216	-1.40662	#N/A	#N/A	deltaSVM	Y	N	N	N	N	Y	Y	N	Y	#N/A	LINC00525	#N/A
rs2602899	100010128	C	T	T,0.285743	1.11421	1.94778	#N/A	#N/A	N	N	Y	N	Y	Y	N	Y	N	Y	ADH1A;ADH1C;ADH4;MTTP;RP11-696N14.1	ADH1A;ADH1C;ADH4;RP11-696N14.1	ADH4
rs35234762	49617889	G	T	T,0.256789	1.10823	2.39323	#N/A	N	N	N	Y	N	Y	Y	Y	N	N	Y	AC006942.4;AC010524.4;GYS1;IZUMO1;NTN5;RCN3;RPL18	CTD-2126E3.3;FCGRT;FTL;FUT1;FUZ;MED25;PLEKHA4;PRR12;PTOV1;RUVBL2;SNRNP70	#N/A
rs12867964	42717898	T	G	G,0.190096	-1.39127	-1.2176	#N/A	#N/A	deltaSVM	Y	N	N	N	N	N	Y	N	Y	AKAP11;KBTBD7	AKAP11	#N/A
rs10819360	130860289	T	C	C,0.173123	0.886213	1.04555	#N/A	N	N	N	Y	Y	Y	Y	Y	N	N	Y	NAIF1;PKN3;RP11-395P17.3;STXBP1;SWI5	AL590708.2;NUP188;RPL12	#N/A
rs6103573	42657952	C	G	C,0.321286	-1.60639	-1.96958	#N/A	#N/A	SELEX	Y	N	N	N	N	N	Y	N	N	#N/A	#N/A	#N/A
rs6707762	112642370	A	C	A,0.347644	-1.36959	-2.03427	#N/A	N	N	N	Y	N	Y	Y	Y	Y	N	Y	AC012442.6;AC079922.3	#N/A	#N/A
rs1632169	33709762	G	C	C,0.245407	1.86454	1.50117	#N/A	N	N	N	Y	Y	Y	Y	N	Y	N	Y	C18orf21;MOCOS;RP11-49I11.1	FHOD3;MOCOS;RP11-49I11.1;TPGS2;ZSCAN30	#N/A
rs12432201	100771483	T	C	C,0.288738	-1.30351	-1.50246	#N/A	N	N	N	Y	Y	Y	Y	N	N	N	Y	BEGAIN;RP11-638I2.9;SLC25A29	#N/A	#N/A
rs7049090	3762783	A	G	G,0.418331	1.96808	2.14393	#N/A	#N/A	N	Y	N	N	N	N	N	N	N	N	#N/A	#N/A	#N/A
rs10759532	114960459	T	C	T,0.440895	0.948327	1.46237	#N/A	#N/A	N	Y	N	N	N	N	N	Y	N	Y	C9orf147;HSDL2;SUSD1	C9orf147;HSDL2;PTBP3	#N/A
rs1510396	48405479	C	T	T,0.271366	1.72069	2.40982	#N/A	#N/A	N	N	Y	N	Y	Y	N	N	N	Y	MAPK4;ME2	#N/A	#N/A
rs381204	212464461	A	T	T,0.447883	-1.49613	-1.25418	#N/A	N	N	N	Y	Y	N	Y	Y	N	N	N	#N/A	#N/A	#N/A
rs60021260	4583505	C	A	A,0.206869	-1.15624	-1.20075	#N/A	N	N	N	Y	Y	N	Y	Y	Y	N	Y	ARRDC5;MATK	AC005523.3;APBA3;CTB-50L17.9;DPP9;EBI3;PIAS4;SIRT6	#N/A
rs62006061	74181044	T	C	T,0.137181	-1.42882	-2.41957	#N/A	#N/A	N	N	Y	N	Y	Y	N	N	N	Y	PNMA1;RP11-109N23.4	ACOT4;DPF3;ENTPD5;RP3-449M8.6;ZNF410	#N/A
rs7977202	115936182	C	G	C,0.416933	1.64441	1.54241	#N/A	#N/A	N	Y	N	N	N	N	N	N	N	Y	RP11-116D17.3	MED13L	#N/A
rs6656763	62661792	G	A	G,0.294329	-1.23556	-1.55548	#N/A	#N/A	N	Y	Y	N	N	N	N	N	N	Y	INADL;L1TD1	#N/A	#N/A
rs878939	101342941	A	G	G,0.177516	-1.40049	-1.26391	#N/A	#N/A	N	Y	Y	N	N	N	N	N	N	Y	CHUK;LINC00263	CHUK;DNMBP;ERLIN1;RP11-85A1.3	#N/A
rs111302810	203275948	A	T	T,0.155152	1.54701	1.45223	#N/A	N	N	N	Y	Y	Y	N	Y	Y	N	N	#N/A	#N/A	#N/A
rs7965356	77459066	G	A	A,0.177716	-1.42079	-2.25912	#N/A	#N/A	N	N	Y	N	Y	Y	N	Y	N	Y	#N/A	E2F7	#N/A
rs366131	14012046	T	C	C,0.409145	1.91901	1.90911	#N/A	N	N	N	Y	Y	Y	Y	N	Y	N	Y	#N/A	#N/A	DNAH5
rs12228523	132380823	A	G	G,0.186302	-2.13014	-1.98988	#N/A	N	deltaSVM	N	Y	N	Y	Y	Y	N	N	Y	RP11-417L19.4	GALNT9;GOLGA3;RP11-417L19.4	#N/A
rs6086216	7774170	T	C	C,0.495807	1.61684	1.75094	#N/A	#N/A	N	Y	N	N	N	N	N	Y	N	N	#N/A	#N/A	#N/A
rs2757624	7542881	C	T	T,0.138179	-0.930895	-1.64843	#N/A	#N/A	SELEX	N	Y	N	Y	Y	N	N	Y	N	#N/A	#N/A	#N/A
rs8087044	55982363	C	A	A,0.48742	-1.38278	-1.73565	#N/A	N	N	N	Y	Y	Y	Y	Y	N	N	Y	RP11-845C23.2	NEDD4L;RP11-845C23.2	#N/A
rs57398279	61739142	G	C	C,0.228435	-1.8166	-1.77144	#N/A	N	N	N	Y	Y	Y	Y	Y	Y	Y	Y	B3GAT3;BEST1;EML3;FADS1;PPP1R32;RP11-864I4.4;STX5	FADS1;INTS5	#N/A
rs3754226	43424812	C	G	G,0.142173	1.06358	0.996184	#N/A	#N/A	N	N	Y	N	Y	Y	N	N	N	Y	CCDC23;SLC2A1-AS1;TMEM125	SLC2A1-AS1	#N/A
rs13316105	52080112	A	C	C,0.309904	2.00245	1.45411	#N/A	#N/A	N	N	N	Y	N	Y	Y	Y	Y	Y	GNL3;PBRM1;TMEM110	DNAH1;NEK4	#N/A
rs4266522	111279659	A	G	G,0.233227	-0.971132	-1.11178	#N/A	#N/A	N	N	Y	N	Y	Y	N	N	N	Y	#N/A	RPF2	#N/A
rs11780207	22480519	G	A	A,0.297324	-1.65687	-1.88409	#N/A	N	N	N	Y	Y	N	Y	Y	Y	N	Y	BIN3;CCAR2;RP11-582J16.5	BIN3;CCAR2;CHMP7;REEP4;TNFRSF10A	#N/A
rs220462	3627840	G	A	A,0.257788	-1.24324	-2.10031	#N/A	#N/A	N	N	Y	N	Y	Y	N	Y	N	Y	CTNS	CTNS;TRPV3	#N/A
rs40168	54641388	A	G	A,0.352037	-1.31304	-1.30353	#N/A	#N/A	N	N	Y	N	Y	Y	N	Y	N	Y	DPRX;MBOAT7;TMC4;ZNF347	LENG8;LILRB3;NLRP2	#N/A
rs2305534	66313203	T	C	C,0.227835	-1.22586	-1.6094	#N/A	#N/A	deltaSVM	N	Y	N	Y	Y	N	Y	N	Y	ACTN3;C11orf80;CTD-3074O7.5;DPP3;NPAS4;PACS1;RP11-1167A19.2;SIPA1	ACTN3;CCS;CDK2AP2;CTD-3074O7.5;DPP3;PCNXL3;RP11-867G23.12	#N/A
rs12438594	74667192	G	A	A,0.34405	1.9583	2.05504	#N/A	N	N	N	Y	Y	Y	Y	Y	Y	N	Y	RP11-817O13.8	MAN2C1	#N/A
rs2384952	72744512	T	C	C,0.441893	1.26852	1.54211	#N/A	#N/A	N	N	Y	N	Y	Y	N	N	N	Y	CD300LB;GRIN2C;NT5C	GGA3;SMIM6;TMEM104	#N/A
rs3765521	183077615	C	T	C,0.494808	-1.53325	-2.03058	#N/A	#N/A	N	Y	N	N	N	N	N	Y	N	Y	LAMC1;LAMC2;NCF2;RGL1;RP11-181K3.4	LAMC1;NCF2;RNASEL;RP11-181K3.4	#N/A
rs6122883	48789373	A	G	G,0.240815	2.3221	2.21554	#N/A	N	N	N	Y	Y	Y	Y	Y	Y	N	Y	RP11-112L6.3;RP11-112L6.4;UBE2V1	RP11-112L6.3;RP11-112L6.4	#N/A
rs61772843	94884451	T	C	T,0.45028	-1.19565	-1.43828	#N/A	#N/A	N	N	Y	N	Y	Y	N	Y	N	Y	ABCD3	ABCD3	#N/A
rs2292538	156874833	G	A	A,0.350439	2.08304	2.70484	#N/A	#N/A	N	N	Y	N	Y	Y	N	Y	N	Y	CTSO;TDO2	CTSO	#N/A
rs3814464	66057159	C	G	G,0.0914537	-1.79716	-1.32133	#N/A	#N/A	N	N	Y	N	Y	Y	N	N	N	Y	CRCP;GUSB;RP11-458F8.4;RP13-254B10.1;TMEM248;TYW1	ASL;GS1-124K5.4;RP11-458F8.4;RP13-254B10.1;RP4-756H11.3;TMEM248;VKORC1L1	#N/A
rs2016807	47930088	T	A	T,0.182308	1.12755	1.47268	#N/A	#N/A	N	N	N	Y	N	Y	N	Y	N	Y	AP001469.9;FTCD;FTCD-AS1;LSS;S100B;SPATC1L;YBEY	AP001469.9;AP001476.3;FTCD;LSS;PCNT;SPATC1L;YBEY	#N/A
rs9267374	31466287	T	C	C,0.378794	1.88325	1.50091	#N/A	#N/A	N	N	Y	N	Y	Y	N	N	N	N	#N/A	#N/A	#N/A
rs35847523	238410068	G	A	A,0.315296	-0.970798	-2.15597	#N/A	#N/A	N	N	N	Y	Y	Y	Y	N	N	Y	AC016757.3	AC112715.2;KLHL30	#N/A
rs10169718	219103580	A	G	G,0.426717	0.791986	1.41509	#N/A	#N/A	N	Y	N	N	N	N	N	Y	N	Y	AAMP;ARPC2;RP11-378A13.1;RUFY4;TMBIM1	AAMP;AC097468.4;ARPC2;GPBAR1;RP11-378A13.1;TMBIM1	#N/A
rs3743742	68345036	G	T	G,0.387979	-1.75881	-1.82951	#N/A	#N/A	N	N	Y	N	Y	Y	N	Y	N	Y	NFATC3;PLA2G15;PRMT7;RP11-96D1.5;RP11-96D1.6;TPPP3	CENPT;DPEP2;DUS2;NFATC3;PRMT7;RP11-521L9.2;RP11-96D1.3;SLC7A6	PRMT7
rs11207297	59165838	T	G	G,0.334265	-1.90645	-1.42595	#N/A	#N/A	N	N	Y	N	Y	N	N	N	N	Y	DAB1;JUN	#N/A	#N/A
rs7022564	115107794	C	T	T,0.391773	-1.59287	-2.05832	#N/A	#N/A	N	Y	N	N	N	N	N	N	N	Y	RP11-4O1.2;SUSD1	C9orf147;INIP;RP11-4O1.2;SUSD1;ZFP37	#N/A
rs12221659	34661105	C	G	G,0.383586	1.22261	1.84211	#N/A	#N/A	N	N	N	Y	Y	Y	Y	Y	N	Y	CAT;PDHX	RP1-68D18.4	#N/A
rs1555021	27655994	T	G	G,0.114217	1.70263	1.55325	#N/A	#N/A	N	N	N	N	Y	Y	N	Y	Y	Y	ZNF391	HIST1H2BL;PRSS16;ZNF184;ZNF391	#N/A
rs12029548	94313296	C	T	C,0.458466	-1.50357	-1.15874	#N/A	#N/A	N	N	Y	N	Y	Y	N	N	Y	N	#N/A	#N/A	#N/A
rs396616	39564597	A	G	G,0.229034	2.05246	2.76779	#N/A	N	N	N	Y	Y	Y	Y	Y	N	Y	Y	PSMC4	PLEKHG2;PSMD8;ZFP36	#N/A
rs3773637	30700498	A	G	A,0.34365	1.52509	1.91618	#N/A	N	deltaSVM	N	Y	Y	Y	Y	Y	N	N	N	#N/A	#N/A	#N/A
rs60910121	56769383	G	C	C,0.0720847	-0.961486	-1.48446	#N/A	N	deltaSVM	N	Y	Y	N	Y	N	Y	N	Y	KIAA1586;ZNF451	PRIM2	#N/A
rs11231664	63742553	T	G	G,0.173722	1.55053	1.23332	#N/A	#N/A	N	N	Y	N	Y	Y	N	N	N	Y	HRASLS2;PYGM	#N/A	#N/A
rs4674279	219132731	G	A	A,0.329473	-1.78655	-2.36465	#N/A	#N/A	N	Y	N	N	N	N	Y	Y	N	Y	AAMP;ARPC2;RP11-378A13.1;TMBIM1;VIL1	AAMP;PLCD4;RP11-378A13.1;TMBIM1	#N/A
rs344071	156544584	C	T	C,0.304513	1.464	1.17758	#N/A	N	deltaSVM	N	Y	Y	Y	Y	N	Y	N	Y	LINC00886;SSR3	LEKR1;LINC00886;PTX3	LEKR1
rs13405694	129079950	G	T	T,0.389976	-2.00169	-1.69874	#N/A	N	N	N	Y	Y	Y	N	N	N	N	Y	GPR17;HS6ST1	GPR17;PROC;UGGT1	#N/A
rs7021533	3762779	T	C	C,0.414936	-1.79604	-1.94832	#N/A	#N/A	N	Y	N	N	N	N	N	N	Y	N	#N/A	#N/A	#N/A
rs9322298	151343395	C	G	G,0.161342	0.911578	1.11767	#N/A	N	deltaSVM	N	Y	Y	N	Y	Y	Y	N	N	#N/A	#N/A	#N/A
rs3924176	73648865	A	C	C,0.350839	-1.66679	-1.77161	#N/A	N	N	N	Y	Y	Y	Y	N	N	N	Y	PSAP	PSAP;SPOCK2	#N/A
rs1170172	42688645	G	A	G,0.244609	-1.22536	-1.14102	#N/A	#N/A	N	Y	N	N	N	N	N	N	N	Y	AKAP11;KBTBD7	AKAP11;DNAJC15	#N/A
rs771254	7114284	T	A	T,0.288738	-1.37784	-1.29557	#N/A	#N/A	N	N	N	Y	Y	Y	N	N	N	N	#N/A	#N/A	#N/A
rs11691225	47083252	G	T	T,0.181709	1.92755	2.93416	#N/A	N	N	N	Y	Y	N	Y	Y	N	N	Y	#N/A	AC073283.7;RP11-417F21.1	#N/A
rs36161829	75352801	A	G	G,0.269169	1.05133	1.55677	#N/A	N	deltaSVM	N	Y	Y	N	Y	Y	Y	Y	N	#N/A	#N/A	#N/A
rs62156576	128284543	T	C	C,0.15615	-1.10961	-1.25632	#N/A	N	N	N	Y	Y	Y	Y	N	N	Y	Y	AC068282.3;GPR17;PROC	AC068282.3;CYP27C1;IWS1;PROC	PROC
rs72924928	34518041	T	C	C,0.156949	0.958488	1.0657	#N/A	N	N	N	Y	Y	Y	Y	Y	Y	Y	Y	CAT	CAT	#N/A
rs4902606	69065366	A	G	G,0.239816	-1.12843	-1.40057	#N/A	N	deltaSVM	N	Y	Y	Y	Y	Y	Y	N	Y	#N/A	GALNT16	#N/A
rs113326664	62116303	G	A	A,0.116813	-1.99679	-1.92954	#N/A	#N/A	N	N	Y	N	Y	Y	N	Y	N	Y	AC107081.5;PEX13	FAM161A;PUS10;XPO1	#N/A
rs4749193	27149422	C	T	T,0.108427	1.23736	0.97363	#N/A	#N/A	N	N	Y	N	Y	Y	N	N	N	Y	PDSS1	ABI1	#N/A
rs4386641	184359898	C	G	G,0.440895	-2.80863	-2.33084	#N/A	N	N	N	Y	Y	Y	Y	Y	Y	Y	Y	#N/A	ING2	ENPP6
rs4923780	38543963	C	T	T,0.228035	-1.18886	-1.57197	#N/A	N	SELEX	N	Y	Y	Y	Y	N	Y	N	Y	#N/A	RP11-102L12.2	#N/A
rs9470029	35420628	A	C	A,0.382788	1.49975	2.70228	#N/A	N	N	N	Y	Y	Y	Y	N	N	N	Y	RPL10A	RP11-140K17.3;RP3-510O8.4;RPL10A;TULP1	#N/A
rs4809546	61336136	C	T	C,0.35004	-1.9106	-1.81143	#N/A	N	N	N	Y	Y	Y	Y	Y	N	Y	Y	ADRM1;MTG2;SS18L1	ADRM1;HAR1A;LAMA5;NKAIN4	#N/A
rs830377	52890783	T	C	C,0.447684	-1.11237	-1.381	#N/A	N	N	N	Y	Y	Y	Y	Y	Y	N	Y	CSAD;KRT1;KRT18;KRT2;KRT5;KRT6A	SOAT2	#N/A
rs2075824	11981208	C	T	T,0.457867	1.21914	2.0797	#N/A	#N/A	N	N	Y	N	Y	Y	N	N	N	Y	RP11-820I16.1	CIDEA;RP11-820I16.1;SLMO1	#N/A
rs2302058	57703077	T	G	G,0.495008	-0.974237	-1.24408	#N/A	#N/A	N	N	Y	N	Y	Y	N	N	N	Y	AURKC;ZNF304;ZNF805	AURKC;ZNF264	#N/A
rs2423312	7834627	G	A	A,0.4373	1.81171	1.58319	#N/A	#N/A	N	Y	N	N	N	N	N	Y	Y	N	#N/A	#N/A	#N/A
rs11537640	43424519	T	G	G,0.232029	2.8037	2.66469	#N/A	#N/A	deltaSVM	N	Y	N	Y	Y	N	N	N	Y	ARTN;SLC2A1-AS1;TMEM125	GUCA2B;PPIH;SLC2A1-AS1	#N/A
rs1902	101768791	C	T	T,0.441893	-1.01453	-1.85655	#N/A	N	N	N	Y	Y	Y	Y	N	Y	N	Y	ALKBH4;FAM185A;RP11-514P8.2;SERPINE1	#N/A	#N/A
rs16972844	66244088	T	C	C,0.289337	1.54473	1.67088	#N/A	#N/A	N	N	Y	N	Y	Y	N	N	N	Y	ARSG;RP11-147L13.8	ARSG;RP11-147L13.8	#N/A
rs62506015	62672876	A	C	C,0.210663	-0.992961	-0.934478	#N/A	N	N	N	Y	Y	Y	Y	Y	N	N	N	#N/A	#N/A	#N/A
rs11753296	29801110	G	A	A,0.259385	-1.22893	-1.14199	#N/A	#N/A	N	Y	N	N	N	N	N	Y	N	Y	C6orf136;FLOT1;HCG15;HCG20;HLA-G;NRM;PPP1R18;TRIM15;TRIM31;ZFP57	FLOT1;HLA-F-AS1;HLA-G;XXbac-BPG252P9.10	#N/A
rs67795055	169529895	C	A	A,0.294728	-1.20873	-1.43302	#N/A	N	N	Y	Y	N	N	N	Y	N	N	Y	LRRC34;MECOM;RP11-362K14.5;RP11-641D5.2;SEC62-AS1	GPR160	#N/A
rs6701400	182977197	C	T	C,0.48123	1.3194	1.50338	#N/A	#N/A	N	Y	N	N	N	N	N	Y	N	Y	LAMC2;NCF2;RP11-181K3.4	LAMC1;NCF2;RNASEL;RP11-181K3.4	#N/A
rs7576126	65658369	G	A	A,0.38119	-1.10361	-1.11041	#N/A	#N/A	N	N	Y	N	Y	Y	N	N	N	Y	ACTR2	AC008074.3;CEP68	#N/A
rs7963549	13034478	T	C	T,0.123602	0.931202	1.14066	#N/A	N	N	N	Y	Y	Y	Y	Y	Y	N	Y	#N/A	APOLD1;RP11-180M15.3;RP11-392P7.7	#N/A
rs12911872	101143279	A	C	C,0.151757	-1.83098	-1.43676	#N/A	#N/A	N	N	Y	N	Y	Y	N	N	N	Y	CTD-2054N24.2;RP11-526I2.1;RP11-526I2.5	LINS;RP11-526I2.1;RP11-526I2.5	#N/A
rs11689270	220402624	G	T	G,0.259984	2.19422	2.11389	#N/A	N	N	N	Y	Y	N	Y	Y	N	N	Y	ASIC4;OBSL1;RQCD1	PTPRN;RP11-316O14.1;STK11IP	#N/A
rs29455	16913719	T	C	T,0.463458	1.32192	1.25449	#N/A	N	N	N	Y	Y	Y	Y	Y	Y	N	Y	MYO10	FAM134B	#N/A
rs3749163	241525639	A	C	C,0.0810703	-1.18552	-1.12075	#N/A	#N/A	N	N	Y	N	Y	Y	N	Y	N	Y	AC011298.2;ANKMY1;AQP12A;CAPN10;CAPN10-AS1;GPR35;PASK	ANKMY1;CAPN10;GPR35	#N/A
rs5997893	31556103	A	G	A,0.313099	-1.08323	-1.0857	#N/A	#N/A	N	N	Y	N	Y	Y	N	Y	N	Y	INPP5J;LIMK2;SFI1	INPP5J;LIMK2;MTFP1;RP3-400N23.6;SFI1;SMTN	#N/A
rs4855883	49711314	G	C	G,0.413538	1.02652	1.03874	#N/A	#N/A	N	N	Y	N	Y	Y	N	Y	N	Y	AMT;CACNA2D2;CCDC36;GMPPB;HYAL3;MON1A;MST1;NCKIPSD;RBM6;RP11-3B7.1	AMT;CCDC36;CISH;GMPPB;HYAL3;IP6K1;NAT6;NCKIPSD;P4HTM;QRICH1;RHOA-IT1;RNF123;TCTA;WDR6	#N/A
rs12042883	31886163	C	T	T,0.284744	2.3448	1.9701	#N/A	#N/A	N	N	Y	N	Y	Y	N	Y	Y	Y	MATN1-AS1;TSSK3	BAI2;FABP3;HDAC1;MATN1-AS1;RP11-277A4.4;ZCCHC17	#N/A
rs4982711	23398990	T	G	T,0.484026	-1.86805	-1.53652	#N/A	#N/A	N	N	Y	N	Y	Y	N	N	N	Y	HAUS4;PRMT5-AS1;RBM23;RP11-298I3.1;TRAJ23;TRAJ31;TRAJ9	HAUS4;MRPL52;PPP1R3E;RBM23;RP11-298I3.1;SLC7A8;TRAJ21;TRAJ23;TRAJ42;TRAJ48;TRDV1;ZFHX2	#N/A
rs8179361	182974572	T	C	T,0.480631	1.8709	1.54955	#N/A	#N/A	N	Y	N	N	N	N	N	N	N	Y	LAMC2;NCF2;RP11-181K3.4	LAMC1;NCF2;RNASEL;RP11-181K3.4	#N/A
rs11190130	101275206	C	T	T,0.377596	-1.47464	-1.64864	#N/A	#N/A	deltaSVM	Y	N	N	N	N	N	Y	N	Y	RP11-129J12.1;RP11-129J12.2;RP11-316M21.7	RP11-129J12.1;RP11-129J12.2	NKX2-3
rs6447662	48782647	C	A	A,0.164137	0.885582	1.09069	#N/A	#N/A	N	N	Y	N	Y	Y	N	N	N	Y	NFXL1;OCIAD1;OCIAD1-AS1	OCIAD1;SLC10A4	#N/A
rs62294078	759721	C	T	T,0.0966454	1.14907	1.00546	#N/A	#N/A	N	N	Y	N	N	Y	N	Y	Y	Y	AC139887.4	AC139887.4;DGKQ;FGFRL1	#N/A
rs4906222	103018753	G	A	A,0.338858	0.800106	1.08952	#N/A	N	N	N	Y	Y	Y	Y	Y	N	N	Y	RP11-1029J19.4;RP11-45P15.4	ANKRD9;RCOR1;RP11-796G6.2;TRAF3	#N/A
rs3848542	49061724	G	A	A,0.374201	1.1748	1.13376	#N/A	N	N	N	Y	Y	Y	Y	Y	Y	N	Y	FLT3LG;PIH1D1	#N/A	#N/A
rs61838108	222987868	T	G	G,0.105431	1.4998	1.26922	#N/A	N	N	N	Y	Y	Y	Y	Y	N	N	Y	CAPN8;TLR5	#N/A	#N/A
rs9573100	73655338	C	T	T,0.221246	-2.24081	-1.9149	#N/A	#N/A	deltaSVM	N	N	Y	N	Y	N	N	N	N	#N/A	#N/A	#N/A
rs359895	185463185	T	A	A,0.472843	0.901428	1.05785	#N/A	#N/A	N	N	Y	N	Y	N	N	Y	N	N	#N/A	#N/A	#N/A
rs4648611	1550702	A	G	G,0.477236	-1.5289	-1.25087	#N/A	#N/A	N	N	Y	N	Y	Y	N	Y	N	Y	CCNL2;CDK11B;MMP23B;PUSL1;RP11-345P4.9;SKI;SLC35E2B	C1orf233;CDK11B;LINC00115;NOC2L;RP11-54O7.11;RP11-54O7.16;SLC35E2B	#N/A
rs1256835	90456179	G	A	G,0.445887	-1.22914	-1.62198	#N/A	N	SELEX	N	Y	N	Y	Y	Y	Y	N	Y	C15orf38;MFGE8;RHCG	FES	#N/A
rs892348	226595377	C	G	G,0.21885	-1.766	-2.03589	#N/A	#N/A	deltaSVM	N	Y	N	Y	Y	N	Y	N	Y	RP11-275I14.4	RP11-275I14.4	#N/A
rs62104563	74844467	G	C	C,0.254393	-1.39678	-1.35779	#N/A	#N/A	N	N	N	N	Y	Y	N	N	N	Y	#N/A	ZNF516	#N/A
rs55680399	219160621	T	C	T,0.460663	1.86319	2.41534	#N/A	#N/A	N	Y	N	N	N	N	N	N	N	Y	AAMP;AC010136.2;ARPC2;RP11-378A13.1;TMBIM1;VIL1	AAMP;ARPC2;GPBAR1;RP11-378A13.1;TMBIM1	#N/A
rs12028523	227544707	C	G	G,0.326078	1.13325	0.905779	#N/A	#N/A	N	N	N	Y	Y	Y	Y	Y	N	N	#N/A	#N/A	#N/A
rs74320205	234262152	A	G	G,0.146565	0.97213	1.57759	#N/A	N	deltaSVM	N	Y	Y	Y	Y	Y	N	Y	Y	ALPI	ECEL1	#N/A
rs2784907	129812585	G	T	T,0.375998	-1.20072	-1.44998	#N/A	#N/A	N	N	N	Y	Y	Y	Y	N	N	N	#N/A	#N/A	#N/A
rs10917128	22366102	T	C	C,0.27476	-0.933926	-1.48657	#N/A	N	N	N	Y	Y	N	Y	Y	N	N	N	#N/A	#N/A	#N/A
rs10737241	183098208	C	T	C,0.465455	1.11222	1.20203	#N/A	#N/A	N	Y	N	N	N	N	N	N	N	N	#N/A	#N/A	#N/A
rs12543549	128680999	G	A	A,0.245008	2.18378	1.84407	#N/A	N	N	N	Y	Y	Y	Y	Y	N	N	N	#N/A	#N/A	#N/A
rs12312177	50713504	G	A	A,0.392572	-1.17467	-1.75713	#N/A	#N/A	N	Y	N	N	N	N	N	N	N	Y	ATF1;CERS5;COX14;LIMA1;RP4-605O3.4;SLC11A2	CERS5;COX14;FMNL3;LIMA1;RP4-605O3.4;SMAGP;SMARCD1;SPATS2	DIP2B
rs742538	38160627	C	T	T,0.396565	1.01645	2.05807	#N/A	#N/A	SELEX	Y	N	N	N	N	N	Y	N	Y	TBC1D22B	#N/A	#N/A
rs6850410	37979512	C	T	C,0.34984	-1.58759	-1.71093	#N/A	N	N	N	Y	Y	Y	Y	N	N	N	Y	PTTG2	#N/A	#N/A
rs11169449	50882355	G	A	A,0.338858	1.98416	2.78638	#N/A	#N/A	N	Y	N	N	N	N	N	N	N	N	#N/A	#N/A	#N/A
rs2559635	105064606	T	C	C,0.330471	-1.88484	-2.0331	#N/A	N	N	N	Y	Y	Y	Y	Y	N	N	N	#N/A	#N/A	#N/A
rs2291521	17032281	C	T	T,0.164137	-1.08398	-1.22708	#N/A	#N/A	deltaSVM	Y	N	N	N	N	N	Y	N	Y	CUBN;RSU1	ST8SIA6	#N/A
rs55756136	79233447	A	G	A,0.451877	1.26437	1.13822	#N/A	#N/A	N	N	Y	N	Y	N	N	N	N	N	#N/A	#N/A	#N/A
rs10596	31488916	C	G	G,0.305112	1.40211	1.26328	#N/A	N	N	N	Y	Y	Y	Y	N	Y	N	Y	C16orf58;HSD3B7;ITGAM;PHKG2;SLC5A2;TGFB1I1;ZNF785;ZNF843	AC002310.7;AC026471.6;BCL7C;C16orf58;ITGAD;PHKG2;PRR14;PRSS53;RP11-452L6.1;SETD1A;SLC5A2;SRCAP;STX1B;TGFB1I1;ZNF764	#N/A
rs541126	120972396	C	T	T,0.186102	1.80231	2.77993	#N/A	#N/A	SELEX	N	Y	N	Y	Y	N	N	N	Y	COQ5;RNF10	CABP1;COX6A1;GATC;RNF10;SPPL3;TMEM233	#N/A
rs1920327	103874802	A	C	A,0.386182	1.61633	1.76191	#N/A	#N/A	N	Y	N	N	N	N	N	Y	N	N	#N/A	#N/A	#N/A
rs11084910	1847902	T	C	T,0.240216	1.24201	0.971955	#N/A	#N/A	N	N	Y	N	Y	Y	N	N	N	Y	ATP8B3;BTBD2;CTB-31O20.4;GAMT;HMHA1;MKNK2;PLEKHJ1	AC005391.2;AMH;ATP8B3;C19orf24;CTB-31O20.4;IZUMO4;LINGO3;MKNK2;MOB3A;REXO1;SGTA	#N/A
rs6809708	88753392	G	C	C,0.386382	-0.999357	-1.06165	#N/A	#N/A	deltaSVM	Y	N	N	N	N	N	Y	Y	Y	#N/A	CGGBP1;ZNF654	#N/A
rs188174120	39873671	G	T	T,0.19947	1.53716	1.62149	#N/A	#N/A	deltaSVM	N	Y	N	Y	Y	N	Y	N	N	#N/A	#N/A	#N/A
rs1077954	229762319	G	C	C,0.171925	1.77712	2.77966	#N/A	#N/A	N	N	Y	N	Y	Y	N	Y	N	Y	RP11-552D4.1	TAF5L	#N/A
rs1048108	215674224	G	A	A,0.33127	1.02099	1.36221	#N/A	#N/A	N	N	Y	N	Y	Y	N	Y	N	Y	BARD1	BARD1	#N/A
rs56190366	45187537	T	A	A,0.283946	1.27187	1.08559	#N/A	#N/A	N	N	Y	N	Y	Y	N	Y	N	Y	CDCP1;KIAA1143;ZNF502	LIMD1;LIMD1-AS1;XCR1	#N/A
rs76400633	4681456	T	C	C,0.295727	-1.76418	-2.45998	#N/A	#N/A	deltaSVM	N	Y	N	Y	Y	N	Y	N	Y	CTB-161C1.1;FBXL18	#N/A	#N/A
rs60455691	74204591	G	A	A,0.180511	1.26908	2.64181	#N/A	#N/A	N	N	Y	N	Y	Y	N	N	N	Y	LIPT2	LIPT2;RNF169;RP11-456I15.2;RP11-702H23.4	#N/A
rs76793447	98304785	T	C	T,0.263578	-1.1894	-0.993348	#N/A	#N/A	N	N	N	N	N	Y	N	N	N	Y	CPOX;ST3GAL6-AS1	ST3GAL6-AS1	#N/A
rs17130567	68663847	A	G	G,0.206869	-1.4163	-2.17627	#N/A	N	N	N	Y	Y	Y	Y	Y	Y	N	Y	#N/A	GADD45A;GNG12-AS1;WLS	#N/A
rs2305751	17186136	C	A	C,0.284944	-1.069	-1.50437	#N/A	#N/A	N	N	Y	N	Y	Y	N	Y	N	Y	BABAM1;CTD-2562J15.4;PLVAP	CTD-2231E14.8;CTD-3032J10.4;MAP1S;MYO9B	#N/A
rs56352308	241526053	A	T	T,0.117013	-2.41659	-1.47197	#N/A	#N/A	N	N	Y	N	Y	Y	N	Y	N	Y	AC011298.2;AC110619.2;ANKMY1;AQP12A;CAPN10;GPR35;MYEOV2;NDUFA10	AC005237.4;AC011298.2;ANKMY1;AQP12A;CAPN10;GPR35	#N/A
rs2255258	20033137	T	A	T,0.299121	1.44903	1.3272	#N/A	#N/A	N	N	Y	N	Y	Y	N	Y	N	N	#N/A	#N/A	#N/A
rs2294042	146228390	C	T	T,0.349441	1.17643	1.42951	#N/A	#N/A	N	N	Y	N	Y	Y	N	Y	N	Y	CPSF1;EXOSC4;FOXH1;SHARPIN;ZNF251	CPSF1;DGAT1;PARP10;ZNF250	#N/A
rs62448595	12443542	C	T	T,0.196286	-0.800382	-1.05781	#N/A	#N/A	N	N	Y	N	Y	Y	N	N	N	Y	#N/A	VWDE	#N/A
rs55946717	62363869	G	A	G,0.348442	1.67672	1.87635	#N/A	#N/A	N	Y	Y	N	N	N	N	Y	N	Y	ARFRP1;LIME1;OGFR;RP4-583P15.15;RTEL1;SLC17A9	DNAJC5;LIME1;MYT1;RP4-583P15.15;TCFL5	#N/A
rs2240723	10021151	G	A	A,0.207468	1.33097	1.58331	#N/A	N	N	N	Y	Y	Y	Y	Y	Y	N	Y	ZNF518B	#N/A	#N/A
rs3809235	107487069	C	T	C,0.490216	1.58524	1.03703	#N/A	#N/A	deltaSVM	N	Y	N	Y	Y	N	Y	N	N	#N/A	#N/A	#N/A
rs139093639	81060588	T	C	T,0.248203	-2.11563	-1.65654	#N/A	N	N	N	Y	Y	N	Y	Y	Y	N	N	#N/A	#N/A	#N/A
rs6976251	6049281	G	C	G,0.176717	-0.994453	-1.01116	#N/A	#N/A	N	N	Y	N	Y	Y	N	N	N	Y	AC073343.13;FAM220A;KDELR2;PMS2	CYTH3;PMS2;ZNF12	#N/A
rs56109829	219149740	G	A	A,0.472444	-1.8501	-2.25328	#N/A	#N/A	N	Y	N	Y	N	N	Y	Y	N	Y	AAMP;ARPC2;RP11-378A13.1;TMBIM1;VIL1	AAMP;ARPC2;GPBAR1;PLCD4;RP11-378A13.1;TMBIM1	#N/A
rs3183927	100684757	A	G	G,0.264976	1.6117	0.92068	#N/A	#N/A	N	N	Y	N	Y	Y	N	N	N	Y	C9orf156;RP11-535C21.3	C9orf156;XPA	#N/A
rs7875843	115018955	C	T	C,0.428714	-1.36376	1.05923	#N/A	#N/A	deltaSVM	Y	N	N	N	N	N	Y	Y	Y	C9orf147;HSDL2;SUSD1	C9orf147;HSDL2	#N/A
rs806977	26189615	A	G	A,0.240615	-1.35078	-1.62417	#N/A	N	N	N	Y	Y	Y	Y	Y	N	N	Y	BTN2A2;HIST1H2AC;HIST1H2AD;HIST1H2BD;HIST1H2BJ;TRIM38	HIST1H2BC;U91328.22	#N/A
rs34741989	227003356	C	T	T,0.14976	-1.59819	-1.22926	#N/A	N	N	N	Y	Y	Y	Y	Y	Y	N	N	#N/A	#N/A	#N/A
rs1784559	118901614	A	T	A,0.419728	-2.96066	-2.43023	#N/A	#N/A	N	N	Y	N	Y	Y	N	Y	N	Y	ARCN1;CBL;CCDC153;HMBS;RNF26;RP11-110I1.14;VPS11	ATP5L;CCDC153;CCDC84;HMBS;RP11-110I1.14;RPS25;USP2;VPS11	#N/A
rs4452060	45347911	C	A	A,0.360024	-1.86441	-1.46245	#N/A	N	N	N	Y	Y	Y	Y	Y	Y	N	Y	CBLC;RP11-15A1.3	BLOC1S3;CTB-129P6.11;CTB-171A8.1;ZNF227	#N/A
rs142810760	81060591	A	C	A,0.322883	-1.76316	-0.995222	#N/A	N	N	N	Y	Y	N	Y	Y	Y	N	N	#N/A	#N/A	#N/A
rs3797624	133561061	C	A	C,0.305511	1.44408	1.19182	#N/A	#N/A	N	N	Y	N	Y	Y	N	N	N	Y	#N/A	CATSPER3;CTD-2410N18.4;UBE2B;VDAC1	#N/A
rs34019624	115109041	T	C	C,0.39357	-1.25426	-1.67819	#N/A	#N/A	N	Y	N	N	N	N	N	Y	Y	Y	RP11-4O1.2;SUSD1	C9orf147;INIP;RP11-4O1.2;SUSD1	#N/A
rs17523380	125802874	C	T	T,0.207668	1.67047	1.57404	#N/A	#N/A	N	N	Y	N	Y	Y	N	N	N	Y	ROPN1B;RP11-124N2.1;RP11-379B18.5;SLC41A3	OSBPL11;RP11-124N2.1;RP11-379B18.5;RP11-379B18.6;SLC41A3	LOC100125556、SLC41A3
rs7099376	28664886	G	C	C,0.406749	2.57231	1.45232	#N/A	N	deltaSVM	N	Y	Y	Y	Y	N	Y	N	N	#N/A	#N/A	#N/A
rs9805457	45991985	C	T	T,0.203275	-1.73863	-2.21409	#N/A	#N/A	N	N	N	N	Y	Y	N	Y	Y	Y	GPALPP1;KCTD4;LCP1;SLC25A30;TPT1;ZC3H13	GPALPP1;SLC25A30;SLC25A30-AS1;TPT1-AS1;ZC3H13	#N/A
rs12468869	207630802	G	A	A,0.114217	-4.9069	-3.69598	#N/A	#N/A	N	N	Y	N	Y	Y	N	N	N	Y	CPO;MDH1B;NDUFS1	AC010731.2;MDH1B	#N/A
rs4673214	199583046	T	A	A,0.438498	1.53582	2.01517	#N/A	#N/A	N	Y	N	N	N	N	N	N	N	Y	#N/A	AC019330.1;PLCL1	#N/A
rs557328	7902965	A	T	A,0.316494	3.56716	3.38979	#N/A	N	N	N	Y	N	N	Y	Y	N	Y	N	#N/A	#N/A	#N/A
rs72746609	60663693	A	G	G,0.13139	-0.838115	-1.22316	#N/A	N	N	N	Y	Y	Y	Y	Y	N	N	N	#N/A	#N/A	#N/A
rs2377898	8730053	G	A	G,0.424321	-0.913664	-1.46841	#N/A	#N/A	N	N	N	Y	Y	Y	Y	Y	N	Y	RAB12;RALBP1;RP11-881L2.1	PPP4R1;RP11-143J12.2;RP11-61L19.2;RP11-692N5.1	#N/A
rs466240	23338774	C	T	N	-4.17205	-4.45045	#N/A	N	N	N	Y	Y	Y	Y	N	Y	N	Y	AC005082.12;GPNMB;KLHL7;KLHL7-AS1;NUPL2	AC005082.12;GPNMB;KLHL7;KLHL7-AS1;NUPL2	#N/A
rs6610580	41301365	G	A	N	-1.48784	-1.60286	#N/A	N	N	N	Y	Y	Y	Y	Y	N	N	Y	DDX3X	DDX3X	#N/A
rs9271631	32591996	A	G	N	-1.1681	-2.17816	#N/A	#N/A	deltaSVM	Y	Y	N	N	N	N	N	N	Y	C2;CYP21A2;DDAH2;HLA-DOB;HLA-DPA1;HLA-DQA1;HLA-DQA2;HLA-DQB1;HLA-DQB1-AS1;HLA-DQB2;HLA-DRB1;HLA-DRB5;HSPA1A;HSPA1B;LY6G5B;LY6G6D;PSMB8;XXbac-BPG154L12.4	CYP21A2;DAXX;DXO;FKBPL;HLA-DPA1;HLA-DQA1;HLA-DQA2;HLA-DQB1;HLA-DQB1-AS1;HLA-DQB2;HLA-DRA;HLA-DRB1;HLA-DRB5;ITPR3;NEU1;PRRT1;SLC44A4;XXbac-BPG154L12.4;XXbac-BPG157A10.21	#N/A
rs10876043	50904144	A	G	N	-1.11084	-1.26096	#N/A	#N/A	deltaSVM	Y	N	N	N	N	N	Y	Y	Y	#N/A	COX14	#N/A
rs2631369	131705266	G	C	N	-2.21316	-2.76425	#N/A	#N/A	N	N	Y	N	Y	Y	N	Y	N	Y	AC004775.5;AC034220.3;HSPA4;P4HA2;P4HA2-AS1;RAD50	AC034220.3;C5orf56;P4HA2;SLC22A5	SLC22A5
rs174557	61581368	A	G	N	-1.16984	-1.71943	#N/A	#N/A	deltaSVM	Y	N	N	N	N	N	N	N	Y	CPSF7;FADS1;FADS2;MTA2;TMEM216;TMEM258	CTD-2531D15.4;CYB561A3;FADS1;FADS2;METTL12;RP11-794G24.1;TAF6L;UBXN1;VWCE	FADS2
rs9271683	32592950	C	T	C,0.311102	1.22685	1.50437	#N/A	#N/A	N	Y	Y	N	N	N	N	N	N	Y	C2;CYP21A2;DDAH2;HLA-DOB;HLA-DPA1;HLA-DQA1;HLA-DQA2;HLA-DQB1;HLA-DQB1-AS1;HLA-DQB2;HLA-DRB1;HLA-DRB5;HSPA1A;HSPA1B;LY6G5B;LY6G6D;PSMB8;XXbac-BPG154L12.4	CYP21A2;DAXX;DXO;FKBPL;HLA-DPA1;HLA-DQA1;HLA-DQA2;HLA-DQB1;HLA-DQB1-AS1;HLA-DQB2;HLA-DRA;HLA-DRB1;HLA-DRB5;ITPR3;NEU1;PRRT1;SLC44A4;XXbac-BPG154L12.4;XXbac-BPG157A10.21	#N/A
rs61604391	37395471	T	A	T,0.314696	-1.22159	-1.13473	#N/A	#N/A	N	N	N	Y	N	Y	Y	Y	Y	Y	TRIOBP	C22orf23;IFT27;MPST;POLR2F;RAC2;RP5-1119A7.14	#N/A
rs10123545	33816743	C	T	T,0.209465	0.980574	1.41583	#N/A	N	N	N	Y	Y	Y	Y	Y	Y	N	Y	KIF24;NFX1	KIF24;PRSS3	#N/A
rs540680	55297708	C	G	G,0.488019	0.936638	1.75599	#N/A	#N/A	N	N	Y	N	Y	Y	N	Y	N	Y	FECH	ALPK2;WDR7-UT1	#N/A
rs7259206	48706796	C	T	T,0.33746	1.91244	3.14327	#N/A	#N/A	N	N	N	Y	Y	Y	Y	N	N	Y	CCDC114;GLTSCR1	CCDC114;CTC-241F20.3;CTD-2571L23.6;EMP3;HSD17B14;LHB;MEIS3;SULT2B1;TULP2	#N/A
rs9996108	148753310	A	G	G,0.124201	1.26097	-1.44161	#N/A	N	deltaSVM	N	Y	Y	Y	Y	Y	Y	Y	Y	#N/A	ARHGAP10	#N/A
rs80052686	148580809	G	C	C,0.207867	-1.20563	-1.78229	#N/A	#N/A	N	N	Y	N	Y	Y	N	Y	N	N	#N/A	#N/A	#N/A
rs6608515	115085659	T	A	A,0.18596	0.997508	2.01816	#N/A	#N/A	N	N	N	N	Y	Y	N	Y	N	Y	#N/A	LRCH2	#N/A
rs4724700	5526789	A	G	A,0.398962	1.04217	1.27018	#N/A	N	deltaSVM	N	Y	Y	N	N	Y	Y	Y	Y	AC093620.5;KDELR2;RP11-1275H24.1	#N/A	#N/A
rs12992188	37384283	A	G	G,0.440695	0.960373	0.960373	#N/A	N	N	N	Y	Y	Y	Y	N	Y	N	Y	AC007390.5;CEBPZ;EIF2AK2;GPATCH11	AC007390.5;CEBPZ;EIF2AK2;GPATCH11;PRKD3	#N/A
rs2439850	43784854	C	G	G,0.381589	-1.27522	-1.61958	#N/A	#N/A	N	N	Y	N	Y	Y	N	Y	N	Y	ADAL;CATSPER2;CCNDBP1;FRMD5;LCMT2;TMEM62;ZSCAN29	ADAL;CATSPER2;LCMT2;LRRC57;WDR76;ZSCAN29	#N/A
rs11772456	73256900	C	T	T,0.202875	-1.43997	-1.59484	#N/A	#N/A	N	N	Y	N	Y	Y	N	N	Y	Y	CLDN3;ELN;FZD9;WBSCR27	WBSCR27	#N/A
rs3807936	20392652	T	C	C,0.144768	1.26937	1.53674	#N/A	N	deltaSVM	N	Y	Y	Y	Y	Y	N	Y	Y	TWISTNB	#N/A	#N/A
rs10794277	1061057	A	T	A,0.447883	-1.08242	-1.3289	#N/A	N	N	N	Y	Y	Y	Y	Y	Y	N	Y	ANO9;EPS8L2;IFITM1;PIDD	AP2A2;C11orf35;CDHR5;PNPLA2;SIGIRR;SYT8;TNNI2;TOLLIP-AS1	#N/A
rs12784321	134145336	G	T	T,0.335863	-1.30644	-1.25638	#N/A	#N/A	N	N	Y	N	Y	Y	N	Y	N	Y	DPYSL4;LRRC27;STK32C	LRRC27;PPP2R2D;STK32C	#N/A
rs11826681	30344883	G	C	C,0.43111	-0.85671	-1.35812	#N/A	#N/A	N	N	Y	N	Y	Y	N	N	N	N	#N/A	#N/A	#N/A
rs4717110	73265100	T	C	T,0.421925	-1.67925	-1.46241	#N/A	N	N	N	Y	Y	N	Y	Y	N	N	Y	ABHD11;BAZ1B;WBSCR27	WBSCR27	WBSCR26、WBSCR27
rs59180932	46813543	C	T	T,0.17492	1.11427	1.52971	#N/A	#N/A	N	N	N	Y	N	Y	N	Y	N	N	#N/A	#N/A	#N/A
rs72731820	147443571	G	C	C,0.26278	-1.40126	-1.50577	#N/A	#N/A	N	N	Y	N	Y	Y	N	Y	N	Y	#N/A	ZNF827	#N/A
rs2273541	33061663	C	T	T,0.394968	-1.21835	-1.16985	#N/A	N	N	N	Y	Y	Y	Y	N	N	N	Y	TCP11L1	TCP11L1	#N/A
rs6944960	7736419	G	T	T,0.290335	-1.0196	-1.60136	#N/A	N	N	N	Y	Y	Y	Y	N	N	Y	Y	RP5-1007H16.1;RPA3	RPA3	#N/A
rs7616469	23709534	G	A	A,0.26857	1.77206	1.29039	#N/A	#N/A	SELEX	N	N	Y	N	Y	Y	N	N	Y	#N/A	UBE2E1	#N/A
rs10876058	50956266	C	T	T,0.279553	1.48389	1.62589	#N/A	#N/A	N	Y	N	N	N	N	N	Y	N	Y	AQP5;FAIM2	COX14;LIMA1;SLC4A8	#N/A
rs12414396	31892410	C	G	C,0.297724	-1.12586	-1.1443	#N/A	N	N	N	Y	N	Y	Y	Y	N	N	N	#N/A	#N/A	#N/A
rs8191323	11769596	G	A	A,0.153155	-1.44871	-1.28851	#N/A	N	N	N	Y	Y	N	Y	Y	Y	N	Y	RP11-166B2.8;TVP23A;TXNDC11;ZC3H7A	RP11-166B2.5	#N/A
rs78982329	81810770	G	A	A,0.0888578	1.05847	2.05026	#N/A	#N/A	deltaSVM	N	Y	N	Y	Y	N	N	N	Y	RP11-142L1.1	RP11-142L1.1	#N/A
rs9379896	10886949	C	T	C,0.185503	1.36399	1.77065	#N/A	#N/A	N	N	Y	N	Y	Y	N	N	N	Y	#N/A	SYCP2L	#N/A
rs13113109	94883286	A	G	G,0.260184	-1.11674	-1.54978	#N/A	#N/A	deltaSVM	Y	N	N	N	N	N	Y	N	N	#N/A	#N/A	#N/A
rs9718970	578186	G	C	G,0.466454	-0.855459	-0.92893	#N/A	N	N	N	Y	Y	Y	Y	Y	N	N	Y	MAFK;MICALL2	AC102953.4;AC147651.3;AC147651.5	#N/A
rs2645643	110693263	C	T	T,0.497204	-1.3255	-1.16042	#N/A	N	N	N	Y	Y	Y	Y	N	N	Y	Y	AC000032.2;CEPT1;DRAM2;GSTM5	SLC6A17;SYPL2	#N/A
rs750897	101272981	A	G	A,0.282748	-1.26554	-1.96503	#N/A	N	N	N	Y	Y	N	Y	Y	N	N	Y	RP11-505E24.2	RP11-526I2.5	#N/A
rs4442336	182982538	T	G	T,0.48123	1.38192	2.69258	#N/A	#N/A	N	Y	N	N	N	N	N	N	N	Y	LAMC2;NCF2;RP11-181K3.4	LAMC1;NCF2;RNASEL;RP11-181K3.4	#N/A
rs2519165	2962008	C	T	T,0.426917	-1.09039	-1.16056	#N/A	N	SELEX	N	Y	Y	N	Y	Y	N	N	Y	AC131971.1;PGAP2;SLC22A18	KCNQ1OT1;SLC22A18	#N/A
rs10116788	138751895	A	T	T,0.209665	1.57978	1.40867	#N/A	#N/A	N	Y	N	N	N	N	N	N	N	N	#N/A	#N/A	#N/A
rs10932774	219191569	G	A	A,0.299121	1.19008	1.35884	#N/A	#N/A	N	Y	N	N	N	N	Y	Y	N	Y	ARPC2;RP11-378A13.1;TMBIM1;WNT6	AAMP;RP11-378A13.1;TMBIM1	#N/A
rs2475566	160148741	C	T	C,0.240415	-1.62265	-1.68703	#N/A	#N/A	deltaSVM	N	Y	N	Y	Y	N	Y	N	Y	MRPL18;PNLDC1;RP3-393E18.2	ACAT2;MRPL18;PNLDC1;RP3-393E18.2;WTAP	#N/A
rs7070369	88515966	G	A	A,0.341653	2.23373	2.25253	#N/A	#N/A	N	N	Y	N	Y	Y	N	N	N	Y	BMPR1A;LDB3	BMPR1A	#N/A
rs56114417	130827888	A	T	T,0.110224	3.94501	3.83015	#N/A	#N/A	N	Y	Y	N	N	N	N	Y	N	N	#N/A	#N/A	#N/A
rs201637650	242640727	T	G	G,0.188498	-0.801111	-1.34648	#N/A	N	deltaSVM	N	Y	Y	Y	Y	N	N	N	Y	AC114730.2;ATG4B	ATG4B	#N/A
rs67941642	60958108	C	T	T,0.282748	1.03295	1.37472	0.90(2.5E-20,Benign;2.8E-6, Colon adenocarcinoma;3.2E-6,Malignant neoplasm of colon	Y	N	Y	Y	Y	N	Y	Y	N	Y	Y	ADRM1;CABLES2;RP11-157P1.4	CABLES2;COL9A3;NKAIN4;RP11-157P1.4;RP11-157P1.5;RP5-963E22.4	#N/A
rs873405	10247674	G	C	G,0.482428	-2.59601	-2.31253	#N/A	N	deltaSVM	N	Y	Y	Y	Y	Y	N	N	Y	PRRT3-AS1;SETD5;SLC6A1-AS1;TATDN2	GHRLOS;IRAK2;LHFPL4;LINC00852;SETD5;TATDN2;TTLL3	#N/A
rs2027082	183084608	C	A	C,0.469649	-2.15673	-1.37614	#N/A	#N/A	N	Y	N	N	N	N	N	N	N	Y	LAMC1;LAMC2;NCF2;RGL1;RP11-181K3.4	LAMC1;NCF2;RNASEL;RP11-181K3.4	#N/A
rs7065690	9833714	C	T	C,0.348344	1.86115	2.15233	#N/A	#N/A	N	N	N	N	N	Y	Y	N	N	Y	MID1	WWC3	#N/A
rs1529427	134046989	C	T	C,0.326278	-1.40108	-1.35575	#N/A	N	N	N	Y	Y	Y	Y	Y	Y	N	Y	CEP63;RAB6B;RP11-375I20.6	RP11-202A13.1;RP11-375I20.6	#N/A
rs112947658	23522669	T	G	G,0.296526	-1.6916	-1.9232	#N/A	#N/A	N	N	Y	N	Y	Y	N	Y	N	Y	AP000344.3;CHCHD10;IGLV1-44;RAB36;RTDR1;SMARCB1	BCR;GNAZ;IGLV10-54;IGLV1-36;IGLV1-44;IGLV2-23;IGLV3-25;IGLV7-46;MIF;RAB36	#N/A
rs79963079	48825298	A	C	C,0.313498	1.53717	1.16588	#N/A	N	deltaSVM	N	Y	Y	Y	Y	Y	N	N	Y	CCDC114;DBP;LHB;SPACA4;TMEM143	C19orf68;CCDC114;GLTSCR2;HSD17B14;RPL18;RUVBL2;SPACA4;TMEM143	#N/A
rs144055458	183089491	C	T	T,0.145367	-1.43863	-1.87076	#N/A	N	N	N	Y	Y	N	Y	Y	Y	Y	Y	DCUN1D1;MCF2L2;POLR2H	RP11-778D9.13	#N/A
rs34507903	21958851	A	G	G,0.392053	-1.77314	-2.63242	#N/A	#N/A	N	N	Y	N	Y	N	N	Y	N	N	#N/A	#N/A	#N/A
rs3814834	92572927	G	A	A,0.182708	-1.68318	-1.75502	#N/A	#N/A	N	N	Y	N	Y	Y	N	N	N	Y	RP11-862G15.2	NDUFB1	#N/A
rs76465496	34884471	A	G	G,0.204872	1.14722	1.21639	#N/A	#N/A	N	Y	N	N	N	N	N	Y	N	Y	LPCAT4	GOLGA8B;NOP10	#N/A
rs13272454	144349756	G	A	A,0.464457	1.53499	1.70433	#N/A	#N/A	N	N	N	N	Y	Y	N	Y	Y	Y	LY6D;RP11-661A12.9;RP13-582O9.5;RP13-582O9.7;TIGD5;ZNF707	MROH6;RP13-582O9.5;SCRIB;TOP1MT	#N/A
rs2247355	103876780	C	T	T,0.171526	-1.74883	-1.6149	#N/A	#N/A	N	N	Y	N	Y	Y	N	Y	Y	Y	KB-1507C5.2;KB-1507C5.3;KB-1732A1.1;NCALD	ATP6V1C1;KB-1507C5.2;KB-1732A1.1;RP11-318M2.2	#N/A
rs1105525	79950508	C	T	T,0.123003	-1.57364	-2.76197	#N/A	#N/A	N	N	Y	N	Y	Y	N	Y	N	Y	MSH3;ZFYVE16	#N/A	#N/A
rs2487588	42801014	T	C	T,0.397764	-1.84952	-1.56585	#N/A	#N/A	N	N	Y	N	Y	Y	N	N	N	Y	EDN2;FOXJ3;FOXO6;RP5-994D16.3;YBX1	FOXJ3;GUCA2A;GUCA2B	#N/A
rs34763890	54406741	C	T	T,0.48143	-1.44356	-2.55858	#N/A	#N/A	N	Y	N	N	N	N	N	Y	N	N	#N/A	#N/A	#N/A
rs13062943	197807241	G	C	C,0.157149	-1.20623	-1.16142	#N/A	N	N	N	Y	Y	Y	Y	Y	Y	N	Y	#N/A	IQCG	#N/A
rs58825580	26365679	T	G	G,0.104433	-2.34565	-2.7033	#N/A	#N/A	N	N	Y	N	Y	Y	N	N	N	Y	BTN3A2;LINC00240;PRSS16;SLC17A4	ABT1;BTN3A2;HIST1H4H;LINC00240;U91328.22	BTN3A2
rs57392288	73528136	T	C	C,0.277157	3.18481	3.26393	#N/A	N	N	N	Y	Y	Y	Y	Y	N	N	N	#N/A	#N/A	#N/A
rs61201083	144799258	G	T	T,0.244209	-2.1298	-2.40985	#N/A	#N/A	N	N	N	Y	Y	Y	Y	N	N	Y	CPSF1;NRBP2;RP11-429J17.2	MAPK15;RP11-429J17.2;RP11-429J17.5	#N/A
rs11170351	53365513	C	T	T,0.15635	0.941926	1.59445	#N/A	N	N	N	Y	Y	Y	Y	Y	Y	N	Y	CALCOCO1;EIF4B	RP11-1136G11.8;RP11-983P16.2	#N/A
rs693619	118901945	A	G	A,0.419529	-1.46763	-1.81778	#N/A	N	N	N	Y	Y	N	Y	Y	Y	N	Y	ARCN1;CBL;CCDC153;HMBS;RNF26;RP11-110I1.14;VPS11	ATP5L;CCDC153;CCDC84;HMBS;RP11-110I1.14;RPS25;USP2;VPS11	#N/A
rs11881637	11670232	G	A	G,0.448682	-1.66413	-1.42632	#N/A	#N/A	N	N	Y	N	Y	Y	N	Y	Y	Y	AP1M2;ELOF1	CARM1;DOCK6;ELOF1;SLC44A2;ZNF443;ZNF491;ZNF799	#N/A
rs2075657	18061528	T	G	T,0.28774	-1.71275	-1.25381	#N/A	N	N	N	Y	Y	Y	Y	Y	Y	N	Y	CTD-2303H24.2;PLD6;RASD1;SHMT1;TOP3A	CTD-2303H24.2;DRG2;LGALS9C;MYO15A;RP1-178F10.1;SHMT1;SREBF1;TOP3A	#N/A
rs61823786	178995521	G	C	G,0.301917	1.87908	1.20387	#N/A	#N/A	N	N	Y	N	Y	Y	N	Y	N	Y	AXDND1;RASAL2-AS1;RP11-12M5.4;TOR3A	AXDND1;FAM20B;NPHS2;RP11-545A16.1;TOR3A	#N/A
rs3745163	17337555	C	A	A,0.228834	1.69794	1.68706	#N/A	N	N	N	Y	Y	Y	Y	N	Y	N	Y	B3GNT3;MRPL34;OCEL1	ABHD8;COLGALT1;CTD-2521M24.6;CTD-3131K8.3;MVB12A;OCEL1;PIK3R2;SLC27A1	#N/A
rs2077197	226596039	C	T	T,0.263179	1.19824	1.02072	#N/A	N	N	N	Y	Y	Y	Y	N	Y	N	Y	RP11-396C23.4	#N/A	#N/A
rs59987529	88714335	A	C	C,0.357628	1.62755	1.30417	#N/A	#N/A	N	N	Y	N	Y	Y	N	Y	N	Y	GOLM1	#N/A	#N/A
rs8113410	16653552	T	C	C,0.0932508	-1.52086	-1.62018	#N/A	#N/A	N	N	Y	N	Y	Y	N	N	N	Y	ABHD8;C19orf44;CPAMD8;CYP4F12;SLC35E1	ABHD8;C19orf44;NR2F6;SLC35E1	#N/A
rs200554532	13081139	A	G	G,0.125799	-2.2107	-2.04451	#N/A	#N/A	N	N	N	N	Y	Y	N	Y	N	N	#N/A	#N/A	#N/A
rs184953	116311930	A	C	A,0.122005	1.09868	1.59161	#N/A	N	N	N	Y	Y	Y	Y	N	Y	N	Y	#N/A	CAPZA2	#N/A
rs1124765	10426024	T	G	G,0.223642	-0.965884	-1.33566	#N/A	N	N	N	Y	Y	Y	Y	N	N	N	Y	MRPL4;PDE4A;PPAN;TYK2	ILF3-AS1;KRI1;LDLR;S1PR5	#N/A
rs12029735	218848305	G	T	G,0.438299	-0.856259	-1.31304	#N/A	N	N	N	Y	Y	N	N	N	Y	N	N	#N/A	#N/A	#N/A
rs10481512	19230739	C	T	T,0.488419	-1.35478	-1.32342	#N/A	#N/A	N	N	Y	N	Y	Y	N	Y	N	Y	RP11-513M16.8;SLC24A2	RP11-513M16.7;RPS6	#N/A
rs7570805	240168856	C	T	T,0.224042	0.834921	1.43121	#N/A	#N/A	N	N	N	Y	Y	Y	Y	N	N	N	#N/A	#N/A	#N/A
rs8179460	183056222	T	C	C,0.389776	-1.25855	-1.11791	0.94(1.4E-14, Benign)	Y	deltaSVM	Y	Y	Y	N	N	N	Y	N	Y	COLGALT2;LAMC2;NCF2;RGL1;RP11-181K3.4	NCF2;RNASEL;RP11-181K3.4;TSEN15	#N/A
rs2508665	117198789	A	T	T,0.267173	1.12689	1.42273	#N/A	#N/A	N	N	Y	N	Y	Y	N	Y	N	Y	AP000892.4;TMPRSS4	RP11-35P15.1;SIDT2;TMPRSS4	#N/A
rs75617632	178157550	C	T	T,0.226238	-2.82145	-2.56348	#N/A	#N/A	N	N	Y	N	Y	Y	N	Y	N	Y	GRM6;ZNF354A	CANX;N4BP3;ZNF354A;ZNF354C	#N/A
rs1799879	21082091	T	C	C,0.18111	-0.974184	-1.10027	#N/A	#N/A	N	N	N	Y	Y	Y	N	Y	N	Y	APEX1;ARHGEF40;CTD-2292M16.8;HNRNPC;TOX4	CHD8;CTD-2292M16.8;KLHL33;RAB2B;RNASE7;SUPT16H	#N/A
rs12460724	55587320	C	T	T,0.153554	-1.63057	-2.02728	#N/A	N	N	N	Y	Y	Y	Y	Y	Y	N	Y	PTPRH	CTD-2537I9.12;EPS8L1;HSPBP1;NLRP9	#N/A
rs263438	87170493	T	G	G,0.192093	-1.64662	-1.88709	#N/A	#N/A	N	N	Y	N	Y	Y	N	Y	N	Y	45915	LMO4;ODF2L	#N/A
rs737986	20008711	G	T	T,0.374201	2.62185	2.41347	#N/A	N	N	N	Y	N	Y	Y	Y	N	N	Y	ARVCF;LINC00896;P2RX6;RTN4R	ARVCF;TBX1;UFD1L	#N/A
rs923378	92202883	C	G	G,0.215455	-3.00379	-2.19394	#N/A	N	deltaSVM	N	Y	Y	Y	Y	Y	N	Y	Y	C1orf146	SETP18	#N/A
rs1112364	60242349	C	T	T,0.178514	1.00024	1.03241	#N/A	N	N	N	Y	Y	Y	Y	Y	Y	N	Y	C17orf82	45726	#N/A
rs7987438	101326992	C	A	A,0.371605	1.09857	1.01226	#N/A	#N/A	N	N	Y	N	Y	Y	N	Y	N	Y	TMTC4	TMTC4	#N/A
rs1555794	117602077	C	T	T,0.440495	2.06374	2.734	#N/A	#N/A	N	N	Y	N	Y	Y	N	Y	N	Y	TTF2	ATP1A1;PTGFRN;RP11-188D8.1	#N/A
rs1151018	32259652	G	T	T,0.296326	-3.59429	-3.56245	#N/A	#N/A	N	N	Y	N	Y	Y	N	Y	N	Y	BICD1	AK4P3;BICD1	#N/A
rs56162960	60982499	G	C	G,0.441693	1.24431	1.28926	0.935(6.3E-15, Benign)	Y	N	N	Y	N	Y	Y	Y	Y	N	Y	CABLES2;RP11-157P1.4;RP11-93B14.4;WI2-87327B8.1	CABLES2;COL9A3;MTG2;NKAIN4;TCFL5	#N/A
rs818621	105173029	T	C	C,0.258187	-1.03636	-1.24434	#N/A	#N/A	N	N	Y	N	Y	Y	N	N	N	Y	EFCAB10;PUS7;RINT1;RP11-251G23.5	LINC01004;RINT1;RP11-251G23.5	#N/A
rs35046559	62344480	A	G	G,0.257388	-2.87802	-2.20925	#N/A	#N/A	N	Y	N	N	N	N	N	Y	N	Y	RP11-93B14.4;RP4-583P15.15;RTEL1;RTEL1-TNFRSF6B;SLC17A9;SLC2A4RG;YTHDF1	COL9A3;GMEB2;KCNQ2;RP4-583P15.15;TCEA2	#N/A
rs7940073	118978411	G	C	G,0.154153	-2.75202	-2.69281	#N/A	#N/A	N	N	Y	N	Y	Y	N	Y	N	Y	AP002954.3;CBL;CD3G;KMT2A;NLRX1;RP11-110I1.14;THY1	CCDC153;HINFP;SCN4B;TMEM25;TTC36;VPS11	#N/A
rs630961	35103722	C	G	C,0.493011	1.70352	1.82175	#N/A	N	N	N	Y	Y	Y	Y	Y	N	Y	Y	ARHGEF39;CCL19;CNTFR;HRCT1;KIAA1045;PIGO;RECK;RP11-331F9.3;TMEM8B	FAM166B;FAM214B;GALT;KIAA1045;KIAA1161;KIF24;PIGO;TMEM8B	#N/A
rs10876477	54053246	C	T	T,0.187899	-1.61574	-1.61145	#N/A	N	N	N	Y	Y	Y	Y	Y	N	N	Y	ATP5G2;PRR13;RP11-834C11.5;SP1	ATP5G2;HOXC9;PCBP2;PRR13;RP11-793H13.11;SMUG1;SP1	#N/A
rs917376	2886397	C	T	C,0.35623	1.43823	2.11459	#N/A	N	N	N	Y	Y	Y	Y	Y	N	N	Y	LA16c-390H2.4;NAA60;NPW;PDPK1;PRSS30P;RP11-304L19.12;RP11-473M20.14;SRRM2-AS1;TCEB2;TSC2;ZG16B	MLST8;NPW;PRSS21;PRSS30P;TRAF7;ZG16B;ZNF75A	#N/A
rs6905300	19418094	T	C	C,0.216054	1.18305	1.70782	#N/A	N	N	N	Y	Y	N	Y	Y	N	N	Y	MBOAT1	#N/A	#N/A
rs6436153	220402665	C	A	A,0.155551	-2.34266	-1.77139	#N/A	N	N	N	Y	Y	N	Y	Y	N	Y	Y	ANKZF1;ASIC4;FAM134A;OBSL1	PTPRN;SPEG;STK11IP	#N/A
rs7932891	10921512	A	G	A,0.296326	1.33132	1.47523	#N/A	N	N	N	Y	Y	Y	Y	Y	N	N	Y	RP11-483L5.1;ZBED5-AS1	ZBED5-AS1	#N/A
rs2614118	28115479	C	G	G,0.206669	-1.32329	-1.01447	#N/A	N	N	N	Y	Y	Y	Y	Y	Y	N	Y	CLU;ELP3	ELP3;ZNF395	#N/A
rs113922541	114239800	T	C	T,0.457069	1.21507	1.61408	#N/A	#N/A	N	N	Y	N	Y	Y	N	Y	N	Y	PCID2;TUBGCP3	ATP4B;DCUN1D2;GAS6-AS1;TUBGCP3	#N/A
rs17167484	133706994	T	G	G,0.171126	-1.61712	-1.23931	#N/A	#N/A	N	N	N	N	Y	Y	N	N	N	Y	CDKL3;CDKN2AIPNL;CTD-2410N18.4;UBE2B	CTD-2410N18.4	#N/A
rs12723676	151652911	C	T	T,0.297724	0.983542	1.17899	#N/A	#N/A	deltaSVM	N	N	Y	Y	Y	Y	N	N	Y	ARNT;RP11-98D18.15;SNX27;TDRKH	FLG;FLG-AS1;OAZ3;RP11-98D18.9;SNX27;TDRKH	#N/A
rs10911209	183013988	T	G	T,0.477436	-1.54265	-2.46633	#N/A	#N/A	N	Y	N	N	N	N	Y	N	Y	Y	LAMC2;NCF2;RP11-181K3.4	LAMC1;NCF2;RNASEL;RP11-181K3.4	#N/A
rs12525494	30774584	C	T	T,0.278155	2.0765	2.03244	#N/A	N	SELEX	N	Y	Y	Y	Y	N	Y	N	Y	CLIC1;FLOT1;HCG20;HLA-B;HLA-C;LST1;MDC1;MSH5-SAPCD1;PSORS1C1;RPP21;TRIM26	HLA-C;LY6G5B;PSORS1C1;PSORS1C2;SFTA2;XXbac-BPG181B23.7	#N/A
rs61927957	53400440	T	G	T,0.241613	2.05738	1.30318	#N/A	#N/A	N	N	Y	N	Y	Y	N	Y	N	Y	EIF4B;HOXC9;IGFBP6;KRT1;KRT8;RP11-1136G11.8;RP11-845M18.6;SOAT2;SP1	EIF4B;HOXC10;HOXC6	#N/A
rs12186308	3957404	T	C	T,0.395567	-2.19916	-1.47005	#N/A	#N/A	N	N	Y	N	N	Y	N	N	N	Y	DOK7;TMEM128	MSX1;TMEM128	#N/A
rs5744625	74862342	G	A	A,0.132788	-0.955541	-1.69941	#N/A	N	N	N	Y	Y	Y	Y	N	Y	N	Y	ANKDD1B;COL4A3BP;CTC-366B18.4	COL4A3BP;IQGAP2	#N/A
rs2501078	225117561	T	C	C,0.29373	-2.34042	-2.99961	#N/A	#N/A	deltaSVM	N	Y	N	Y	Y	N	Y	N	Y	NVL;RP11-285F7.2	#N/A	#N/A
rs11802588	154580895	C	G	G,0.393171	1.06541	1.38404	#N/A	#N/A	N	N	Y	N	Y	Y	N	Y	N	Y	KRTCAP2;RP11-350G8.5	NPR1	#N/A
rs17523623	11680896	C	G	G,0.271565	1.00108	1.75646	#N/A	#N/A	deltaSVM	N	Y	N	Y	Y	N	Y	Y	Y	CIITA;RP11-166B2.8	LITAF;RP11-166B2.8;SOCS1	#N/A
rs2165461	57210627	G	C	C,0.366214	-1.77881	-1.86392	#N/A	N	N	N	Y	Y	Y	Y	N	Y	N	Y	GCOM1;LINC00926;MYZAP	LINC00926	#N/A
rs685034	7570978	T	C	T,0.363219	0.985203	1.82186	#N/A	N	N	N	Y	Y	Y	Y	Y	Y	Y	Y	ARHGEF18;PCP2;PNPLA6	C19orf45;PET100;TRIP10	#N/A
rs17523366	125803253	T	C	T,0.365216	1.11261	1.70022	#N/A	#N/A	N	N	Y	N	Y	Y	N	Y	N	Y	OSBPL11;RP11-124N2.1;SLC41A3;ZNF148	OSBPL11;RP11-124N2.1;RP11-379B18.5;SLC41A3	LOC100125556、SLC41A3
rs10059614	6713034	A	C	C,0.167532	2.16463	3.11102	#N/A	#N/A	N	N	Y	N	Y	Y	N	Y	N	Y	PAPD7;RP11-332J15.2	NSUN2	#N/A
rs78171456	23938348	T	C	C,0.125399	1.45404	1.67673	#N/A	N	N	N	Y	Y	Y	Y	N	Y	N	Y	DAD1;KHNYN;LRP10;NFATC4;TINF2;TRAJ12;TRAJ39	ABHD4;AL136419.6;BCL2L2;HOMEZ;KHNYN;LRP10;NOP9;RBM23;RP11-80A15.1	#N/A
rs13387999	85812074	C	T	T,0.134185	3.20745	1.78865	#N/A	N	N	N	Y	Y	Y	Y	Y	N	N	Y	GGCX	CAPG;GGCX;VAMP5	#N/A
rs959880	183088613	A	C	C,0.393171	-1.43965	-1.40782	#N/A	#N/A	N	N	N	Y	Y	Y	Y	Y	N	Y	ALG3;MCF2L2	CAMK2N2;RP11-778D9.13	#N/A
rs13344563	41945904	G	C	C,0.484824	-1.43495	-2.17806	#N/A	#N/A	deltaSVM	N	N	N	Y	Y	N	Y	N	Y	ATP5SL;B3GNT8;B9D2;BCKDHA;C19orf69;CEACAM7;CTC-378H22.1;DEDD2;EXOSC5;RAB4B;RPS19;SERTAD3;ZNF574	AC006129.2;AC011513.4;B3GNT8;B9D2;C19orf69;CTC-378H22.1;EXOSC5	#N/A
rs4898786	53684314	G	A	A,0.239617	1.06017	2.09849	#N/A	N	N	N	Y	Y	Y	Y	Y	N	N	Y	GNPNAT1	PTGER2	#N/A
rs2452551	116519957	C	T	T,0.451278	2.09752	1.14138	#N/A	#N/A	N	N	N	Y	Y	Y	Y	N	N	Y	SLC22A15;TSHB;VANGL1	SLC22A15	#N/A
rs9606852	31910355	G	A	A,0.228634	1.0808	1.38198	#N/A	#N/A	N	Y	N	N	N	N	N	N	N	Y	INPP5J;LIMK2;PISD;SFI1;SLC35E4;SLC5A4	LIMK2;SFI1;SLC35E4	#N/A
rs1330894	78603912	A	G	A,0.1252	0.932189	1.38104	#N/A	#N/A	N	Y	N	N	N	N	N	Y	N	N	#N/A	#N/A	#N/A
rs117588167	50624257	C	T	T,0.11222	0.895212	1.19823	#N/A	#N/A	N	N	Y	N	N	N	N	N	N	Y	CTA-384D8.34;RP3-402G11.27	MAPK12;RP3-402G11.25;RP3-402G11.27;SYCE3	#N/A
rs4307419	21678064	G	C	C,0.38738	0.816308	1.10411	#N/A	N	SELEX	N	Y	Y	N	Y	Y	N	N	N	#N/A	#N/A	#N/A
