# Supplementary material for: Systematic analysis of functional genetic and epigenetic variants in colorectal cancer
Source: Sci Adv. 2026 Feb 20;12(8):eaeb2473. doi: 10.1126/sciadv.aeb2473 (PMC12922747; doi:10.1126/sciadv.aeb2473)
Supplement: Supplementary file 3 — Tables S1 to S18 [file sciadv.aeb2473_tables_s1_to_s18.zip › Supplementary Tables/Table S6.xlsx]

## Sheet: 3136-SNP-summary
Table S6. Detail information of 3136 metastasis-related SNPs
This table provides comprehensive functional and genomic annotations for 3,136 SNPs associated with metastatic colorectal cancer (mCRC), integrating their regulatory effects, impact on chromatin state, and links to gene expression.3136-mCRC-SNP: The unique rsID of the variant.chr & site (hg19): Genomic position (chromosome and coordinate).ref & alt: Reference and alternative nucleotide alleles.lo…
3136-mCRC-SNPs	chr	site（hg19）	ref	alt	log2(alt/ref)	padjust	ref_eas	alt_eas	TF-binding	H3K27ac-in-SW480	H3K27ac-in-SW620	SNP located in upDEGs	upGeneName	eQTL-sig-colon-sigmod	eQTL-sig-colon-transverse	eQTL-TCGA
rs12216661	chr7	129650880	G	A	3.40751	6.37538e-54	0.00108017	0.0354872	Y	N	Y	#N/A	#N/A	RP11-448A19.1	COPG2;CPA2;TSPAN33	#N/A
rs12983320	chr19	17246861	T	C	2.05684	4.83385e-58	0.0016085	0.00669255	Y	Y	Y	Y	FCHO1、B3GNT3、MAST3	PLVAP;SMIM7	ABHD8;SMIM7	#N/A
rs61852964	chr10	64028681	G	T	3.41852	1.9008e-32	0.00177949	0.0147129	Y	N	Y	Y	RTKN2、JMJD1C	#N/A	RTKN2	#N/A
rs6586537	chr1	17232290	G	T	6.99699	2.23493e-40	0.00222398	0.197109	Y	N	Y	Y	C1orf64、ESPNP、ARHGEF10L	RP11-108M9.4;RP11-108M9.6;RP4-798A10.2;RP5-1182A14.5;U1;ZBTB17	CROCC;FAM131C;RP11-108M9.4;RP11-108M9.6;SDHB;U1	#N/A
rs4548657	chr11	111140043	C	G	2.02984	1.66138e-29	0.0023487	0.00843414	#N/A	N	N	Y	RP11-108O10.2、DIXDC1、BCO2	COLCA1;LAYN;PIH1D2	C11orf53;COLCA1;COLCA2;RP11-356J5.4	C11orf53、C11orf93
rs582190	chr20	60948003	C	T	5.60864	5.95301e-47	0.00240374	0.122624	Y	N	Y	Y	RP11-305P22.9、NKAIN4、ARFGAP1、CDH4	#N/A	#N/A	#N/A
rs12670688	chr7	106821016	G	A	3.85255	5.95744e-51	0.00250519	0.0358079	#N/A	N	Y	Y	LAMB4、NRCAM	#N/A	DLD	#N/A
rs640617	chr18	3603182	T	A	5.05332	1.44914e-40	0.00264186	0.461963	Y	N	Y	Y	RP11-838N2.5	DLGAP1-AS1	DLGAP1-AS1;RP11-838N2.5	#N/A
rs402645	chr5	64859027	C	G	1.63864	7.62995e-37	0.00302421	0.00849642	Y	N	Y	Y	SREK1IP1	CTC-534A2.2;CTD-2116N20.1;PPWD1;TRIM23	CTD-2116N20.1;PPWD1;SGTB;SREK1IP1;TRIM23	SGTB
rs28838399	chr22	31994470	G	A	6.18581	2.32384e-45	0.00331097	0.204548	#N/A	N	N	Y	SC22CB-1E7.1、CPSF1P1、PES1、SMTN、OSBP2、DEPDC5、RP1-90G24.10	INPP5J;LIMK2;SFI1;SLC35E4;SLC5A4	LIMK2;SFI1;SLC35E4	#N/A
rs7327379	chr13	111078128	A	G	6.12062	1.88324e-33	0.00360256	0.181856	Y	N	N	Y	RAB20、CARS2、TEX29、CARKD、ANKRD10	#N/A	COL4A1	#N/A
rs12198502	chr6	121800620	T	A	6.43383	3.52807e-49	0.00420336	1.18499	#N/A	N	N	Y	HSF2、PKIB、TBC1D32	#N/A	#N/A	#N/A
rs2289763	chr17	78865491	C	G	7.03778	9.10511e-41	0.00434943	0.400042	Y	N	Y	Y	CTD-2526A2.2、CTD-2561B21.11、RP11-1055B8.4、ALYREF、PCYT2、GAA、TBC1D16、CTD-2047H16.4、BAIAP2、RPTOR	NPLOC4;RNF213;TBC1D16	CTD-2561B21.4;OXLD1;SLC25A10;TMEM105	#N/A
rs7538131	chr1	110693447	T	C	5.65442	3.43607e-43	0.00441685	0.22164	Y	N	N	Y	ATXN7L2、AMPD2、RP4-773N10.6	DRAM2;GSTM3;RP11-284N8.3;RP4-735C1.4;SLC6A17	GSTM4;KCNA3;KCNC4-AS1;LAMTOR5;RBM15;SORT1	#N/A
rs8011536	chr14	23341666	G	C	2.60623	4.28793e-45	0.00459811	0.0279985	Y	N	Y	Y	PRMT5	TRAJ1	REM2	#N/A
rs17578234	chr10	101343317	C	T	6.17749	1.48885e-53	0.00466223	0.348834	#N/A	N	N	Y	CUTC、SEC31B、ENTPD7、ABCC2	#N/A	CHUK;DNMBP	#N/A
rs115632911	chr17	48423314	G	A	2.18842	1.0118e-37	0.00474411	0.021624	Y	N	Y	Y	TOB1、SGCA、HILS1、RP11-700H6.1	EPN3;LRRC59;MRPL27;RP11-94C24.11;RP11-94C24.8;SPATA20;XYLT2	DLX4;EPN3;KAT7;LINC00483;NME1-NME2;PDK2;RP11-893F2.13;RP11-94C24.8;RSAD1;SPATA20	#N/A
rs7220464	chr17	7210836	T	G	2.51044	1.12445e-33	0.00494197	0.0152791	Y	N	Y	Y	CTD-2545G14.7、SLC2A4、EIF5A、RP11-849F2.9、MPDU1、PFAS、PITPNM3、AC027763.2、ASGR1、RP11-104H15.7	CD68;EIF5A;NEURL4;SNORA67	ASGR2;ATP1B2;CLDN7;EIF5A;ELP5;LINC00324;NEURL4;PFAS;TMEM88;YBX2	#N/A
rs6426021	chr1	37979933	A	G	1.88339	7.52674e-24	0.00495055	0.013668	Y	N	Y	Y	MANEAL、DNALI1、YRDC	#N/A	#N/A	SNIP1
rs6108246	chr20	9032379	G	T	6.64221	2.77073e-28	0.00511022	0.372589	Y	N	N	Y	PLCB1	#N/A	#N/A	#N/A
rs55791529	chr20	62363858	C	T	3.8589	1.40684e-41	0.00518783	0.0861839	Y	N	N	Y	RP11-305P22.9、NKAIN4、ARFGAP1、LINC00266-1、MYT1、PCMTD2	LIME1;SLC17A9;YTHDF1	LIME1;TCFL5	#N/A
rs6969879	chr7	64023371	T	C	6.76939	5.48176e-56	0.0056231	0.642957	Y	N	Y	Y	ZNF117、INTS4L1、RP11-667F9.1	ZNF736	#N/A	#N/A
rs2585138	chr8	143808951	C	T	6.02378	6.83026e-37	0.00578459	0.262012	Y	N	Y	Y	LINC00051、TOP1MT	GLI4;LYNX1;PSCA;RP11-706C16.7;RP11-909N17.2;THEM6;TSNARE1	LYNX1;PSCA;RP11-706C16.7;THEM6;TOP1MT	LY6K
rs34567625	chr8	41009082	A	G	6.82527	1.30696e-58	0.00585747	0.716604	Y	N	N	#N/A	#N/A	RP11-589C21.6	#N/A	#N/A
rs7031163	chr9	95527885	C	T	4.75537	6.08267e-34	0.00591723	0.427751	Y	N	Y	Y	FGD3、WNK2	CENPP;FGD3;IPPK	BICD2;CENPP	CENPP
rs659444	chr19	46284947	T	C	1.98893	3.20178e-36	0.00597178	0.0239657	Y	N	Y	Y	FOXA3、IGFL4	AC074212.5;BLOC1S3;CD3EAP;SYMPK	AC074212.6;SIX5;SYMPK;TOMM40	#N/A
rs5743854	chr11	1331254	G	C	7.35937	1.55904e-55	0.00606364	1.05797	Y	N	Y	Y	RASSF7、SLC25A22、AC068580.7、TNNI2、MRPL23-AS1、AC051649.6、ASCL2、C11orf21、CDHR5、DRD4、SYT8、LSP1、TSPAN32	BRSK2;MOB2;RP13-317D12.3;SCT;TALDO1;TOLLIP;TOLLIP-AS1	ASCL2;MUC5B;PTDSS2;RP11-295K3.1;TOLLIP-AS1	#N/A
rs9678017	chr2	122288656	A	G	4.36365	3.83273e-38	0.00609029	0.12538	Y	Y	Y	Y	AC079988.3	#N/A	CLASP1	#N/A
rs9787810	chr11	64085298	C	T	6.21169	1.86263e-39	0.00613732	0.303722	Y	N	Y	Y	C11orf95、RCOR2、MIR194-2、GPHA2、SPDYC、C11orf84、PYGM、NAALADL1、MACROD1	AP003068.23;ATG2A;CCDC88B;COX8A;FKBP2;MARK2;MRPL49;RP11-21A7A.4;RP11-697H9.2;TRPT1	CCDC88B;ESRRA;FKBP2;PLCB3;RPS6KA4;TM7SF2;TRPT1;VEGFB	#N/A
rs78371233	chr11	67397668	G	A	2.07727	1.32809e-30	0.00621886	0.0216533	Y	N	Y	Y	RAD9A、GSTP1、ACY3、RPL37P2、ALG1L8P、RP11-802E16.3、ADRBK1、CABP4、TCIRG1、SPTBN2、PC、LRP5	CABP4;GSTP1;NDUFV1;NUDT8;RAD9A;TBX10	CTD-2007L18.5;GSTP1;NUDT8;SPTBN2;TBX10	#N/A
rs62433083	chr7	975677	C	T	6.29744	2.06245e-52	0.00626993	0.488871	#N/A	N	Y	Y	CYP2W1、ADAP1	AC091729.9;C7orf50	AC091729.9;COX19;HEATR2;SUN1;ZFAND2A	#N/A
rs3125813	chr1	11724092	G	C	5.08856	1.55225e-23	0.00630319	0.174854	Y	N	N	Y	CASZ1	FBXO6;NPPA	AADACL4;FBXO6	#N/A
rs13044963	chr20	52369915	G	A	1.96569	3.35564e-28	0.00632618	0.0244935	#N/A	Y	Y	Y	DOK5	#N/A	DOK5	#N/A
rs9923925	chr16	68819444	G	A	7.17061	2.50591e-58	0.00636102	0.916404	#N/A	N	Y	Y	CTC-479C5.12、ESRP2、TSNAXIP1、CENPT、EDC4、PSKH1、SLC7A6、SLC7A6OS、PRMT7、HAS3、CHTF8、COG8、RP11-343C2.9、TERF2、CTD-2033A16.3、NOB1、RANBP10、NUTF2、DUS2、PLA2G15、CDH1、TANGO6、SNTB2、RP11-343C2.11、WWP2、NFATC3、CIRH1A	CDH1;CHTF8;NFATC3;RP11-615I2.1;WWP2	COG8;EDC4;NFAT5;PSMB10;ZFP90	#N/A
rs9369250	chr6	40964595	T	C	7.53342	1.22799e-56	0.00658562	1.37341	#N/A	N	Y	Y	UNC5CL、ADCY10P1、RP11-328M4.2、USP49	PRICKLE4	#N/A	#N/A
rs941139	chr12	53614510	A	G	5.58174	1.08731e-22	0.00658702	0.249657	Y	Y	Y	Y	RP11-1136G11.6、HOXC13、HOXC10、RP11-834C11.11、KRT7、EIF4B、SOAT2、ITGB7、ATP5G2、HOXC-AS5、HOXC4、RP11-834C11.5、RP11-834C11.4	RP11-834C11.4;RP11-834C11.5;RP11-834C11.6;SOAT2	AAAS;IGFBP6;KRT2;MAP3K12;RP11-680A11.5;RP11-834C11.6;SOAT2;TENC1	#N/A
rs4839320	chr1	113932681	T	C	5.02667	6.35614e-51	0.00664714	0.234006	Y	N	Y	Y	WNT2B、PTPN22、OLFML3、MAGI3	#N/A	PTPN22;RP5-1073O3.2;WNT2B	#N/A
rs1784459	chr11	118938388	C	A	6.59041	2.9525e-40	0.0066765	0.458097	Y	N	Y	Y	MPZL3	BCL9L;CBL;CCDC84;HMBS;RNF26;RP11-110I1.14	AP002954.4;CCDC153;CCDC84;HMBS;IFT46;RP11-110I1.14;TTC36;USP2	#N/A
rs6485471	chr11	43852491	T	C	-1.78155	5.31851e-28	0.00693936	0.00224175	#N/A	Y	Y	#N/A	#N/A	HSD17B12	HSD17B12;RP11-613D13.5	HSD17B12
rs10028182	chr4	153701640	G	A	7.05488	1.08679e-40	0.00696642	0.632852	Y	N	Y	Y	TIGD4、FHDC1、KIAA0922	#N/A	ARFIP1;TIGD4	#N/A
rs28384438	chr19	14629451	G	C	3.32995	2.76429e-43	0.00699235	0.212439	Y	Y	Y	Y	hsa-mir-1199、MRI1	CTD-2189E23.2;TECR	AC005785.2;CTC-548K16.6;DNAJB1	#N/A
rs12052047	chr19	51321083	G	A	6.31662	2.97123e-31	0.00706455	0.378773	Y	N	Y	Y	KLK14	ACPT;CTD-2568A17.1;KLK4	ACPT;ATF5;CTD-2568A17.1;KLK15	#N/A
rs2298715	chr18	33552425	T	C	6.01394	7.90595e-32	0.00718155	0.291021	Y	N	Y	Y	ZNF397、MAPRE2、MOCOS	ELP2;GALNT1;MOCOS;ZNF24;ZNF397;ZSCAN30	C18orf21	#N/A
rs272561	chr1	44998076	T	C	2.28213	3.44992e-38	0.00730311	0.0356839	Y	Y	Y	Y	MUTYH、TOE1、TMEM53、BEST4、HPDL、ZSWIM5	#N/A	BEST4;HPDL	#N/A
rs6820462	chr4	147097424	T	C	6.73476	1.82776e-50	0.0074605	0.828867	Y	N	Y	Y	SMAD1、SLC10A7	RP11-6L6.2;SLC10A7	LSM6;MMAA;RP11-6L6.2	#N/A
rs2291583	chr10	25305371	G	A	2.89954	1.23849e-43	0.00754472	0.0562978	Y	N	Y	Y	PRTFDC1	THNSL1	THNSL1	#N/A
rs7603352	chr2	10549013	C	T	5.90673	1.62272e-38	0.00758503	0.39606	#N/A	N	Y	Y	RP11-320M2.1、KCNF1	RP11-400L8.2;RP11-95D17.1	RRM2	#N/A
rs494154	chr1	228579683	T	C	6.33141	7.27292e-40	0.00767788	0.507847	Y	N	N	Y	GJC2	CCSAP;IBA57;RAB4A	RAB4A;SNAP47	#N/A
rs34618820	chr3	104156439	A	G	2.26304	3.17297e-41	0.00777103	0.0373012	#N/A	N	N	Y	RP11-281P11.1、ALCAM	#N/A	#N/A	#N/A
rs74763207	chr14	44786363	A	G	6.3124	1.24352e-57	0.00780857	0.709147	Y	N	N	#N/A	#N/A	#N/A	PRPF39	#N/A
rs10751216	chr11	72526123	C	T	6.8909	1.74643e-50	0.00785641	0.950811	Y	N	Y	Y	CTD-2313N18.8、ANAPC15、CTD-2313N18.5、RP11-849H4.2、LRTOMT、PLEKHB1	STARD10	ATG16L2	#N/A
rs2862842	chr2	70521115	G	A	2.91284	4.47588e-35	0.00800576	0.059812	#N/A	N	Y	Y	ASPRV1、VAX2、ANXA4、AC007040.11	CD207;CLEC4F;FAM136A;PCBP1-AS1;PCYOX1	FAM136A;NFU1	#N/A
rs4787645	chr16	30457350	C	T	6.48679	3.02837e-54	0.00805243	0.799648	Y	N	Y	Y	DCTPP1、CTF1、RP11-345J4.8、QPRT、MAZ、MVP、AC002310.7、HSD3B7、RP11-347C12.2	AC002310.12;INO80E;MIR4519;RP11-231C14.4;RP11-347C12.1	C16orf93;HSD3B7;RP11-231C14.4;RP11-345J4.5;RP11-347C12.1;RP11-455F5.3;RP11-455F5.4;SLX1B;STX1B;TBX6	#N/A
rs28690154	chr10	125851569	C	T	6.60721	4.69729e-56	0.00810766	0.806874	Y	N	Y	Y	CTBP2	RP11-338O1.2	#N/A	#N/A
rs59023791	chr15	34516995	C	T	5.68163	1.04354e-29	0.00811826	0.348748	Y	N	Y	Y	PGBD4、NOP10、NUTM1、AQR、DPH6	EMC4;NOP10;SLC12A6	EMC4;SLC12A6	TMEM85
rs992005	chr2	199504765	C	G	5.50331	2.17082e-33	0.00813653	1.36327	#N/A	N	N	#N/A	#N/A	#N/A	#N/A	#N/A
rs2277901	chr16	839084	A	C	6.05234	8.50164e-54	0.00823285	0.627307	Y	N	Y	Y	HBQ1、FAM195A、JMJD8、CCDC78、HAGHL、MSLN、MSLNL、EME2、POLR3K、NPRL3、NME4、RPUSD1、SOX8、CACNA1H	CCDC154;DECR2;FAM195A;LA16c-313D11.9;RP11-616M22.5;TPSD1	AXIN1;C16orf13;MSLN	#N/A
rs8105140	chr19	35490267	G	C	2.36764	5.86164e-46	0.00825099	0.042583	Y	N	Y	Y	FXYD3、SBSN、PRODH2、ATP4A	ETV2;ZNF302	CD22;GRAMD1A;ZNF30	#N/A
rs7202119	chr16	84048014	T	C	2.08418	3.95081e-34	0.00828762	0.0347899	Y	N	N	Y	SLC38A8、CDH13	NECAB2	#N/A	#N/A
rs2236682	chr11	65480090	G	T	5.96494	1.90781e-36	0.00829796	0.345749	Y	N	Y	Y	MIR194-2、GPHA2、SPDYC、PYGM、NAALADL1、SPTBN2	AP003068.23;ATG2A;B3GNT1;BATF2;CTSW;KCNK7;MAP3K11;PCNXL3;RP11-770G2.2;SCYL1;SIPA1;SNX32	AP001462.6;BANF1;CCDC85B;CFL1;CTSW;EIF1AD;KAT5;MAP3K11;MRPL11;NEAT1;RBM14;RNASEH2C;RP11-770G2.4;SNX32;YIF1A	#N/A
rs7246814	chr19	33538414	C	A	4.09194	1.95878e-47	0.00875482	0.155602	Y	Y	Y	Y	SLC7A10、RHPN2	DPY19L3;GPATCH1;NUDT19;RHPN2;SLC7A9;ZNF507	CTD-2538C1.3;GPATCH1;LRP3;PDCD5;RHPN2	GPATCH1
rs11130129	chr3	47489885	G	C	5.6034	6.24924e-52	0.00880044	0.453729	#N/A	N	N	Y	LRRC2、NBEAL2、FBXW12、PLXNB1、TDGF1	PTPN23;ZNF589	CDC25A;NBEAL2;PTPN23;SETD2	#N/A
rs76105014	chr6	15245144	C	T	5.45467	5.06968e-34	0.00881972	0.265495	Y	N	Y	#N/A	#N/A	RP11-560J1.2	RP11-560J1.2	#N/A
rs2842826	chr6	113673643	T	C	6.42672	9.71406e-49	0.00887938	0.918965	Y	Y	Y	Y	RP1-159M24.1、RP1-249H1.4、HDAC2、RP3-399L15.3	#N/A	#N/A	#N/A
rs13294710	chr9	132597721	T	G	2.22361	2.12701e-27	0.00893695	0.0417409	Y	N	Y	Y	CCBL1	C9orf78;FUBP3;TOR1A	C9orf78;PRRX2;RP11-167N5.5;TOR1A;TOR1B	TOR1B
rs6703793	chr1	28696392	C	G	1.60154	7.02378e-35	0.00902945	0.0274013	Y	Y	Y	Y	SNHG12、RP1-212P9.3、RP1-159A19.4、OPRD1、PHACTR4、RCC1、EPB41	ATPIF1;PHACTR4;RP11-288L9.4;RP5-1092A3.4;RP5-1092A3.5;SNHG12;SNHG3;TRNAU1AP	PHACTR4;RP5-1092A3.4;RP5-1092A3.5;SNHG12;SRSF4	#N/A
rs10956415	chr8	129179621	C	A	5.47444	4.88822e-36	0.00904417	0.359607	Y	N	N	#N/A	#N/A	#N/A	#N/A	#N/A
rs10150950	chr14	75038841	A	G	5.6611	1.49966e-33	0.00904466	0.303926	Y	N	Y	Y	BATF	DLST;PNMA1;PROX2;RP5-1021I20.6	PROX2;SYNDIG1L	#N/A
rs6757941	chr2	199572092	G	T	1.77631	2.32567e-36	0.00905395	0.0310142	#N/A	N	N	#N/A	#N/A	#N/A	AC019330.1	#N/A
rs4235028	chr4	170820780	A	G	6.87614	2.93272e-32	0.00913058	0.71122	#N/A	N	N	#N/A	#N/A	#N/A	#N/A	#N/A
rs7621911	chr3	47131595	G	A	5.36442	9.74338e-32	0.00916455	0.394854	#N/A	N	N	Y	LRRC2、NBEAL2、TDGF1	PTPN23;TDGF1	CCRL2;NBEAL2;PTPN23;SETD2	#N/A
rs6509927	chr19	55678225	T	A	4.54524	3.23028e-40	0.00920032	0.220773	Y	N	N	#N/A	#N/A	AC008746.3;LENG8;U2AF2;ZNF865	DNAAF3;TNNT1	#N/A
rs859316	chr16	4784634	G	C	5.59294	7.0134e-26	0.00923208	0.319389	#N/A	N	Y	Y	ANKS3、GLYR1、SEC14L5、CDIP1	MGRN1;NMRAL1;PAM16;RP11-462G12.1;ZNF500	CDIP1;MGRN1;ZNF500	#N/A
rs289818	chr15	63795837	A	G	4.14002	7.07654e-44	0.00924717	0.163034	Y	Y	Y	Y	CA12、USP3	#N/A	#N/A	#N/A
rs7082679	chr10	17243046	G	T	4.98373	3.35489e-28	0.00939195	0.957509	#N/A	N	Y	Y	C1QL3、TRDMT1	CUBN	TRDMT1	#N/A
rs61766299	chr1	954777	C	A	1.75458	3.5378e-34	0.00941199	0.0317587	Y	N	Y	Y	TNFRSF18、TAS1R3、RP11-206L10.2、TTLL10、TNFRSF4、VWA1、ATAD3B、SLC35E2、FAM132A	C1orf159;C1orf170;DVL1;FAM87B;MXRA8;PLEKHN1;RP11-54O7.17;RP1-283E3.8;SSU72	AGRN;C1orf159;C1orf170;HES4;NOC2L;RP11-54O7.17;TMEM88B;TTLL10	#N/A
rs72698679	chr1	156867327	T	C	5.7061	6.12578e-37	0.00944601	0.416785	Y	N	Y	Y	RAB25、MEX3A、PAQR6、NES、RP11-66D17.5、TMEM79、CCT3、C1orf61	RRNAD1	HDGF;LAMTOR2;SEMA4A	#N/A
rs2572329	chr4	48946687	T	G	4.88045	1.34978e-35	0.00950916	0.553862	Y	N	Y	Y	FRYL	OCIAD1	OCIAD1;OCIAD2	#N/A
rs11138007	chr9	81638229	C	T	6.49668	9.0708e-55	0.00953683	0.903272	Y	N	N	#N/A	#N/A	#N/A	TLE4	#N/A
rs10759537	chr9	114992079	T	C	6.08668	4.83385e-58	0.00956061	0.712478	#N/A	N	N	Y	ZNF883	RP11-4O1.2;SUSD1	C9orf147;PTBP3;RP11-4O1.2;SUSD1	#N/A
rs2298058	chr13	95248566	C	T	6.31585	5.50577e-34	0.00956865	0.509736	Y	Y	Y	Y	BRD7P5、TGDS、ABCC4	GPR180	DCT;GPR180	#N/A
rs7492678	chr14	54600661	T	G	7.20292	1.78435e-47	0.00966447	1.62733	Y	Y	Y	#N/A	#N/A	CGRRF1;CNIH1;LGALS3	CDKN3;WDHD1	#N/A
rs9924159	chr16	85365537	G	A	6.18258	2.52148e-49	0.00969752	0.757394	Y	N	N	Y	RP11-118F19.1、CTD-2542L18.1、GSE1	RP11-517C16.2;RP11-805I24.3	TLDC1	#N/A
rs34616741	chr10	72433025	G	A	4.52089	1.24372e-57	0.00983103	0.231013	Y	N	Y	Y	PPA1、PALD1、PCBD1、H2AFY2	#N/A	#N/A	#N/A
rs7235	chr22	20307256	G	A	6.464	1.01582e-56	0.00990687	0.883479	Y	N	Y	Y	COMT、DGCR8、ZNF74、HIRA、GNB1L、FAM230A、USP41	CLDN5;DGCR6L;SEPT5;XXbac-B135H6.15;XXbac-B444P24.13	C22orf39;DGCR6L;MED15;SEPT5;XXbac-B444P24.14	#N/A
rs4781299	chr16	12707613	C	T	5.75872	1.92194e-51	0.00993115	0.604929	Y	Y	Y	Y	GSPT1、CTD-3037G24.3、CPPED1、SHISA9、SNX29、U91319.1	RP11-166B2.8	SNX29	#N/A
rs3827723	chr1	6259130	A	G	6.60248	1.05303e-52	0.0100078	0.973126	#N/A	Y	Y	Y	NPHP4、KCNAB2	CHD5;ICMT;RNF207;RP1-120G22.11	DNAJC11;ESPN;RNF207;ZBTB48	#N/A
rs474814	chr1	31091447	T	C	2.57196	1.86069e-41	0.0100495	0.0597558	#N/A	N	N	Y	NKAIN1	#N/A	SDC3	#N/A
rs916134	chr12	54069803	A	G	4.27384	2.75656e-25	0.0101752	0.104066	Y	Y	Y	Y	RP11-1136G11.6、HOXC13、HOXC10、RP11-834C11.11、EIF4B、SOAT2、ITGB7、ATP5G2、HOXC-AS5、HOXC4、RP11-834C11.5、CBX5、RP11-834C11.4	ATP5G2;EIF4B;NPFF;PRR13;RP11-834C11.10;RP11-834C11.5;RP11-983P16.4	ATP5G2;KRT18;PCBP2;PRR13;RP11-793H13.11;RP11-834C11.3;SP1;SPRYD3	ATP5G2
rs62525035	chr8	130827206	C	T	6.75946	1.7474e-38	0.0102418	0.748855	#N/A	N	N	#N/A	#N/A	#N/A	#N/A	#N/A
rs170142	chr21	37802090	C	G	4.98121	5.22298e-53	0.010677	0.449206	Y	N	Y	Y	HLCS、TTC3	#N/A	MORC3;SETD4	#N/A
rs2927462	chr19	45245884	A	G	6.47296	1.04518e-47	0.010693	0.959657	Y	N	Y	Y	ZNF285B、IGSF23	#N/A	CLPTM1;CTB-171A8.1;IGSF23;RP11-15A1.2	#N/A
rs34616325	chr12	129307699	C	T	6.92303	7.92954e-50	0.010759	1.30969	Y	N	Y	#N/A	#N/A	SLC15A4	#N/A	#N/A
rs4841876	chr9	138355410	C	A	6.46581	5.59075e-34	0.0108014	0.676597	Y	N	N	Y	CARD9、KCNT1	C9orf116;RP11-432J22.2	NACC2	#N/A
rs4150530	chr11	18343694	G	T	5.80582	3.21805e-51	0.0108156	0.660729	Y	N	Y	Y	RP1-239B22.5、RP11-504G3.4、NCR3LG1、TPH1、ST13P5、USH1C	GTF2H1;MRGPRX2;RP11-1081L13.4;TPH1;USH1C	GTF2H1	#N/A
rs7965652	chr12	51104310	G	A	5.05932	3.20806e-48	0.010851	0.5768	#N/A	N	N	Y	METTL7A、BCDIN3D-AS1、BCDIN3D	ATF1;CERS5;RP4-605O3.4	ATF1;CERS5;COX14;CSRNP2;DIP2B;LIMA1	#N/A
rs7258311	chr19	48151802	T	C	3.40578	1.17138e-16	0.0109247	0.0888875	Y	N	Y	Y	FAM83E	CTB-174O21.2;CTD-2571L23.6;SEPW1	SPHK2	#N/A
rs2965174	chr19	45245015	G	A	5.84877	1.07647e-49	0.0109836	0.663269	#N/A	N	Y	Y	ZNF285B、IGSF23	CKM;CLPTM1;CTB-171A8.1;ZNF224	CTB-171A8.1;IGSF23;OPA3;RP11-15A1.2	#N/A
rs7964045	chr12	79941095	C	A	5.45429	8.53503e-36	0.011052	0.485629	Y	N	Y	Y	SYT1、OTOGL	#N/A	#N/A	#N/A
rs1061259	chr10	65225244	G	C	5.22489	9.42278e-50	0.0111473	0.443797	Y	N	Y	Y	RP11-170M17.1、JMJD1C	NRBF2	#N/A	#N/A
rs56352228	chr11	94346099	A	G	5.73175	6.16656e-54	0.0112361	0.630488	Y	N	N	#N/A	#N/A	FUT4;MED17	GPR83;KDM4D;MRE11A;PIWIL4;RP11-680H20.2	#N/A
rs74771595	chr21	46783749	C	A	5.93009	1.2553e-43	0.0112482	1.64488	Y	N	Y	#N/A	#N/A	COL18A1;FAM207A;LINC00163;MCM3AP;SLC19A1;SUMO3;YBEY	FAM207A	#N/A
rs4801462	chr19	57832257	T	C	6.71107	1.43421e-48	0.0112552	1.35184	Y	N	Y	#N/A	#N/A	AC005498.4;ZSCAN5A	CTC-444N24.6;VN1R1;ZNF211;ZNF471;ZNF543;ZNF749;ZNF772	#N/A
rs10902220	chr11	776496	C	T	4.39648	4.46404e-47	0.0114868	0.237078	Y	N	Y	Y	RASSF7、SLC25A22、CDHR5、DRD4	AP006621.5;AP006621.6;B4GALNT4;CD151;DRD4;IRF7;MIR210HG;PNPLA2;RPLP2;TMEM80	AP006621.5;AP006621.6;B4GALNT4;BRSK2;CD151;EFCAB4A;PDDC1;PIDD;RP11-326C3.7;RPLP2;SCT;TMEM80	#N/A
rs11022127	chr11	12066020	T	A	4.89687	7.98313e-46	0.0114916	0.339003	Y	N	Y	#N/A	#N/A	RP13-631K18.5	#N/A	#N/A
rs2246057	chr6	88193852	C	G	5.60328	2.77263e-55	0.0115018	0.56605	Y	N	N	Y	GJB7	C6orf163;C6orf165;RP11-393I2.4;SLC35A1	C6orf163;CNR1;SLC35A1;SMIM8	#N/A
rs11904328	chr2	227200068	T	C	4.57421	5.16185e-45	0.0117407	0.401754	#N/A	N	N	#N/A	#N/A	MFF	MFF	#N/A
rs1472587	chr15	72041281	T	C	4.3666	2.92987e-41	0.0117688	0.327351	#N/A	N	Y	#N/A	#N/A	#N/A	HEXA-AS1;LARP6	#N/A
rs240366	chr6	75915356	C	T	6.22735	1.46792e-31	0.0118066	0.615486	Y	N	N	Y	FILIP1	FILIP1;SENP6	#N/A	#N/A
rs6810643	chr4	187687030	G	A	5.46742	1.15283e-34	0.0118296	0.486093	Y	Y	Y	#N/A	#N/A	#N/A	RP11-217E13.1;RP11-696F12.1	#N/A
rs2069418	chr9	22009698	G	C	5.01683	1.89351e-48	0.0118867	0.445052	#N/A	N	Y	Y	PTPLAD2、RP11-399D6.2	RP11-70L8.4	MTAP	#N/A
rs2979216	chr8	8188905	T	C	5.47253	5.10602e-43	0.0119108	0.71667	Y	Y	Y	Y	MFHAS1、ERI1	#N/A	#N/A	#N/A
rs6498499	chr16	14165611	G	A	4.26368	6.58408e-38	0.0119353	0.230031	Y	N	Y	Y	SHISA9、U91319.1	#N/A	CTA-276F8.2;RP11-65J21.3	#N/A
rs13081337	chr3	40972152	G	A	5.94286	4.84966e-52	0.0120827	0.794869	#N/A	Y	N	Y	MYRIP	#N/A	ZNF621	#N/A
rs601663	chr12	112123284	A	G	6.50367	3.11023e-29	0.0121779	0.738205	Y	N	Y	Y	ADAM1A、ALDH2、CUX2、MAPKAPK5、HECTD4	NAA25;TMEM116	TMEM116	#N/A
rs847208	chr16	86254051	C	A	2.44011	2.94435e-44	0.0122467	0.0664605	Y	N	N	Y	RP11-118F19.1、CTD-2542L18.1、GSE1	FOXF1;LINC01081;RP11-514D23.1;RP11-568J23.5	FOXF1;LINC01081;LINC01082	#N/A
rs2270910	chr5	54456734	C	G	6.89421	2.95685e-55	0.0122731	1.55589	Y	N	N	Y	LINC01033、ANKRD55	#N/A	CCNO;ESM1	#N/A
rs13169384	chr5	169578628	G	A	6.01492	1.88871e-38	0.0122789	2.05978	#N/A	N	N	#N/A	#N/A	C5orf58;CTD-2270F17.1	CTD-2270F17.1	#N/A
rs2235217	chr12	120884328	C	T	3.92656	1.01053e-38	0.0123208	0.948109	Y	N	Y	Y	HNF1A-AS1、RP11-728G15.1、HNF1A、CAMKK2、ANAPC5、GCN1L1	COQ5;DYNLL1-AS1	ANAPC5;C12orf43;CABP1;COQ5;DYNLL1-AS1;GATC;MSI1;POP5;RNF10	COQ5
rs504850	chr19	56165475	C	T	5.4282	1.07003e-35	0.0123433	0.364234	Y	N	Y	#N/A	#N/A	EPN1;HSPBP1;NLRP2;NLRP9;TMEM86B;TNNI3;ZNF628;ZNF784	NLRP9;ZNF784	#N/A
rs57377263	chr17	66231623	A	G	4.47068	2.98511e-53	0.0124333	0.275619	#N/A	N	N	#N/A	#N/A	#N/A	#N/A	#N/A
rs12513086	chr4	88817976	T	G	5.75408	7.70266e-45	0.012505	0.720762	#N/A	N	N	Y	RP11-529H2.2、SPARCL1、RP11-742B18.1	RP11-10L7.1	#N/A	#N/A
rs28571712	chr4	120375980	G	A	5.02112	1.30415e-25	0.0125393	0.315292	Y	N	N	Y	CICP16	C4orf3;PDE5A;RP11-33B1.3;SEC24D	FABP2;PDE5A;RP11-33B1.3	FABP2
rs12466668	chr2	18496613	A	G	4.19148	2.18199e-42	0.0125575	1.60361	#N/A	N	N	Y	RAD51AP2、VSNL1	#N/A	#N/A	#N/A
rs2450113	chr8	117621213	T	C	6.47724	7.47158e-35	0.0126015	0.748301	#N/A	N	N	Y	MED30	#N/A	#N/A	#N/A
rs2071003	chr6	3000332	C	T	5.47145	3.86144e-51	0.0126371	0.689502	Y	N	Y	Y	SERPINB1、GMDS-AS1、GMDS	LINC01011;NQO2;RP11-420G6.4	NQO2;RP11-420G6.4;RP1-40E16.12;SERPINB6	#N/A
rs11621397	chr14	54551504	T	A	4.81803	1.92567e-37	0.0126596	2.4561	#N/A	Y	N	#N/A	#N/A	#N/A	CDKN3;WDHD1	#N/A
rs574880	chr4	99206009	C	G	6.08813	4.73686e-36	0.0127205	0.587914	Y	N	N	#N/A	#N/A	ADH4	EIF4E	#N/A
rs3125814	chr1	11723885	G	A	5.77734	1.3412e-28	0.0127743	2.32871	#N/A	N	N	Y	CASZ1	FBXO2	FBXO2;FBXO44;FBXO6	#N/A
rs6574214	chr14	75697062	A	G	5.56598	9.52173e-34	0.0127778	0.509822	Y	Y	Y	Y	BATF	ABCD4;EIF2B2	RP11-270M14.5;RP11-950C14.7	#N/A
rs4959411	chr6	6811806	T	G	7.20462	1.48186e-54	0.0128246	2.07007	Y	N	Y	Y	RIOK1、DSP、SNRNP48、SSR1	#N/A	SSR1	#N/A
rs8055642	chr16	53537581	A	G	5.7497	6.2978e-53	0.0129002	0.751614	#N/A	N	Y	Y	RP11-297L17.6、CASC16、TOX3、CHD9、FTO	AKTIP;RBL2;TOX3	AKTIP;RBL2	#N/A
rs111321700	chr15	66998881	T	C	6.32081	4.40118e-31	0.0129112	0.944351	Y	N	Y	Y	SMAD6、MAP2K1、LCTL、RP11-321F6.1、SMAD3、IQCH	RP11-502I4.3	IQCH;RAB11A	#N/A
rs8014874	chr14	23938578	C	T	5.33944	4.33763e-48	0.0130071	0.533764	#N/A	N	Y	Y	PRMT5、RP11-468E2.6	DAD1;LRP10;MMP14	AL136419.6;EMC9;IRF9;KHNYN;MRPL52	#N/A
rs715316	chr3	151678109	A	C	5.999	8.30983e-49	0.013018	0.910809	#N/A	N	N	#N/A	#N/A	#N/A	#N/A	#N/A
rs35635063	chr15	91110671	C	T	5.6491	2.54052e-48	0.0130424	0.6634	#N/A	N	N	Y	NGRN	AC068831.6;CIB1;MESP1;TICRR	PRC1;VPS33B;ZNF774	#N/A
rs7729031	chr5	171601473	C	T	5.09648	2.75627e-49	0.0130456	0.544616	Y	N	Y	Y	CTC-308K20.3	STK10	#N/A	#N/A
rs17551563	chr7	44646185	G	A	4.77882	5.81785e-43	0.0130629	0.423529	Y	N	Y	Y	ELK1P1、SNHG15、NPC1L1	MRPS24;SPDYE1	ADCY1;MYO1G;NUDCD3;RP4-647J21.1;URGCP	#N/A
rs11096931	chr4	38190398	C	T	3.7336	6.98143e-28	0.0130935	0.120655	Y	N	Y	Y	RP11-177C12.1、RP11-617D20.1、KLF3	KLF3	#N/A	#N/A
rs2834883	chr21	36666460	C	T	6.87413	1.26529e-50	0.0131047	1.56818	Y	Y	Y	Y	AP000330.8	AP000688.14	#N/A	#N/A
rs7006423	chr8	130822132	C	A	6.03627	8.31391e-46	0.0131193	0.911224	#N/A	N	N	#N/A	#N/A	#N/A	#N/A	#N/A
rs1632875	chr6	29920965	G	C	6.83271	1.10782e-40	0.0132502	1.03505	Y	N	N	Y	HLA-A、ABCF1	GTF2H4;HCG20;HLA-E;HLA-F;HLA-G;RNF39;TRIM31;XXbac-BPG252P9.10;ZFP57;ZNRD1	FLOT1;HLA-E;HLA-F;HLA-G;PPP1R18;RNF39;VARS2;ZFP57;ZNF311	#N/A
rs6938410	chr6	38158173	C	G	4.52062	1.22686e-46	0.0133445	0.309132	#N/A	N	N	Y	CCDC167	SAYSD1;TBC1D22B	#N/A	#N/A
rs2296381	chr1	111746355	C	T	5.325	2.46333e-50	0.0134371	0.597196	Y	N	Y	Y	RP11-552M11.4、OVGP1	KCNA3	DRAM2	#N/A
rs6719404	chr2	85153461	T	A	4.53137	2.00206e-49	0.013501	0.383018	Y	Y	Y	#N/A	#N/A	AC105053.4	DNAH6;USP39	#N/A
rs9325443	chr10	91461072	A	C	5.78141	2.08648e-50	0.0135022	0.745408	Y	N	Y	Y	LIPK、IFIT5、LIPA、PANK1、KIF20B、RP11-15K3.1	ACTA2;KIF20B;LINC00865	ACTA2;IFIT5;KIF20B;LINC00865;PANK1	KIF20B
rs7937289	chr11	10471931	G	A	2.31261	1.6319e-26	0.0135213	0.0595288	Y	N	Y	#N/A	#N/A	#N/A	SBF2-AS1	#N/A
rs9616380	chr22	50312225	T	C	2.72971	6.04071e-31	0.0136314	0.09042	Y	N	Y	Y	MLC1、C22orf34	BRD1;CRELD2;RP3-522J7.6	CRELD2;DENND6B;LMF2;PPP6R2;RP3-522J7.6;XX-C283C717.1;ZBED4	#N/A
rs11589759	chr1	95268009	C	T	6.0147	9.82689e-53	0.0137657	0.919445	Y	N	N	Y	CNN3、ALG14、LINC01057、SLC44A3、RP4-639F20.1	SLC44A3	#N/A	SLC44A3
rs1548962	chr10	101289735	G	C	5.00134	5.39472e-45	0.0138374	0.478353	#N/A	N	N	Y	CUTC、SEC31B、ENTPD7、ABCC2	NKX2-3;RP11-129J12.1;RP11-129J12.2	RP11-129J12.1;RP11-129J12.2;SEC31B	NKX2-3
rs783624	chr1	42366343	G	A	4.23204	3.00426e-27	0.013842	0.186856	Y	N	N	Y	CLDN19、ERMAP、RP11-342M1.3、SCMH1	HIVEP3	CCDC23	#N/A
rs39714	chr19	54693682	G	C	4.78549	6.78649e-49	0.0138814	0.600467	Y	Y	Y	#N/A	#N/A	MYADM;TSEN34	CTC-550B14.7;LAIR1;LENG8;LILRA1;LILRA5;LILRA6;LILRB1;LILRB2;LILRB3;LILRB4;LILRB5;MBOAT7;OSCAR;TSEN34;ZNF525	#N/A
rs2241444	chr7	155436997	C	T	5.82935	4.54884e-50	0.0139306	1.00721	Y	Y	Y	Y	AC021218.2	LINC01006	#N/A	#N/A
rs2383207	chr9	22115959	A	G	-1.74926	9.79719e-33	0.0140646	0.00451089	#N/A	N	N	Y	RP11-399D6.2	CDKN2B	DMRTA1	#N/A
rs936451	chr17	48610098	A	G	6.17753	9.26728e-51	0.0140905	1.01984	Y	N	Y	Y	TOB1、SGCA、HILS1、RP11-700H6.1	CACNA1G-AS1;EPN3;RP11-94C24.8;SAMD14;SPATA20;TMEM92;XYLT2	CHAD;EPN3;PDK2;RP11-304F15.3;RP11-304F15.6;RP11-94C24.8;SPATA20	#N/A
rs2874112	chr4	169506877	C	T	5.10544	4.71373e-46	0.0141336	0.490133	#N/A	N	N	#N/A	#N/A	#N/A	#N/A	#N/A
rs626283	chr19	54677001	G	C	2.91364	4.78065e-23	0.0141495	0.04752	Y	Y	Y	#N/A	#N/A	CTD-2587H19.2;MBOAT7;NDUFA3;NLRP2;PRPF31;TMC4	MBOAT7;RPS9;TFPT;TMC4;ZNF761	#N/A
rs74761295	chr10	72354023	A	T	5.97517	3.24171e-56	0.0141754	1.26712	#N/A	N	Y	Y	PPA1、PALD1、PCBD1、H2AFY2	PCBD1	#N/A	#N/A
rs1875926	chr16	10673844	T	A	6.04203	1.26869e-53	0.0142772	0.989854	Y	Y	Y	#N/A	#N/A	ATF7IP2;DEXI;RP11-27M24.2	RP11-27M24.2	#N/A
rs1127818	chr1	26146514	G	C	3.74872	1.4871e-38	0.0143613	0.203545	Y	N	Y	Y	RP11-70P17.1、CEP85、AIM1L、RP4-799D16.1	EXTL1;FAM110D;MTFR1L;PAFAH2;PAQR7;RHCE;RP3-476K8.3;TMEM57;UBXN11	MTFR1L;RP1-317E23.3;RUNX3	#N/A
rs544532	chr10	29448767	T	C	5.99581	1.57265e-53	0.0143746	1.01864	Y	N	Y	Y	RP11-351M16.3、KIAA1462、SVIL	#N/A	WAC-AS1	#N/A
rs13298549	chr9	132524895	C	G	-2.02015	5.84154e-46	0.0143839	0.00354609	Y	N	N	Y	CCBL1	GPR107;PTGES;RP11-483H20.4	ASB6;PTGES;TBC1D13	#N/A
rs73072675	chr20	4065881	T	C	6.3997	7.25456e-50	0.0145174	1.26425	Y	N	Y	Y	CENPB、RP4-779E11.3、ITPA、HSPA12B、C20orf27、SMOX、LZTS3	#N/A	ITPA	#N/A
rs10947564	chr6	35655974	T	C	5.48595	8.2624e-30	0.0146253	0.459164	Y	N	Y	Y	RP3-340B19.2、ANKS1A、FKBP5	BRPF3	ARMC12;RP3-510O8.4	#N/A
rs6915555	chr6	26595267	G	T	1.79004	2.59717e-38	0.0146359	0.0506146	Y	N	N	Y	HIST1H4C、HIST1H1E、HIST1H1D、ABT1、BTN3A2、BTN3A3、LRRC16A、GUSBP2	BTN3A2;HCG11;HMGN4;LINC00240;ZNF322	BTN3A2;HMGN4;ZNF322	#N/A
rs4810506	chr20	45035232	G	C	5.45635	3.11882e-39	0.0146599	0.550666	Y	N	Y	Y	RPS2P7	SLC13A3	RP1-28H20.3;TP53RK;TP53TG5	#N/A
rs8056000	chr16	3494322	G	T	5.17504	4.83372e-48	0.0147709	0.568195	Y	N	N	Y	PDPK2、TRAP1	CLUAP1;CORO7;ERVK13-1;HCFC1R1;RP11-295D4.1;TRAP1;ZNF75A	CLUAP1;KREMEN2;LA16c-390H2.4;NLRC3;RP11-20I23.6;RP11-473M20.11;RP11-95P2.3;SRL;TIGD7;TRAP1;ZNF597	#N/A
rs309579	chr5	82873262	G	T	6.39107	8.43259e-55	0.0147818	1.22475	#N/A	N	N	#N/A	#N/A	CTD-2227C6.2	#N/A	#N/A
rs7515622	chr1	246303561	C	T	6.41516	6.78692e-51	0.0148934	1.47675	#N/A	N	Y	Y	ZNF124	#N/A	RP11-439E19.3	#N/A
rs10520157	chr4	170533736	G	T	4.48055	3.29557e-34	0.0150434	0.366646	#N/A	N	Y	#N/A	#N/A	NEK1	NEK1	C4orf27
rs7596642	chr2	242089450	G	A	4.27989	1.38703e-42	0.0150491	0.291827	Y	N	Y	Y	NEU4、AGXT、ING5、GPR35	BOK-AS1;MTERFD2;PPP1R7;SEPT2	AC093642.4;PASK;SEPT2	#N/A
rs1880296	chr7	1216212	G	T	4.92694	1.78618e-33	0.0153759	0.410161	#N/A	N	Y	Y	CYP2W1、ADAP1	AC091729.9;AC102953.4;C7orf50;COX19;HEATR2;ZFAND2A	AC091729.9;AC147651.3;C7orf50;ZFAND2A	ZFAND2A
rs7025238	chr9	139760431	G	A	2.40099	6.58547e-25	0.0153769	0.0616192	Y	N	Y	Y	CARD9	AL807752.1;C8G;C9orf142;EDF1;KIAA1984-AS1;NPDC1;RP11-216L13.19	C8G;C9orf142;LCN12;LRRC26;MAN1B1	#N/A
rs9812878	chr3	47182787	T	C	4.8064	6.74314e-48	0.0154121	0.460202	Y	N	N	Y	LRRC2、NBEAL2、TDGF1	PTPN23;TDGF1	NBEAL2;PTPN23;SETD2	#N/A
rs1088672	chr14	62004299	G	T	5.05425	2.01365e-53	0.0154163	0.527918	Y	N	Y	Y	SIX1	#N/A	#N/A	#N/A
rs11265589	chr1	161284297	T	C	7.02258	1.82839e-33	0.0154202	1.81719	Y	N	Y	Y	RP11-312J18.5	C1orf192;CD48;COPA;NIT1	ITLN1;NOS1AP;RP11-404F10.2	#N/A
rs12984288	chr19	48758959	T	C	6.52224	1.22946e-47	0.0155099	1.4459	Y	N	Y	Y	FAM83E	CTC-241F20.3;NTN5;SPHK2	CTC-241F20.3;NAPA-AS1;NTN5;PLEKHA4	CARD8
rs61792059	chr4	22476904	T	C	4.77282	1.1355e-33	0.0155583	2.27444	#N/A	N	Y	Y	KCNIP4	GPR125	#N/A	#N/A
rs1887532	chr10	32636337	T	G	5.8341	3.47478e-38	0.0155635	0.767768	Y	N	Y	#N/A	#N/A	RP11-472N13.3	RP11-166N17.1	#N/A
rs2687940	chr13	50760329	A	G	4.76777	2.54917e-30	0.0155701	0.408617	Y	N	Y	Y	CAB39L、DLEU1、DLEU7	#N/A	#N/A	#N/A
rs28361887	chr7	100860401	C	T	6.49529	1.65069e-49	0.0156217	1.46908	Y	N	Y	#N/A	#N/A	SERPINE1;TFR2;UFSP1	C7orf61;MOSPD3;RP11-132A1.4;SAP25;VGF	#N/A
rs2285883	chr14	69043970	G	A	3.19117	2.0178e-36	0.0156364	0.142815	#N/A	N	Y	Y	GALNT16	#N/A	RP11-363J20.2	#N/A
rs4695350	chr4	48175191	A	G	6.13484	1.96426e-32	0.0156661	0.902564	Y	N	N	Y	RP11-121C2.2、NFXL1、CORIN、FRYL	CNGA1	RP11-121C2.2	#N/A
rs731457	chr20	37419296	A	G	5.59049	2.58707e-27	0.0156941	0.571152	Y	Y	Y	Y	ARHGAP40、PPP1R16B	LBP	PPP1R16B	#N/A
rs6140404	chr20	7724311	G	T	5.94307	9.52968e-30	0.0158054	0.702482	#N/A	N	N	Y	PLCB1	#N/A	#N/A	#N/A
rs6414435	chr3	47121140	A	G	6.32026	3.15065e-50	0.0158173	1.63976	#N/A	N	N	Y	LRRC2、NBEAL2、TDGF1	PTPN23;TDGF1	CCRL2;NBEAL2;PTPN23;SETD2	#N/A
rs3770924	chr2	36631779	A	G	4.88228	2.94184e-37	0.0159049	3.314	Y	N	N	#N/A	#N/A	#N/A	#N/A	#N/A
rs62193643	chr2	231659168	T	C	6.51901	1.73388e-47	0.0160061	1.97567	Y	N	Y	Y	C2orf72、AC017104.2、PTMA	#N/A	AC010149.4	#N/A
rs12424780	chr12	1003199	C	T	4.70411	1.61313e-38	0.0161038	0.471784	#N/A	N	N	Y	NINJ2、WNK1、CACNA2D4、RAD52	NINJ2;RAD52	RAD52;RP11-283I3.1;RP11-283I3.6	RAD52
rs73145937	chr20	52258877	C	T	5.90688	1.68812e-51	0.0161817	1.00054	Y	N	Y	Y	DOK5	#N/A	#N/A	#N/A
rs2436865	chr8	103818770	G	T	5.85188	1.13992e-35	0.0161833	0.671696	Y	N	Y	#N/A	#N/A	AZIN1;KB-1507C5.2;KB-1732A1.1	KB-1507C5.3;KB-1732A1.1	#N/A
rs6975108	chr7	76008973	C	T	5.31738	2.83837e-44	0.0162509	1.04114	Y	N	Y	Y	AC005077.14、CCL26、AC005077.12	POMZP3;UPK3B	POMZP3;SRCRB4D;UPK3B;ZP3	POMZP3、UPK3B
rs2607940	chr12	680289	A	T	5.59265	1.00617e-50	0.0163973	0.815793	Y	Y	Y	Y	NINJ2、WNK1、RAD52	NINJ2;RP11-218M22.1;WNK1	NINJ2;RP11-218M22.1;RP11-598F7.3;SLC6A12	#N/A
rs3816311	chr13	44453783	G	A	6.36573	3.33822e-51	0.016482	1.34669	Y	N	Y	#N/A	#N/A	CCDC122;LACC1	CCDC122	#N/A
rs10936600	chr3	169514585	A	T	5.35312	1.64564e-31	0.0166977	0.486914	#N/A	N	N	Y	TERC	LRRC34;RP11-362K14.5;RP11-641D5.2;SEC62-AS1	GPR160;LRRIQ4;RP11-362K14.5	#N/A
rs4925385	chr20	60920624	A	G	5.43579	9.77273e-24	0.0167218	1.54099	#N/A	N	N	Y	RP11-305P22.9、NKAIN4、ARFGAP1、CDH4	CABLES2;RP11-157P1.4	CABLES2;COL9A3;OGFR;PSMA7;RPS21;WI2-87327B8.1	#N/A
rs9291576	chr4	11626544	C	G	4.73782	5.03407e-45	0.0167458	0.446924	#N/A	N	N	#N/A	#N/A	#N/A	#N/A	#N/A
rs8042254	chr15	83478169	G	A	4.53951	1.10974e-48	0.0169559	0.39584	Y	N	Y	Y	HOMER2	AP3B2;RP11-382A20.6;RP11-90B9.2	AP3B2;C15orf40;WHAMM	WHAMM
rs12659765	chr5	109024999	T	C	1.68199	4.99119e-27	0.0169947	0.0545308	Y	N	Y	#N/A	#N/A	CTC-332L22.1;CTD-2587M2.1	CTC-332L22.1;CTD-2587M2.1;MAN2A1	#N/A
rs17217404	chr13	37466215	C	T	5.92552	1.99019e-42	0.0170125	2.74322	#N/A	N	N	#N/A	#N/A	#N/A	SMAD9;SMAD9-AS1	#N/A
rs2823026	chr21	16424469	C	T	6.46679	1.30986e-35	0.0170517	1.00186	Y	Y	N	Y	NRIP1	#N/A	#N/A	#N/A
rs9467787	chr6	26556769	G	T	7.13109	7.7156e-30	0.0171409	1.6107	#N/A	N	N	Y	HIST1H4C、HIST1H1E、HIST1H1D、ABT1、BTN3A2、BTN3A3、LRRC16A、GUSBP2	BTN3A1;HCG11;HMGN4;ZNF322	ABT1;BTN3A2;HMGN4;LINC00240;RP11-239L20.6;RP11-457M11.5;ZNF322	#N/A
rs12030741	chr1	249120923	G	C	4.26481	1.28869e-40	0.0173038	0.372348	Y	N	Y	Y	ZNF692	SH3BP5L	SH3BP5L	#N/A
rs715679	chr8	131739600	G	A	5.87536	1.36397e-32	0.0174108	0.706098	Y	N	N	#N/A	#N/A	#N/A	#N/A	#N/A
rs11078780	chr17	1934199	T	G	5.22727	5.79223e-32	0.0174419	0.434392	#N/A	N	Y	Y	SERPINF1	DPH1;MIR22HG;RP11-818O24.3;RTN4RL1;SRR	DPH1;HIC1;PRPF8;SRR;TUSC5	#N/A
rs6437393	chr3	194354509	G	T	6.07969	1.67613e-31	0.0175924	0.806039	Y	N	Y	Y	RP11-699L21.1	AC046143.3;RP11-534C12.1;TMEM44	LRRC15;LSG1;TMEM44	#N/A
rs10421558	chr19	1812521	A	G	1.77654	3.56455e-23	0.0176655	0.0605228	Y	N	Y	Y	AC005256.1、ARID3A、ADAMTSL5、UQCR11、TCF3、LSM7、KISS1R、AC027307.3、DOT1L	ABHD17A;ATP8B3;CTB-31O20.8;KLF16;TCF3	ATP8B3;CFD;CSNK1G2-AS1;HMHA1;MUM1	#N/A
rs2027794	chr22	19073763	A	G	5.35109	3.02436e-52	0.0177207	0.747848	Y	N	N	Y	USP18、COMT、DGCR8、MICAL3、TUBA8、DGCR5、HIRA、GNB1L	AC004471.10;C22orf39;COMT;DGCR11;MRPL40	AC000068.5;C22orf39;DGCR11;SEPT5	DGCR11
rs12708889	chr16	68808283	C	T	5.0017	3.39939e-46	0.0177434	0.730623	#N/A	N	Y	Y	CTC-479C5.12、ESRP2、TSNAXIP1、CENPT、EDC4、PSKH1、SLC7A6、SLC7A6OS、PRMT7、HAS3、CHTF8、COG8、RP11-343C2.9、TERF2、CTD-2033A16.3、NOB1、RANBP10、NUTF2、DUS2、PLA2G15、CDH1、TANGO6、SNTB2、RP11-343C2.11、WWP2、NFATC3、CIRH1A	CDH1;NFATC3;RP11-615I2.1;WWP2	COG8;EDC4;PSMB10;ZFP90	#N/A
rs12907183	chr15	67341477	G	A	5.75984	1.52532e-23	0.0177452	0.832233	Y	Y	Y	Y	SMAD6、MAP2K1、LCTL、RP11-321F6.1、SMAD3、IQCH	#N/A	CTD-3185P2.1;RP11-798K3.2	#N/A
rs13176353	chr5	1801426	G	C	3.08119	3.88541e-12	0.0177647	0.110181	Y	N	Y	Y	NKD2、SLC12A7、TERT、LPCAT1、CTD-2012J19.3、RP11-43F13.1、RP11-259O2.1、SDHAP3	#N/A	CTD-3080P12.3;MRPL36;ZDHHC11	#N/A
rs73983503	chr17	21304661	C	A	6.60825	6.78649e-49	0.0177832	1.73337	Y	N	Y	#N/A	#N/A	#N/A	#N/A	#N/A
rs2277837	chr22	19419851	A	C	4.90283	3.7449e-52	0.017871	0.543593	Y	N	Y	Y	USP18、COMT、DGCR8、MICAL3、TUBA8、DGCR5、HIRA、GNB1L	SLC25A1;XXbac-B444P24.8	AC000068.10;AC000068.5;CDC45;CLDN5;DGCR2;SLC25A1;UFD1L	#N/A
rs3822217	chr4	25378719	C	T	-1.83346	2.77262e-37	0.0179313	0.00503136	Y	N	Y	Y	ANAPC4	ANAPC4;PI4K2B	ANAPC4;PI4K2B	#N/A
rs636264	chr13	42698380	G	A	3.64676	1.39139e-26	0.0179562	0.219027	#N/A	N	N	#N/A	#N/A	AKAP11;KBTBD7	AKAP11;DNAJC15	#N/A
rs7810453	chr7	46919715	A	C	5.266	2.47224e-50	0.0180439	0.847314	Y	N	N	Y	IGFBP1、TNS3、HUS1	#N/A	#N/A	#N/A
rs72646714	chr1	9599119	A	T	2.16086	8.71538e-38	0.0180897	0.0808935	Y	N	Y	Y	SPSB1、H6PD、CTNNBIP1	CTNNBIP1;TMEM201	#N/A	#N/A
rs11670204	chr19	19145390	T	A	5.64754	3.72624e-45	0.018101	0.919896	Y	N	Y	Y	COMP、PIK3R2、ARMC6、MAST3	AC005387.2;ARMC6;KIAA1683;LPAR2;NDUFA13;ZNF506	AC005253.2;CTC-559E9.4;PIK3R2	#N/A
rs8066889	chr17	79650828	T	G	3.88085	4.47402e-44	0.0183625	0.274192	Y	N	Y	Y	CTD-2561B21.11、RP11-1055B8.4、ALYREF、PCYT2、PYCR1、NOTUM、STRA13、DCXR、SIRT7、LRRC45、DUS1L、FASN、BAIAP2、ASPSCR1、SLC16A3、RPTOR	ARL16;ASPSCR1;BAIAP2-AS1;C17orf70;PDE6G;RP11-1055B8.4;RP11-498C9.15;TSPAN10	ARL16;CCDC137;GCGR;OGFOD3;OXLD1;PCYT2;RAC3;SLC25A10	ARL16
rs2285604	chr19	57874954	C	G	4.707	1.32732e-39	0.0183873	0.491462	Y	N	N	#N/A	#N/A	AC003005.2;CTC-444N24.13;TRAPPC2P1;ZNF304;ZNF460;ZNF71;ZNF749;ZNF835	A1BG-AS1;AC005498.3;C19orf18;CTC-444N24.13;CTD-2619J13.9;ZNF304;ZNF470;ZNF548;ZNF667-AS1;ZNF749;ZNF772	#N/A
rs2270820	chr5	157158372	T	C	4.76727	4.14861e-35	0.0184173	0.510495	Y	N	Y	Y	ITK	THG1L	MED7	#N/A
rs4768922	chr12	51179340	G	A	7.00743	1.05539e-49	0.0184898	2.61392	#N/A	Y	Y	Y	METTL7A、BCDIN3D-AS1、BCDIN3D	CERS5;RP3-405J10.4	GALNT6;LIMA1;RP3-405J10.4;RP4-605O3.4;SLC4A8	#N/A
rs73437382	chr12	90102945	C	G	4.4079	7.49196e-44	0.0185546	0.459249	Y	N	Y	#N/A	#N/A	POC1B;RP11-981P6.1	POC1B;RP11-1109F11.3;RP11-981P6.1	#N/A
rs13170300	chr5	149829311	G	A	1.75885	1.33821e-39	0.0185681	0.0628397	Y	N	Y	Y	CSF1R	GPX3;SLC6A7;TCOF1	#N/A	#N/A
rs7131178	chr11	93462607	A	T	5.03515	1.13258e-44	0.018655	3.7088	Y	N	N	#N/A	#N/A	C11orf54;SMCO4;TAF1D	C11orf54;KIAA1731;PIWIL4;SCARNA9;SMCO4	#N/A
rs2859438	chr22	42466980	A	T	6.34751	1.75406e-54	0.0187229	1.55617	Y	N	Y	Y	FAM109B、CYP2D7P1、L3MBTL2、CYP2D8P1、Z83851.1、RRP7B	FAM109B;NAGA;NDUFA6-AS1;SMDT1	CYP2D6;FAM109B;MEI1;NAGA;NDUFA6;NDUFA6-AS1;SMDT1	C22orf32
rs4809328	chr20	62348327	C	T	5.65895	7.9145e-50	0.0187738	0.994254	#N/A	N	N	Y	RP11-305P22.9、NKAIN4、ARFGAP1、LINC00266-1、MYT1、PCMTD2	ARFRP1;LIME1;OGFR;RP4-583P15.15;RTEL1;RTEL1-TNFRSF6B;SLC17A9	DNAJC5;LIME1;MYT1;RP4-583P15.15;TCFL5	#N/A
rs4945800	chr6	108279954	A	G	5.52758	6.29273e-47	0.0187931	0.940841	Y	N	N	Y	BEND3、NR2E1、SOBP、SCML4	SEC63	#N/A	#N/A
rs7300312	chr12	115890922	T	C	6.85505	3.03597e-29	0.018823	1.45923	Y	N	N	#N/A	#N/A	RP11-116D17.3	#N/A	#N/A
rs2074978	chr19	3434715	C	T	6.33291	1.94786e-49	0.0188274	1.63228	Y	N	Y	Y	DOHH、S1PR4、MRPL54、CREB3L3	AC005954.3;AC007292.6;ANKRD24;CACTIN;MPND;THOP1;TJP3	AC007292.6;APBA3;CHAF1A;CTD-2622I13.3;DIRAS1;GIPC3;SHD;TLE2;TLE6	#N/A
rs2279844	chr17	40819809	G	A	3.66415	1.59383e-19	0.0188888	0.164065	Y	N	Y	Y	WNK4、AOC3	CNTNAP1;CTD-3193K9.3;HSD17B1;LINC00910;NBR2;NT5C3B;RP11-400F19.6;TUBG1;TUBG2	ARL4D;DHX58;EZH1;HSD17B1;KLHL11;LINC00910;PLEKHH3;PSMC3IP;RAMP2-AS1;RP11-400F19.6;WNK4	HSD17B1
rs10516657	chr4	82698105	A	T	5.62709	2.77714e-30	0.0189262	0.644917	#N/A	N	N	Y	HNRNPDL、PRKG2、ENOPH1	BMP3	TMEM150C	#N/A
rs10827407	chr10	35010609	T	G	5.62823	2.05572e-48	0.0189493	0.932854	Y	N	N	#N/A	#N/A	RP11-324I22.2	#N/A	#N/A
rs9929106	chr16	81619963	A	G	5.15815	3.02239e-38	0.0192407	0.461953	Y	N	Y	Y	ATMIN、CMC2、RP11-303E16.3、C16orf46、RP11-303E16.8、GCSH、RP11-510J16.5、RP11-314O13.1、GAN、CMIP、MPHOSPH6、CDYL2	#N/A	CMC2	#N/A
rs174546	chr11	61569830	C	T	5.03942	1.70299e-48	0.0193849	0.701118	Y	N	N	Y	B3GAT3、PTGDR2、CD6、CD5、VWCE、DAK、MYRF、RP11-831H9.11、DAGLA	CPSF7;DDB1;FADS1;FADS2;RP11-831H9.3;TMEM216;TMEM258	CTD-2531D15.4;CYB561A3;FADS1;FADS2;METTL12;TAF6L	FADS2
rs872570	chr10	99600367	G	A	5.15427	4.20431e-43	0.0194406	0.714398	Y	Y	Y	Y	SFRP5	CRTAC1;R3HCC1L	ANKRD2;RP11-452K12.4	#N/A
rs2286470	chr16	2069693	T	C	6.2899	4.56559e-46	0.0194578	1.54903	Y	N	Y	Y	EME2、DNASE1L2、CACNA1H、MEIOB、NPW、PDPK2	ABCA3;AC005606.14;IFT140;LA16c-395F10.2;NPW;SRRM2;TBL3;TRAF7	CACNA1H;GFER;LA16c-385E7.1;MIR940;NPW;NTHL1;PKMYT1;SYNGR3;TCEB2	#N/A
rs6584281	chr10	101286480	A	G	6.14045	1.03592e-31	0.0194588	1.09807	#N/A	N	N	Y	CUTC、SEC31B、ENTPD7、ABCC2	CWF19L1;NKX2-3;RP11-129J12.1;RP11-129J12.2	CWF19L1;RP11-129J12.1;RP11-129J12.2;SEC31B	NKX2-3
rs7137845	chr12	51080940	T	C	5.89058	1.4055e-28	0.0194682	0.771398	#N/A	N	N	Y	METTL7A、BCDIN3D-AS1、BCDIN3D	ATF1;CERS5;RP4-605O3.4	ATF1;CERS5;COX14;CSRNP2;DIP2B;FMNL3;LIMA1	#N/A
rs7009780	chr8	142137634	T	C	5.68748	4.59802e-45	0.0195597	0.999453	Y	N	Y	Y	CHRAC1、PTK2、AGO2	RP11-10J21.5;RP11-809O17.1	RP11-809O17.1	#N/A
rs7558625	chr2	122391667	A	G	6.74037	6.14637e-32	0.0195899	1.40469	#N/A	N	Y	Y	AC079988.3	#N/A	#N/A	#N/A
rs170234	chr1	16533817	T	C	4.53961	1.25517e-42	0.0196112	0.484341	#N/A	N	Y	Y	CTRC、C1orf64、ESPNP	ARHGEF19;EFHD2;EPHA2;PADI2;RSG1	ARHGEF19;CELA2B;EPHA2;RSG1	C1orf89
rs7106920	chr11	12309825	C	G	5.52025	4.16876e-48	0.0196548	1.07539	Y	N	Y	#N/A	#N/A	#N/A	TEAD1	#N/A
rs6031301	chr20	42654347	T	C	5.98494	4.74316e-47	0.0197714	1.35582	#N/A	N	N	Y	RPL27AP、RP5-881L22.5、GDAP1L1、R3HDML、TOMM34、SGK2、ADA、PTPRT、HNF4A	#N/A	#N/A	#N/A
rs3827379	chr22	31063939	G	A	4.08262	7.49462e-41	0.0197959	0.373329	Y	N	Y	Y	GAL3ST1、PES1、SMTN、OSBP2	DUSP18;INPP5J;RP4-539M6.21;TCN2	AC005003.1;ASCC2;DUSP18;PES1;PLA2G3;TCN2	#N/A
rs221070	chr12	69864170	A	G	6.54509	1.45579e-50	0.0198174	1.86128	Y	N	Y	#N/A	#N/A	FRS2	FRS2;RP11-320P7.2;RP11-611E13.2	#N/A
rs9852488	chr3	186471327	C	T	4.47204	8.59958e-42	0.0198709	0.450173	Y	N	Y	#N/A	#N/A	CRYGS;DGKG;RPL39L	#N/A	#N/A
rs55894413	chr8	33423767	A	C	5.25949	7.78453e-48	0.0198714	0.766167	Y	N	Y	Y	RP11-722E23.2	FUT10;RP11-722E23.2	FUT10;RNF122;RP11-722E23.2	#N/A
rs4965706	chr15	101272817	C	G	6.25664	1.03436e-35	0.0198738	1.09141	Y	Y	Y	#N/A	#N/A	#N/A	ADAMTS17	#N/A
rs918782	chr16	74513962	T	C	6.61996	2.11933e-31	0.0199145	1.17736	Y	N	Y	Y	PSMD7、AC009120.6、RP11-252A24.2、NPIPB15、RP11-252A24.5、RFWD3、FA2H、ZFP1、BCAR1、AC009120.4、GLG1、MLKL、WDR59、ZNRF1、CFDP1、CLEC18B	AC009120.5;AC009120.6;GLG1;RFWD3;ZFHX3	FA2H;MLKL;RFWD3	#N/A
rs6504056	chr17	59652444	T	C	5.46516	5.59417e-30	0.0199559	0.592938	Y	N	Y	Y	RP11-332H18.4、C17orf82、TBX4	#N/A	RP11-332H18.5	#N/A
rs35773296	chr1	33686117	C	T	5.47887	4.46569e-35	0.0200844	0.669349	Y	N	Y	Y	MTMR9LP、LCK、MARCKSL1、RP1-117O3.2、AK2、HDAC1	A3GALT2;FAM229A;FNDC5;HDAC1;S100PBP	A3GALT2;KIAA1522;TRIM62;ZSCAN20	#N/A
rs1386830	chr3	57099775	G	T	5.58186	3.65664e-30	0.0201312	0.686307	Y	Y	Y	#N/A	#N/A	FAM208A;PDE12;RP11-157F20.3;SLMAP	#N/A	#N/A
rs9689020	chr6	1335969	T	C	4.26958	1.12266e-41	0.0202831	0.412944	Y	Y	Y	Y	FOXQ1、AL033381.1、GMDS-AS1、GMDS	#N/A	EXOC2	#N/A
rs57569585	chr21	38362050	A	G	6.49622	1.36669e-32	0.0203085	1.26354	Y	N	Y	Y	HLCS、TTC3	HLCS	AP000695.4;AP000704.5;CBR3;HLCS;HLCS-IT1	#N/A
rs1333344	chr9	111776224	G	A	6.40451	3.97395e-31	0.020434	1.31502	Y	Y	Y	Y	EPB41L4B	FAM206A;FRRS1L	EPB41L4B;FAM206A;FRRS1L;PTPN3;TMEM245	#N/A
rs11072553	chr15	75932777	C	T	4.36188	2.85023e-49	0.0204377	0.430955	#N/A	N	Y	Y	RPP25、CSK、IMP3、CTD-2323K18.1、C15orf27、ETFA	C15orf39;MAN2C1;NEIL1;RP11-817O13.8	DNM1P35;IMP3;MAN2C1;PTPN9;SNUPN	#N/A
rs3741691	chr12	72058416	G	T	-3.721	1.19813e-23	0.0204792	0.00201877	Y	N	Y	Y	CTD-2021H9.3、LGR5	#N/A	#N/A	#N/A
rs12121540	chr1	85666156	T	G	6.90222	2.32e-53	0.020526	2.70087	Y	N	N	#N/A	#N/A	ZNHIT6	C1orf52;DNASE2B	#N/A
rs383359	chr19	53141210	G	A	4.49011	1.22079e-32	0.0207706	0.476659	Y	N	Y	#N/A	#N/A	CTD-3099C6.9;FPR1;HAS1;ZNF616;ZNF677	ZNF525;ZNF613;ZNF701	#N/A
rs12125606	chr1	12546694	C	T	4.72801	4.87018e-37	0.0207939	0.551236	Y	N	N	#N/A	#N/A	FBXO44;TNFRSF8	NPPA	#N/A
rs10772552	chr12	12510097	C	T	5.12817	5.17976e-44	0.0208692	0.78034	Y	N	Y	Y	BCL2L14、LRP6	LOH12CR1	LOH12CR1	#N/A
rs17302362	chrX	71459082	A	G	4.89741	1.14202e-52	0.0209309	0.626746	Y	N	Y	Y	CITED1	NHSL2;PIN4;RGAG4	ERCC6L;PIN4;RGAG4	#N/A
rs174761	chr22	29702139	T	C	5.03226	5.45949e-54	0.0209748	0.816419	Y	N	Y	Y	C22orf31、XBP1、CTA-292E10.6、KREMEN1、EMID1	RHBDD3	GAS2L1	#N/A
rs2746443	chr6	54749032	G	A	4.98462	4.18391e-29	0.0210503	0.459467	#N/A	N	N	Y	BMP5	RP11-524H19.2	#N/A	#N/A
rs2651126	chr19	35417757	T	C	5.21483	2.01504e-47	0.0210561	0.818269	Y	N	N	Y	FXYD3、SBSN、PRODH2、ATP4A	CTC-523E23.1;CTC-523E23.11;LIN37;ZNF30	ARHGAP33;HAUS5;ZNF30;ZNF792	#N/A
rs61825839	chr1	224730419	T	C	1.86112	5.04997e-26	0.0210641	0.0767312	#N/A	Y	Y	Y	RP11-449J1.1、CNIH3、ENAH、DNAH14	CNIH4;RP11-496N12.6	CNIH3;LBR	#N/A
rs68008111	chr19	46386266	G	C	5.02524	7.20307e-49	0.0211331	0.69497	Y	N	Y	Y	FOXA3、IGFL4	FOXA3;SLC1A5;SYMPK;VASP	AC007193.10;GEMIN7;SNRPD2;TRAPPC6A	#N/A
rs28403912	chr8	143695678	A	G	4.93632	2.38619e-30	0.0212185	0.453944	Y	N	Y	Y	LINC00051、TOP1MT	RP11-909N17.2	RP11-661A12.5;RP11-909N17.3;ZC3H3	#N/A
rs11168930	chr12	49628697	T	C	5.24134	1.07383e-49	0.0212716	0.887976	Y	N	Y	Y	RP11-579D7.4、RND1、DDN、ADCY6、RP11-386G11.5、RP11-386G11.10、BCDIN3D-AS1、BCDIN3D、KMT2D、KCNH3	ASIC1;LMBR1L;TUBA1C	AQP6;ASIC1;CACNB3;CCDC65;KMT2D;RP11-386G11.5;ZNF641	#N/A
rs1570666	chr1	144932415	C	G	4.21381	2.67785e-51	0.0214346	0.454148	Y	N	N	Y	NUDT4P1、CD160、PDZK1	#N/A	#N/A	#N/A
rs1057454	chr7	127032599	A	C	5.22892	1.87817e-41	0.0214816	0.832164	Y	Y	Y	Y	FSCN3	LEP;SND1	ZNF800	#N/A
rs12788252	chr11	71498411	A	G	3.88583	1.25879e-38	0.0215527	0.304558	Y	N	Y	Y	KRTAP5-9、CTD-2313N18.8、ANAPC15、CTD-2313N18.5、RP11-849H4.2、LRTOMT、SHANK2	CTD-2313N18.5;NUMA1;RP11-849H4.4	CTD-2313N18.5;IL18BP;LAMTOR1	#N/A
rs140134	chr22	30163332	G	A	2.34318	9.90801e-44	0.0216837	0.110027	Y	Y	Y	Y	C22orf31、XBP1、GAL3ST1、PES1、CTA-292E10.6、KREMEN1、EMID1、OSBP2	MTMR3;NIPSNAP1;THOC5	MTMR3;NEFH;NIPSNAP1;RASL10A	#N/A
rs10090061	chr8	1772641	G	A	4.24768	3.64213e-32	0.0217079	0.310584	#N/A	N	Y	#N/A	#N/A	CTD-2336O2.1	ARHGEF10;CTD-2336O2.1;KBTBD11-OT1;RP11-439C15.4	#N/A
rs4963124	chr11	762791	G	C	4.62648	6.77139e-46	0.0218147	0.663127	Y	N	Y	Y	RASSF7、SLC25A22、CDHR5、DRD4	AP006621.5;AP006621.6;B4GALNT4;BRSK2;CD151;DRD4;PIDD;RP11-326C3.7;RP13-46H24.1;RPLP2;TMEM80	AP006621.5;AP006621.6;B4GALNT4;BRSK2;CD151;CHID1;EFCAB4A;EPS8L2;IFITM10;PDDC1;PIDD;POLR2L;RPLP2;TMEM80	#N/A
rs7902253	chr10	124739748	C	T	4.18565	1.36087e-43	0.0219063	0.412233	Y	N	Y	Y	PLEKHA1、TACC2	DMBT1;FAM24B;PSTK	FAM24B;IKZF5;PSTK	#N/A
rs2123763	chr11	68899761	C	T	4.10019	1.42322e-52	0.0220502	0.40028	#N/A	N	Y	Y	RP11-757G1.5、RP11-554A11.7、GAL、TPCN2、RP11-554A11.8、FGF3、RP11-626H12.2、LRP5	RP11-554A11.8;RP11-757G1.5	AP000439.3;RP11-554A11.8	#N/A
rs28444183	chr3	105120517	T	A	6.19547	7.33914e-31	0.0220537	1.14546	Y	N	N	Y	RP11-281P11.1、ALCAM、CBLB	#N/A	#N/A	#N/A
rs9423354	chr10	125249764	T	C	5.66695	1.39537e-47	0.0221399	1.15278	#N/A	N	N	#N/A	#N/A	CHST15;IKZF5	HMX2;RP11-391M7.3	#N/A
rs674081	chr1	21023145	G	A	5.0631	3.23713e-25	0.0222057	0.559392	Y	N	Y	Y	PLA2G2A、PLA2G2F	FAM43B;KIF17;UBXN10	EIF4G3;FAM43B	#N/A
rs16941835	chr16	86695720	G	C	7.03289	1.36007e-36	0.0222169	3.06156	Y	Y	N	Y	GSE1	RP11-805I24.3;RP11-805I24.4	JPH3	#N/A
rs11191415	chr10	104602575	G	T	6.33384	3.82066e-54	0.0222718	1.81149	#N/A	N	N	Y	KCNIP2、SFXN2、PDCD11、NEURL、CYP17A1	C10orf32;HPS6;NOLC1;NT5C2;PPRC1;RP11-18I14.10;TMEM180;USMG5	C10orf32;CNNM2;CYP17A1;NT5C2;RP11-18I14.10;RP11-416N2.3;SFXN2;TMEM180	C10orf32
rs1660858	chr11	71010750	C	T	5.32884	1.90828e-28	0.0223202	0.626578	Y	N	Y	Y	KRTAP5-9、CTD-2313N18.8、ANAPC15、AP000487.5、CTD-2313N18.5、RP11-849H4.2、LRTOMT、SHANK2、CTTN	AP000487.5;RP11-660L16.2;SHANK2	#N/A	#N/A
rs60381716	chr1	62588370	A	G	5.8498	2.69929e-28	0.0223816	0.914824	#N/A	N	Y	#N/A	#N/A	INADL;RP11-430G17.3	INADL	#N/A
rs6132819	chr20	25218618	G	C	4.72412	8.8217e-54	0.0223948	0.592485	Y	Y	Y	Y	RP4-760C5.3	ABHD12;ENTPD6;NANP;PYGB;RP4-694B14.5;SYNDIG1;ZNF337	ABHD12;CST7;ENTPD6;NANP	#N/A
rs741414	chr22	20191546	A	G	4.53622	2.55034e-39	0.0224101	0.526977	Y	N	Y	Y	COMT、DGCR8、ZNF74、HIRA、GNB1L、FAM230A、USP41	TUBA3FP;XXbac-B444P24.13;XXbac-B444P24.8	CLTCL1;KLHL22;SNAP29;XXbac-B444P24.8	#N/A
rs2898656	chr17	35806418	C	T	5.31084	3.73234e-34	0.0224367	0.613976	Y	Y	N	#N/A	#N/A	#N/A	#N/A	#N/A
rs7284768	chr22	41047764	T	C	5.47776	1.84653e-45	0.0224734	1.11048	Y	N	Y	Y	FAM83F、L3MBTL2	ADSL;POLR3H;RP4-756G23.5;XPNPEP3	DNAJB7;RP4-756G23.5	#N/A
rs7199787	chr16	86609366	C	T	6.70554	1.11579e-50	0.0224765	2.36242	Y	N	N	Y	RP11-118F19.1、CTD-2542L18.1、GSE1	RP11-178L8.3	COX4I1;RP11-178L8.3;RP11-542M13.2	#N/A
rs7840166	chr8	144641313	G	A	5.80699	2.37636e-32	0.0224829	0.901596	#N/A	N	Y	Y	EXOSC4、FAM83H-AS1、FAM203A、TOP1MT	AC084125.4;CTD-3065J16.9;GSDMD;MROH6;NAPRT1;RP11-299M14.2;RP11-661A12.5;VPS28;ZC3H3;ZNF696	ARC;C8orf82;GSDMD;LY6D;MROH6;RP11-429J17.2;RP11-661A12.12;RP11-661A12.5;RP11-661A12.9;TOP1MT;ZC3H3	#N/A
rs12455535	chr18	47250292	G	A	-1.46926	4.77002e-29	0.0228297	0.00824534	Y	Y	N	Y	RPL17	C18orf32;SCARNA17	#N/A	#N/A
rs935445	chr10	103542959	C	G	2.85323	3.23594e-19	0.0228491	0.125831	Y	N	Y	Y	NPM3、PDZD7、KCNIP2、SFXN2	NPM3	GBF1;LDB1;NPM3	#N/A
rs710177	chr22	21984205	A	G	5.08171	3.52807e-49	0.0228525	0.892577	Y	N	Y	Y	YDJC、SDF2L1、HIC2	CCDC116;IGLV5-52;LL22NC03-86G7.1	LL22NC03-86G7.1	#N/A
rs3758031	chr8	99058393	A	C	5.25786	4.81095e-44	0.022898	1.01082	Y	Y	Y	Y	VPS13B	KB-1517D11.4	MTDH;RPL30	#N/A
rs2975860	chr9	72646341	G	A	5.47864	1.83841e-47	0.0229133	1.13466	#N/A	N	N	#N/A	#N/A	APBA1;MAMDC2;MAMDC2-AS1;PTAR1	MAMDC2-AS1	#N/A
rs12981209	chr19	2900930	C	T	5.5552	1.03396e-25	0.0229625	3.85868	Y	N	Y	Y	DOHH、LSM7、S1PR4、MRPL54、DOT1L	AC006277.2;ATCAY;CACTIN-AS1;DIRAS1;ZFR2;ZNF555	C19orf77;CSNK1G2;IZUMO4;NFIC;TBXA2R;ZNF554	#N/A
rs6457515	chr6	32223785	G	C	6.59743	2.97733e-52	0.0229635	2.27999	#N/A	N	N	Y	VARS	AGER;BAG6;BTNL2;C4A;C6orf47;HLA-C;HLA-DMA;HLA-DQB1;HLA-DRB1;HLA-DRB5;NCR3;NOTCH4;RNF5;XXbac-BPG154L12.4	AGER;AGPAT1;BAG6;C4A;EGFL8;HLA-C;HLA-DMA;HLA-DPA1;HLA-DPB1;HLA-DQA1;HLA-DQB1;HLA-DQB1-AS1;HLA-DRA;HLA-DRB1;HLA-DRB5;LY6G5B;NEU1;NOTCH4;PRRT1;RNF5;VARS	#N/A
rs4953589	chr2	48740195	A	G	5.27513	9.80816e-43	0.0230018	1.02011	#N/A	N	N	#N/A	#N/A	FSHR;GTF2A1L;LHCGR;PPP1R21;STON1;STON1-GTF2A1L	GTF2A1L;PPP1R21;RP11-191L17.1;STON1-GTF2A1L	#N/A
rs4651137	chr1	182994300	T	C	4.50063	3.47551e-38	0.0232146	0.67311	Y	N	N	Y	COLGALT2、RGL1	LAMC2;NCF2;RP11-181K3.4	LAMC1;NCF2;RNASEL;RP11-181K3.4	#N/A
rs321600	chr17	33905468	A	G	5.2547	7.39539e-55	0.0234311	0.8621	Y	N	Y	Y	FNDC8	RP11-47L3.1;RP11-686D22.4	NLE1;RP11-799D4.4;SLFN12	#N/A
rs921407	chr7	32530198	A	T	4.82472	4.03415e-51	0.0234507	0.782435	Y	N	Y	Y	NT5C3A	KBTBD2;LSM5	RP11-225B17.2;RP11-265E18.1	LOC441208
rs1718987	chr15	30217990	C	T	7.21149	1.07254e-36	0.0235314	2.37955	Y	N	N	Y	RP11-680F8.1、AC026150.5、ULK4P2、HERC2P10	NDNL2	RP11-932O9.8;TJP1	#N/A
rs4018905	chr3	47138170	A	G	4.524	2.66109e-47	0.0236964	0.587146	#N/A	N	N	Y	LRRC2、NBEAL2、TDGF1	PTPN23;TDGF1	CCRL2;NBEAL2;PTPN23;SETD2	#N/A
rs1784220	chr11	65337714	G	T	4.29345	2.67061e-49	0.0237512	0.569916	Y	N	Y	Y	MIR194-2、GPHA2、SPDYC、PYGM、NAALADL1	AP003068.23;B3GNT1;CDC42BPG;CNIH2;FOSL1;KCNK7;MAP3K11;MEN1;NEAT1;OVOL1;PCNXL3;POLA2;RP11-770G2.2;SCYL1;SSSCA1-AS1;SYVN1	AP003068.23;KCNK7;NEAT1;PELI3;SAC3D1;SNX32;SSSCA1-AS1	#N/A
rs1048661	chr15	74219546	G	T	3.79727	2.54407e-41	0.0237603	0.435284	Y	N	Y	Y	CSK、C15orf60、ARID3B	EDC3;NPTN;SCAMP2	LOXL1-AS1	#N/A
rs12609742	chr19	2427152	A	G	1.75189	2.35521e-30	0.0238009	0.0801612	#N/A	N	Y	Y	AC005256.1、ADAMTSL5、UQCR11、TCF3、LSM7、S1PR4、AC027307.3、DOT1L	AP3D1;C19orf35;MOB3A;TMPRSS9	CTB-31O20.8;SPPL2B;TMPRSS9	#N/A
rs3130977	chr6	31081989	T	C	5.35336	1.0785e-45	0.023874	1.03167	Y	Y	Y	Y	VARS、ABCF1	CCHCR1;EHMT2-AS1;FLOT1;PSORS1C1;PSORS1C2;PSORS1C3;SAPCD1-AS1;XXbac-BPG299F13.14;XXbac-BPG299F13.17	BAG6;C4A;CCHCR1;CFB;DDX39B;FLOT1;HCG17;HCP5;HLA-C;HLA-E;PSORS1C1;PSORS1C2;PSORS1C3;TCF19;XXbac-BPG299F13.17	#N/A
rs2165933	chr5	112499206	G	A	3.09507	7.83982e-24	0.0238803	0.140358	Y	Y	N	#N/A	#N/A	CTC-459M5.2;YTHDC2	YTHDC2	#N/A
rs10256996	chr7	23145295	T	G	5.75323	2.44029e-30	0.0238886	0.820756	Y	N	Y	#N/A	#N/A	AC005082.12;GPNMB;KLHL7;KLHL7-AS1;NUPL2	AC002480.4;AC005082.12;GPNMB;KLHL7;KLHL7-AS1;NUPL2;TOMM7	#N/A
rs8022410	chr14	71275323	A	G	5.06063	2.10735e-50	0.023917	1.17217	Y	N	Y	#N/A	#N/A	MAP3K9	#N/A	#N/A
rs1019210	chr6	57182297	C	T	5.51587	7.02505e-36	0.0240149	0.732804	#N/A	N	Y	Y	ZNF451、DST	PRIM2;RP1-71H19.2;XXbac-BPGBPG55C20.1;XXbac-BPGBPG55C20.2	RP1-71H19.2;XXbac-BPGBPG55C20.1;XXbac-BPGBPG55C20.2	#N/A
rs8110195	chr19	18411802	T	C	5.05145	1.01239e-43	0.0240957	0.799818	Y	N	Y	Y	COMP、FCHO1、B3GNT3、PIK3R2、ARMC6、MAST3	KLHL26	CTD-3131K8.2;FAM129C;HOMER3;PGPEP1;SLC27A1	#N/A
rs1554927	chr8	91143557	G	A	4.62734	4.90852e-43	0.02414	0.704969	#N/A	N	N	Y	DECR1、NBN、CALB1、LINC00534	CALB1	CALB1;NBN;OSGIN2	#N/A
rs17800846	chr12	982667	T	C	5.76001	2.39241e-37	0.0242445	0.966216	#N/A	N	N	Y	NINJ2、WNK1、CACNA2D4、RAD52	NINJ2;RAD52	FBXL14;RAD52;RP11-283I3.1;RP11-283I3.6	RAD52
rs10797846	chr1	183087485	A	T	6.35507	2.31952e-34	0.0242754	1.47844	#N/A	N	N	Y	COLGALT2、RGL1	LAMC1;LAMC2;NCF2;RGL1;RP11-181K3.4	LAMC1;NCF2;RNASEL;RP11-181K3.4	#N/A
rs1217397	chr1	114447565	G	A	-2.38064	6.65014e-57	0.0243385	0.00467357	Y	N	Y	Y	PTPN22、OLFML3、MAGI3、SYCP1	AP4B1;BCAS2;DCLRE1B;MAGI3	PTPN22;RP11-31F15.1	#N/A
rs17158132	chr15	83679706	G	A	5.63119	2.37395e-31	0.0243608	0.878795	Y	N	Y	Y	HOMER2	BTBD1;FAM103A1;RP11-382A20.7	FAM103A1	#N/A
rs2428815	chr11	67764663	G	C	-1.64893	1.09329e-36	0.0244103	0.00778388	Y	N	Y	Y	RAD9A、GSTP1、ACY3、RPL37P2、ALG1L8P、RP11-802E16.3、RP11-757G1.5、ADRBK1、CABP4、TCIRG1、GAL、LRP5	AIP;CTD-2007L18.5;TBX10;UNC93B1	NDUFS8;TBX10;UNC93B1	#N/A
rs6755895	chr2	232579795	T	C	5.71643	5.17543e-31	0.0244593	1.01134	Y	N	Y	Y	C2orf72、AC017104.2、PTMA	AC073254.1;COPS7B;DIS3L2	RP11-690I21.2	#N/A
rs57443824	chr5	141229126	A	G	4.93187	5.02538e-30	0.02449	0.49859	Y	Y	Y	Y	PCDHGA1	PCDHAC2	PCDHB13	#N/A
rs6731423	chr2	70173327	A	C	5.71071	2.14463e-52	0.0244945	1.50225	#N/A	Y	Y	Y	ASPRV1、VAX2、ANXA4、AC007040.11	GKN1;SNRNP27;TGFA	AAK1;C2orf42;GFPT1;PCBP1-AS1	FAM136A、GMCL1
rs1516921	chr2	18497328	C	A	4.63535	8.54368e-40	0.0245456	0.884627	#N/A	N	N	Y	RAD51AP2、VSNL1	RP11-111J6.2	#N/A	#N/A
rs740644	chr17	2627022	C	G	4.30492	3.08422e-29	0.0246095	0.731292	#N/A	N	N	Y	SERPINF1、SHPK	RP11-235E17.4;RP11-74E22.6	RP11-74E22.6	#N/A
rs7098921	chr10	28664849	A	G	4.83591	1.49377e-41	0.0246713	0.761688	Y	N	N	Y	MKX、RP11-351M16.3、ARMC4	#N/A	#N/A	#N/A
rs2732532	chr11	35030561	G	A	5.42117	9.73186e-35	0.0246898	0.7752	#N/A	Y	Y	Y	PDHX	APIP;PDHX	APIP;PDHX	#N/A
rs35261698	chr3	49537839	C	G	3.34528	8.86263e-30	0.0247995	0.265705	#N/A	N	Y	Y	TMEM89、SLC26A6、AMT、SLC25A20、CAMKV、RP11-493K19.3、SLC38A3、SEMA3F	AMT;CDHR4;DAG1;GMPPB;IP6K2;MST1;MST1R;PRKAR2A;RBM6;RHOA-IT1;RNF123;ZMYND10	AMT;C3orf62;GMPPB;HYAL3;IP6K2;LSMEM2;RBM6;RHOA-IT1;RNF123;UBA7	#N/A
rs7551834	chr1	32180872	G	A	4.27388	2.96061e-37	0.0248091	0.502924	Y	N	Y	Y	DCDC2B、NKAIN1、RP11-277A4.4、MTMR9LP、LCK、MARCKSL1、HDAC1	KPNA6;PTP4A2;RP11-277A4.4;SDC3;SNRNP40;ZCCHC17	#N/A	#N/A
rs11652810	chr17	36886720	C	A	2.17484	1.86955e-07	0.0249117	0.0939645	Y	N	Y	#N/A	#N/A	#N/A	#N/A	#N/A
rs61787828	chr1	98386955	A	C	5.34143	8.04467e-30	0.0251077	0.753492	Y	N	N	#N/A	#N/A	#N/A	#N/A	#N/A
rs111616535	chr18	77712065	A	G	5.54287	1.05495e-43	0.0252277	1.51976	Y	N	N	Y	KCNG2、ATP9B	HSBP1L1;RBFADN;RP11-795F19.5	ATP9B;HSBP1L1;KCNG2;PQLC1;RBFADN;RP11-795F19.5	#N/A
rs1341336	chr1	226596389	A	G	4.57121	1.23367e-42	0.0252953	0.647297	#N/A	N	N	Y	ENAH、RP4-559A3.7	ADCK3;RP11-275I14.4	#N/A	#N/A
rs7333607	chr13	37462010	A	G	4.64873	2.30932e-40	0.0253285	0.652916	#N/A	N	N	#N/A	#N/A	#N/A	SMAD9;SMAD9-AS1	#N/A
rs12743529	chr1	84945434	T	C	6.12438	5.92307e-33	0.0253704	1.21139	Y	N	N	Y	TTLL7	RPF1	#N/A	#N/A
rs2511653	chr8	117621592	C	T	4.95877	2.18459e-51	0.0253776	0.792378	#N/A	N	N	Y	MED30	#N/A	#N/A	#N/A
rs2059484	chr4	37828175	T	C	3.76108	6.32118e-45	0.0254017	0.381794	Y	N	Y	Y	RP11-177C12.1、RP11-617D20.1、KLF3	TLR10	RELL1	#N/A
rs307748	chr8	142164446	C	T	5.28172	6.06922e-45	0.0254783	1.00797	#N/A	N	Y	Y	CHRAC1、PTK2、AGO2	#N/A	RP11-10J21.4	#N/A
rs7244510	chr18	28810325	T	A	4.3044	1.01597e-43	0.0256091	0.547729	#N/A	Y	N	Y	GAREM	#N/A	DSC3;RP11-650P15.1;TRAPPC8	#N/A
rs645843	chr20	798755	T	C	3.05063	3.67512e-21	0.0256427	0.16951	#N/A	N	N	Y	SDCBP2	FAM110A	FAM110A;TMEM74B	#N/A
rs4692694	chr4	169991158	A	G	6.73963	4.74381e-35	0.025659	2.00304	Y	N	Y	#N/A	#N/A	CBR4;PALLD	NEK1	#N/A
rs6554591	chr5	10632360	A	G	3.89394	8.62582e-33	0.025844	0.425596	Y	N	N	Y	Y_RNA、CMBL	CTD-2256P15.2;MARCH6	#N/A	#N/A
rs4760696	chr12	48591976	C	A	3.79554	5.36087e-30	0.0258775	0.277676	Y	N	Y	Y	RP11-579D7.4、RND1、DDN、RP11-493L12.3、ADCY6、RP11-386G11.5、RP11-386G11.10、PCED1B、KMT2D	C12orf54;COL2A1;H1FNT;RP11-579D7.4	C12orf54;DKFZP779L1853;H1FNT;KANSL2;OR10AD1	#N/A
rs2240349	chr7	97984663	C	T	4.59799	1.99145e-45	0.025991	0.788028	#N/A	Y	Y	Y	KPNA7	RP11-307C18.1	RP11-307C18.1	#N/A
rs57378308	chr2	39348346	G	A	2.75743	2.78792e-27	0.0259996	0.197076	Y	Y	Y	Y	THUMPD2	AC007246.3	SOS1;SRSF7	#N/A
rs72697225	chr14	92969946	T	C	4.89445	1.51931e-49	0.026181	0.916242	#N/A	N	N	#N/A	#N/A	#N/A	SLC24A4;TC2N	#N/A
rs2878417	chr5	74617262	G	A	7.11162	9.26724e-24	0.0262241	2.41331	Y	N	N	Y	ANKDD1B	ANKDD1B;COL4A3BP;CTC-366B18.4;HMGCR;POLK	COL4A3BP;POC5	#N/A
rs17677316	chr19	10680241	G	A	3.1991	1.79979e-33	0.0262949	0.245434	Y	Y	Y	Y	DOCK6、P2RY11	DNM2;ELOF1;SPC24	CNN1;EPOR	#N/A
rs12446407	chr16	68804068	G	A	4.11747	2.99173e-42	0.0263494	0.63144	#N/A	N	Y	Y	CTC-479C5.12、ESRP2、TSNAXIP1、CENPT、EDC4、PSKH1、SLC7A6、SLC7A6OS、PRMT7、HAS3、CHTF8、COG8、RP11-343C2.9、TERF2、CTD-2033A16.3、NOB1、RANBP10、NUTF2、DUS2、PLA2G15、CDH1、TANGO6、SNTB2、RP11-343C2.11、WWP2、NFATC3、CIRH1A	CDH1;NFATC3;WWP2	COG8;EDC4;NFAT5;PSMB10;ZFP90	#N/A
rs4600090	chr1	47799999	C	A	4.85341	1.98867e-40	0.0264333	0.791089	Y	Y	Y	Y	NSUN4	EFCAB14;RP11-511I2.2	FOXD2;FOXE3;RP11-543D5.1;STIL;TEX38	#N/A
rs1925743	chr13	50159253	G	A	4.59236	3.15272e-34	0.0265038	0.660448	#N/A	Y	Y	Y	CAB39L、DLEU1	PHF11	KCNRG;RCBTB1	#N/A
rs62277709	chr3	149104519	C	A	2.60832	5.63028e-26	0.0266089	0.160224	Y	Y	Y	Y	UBQLN4P1、TM4SF1-AS1、TM4SF1、TM4SF4、HLTF、CP	TM4SF1	AGTR1;TM4SF1;TM4SF4	#N/A
rs10149569	chr14	23563895	A	C	5.01239	4.61979e-33	0.0267054	0.586094	Y	N	Y	Y	PRMT5	CTD-2555K7.2;PRMT5-AS1;TRAJ1	HOMEZ;PCK2	#N/A
rs9468830	chr6	30749712	T	G	5.57393	1.96383e-28	0.0267612	0.85207	Y	Y	Y	Y	HLA-A、VARS、ABCF1	DHX16;FLOT1;HCG20;HLA-A;HLA-B;HLA-C;LTB;MICA;NCR3;PSORS1C1;PSORS1C2;RNF39;TRIM15;TUBB;XXbac-BPG181B23.7;XXbac-BPG299F13.17	DHX16;FLOT1;HLA-A;HLA-B;HLA-C;MSH5;PSORS1C1;PSORS1C2;RNF39;RPP21;XXbac-BPG181B23.7;XXbac-BPG299F13.17	#N/A
rs878653	chr7	4671603	G	C	5.4755	4.03415e-51	0.0271492	1.34053	Y	N	N	Y	RP11-1275H24.2、RP11-1275H24.1、FSCN1	#N/A	#N/A	#N/A
rs74900588	chr6	170102180	A	C	4.30828	1.20439e-44	0.0271549	0.539438	Y	N	Y	#N/A	#N/A	C6orf120;RP1-137D17.1;WDR27;XXyac-YX65C7_A.2	ERMARD;LINC00242;PDCD2;RP1-137D17.1;RP1-182D15.2;RP1-266L20.9;THBS2;WDR27	C6orf70
rs55710849	chr19	40722927	T	C	-1.62065	2.67737e-18	0.027182	0.0123079	Y	N	N	Y	CYP2B6	C19orf47;CTC-246B18.10;CTC-492K19.4;HIPK4;MAP3K10;TIMM50	C19orf47;C19orf54;CYP2B6;DYRK1B;MAP3K10;RAB4B	#N/A
rs2636941	chr3	197355110	G	C	4.97977	7.36311e-35	0.0272032	0.597691	Y	N	N	Y	ANKRD18DP	AC024560.2;SENP5	AC055764.1;KIAA0226;RP11-496H1.2	#N/A
rs12712526	chr2	37383315	A	G	4.93546	1.76585e-29	0.0272147	0.56624	Y	Y	Y	#N/A	#N/A	AC007390.5;EIF2AK2;GPATCH11	AC007390.5;CEBPZ;EIF2AK2;GPATCH11;PRKD3	#N/A
rs1050437	chr6	31239585	C	T	5.48475	2.39532e-44	0.0272579	1.2744	Y	N	Y	Y	VARS、ABCF1	#N/A	#N/A	#N/A
rs73011220	chr19	10223296	G	A	-2.88635	1.68293e-32	0.0272672	0.0154945	Y	N	N	Y	P2RY11	C19orf82;ICAM1;KRI1;P2RY11;PDE4A;PPAN;TMED1;UBL5;ZNF317	P2RY11;PPAN	#N/A
rs12460435	chr19	1773547	G	C	5.04219	2.49296e-45	0.0274226	0.911796	#N/A	N	Y	Y	AC005256.1、ARID3A、ADAMTSL5、UQCR11、TCF3、LSM7、KISS1R、AC027307.3、DOT1L	APC2;ARID3A;DAZAP1	BTBD2;ELANE;GAMT;SF3A2	#N/A
rs11671890	chr19	8942523	C	T	5.85105	3.14671e-46	0.0275975	2.15983	Y	N	Y	Y	CERS4、CD320	CTD-2529P6.3;FBXL12;MAP2K7;ZNF559	CTD-2325M2.1;CTD-3193O13.9;FBXL12;MAP2K7;MARCH2;ZNF558	#N/A
rs13096318	chr3	39425757	C	T	4.99221	1.55904e-55	0.0275983	0.947548	Y	N	Y	Y	XYLB、MYRIP	ACVR2B-AS1;CX3CR1;EIF1B;RPSA;SLC25A38	GORASP1;RPSA;SLC25A38	#N/A
rs6739061	chr2	26256147	C	T	4.90279	1.58933e-45	0.0276049	0.895025	#N/A	N	Y	#N/A	#N/A	EFR3B;GAREML;GPR113;HADHA;HADHB;OTOF	GAREML;GPR113	#N/A
rs8182491	chr19	42712024	C	T	6.27036	3.8326e-49	0.0276096	2.14694	Y	N	Y	Y	POU2F2	B9D2;POU2F2;ZNF574	CD79A;CEACAM3;TMEM145	#N/A
rs6807742	chr3	149375420	A	T	4.87893	6.78581e-51	0.0278173	0.851444	Y	N	Y	Y	UBQLN4P1、TM4SF1-AS1、TM4SF1、TM4SF4、HLTF、CP	COMMD2;WWTR1-AS1;WWTR1-IT1	COMMD2;CPA3;CPB1;PFN2;RNF13	#N/A
rs254556	chr5	134446395	G	A	4.4181	2.12502e-47	0.0278858	0.653191	#N/A	N	Y	Y	AC005355.2、RP11-215P8.4	CTC-276P9.1;PITX1	PPP2CA;SAR1B	#N/A
rs2294717	chr1	171750774	C	T	-1.46395	5.19415e-22	0.0279408	0.0101285	Y	N	Y	Y	FMO3、FMO6P、PRRC2C	DNM3	DNM3;VAMP4	DNM3
rs28700160	chr9	113800790	G	A	4.83257	5.56883e-43	0.0281919	0.849044	Y	N	N	Y	C9orf152	LPAR1;PTGR1	#N/A	#N/A
rs56021214	chr2	20714463	C	A	5.03826	2.32591e-39	0.0283386	0.934271	Y	N	Y	Y	AC098828.2	C2orf43	#N/A	#N/A
rs484020	chr18	12855440	G	A	2.87359	2.46881e-26	0.0284615	0.235244	#N/A	N	N	Y	RP11-703I16.1、RP11-861E21.2、MPPE1、RP11-861E21.1	RP11-701H16.4;RP11-973H7.1	RP11-861E21.2;RP11-973H7.1;SEH1L;SLMO1	#N/A
rs6501165	chr16	3313611	A	C	3.81931	1.16093e-44	0.028727	0.395254	Y	N	Y	Y	PDPK2、TRAP1	C16orf59;DNASE1;PKMYT1;SRRM2;SRRM2-AS1;TIGD7;ZNF200;ZNF263;ZSCAN32	ADCY9;PRSS27;TIGD7;ZNF174;ZNF200;ZNF263;ZSCAN32	#N/A
rs4808784	chr19	18451661	C	T	5.78336	6.32006e-42	0.0288166	0.682312	Y	N	Y	Y	COMP、FCHO1、B3GNT3、PIK3R2、ARMC6、MAST3	AC005253.2;CTD-2521M24.6;IL12RB1;PGPEP1;SSBP4;UNC13A	CTD-2521M24.5;CTD-3137H5.1;LSM4;PGPEP1	#N/A
rs2838103	chr21	43147374	T	C	5.50883	9.09456e-49	0.0290507	1.39688	Y	N	Y	Y	AP006748.1、LINC00479、TFF3、TFF2、FAM3B、RIPK4、TMPRSS2	#N/A	AP001625.6;AP006748.1;PDE9A;PRDM15	#N/A
rs2583425	chr11	2961500	G	A	5.13468	4.31206e-49	0.0291604	1.12942	Y	N	Y	Y	MRPL23-AS1、AC051649.6、ASCL2、C11orf21、PHLDA2、TSPAN32、ZNF195、PGAP2、AC129929.5	PGAP2;SLC22A18	KCNQ1OT1;SLC22A18	#N/A
rs2743917	chr6	29705405	C	T	4.11927	2.23423e-50	0.0292983	0.583865	#N/A	N	N	Y	HLA-A、ABCF1	HCG17;HLA-A;HLA-F;HLA-G;PPP1R11;XXbac-BPG170G13.32;ZFP57	ATAT1;C6orf100;HLA-A;HLA-F;HLA-F-AS1;HLA-G;RNF39;RPP21;TRIM40;XXbac-BPG170G13.32;ZFP57;ZNRD1	#N/A
rs1438375	chr4	94866196	T	C	5.29413	2.95189e-28	0.0293287	0.694143	#N/A	N	N	Y	SMARCAD1	#N/A	#N/A	#N/A
rs4365922	chr6	26305510	A	T	5.01692	1.70299e-48	0.0293787	0.97974	#N/A	N	N	Y	HIST1H4C、HIST1H1E、HIST1H1D、ABT1、BTN3A2、BTN3A3、LRRC16A、GUSBP2	HCG11	BTN2A2;HIST1H2AC	HIST1H2AE
rs2267394	chr22	39101633	T	C	5.19568	4.56719e-49	0.0294796	1.0929	Y	N	Y	Y	BAIAP2L2、NOL12	CBY1;CTA-150C2.13;FAM227A;NPTXR;RP3-508I15.10;RP3-508I15.20;RP3-508I15.22;RP3-508I15.9;SUN2	FAM227A;NPTXR;RP3-508I15.10;RP3-508I15.20;RP3-508I15.22;RP3-508I15.9;RP5-1039K5.17	CBY1
rs6427038	chr1	166845122	C	G	4.78965	3.54436e-49	0.0295686	0.882999	Y	N	Y	Y	RP11-9L18.2、TADA1、ILDR2、RCSD1	MAEL;POGK;RP3-455J7.4	GPA33;MAEL;POGK;RP3-455J7.4	#N/A
rs2241073	chr17	55184680	T	G	3.66381	1.64242e-47	0.0296307	0.440851	Y	N	Y	#N/A	#N/A	RP11-166P13.4	RP11-166P13.4	#N/A
rs112603974	chr14	95716079	C	T	6.17814	1.51155e-58	0.029658	2.77397	#N/A	N	Y	#N/A	#N/A	CLMN	RP11-991C1.1;SERPINA3;SNHG10	#N/A
rs1170158	chr13	42701941	G	T	-1.71527	4.58645e-29	0.029686	0.0091548	#N/A	N	N	#N/A	#N/A	AKAP11;KBTBD7	AKAP11	#N/A
rs3094609	chr6	31165566	T	C	4.66967	6.53747e-48	0.0298188	0.781361	#N/A	N	Y	Y	VARS、ABCF1	ATP6V1G2;CYP21A2;DDX39B-AS1;EGFL8;HCG20;HCG27;HCP5;HLA-B;HLA-C;MICA;PRRC2A;PSORS1C1;PSORS1C2;PSORS1C3;XXbac-BPG181B23.7;XXbac-BPG299F13.17	ABCF1;AGER;C6orf136;CCHCR1;CFB;CYP21A2;DXO;FLOT1;HCG27;HLA-C;HLA-E;IER3;MICA;MICB;PPT2;PRRT1;PSORS1C1;PSORS1C2;PSORS1C3;SLC44A4;TRIM39;XXbac-BPG181B23.7;XXbac-BPG299F13.17	#N/A
rs3778016	chr6	36842192	C	T	4.28621	3.50593e-34	0.030121	0.800644	Y	Y	Y	Y	CCDC167	MTCH1	KCTD20;MTCH1	PPIL1
rs6706235	chr2	73613558	C	G	-2.23897	5.77665e-41	0.0301639	0.00642666	Y	N	Y	Y	AC073046.25、BOLA3-AS1、DGUOK-AS1	NAT8	BOLA3;FBXO41;NAT8;SFXN5;TPRKB	#N/A
rs532545	chr1	20915172	C	T	4.15322	1.72062e-50	0.03034	0.640272	Y	N	Y	Y	PLA2G2A、PLA2G2F	CDA;FAM43B;PINK1-AS;PLA2G2D;RNF186	CDA;FAM43B;PINK1-AS;RP11-91K11.2	#N/A
rs10932771	chr2	219170236	A	T	3.81752	3.22923e-29	0.0304863	0.300822	#N/A	N	N	Y	GPBAR1、VIL1、IHH	#N/A	#N/A	#N/A
rs2086310	chr5	5146335	C	G	5.68463	9.71406e-49	0.0308331	1.67646	Y	N	N	Y	RP11-445O3.3、RP11-445O3.2	CTD-2297D10.2	ADAMTS16	#N/A
rs2927472	chr19	45349369	T	C	-2.85861	2.14546e-35	0.0308453	0.0117672	Y	N	Y	Y	ZNF285B、IGSF23	CBLC;GEMIN7;RP11-15A1.3;ZNF223;ZNF235	CTB-171A8.1;CTB-179K24.3;RP11-15A1.3;ZNF285	#N/A
rs35656218	chr10	1102796	C	G	4.42419	5.50267e-39	0.0309002	0.786311	Y	N	Y	Y	IDI1、IDI2-AS1、ZMYND11、LARP4B、GTPBP4	IDI1	ADARB2;AL359878.1	#N/A
rs3740051	chr10	69643959	A	G	5.10226	1.52042e-48	0.0309199	1.12273	Y	N	Y	Y	RP11-119F7.5、DNAJC12、PBLD、DNA2、TET1	#N/A	HERC4;HNRNPH3;RUFY2;STOX1	#N/A
rs4713999	chr6	36633069	A	G	5.24701	1.17697e-34	0.0311198	0.981042	#N/A	N	N	Y	CCDC167、FKBP5	CLPS;FGD2;PI16;TBC1D22B	C6orf89;RAB44	#N/A
rs389260	chr6	2857442	T	C	2.91355	2.57035e-29	0.0312505	0.243021	Y	Y	Y	Y	SERPINB1、GMDS-AS1、GMDS	RIPK1;RP11-420G6.4	#N/A	#N/A
rs62462668	chr7	79813656	A	G	5.00582	8.09189e-47	0.0313238	1.04545	#N/A	Y	Y	#N/A	#N/A	GNAI1	#N/A	#N/A
rs58737572	chr2	27852118	A	C	5.9054	1.89961e-29	0.0314783	0.304045	Y	N	Y	#N/A	#N/A	AC074117.10;AGBL5-AS1;ATRAID;SLC4A1AP	AC074117.10;CGREF1;GPN1;IFT172;PPM1G;SUPT7L;ZNF512	#N/A
rs77674344	chr2	192568883	C	T	4.5536	3.65888e-50	0.0319301	0.768277	#N/A	N	N	Y	AC006460.2、SDPR、MYO1B	TMEFF2	TMEFF2	#N/A
rs1735068	chr11	4115658	T	G	5.12787	1.775e-31	0.0321868	0.768035	#N/A	N	Y	Y	ZNF195、PGAP2	RHOG;RRM1;STIM1	OSBPL5;RRM1	#N/A
rs7096745	chr10	69609305	C	A	2.83433	1.80957e-23	0.0322424	0.231443	Y	N	Y	Y	RP11-119F7.5、DNAJC12、PBLD、DNA2、TET1	DNAJC12;SIRT1	HERC4;RP11-119F7.5;SIRT1	#N/A
rs670213	chr10	102106367	T	C	3.92157	1.92845e-19	0.0322622	0.735343	Y	N	Y	Y	CUTC、SEC31B、PDZD7、ENTPD7、ABCC2	CHUK;COX15;GOT1	GOT1;PDZD7;RP11-34D15.2	#N/A
rs4849449	chr2	116955767	C	T	4.82404	2.53928e-32	0.0323227	0.676157	#N/A	N	N	#N/A	#N/A	#N/A	#N/A	#N/A
rs4357015	chr5	73839750	C	T	5.90028	1.38714e-29	0.0323923	1.32939	Y	N	N	#N/A	#N/A	#N/A	UTP15	#N/A
rs4514974	chr21	43938239	G	C	2.99338	4.65078e-32	0.0324363	0.263222	Y	N	Y	Y	AP006748.1、LINC00479、TFF3、TFF2、ERVH48-1、RIPK4	AP001610.9;AP001625.6;TFF3;TMPRSS2	AP001625.6;SLC37A1	#N/A
rs6661035	chr1	43673146	G	C	6.3576	1.6541e-32	0.0329908	1.8677	#N/A	N	N	Y	CLDN19、ERMAP、RP11-342M1.3	HYI-AS1;RP11-223A3.1;RP11-342M1.3;RP1-92O14.3;SLC2A1-AS1	EBNA1BP2;HYI-AS1;RP11-342M1.3;SLC2A1-AS1	#N/A
rs73061378	chr19	47777745	C	T	3.68228	3.36428e-26	0.0330819	0.324497	#N/A	N	Y	#N/A	#N/A	C5AR1;CTC-241F20.3;CTC-453G23.5;GLTSCR1;NPAS1;PNMAL1;ZNF541	CCDC9;DACT3-AS1;PNMAL1;SLC8A2	#N/A
rs1534310	chr7	99699169	A	T	-3.14554	7.06432e-33	0.0332694	0.0120914	Y	N	Y	Y	KPNA7、AZGP1	AP4M1;C7orf61;CNPY4;GAL3ST4;GJC3;MUC17;PILRA;PILRB;PVRIG;STAG3;STAG3L5P-PVRIG2P-PILRB;TAF6;TRIM4;ZSCAN21;ZSCAN25	CNPY4;GIGYF1;MEPCE;PILRA;PILRB;TRIM4	#N/A
rs11671664	chr19	46172278	G	A	4.28081	1.26734e-41	0.0332875	0.641625	Y	N	Y	Y	FOXA3、IGFL4	AC074212.5;DACT3-AS1;GIPR;IRF2BP1;VASP	AC007193.6;CD3EAP;DACT3;PNMAL2;QPCTL;SYMPK	#N/A
rs11083801	chr19	46637200	A	G	3.93518	3.03965e-45	0.0333344	0.559946	Y	N	N	Y	FOXA3、IGFL4	AC006262.6;AC007193.6;IGFL2	AC074212.6;IGFL2	#N/A
rs703979	chr10	80944095	T	C	3.35125	2.14797e-41	0.0334289	0.360988	Y	N	Y	Y	PPIF、EIF5AL1、RP11-506M13.3、MBL1P、PLAC9	RP11-773D16.1	RP11-773D16.1	#N/A
rs3747571	chr16	4323983	A	G	5.49813	1.80514e-31	0.0335545	1.37535	Y	N	Y	Y	TRAP1、ANKS3、GLYR1、SEC14L5、CDIP1	RP11-95P2.1	C16orf89;RP11-95P2.1;ZNF174;ZSCAN32	#N/A
rs2626021	chr3	123324527	A	G	4.70193	6.98163e-45	0.0336062	1.13004	Y	N	N	#N/A	#N/A	#N/A	MYLK-AS1	#N/A
rs12502958	chr4	10118703	A	G	4.0826	1.77451e-50	0.0336995	0.637968	Y	Y	Y	#N/A	#N/A	SLC2A9;WDR1	SLC2A9;WDR1	#N/A
rs9784870	chr6	5261359	A	G	3.78056	2.54842e-34	0.0337233	0.513193	Y	N	Y	Y	RP11-530A18.1	LYRM4	FARS2;RP11-428J1.4	#N/A
rs61875110	chr10	114731483	C	T	3.6197	1.49323e-40	0.0338424	0.43027	#N/A	N	N	Y	PLEKHS1	RP11-57H14.2;RP11-57H14.3	#N/A	#N/A
rs6937083	chr6	117785308	A	T	6.89671	1.05767e-27	0.0341142	3.26866	#N/A	N	N	Y	RSPH4A、ZUFSP、GPRC6A、NUS1、RWDD1、KPNA5、GOPC、NEPNP	DCBLD1	DCBLD1;RFX6;ROS1	#N/A
rs2269152	chr21	44144644	T	C	1.57558	8.25051e-26	0.034179	0.101872	Y	N	Y	Y	TFF3、TFF2、ERVH48-1、RIPK4	AP001628.7;CBS;ERVH48-1;NDUFV3;UBASH3A	AP001046.5;AP001619.2;AP001627.1;AP001628.6;NDUFV3;U2AF1;ZBTB21;ZNF295-AS1	#N/A
rs16984980	chr20	57607449	C	A	5.63216	1.5055e-29	0.034228	1.14724	Y	N	Y	Y	TUBB1、APCDD1L、APCDD1L-AS1、STX16-NPEPL1	RAB22A;SLMO2;VAPB	FAM217B;NPEPL1	#N/A
rs59181776	chr19	893271	A	G	2.70624	1.01265e-33	0.0342712	0.288663	Y	N	Y	Y	AC005256.1、MISP、ARID3A、ADAMTSL5、UQCR11、TCF3、KISS1R、AC027307.3	AC005775.2;MEX3D;TMEM259	ATP8B3;NDUFS7	#N/A
rs61871318	chr10	101366541	G	T	5.17832	9.54289e-39	0.0343109	0.322085	#N/A	N	N	Y	CUTC、SEC31B、ENTPD7、ABCC2	BLOC1S2;ENTPD7	CNNM1;COX15;NDUFB8	#N/A
rs56003969	chr6	28726173	C	A	4.49197	2.59528e-38	0.034332	0.967308	Y	N	N	Y	ZSCAN31	ZFP57;ZKSCAN3;ZSCAN31	C6orf100;ZFP57;ZNF192P1;ZSCAN23	#N/A
rs34693849	chr18	77867027	G	T	5.44489	2.14546e-35	0.0345146	1.02901	Y	N	Y	Y	KCNG2、ATP9B	#N/A	#N/A	#N/A
rs17780449	chr16	87178679	A	G	5.24795	3.628e-47	0.0346344	1.69831	#N/A	N	Y	Y	RP11-863P13.5、RP11-863P13.4、CA5A	RP11-178L8.7	RP11-278A23.2	#N/A
rs11855415	chr15	101875123	A	T	3.95642	1.85412e-41	0.0347537	0.683112	#N/A	N	N	#N/A	#N/A	RP11-424I19.2	#N/A	#N/A
rs466719	chr16	23607504	G	C	7.29288	4.63307e-34	0.0348532	3.6394	Y	N	Y	#N/A	#N/A	DCTN5;PLK1;SCNN1B;UBFD1	CTD-2270L9.4;DCTN5;EARS2;PLK1	DCTN5、UBFD1
rs61942438	chr12	132414086	C	T	4.04113	2.52544e-28	0.0349373	0.0959445	Y	N	Y	Y	RP11-417L19.2、PGAM5、MMP17、PUS1、EP400NL、FBRSL1、CHFR	EP400;P2RX2;RP11-417L19.4	DDX51;NOC4L;RP11-417L19.4;RP13-977J11.2;ULK1	#N/A
rs279589	chr3	9944167	G	A	5.58872	1.71297e-32	0.0349832	1.18126	Y	N	Y	Y	RP11-1020A11.2、CIDEC、PRRT3-AS1、VHL、RP11-438J1.1、IRAK2	JAGN1;RAD18;TATDN2	GHRLOS;JAGN1;SETD5-AS1	#N/A
rs9501917	chr6	3068951	G	A	5.35647	9.93449e-54	0.034991	1.46808	Y	N	Y	Y	SERPINB1、GMDS-AS1、GMDS	NQO2;RP1-40E16.12	NQO2;RP1-40E16.12;SERPINB9	#N/A
rs7280542	chr21	38444995	A	G	3.36296	1.64578e-36	0.0350099	0.387982	Y	Y	Y	Y	HLCS、TTC3	AP000692.10;PIGP;TTC3	PIGP;TTC3	PIGP
rs1646010	chr16	58549204	G	C	2.3648	2.90157e-23	0.0350282	0.190797	Y	N	Y	Y	HMGB3P32、SETD6、GPR114、CCDC135、KATNB1、C16orf80、GINS3、GOT2、CSNK2A2、CNOT1、GPR56	#N/A	CNOT1;GOT2;NDRG4	#N/A
rs61784580	chr1	10270496	G	A	5.54851	1.11428e-31	0.0351166	1.23014	Y	N	Y	Y	SPSB1、H6PD、CTNNBIP1、CASZ1	CTNNBIP1;DFFA;KIF1B;PIK3CD;TMEM201	CTNNBIP1	#N/A
rs2287970	chr16	69599495	G	C	6.50202	2.44428e-41	0.0351891	3.45401	Y	Y	Y	Y	EXOSC6、HAS3、CHTF8、COG8、RP11-343C2.9、TERF2、CTD-2033A16.3、NOB1、PDXDC2P、PDPR、AARS、ST3GAL2、FUK、SF3B3、CDH1、TANGO6、SNTB2、RP11-343C2.11、WWP2、DDX19A、COG4、CIRH1A、RP11-296I10.6	EXOSC6;PDXDC2P	HAS3;NFAT5;PDXDC2P	#N/A
rs2423301	chr20	7823764	T	A	6.43272	1.31543e-33	0.035293	2.30699	#N/A	N	N	Y	PLCB1	#N/A	#N/A	#N/A
rs76731745	chr1	1370067	C	G	2.23158	2.52119e-21	0.0352965	0.138383	Y	N	Y	Y	TNFRSF18、TAS1R3、RP11-206L10.2、TTLL10、TNFRSF4、VWA1、ATAD3B、SLC35E2、FAM132A	ATAD3C;CDK11B;SCNN1D;SDF4;TMEM88B;TNFRSF18	ATAD3A;ATAD3C;C1orf170;FAM132A;PUSL1;RP4-758J18.10;RP5-890O3.9;VWA1	#N/A
rs735571	chr19	42463447	C	T	3.76152	5.86439e-41	0.0353676	0.519309	Y	N	N	Y	CYP2B6、POU2F2	CTD-2195B23.3;CTD-2575K13.6;POU2F2;RABAC1	AC006129.1;AXL;CEACAM21;CEACAM3;CEACAM5;CEACAM6;CTD-2575K13.6	#N/A
rs77379297	chr22	39601404	G	A	4.58449	2.29216e-33	0.0355731	0.114966	Y	Y	Y	Y	FAM83F	APOBEC3D;CBX6;DDX17;RP3-508I15.22;TAB1	APOBEC3D;CACNA1I	#N/A
rs1548634	chr1	44399608	T	C	-3.54221	7.37604e-18	0.0360446	0.0149935	Y	N	Y	Y	TMEM53、BEST4	ARTN;ATP6V0B;DMAP1;FAM183A;RP11-7O11.3;TMEM53	PTPRF;RP11-7O11.3	#N/A
rs2276863	chr3	63849043	C	A	4.10789	2.81442e-37	0.036121	0.536133	Y	Y	Y	Y	C3orf49、ADAMTS9	LINC00994	ATXN7;THOC7	#N/A
rs153805	chr16	15556256	G	A	4.84511	7.2487e-48	0.0361448	1.07231	#N/A	N	N	Y	PKD1P6、RP11-958N24.2	AF001548.6;CTB-193M12.1;NPIPA1;NPIPA5;RP11-1186N24.5	AC138969.4;C16orf45;NPIPA1;NPIPA7;PDXDC1	#N/A
rs12899032	chr15	68878247	T	G	5.79416	3.91358e-47	0.0366207	2.1302	#N/A	N	Y	Y	CALML4、RP11-315D16.2	#N/A	CORO2B	#N/A
rs766197	chr10	112170486	G	C	4.52198	9.32667e-44	0.0368485	0.923888	Y	N	Y	#N/A	#N/A	#N/A	RBM20;XPNPEP1	#N/A
rs960757	chr5	131826310	G	A	5.48344	7.03248e-26	0.0369053	1.17539	Y	N	Y	Y	SOWAHA	ACSL6;C5orf56;IL5;PDLIM4	AC034220.3;ACSL6;AFF4;C5orf56;IL5;IRF1	#N/A
rs2066628	chr13	50760637	G	C	3.87698	4.11577e-41	0.0371218	0.54664	Y	N	Y	Y	CAB39L、DLEU1、DLEU7	#N/A	#N/A	#N/A
rs12905223	chr15	85114268	T	C	-3.12625	2.65901e-26	0.0371719	0.00415504	Y	N	Y	Y	NMB、UBE2Q2P1、ALPK3、RP11-182J1.12	NMB;RP11-182J1.5;WDR73;ZNF592;ZSCAN2	GOLGA6L4;NMB;PDE8A;WDR73	#N/A
rs6044134	chr20	16555032	G	A	5.03416	6.22437e-51	0.0371754	1.24074	#N/A	N	Y	#N/A	#N/A	KIF16B	KIF16B	#N/A
rs56018642	chr1	179335264	A	G	6.22743	1.6236e-32	0.0372427	0.650282	Y	N	Y	Y	C1orf220、TEX35	#N/A	#N/A	#N/A
rs4680585	chr3	160167194	A	G	3.33704	1.43991e-25	0.0372749	0.472109	Y	N	Y	#N/A	#N/A	SMC4	TRIM59	#N/A
rs842707	chr7	158656012	C	T	1.74207	1.44311e-30	0.0372797	0.124706	#N/A	N	Y	#N/A	#N/A	AC078942.1;WDR60	WDR60	WDR60
rs3812104	chr6	157745159	C	G	4.37595	1.12785e-42	0.0373033	0.774439	Y	N	Y	Y	TMEM242、ZDHHC14、TULP4、ARID1B	RP11-230C9.3;TMEM242	#N/A	#N/A
rs532446	chr1	68152438	C	T	5.21495	8.27268e-37	0.0374502	2.79952	Y	N	Y	#N/A	#N/A	GNG12	DIRAS3;GNG12;RP4-694A7.2	#N/A
rs60507951	chr19	33544187	G	A	5.50717	2.99865e-30	0.0375878	1.46879	#N/A	Y	Y	Y	SLC7A10、RHPN2	GPATCH1;RHPN2;SLC7A10	NUDT19;RHPN2;WDR88	#N/A
rs4780805	chr16	19404645	A	G	3.94967	1.44848e-24	0.0376531	0.0520669	Y	N	N	Y	RP11-626G11.5、TMC5、TMC7、SYT17、IQCK	ARL6IP1;GP2;GPRC5B;IQCK	C16orf62;COQ7;CTA-363E6.1;CTA-363E6.2;GPRC5B	#N/A
rs3359	chr1	183112041	G	C	4.49628	4.21565e-39	0.0377233	0.983606	#N/A	N	N	Y	COLGALT2、RGL1	LAMC1;LAMC2;NCF2;RP11-181K3.4	LAMC1;NCF2;RNASEL;RP11-181K3.4	#N/A
rs487047	chr1	231377623	A	G	3.80824	4.23002e-46	0.0377385	0.577673	Y	N	Y	Y	AGT、TSNAX-DISC1	GNPAT;SPRTN	EXOC8;GNPAT	#N/A
rs1208984	chr1	11995176	A	G	4.80433	4.31002e-46	0.0378641	1.33584	Y	N	Y	#N/A	#N/A	MTHFR;PLOD1	C1orf127;CLCN6;DHRS3;MTHFR	#N/A
rs2091210	chr2	9771200	C	G	4.24873	1.74981e-28	0.0378671	0.27833	Y	N	Y	Y	RP11-320M2.1	MBOAT2	ASAP2;CPSF3	#N/A
rs134083	chr22	28065480	T	C	5.32575	9.55158e-28	0.0379893	1.02873	Y	Y	Y	Y	RP1-40G4P.1、MIAT	#N/A	#N/A	#N/A
rs11265388	chr1	160377435	C	G	3.48604	9.27814e-38	0.0380942	0.549561	#N/A	Y	N	Y	RP11-312J18.5	COPA;LY9;NHLH1;USF1	ADAMTS4;DCAF8;ITLN1;KCNJ9;NIT1;SLAMF6;SLAMF8;USP21	#N/A
rs530454915	chr18	77218329	T	C	2.54979	2.28531e-17	0.0381895	0.0473007	Y	Y	Y	Y	KCNG2、ATP9B	#N/A	#N/A	#N/A
rs961834	chr3	146031803	G	A	-2.40249	1.4629e-28	0.0383526	0.00733379	Y	N	N	Y	PLSCR2	#N/A	PLSCR4	#N/A
rs12636851	chr3	47463567	T	C	4.82312	4.53684e-40	0.0385328	1.15553	#N/A	N	Y	Y	LRRC2、NBEAL2、FBXW12、PLXNB1、TDGF1	PTPN23;SCAP;ZNF589	CDC25A;NBEAL2;PTPN23;SETD2	#N/A
rs3753559	chr1	175162268	C	T	4.07361	2.86091e-33	0.0385588	0.656738	Y	Y	Y	Y	RP11-318C24.2	KIAA0040;RP11-318C24.2	TNN	#N/A
rs2274687	chr1	23435669	T	C	3.79114	3.0342e-33	0.0386284	3.64696	Y	N	N	Y	KDM1A、MDS2、EPHB2	KDM1A;LUZP1;PNRC2	LUZP1;PNRC2	#N/A
rs60271600	chr12	120632899	A	G	4.45494	1.51951e-40	0.0393179	0.880746	Y	Y	Y	Y	HNF1A-AS1、RP11-728G15.1、HNF1A、GCN1L1	C12orf43;COX6A1;DYNLL1-AS1;MSI1;POP5;PXN-AS1	DYNLL1-AS1;GCN1L1;POP5	#N/A
rs2842549	chr6	76458378	C	T	5.79263	3.18853e-37	0.0396236	1.63482	#N/A	N	Y	Y	FILIP1	MYO6	#N/A	#N/A
rs7864256	chr9	100986297	T	C	3.98328	9.36334e-30	0.0398144	0.468622	#N/A	N	Y	Y	GABBR2	NANS	C9orf156;RP11-23J9.5;RP11-92C4.3	#N/A
rs4245736	chr1	204486205	G	C	5.20574	1.78915e-44	0.0398323	1.4912	Y	N	Y	Y	RP11-739N20.2、PIK3C2B、PLEKHA6	LRRN2;MDM4	MDM4	#N/A
rs5909725	chrX	119620133	C	T	4.03598	2.17921e-41	0.0399179	0.694538	#N/A	Y	Y	Y	PA2G4P1、NKRF	TMEM255A	RHOXF1;TMEM255A	#N/A
rs16988383	chr22	30592842	C	T	4.17591	2.23345e-42	0.0399453	0.806865	Y	Y	Y	Y	GAL3ST1、PES1、SMTN、EMID1、OSBP2	THOC5	PLA2G3;SEC14L6;THOC5;TUG1	#N/A
rs34641633	chr15	91110711	C	G	-1.90873	5.6695e-35	0.0399934	0.0106513	#N/A	N	N	Y	NGRN	CIB1;MESP1;TICRR	VPS33B;ZNF774	#N/A
rs6481497	chr10	28287011	T	G	1.55519	2.99012e-14	0.0400288	0.117634	#N/A	N	N	Y	MKX、RP11-351M16.3、ARMC4	#N/A	ANKRD26;WAC-AS1;YME1L1	#N/A
rs11698203	chr20	43357899	A	G	4.91618	1.75288e-53	0.0400587	1.21502	Y	N	N	Y	RP5-881L22.5、GDAP1L1、R3HDML、TOMM34、RPS2P7、ADA、HNF4A	PIGT;RP5-881L22.5;STK4;SYS1	KCNK15;RP5-881L22.6;TOMM34;WFDC2	#N/A
rs572377	chr8	16683735	A	G	4.37182	2.5754e-52	0.0400665	0.905805	Y	Y	N	Y	RP11-13N12.2	#N/A	PDGFRL	#N/A
rs2072964	chr20	1099199	A	G	4.23592	8.15493e-24	0.0402912	0.626924	Y	N	Y	Y	SDCBP2	TBC1D20	TMEM74B	#N/A
rs77420750	chr19	15979744	C	A	4.25764	1.54767e-44	0.0403602	0.832788	#N/A	N	N	#N/A	#N/A	CYP4F11	CYP4F2	#N/A
rs1209944	chr21	40169706	T	C	4.22932	1.62895e-40	0.0407508	0.834039	Y	N	Y	#N/A	#N/A	AF064858.8	#N/A	#N/A
rs20561	chr1	183105705	G	A	4.22878	3.12022e-46	0.0407878	0.782645	Y	N	N	Y	COLGALT2、RGL1	COLGALT2;LAMC2;NCF2;RGL1;RP11-181K3.4	RP11-181K3.4	#N/A
rs8102149	chr19	15979701	G	T	3.78882	7.68039e-48	0.0407993	0.61149	#N/A	N	N	#N/A	#N/A	CYP4F11;TPM4	CYP4F2;SYDE1	#N/A
rs28627461	chr17	81062985	A	G	6.00015	1.74922e-46	0.0411505	2.76646	Y	N	N	Y	SLC16A3、B3GNTL1	AC144831.1	AC144831.1;FOXK2;METRNL;RP11-1376P16.2;RP13-20L14.6;RP13-516M14.1	#N/A
rs35420592	chr8	124780387	T	C	3.51948	2.25104e-38	0.0413476	0.510503	Y	N	Y	Y	ZHX1、ZHX1-C8ORF76	FAM91A1;TMEM65	ZHX1	#N/A
rs1413218	chr9	114658407	C	T	4.79001	1.74456e-44	0.0414937	1.16729	#N/A	N	Y	#N/A	#N/A	RP11-4O1.2	RP11-16L21.7	#N/A
rs1619397	chr16	69458779	G	A	3.75785	1.0923e-33	0.0415822	0.596602	Y	N	Y	Y	EXOSC6、HAS3、CHTF8、COG8、RP11-343C2.9、TERF2、CTD-2033A16.3、NOB1、PDXDC2P、PDPR、AARS、ST3GAL2、CDH1、TANGO6、SNTB2、RP11-343C2.11、WWP2、DDX19A、CIRH1A、RP11-296I10.6	DDX19B	CHTF8;NOB1;RP11-529K1.2;TMED6	#N/A
rs13343954	chr19	33527888	T	C	4.16684	9.60818e-39	0.0416895	0.908485	#N/A	N	N	Y	SLC7A10、RHPN2	GPATCH1;RHPN2;ZNF507	CTD-2540B15.10;RHPN2;WDR88	#N/A
rs2070737	chr19	46282890	A	T	2.69982	3.83417e-24	0.0421381	0.0850765	Y	N	Y	Y	FOXA3、IGFL4	AC007193.8;AC092301.3;DACT3-AS1;DMWD	AC005757.6;AC007193.10;AC092301.3;DMPK;DMWD	#N/A
rs13403999	chr2	169024141	A	G	6.19091	1.70533e-34	0.0421949	2.05824	Y	N	Y	#N/A	#N/A	#N/A	STK39	#N/A
rs72758038	chr5	56110684	C	A	5.0783	2.60687e-29	0.0424023	0.991178	Y	N	Y	Y	ANKRD55	#N/A	AC016644.1;ANKRD55	#N/A
rs3012401	chr6	170475495	A	G	4.17399	2.48609e-44	0.0424411	0.768861	Y	N	Y	#N/A	#N/A	RP11-302L19.3	FAM120B;PSMB1;RP11-302L19.3;RP1-137D17.2;RP1-182D15.2;TBP;WDR27	#N/A
rs76564490	chr16	81177874	C	A	5.65798	2.49875e-31	0.0424494	1.70184	#N/A	N	N	Y	RP11-18F14.1、ATMIN、CMC2、RP11-303E16.3、C16orf46、RP11-303E16.8、GCSH、RP11-510J16.5、RP11-525K10.3、RP11-314O13.1、GAN、CMIP、CDYL2	RP11-303E16.8	#N/A	#N/A
rs35424893	chr3	115509816	T	G	3.73311	6.36987e-44	0.0425321	0.570634	Y	Y	Y	Y	GAP43	#N/A	#N/A	#N/A
rs694609	chr13	28194806	G	A	-1.94387	1.54221e-32	0.0425491	0.0110593	Y	N	Y	#N/A	#N/A	USP12-AS2	RPL21;URAD	#N/A
rs13069307	chr3	142315074	G	A	4.34895	4.02455e-43	0.042696	0.869873	Y	N	Y	#N/A	#N/A	#N/A	#N/A	#N/A
rs173915	chrX	119619811	C	T	-1.90773	2.82883e-41	0.0427281	0.0113875	Y	Y	Y	Y	PA2G4P1、NKRF	TMEM255A	TMEM255A;UBE2A	#N/A
rs73633937	chrX	129095144	T	C	5.1266	4.36409e-32	0.0429267	1.09774	Y	N	Y	Y	GPR119、RBMX2、SASH3、AIFM1、ELF4、SLC25A14	#N/A	#N/A	#N/A
rs62477467	chr8	1777815	A	G	3.31009	1.13871e-42	0.0429375	0.46339	Y	N	N	#N/A	#N/A	ARHGEF10;CTD-2336O2.1	ARHGEF10;CTD-2336O2.1;KBTBD11-OT1;RP11-439C15.4	#N/A
rs7075452	chr10	127350249	C	G	5.10934	1.06226e-48	0.0430176	1.49232	Y	N	N	Y	CTBP2	#N/A	RP11-383C5.7	#N/A
rs78154367	chr16	25269496	C	T	4.55729	1.25374e-37	0.0434291	1.06874	Y	N	Y	#N/A	#N/A	ZKSCAN2	ZKSCAN2	#N/A
rs749929	chr12	6420146	C	A	-1.84189	1.71992e-45	0.0436505	0.0121766	Y	N	Y	Y	RP1-102E24.8、RP4-761J14.8、SCNN1A、IFFO1、ACRBP、CD4	LEPREL2;U47924.31	PIANP;RP1-102E24.8;RP5-940J5.6	#N/A
rs28364704	chr12	50677434	G	C	5.04693	1.46583e-44	0.0438651	1.47465	Y	N	Y	Y	METTL7A、BCDIN3D-AS1、BCDIN3D、KCNH3	HIGD1C;RP4-605O3.4;TMBIM6	AQP6;SMARCD1	#N/A
rs13426988	chr2	42604081	G	A	3.47167	4.47779e-36	0.0439742	0.497155	#N/A	N	N	Y	OXER1、AC098824.6、AC016735.2、HAAO	#N/A	#N/A	#N/A
rs10049674	chr4	78843512	G	A	-1.8431	1.67821e-21	0.0440879	0.013974	#N/A	N	Y	Y	RP11-109G23.3、FRAS1、BMP2K	#N/A	CNOT6L	#N/A
rs3844601	chr10	126773368	A	G	-2.5409	2.60888e-36	0.0441062	0.0450069	Y	N	N	Y	CTBP2	#N/A	METTL10;UROS	#N/A
rs2287756	chr19	49521794	G	C	4.15496	8.60313e-40	0.0441298	1.01482	#N/A	N	Y	Y	FAM83E、CTB-33G10.1	AC010524.4;C19orf73;CTC-241F20.3;CTD-3148I10.15;CYTH2;EMP3;FUT1;GRIN2D;HRC;NOSIP;SPACA4	AKT1S1;LIN7B;RUVBL2	#N/A
rs1126176	chr5	79552184	A	G	3.41988	1.12829e-46	0.0442281	0.484154	Y	N	Y	Y	HNRNPA1P12、CTD-2015H6.3、MTX3、CTC-325J23.3、CTC-459I6.1、CKMT2-AS1、CMYA5、SERINC5、FAM151B、RASGRF2	DHFR	ZFYVE16	#N/A
rs13115213	chr4	11721556	G	A	4.08091	1.19317e-41	0.04448	0.793526	#N/A	N	N	#N/A	#N/A	#N/A	#N/A	#N/A
rs713761	chr22	25506518	G	T	5.70224	1.24893e-55	0.0445912	0.463853	Y	N	Y	Y	CRYBB3、CTA-246H3.8、CTA-246H3.11、GGT1、LRP5L、CRYBB2P1、UPB1、KIAA1671	#N/A	CRYBB3;CTA-221G9.7	#N/A
rs2733101	chr15	80216532	A	T	4.10893	1.19592e-52	0.0446845	0.861302	Y	N	Y	Y	RP11-210M15.2、ABHD17C、KIAA1199、ARNT2	ARNT2;FAH;MTHFS;RP11-38G5.2;ST20	C15orf37;MTHFS;RP11-38G5.2;ST20	#N/A
rs781193	chr6	111195730	G	A	3.27579	4.04205e-20	0.0447697	0.446191	Y	N	Y	Y	TRAF3IP2-AS1、TRAF3IP2、GTF3C6、SLC16A10、FYN	DDO;RPF2	GTF3C6;RPF2;TRAF3IP2-AS1	#N/A
rs6512183	chr19	17405010	G	A	-3.36604	1.50803e-28	0.0448014	0.00567647	Y	N	N	Y	FCHO1、B3GNT3、PIK3R2、MAST3	ABHD8;B3GNT3;CTC-429P9.2;KIAA1683;UNC13A	ABHD8;CTD-3222D19.7;DDA1;MAP1S	#N/A
rs7959378	chr12	51567230	A	C	4.13472	1.57172e-41	0.0448692	0.638133	Y	N	Y	Y	METTL7A、GRASP	NR4A1	METTL7A;RP3-405J10.4	#N/A
rs1284211	chr18	13710479	G	A	4.07086	1.5937e-47	0.0450907	0.77074	Y	N	N	Y	CYP4F35P、ANKRD20A5P	ZNF519	#N/A	#N/A
rs2735526	chr16	3208995	G	C	3.14621	5.38464e-43	0.0451206	0.299341	Y	N	Y	Y	DNASE1L2、PDPK2、TRAP1	#N/A	#N/A	#N/A
rs4792867	chr17	43249444	C	T	5.2048	3.5247e-40	0.0453931	1.71765	Y	Y	Y	Y	RP11-798G7.6	DCAKD;HIGD1B;NMT1;SPATA32	C1QL1;DCAKD;NMT1	#N/A
rs11024672	chr11	2962771	G	C	-2.45661	3.82854e-44	0.0456868	0.00832294	Y	N	Y	Y	MRPL23-AS1、AC051649.6、ASCL2、C11orf21、PHLDA2、TSPAN32、ZNF195、PGAP2、AC129929.5	AC131971.1;IGF2-AS;OSBPL5	AC090587.5;AC131971.1;ASCL2	#N/A
rs72486684	chr15	34813976	G	A	4.12208	1.62673e-49	0.046275	0.82245	#N/A	N	N	Y	PGBD4、NOP10、NUTM1、AQR、DPH6	#N/A	GOLGA8A;NOP10	#N/A
rs2118897	chr2	58335186	C	G	4.9666	2.58634e-45	0.0463446	1.52046	Y	Y	N	Y	VRK2、FANCL、AC007092.1	#N/A	#N/A	#N/A
rs4976982	chr8	143316525	G	A	3.20949	9.94928e-31	0.0464056	0.533314	Y	N	Y	Y	LINC00051	LY6H;THEM6	CYP11B1;LY6H	#N/A
rs68014958	chr8	18814808	G	A	4.36956	5.87996e-48	0.0464131	1.00545	Y	N	N	Y	PSD3	#N/A	#N/A	#N/A
rs6766480	chr3	196014073	T	C	3.43105	5.0958e-38	0.0464424	0.579888	Y	N	Y	#N/A	#N/A	AC069257.8;NCBP2-AS2;PIGZ;PPP1R2;TCTEX1D2	RNF168;TCTEX1D2;TM4SF19-AS1	#N/A
rs693975	chr19	4145008	G	A	5.63401	1.22642e-34	0.0466207	1.63132	Y	N	Y	Y	DOHH、S1PR4、MRPL54、CREB3L3	CACTIN;PLIN3;TBXA2R	AC007292.6;CREB3L3	#N/A
rs2241769	chr15	50716633	G	C	5.31362	1.27703e-47	0.0468011	1.91266	#N/A	N	Y	Y	GABPB1-AS1、TRPM7、CYP19A1、GLDN、RP11-707P17.1、RP11-108K3.1	GABPB1-AS1;SPPL2A;TNFAIP8L3;USP50;USP8	HDC;USP50;USP8	#N/A
rs1569646	chr22	39601697	C	A	3.32342	1.07792e-38	0.0468923	0.572054	Y	Y	Y	Y	FAM83F	APOBEC3D;RP3-508I15.19;RPS19BP1;TNRC6B	#N/A	#N/A
rs175498	chr14	75536369	G	A	-1.68266	5.47294e-24	0.0469341	0.0147752	Y	N	Y	Y	BATF	EIF2B2;PGF;RP11-950C14.7;TGFB3	EIF2B2;PGF;RP11-950C14.3;RP11-950C14.7	MLH3
rs56006341	chr18	77439844	G	T	4.38565	1.24731e-43	0.04714	1.0161	#N/A	N	Y	Y	KCNG2、ATP9B	KCNG2	CTDP1;KCNG2;NFATC1	#N/A
rs73061248	chr19	48759114	C	A	2.91294	9.94928e-31	0.0471665	0.400043	Y	N	Y	Y	FAM83E	FAM83E	CARD8;CTC-241F20.3;GLTSCR1;NAPA-AS1;PLEKHA4;RASIP1	CARD8
rs6717668	chr2	192589399	T	C	4.0798	8.49362e-40	0.0471874	0.837508	#N/A	N	N	Y	SDPR、MYO1B	AC067945.4;TMEFF2	TMEFF2	#N/A
rs34188992	chr19	17246702	A	G	4.94405	6.85387e-48	0.0472575	1.65935	#N/A	Y	Y	Y	FCHO1、B3GNT3、MAST3	PLVAP;SMIM7	ABHD8;SMIM7	#N/A
rs8112435	chr19	2524925	A	C	3.73382	1.73126e-45	0.0479813	0.651472	Y	N	Y	Y	AC005256.1、DOHH、UQCR11、TCF3、LSM7、S1PR4、DOT1L	AC006277.2;CSNK1G2;TCF3;TMPRSS9;ZNF555	DIRAS1;NFIC	#N/A
rs745048	chr10	48336123	C	A	-2.7324	1.30869e-31	0.0481613	0.043762	Y	Y	Y	#N/A	#N/A	#N/A	#N/A	#N/A
rs7124323	chr11	45944108	A	G	5.57583	2.21146e-26	0.0484868	1.69176	Y	N	Y	Y	C11orf94、PEX16、GYLTL1B、CTD-2560E9.3、F2、LRP4-AS1、CRY2、LRP4	C11orf94;MDK	C11orf94;CRY2;DGKZ;TP53I11	#N/A
rs1741285	chr20	4116436	A	G	4.40822	1.90448e-45	0.0484983	1.31743	Y	Y	Y	Y	CENPB、RP4-779E11.3、ITPA、HSPA12B、C20orf27、SMOX、LZTS3	HSPA12B;SLC23A2	CDC25B;SLC4A11;SMOX	#N/A
rs73069539	chr7	26903661	C	T	-1.66637	1.73264e-22	0.0485679	0.0169726	Y	N	Y	Y	HOXA10	#N/A	#N/A	#N/A
rs12361342	chr11	77751003	G	A	2.66566	3.40962e-20	0.0487762	0.386475	#N/A	Y	Y	Y	MYO7A、KCTD14、GDPD4、PAK1、GAB2、RP11-452H21.1	ALG8;KCTD21-AS1;NDUFC2;RP11-7I15.4	ALG8;KCTD21-AS1;NDUFC2;RP11-7I15.4;RP11-91P24.7	#N/A
rs1155207	chr6	26328365	A	G	5.23639	1.16092e-28	0.0488772	1.23038	Y	N	N	Y	HIST1H4C、HIST1H1E、HIST1H1D、ABT1、BTN3A2、BTN3A3、LRRC16A、GUSBP2	BTN3A2;HIST1H2BJ;LINC00240	BTN3A2;HIST1H2AC;HIST1H4H;LINC00240;SCGN	#N/A
rs9606846	chr22	31897571	C	T	4.52122	1.08718e-45	0.0491481	1.168	#N/A	N	N	Y	SC22CB-1E7.1、CPSF1P1、GAL3ST1、PES1、SMTN、OSBP2、DEPDC5、RP1-90G24.10	INPP5J;LIMK2;PISD;SFI1;SLC35E4;SLC5A4	LIMK2;SFI1;SLC35E4	#N/A
rs7641495	chr3	40494690	T	C	4.83618	1.29086e-48	0.0492668	1.55818	Y	Y	Y	Y	MYRIP	ENTPD3;ENTPD3-AS1;ZNF619	ENTPD3-AS1;RPL14	#N/A
rs2603762	chr12	52430661	C	A	4.94271	2.46335e-45	0.0493445	1.57106	Y	N	Y	Y	GRASP、KRT7、EIF4B	KRT18;RP11-845M18.6;SLC4A8	RP11-983P16.2	#N/A
rs62208052	chr20	31215928	A	C	-2.10694	9.33719e-17	0.0496192	0.0160403	Y	N	Y	Y	DNMT3B	RP1-310O13.7	C20orf112;RP5-1184F4.5	#N/A
rs10972303	chr9	35080011	C	A	3.52588	1.03886e-32	0.0496432	0.642793	Y	N	Y	Y	SIT1、CA9、TPM2	ARHGEF39;C9orf24;CNTFR-AS1;FANCG;RGP1;RP11-537H15.3;RPP25L	IL11RA;KIAA1045;OR13J1;RGP1	#N/A
rs3806614	chr3	121265176	G	A	4.50041	5.85745e-41	0.0497006	1.22305	Y	N	Y	Y	HGD	#N/A	#N/A	#N/A
rs34431655	chr6	117803676	C	G	4.68577	8.35118e-42	0.0501014	1.36182	Y	N	Y	Y	RSPH4A、ZUFSP、GPRC6A、NUS1、RWDD1、KPNA5、GOPC、NEPNP	SLC35F1	DCBLD1;RSPH4A	#N/A
rs10406272	chr19	2495724	G	A	4.03781	1.62716e-44	0.0502025	0.869734	#N/A	N	Y	Y	AC005256.1、DOHH、ADAMTSL5、UQCR11、TCF3、LSM7、S1PR4、DOT1L	AC006538.1	AC005624.2;ADAT3;BTBD2;CTB-31O20.8;GNA15	#N/A
rs4868204	chr5	172204629	C	T	3.95544	3.26154e-26	0.0507265	0.0886285	Y	N	Y	Y	CTC-308K20.3、NKX2-5、CTB-43E15.2	RP11-779O18.3	CTB-33O18.3;RP11-779O18.3	#N/A
rs17833635	chr19	33668046	G	A	2.69131	8.79968e-28	0.0508846	0.291876	#N/A	N	Y	Y	SLC7A10、RHPN2	RHPN2;WDR88	CEBPA;RHPN2;WDR88	#N/A
rs12051195	chr16	77247926	G	C	-2.28515	1.04234e-42	0.0515153	0.0105691	Y	N	Y	Y	RP11-449J10.1、MON1B、RP11-538I12.2、ADAMTS18、WWOX	VAT1L	#N/A	#N/A
rs6858101	chr4	759335	A	G	5.48516	4.96547e-29	0.0516989	1.59208	Y	N	N	Y	RP11-460I19.2、FGFRL1、PDE6B、GAK、SPON2	AC078852.2;CPLX1;RP11-440L14.1	AC078852.2;CPLX1;DGKQ;MAEA;RNF212;RP11-440L14.1;RP11-440L14.4;UVSSA	#N/A
rs13138636	chr4	88312620	C	G	4.06122	1.76622e-40	0.0521048	1.64942	Y	Y	Y	Y	RP11-529H2.2、SPARCL1、RP11-742B18.1	#N/A	HSD17B11;NUDT9	#N/A
rs4919686	chr10	104592249	A	C	2.39971	3.09461e-16	0.0533786	0.23919	#N/A	N	Y	Y	KCNIP2、SFXN2、PDCD11、NEURL、CYP17A1	C10orf32;HPS6;NOLC1;NT5C2;PPRC1;RP11-18I14.10;TMEM180	C10orf32;CNNM2;CYP17A1;GBF1;RP11-18I14.10;SFXN2;SUFU;TMEM180	C10orf32
rs34876555	chr17	10023426	C	T	-2.97012	1.28354e-37	0.0535084	0.00682853	Y	N	N	#N/A	#N/A	#N/A	#N/A	#N/A
rs10420072	chr19	290090	C	T	5.95022	7.05838e-38	0.0537929	0.898382	Y	Y	Y	Y	MISP、ARID3A、KISS1R	ARID3A;PPAP2C	AC005391.2;AC005775.2;BSG;ODF3L2;PPAP2C	#N/A
rs10852133	chr15	91098715	C	T	1.57115	9.8601e-16	0.054036	0.0504615	#N/A	N	N	Y	NGRN	AC068831.6;CIB1;MESP1;WDR93;ZNF774	ZNF774	#N/A
rs11657063	chr17	7745298	C	T	3.60808	1.12514e-38	0.0541896	0.688423	Y	N	Y	Y	CTD-2545G14.7、SLC2A4、EIF5A、RP11-849F2.9、MPDU1、PFAS、AC027763.2、ASGR1、RP11-104H15.7、MYH10	CHRNB1	HES7;KCNAB3;KDM6B;KRBA2;LINC00324;RANGRF;TP53;WRAP53	#N/A
rs1078154	chr3	101293565	A	T	3.32732	1.0063e-42	0.0547263	0.686064	#N/A	N	Y	#N/A	#N/A	IMPG2;TFG;ZBTB11-AS1	CEP97;NXPE3;ZBTB11	#N/A
rs1205233	chr14	71132759	G	A	1.63162	8.66115e-22	0.0547295	0.169585	Y	Y	N	#N/A	#N/A	SIPA1L1	#N/A	#N/A
rs2726347	chr18	8800259	C	A	4.51008	2.64226e-43	0.0547338	1.33207	#N/A	Y	Y	Y	RP11-674N23.1、SOGA2、PTPRM	RP11-674N23.1;RP11-789C17.5	NDUFV2;RP11-692N5.1;RP11-888D10.4;TWSG1	#N/A
rs9470816	chr6	38153951	G	C	4.89718	7.24235e-38	0.0549168	1.82483	#N/A	N	N	Y	CCDC167	SAYSD1;TBC1D22B	#N/A	#N/A
rs2180779	chr20	55792545	C	T	4.87537	2.77886e-39	0.0549379	1.59704	#N/A	Y	Y	Y	RPS4XP3、PCK1	ZBP1	CASS4	#N/A
rs72718366	chr8	130827427	C	T	5.43917	3.62521e-43	0.0550473	2.49718	#N/A	N	N	#N/A	#N/A	#N/A	#N/A	#N/A
rs1465895	chr13	73301804	A	G	2.93793	2.72126e-36	0.0551552	0.429859	#N/A	N	Y	Y	LINC00393、PIBF1	MZT1	PIBF1	#N/A
rs4547694	chr3	50297330	A	G	2.63881	6.18483e-15	0.0552101	0.283862	Y	Y	Y	Y	AMT、CAMKV、RP11-493K19.3、SLC38A3、SEMA3F	AMT;GMPPB;HYAL3;NAT6	C3orf62;HYAL3;NAT6;RBM6;U73169.1	#N/A
rs891684	chr17	70713539	G	A	5.00678	4.41082e-42	0.0552516	1.81403	#N/A	N	Y	Y	CPSF4L、LINC00511、CDC42EP4	#N/A	#N/A	#N/A
rs79811093	chr11	47789379	G	A	4.41172	1.64157e-39	0.0553534	1.26208	Y	Y	Y	Y	FAM180B、LRP4-AS1、LRP4、NUP160	AGBL2;CELF1;PTPRJ;RAPSN	AGBL2;C1QTNF4;CKAP5;PSMC3	#N/A
rs28756677	chr9	140135216	T	C	4.35667	1.68224e-40	0.0553863	1.23567	Y	N	Y	Y	CARD9	C9orf37;EXD3;NELFB	C9orf173;FAM166A;KIAA1984;KIAA1984-AS1;LRRC26;NDOR1;NELFB;NRARP;RP11-216L13.19	#N/A
rs62248580	chr3	47439291	C	T	2.47938	3.44945e-31	0.0557072	0.404196	#N/A	N	N	Y	LRRC2、NBEAL2、FBXW12、TDGF1	PTPN23;SCAP;TDGF1;ZNF589	CDC25A;NBEAL2;PTPN23;SETD2	#N/A
rs12460105	chr19	1848957	A	G	3.0735	5.43741e-38	0.0557212	0.676209	Y	N	Y	Y	AC005256.1、ARID3A、ADAMTSL5、UQCR11、TCF3、LSM7、KISS1R、AC027307.3、DOT1L	ATP8B3;CTB-31O20.8;GRIN3B;KLF16	ABCA7;ATP8B3;CFD;ELANE;HMHA1;MUM1	#N/A
rs2421565	chr2	116981549	A	G	4.59271	1.26583e-46	0.0558687	1.59545	#N/A	N	N	#N/A	#N/A	#N/A	#N/A	#N/A
rs2269861	chr17	39078939	A	G	-2.26705	3.7611e-34	0.0559239	0.0116184	Y	N	Y	Y	KRTAP3-3、KRTAP3-2、AC004231.2、KRT40	CSF3;IGFBP4;KRT15	IGFBP4;KRT23;RARA;RP11-387H17.4;SMARCE1	#N/A
rs1182415	chr7	157082623	A	G	4.06614	3.08576e-33	0.055958	0.160786	Y	N	N	Y	MNX1	AC011899.9;RP5-1142J19.1	DNAJB6;RP5-1142J19.1	#N/A
rs3773664	chr3	30731123	G	C	3.95989	3.44728e-40	0.0562013	0.946806	Y	Y	Y	Y	RP11-1024P17.1、CNN2P6、TGFBR2	#N/A	#N/A	#N/A
rs11254541	chr10	17390943	G	A	-2.49557	3.33456e-24	0.0562386	0.0157455	Y	N	N	Y	C1QL3、TRDMT1	PTER;ST8SIA6	ST8SIA6;ST8SIA6-AS1	#N/A
rs10423352	chr19	13969830	C	T	5.30184	3.57425e-52	0.0564678	2.49879	Y	N	Y	Y	hsa-mir-1199、MRI1、NFIX	CTD-2189E23.1;IL27RA;NDUFB7	PKN1;SAMD1	#N/A
rs4849072	chr2	113300394	A	C	2.81471	4.432e-31	0.0565919	0.59146	Y	N	Y	#N/A	#N/A	AC012442.5;CHCHD5;POLR1B;RGPD8;TTL	AC012442.5;POLR1B;RGPD8;TTL	#N/A
rs17410853	chr3	47363971	G	T	4.33653	3.89626e-36	0.0566694	1.27751	#N/A	N	N	Y	LRRC2、NBEAL2、TDGF1	PTPN23;SMARCC1;TDGF1;ZNF589	CDC25A;NBEAL2;PTPN23;SETD2	#N/A
rs3768620	chr1	183092237	G	A	4.95771	9.42174e-47	0.0566914	1.83988	#N/A	N	N	Y	COLGALT2、RGL1	LAMC1;LAMC2;NCF2;RGL1;RP11-181K3.4	LAMC1;NCF2;RNASEL;RP11-181K3.4	#N/A
rs10849916	chr12	111355206	G	T	4.41298	6.71056e-42	0.0575345	0.645359	Y	N	Y	Y	ADAM1A、ALDH2、IFT81、ARPC3、CUX2、MAPKAPK5	FAM216A;RAD9B	ALDH2;ATP2A2;ATXN2;FAM216A	#N/A
rs223333	chr4	103789810	C	A	2.54804	6.23678e-10	0.0575943	0.232122	Y	Y	Y	Y	RP11-297P16.3、RP11-328K4.1	BDH2;CENPE;CISD2;UBE2D3	BDH2;CISD2;RP11-10L12.4;UBE2D3	MANBA
rs9877516	chr3	42159179	C	G	5.58136	4.39255e-48	0.0579224	2.78376	Y	N	N	Y	CCDC13	SS18L2;ULK4	CCDC13;RP4-613B23.1;ULK4	ULK4
rs2278410	chr19	50528718	G	A	5.01071	4.56608e-29	0.0579773	1.29389	Y	N	Y	Y	CTB-33G10.1	ACPT;BCL2L12;CTD-2568A17.1;MED25;NOSIP;PPFIA3;PRR12;PTOV1;SIGLEC11	AKT1S1;AP2A1;ATF5;CTD-2126E3.3;JOSD2;SIGLEC11;SYT3;TSKS;VRK3	SIGLEC16
rs10195776	chr2	42425098	G	A	3.23079	1.1258e-34	0.0580283	0.547083	#N/A	Y	N	Y	OXER1、AC098824.6、AC016735.2、HAAO	#N/A	#N/A	#N/A
rs10259915	chr7	33168887	T	G	-2.49273	6.31182e-41	0.0584812	0.00911818	Y	N	N	Y	NT5C3A	BMPER;RP11-89N17.1;RP11-89N17.3	RP11-225B17.2	#N/A
rs3124511	chr9	131901458	C	T	3.95722	8.78801e-46	0.0592433	1.0103	Y	Y	Y	Y	CCBL1	CRAT;LRRC8A;PKN3;PPP2R4;RP11-247A12.7;RP11-339B21.9	CRAT;IER5L;LRRC8A;PPP2R4;RP11-247A12.7	#N/A
rs10054548	chr5	56662352	G	T	8.37988	2.51858e-37	0.0598364	4.02696	#N/A	Y	Y	#N/A	#N/A	#N/A	#N/A	#N/A
rs397738357	chr5	142975495	T	C	-1.57496	4.26044e-18	0.0600218	0.0281088	Y	N	Y	#N/A	#N/A	#N/A	#N/A	#N/A
rs2013745	chr1	16126676	G	A	-1.65536	1.08689e-23	0.0600916	0.0190766	Y	N	Y	Y	CTRC、C1orf64、ESPNP	NBPF1;RP11-169K16.9;RP11-276H7.3;SLC25A34	CLCNKA;CLCNKB;CTRC;FBXO42;FHAD1;PLEKHM2;RP11-169K16.9;SLC25A34;U1	#N/A
rs12615624	chr2	136721603	A	G	3.43926	2.57239e-35	0.0601634	0.690965	Y	N	N	#N/A	#N/A	DARS;MCM6	DARS;MCM6	#N/A
rs17373080	chr19	50879524	C	G	3.86566	7.11633e-38	0.0608989	0.938769	Y	N	Y	Y	CTB-33G10.1、KLK14	CLEC11A;KCNC3	AC011523.2;AKT1S1;CTD-2616J11.10;FCGRT;JOSD2;KCNC3;NAPSA;PRRG2	NAPSB
rs3755141	chr2	217277249	C	T	3.81947	7.97318e-40	0.0609074	0.8999	#N/A	N	Y	Y	TMEM169、LINC00607	AC007563.3;SMARCAL1	SMARCAL1	#N/A
rs4661667	chr1	16162731	C	T	4.92769	8.10257e-40	0.0610119	1.82835	Y	Y	Y	Y	CTRC、C1orf64、ESPNP	ARHGEF19;NBPF1;RP11-169K16.9;SLC25A34	CLCNKA;CLCNKB;CTRC;DNAJC16;FBXO42;NBPF1;RP11-169K16.9;SLC25A34;U1	#N/A
rs73349808	chr5	177557542	C	T	2.23153	2.68852e-18	0.0612628	0.175337	Y	N	Y	Y	COL23A1	RP11-1101H11.1	#N/A	#N/A
rs2293481	chr7	99699626	T	C	3.93021	1.11255e-19	0.0617572	0.463252	Y	N	Y	Y	KPNA7、AZGP1	AP4M1;GAL3ST4;LAMTOR4;PVRIG;UFSP1;ZSCAN21	AC073842.19;AP4M1;GJC3;PVRIG;ZNF394;ZSCAN21	#N/A
rs3764677	chr20	55789914	G	A	3.92028	2.1797e-42	0.0617994	1.00577	#N/A	Y	Y	Y	RPS4XP3、PCK1	#N/A	CASS4	#N/A
rs250763	chr5	76086597	C	T	-1.91139	5.76839e-30	0.0618028	0.0164294	Y	Y	Y	Y	F2RL1、ZBED3-AS1、PDE8B	CRHBP	#N/A	#N/A
rs2303914	chr2	9983686	G	T	3.8795	4.10864e-21	0.0619065	0.265507	Y	N	Y	Y	RP11-320M2.1	RP11-95D17.1;TAF1B	RP11-95D17.1;TAF1B;YWHAQ	#N/A
rs1110329	chr11	123138648	T	A	4.3093	8.57611e-42	0.0620962	1.37861	#N/A	N	N	Y	GRAMD1B、VWA5A	#N/A	#N/A	#N/A
rs13356414	chr5	150460244	C	T	3.73796	3.09451e-21	0.062261	0.576904	Y	N	Y	Y	CSF1R、FAT2	DCTN4;G3BP1	SLC36A1	#N/A
rs200596062	chr14	73429222	A	T	5.49866	3.04384e-25	0.0623577	0.464085	#N/A	N	Y	Y	RP1-240K6.3	RP5-1021I20.6;ZFYVE1	DCAF4	#N/A
rs66702682	chr16	1525635	C	T	3.38086	6.43008e-43	0.0626812	0.660505	Y	Y	Y	Y	FAM195A、JMJD8、CCDC78、HAGHL、MSLN、MSLNL、EME2、DNASE1L2、RPUSD1、SOX8、CACNA1H、MEIOB、NPW	CACNA1H;CCDC154;LA16c-390E6.3;NPW;RP11-616M22.3	RPS2;TPSD1	#N/A
rs17256254	chr14	61991834	T	C	2.43398	5.5173e-23	0.063101	0.404364	Y	N	Y	Y	SIX1	SIX4	#N/A	#N/A
rs7578578	chr2	46166063	C	T	2.09982	9.15933e-23	0.0632202	0.233959	Y	N	N	Y	SIX2、AC009236.1	AC093702.1;ATP6V1E2;CRIPT;RHOQ	ATP6V1E2;RHOQ	#N/A
rs62524989	chr8	130817869	G	T	3.22384	3.7062e-42	0.0636032	0.720239	#N/A	N	N	#N/A	#N/A	#N/A	#N/A	#N/A
rs10407365	chr19	2525600	C	T	2.22892	1.50586e-20	0.063639	0.299107	#N/A	N	Y	Y	AC005256.1、DOHH、UQCR11、TCF3、LSM7、S1PR4、DOT1L	AC006277.2;CSNK1G2;TCF3;TMPRSS9;ZNF555	DIRAS1;NFIC	#N/A
rs4485355	chr16	68754730	C	T	4.36897	2.85777e-44	0.0636686	1.49571	#N/A	N	N	Y	CTC-479C5.12、ESRP2、TSNAXIP1、CENPT、EDC4、PSKH1、SLC7A6、SLC7A6OS、PRMT7、HAS3、CHTF8、COG8、RP11-343C2.9、TERF2、RANBP10、NUTF2、DUS2、PLA2G15、CDH1、TANGO6、SNTB2、RP11-343C2.11、NFATC3、CIRH1A	CDH1	CDH3;COG8;EDC4;RP11-615I2.1;ZFP90	#N/A
rs9908349	chr17	76165368	C	T	2.95848	7.50616e-23	0.0640983	0.211637	Y	N	Y	Y	RP11-13K12.2、TMC8、SYNGR2、AFMID、AC061992.2、LGALS3BP、TNRC6C、C17orf99、PGS1、USP36	RP11-316M20.1	#N/A	#N/A
rs3806301	chr1	180472298	C	T	4.35482	3.77905e-40	0.0642287	1.3229	#N/A	N	Y	#N/A	#N/A	#N/A	#N/A	#N/A
rs12784396	chr10	102027407	C	T	4.78649	4.53828e-46	0.0642689	2.25285	Y	N	Y	Y	CUTC、SEC31B、PDZD7、ENTPD7、ABCC2	CWF19L1;DNMBP;RP11-316M21.6;RP11-316M21.7	BLOC1S2;CWF19L1;RP11-179B2.2	#N/A
rs2548998	chr5	131832514	G	A	2.24308	2.06789e-28	0.0646757	0.323704	Y	N	Y	Y	SOWAHA	AC004041.2;ACSL6;GDF9;LEAP2;PDLIM4	AC034220.3;ACSL6;P4HA2;SLC22A5	#N/A
rs4783683	chr16	68816728	T	C	5.12306	4.34063e-38	0.0647894	2.33984	Y	N	Y	Y	CTC-479C5.12、ESRP2、TSNAXIP1、CENPT、EDC4、PSKH1、SLC7A6、SLC7A6OS、PRMT7、HAS3、CHTF8、COG8、RP11-343C2.9、TERF2、CTD-2033A16.3、NOB1、RANBP10、NUTF2、DUS2、PLA2G15、CDH1、TANGO6、SNTB2、RP11-343C2.11、WWP2、NFATC3、CIRH1A	#N/A	COG8;CYB5B;DPEP2;WWP2	#N/A
rs171720	chr16	15575767	T	C	5.48334	3.16314e-27	0.0649783	0.594422	#N/A	N	Y	Y	PKD1P6、RP11-958N24.2	#N/A	#N/A	#N/A
rs1527454	chr7	73098456	G	A	-2.18919	1.38321e-33	0.0649826	0.014249	Y	N	Y	#N/A	#N/A	POM121;WBSCR22	DNAJC30	#N/A
rs2585527	chr13	78620815	G	A	3.92822	7.83857e-40	0.065506	1.12089	#N/A	N	N	Y	RNF219、MYCBP2	MYCBP2	#N/A	#N/A
rs9819838	chr3	106935803	A	C	4.15844	2.49895e-40	0.0655856	1.49094	Y	N	N	#N/A	#N/A	#N/A	#N/A	#N/A
rs55775354	chr2	152118271	G	A	-1.82012	1.07488e-35	0.0657092	0.0186086	Y	N	Y	Y	NEB	RIF1	RBM43	#N/A
rs11226896	chr11	105893494	C	T	3.52982	9.49678e-40	0.0657176	0.767509	Y	N	Y	#N/A	#N/A	GRIA4;MSANTD4	#N/A	#N/A
rs9923732	chr16	81110903	A	G	4.42509	1.86177e-24	0.0662528	1.11938	#N/A	N	Y	Y	RP11-18F14.1、ATMIN、CMC2、RP11-303E16.3、C16orf46、RP11-303E16.8、GCSH、RP11-510J16.5、RP11-525K10.3、RP11-314O13.1、GAN、CMIP、CDYL2	CENPN;RP11-303E16.5	#N/A	#N/A
rs199692688	chr2	10156011	A	G	-1.53504	6.73741e-28	0.0662883	0.0229072	#N/A	N	N	Y	RP11-320M2.1、KCNF1	#N/A	#N/A	#N/A
rs1561220	chr16	55504568	A	G	6.03023	9.42386e-27	0.0663008	3.40449	Y	N	N	Y	CES1、NUDT21、OGFOD1	#N/A	RP11-212I21.2	#N/A
rs2578147	chr4	94847004	G	C	3.23088	1.18453e-46	0.0664817	0.881777	#N/A	N	N	Y	SMARCAD1	#N/A	SMARCAD1	#N/A
rs200840404	chr1	183097609	A	T	3.78061	9.59033e-24	0.066805	0.186103	#N/A	N	N	Y	COLGALT2、RGL1	#N/A	#N/A	#N/A
rs9480392	chr6	157149684	G	C	3.87925	2.90269e-37	0.0673919	0.958738	Y	N	Y	Y	TMEM242、ZDHHC14、ARID1B	#N/A	#N/A	#N/A
rs62230078	chr21	45208754	A	G	3.62316	7.07431e-39	0.0679437	0.901636	#N/A	N	Y	Y	ERVH48-1、DNMT3L	AGPAT3;PDXK;PWP2;RRP1	AP001053.11;AP001055.6;C21orf33;PWP2	#N/A
rs643807	chr11	74660292	A	G	4.6528	4.65721e-41	0.0683326	1.73523	#N/A	N	Y	Y	RP11-864N7.2、CHRDL2、RNF169、ARRB1、RP11-535A19.1、RP11-702H23.4、NEU3、SLCO2B1、UVRAG、DGAT2	CHRDL2;NEU3;UCP2;XRRA1	CTD-2530H12.4;SLCO2B1;XRRA1	XRRA1
rs28634456	chr4	120375778	A	G	5.09869	1.83474e-45	0.068461	2.60205	Y	N	N	Y	CICP16	C4orf3;PDE5A;RP11-33B1.3;SEC24D	FABP2;PDE5A;RP11-33B1.3	FABP2
rs4596222	chr4	154155013	A	G	4.82319	2.05547e-41	0.0690564	2.01324	Y	N	N	Y	TIGD4、FHDC1、KIAA0922	#N/A	TRIM2	#N/A
rs12334564	chr8	124780824	C	A	4.84593	4.99611e-26	0.0693097	0.540516	Y	N	Y	Y	ZHX1、ZHX1-C8ORF76	#N/A	NDUFB9;TMEM65	#N/A
rs1322816	chr6	109703727	C	A	-2.52823	8.0158e-17	0.0694053	0.0631779	Y	N	Y	Y	CCDC162P、ZBTB24	AK9;CD164;FIG4;MICAL1;PPIL6;RP11-425D10.10;SMPD2	AK9;FIG4;PPIL6;RP11-425D10.10;SMPD2	AKD1、SMPD2
rs11868631	chr17	81009595	C	T	2.62175	1.25428e-30	0.0694865	0.421993	Y	N	Y	Y	DUS1L、FASN、SLC16A3、B3GNTL1	AC144831.1;B3GNTL1;FASN;FN3K;RP11-1376P16.2;RP13-516M14.2	FN3K;FOXK2;RP11-388C12.8	FN3KRP
rs12149119	chr16	84636678	T	C	4.41911	5.36557e-37	0.0697396	1.60002	Y	N	N	Y	RP11-118F19.1、CTD-2542L18.1、SLC38A8、CDH13	USP10	#N/A	#N/A
rs78471491	chr3	183089430	T	A	4.1768	3.69756e-24	0.069993	0.40715	Y	N	N	#N/A	#N/A	#N/A	#N/A	#N/A
rs130657	chr22	39610647	A	C	-4.15331	1.66291e-23	0.0701902	0.00567912	Y	N	Y	Y	FAM83F	APOBEC3D;TNRC6B	RP3-434P1.6	#N/A
rs28628339	chr16	68803844	A	G	3.99134	2.94787e-26	0.0702061	0.556794	#N/A	N	Y	Y	CTC-479C5.12、ESRP2、TSNAXIP1、CENPT、EDC4、PSKH1、SLC7A6、SLC7A6OS、PRMT7、HAS3、CHTF8、COG8、RP11-343C2.9、TERF2、CTD-2033A16.3、NOB1、RANBP10、NUTF2、DUS2、PLA2G15、CDH1、TANGO6、SNTB2、RP11-343C2.11、WWP2、NFATC3、CIRH1A	NFATC3;WWP2	CDH3;COG8;ZFP90	#N/A
rs4332645	chr13	78594589	T	C	-2.49882	2.94309e-39	0.0706869	0.0125061	#N/A	N	N	Y	RNF219、MYCBP2	#N/A	#N/A	#N/A
rs12531341	chr7	44122701	A	G	3.89376	5.12766e-28	0.0709765	1.08276	Y	N	Y	Y	SNHG15、NPC1L1	DBNL;LINC00957;POLM;POLR2J4;URGCP;YKT6	LINC00957;POLR2J4	#N/A
rs312780	chr11	68110095	C	T	2.9134	6.36455e-28	0.0714	0.57778	Y	N	Y	Y	RAD9A、GSTP1、ACY3、RPL37P2、ALG1L8P、RP11-802E16.3、RP11-757G1.5、RP11-554A11.7、CABP4、TCIRG1、GAL、TPCN2、RP11-554A11.8、LRP5	#N/A	PPP1CA	#N/A
rs2277733	chr19	4714044	T	C	4.27944	5.46008e-28	0.0719882	0.372706	Y	N	Y	Y	MRPL54、CREB3L3	CHAF1A;CREB3L3	AC007292.6;CHAF1A;EEF2;PIAS4	#N/A
rs2526541	chr17	48423955	G	T	2.54499	7.45414e-21	0.0725994	0.0685478	Y	N	Y	Y	TOB1、SGCA、HILS1、RP11-700H6.1	MRPL27;RP5-1029K10.2;SLC35B1;XYLT2	EPN3;MRPL27;XYLT2	#N/A
rs10485717	chr20	7810099	A	G	4.24042	1.28964e-41	0.0736488	1.82202	#N/A	N	N	Y	PLCB1	#N/A	#N/A	#N/A
rs492153	chr6	52284721	G	C	-1.67084	2.69563e-42	0.0737967	0.0231773	Y	N	Y	Y	MCM3、PAQR8、TMEM14A、GSTA4、ICK、PKHD1	PAQR8	GSTA1	#N/A
rs182795	chr20	55792907	T	A	2.63989	2.14831e-35	0.0740952	0.517485	Y	Y	Y	Y	RPS4XP3、PCK1	ZBP1	CASS4	#N/A
rs212531	chr1	21588278	G	A	2.67002	1.63648e-30	0.0746046	0.765757	Y	Y	Y	Y	HSPG2	NBPF3	CELA3A;CELA3B;LDLRAD2;USP48	#N/A
rs2417563	chr9	107509671	A	G	4.23064	1.51263e-26	0.0749534	0.277558	Y	N	Y	#N/A	#N/A	SMC2	FKTN;NIPSNAP3B;SMC2	#N/A
rs34180227	chr10	3851749	G	C	4.1338	4.95169e-38	0.0749729	1.31791	Y	Y	Y	Y	LINC00704	#N/A	#N/A	#N/A
rs11871788	chr17	63096783	G	A	5.82159	5.06673e-30	0.0750008	2.84412	Y	N	Y	Y	MILR1、hsa-mir-6080、SLC16A6P1、CEP95	AXIN2;LRRC37A3;RP11-927P21.2	#N/A	#N/A
rs2423157	chr20	6396990	A	G	3.63724	1.35713e-41	0.075208	0.623431	#N/A	N	N	Y	C20orf196	#N/A	MCM8	#N/A
rs3740514	chr10	99078954	C	T	3.06282	1.80841e-28	0.0753743	0.630739	Y	N	Y	Y	SFRP5	SLIT1	PIK3AP1;RRP12;SLIT1	#N/A
rs745666	chr17	72744798	G	C	4.59005	9.33236e-44	0.0753775	1.87394	Y	N	Y	Y	CTD-2514K5.2、RPL38、GRIN2C、KIAA0195、TSEN54、MYO15B、TTYH2、SLC25A19、LLGL2、KIF19	CD300LB;GPR142;GRIN2C;MRPS7;NT5C	GGA3;RP11-649A18.4;SLC16A5;SMIM6	#N/A
rs62005620	chr15	66997596	A	C	2.57722	2.06229e-23	0.0757085	0.395337	Y	N	Y	Y	SMAD6、MAP2K1、LCTL、RP11-321F6.1、SMAD3、IQCH	RP11-502I4.3	IQCH;RAB11A	#N/A
rs77356001	chr14	50335168	C	G	3.74483	8.68293e-43	0.0758369	1.03948	Y	N	Y	Y	RPS29、NEMF、L2HGDH、CDKL1	RPL36AL	POLE2	#N/A
rs12461895	chr19	41848347	A	C	1.96004	5.54439e-13	0.0759609	0.176346	#N/A	N	N	Y	CYP2B6、POU2F2	#N/A	#N/A	#N/A
rs2886506	chr2	85173984	T	G	-1.69044	1.87641e-39	0.0760117	0.023551	Y	N	Y	#N/A	#N/A	AC105053.4	AC105053.3;DNAH6;TGOLN2;USP39	#N/A
rs4671618	chr2	65086261	T	C	4.70812	8.12189e-48	0.0764896	0.65964	Y	N	Y	Y	AC074289.1	AFTPH	#N/A	#N/A
rs3176364	chr16	127577	G	C	4.48212	8.61068e-28	0.0777608	1.27773	Y	N	Y	Y	HBQ1、FAM195A、JMJD8、CCDC78、HAGHL、MSLN、MSLNL、POLR3K、NPRL3、NME4、RPUSD1、SOX8	CAPN15;RHBDL1;SNRNP25;WASIR2	FBXL16;LA16c-313D11.12;SNRNP25;STUB1	#N/A
rs8104657	chr19	24217064	G	T	2.80518	1.69715e-35	0.0781887	0.624925	Y	N	Y	Y	ZNF91、ZNF681、CTB-175P5.4	CTD-2017D11.1;ZNF681	CTB-92J24.2;CTD-2017D11.1;ZNF254;ZNF681;ZNF726	#N/A
rs2281041	chr6	28303845	G	C	-3.55366	1.82997e-23	0.0785299	0.00994679	Y	Y	Y	Y	ZSCAN31	PGBD1;RP5-874C20.3;TRIM27;ZNF184;ZSCAN31	RP5-874C20.3;TRIM27;ZSCAN16;ZSCAN31;ZSCAN9	#N/A
rs4653853	chr1	227751602	C	A	5.84214	1.3154e-47	0.078587	5.31259	Y	N	Y	Y	GJC2	C1orf35	RNF187	#N/A
rs3816768	chr15	72041134	C	A	4.50127	1.81594e-41	0.0787505	1.3083	Y	N	Y	#N/A	#N/A	MYO9A	RP11-138H8.2	#N/A
rs58692051	chr11	207410	C	T	4.13582	5.41787e-41	0.0789239	1.38217	Y	N	Y	Y	RASSF7、SLC25A22、CDHR5、DRD4	POLR2L;PSMD13;RIC8A;RPLP2;SIRT3	AP006621.9;CEND1;DEAF1;IFITM2;IFITM3;PSMD13;RIC8A;SIRT3;SLC25A22	#N/A
rs1812173	chr11	6342018	T	G	3.17575	2.67481e-45	0.079224	0.790577	Y	N	Y	Y	RP11-290F24.6、C11orf42、FAM160A2、PRKCDBP、GVINP1、ZNF215、HBG2、RP11-290F24.3、NLRP14	DNHD1	SMPD1	#N/A
rs6929872	chr6	170342187	C	T	4.45014	2.45662e-34	0.0808508	1.84338	Y	N	Y	#N/A	#N/A	RP3-495K2.2	RP1-182D15.2;RP1-266L20.9;TBP	#N/A
rs55941919	chr17	46970317	G	C	3.86482	1.86568e-25	0.0811901	0.247468	Y	N	Y	Y	IGF2BP1	GNGT2;RP11-304F15.7	ATP5G1;CALCOCO2;CTD-2377D24.6;GNGT2;MIR10A;NGFR;RP11-304F15.3;RP11-6N17.4;SNF8	#N/A
rs6049635	chr20	2489419	T	C	-3.87899	2.84495e-28	0.0816844	0.056427	Y	N	Y	Y	NOP56、ITPA、LZTS3	NOP56	ZNF343	#N/A
rs34740226	chr16	86701519	A	G	2.63484	1.85849e-28	0.0821671	0.510616	#N/A	Y	Y	Y	GSE1	#N/A	JPH3	#N/A
rs6503934	chr17	46013650	T	C	3.23481	2.58092e-38	0.0821997	0.933092	Y	N	Y	#N/A	#N/A	HOXB2;HOXB3;HOXB-AS2;MYL4;NFE2L1;PNPO;RP11-6N17.4;SNX11	CBX1;MRPL10;PNPO;RP11-6N17.4;RP5-890E16.2;SP6	#N/A
rs935336	chr14	76618029	G	T	2.9874	1.00444e-42	0.083372	0.637583	Y	N	Y	Y	BATF	RP11-7F17.3	GPATCH2L;RP11-361H10.3	#N/A
rs17363371	chr15	48847615	C	A	3.3069	1.45369e-34	0.083415	0.84137	Y	N	N	#N/A	#N/A	MYEF2	#N/A	#N/A
rs28396846	chr22	50731808	C	T	-3.02827	1.18789e-28	0.0834711	0.010737	Y	N	Y	Y	MLC1、C22orf34	CRELD2;PLXNB2;PPP6R2	CPT1B;PPP6R2;TRABD	#N/A
rs3737251	chr1	33283583	G	C	2.79863	8.12255e-40	0.0836102	0.72528	Y	Y	Y	Y	DCDC2B、RP11-277A4.4、MTMR9LP、LCK、MARCKSL1、RP1-117O3.2、AK2、HDAC1	ADC;RP4-622L5.7;TSSK3;ZBTB8OS	ZSCAN20	#N/A
rs61912185	chr12	10826551	A	T	2.63084	1.97042e-25	0.0836285	0.284569	Y	N	N	Y	KLRAP1	CLEC1A;TAS2R31	#N/A	#N/A
rs78177170	chr3	183602317	G	A	-1.46872	2.59089e-18	0.0837594	0.0302624	Y	N	Y	#N/A	#N/A	#N/A	KLHL24;MAGEF1;YEATS2	#N/A
rs10796422	chr1	16971862	A	G	3.74006	1.42265e-21	0.0855253	1.68793	Y	N	N	Y	C1orf64、ESPNP、ARHGEF10L	#N/A	#N/A	#N/A
rs9907212	chr17	8152089	C	G	3.01207	4.78863e-27	0.0859084	0.491031	Y	Y	Y	Y	SLC2A4、EIF5A、RP11-849F2.9、MPDU1、PFAS、RP11-104H15.7、MYH10	TMEM88;TNFSF12	RP11-849F2.9	#N/A
rs1877318	chr17	61819960	G	A	-2.70926	5.23776e-31	0.0860794	0.0132381	Y	Y	Y	Y	RP11-51F16.9、MILR1、CYB561、DCAF7、hsa-mir-6080、TANC2、RP11-269G24.3、CEP95	CEP95;CTC-264K15.6;DCAF7;DDX42;FTSJ3;PSMC5;RP11-556O9.2;SCN4A	ACE;DDX42;FTSJ3;PSMC5	FTSJ3、TCAM1P
rs17059541	chr18	74271486	C	T	5.35806	1.32223e-29	0.0860975	2.52048	Y	N	N	#N/A	#N/A	#N/A	RP11-17M16.2	#N/A
rs28714318	chr4	120375830	C	T	4.14915	6.32133e-40	0.0863452	1.479	Y	N	N	Y	CICP16	C4orf3;PDE5A;RP11-33B1.3;SEC24D	FABP2;PDE5A;RP11-33B1.3	FABP2
rs918799	chr5	146690369	A	T	4.22184	1.92809e-39	0.0863535	1.62494	Y	N	N	Y	JAKMIP2、SPINK5、DPYSL3	CTB-108O6.2	#N/A	#N/A
rs61985192	chr14	96829555	G	C	3.50828	5.67496e-19	0.0863657	0.664173	Y	N	Y	#N/A	#N/A	AK7;GLRX5;GSKIP	BDKRB1;BDKRB2;GSKIP;SYNE3	#N/A
rs4141486	chr16	4896780	A	C	5.5119	1.12432e-25	0.0869955	2.63613	Y	N	Y	Y	ANKS3、GLYR1、SEC14L5、CDIP1	C16orf89;MGRN1;RP11-127I20.5;RP11-127I20.7;SMIM22;UBALD1	CDIP1;MGRN1;RP11-127I20.5;VASN	#N/A
rs11132592	chr4	189863278	A	T	2.51981	4.69843e-27	0.0871823	0.582026	Y	N	N	#N/A	#N/A	#N/A	RP11-462G22.2	#N/A
rs2303727	chr19	41115914	T	C	-3.73775	1.27204e-29	0.087242	0.00791408	Y	N	Y	Y	CYP2B6	ATP5SL;AXL;DYRK1B;MIA;PLD3;RAB4B;SHKBP1	HNRNPUL1;SNRPA;ZNF780A	#N/A
rs1736209	chr17	17140485	C	G	4.50463	8.96487e-46	0.0873451	2.08744	Y	Y	Y	Y	RASD1	FLCN;MED9;MPRIP;MYO15A	AC104024.1;FLCN;RP11-45M22.4	#N/A
rs2490663	chr10	35329735	A	G	3.43744	1.82968e-35	0.0874397	1.06669	#N/A	N	N	#N/A	#N/A	RP11-324I22.4	CUL2;RP11-324I22.4	#N/A
rs3814815	chr14	24702032	G	T	2.60296	2.94948e-26	0.0884173	0.412748	Y	N	Y	Y	RP11-468E2.6	DHRS1;DHRS4L2;GMPR2;RIPK3;RP11-468E2.5	CHMP4A;DHRS1;NOP9;RIPK3	#N/A
rs6953894	chr7	131223177	A	G	3.00129	3.10297e-34	0.0886751	0.820582	Y	Y	Y	#N/A	#N/A	#N/A	PODXL;RP11-138A9.2	#N/A
rs688157	chr20	60930334	C	T	3.68328	3.64592e-33	0.0888638	1.7521	Y	N	Y	Y	RP11-305P22.9、NKAIN4、ARFGAP1、CDH4	CABLES2;LINC00686;RP11-157P1.4;SS18L1;TAF4	CABLES2;PSMA7;RPS21	#N/A
rs28448546	chr22	46971294	G	T	4.21909	8.13221e-35	0.0889454	1.67258	Y	N	Y	Y	PKDREJ、FBLN1、WNT7B、TTC38	CELSR1;GRAMD4;LINC00899	TRMU	#N/A
rs2017625	chr17	73553066	T	C	3.64261	3.26408e-29	0.0895555	0.201276	Y	N	Y	Y	GRIN2C、KIAA0195、TSEN54、MYO15B、SLC25A19、LLGL2、UNK、FBF1、RNF157	ARMC7;HID1;KIAA0195;MRPS7;RP11-649A18.5;SLC25A19;UBE2O	ATP5H;NT5C;QRICH2;RNF157-AS1;UBE2O;WBP2	#N/A
rs10018553	chr4	148753233	C	T	4.3234	5.66953e-25	0.0896185	0.443828	Y	N	N	#N/A	#N/A	#N/A	ARHGAP10	#N/A
rs11196171	chr10	114724473	A	G	3.13001	1.38473e-20	0.0904095	0.605141	#N/A	N	Y	Y	PLEKHS1	#N/A	#N/A	#N/A
rs28413188	chr3	45430151	G	A	3.52575	2.82753e-28	0.0905204	1.40181	Y	N	Y	Y	RPS24P8、LIMD1	LIMD1-AS1	CCR2;CCR5;KIF15;LIMD1;LIMD1-AS1;XCR1;ZNF852	#N/A
rs58568360	chr3	119041825	T	C	3.18399	1.92923e-15	0.0922024	0.692657	Y	N	Y	Y	PLA1A	ARHGAP31-AS1	GSK3B;IGSF11;RP11-18H7.1	#N/A
rs12875392	chr13	42768108	C	G	7.66347	1.64274e-40	0.0922428	0.779671	#N/A	N	N	#N/A	#N/A	AKAP11;KBTBD7	#N/A	#N/A
rs4820293	chr22	38070921	A	G	5.66331	2.48084e-35	0.0923113	0.430254	Y	N	Y	Y	MPST、CARD10、LGALS2、BAIAP2L2、MFNG、NOL12	CYTH4;RAC2	CARD10;CBY1;LGALS2;PDXP;RP5-1039K5.16	#N/A
rs1077511	chr18	77748525	A	C	-2.66485	3.30958e-22	0.0925545	0.0126604	Y	N	Y	Y	KCNG2、ATP9B	AC139100.3;ADNP2;CTD-2286N8.2;HSBP1L1;KCNG2;RBFA;RBFADN;TXNL4A	RBFADN;TXNL4A	#N/A
rs7333445	chr13	20736008	A	G	4.65641	6.7139e-36	0.0932192	2.23466	Y	N	N	#N/A	#N/A	CRYL1	IFT88;MPHOSPH8	#N/A
rs2026758	chr20	48770568	A	T	-1.62677	1.84756e-23	0.0935129	0.0302807	Y	N	Y	Y	KRT18P4、SNAI1	RP11-112L6.3;RP11-112L6.4;UBE2V1;ZNFX1	RNF114;RP11-112L6.4	#N/A
rs4693545	chr4	83955642	T	G	3.43266	2.48084e-35	0.0941266	1.41702	Y	N	Y	Y	HNRNPDL、ENOPH1、PLAC8	#N/A	COQ2;RP11-127B20.2;THAP9-AS1	#N/A
rs304115	chr15	101253557	G	A	4.00287	3.55948e-47	0.0946012	1.58444	Y	Y	Y	#N/A	#N/A	LRRK1	#N/A	#N/A
rs9577874	chr13	114518789	G	A	2.90089	2.88559e-17	0.0953809	0.258087	Y	N	Y	Y	PROZ、PCID2、GRTP1、DCUN1D2、GAS6-AS1、UPF3A、ATP11A、MCF2L、CUL4A、TMCO3、GAS6、RASA3、CHAMP1	DCUN1D2;MCF2L	DCUN1D2;GAS6-AS1;GRTP1-AS1	#N/A
rs574771	chr9	130483831	C	T	-3.88036	4.07968e-38	0.0969613	0.00284106	Y	N	Y	Y	RP11-395P17.3	AK1;C9orf117;C9orf16;DPM2;GLE1;NAIF1;PTGES2;RP11-228B15.4;RP11-356B19.11;RPL12;SLC25A25;SPTAN1;TOR2A;TRUB2;URM1	C9orf117;NAIF1;TOR2A;ZBTB43	#N/A
rs4266461	chr5	145407271	A	G	-3.21717	1.52713e-31	0.0979435	0.010532	Y	N	N	#N/A	#N/A	LARS;RP11-118M9.3	LARS	#N/A
rs10898433	chr11	85780582	G	T	2.63041	2.6125e-31	0.0980481	0.641211	Y	Y	Y	Y	CCDC81、RP11-317J19.1、DLG2	PICALM	RP11-736K20.5	#N/A
rs4915604	chr1	62668694	G	A	2.97837	1.97436e-36	0.0984717	0.818301	#N/A	N	N	#N/A	#N/A	L1TD1	#N/A	#N/A
rs11538545	chr2	3606436	G	C	2.86772	1.10403e-28	0.0985644	0.15577	Y	N	Y	Y	AC018685.1	AC108488.3	AC108488.3;COLEC11	#N/A
rs3847136	chr8	128407190	A	G	-3.09418	2.33295e-14	0.098911	0.0381836	Y	N	N	#N/A	#N/A	#N/A	POU5F1B	#N/A
rs13267007	chr8	95732283	G	C	-2.72365	4.64921e-16	0.0991074	0.0216448	#N/A	Y	Y	#N/A	#N/A	#N/A	KIAA1429;RBM12B	#N/A
rs4760695	chr12	48591848	A	G	6.48689	1.00754e-38	0.0995336	0.387525	Y	N	Y	Y	RP11-579D7.4、RND1、DDN、RP11-493L12.3、ADCY6、RP11-386G11.5、RP11-386G11.10、PCED1B、KMT2D	COL2A1;HDAC7;RP11-370I10.2	OR10AD1;WNT10B;ZNF641	#N/A
rs71503901	chr10	92617659	T	C	5.39623	1.57435e-22	0.0998667	2.87805	Y	N	N	Y	RP11-15K3.1	#N/A	PPP1R3C	#N/A
rs8101230	chr19	2524824	T	G	-4.81106	2.58181e-50	0.100124	0.00328493	Y	N	Y	Y	AC005256.1、DOHH、UQCR11、TCF3、LSM7、S1PR4、DOT1L	AC006277.2;AP3D1;CSNK1G2;TCF3;TMPRSS9;ZNF555	DIRAS1;NFIC	#N/A
rs1317391	chr6	6803971	C	T	2.97916	1.82781e-21	0.100341	0.637068	Y	N	Y	Y	RIOK1、DSP、SNRNP48、SSR1	#N/A	#N/A	#N/A
rs198449	chr11	61498197	G	A	4.08929	1.1815e-42	0.101585	1.92273	Y	N	Y	Y	B3GAT3、PTGDR2、CD6、CD5、VWCE、DAK、MYRF、RP11-831H9.11、DAGLA	BSCL2;CYB561A3;MTA2;RP11-286N22.8;TMEM138	#N/A	#N/A
rs79098235	chr21	45188458	C	T	4.10817	1.51989e-29	0.102527	1.03163	Y	N	Y	Y	ERVH48-1、DNMT3L	CSTB;PDXK	AGPAT3;AP001055.6;AP001630.5;C21orf33;CSTB;PDXK;PWP2;RRP1	#N/A
rs10505477	chr8	128407443	A	G	3.39112	6.14567e-33	0.102683	1.13174	#N/A	N	N	#N/A	#N/A	#N/A	CASC8;POU5F1B	#N/A
rs9862416	chr3	23987842	A	G	2.76427	2.53754e-14	0.102779	0.180166	Y	N	Y	#N/A	#N/A	#N/A	#N/A	#N/A
rs12430054	chr13	42737012	T	C	2.99666	7.86702e-27	0.102845	0.205325	#N/A	N	N	#N/A	#N/A	#N/A	#N/A	#N/A
rs16838839	chr2	207630093	C	A	4.36632	3.47161e-43	0.103311	0.862011	Y	Y	Y	Y	INO80D、FZD5	CPO;MDH1B;NDUFS1	AC010731.2;MDH1B	#N/A
rs2271620	chr1	84972099	G	T	-3.88899	4.30792e-35	0.103635	0.00693231	Y	Y	Y	Y	TTLL7	SPATA1	GNG5;SPATA1;SYDE2	#N/A
rs79997881	chr8	125463001	C	T	5.27904	1.18853e-45	0.10367	4.12141	Y	N	Y	#N/A	#N/A	ANXA13;RNF139-AS1;TRMT12	RNF139-AS1;TMEM65;TRMT12	#N/A
rs7224981	chr17	79338765	C	T	2.64196	1.01405e-33	0.10378	0.677993	#N/A	N	N	Y	CTD-2526A2.2、CTD-2561B21.11、RP11-1055B8.4、ALYREF、PCYT2、PYCR1、NOTUM、STRA13、DCXR、SIRT7、LRRC45、DUS1L、FASN、CTD-2047H16.4、BAIAP2、ASPSCR1、SLC16A3、RPTOR	C17orf89;CD7;CTD-2561B21.11;LINC00482;MRPL12;RP11-1055B8.4;RP13-516M14.4	FSCN2;MRPL12;RP11-1055B8.4;RP11-149I9.2;RP13-516M14.4;RP13-650J16.1	#N/A
rs5994293	chr22	30752696	G	T	4.80445	1.30696e-58	0.103786	0.990893	Y	N	Y	Y	GAL3ST1、PES1、SMTN、OSBP2	RNF215;SEC14L6	RNF215;RP4-539M6.21;SMTN	#N/A
rs2735059	chr6	29695854	G	A	7.61521	2.06097e-45	0.104057	0.657029	Y	N	N	Y	HLA-A、ABCF1	C6orf136;HLA-A;HLA-F;HLA-G;ZFP57	HCG14;HLA-A;HLA-F;HLA-G;RNF39;RPP21;TRIM40;XXbac-BPG170G13.32;ZFP57	#N/A
rs4747238	chr10	73814545	T	C	-3.08707	1.01251e-24	0.104473	0.0175249	#N/A	N	N	Y	MCU	CHST3	C10orf54;CHST3;MICU1;UNC5B	#N/A
rs10153729	chr2	15731859	A	C	3.30821	2.54358e-41	0.104485	1.09264	Y	N	Y	#N/A	#N/A	DDX1	DDX1	DDX1
rs17131698	chr1	84899905	G	A	2.61561	1.4827e-18	0.104824	0.436692	Y	N	N	Y	TTLL7	BCL10	SSX2IP	#N/A
rs10074380	chr5	134489075	G	A	2.99054	1.92185e-23	0.10499	0.609356	#N/A	N	Y	Y	AC005355.2、RP11-215P8.4	#N/A	RP11-215P8.3;SLC25A48	#N/A
rs17035902	chr12	104982103	G	T	6.67391	1.31673e-44	0.105126	1.75842	Y	N	N	Y	RP11-341G23.4、TDG、STAB2、NT5DC3、C12orf45	CHST11	CHST11	#N/A
rs11871126	chr17	48450227	C	T	6.41572	1.04535e-27	0.106237	0.532251	Y	N	Y	Y	TOB1、SGCA、HILS1、RP11-700H6.1	ACSF2;MRPL27;RP5-1029K10.2;XYLT2	EPN3;MRPL27;XYLT2	#N/A
rs11190136	chr10	101287681	A	G	3.87045	5.81267e-40	0.107958	1.73025	#N/A	N	N	Y	CUTC、SEC31B、ENTPD7、ABCC2	DNMBP-AS1;RP11-316M21.7	ABCC2;RP11-129J12.1;RP11-129J12.2	NKX2-3
rs12491213	chr3	195621982	C	T	2.66795	1.02827e-28	0.108124	0.686305	Y	Y	Y	#N/A	#N/A	#N/A	XXYLT1-AS1	#N/A
rs12892419	chr14	24768534	G	T	4.47617	1.29052e-31	0.108338	0.744283	Y	N	Y	Y	RP11-468E2.6	CBLN3;DHRS1;KHNYN;LTB4R;LTB4R2;MYH7	ADCY4;DHRS1;EMC9;LTB4R;RP11-80A15.1;SLC22A17	C14orf167
rs2382819	chr2	219155909	G	T	3.12916	3.36176e-28	0.108709	0.968308	Y	N	Y	Y	GPBAR1、VIL1、IHH	AAMP;ARPC2;RP11-378A13.1;TMBIM1	AAMP;PLCD4;RP11-378A13.1;TMBIM1	#N/A
rs73043706	chr19	48127125	T	C	2.82276	6.09177e-25	0.108819	0.496375	Y	N	Y	Y	FAM83E	CTB-174O21.2;DACT3	ZNF541	#N/A
rs6496712	chr15	91173701	G	T	7.28322	1.8661e-33	0.108883	1.06363	#N/A	N	N	Y	NGRN	AC068831.6;CRTC3;MAN2A2	#N/A	#N/A
rs2294930	chr1	40105011	C	T	5.61162	1.57172e-41	0.111044	1.17393	Y	N	N	Y	COL9A2、SMAP2	OXCT2;PPIE	OXCT2;PPIE	#N/A
rs4237547	chr11	47236405	C	G	6.36231	5.91544e-29	0.112036	0.683655	Y	N	Y	Y	FAM180B、F2、LRP4-AS1、LRP4、NUP160	ATG13;F2;MDK;RP11-390K5.3	KBTBD4;NR1H3;NUP160;PSMC3;ZNF408	#N/A
rs73565707	chr9	140117968	A	G	-1.69942	5.44452e-12	0.112605	0.0362496	Y	N	Y	Y	CARD9	C9orf169;EXD3;LCN6;NDOR1;NELFB;PMPCA;SAPCD2	C9orf169;LCN12;NDOR1;PHPT1;RABL6;RNF208;RNF224;SLC34A3	#N/A
rs72670375	chr14	31635217	A	G	3.55696	9.27814e-38	0.112941	1.65927	Y	N	N	Y	RP11-187E13.2、RP11-1103G16.1	#N/A	AP4S1;HEATR5A;RP11-829H16.3	#N/A
rs55853079	chr11	66277969	C	T	6.1325	5.64966e-32	0.112983	0.913639	Y	N	Y	Y	RAD9A、ADRBK1、CABP4、SPTBN2、PC	ACTN3;B3GNT1;C11orf80;CTD-3074O7.5;CTSF;LRFN4;PACS1;RCE1;RP11-755F10.3;RP11-867G23.1;RP11-867G23.2;RP11-867G23.3;SF3B2	ACTN3;B3GNT1;C11orf80;CCDC85B;CST6;CTSF;KLC2;SPTBN2;YIF1A	#N/A
rs35936125	chr15	89456306	C	G	4.31968	2.09477e-15	0.113829	1.7969	Y	N	Y	Y	RP11-97O12.7、RP11-326A19.4、ABHD2	#N/A	MRPS11;RHCG	#N/A
rs72977282	chr11	74300441	T	A	2.083	1.091e-18	0.114953	0.49304	#N/A	N	N	Y	COA4、RP11-864N7.2、PLEKHB1、CHRDL2、RNF169、ARRB1、RP11-702H23.4、NEU3、SLCO2B1	AP001372.2	LIPT2;PPME1;XRRA1	#N/A
rs12197001	chr6	38143476	G	A	6.42565	2.4943e-32	0.115177	0.393839	#N/A	N	N	Y	CCDC167	TBC1D22B	#N/A	#N/A
rs13015153	chr2	199578671	G	A	3.65508	6.31804e-34	0.115389	1.46967	#N/A	N	N	#N/A	#N/A	#N/A	AC019330.1;PLCL1	#N/A
rs13020391	chr2	219184436	C	T	8.50544	1.31999e-34	0.115928	1.35831	#N/A	N	N	Y	GPBAR1、VIL1、IHH	AAMP;AC010136.2;ARPC2;RP11-378A13.1;TMBIM1	CCDC108;PLCD4;RP11-378A13.1;TMBIM1	#N/A
rs1341866	chr9	21771241	T	C	6.38789	1.77807e-27	0.117489	0.821421	Y	N	N	Y	PTPLAD2、RP11-399D6.2	MTAP	CDKN2B-AS1	#N/A
rs500213	chr4	82728569	C	T	2.66551	9.34195e-30	0.117944	0.76652	#N/A	N	N	Y	HNRNPDL、PRKG2、ENOPH1	#N/A	#N/A	#N/A
rs61810036	chr1	147735751	G	A	4.54244	5.71025e-29	0.11796	0.233208	Y	N	Y	Y	PFN1P3、ACP6、BCL9、GPR89B	#N/A	#N/A	#N/A
rs9355288	chr6	160867159	G	A	4.8802	7.41327e-25	0.118084	0.470673	#N/A	N	N	Y	TCP1、MRPL18、SLC22A3、PARK2	#N/A	SLC22A3	#N/A
rs72816225	chr10	80839652	T	G	5.6092	1.36808e-33	0.118113	0.764805	Y	N	Y	Y	PPIF、EIF5AL1、RP11-506M13.3、MBL1P	ZMIZ1-AS1	ZMIZ1-AS1	#N/A
rs7184464	chr16	27285813	G	T	5.42049	9.72565e-34	0.118639	0.283803	Y	Y	Y	Y	KDM8、IL4R、IL21R、GSG1L	CTD-3203P2.1;KDM8	CTD-3203P2.1;GSG1L;GTF3C1	#N/A
rs2257136	chr2	71558924	G	T	5.4613	1.27955e-25	0.119258	0.285761	Y	N	Y	Y	VAX2、AC007040.11	#N/A	AC022201.4	#N/A
rs11646758	chr16	88729650	T	C	2.75906	5.35219e-43	0.119649	0.72232	Y	N	Y	Y	SLC22A31、RP11-863P13.5、RP11-863P13.4、ZFPM1、CA5A、RP11-863P13.3、CPNE7	CYBA;RNF166;RP11-104N10.1;RP4-536B24.2;RP5-1142A6.2;SNAI3-AS1	APRT;RNF166;SNAI3-AS1	#N/A
rs9968170	chr3	40494274	T	C	2.3219	1.03095e-28	0.119997	0.616615	Y	Y	Y	Y	MYRIP	ENTPD3;ENTPD3-AS1;ZNF619	ENTPD3;ENTPD3-AS1;RPL14	#N/A
rs28362335	chr6	31164849	G	A	2.99422	4.11997e-31	0.120151	1.00833	Y	N	Y	Y	VARS、ABCF1	BAG6;C6orf136;CCHCR1;CYP21A2;DDR1;DDX39B-AS1;HCG27;HLA-B;HLA-C;MICA;POU5F1;PPT2;PSORS1C1;PSORS1C2;PSORS1C3;TNXB;VARS2;XXbac-BPG181B23.7;XXbac-BPG299F13.14;XXbac-BPG299F13.17	ABHD16A;BAG6;C4A;CCHCR1;CYP21A2;DXO;HCG27;HLA-C;LY6G5B;LY6G5C;MICA;MICB;MRPS18B;PSORS1C1;PSORS1C2;PSORS1C3;SLC44A4;TRIM26;TRIM39;VARS2;XXbac-BPG299F13.14	#N/A
rs1674132	chr19	50321981	G	C	-3.21151	3.40064e-20	0.120224	0.0250832	Y	N	Y	Y	CTB-33G10.1	AC006942.4;AC018766.6;CTD-2639E6.4;HSD17B14;MED25;MYH14;PLEKHA4;PPP1R15A;RCN3;SNRNP70	AC018766.5;MED25;PTOV1;TEAD2	#N/A
rs4991470	chr15	32907384	A	G	4.55077	7.07431e-39	0.120899	2.01459	#N/A	N	N	#N/A	#N/A	AC123768.4;GOLGA8N;GOLGA8O;RP11-1000B6.3	AC123768.4;GOLGA8N;GOLGA8O;RP11-1000B6.3;RYR3	#N/A
rs6725872	chr2	96874591	T	C	4.94995	4.77692e-38	0.121354	0.172592	Y	N	Y	Y	AC008268.2、DUSP2、GPAT2、ANKRD36C	AC012307.3;NEURL3;STARD7	ANKRD36;CIAO1;TMEM127	#N/A
rs8110220	chr19	49339098	T	C	3.07857	1.79709e-34	0.122186	1.10067	Y	N	Y	Y	FAM83E、CTB-33G10.1	HSD17B14;LIN7B;TULP2	AC010524.4;CTD-2639E6.4;GRIN2D;GYS1;HRC;HSD17B14;NUCB1;PRMT1;RASIP1;RPL18;TULP2	#N/A
rs1535274	chr6	26520747	A	C	-2.22333	9.30532e-26	0.122656	0.0262663	Y	Y	Y	Y	HIST1H4C、HIST1H1E、HIST1H1D、ABT1、BTN3A2、BTN3A3、LRRC16A、GUSBP2	BTN3A1;BTN3A2;HCG11;HMGN4;ZNF322	BTN2A2;BTN3A1;BTN3A2;HCG11;HMGN4;RP11-239L20.6;RP11-457M11.5;ZNF322;ZNF391	#N/A
rs11792174	chr9	132320522	C	T	4.64529	1.09749e-38	0.123137	1.83462	#N/A	N	N	Y	CCBL1	RP11-545E17.3	CCBL1;FNBP1;PRRX2	#N/A
rs4975757	chr5	1882579	G	A	3.35853	2.24179e-34	0.123292	1.35995	Y	N	N	Y	NKD2、SLC12A7、TERT、LPCAT1、CTD-2012J19.3、RP11-43F13.1、RP11-259O2.1、SDHAP3	#N/A	IRX2;RP11-43F13.4	#N/A
rs638050	chr19	49375676	T	C	2.84866	1.90396e-43	0.123366	0.921251	#N/A	N	Y	Y	FAM83E、CTB-33G10.1	AC010524.2;CTD-2265M8.2;HSD17B14;PLA2G4C;PRMT1;PRRG2;RCN3	BCAT2;CTD-2265M8.2;GYS1;HSD17B14;IRF3;NUCB1;PRMT1;TULP2	PLEKHA4
rs12036963	chr1	231369306	T	A	5.56248	2.73138e-28	0.123413	0.694968	#N/A	N	N	Y	AGT、TSNAX-DISC1	#N/A	#N/A	#N/A
rs9468015	chr6	27198718	A	G	6.99351	2.01974e-35	0.123448	1.44711	Y	N	N	Y	HIST1H1D、ABT1、BTN3A2、BTN3A3、GUSBP2	BTN2A2;ZNF165;ZSCAN9	BTN2A2;HIST1H2BL;HIST1H4H	#N/A
rs35051434	chr6	6821224	G	T	2.30886	1.63441e-31	0.123971	0.601516	Y	N	Y	Y	RIOK1、DSP、SNRNP48、SSR1	DSP	#N/A	#N/A
rs12938390	chr17	46614722	T	C	2.41316	1.65711e-10	0.124113	0.460344	#N/A	N	Y	Y	IGF2BP1	ATP5G1;CTD-2377D24.6;HOXB2;HOXB3;HOXB-AS1;HOXB-AS2;HOXB-AS3;NFE2L1;SNF8;UBE2Z	COPZ2;HOXB2;HOXB3;HOXB5;HOXB6;HOXB9;HOXB-AS1;HOXB-AS2;HOXB-AS4;PNPO;SNF8;SNX11	#N/A
rs4790812	chr17	1618135	G	A	-3.78928	8.47793e-19	0.124821	0.0101845	Y	N	Y	Y	SERPINF1	INPP5K;MIR22HG;RNMTL1;RP11-676J12.4;RP11-676J12.7;SGSM2	MYO1C;RNMTL1;RP1-59D14.5	#N/A
rs1480956	chr15	100582974	G	C	3.89463	2.69503e-27	0.126632	0.568333	Y	N	N	Y	RP11-20G13.2	CTD-2054N24.2;RP11-66B24.7;RP11-6O2.4;TTC23	ADAMTS17;MEF2A;RP11-6O2.4;SYNM;TTC23	#N/A
rs4599756	chr7	158621637	G	A	3.73641	6.70735e-26	0.126824	0.388435	Y	N	Y	#N/A	#N/A	#N/A	WDR60	#N/A
rs12233011	chr2	112641283	A	G	2.7774	3.77414e-22	0.126998	0.741297	Y	N	Y	#N/A	#N/A	AC012442.6;AC079922.3;BCL2L11;MERTK	ZC3H6	#N/A
rs61813286	chr1	155948645	G	C	-2.33062	1.76326e-10	0.128912	0.0298925	Y	Y	Y	Y	MUC1、RAB25、MEX3A、PAQR6、NES、RP11-66D17.5、FLAD1、ZBTB7B、THBS3、TMEM79、CCT3、C1orf61、SYT11、GBAP1	#N/A	#N/A	#N/A
rs4300326	chr10	74068696	C	T	5.28141	3.8404e-33	0.129075	1.46036	Y	N	Y	Y	NUDT13、MCU	CHST3;MICU1	ASCC1;DNAJB12;MICU1	#N/A
rs6911915	chr6	117809031	T	C	6.72264	2.59011e-34	0.129107	0.568838	#N/A	N	N	Y	RSPH4A、ZUFSP、GPRC6A、NUS1、RWDD1、KPNA5、GOPC、NEPNP	DCBLD1	DCBLD1;RFX6	#N/A
rs1123751	chr19	1183851	C	G	3.77345	2.39136e-28	0.129212	0.735496	Y	Y	Y	Y	AC005256.1、MISP、ARID3A、ADAMTSL5、UQCR11、TCF3、KISS1R、AC027307.3、DOT1L	CFD;CNN2;CTB-31O20.2;ELANE;POLR2E;TMEM259;UQCR11	C19orf26;ODF3L2;POLR2E;UQCR11	#N/A
rs73134512	chr3	24089762	G	C	-4.88346	1.21447e-49	0.130237	0.00438896	Y	N	N	#N/A	#N/A	#N/A	#N/A	#N/A
rs34886287	chr5	80077309	T	C	2.32124	7.05671e-24	0.130825	0.355867	Y	N	N	Y	HNRNPA1P12、CTD-2015H6.3、MTX3、CTC-325J23.3、CTC-459I6.1、CKMT2-AS1、CMYA5、SERINC5、FAM151B、RASGRF2、SSBP2	#N/A	#N/A	#N/A
rs12579969	chr12	104802056	G	A	3.71962	1.95981e-36	0.131458	1.75636	Y	N	N	Y	RP11-341G23.4、TDG、STAB2、NT5DC3、C12orf45	RP11-818F20.5	C12orf73	#N/A
rs2272359	chr2	132250578	G	C	-5.18382	1.57535e-35	0.131682	0.00488711	#N/A	N	Y	Y	AC140481.7、ANKRD30BL、GPR39	#N/A	CCDC74A	FAM128A、LOC150776
rs295441	chr3	47333295	T	A	4.07783	2.59101e-45	0.132383	2.40053	Y	N	N	Y	LRRC2、NBEAL2、TDGF1	PTPN23;SCAP;TDGF1	CDC25A;NBEAL2;PTPN23;SETD2	#N/A
rs10811652	chr9	22077085	A	C	3.95006	2.18435e-24	0.132715	0.336282	#N/A	N	N	Y	RP11-399D6.2	CDKN2A;CDKN2B	DMRTA1	#N/A
rs999418	chr1	153600124	T	C	7.2423	3.03006e-37	0.132892	0.679087	Y	N	Y	Y	BX470102.3、S100A6、S100A14、S100A16、CHTOP、NUP210L	CHTOP;DENND4B;HAX1;NPR1;RP1-178F15.4;RP1-178F15.5;S100A13;S100A14;S100A16	CHTOP;CREB3L4;ILF2;JTB;RP11-350G8.5;RP1-178F15.4;RP1-178F15.5;SNAPIN	#N/A
rs243550	chr7	148395484	G	C	5.28825	4.16876e-48	0.134348	0.920559	Y	N	Y	Y	C7orf33、ZNF282	#N/A	#N/A	#N/A
rs1345229	chr6	30182395	G	A	5.95818	1.25274e-31	0.135901	0.342159	Y	Y	Y	Y	HLA-A、ABCF1	HCG27;HLA-A;HLA-F-AS1;OR2I1P;PSORS1C1;PSORS1C2;TRIM15;XXbac-BPG170G13.32;XXbac-BPG299F13.17	CCHCR1;DDR1;FLOT1;HLA-F-AS1;IER3;PSORS1C1;XXbac-BPG299F13.17	#N/A
rs61525327	chr5	1799743	A	C	-2.54962	4.55806e-20	0.136225	0.0225836	Y	N	Y	Y	NKD2、SLC12A7、TERT、LPCAT1、CTD-2012J19.3、RP11-43F13.1、RP11-259O2.1、SDHAP3	#N/A	#N/A	CLPTM1L
rs719235	chr8	63951681	C	A	5.39965	2.80237e-34	0.136339	1.04864	Y	N	Y	Y	RP11-32K4.1	GGH;TTPA	GGH;RP11-659E9.4	#N/A
rs34894919	chr12	50713498	T	C	-4.13911	1.88379e-26	0.137097	0.0111304	#N/A	N	N	Y	METTL7A、BCDIN3D-AS1、BCDIN3D、KCNH3	ATF1;CERS5;COX14;LIMA1;RP4-605O3.4;SLC11A2	CERS5;COX14;DIP2B;FMNL3;LIMA1;RP4-605O3.4;SMARCD1;SPATS2	DIP2B
rs12930850	chr16	81602212	A	G	7.50658	8.02702e-35	0.137123	1.02006	Y	N	Y	Y	RP11-18F14.1、ATMIN、CMC2、RP11-303E16.3、C16orf46、RP11-303E16.8、GCSH、RP11-510J16.5、RP11-314O13.1、GAN、CMIP、MPHOSPH6、CDYL2	#N/A	CMC2;CMIP;RP11-960L18.1	#N/A
rs8100599	chr19	21265462	A	C	4.23556	2.11821e-35	0.137128	3.37841	Y	N	N	Y	ZNF738、ZNF493、CTC-260E6.6、ZNF708、ZNF66	ZNF43;ZNF431;ZNF66;ZNF714	ZNF626	#N/A
rs3746307	chr19	53935553	C	T	2.5483	2.12294e-40	0.137338	0.712053	Y	N	Y	#N/A	#N/A	CACNG7;ZNF701;ZNF765	ZNF765	#N/A
rs1718985	chr15	30217020	G	A	-2.50241	2.28694e-28	0.13757	0.0242786	Y	N	N	Y	RP11-680F8.1、AC026150.5、ULK4P2、HERC2P10	NDNL2	RP11-932O9.8;TJP1	#N/A
rs11170028	chr12	52558838	G	A	4.51074	1.81742e-35	0.137636	4.76992	Y	N	Y	Y	GRASP、RP11-1136G11.6、KRT7、EIF4B、SOAT2	RP11-923I11.5	GALNT6;TFCP2	#N/A
rs2297338	chr6	135375762	G	A	5.54123	1.16419e-30	0.138084	4.27594	Y	N	Y	Y	RP1-32B1.4、HBS1L、MYB、AHI1、LINC00271	ALDH8A1;CTA-212D2.2;HBS1L;RP11-349J5.2	ALDH8A1;CTA-212D2.2;HBS1L;SGK1	ALDH8A1
rs157044	chr5	70897451	G	T	5.54022	8.3712e-29	0.138878	0.873559	Y	Y	Y	Y	NAIP、GTF2H2、RP11-1280N14.3、RP11-589F5.4、GUSBP9、BDP1、MCCC2	MCCC2	GTF2H2;MAP1B;NAIP;SERF1A	#N/A
rs3802967	chr11	18344064	T	C	2.76411	6.98165e-24	0.139365	1.07312	Y	N	Y	Y	RP1-239B22.5、RP11-504G3.4、NCR3LG1、TPH1、ST13P5、USH1C	GTF2H1;IGSF22;KCNJ11;SAA2	GTF2H1	GTF2H1
rs6073241	chr20	42534971	G	A	-2.53413	2.2446e-26	0.13998	0.0241667	#N/A	N	N	Y	RPL27AP、RP5-881L22.5、GDAP1L1、R3HDML、SGK2、ADA、PTPRT、HNF4A	JPH2;PKIG;TOX2	JPH2;SERINC3;TOX2	#N/A
rs73810942	chr5	179499267	C	A	5.28786	1.24241e-30	0.140938	0.360518	Y	N	Y	#N/A	#N/A	RP11-1379J22.2;RP11-443C10.1;SCGB3A1	FLT4;MAML1;TBC1D9B	#N/A
rs9260127	chr6	29910478	G	C	5.08311	5.63246e-28	0.14113	0.966679	Y	N	Y	Y	HLA-A、ABCF1	#N/A	#N/A	#N/A
rs2256470	chr13	44818605	T	C	3.38626	1.24083e-18	0.141394	1.20265	Y	N	Y	#N/A	#N/A	#N/A	LINC00390	#N/A
rs422907	chr6	33558658	G	A	2.04319	9.99301e-12	0.141934	0.520776	Y	N	Y	Y	NUDT3	ITPR3;KIFC1;TAPBP	BAK1;COL11A2;ITPR3;RGL2;TAP2;UQCC2	#N/A
rs9883649	chr3	45208983	C	G	-5.88242	1.94145e-39	0.142493	0.0611516	Y	Y	Y	Y	RPS24P8、LIMD1	CXCR6	ZDHHC3	#N/A
rs3763869	chr11	9594827	G	A	5.6673	8.60848e-38	0.142575	7.94981	Y	N	Y	Y	RP11-152H18.4、C11orf16、ASCL3、ST5、SCUBE2	AMPD3;RP11-152H18.4	ADM;AMPD3;TMEM9B-AS1	#N/A
rs35813596	chr9	139222623	G	C	2.00182	1.67047e-26	0.142961	0.402895	Y	N	Y	Y	CARD9、KCNT1	SNAPC4	SNAPC4	#N/A
rs1925679	chr1	39324859	C	G	-2.41014	9.36223e-29	0.143085	0.0269197	Y	N	N	#N/A	#N/A	MACF1;MYCBP	FHL3;RP1-118J21.25;RRAGC	NDUFS5
rs2272978	chr1	11741304	A	C	-3.99346	5.58135e-20	0.143591	0.204028	Y	N	Y	Y	CASZ1	FBXO44;FBXO6;NPPA	FBXO2;FBXO6;SRM	#N/A
rs4670759	chr2	37899715	G	C	4.45791	6.51408e-38	0.143663	1.07973	Y	N	Y	#N/A	#N/A	CDC42EP3;STRN	AC006369.2	#N/A
rs56219350	chr4	41206648	C	G	4.63201	3.88102e-44	0.143777	0.775169	Y	Y	Y	Y	RBM47、TMEM33	RP11-814H16.2	RP11-227F19.1	#N/A
rs1755498	chr13	44875065	A	G	3.65437	1.94275e-43	0.144684	2.01228	#N/A	Y	Y	#N/A	#N/A	LACC1;NUFIP1;SMIM2-AS1	CCDC122;LINC00390;RP11-168P13.1	#N/A
rs60549465	chr2	220417228	G	T	-2.48064	1.85145e-25	0.145099	0.0736186	Y	N	N	Y	IHH	ANKZF1;CYP27A1;FAM134A;OBSL1;TUBA4A	CHPF;SPEG	#N/A
rs10183339	chr2	197098024	T	C	5.19132	6.25086e-44	0.145244	5.76286	Y	Y	N	Y	ANKRD44	#N/A	#N/A	#N/A
rs3212774	chr19	17942005	A	G	-2.57721	8.89466e-35	0.145309	0.0216031	Y	N	N	Y	COMP、FCHO1、B3GNT3、PIK3R2、MAST3	AC005253.2;AC068499.10;JUND	LSM4	#N/A
rs9604504	chr13	114519039	A	G	5.69887	9.24392e-34	0.14564	0.406238	#N/A	N	Y	Y	PROZ、PCID2、GRTP1、DCUN1D2、GAS6-AS1、UPF3A、ATP11A、MCF2L、CUL4A、TMCO3、GAS6、RASA3、CHAMP1	#N/A	#N/A	#N/A
rs1021706	chr3	111578865	G	C	-3.926	1.87103e-33	0.145763	0.0194101	Y	N	N	Y	RP11-572C15.5	#N/A	ATG3	#N/A
rs2784043	chr9	139685722	T	C	6.72896	5.22939e-38	0.145916	0.4087	Y	N	Y	Y	CARD9	AL807752.1;C9orf169;CAMSAP1;ENTPD8;FAM166A;GPSM1;RP11-216L13.19;RP11-229P13.25;SNHG7;TMEM141	ABCA2;C8G;C9orf142;C9orf172;C9orf37;DPH7;DPP7;EDF1;FBXW5;LCN15;LCN8;LRRC26;NDOR1;NPDC1;NSMF;PTGDS;RNF208;RP11-216L13.19;RP11-611D20.2;SDCCAG3;TMEM141;TRAF2;UAP1L1	#N/A
rs2857694	chr6	31587870	A	T	3.94348	2.05703e-27	0.146264	0.172372	Y	N	Y	Y	VARS	AGPAT1;ATF6B;BAG6;CCHCR1;CSNK2B;CYP21A2;DDX39B-AS1;FKBPL;HCG27;HLA-B;HLA-C;LY6G5C;MICA;MICB;NCR3;PRRC2A;PSORS1C2;VARS2;XXbac-BPG181B23.7;XXbac-BPG299F13.17	AGPAT1;AIF1;ATF6B;BAG6;C4A;C6orf25;C6orf48;HLA-C;HSPA1L;MICA;PSORS1C1;PSORS1C2;SAPCD1;VARS2;XXbac-BPG181B23.7;XXbac-BPG299F13.17	#N/A
rs12972892	chr19	45982373	T	G	4.23356	1.65539e-34	0.146989	0.346619	Y	N	Y	Y	FOXA3、IGSF23、IGFL4	CTB-179K24.3;PPM1N	ZNF296	#N/A
rs9470358	chr6	36620502	G	A	-4.8858	1.81149e-33	0.14724	0.101337	Y	N	N	Y	CCDC167、FKBP5	#N/A	C6orf89;PI16;RAB44	#N/A
rs115447907	chr19	17717328	A	G	-4.12754	1.07635e-34	0.147268	0.122022	Y	N	Y	Y	FCHO1、B3GNT3、PIK3R2、MAST3	ANKLE1;C19orf60;LSM4	C19orf60;KCNN1;USE1	#N/A
rs440592	chr20	49385605	A	G	3.93266	8.36966e-34	0.147857	1.03656	Y	N	N	Y	KRT18P4、SNAI1	#N/A	#N/A	#N/A
rs2236276	chr6	2903584	G	A	-4.92669	6.17965e-29	0.148133	0.00719714	Y	N	Y	Y	SERPINB1、GMDS-AS1、GMDS	SERPINB9	SERPINB6;SERPINB9	#N/A
rs7867296	chr9	130497293	G	T	2.17896	2.65962e-18	0.149605	0.49773	Y	N	Y	Y	RP11-395P17.3	C9orf117;PKN3;RP11-356B19.11;ST6GALNAC4	LCN2	#N/A
rs11556093	chr13	25876011	G	A	2.46693	1.98654e-28	0.150198	0.69146	#N/A	N	Y	#N/A	#N/A	MTMR6	#N/A	#N/A
rs11556025	chr22	29168755	T	C	3.11222	1.05648e-19	0.150351	1.01722	Y	N	Y	Y	C22orf31、XBP1、CTA-292E10.6、KREMEN1、EMID1	CABP7;CTA-292E10.6;CTA-292E10.8;EWSR1	CTA-292E10.6;MN1;TTC28	#N/A
rs9427718	chr1	202015940	A	G	2.33242	3.04344e-25	0.150685	0.759486	Y	Y	Y	Y	RP11-480I12.5、LAD1、TNNI1、LGR6	GPR37L1;IPO9;RP11-465N4.4;RP11-569A11.1;SYT2;TIMM17A	RP11-465N4.4;RP11-569A11.2	#N/A
rs3905150	chr10	34694931	C	T	-3.59198	6.54332e-26	0.150822	0.0751362	Y	N	N	#N/A	#N/A	RP11-324I22.3	#N/A	#N/A
rs698885	chr1	16970757	C	G	3.42133	9.08168e-37	0.150841	1.67537	#N/A	N	Y	Y	C1orf64、ESPNP、ARHGEF10L	#N/A	#N/A	#N/A
rs6494009	chr15	58760282	G	A	7.80921	4.7988e-32	0.151452	0.637949	Y	Y	Y	Y	RP11-50C13.1、RP11-59H7.3、MYO1E、CGNL1、FAM81A、ALDH1A2、LIPC	RP11-59H7.3	CCNB2;RP11-59H7.3	#N/A
rs34538851	chr22	31906456	G	T	7.06818	1.36046e-37	0.151676	0.748558	#N/A	N	N	Y	SC22CB-1E7.1、CPSF1P1、GAL3ST1、PES1、SMTN、OSBP2、DEPDC5、RP1-90G24.10	INPP5J;LIMK2;PISD;SFI1;SLC35E4;SLC5A4	LIMK2;SFI1;SLC35E4	#N/A
rs6073239	chr20	42534892	G	A	4.0101	6.96803e-39	0.151969	2.59747	#N/A	N	N	Y	RPL27AP、RP5-881L22.5、GDAP1L1、R3HDML、SGK2、ADA、PTPRT、HNF4A	JPH2;PKIG;TOX2	JPH2;SERINC3;TOX2	#N/A
rs12623363	chr2	64978706	G	A	-2.91531	6.74904e-23	0.152905	0.081861	Y	N	Y	Y	AC074289.1	RP11-568N6.1;SPRED2;VPS54	#N/A	#N/A
rs28427138	chr8	143696041	A	G	4.61481	1.74576e-23	0.153162	0.240277	Y	N	Y	Y	LINC00051、TOP1MT	LYNX1;RP11-661A12.5	BAI1;PSCA;RP11-661A12.5;RP11-909N17.3;SLURP1	#N/A
rs739053	chr22	49768677	T	G	4.29958	1.86475e-23	0.153703	0.787658	Y	N	Y	Y	MLC1、C22orf34	RP1-29C18.8	DENND6B;RP3-522J7.6	#N/A
rs7124107	chr11	58346153	T	C	4.14997	2.55759e-31	0.154099	1.07357	Y	Y	Y	Y	ZFP91-CNTF、CNTF、LPXN	#N/A	#N/A	#N/A
rs12338398	chr9	129485500	T	A	-1.88528	4.20369e-19	0.154136	0.0557314	Y	N	N	#N/A	#N/A	STXBP1	MVB12B;RP11-356B19.11;STXBP1	#N/A
rs7966700	chr12	6602513	T	C	-2.27564	3.01965e-33	0.155342	0.0297401	Y	N	Y	Y	RP1-102E24.8、RP4-761J14.8、SCNN1A、IFFO1、ACRBP、CD4	CD27-AS1;GNB3;LEPREL2;MRPL51;NCAPD2;PIANP;TAPBPL;VAMP1	CD27-AS1;ENO2;MLF2;PTPN6;SCNN1A;TAPBPL;VAMP1	VAMP1
rs3751149	chr12	121453962	C	A	2.2907	1.29525e-24	0.155921	0.377348	Y	N	Y	Y	HNF1A-AS1、RP11-728G15.1、HNF1A、CAMKK2、ANAPC5、GCN1L1	AC084018.1;C12orf43;MSI1;RNF10;RP11-173P15.7;RP13-941N14.1	ANAPC5;C12orf43;DYNLL1-AS1;RP11-173P15.7;RP11-347I19.8;SPPL3	#N/A
rs1118001	chr10	101380304	T	C	8.33372	9.50521e-31	0.156449	1.0446	Y	N	Y	Y	CUTC、SEC31B、ENTPD7、ABCC2	CWF19L1	CWF19L1;RP11-316M21.6;RP11-85A1.3	#N/A
rs4606678	chr15	31691030	G	T	5.44924	1.52177e-27	0.157214	0.344751	Y	Y	Y	Y	ULK4P2、HERC2P10	CTD-3092A11.2	#N/A	#N/A
rs1050444	chr6	31239614	G	A	2.55063	6.81045e-25	0.157624	0.926284	Y	N	Y	Y	VARS、ABCF1	#N/A	#N/A	#N/A
rs10417870	chr19	47950295	C	T	5.90075	7.46847e-28	0.157892	1.01003	Y	N	N	#N/A	#N/A	CTC-453G23.5;DHX34;GRIN2D;TMEM160	DHX34;KPTN;PNMAL2;SEPW1	#N/A
rs10407266	chr19	40899255	A	G	6.21672	7.1125e-28	0.158888	0.857241	#N/A	N	Y	Y	CYP2B6	BLVRB;SERTAD3;TGFB1	CYP2B6;LTBP4;MAP3K10;SERTAD1;SERTAD3	#N/A
rs133436	chr22	35822420	G	C	3.39555	9.931e-43	0.159401	0.666258	Y	N	Y	Y	ISX、TOM1	RP4-633O19__A.1	#N/A	#N/A
rs11753902	chr6	151446475	C	T	5.15318	7.15407e-33	0.15968	0.733223	#N/A	N	N	Y	RMND1、MTHFD1L	IYD	ZBTB2	#N/A
rs79544247	chr18	46449195	C	T	5.74535	2.21717e-34	0.160238	0.467742	Y	N	Y	Y	RPL17、ZBTB7C	#N/A	#N/A	#N/A
rs3763072	chr5	89769647	G	A	3.53904	1.05072e-19	0.160278	1.25125	Y	N	Y	#N/A	#N/A	#N/A	#N/A	#N/A
rs72722617	chr8	126391162	A	T	6.33453	4.32517e-42	0.160628	3.59275	Y	N	Y	#N/A	#N/A	#N/A	#N/A	#N/A
rs3809481	chr15	43662829	G	A	4.32738	2.12423e-27	0.160739	0.36332	Y	N	Y	Y	EPB42、TGM5、WDR76	ADAL;CATSPER2;CCNDBP1;FRMD5;LCMT2;ZSCAN29	ADAL;CATSPER2;CKMT1A;LCMT2;WDR76;ZSCAN29	#N/A
rs4072963	chr16	88450601	C	A	4.6023	3.27413e-27	0.161255	1.1419	#N/A	N	Y	Y	SLC22A31、RP11-863P13.5、RP11-863P13.4、ZFPM1、CA5A、RP11-863P13.3	#N/A	CTU2;RP11-830F9.5	#N/A
rs10880253	chr12	42538837	T	C	-2.78918	9.37894e-34	0.161729	0.0214382	#N/A	N	Y	#N/A	#N/A	GXYLT1;PDZRN4;PPHLN1;ZCRB1	GXYLT1;PPHLN1	#N/A
rs2286701	chr2	42555636	T	C	6.29403	7.39783e-35	0.162128	0.6432	#N/A	N	N	Y	OXER1、AC098824.6、AC016735.2、HAAO	#N/A	#N/A	#N/A
rs11147973	chr13	45941451	A	T	-3.56489	1.20984e-33	0.162162	0.0125307	Y	N	N	Y	SNORA31、LCP1	#N/A	#N/A	#N/A
rs8006288	chr14	24505614	A	G	5.42293	3.94185e-43	0.162637	0.516142	Y	N	Y	Y	RP11-468E2.6	DHRS4;DHRS4L2;PSME1;PSME2;RABGGTA;RP11-66N24.4;SLC7A8	DHRS4L2;GMPR2;HOMEZ;IPO4;PPP1R3E;RP11-80A15.1;SLC7A8;TGM1;THTPA	#N/A
rs11720750	chr3	40978084	A	T	2.13068	2.09182e-47	0.162954	1.2888	#N/A	Y	N	Y	MYRIP	#N/A	ZNF621	#N/A
rs11810910	chr1	110753808	G	A	2.58038	3.65725e-27	0.163028	0.417469	Y	N	Y	Y	ATXN7L2、AMPD2、RP4-773N10.6	GNAI3	KCNC4;SLC6A17	#N/A
rs303068	chr6	10441311	A	C	5.53215	9.3307e-40	0.163706	0.609871	Y	N	N	Y	PAK1IP1、OFCC1、GCNT2	NEDD9	RP3-510L9.1	#N/A
rs56324610	chr20	44564030	G	C	5.11721	8.26709e-30	0.164313	0.539598	Y	N	Y	Y	TOMM34、RPS2P7	CTSA;DNTTIP1;PIGT;PLTP;SLC35C2;SNX21;SYS1-DBNDD2;TOMM34;WFDC10B;WFDC13;WFDC3;ZNF335	DNTTIP1;KCNS1;PLTP;TOMM34;WFDC10B;WFDC13;WFDC3	WFDC3
rs2314683	chr8	23398352	C	T	-3.85936	2.3351e-29	0.164477	0.164178	Y	N	Y	Y	PPP3CC、BIN3	#N/A	CTC-756D1.2;PDLIM2	#N/A
rs13411809	chr2	9614523	G	A	6.22186	2.26347e-31	0.164698	0.875103	Y	N	Y	Y	RP11-320M2.1	ITGB1BP1;RP11-400L8.2	ADAM17;IAH1;ITGB1BP1;RP11-320M2.1;RP11-400L8.2	#N/A
rs75900606	chr19	47777872	G	A	-2.14179	2.44264e-16	0.164852	0.0711171	Y	N	Y	#N/A	#N/A	C5AR1;CALM3;CTD-2571L23.8;PRR24	CCDC8;CCDC9;CTC-453G23.5;PRR24	#N/A
rs4430787	chr17	16348071	A	G	4.68787	5.52723e-40	0.165509	1.37904	Y	N	Y	#N/A	#N/A	COPS3;FAM211A;RP11-385D13.3	RP11-138I1.3;ZSWIM7	#N/A
rs7561619	chr2	74406226	T	C	4.06426	9.71842e-28	0.165894	0.321959	Y	N	Y	Y	AC073046.25、BOLA3-AS1、TLX2、DGUOK-AS1、HK2	AC104135.4;ACTG2;MGC10955;MOB1A;MTHFD2	LBX2;MGC10955	#N/A
rs2807761	chr10	28821216	G	A	6.19272	9.02771e-31	0.16644	1.86457	Y	N	Y	Y	MKX、RP11-351M16.3、ARMC4、SVIL	ARMC4;RP11-360I20.2	WAC-AS1	#N/A
rs11774663	chr8	110656773	T	C	1.92888	8.47875e-30	0.16666	0.657835	Y	N	Y	#N/A	#N/A	EBAG9	ENY2	#N/A
rs72929469	chr11	62521408	A	T	-3.63513	1.18524e-27	0.166906	0.0134529	Y	N	Y	Y	B3GAT3、MYRF、RP11-831H9.11、SNHG1	C11orf48;C11orf83;FADS2;MTA2;TTC9C	BEST1;FADS1;HRASLS2;LRRN4CL;MTA2;RP11-831H9.3;TTC9C;TUT1	#N/A
rs6065630	chr20	42219221	T	C	6.93472	1.45773e-36	0.16717	0.428603	Y	N	Y	Y	RPL27AP、RP5-881L22.5、GDAP1L1、R3HDML、SGK2、PTPRT、HNF4A	IFT52	IFT52	#N/A
rs12445412	chr16	86609658	G	C	4.52669	5.61701e-29	0.167996	0.430114	Y	N	Y	Y	RP11-118F19.1、CTD-2542L18.1、GSE1	C16orf74;RP11-178L8.3;RP11-178L8.7	RP11-178L8.3;RP11-463O9.9	#N/A
rs4946409	chr6	119670667	T	G	-2.68085	9.88464e-12	0.168945	0.0373809	Y	Y	Y	Y	RP11-210H10__A.1、MCM9、RP11-351A11.1、MAN1A1	RP11-351A11.1	#N/A	#N/A
rs12650888	chr4	190643971	A	G	2.53392	3.20284e-35	0.169359	0.970615	Y	N	N	#N/A	#N/A	RP11-462G22.2	RP11-462G22.2	#N/A
rs2524091	chr6	31240293	C	T	2.87281	1.01342e-16	0.169577	0.95498	Y	N	N	Y	VARS、ABCF1	BAG6;C4B;CCHCR1;DDR1;HCG27;HLA-B;HLA-C;LY6G6C;MICA;MICB;NCR3;NRM;PBX2;PRRC2A;PSORS1C1;PSORS1C2;PSORS1C3;SFTA2;TNXB;VARS2;XXbac-BPG181B23.7;XXbac-BPG252P9.9;XXbac-BPG299F13.14;XXbac-BPG299F13.17	C4A;CYP21A2;DXO;HCG27;HLA-C;IER3;LY6G5B;MICA;MSH5-SAPCD1;POU5F1;PSORS1C1;PSORS1C2;PSORS1C3;SKIV2L;SLC44A4;TRIM39;VARS2;XXbac-BPG181B23.7;XXbac-BPG299F13.17	#N/A
rs11636300	chr15	31689684	G	A	4.04928	1.14299e-47	0.170328	1.02035	Y	Y	Y	Y	ULK4P2、HERC2P10	CTD-3092A11.2	#N/A	#N/A
rs758191	chr16	1979831	G	T	3.71847	1.86505e-24	0.170597	0.340193	Y	N	Y	Y	EME2、DNASE1L2、SOX8、CACNA1H、MEIOB、NPW、PDPK2	CCDC154;E4F1;GFER;GNPTG;KCTD5;LA16c-361A3.3;NUBP2;RNPS1;RP11-161M6.2;SLC9A3R2;SOX8;SYNGR3;TCEB2;UBE2I;UNKL;ZNF598	EME2;GFER;LA16c-429E7.1;PDPK1;RP11-304L19.4;RP11-715J22.3;TCEB2;TPSAB1	#N/A
rs151949	chr5	96143845	C	T	4.68534	1.457e-28	0.171542	0.447215	Y	N	Y	#N/A	#N/A	CTD-2260A17.1;CTD-2260A17.3;ERAP2	CTD-2260A17.3;ERAP2	ERAP2
rs9853967	chr3	167453039	T	C	2.17496	8.52834e-12	0.172007	0.183725	Y	N	Y	#N/A	#N/A	#N/A	#N/A	#N/A
rs74629553	chr16	68176415	C	A	-3.23149	2.70969e-29	0.172029	0.0158101	Y	N	Y	Y	FBXL8、HSF4、KIAA0895L、E2F4、TMEM208、TPPP3、ACD、PARD6A、C16orf86、CTC-479C5.12、ESRP2、C16orf70、TRADD、LRRC29、FHOD1、SLC9A5、PLEKHG4、ZDHHC1、HSD11B2、RP11-297D21.4、FAM65A、CTD-2012K14.6、RLTPR、ENKD1、GFOD2、TSNAXIP1、CENPT、EDC4、PSKH1、SLC7A6、SLC7A6OS、PRMT7、HAS3、CHTF8、LRRC36、ATP6V0D1、CTCF、RANBP10、NUTF2、DUS2、PLA2G15、CDH1、TANGO6、NFATC3、CIRH1A	CTD-2012K14.7;LRRC36;NFATC3;PRMT7;RP11-615I2.2;RP11-96D1.6;SMPD3;TANGO6	FBXL8;KIAA0895L;PLA2G15;PRMT7;RP11-5A19.5;RP11-96D1.6;TSNAXIP1	#N/A
rs7085743	chr10	88160418	C	T	4.61367	2.83462e-33	0.172934	2.41441	Y	N	Y	Y	WAPAL、BMPR1A、FAM35A	GRID1	BMPR1A;RP11-359E3.4	#N/A
rs9457438	chr6	159119176	T	C	-3.66274	2.38147e-27	0.173004	0.0189504	#N/A	N	N	Y	EZR、OSTCP1、RSPH3、TULP4	DYNLT1	RP3-403L10.3	#N/A
rs1563633	chr17	18218900	T	A	3.01148	1.07768e-17	0.173018	0.426016	Y	N	Y	Y	RASD1、TBC1D28	CTD-2303H24.2;FLII;LRRC48;MYO15A;RAI1;SHMT1;TOP3A	AC122129.1;ALKBH5;CTD-2303H24.2;FLII;LGALS9C;LLGL1;MIEF2;MYO15A;PRPSAP2;SHMT1;SMCR8;TOM1L2;TOP3A	#N/A
rs9788905	chr16	66442881	T	C	1.63138	1.99698e-24	0.173947	0.538487	Y	N	N	Y	CMTM3、RP11-61A14.4、FAM96B、FBXL8、HSF4、KIAA0895L、E2F4、TMEM208、TPPP3、BEAN1、RP11-403P17.5、CKLF-CMTM1、CMTM2、DYNC1LI2、CCDC79、PDP2、CDH16、C16orf70、TRADD、LRRC29、FHOD1、SLC9A5、PLEKHG4、ZDHHC1、TK2、CMTM4、NAE1、CES2、LRRC36、CBFB	CDH5;E2F4;EXOC3L1;LINC00920	LINC00920;RP11-361L15.4;TMEM208	#N/A
rs34743335	chr1	209979529	A	T	4.52733	9.23509e-31	0.175371	0.694417	Y	N	Y	Y	CAMK1G、RP1-28O10.1	IRF6	#N/A	#N/A
rs12802515	chr11	827955	G	A	-2.90432	5.00441e-21	0.175639	0.027989	Y	N	Y	Y	RASSF7、SLC25A22、AC068580.7、CDHR5、DRD4	EPS8L2;IFITM5;TMEM80	AC068580.6;CEND1;NLRP6;RNH1;RP11-295K3.1;RP11-326C3.12;RPLP2	#N/A
rs4983577	chr14	105554626	C	G	4.48579	2.06464e-29	0.175884	1.28769	Y	N	Y	Y	GPR132	ADSSL1;AHNAK2;C14orf79;CEP170B;CRIP1;CTD-3051D23.1;GPR132;RP11-44N21.1	AHNAK2;C14orf79;GPR132;IGHA1;JAG2;PACS2;PLD4;RP11-44N21.1;RP11-521B24.3	#N/A
rs12665167	chr6	27652561	C	A	-1.64262	2.41446e-23	0.17681	0.0566276	Y	N	N	Y	GUSBP2、ZSCAN31	RP11-239L20.6;ZNF391	HIST1H2BL;ZNF391;ZSCAN31	#N/A
rs1803415	chr20	1099523	T	G	4.86023	1.87809e-29	0.177723	0.393154	Y	N	Y	Y	SDCBP2	PSMF1;TBC1D20	TMEM74B	#N/A
rs754202	chr3	124930970	T	G	2.54083	1.45355e-22	0.179706	0.544693	Y	N	Y	#N/A	#N/A	SLC12A8	SNX4	#N/A
rs6138534	chr20	25176855	G	C	-2.94146	8.56011e-12	0.179987	0.0245738	Y	N	Y	Y	RP4-760C5.3	ABHD12	PYGB	#N/A
rs1800668	chr3	49395757	G	A	-1.86685	4.69147e-39	0.180474	0.036853	Y	N	Y	Y	TMEM89、SLC26A6、AMT、FBXW12、PLXNB1、SLC25A20、CAMKV、RP11-493K19.3、SLC38A3、SEMA3F	AMT;CDHR4;DAG1;GMPPB;IP6K2;MST1;PRKAR2A;RBM6;RHOA-IT1;RNF123;ZMYND10	AMT;C3orf62;GMPPB;HYAL3;IP6K2;LSMEM2;RBM6;RHOA-IT1;RNF123;UBA7	#N/A
rs2286238	chr2	75873733	T	C	6.2212	1.62613e-32	0.180479	0.922805	Y	N	Y	Y	RN7SKP203、HK2	MRPL19;RP11-342K6.2	MRPL19;POLE4;RP11-342K6.2;RP11-342K6.4	#N/A
rs889574	chr16	89386808	A	G	3.83457	9.72612e-37	0.180591	2.73572	Y	N	Y	Y	SLC22A31、ZFPM1、CDK10、FANCA、CPNE7、SPIRE2、AFG3L1P	AC137932.1;AC137932.5;ANKRD11;CBFA2T3;DBNDD1;DPEP1;GALNS;SNAI3;SPIRE2;TCF25;TRAPPC2L;ZC3H18	RP11-368I7.4;TCF25	#N/A
rs74971144	chr19	55919229	C	T	-5.42774	9.18783e-50	0.181105	0.00401418	#N/A	Y	Y	#N/A	#N/A	CDC42EP5;KIR2DL4;LILRA1;LILRB1;TNNT1;ZNF524	AC006116.20;AC008746.12;FCAR;PPP6R1;ZSCAN5A	#N/A
rs7805462	chr7	2349608	G	A	4.59036	1.40879e-31	0.181468	0.515152	#N/A	Y	Y	Y	LFNG	EIF3B;RP11-1246C19.1	CHST12;EIF3B;PSMG3-AS1;SNX8	#N/A
rs57382770	chr21	38361962	G	A	-5.70513	1.36862e-38	0.181566	0.0035043	Y	N	Y	Y	HLCS、TTC3	HLCS	AP000695.4;AP000704.5;HLCS;HLCS-IT1	#N/A
rs2372889	chr11	77751995	T	C	-5.1408	1.82752e-23	0.181951	0.00743304	Y	Y	Y	Y	MYO7A、KCTD14、GDPD4、PAK1、GAB2、RP11-452H21.1	KCTD21-AS1;NDUFC2;USP35	KCTD21-AS1;NDUFC2;USP35	#N/A
rs6684395	chr1	110949857	A	T	8.20993	1.79515e-40	0.182092	1.4769	#N/A	N	Y	Y	ATXN7L2、AMPD2、RP4-773N10.6	LAMTOR5-AS1;RP5-1074L1.4;SLC16A4	SLC16A4	#N/A
rs3813115	chr18	71815063	G	A	-2.56892	3.11792e-36	0.182309	0.0294591	Y	N	Y	Y	CTD-2354A18.1、ZNF407	#N/A	CYB5A	#N/A
rs3806408	chr1	156252137	C	A	-3.20792	4.01443e-22	0.182347	0.0112952	Y	Y	Y	Y	RAB25、MEX3A、PAQR6、NES、RP11-66D17.5、TMEM79、CCT3、C1orf61、SYT11	ASH1L-AS1;BGLAP;C1orf85;CCT3;IQGAP3;KIAA0907;PAQR6;PMF1-BGLAP;RP11-29H23.4;RP11-85G21.3;SEMA4A;SLC25A44	BGLAP;CCT3;PAQR6;PEAR1;PMF1-BGLAP;RAB25;RXFP4;TMEM79	#N/A
rs3731608	chr2	120125053	C	G	-3.08254	3.72233e-18	0.182355	0.0790886	Y	Y	Y	Y	INHBB	C2orf76;STEAP3-AS1	TMEM37	#N/A
rs8056761	chr16	68801880	T	C	2.39969	5.69688e-42	0.182509	1.27013	#N/A	N	Y	Y	CTC-479C5.12、ESRP2、TSNAXIP1、CENPT、EDC4、PSKH1、SLC7A6、SLC7A6OS、PRMT7、HAS3、CHTF8、COG8、RP11-343C2.9、TERF2、CTD-2033A16.3、NOB1、RANBP10、NUTF2、DUS2、PLA2G15、CDH1、TANGO6、SNTB2、RP11-343C2.11、WWP2、NFATC3、CIRH1A	CDH1;NFATC3;TERF2;WWP2	COG8;EDC4;NFAT5;ZFP90	#N/A
rs9438904	chr1	25756860	T	C	5.33367	4.02309e-27	0.182706	0.60372	Y	N	Y	Y	RP11-70P17.1、CEP85、AIM1L、RP4-799D16.1	LDLRAP1;RHCE;RHD;TMEM50A;TMEM57	LDLRAP1;PAFAH2;RHCE;RHD;RP3-465N24.6;TMEM50A	RHCE、RHD
rs2332478	chr16	1525256	G	C	3.41435	5.31021e-27	0.182939	2.01705	Y	Y	Y	Y	FAM195A、JMJD8、CCDC78、HAGHL、MSLN、MSLNL、EME2、DNASE1L2、RPUSD1、SOX8、CACNA1H、MEIOB、NPW	CACNA1H;CLCN7;NPW;RP11-304L19.1;RP11-616M22.3;RP11-616M22.5;TPSD1	C16orf13;CACNA1H;CCDC154;EME2;RP11-616M22.5;RPS2;TPSD1;UNKL	#N/A
rs12196777	chr6	3064523	C	T	4.32687	4.55083e-29	0.183095	0.665238	Y	N	N	Y	SERPINB1、GMDS-AS1、GMDS	RIPK1;RP1-223B1.1;RP1-40E16.12	PSMG4;RIPK1;RP1-40E16.12	#N/A
rs4713899	chr6	35569281	A	G	4.78896	2.981e-48	0.183332	0.864361	Y	N	N	Y	RP3-340B19.2、ANKS1A、FKBP5	#N/A	MAPK13;SRPK1;TAF11;TULP1	#N/A
rs3772146	chr3	39448204	C	T	-3.61077	1.2907e-44	0.183753	0.0129609	Y	N	Y	Y	XYLB、MYRIP	ACVR2B-AS1;CX3CR1;RPSA;SLC25A38	GORASP1;MYRIP;RPSA;SLC25A38	#N/A
rs62467797	chr7	91889722	G	A	-4.26442	2.30601e-27	0.183805	0.00920483	#N/A	N	N	Y	CDK6	ANKIB1	AKAP9;ANKIB1;KRIT1;SAMD9L	#N/A
rs152024	chr16	16082733	A	T	3.35346	6.55409e-22	0.183883	0.404571	#N/A	N	Y	Y	PKD1P6、RP11-958N24.2	#N/A	#N/A	#N/A
rs9611602	chr22	41908405	T	C	6.46957	3.48023e-26	0.184424	0.527718	#N/A	N	Y	Y	FAM109B、CYP2D7P1、L3MBTL2、CYP2D8P1、Z83851.1	ACO2;CCDC134;CENPM;DESI1;MEI1;MKL1;PMM1;TNFRSF13C	CSDC2;MEI1;NAGA;NHP2L1;PMM1;POLR3H;SMDT1;ZC3H7B	TEF
rs3758149	chr8	63951728	G	A	5.71651	1.15819e-31	0.184535	0.660823	Y	N	Y	Y	RP11-32K4.1	GGH	GGH;NKAIN3	#N/A
rs2796839	chr10	16933914	A	C	6.41223	9.95753e-38	0.184867	0.89367	Y	N	N	Y	C1QL3、TRDMT1	#N/A	ST8SIA6-AS1;VIM-AS1	#N/A
rs2286828	chr7	75677578	G	T	3.20449	1.06083e-39	0.184982	1.8457	Y	N	Y	Y	AC005077.14、CCL26、AC005077.12	POR;STYXL1;UPK3B	MDH2;POR;STYXL1	#N/A
rs7250872	chr19	1811603	C	T	2.10689	3.1327e-17	0.186551	0.647116	Y	N	Y	Y	AC005256.1、ARID3A、ADAMTSL5、UQCR11、TCF3、LSM7、KISS1R、AC027307.3、DOT1L	ATP8B3;C19orf26;CTB-25B13.9;CTB-31O20.8;GRIN3B;KLF16;LPPR3;STK11	ABCA7;AC005330.2;ATP8B3;CFD;CSNK1G2-AS1;HMHA1;MUM1;PCSK4	#N/A
rs9559509	chr13	109809669	C	T	6.94263	1.13076e-33	0.18664	0.91691	Y	N	Y	#N/A	#N/A	IRS2;MYO16	MYO16;TNFSF13B	#N/A
rs28362642	chr3	39149503	A	G	6.48093	9.21141e-37	0.186711	0.487378	Y	N	Y	Y	XYLB、MYRIP	TTC21A	ACAA1;MYD88;TTC21A	#N/A
rs2385867	chr3	47059323	C	T	-5.32861	6.04334e-29	0.186809	0.00695285	Y	N	N	Y	LRRC2、NBEAL2、TDGF1	PTPN23;TDGF1	CCRL2;NBEAL2;PTPN23;SETD2;TDGF1	#N/A
rs11157829	chr14	52001770	C	G	4.73082	8.4117e-27	0.186847	1.29714	Y	N	Y	Y	NID2、GNG2	SAV1	RP11-1033H12.1	#N/A
rs6075350	chr20	18488065	G	C	-4.93243	1.09291e-26	0.187313	0.0086461	Y	N	Y	#N/A	#N/A	DTD1;RBBP9;SEC23B;SNX5	DTD1;POLR3F;RBBP9	#N/A
rs12306555	chr12	64797832	G	C	7.4353	6.01947e-42	0.18753	1.19742	Y	Y	Y	Y	SRGAP1、TBC1D30	RASSF3	SRGAP1	#N/A
rs4811825	chr20	55792652	C	T	-3.48559	2.08731e-37	0.187573	0.0263492	#N/A	Y	Y	Y	RPS4XP3、PCK1	ZBP1	CASS4	#N/A
rs34239052	chr6	52746900	G	A	5.72757	2.08886e-24	0.188242	0.68832	#N/A	N	N	Y	MCM3、PAQR8、TMEM14A、GSTA4、ICK、RP11-345L23.1、PKHD1、GCLC	GSTA4;ICK;KLHL31;LRRC1	GSTA1	#N/A
rs4792436	chr17	13972307	T	A	4.39148	1.07647e-49	0.188302	0.829651	Y	N	Y	Y	RPS18P12	CDRT15;COX10	AC005304.1;CDRT15;COX10	CDRT15P
rs3803353	chr15	40857240	G	A	4.10499	1.10339e-41	0.188481	1.39318	Y	N	Y	Y	GCHFR、DLL4、RPAP1	BAHD1;C15orf57;OIP5;ZFYVE19	C15orf57;FSIP1;KNSTRN;RAD51-AS1;RMDN3;ZFYVE19	C15orf57、MRPL42P5
rs11231	chr1	24863285	C	T	6.52948	3.64102e-36	0.189088	0.780628	Y	N	N	Y	MDS2、RP4-799D16.1	RCAN3	FUCA1;MDS2;MYOM3;NCMAP;RUNX3	C1orf130
rs561701	chr18	8799092	G	C	-3.74328	1.22731e-22	0.189435	0.16248	Y	Y	Y	Y	RP11-674N23.1、SOGA2、PTPRM	RP11-376P6.3;RP11-674N23.1;RP11-674N23.4;SOGA2	NDUFV2;RP11-143J12.3;RP11-376P6.3;RP11-674N23.1;RP11-692N5.1;TWSG1	#N/A
rs9894487	chr17	55370683	A	G	2.38275	4.08808e-28	0.189791	1.05665	Y	Y	Y	#N/A	#N/A	RP11-166P13.3;RP11-60A24.3	SCPEP1	#N/A
rs11650775	chr17	786936	C	T	-2.40918	1.58467e-14	0.189805	0.0743351	Y	N	Y	Y	DOC2B、SERPINF1、RPH3AL	RP11-676J12.7	RILP;RNMTL1;RP11-676J12.6	#N/A
rs4727266	chr7	91570129	C	T	7.32201	1.96877e-36	0.190642	0.698307	Y	N	Y	Y	CDK6	ANKIB1	ANKIB1;FZD1;GATAD1;KRIT1	#N/A
rs28372712	chr2	128848659	A	G	5.37996	3.13859e-25	0.191449	0.60987	Y	N	Y	Y	BIN1	CYP27C1;GPR17;UGGT1	GPR17;UGGT1	#N/A
rs2516817	chr4	83350954	C	T	4.075	8.01283e-28	0.191458	0.630571	Y	N	Y	Y	HNRNPDL、ENOPH1、PLAC8	COQ2;ENOPH1;HPSE	LIN54;RP11-576N17.5	#N/A
rs1436923	chr15	34394273	C	A	7.98587	2.23174e-35	0.192103	1.41583	Y	N	Y	Y	PGBD4、NOP10、NUTM1、AQR	NOP10;PGBD4;RP11-3D4.2;RP11-3D4.3	PGBD4	#N/A
rs1328094	chr13	106427637	T	C	6.70672	4.28277e-31	0.192147	1.10835	#N/A	Y	Y	Y	LINC00460、EFNB2、ARGLU1	#N/A	ARGLU1	#N/A
rs7756525	chr6	41675740	T	C	4.32311	1.46366e-30	0.192235	1.09751	Y	N	Y	Y	UNC5CL、ADCY10P1、RP11-328M4.2、GUCA1B、USP49、TRERF1	RP11-298J23.8;RP11-533O20.2	PRICKLE4	#N/A
rs648718	chr1	32410482	G	T	2.78128	4.31045e-19	0.192636	0.984611	Y	Y	Y	Y	DCDC2B、NKAIN1、RP11-277A4.4、MTMR9LP、LCK、MARCKSL1、HDAC1	CCDC28B;COL16A1;HCRTR1;IQCC	#N/A	#N/A
rs6540119	chr16	87984477	A	T	6.15016	1.95645e-40	0.193168	0.650495	Y	N	Y	Y	RP11-863P13.5、RP11-863P13.4、ZFPM1、CA5A、RP11-863P13.3	RP5-1142A6.8;TRAPPC2L	AC010536.1;APRT;BANP;FBXO31;KLHDC4;PABPN1L;SNAI3-AS1;TRAPPC2L	#N/A
rs6768221	chr3	47296899	C	G	5.29967	1.15736e-26	0.193949	0.525891	#N/A	N	N	Y	LRRC2、NBEAL2、TDGF1	PTPN23;TDGF1;ZNF589	CCRL2;CDC25A;LRRC2;NBEAL2;SETD2	#N/A
rs6484538	chr11	10922261	T	A	4.88435	7.57377e-33	0.194409	1.02854	Y	Y	Y	#N/A	#N/A	RP11-483L5.1	#N/A	#N/A
rs237876	chr3	8782437	T	A	-4.11867	2.44739e-16	0.194415	0.0133954	#N/A	N	Y	Y	SSUH2、GRM7、LMCD1-AS1	CAV3	#N/A	#N/A
rs56886347	chr16	66556265	A	C	6.94104	3.0799e-42	0.195763	0.723625	Y	Y	Y	Y	CMTM3、RP11-61A14.4、FAM96B、FBXL8、HSF4、KIAA0895L、E2F4、TMEM208、TPPP3、BEAN1、RP11-403P17.5、CKLF-CMTM1、CMTM2、DYNC1LI2、CCDC79、PDP2、CDH16、C16orf70、TRADD、LRRC29、FHOD1、SLC9A5、PLEKHG4、ZDHHC1、HSD11B2、RP11-297D21.4、FAM65A、TK2、CMTM4、NAE1、CES2、LRRC36、ATP6V0D1、CBFB	FBXL8;NOL3	DYNC1LI2;FAM96B;RP11-5A19.5;TK2	#N/A
rs9380687	chr6	37548117	C	A	4.97839	8.25852e-43	0.19607	1.53104	Y	N	Y	Y	CCDC167	CMTR1	#N/A	#N/A
rs3116591	chr13	50570774	G	T	6.21438	2.35328e-36	0.197245	0.876703	Y	Y	Y	Y	CAB39L、DLEU1、DLEU7	EBPL	ARL11	#N/A
rs13081630	chr3	40965082	G	T	5.20738	4.15735e-49	0.197646	1.12586	#N/A	Y	N	Y	MYRIP	#N/A	ZNF621	#N/A
rs71337080	chr19	2042285	C	T	5.34665	4.48848e-35	0.197689	1.83477	Y	N	Y	Y	AC005256.1、ADAMTSL5、UQCR11、TCF3、LSM7、AC027307.3、DOT1L	ADAMTSL5;AP3D1;CTB-25B13.9;TCF3	CTB-25B13.9;MIDN	#N/A
rs12989081	chr2	128144731	T	C	5.35245	1.28324e-34	0.198847	0.307774	Y	N	Y	Y	BIN1	AC068282.3;CYP27C1;PROC	AC068282.3;CYP27C1;GPR17;HS6ST1;PROC;SAP130	PROC
rs111398337	chr3	138328016	C	T	-3.98145	2.38966e-28	0.198992	0.0173439	Y	N	Y	#N/A	#N/A	ARMC8;ESYT3;FAIM;MRAS;PIK3CB	FAIM;RP11-461M2.2	#N/A
rs412730	chr1	33182411	A	G	3.51111	1.3276e-24	0.199502	0.253292	Y	N	Y	Y	DCDC2B、RP11-277A4.4、MTMR9LP、LCK、MARCKSL1、RP1-117O3.2、AK2、HDAC1	MARCKSL1;S100PBP;SYNC;TMEM54;ZBTB8A	FAM167B;TMEM234	#N/A
rs3809454	chr14	105219069	A	C	-3.91313	1.64875e-29	0.199543	0.0295403	Y	N	Y	Y	GPR132	CDCA4;IGHA1;IGHA2;KIF26A;LINC00638;PLD4;PPP1R13B;SIVA1	#N/A	#N/A
rs2486733	chr1	231531465	C	T	5.66501	1.12316e-34	0.199846	0.292262	Y	N	N	Y	AGT、TSNAX-DISC1	PGBD5;RP11-295G20.2;SPRTN	ARV1;GNPAT	#N/A
rs1869712	chr19	41116166	C	G	3.64579	1.09139e-28	0.199962	2.13236	Y	N	Y	Y	CYP2B6	ATP5SL;DYRK1B;PLD3;RAB4B;SHKBP1	CTC-425O23.2;HNRNPUL1;SNRPA;ZNF780A	#N/A
rs11605684	chr11	33654867	G	A	7.42122	3.13531e-38	0.200642	1.26553	Y	N	N	Y	DEPDC7	CAT;CSTF3	EHF	#N/A
rs10911205	chr1	183009277	C	A	6.13091	6.05005e-39	0.200738	0.748133	Y	N	N	Y	COLGALT2、RGL1	LAMC2;NCF2;RGL1;RP11-181K3.4;RP11-317P15.4	NCF2;RP11-181K3.4	#N/A
rs17526231	chr19	1095646	A	G	-3.98562	1.26833e-34	0.20099	0.0122606	Y	N	Y	Y	AC005256.1、MISP、ARID3A、ADAMTSL5、UQCR11、TCF3、KISS1R、AC027307.3	AC005775.2;AC027307.3;CIRBP;CSNK1G2;GPX4;MIDN;POLR2E;RPS15;TMEM259	REXO1	#N/A
rs12980966	chr19	41906375	T	C	6.96048	1.12823e-46	0.20137	0.500447	#N/A	N	N	Y	CYP2B6、POU2F2	ATP5SL;B3GNT8;B9D2;BCKDHA;C19orf69;DEDD2;EXOSC5;ZNF574	AC006129.2;B3GNT8;B9D2;CTC-378H22.1;CYP2B6;EXOSC5	B3GNT8
rs3817266	chr2	219142594	C	T	6.406	4.10305e-33	0.201713	0.640679	#N/A	N	Y	Y	GPBAR1、VIL1、IHH	AAMP;ARPC2;RP11-378A13.1;TMBIM1;VIL1	AAMP;PLCD4;RP11-378A13.1;TMBIM1	#N/A
rs73203803	chr7	115928424	T	C	7.05148	1.58809e-40	0.201985	0.488985	Y	N	Y	Y	MET	#N/A	#N/A	#N/A
rs8032964	chr15	85113429	C	A	-4.6722	2.39854e-15	0.20206	0.147939	Y	N	Y	Y	NMB、UBE2Q2P1、ALPK3、RP11-182J1.12	PDE8A	GOLGA6L4	#N/A
rs12203636	chr6	3064249	A	G	3.09316	1.4088e-41	0.20254	1.62734	Y	N	N	Y	SERPINB1、GMDS-AS1、GMDS	RIPK1;RP1-223B1.1;RP1-40E16.12;SERPINB1	PSMG4;RIPK1;RP1-40E16.12	#N/A
rs10883859	chr10	105128134	T	G	-3.45049	2.21947e-18	0.202972	0.0257311	Y	N	Y	Y	SFXN2、PDCD11、NEURL、ITPRIP、CYP17A1、GSTO2	CALHM2;TMEM180;USMG5	C10orf32;CALHM2;RP11-416N2.3	#N/A
rs10849438	chr12	6412036	T	G	4.70038	3.98196e-37	0.203396	0.810454	Y	N	Y	Y	RP1-102E24.8、RP4-761J14.8、SCNN1A、IFFO1、ACRBP、CD4	C1RL;C1S;CD4;CD9;LAG3;PTPN6	#N/A	#N/A
rs6993649	chr8	145635534	G	A	5.12549	4.33867e-30	0.204	0.458286	Y	N	Y	Y	EXOSC4、FAM83H-AS1、FAM203A	AC084125.4;ADCK5;CPSF1;GS1-393G12.14;MAF1;PPP1R16A;ZNF517	ADCK5;C8orf33;CPSF1;DGAT1;GS1-393G12.14;PLEC;TONSL;VPS28	#N/A
rs4279820	chr1	183815675	T	A	6.67297	7.67932e-37	0.204545	0.859717	#N/A	N	N	Y	COLGALT2、RGL1	#N/A	#N/A	#N/A
rs13439740	chr8	41686017	C	T	2.11687	3.67209e-26	0.205116	0.884984	Y	N	Y	#N/A	#N/A	ANK1;RP11-589C21.6	ANK1;GINS4;RP11-930P14.2	#N/A
rs11878203	chr19	58920050	G	A	-3.90399	2.85303e-20	0.205442	0.0481138	Y	N	Y	Y	CTD-2619J13.16、CTD-2619J13.17、SLC27A5	AC016629.8;CTD-2619J13.17;CTD-3138B18.5;ZBTB45;ZNF132;ZNF154;ZNF417;ZNF446;ZNF497;ZNF584;ZNF671	CTD-2619J13.13;CTD-2619J13.17;CTD-2619J13.3;ZNF132;ZNF324;ZNF417;ZNF446;ZNF544;ZNF584	ZNF584
rs9387479	chr6	117792612	T	C	5.53372	1.75669e-30	0.205887	0.372314	#N/A	N	N	Y	RSPH4A、ZUFSP、GPRC6A、NUS1、RWDD1、KPNA5、GOPC、NEPNP	DCBLD1;SLC35F1	DCBLD1;RFX6;ROS1	#N/A
rs12974606	chr19	1905405	G	T	-4.62636	3.82478e-33	0.205908	0.00784575	#N/A	N	Y	Y	AC005256.1、ARID3A、ADAMTSL5、UQCR11、TCF3、LSM7、KISS1R、AC027307.3、DOT1L	ABHD17A;BTBD2;CTC-265F19.2;R3HDM4;SCAMP4	C19orf24;GADD45B;LMNB2;MOB3A;POLR2E;R3HDM4;SBNO2;SCAMP4	#N/A
rs2306486	chr8	74888494	C	T	6.03156	3.52057e-34	0.2064	0.757693	Y	N	Y	Y	RP11-531A24.5、RPL7、RDH10、JPH1、TERF1、RP11-758M4.1、RP11-758M4.4	#N/A	RPL7	#N/A
rs11980927	chr7	20010422	T	C	3.4389	6.58346e-31	0.206871	0.377139	#N/A	N	N	Y	AC005083.1、CTA-293F17.1、AC005062.2、MACC1	ITGB8	ITGB8	#N/A
rs77956583	chr16	74629412	G	A	-2.99978	6.25537e-29	0.206938	0.0267029	#N/A	N	N	Y	PSMD7、AC009120.6、RP11-252A24.2、NPIPB15、RP11-252A24.5、RFWD3、FA2H、ZFP1、BCAR1、RP11-77K12.7、AC009120.4、GLG1、MLKL、WDR59、ZNRF1、CFDP1、RP11-77K12.8、CLEC18B	AC009120.5;CHST5;RFWD3	#N/A	#N/A
rs12443808	chr16	30996871	C	G	5.94585	7.50346e-32	0.207105	0.890195	Y	N	Y	Y	DCTPP1、CTF1、AC002310.7、HSD3B7、ARMC5、RP11-347C12.2	ALDOA;C16orf58;ITGAM;ITGAX;KAT8;PRSS8;PYCARD;RP11-196G11.2;STX1B;ZNF646;ZNF843	HSD3B7;KAT8;RP11-196G11.2;RP11-455F5.4;SLC5A2;STX1B;STX4	#N/A
rs11263852	chr1	36554442	G	C	-3.12512	6.1566e-27	0.20725	0.0198227	Y	N	Y	Y	RP4-728D4.2、NCDN	C1orf216;COL8A2;TEKT2	CLSPN;MRPS15	#N/A
rs2326106	chr6	2989582	T	G	3.86931	1.24579e-43	0.208658	1.2569	Y	N	Y	Y	SERPINB1、GMDS-AS1、GMDS	LINC01011;NQO2;RP11-420G6.4;SLC22A23	LINC01011;NQO2;RP11-420G6.4;SERPINB6	NQO2
rs1885394	chr10	17243480	T	A	-5.00378	8.12612e-36	0.209576	0.00915422	Y	N	Y	Y	C1QL3、TRDMT1	CUBN	TRDMT1	#N/A
rs7701913	chr5	112849297	C	A	5.36602	1.4987e-32	0.210026	0.355202	Y	N	Y	#N/A	#N/A	MCC;YTHDC2	MCC;YTHDC2	#N/A
rs12452876	chr17	77006113	C	A	-2.14283	2.45537e-27	0.210188	0.0446704	Y	Y	Y	Y	TMC8、SYNGR2、AFMID、AC061992.2、LGALS3BP、CBX2、TNRC6C、C17orf99、PGS1、USP36、TBC1D16	#N/A	ENGASE	#N/A
rs2267393	chr22	39101619	G	C	-4.98449	6.49462e-37	0.210762	0.00934079	Y	N	Y	Y	BAIAP2L2、NOL12	CBY1;CTA-150C2.13;FAM227A;NPTXR;RP3-508I15.10;RP3-508I15.20;RP3-508I15.22;RP3-508I15.9;SUN2	FAM227A;NPTXR;RP3-508I15.10;RP3-508I15.20;RP3-508I15.22;RP3-508I15.9;RP5-1039K5.17	CBY1
rs2256466	chr13	44818557	C	T	-4.08963	4.24783e-14	0.21086	0.0149084	Y	N	Y	#N/A	#N/A	#N/A	LINC01071	#N/A
rs6545468	chr2	55277641	C	G	3.49318	6.7397e-28	0.211342	0.738588	Y	N	Y	#N/A	#N/A	CLHC1	RP11-554J4.1	#N/A
rs7808198	chr7	157132565	C	T	3.23988	7.39397e-39	0.21143	2.24724	#N/A	N	N	Y	MNX1	DNAJB6	#N/A	#N/A
rs2277516	chr14	90722824	G	C	5.00488	2.4811e-42	0.213646	2.55101	#N/A	N	Y	#N/A	#N/A	NRDE2;PSMC1	#N/A	#N/A
rs1962004	chr7	150020381	G	A	2.71071	1.24124e-35	0.214004	1.50756	Y	N	Y	Y	RARRES2、RP4-584D14.7、TMEM176A、TMUB1、RP11-728K20.1、LRRC61、RP4-584D14.5、KCNH2、ATG9B、ZNF775、ACTR3C	ATG9B;LRRC61;RARRES2;REPIN1;RP11-148K1.10;RP4-584D14.6;RP4-584D14.7;RP5-1070G24.2;ZBED6CL;ZNF775;ZNF777	CHPF2;LRRC61;REPIN1;RP4-584D14.6;RP4-584D14.7;RP5-1070G24.2;ZBED6CL	C7orf29、LRRC61
rs3807459	chr7	23389751	T	C	4.57102	1.22888e-31	0.215506	0.235386	Y	N	N	#N/A	#N/A	AC005082.12;AC005682.5;AC006026.13;GPNMB;KLHL7-AS1;NUPL2;STK31	AC005082.12;AC006026.13;FAM221A;GPNMB;KLHL7-AS1;NUPL2;STK31	#N/A
rs12497634	chr3	48487795	G	C	4.06684	8.54597e-34	0.216573	0.834699	Y	N	Y	Y	TMEM89、SLC26A6、AMT、FBXW12、PLXNB1、SLC25A20	AMT;ATRIP;CELSR3;NCKIPSD;TMEM89;WDR6	ATRIP;CELSR3;NCKIPSD;P4HTM;USP4	#N/A
rs9271956	chr6	32597313	T	C	-4.4292	1.58327e-27	0.217165	0.094999	#N/A	N	N	Y	VARS	BAK1;CYP21A2;HLA-DOB;HLA-DPA1;HLA-DPB1;HLA-DQA1;HLA-DQA2;HLA-DQB1;HLA-DQB1-AS1;HLA-DQB2;HLA-DRB1;HLA-DRB5;LY6G5B;LY6G6D;PSMB8;PSMB9;XXbac-BPG154L12.4	AGER;C6orf25;CYP21A2;EGFL8;HLA-DPA1;HLA-DQA1;HLA-DQA2;HLA-DQB1;HLA-DQB1-AS1;HLA-DQB2;HLA-DRB1;HLA-DRB5;LSM2;NEU1;PRRT1;SKIV2L;SLC44A4;XXbac-BPG154L12.4;XXbac-BPG157A10.21	#N/A
rs4792738	chr17	16322423	A	G	6.47136	2.97787e-38	0.217784	0.635786	#N/A	Y	Y	#N/A	#N/A	ADORA2B	C17orf76-AS1;FAM211A;TRIM16	#N/A
rs2027085	chr1	183108611	T	G	6.66528	2.30974e-31	0.21795	0.839342	Y	N	N	Y	COLGALT2、RGL1	LAMC1;LAMC2;NCF2;RGL1;RP11-181K3.4	LAMC1;NCF2;RNASEL;RP11-181K3.4	#N/A
rs73487454	chr16	710808	G	A	4.64421	4.05464e-34	0.218602	0.647113	Y	N	Y	Y	HBQ1、FAM195A、JMJD8、CCDC78、HAGHL、MSLN、MSLNL、POLR3K、NPRL3、NME4、RPUSD1、SOX8、CACNA1H	AXIN1;HBA1;HBA2;LA16c-385E7.1;RGS11;RP11-616M22.3;WDR90	LA16c-385E7.1;NARFL;RP11-616M22.1;WDR90	#N/A
rs75289222	chr19	36164108	G	T	4.90013	1.9111e-23	0.219498	0.297832	Y	N	N	Y	FXYD3、SBSN、PRODH2、ATP4A	AC002511.2;AC002511.3;CLIP3;GPR42;SCN1B;UPK1A	ALKBH6;COX6B1;CTC-523E23.11;ETV2;LSR;SYNE4;TBCB;UPK1A;ZNF565	#N/A
rs246185	chr16	14395432	T	C	5.72738	1.20272e-35	0.219572	0.306678	Y	N	N	Y	PKD1P6、U91319.1	#N/A	#N/A	#N/A
rs12146493	chr11	65547333	G	A	3.24695	4.55921e-23	0.219845	0.240333	Y	N	Y	Y	MIR194-2、GPHA2、SPDYC、NAALADL1、SPTBN2	CTSW;EHD1;KAT5;MAP3K11;RP11-770G2.2;SNX32	AP5B1;CFL1;CTSW;EFEMP2;KCNK7;MAP3K11;NAALADL1;PACS1;PCNXL3;RP11-867G23.12;SIPA1;SNX32;YIF1A	#N/A
rs3812691	chr10	71078016	T	C	5.6091	1.17713e-37	0.220587	0.642414	Y	N	Y	Y	RP11-119F7.5、PBLD、DNA2、DDX21、SRGN、SUPV3L1、HKDC1、TSPAN15、PPA1、TET1、H2AFY2	C10orf35;COL13A1;DDX21;DNA2;H2AFY2;SUPV3L1	#N/A	#N/A
rs1668169	chr10	73825652	A	G	5.58011	2.95242e-46	0.221758	1.94821	#N/A	N	N	Y	MCU	CHST3;PLA2G12B	C10orf54;MICU1	#N/A
rs58331874	chr8	22240420	G	A	-3.57991	1.01596e-27	0.222011	0.178097	Y	N	Y	Y	PHYHIP、PPP3CC、BIN3、PIWIL2、SLC39A14	PIWIL2	#N/A	#N/A
rs56276984	chr8	23405794	C	T	6.77782	4.26929e-34	0.223467	0.717707	Y	N	N	Y	BIN3	#N/A	#N/A	#N/A
rs589710	chr19	7571489	C	T	-1.86166	4.76479e-24	0.224551	0.0578505	Y	N	N	Y	CAMSAP3、CERS4、CD320、VAV1	PCP2;PEX11G;ZNF358	PNPLA6;PRAM1;RP11-886P16.6;TNFSF9	#N/A
rs7865225	chr9	114974249	A	G	4.75062	3.65721e-37	0.225766	1.57374	#N/A	N	N	Y	ZNF883	C9orf147;HSDL2;PTBP3;SUSD1	C9orf147;HSDL2;PTBP3	#N/A
rs3810367	chr19	4342847	T	G	-5.4763	4.72439e-31	0.226229	0.00765188	Y	N	Y	Y	DOHH、MRPL54、CREB3L3	AC007292.4;ANKRD24;CACTIN;CACTIN-AS1;CCDC94;DOHH;STAP2;TNFAIP8L1	AC005954.4;C19orf77;GIPC3;MFSD12	#N/A
rs3745164	chr19	17337733	C	T	-2.1614	5.90389e-18	0.226759	0.063131	Y	N	Y	Y	FCHO1、B3GNT3、PIK3R2、MAST3	CTD-2521M24.5;F2RL3;HAUS8;KLF2;MRPL34;OCEL1;PLVAP	ANO8;CTD-2521M24.8;CTD-3032J10.4;OCEL1;RAB3A;USE1	#N/A
rs237057	chr17	74733099	G	A	8.09589	2.3557e-39	0.228082	2.02241	Y	N	Y	Y	SNHG16、MGAT5B、RP11-87G24.3、RP11-13K12.2、UNK、FBF1、RNF157	EXOC7;MXRA7;RP11-316M20.1;RP11-552F3.4;UBALD2;WBP2	MFSD11;MXRA7;RP11-552F3.4;UBE2O	#N/A
rs10219203	chr11	74324923	C	T	-2.40021	2.36955e-16	0.228325	0.0508164	#N/A	N	N	Y	COA4、RP11-864N7.2、PLEKHB1、CHRDL2、RNF169、ARRB1、RP11-702H23.4、NEU3、SLCO2B1	ARRB1;CTD-2530H12.8;RNF169	#N/A	#N/A
rs897984	chr16	30886643	T	C	4.37613	3.81033e-30	0.228504	0.381071	Y	N	Y	Y	DCTPP1、CTF1、AC002310.7、HSD3B7、ARMC5、RP11-347C12.2	C16orf58;INO80E;ITGAX;KAT8;RP11-196G11.2;RP11-196G11.4;RP11-2C24.4;SETD1A	AC026471.6;HSD3B7;KAT8;RP11-146F11.1;RP11-196G11.2;RP11-455F5.4;SLC5A2;STX1B;STX4	#N/A
rs1139538	chr3	124449291	A	G	5.29594	2.92508e-31	0.22882	1.02228	Y	N	Y	#N/A	#N/A	UMPS	UMPS	#N/A
rs10401019	chr17	73178311	T	C	3.14485	6.04463e-32	0.230295	1.53768	Y	Y	Y	Y	CTD-2514K5.2、RPL38、GRIN2C、KIAA0195、TSEN54、MYO15B、TTYH2、SLC25A19、LLGL2、UNK、FBF1、RNF157、KIF19	ACOX1;CD300LF;GGA3;MRPS7;NT5C;NUP85;RP11-649A18.5;SUMO2	ARMC7;ATP5H;HN1;KIF19;MRPS7;NUP85;RP11-552F3.9;SUMO2	#N/A
rs2059137	chr19	55988349	C	T	-1.94699	3.86329e-37	0.230329	0.0597374	Y	N	Y	#N/A	#N/A	TNNT1	CCDC106;DNAAF3;EPN1;ISOC2;SBK3;SSC5D	#N/A
rs954410	chr7	80351673	G	A	5.37217	1.74326e-35	0.230868	1.26101	#N/A	N	N	#N/A	#N/A	#N/A	#N/A	#N/A
rs761200	chrX	46185355	G	A	5.59711	1.47507e-29	0.23088	0.631677	Y	Y	Y	#N/A	#N/A	INE1	RP6-99M1.2	#N/A
rs2848477	chr11	93517886	G	C	-5.18825	4.37685e-29	0.230961	0.0815409	Y	N	Y	#N/A	#N/A	C11orf54;HEPHL1	C11orf54	C11orf54
rs62533771	chr9	6931753	A	G	4.79247	3.41129e-36	0.231526	0.761607	Y	N	Y	Y	KDM4C	KDM4C	KDM4C	#N/A
rs10066669	chr5	179050918	C	T	-6.63712	3.50807e-36	0.232204	0.0658282	#N/A	Y	Y	#N/A	#N/A	GRM6;RP11-1379J22.2	MAML1;RP11-443C10.2;SQSTM1	#N/A
rs9624412	chr22	24585313	A	G	2.10928	4.16679e-19	0.232257	1.06466	Y	N	Y	Y	AP000350.4、C22orf43、AP000350.10、GGT1、GUSBP11、AP000350.5、UPB1、KIAA1671	C22orf43;GUSBP11;KB-1572G7.3	GUCD1;SUSD2;VPREB3	#N/A
rs1006717	chr19	2841360	G	A	5.27325	7.44749e-27	0.232571	0.801641	Y	N	Y	Y	DOHH、LSM7、S1PR4、MRPL54、DOT1L	#N/A	ADAT3;DIRAS1;DOHH;DOT1L;FZR1;GNA15;HMG20B;MOB3A;ZNF77	#N/A
rs1209874	chr8	146078864	C	T	6.56563	2.00471e-32	0.233109	1.29283	Y	N	Y	Y	EXOSC4、FAM203A	AC084125.4;COMMD5;RPL8;SHARPIN;ZNF252P-AS1;ZNF34;ZNF517	ZNF34;ZNF517	#N/A
rs61926278	chr12	51112182	C	A	5.53373	5.38347e-24	0.233508	0.262941	#N/A	N	N	Y	METTL7A、BCDIN3D-AS1、BCDIN3D	ATF1;CERS5;RP4-605O3.4	ATF1;CERS5;COX14;CSRNP2;DIP2B;LIMA1	#N/A
rs12973238	chr19	16408009	T	C	3.48758	9.79713e-30	0.233826	1.27035	#N/A	N	Y	#N/A	#N/A	TPM4	AKAP8L;AP1M1;CTC-429P9.1;CTC-429P9.5;CTD-2013N17.4;CTD-3032J10.3;CYP4F11;HAUS8;USHBP1;WIZ	#N/A
rs6065669	chr20	42535021	C	T	4.50008	8.56169e-28	0.23512	0.434937	#N/A	N	N	Y	RPL27AP、RP5-881L22.5、GDAP1L1、R3HDML、SGK2、ADA、PTPRT、HNF4A	JPH2;PKIG;TOX2	JPH2;SERINC3;TOX2	#N/A
rs2369006	chr19	41120083	A	T	-1.94137	1.74996e-14	0.236615	0.103717	Y	N	N	Y	CYP2B6	AC006129.1;AC006129.2;DYRK1B;MIA;PLD3;RAB4B	#N/A	#N/A
rs36027499	chr1	1015126	A	G	5.8378	9.78254e-44	0.237145	2.73068	Y	N	Y	Y	TNFRSF18、TAS1R3、RP11-206L10.2、TTLL10、TNFRSF4、VWA1、ATAD3B、SLC35E2、FAM132A	C1orf159;C1orf170;DVL1;KLHL17;NADK;PLEKHN1;RP11-54O7.11;RP11-54O7.17	AGRN;ATAD3C;AURKAIP1;C1orf159;C1orf170;HES4;MRPL20;RNF223;RP11-54O7.11;RP11-54O7.17;RP5-902P8.12;TTLL10	#N/A
rs13102719	chr4	187112457	T	C	4.9009	1.54707e-25	0.23834	0.484376	Y	Y	Y	#N/A	#N/A	KLKB1	C4orf47;KLKB1;TLR3;UFSP2	#N/A
rs3793784	chr10	50747539	G	C	6.93771	7.26881e-39	0.238479	1.23721	Y	N	N	Y	LINC00843、ERCC6、PARG	ERCC6;VSTM4	ASAH2;ERCC6;LRRC18;VSTM4	#N/A
rs4571294	chr4	169506623	C	G	6.53593	1.08414e-30	0.238665	1.1174	#N/A	N	N	#N/A	#N/A	#N/A	#N/A	#N/A
rs3731912	chr2	220406722	T	C	6.75011	3.49509e-31	0.238799	1.11711	Y	N	Y	Y	IHH	ASIC4;BCS1L	OBSL1;STK11IP;TMEM198	#N/A
rs2284194	chr6	106642538	A	G	2.50534	3.84442e-33	0.239319	1.33793	#N/A	Y	N	Y	BEND3	RP1-60O19.2	QRSL1	#N/A
rs1646239	chr16	88924157	G	C	4.24725	9.78254e-44	0.23967	1.54323	Y	N	Y	Y	SLC22A31、RP11-863P13.5、RP11-863P13.4、ZFPM1、CDK10、FANCA、CA5A、RP11-863P13.3、CPNE7、SPIRE2	AC137932.1;AC137932.5;APRT;RP5-1142A6.9;SLC22A31	AC137932.6;PIEZO1;RP11-830F9.5;RP5-1142A6.2;RP5-1142A6.9;SNAI3-AS1	#N/A
rs2318450	chr16	87417621	G	A	6.79844	4.34135e-35	0.241088	0.889987	Y	N	Y	Y	RP11-863P13.5、RP11-863P13.4、CA5A、RP11-863P13.3	C16orf95;MAP1LC3B	MAP1LC3B;RP11-178L8.9	#N/A
rs7395206	chr11	568211	G	A	6.30707	3.40067e-37	0.24165	0.800855	Y	N	Y	Y	RASSF7、SLC25A22、CDHR5、DRD4	AP006621.8;HRAS;RP11-754B17.1;SIGIRR;TMEM80	EFCAB4A;RNH1;TMEM80	#N/A
rs2269077	chr2	207986297	C	T	5.59589	2.10082e-34	0.241792	0.752109	#N/A	N	N	Y	FZD5	#N/A	KLF7-IT1	#N/A
rs2290367	chr2	152266731	T	A	3.75613	4.04373e-29	0.242266	0.366871	Y	N	Y	Y	NEB、FMNL2	RIF1	RBM43;RIF1	#N/A
rs10876096	chr12	51203953	A	G	2.34142	5.23951e-24	0.243044	1.24948	#N/A	N	N	Y	METTL7A、BCDIN3D-AS1、BCDIN3D	CERS5;RP3-405J10.4	GALNT6;LIMA1;RP3-405J10.4;RP4-605O3.4;SLC4A8	#N/A
rs453114	chr20	6379635	T	G	2.5514	8.94373e-30	0.243245	0.654948	#N/A	N	N	Y	C20orf196	#N/A	MCM8	#N/A
rs10149167	chr14	105132763	A	G	4.5455	4.07516e-28	0.246565	0.709603	Y	N	Y	Y	GPR132	AHNAK2;RP11-73M18.6	RP11-73M18.6	#N/A
rs76409885	chr17	81064661	C	T	-2.02457	5.83301e-17	0.246662	0.0799384	#N/A	N	N	Y	SLC16A3、B3GNTL1	AC144831.1	AC144831.1;CSNK1D;METRNL;RP13-20L14.6;RP13-516M14.1;RP13-516M14.4;SLC16A3	#N/A
rs10414140	chr19	56061808	T	C	6.5204	1.91646e-31	0.247515	1.11118	Y	N	Y	#N/A	#N/A	AC005498.3;ZNF581	FIZ1;ZNF524;ZNF579;ZNF581;ZNF784;ZNF787	#N/A
rs2976917	chr8	8188576	A	G	5.40891	9.13606e-30	0.247849	0.750431	Y	Y	Y	Y	MFHAS1、ERI1	ERI1	#N/A	#N/A
rs7020989	chr9	132598279	G	C	-1.97443	5.89597e-15	0.248025	0.0606328	#N/A	N	Y	Y	CCBL1	C9orf78;DOLPP1;FAM73B;FUBP3;TOR1A	C9orf78;TOR1A;TOR1B	TOR1B
rs2242320	chr5	176943673	C	T	3.44551	7.29273e-24	0.248768	1.32031	Y	N	Y	Y	SNCB、CDHR2、FGFR4、COL23A1	NHP2;RP11-1277A3.3;TMED9	CDHR2;DOK3;FAM153A;FAM193B;PRELID1;RP11-1277A3.3	#N/A
rs113052758	chr2	242823791	T	G	-2.24257	5.96091e-29	0.249733	0.0380101	Y	N	Y	Y	NEU4、ING5	#N/A	#N/A	#N/A
rs2493314	chr1	3400294	G	T	5.40579	7.68347e-22	0.249974	0.554489	Y	N	Y	Y	LINC00982、RP13-15E13.1、RP13-614K11.1、DFFB、PRDM16	RP3-395M20.8;TNFRSF14	ARHGEF16;CEP104;PANK4;TPRG1L	#N/A
rs34293247	chr5	107717887	G	A	3.60217	2.469e-25	0.250472	0.402239	Y	N	Y	Y	RP11-120B7.1	#N/A	#N/A	#N/A
rs6703230	chr1	115721969	T	A	4.00423	2.26873e-27	0.250861	0.65542	Y	N	N	Y	SYCP1、SLC22A15	#N/A	NGF	#N/A
rs10039048	chr5	43313178	T	C	5.02895	8.88152e-40	0.251013	0.713233	#N/A	N	Y	Y	RP11-159F24.3、NNT-AS1、ZNF131、CCL28、NNT	ANXA2R;HMGCS1;RP11-159F24.6	CTD-2201E18.3;RP11-159F24.6	#N/A
rs9595311	chr13	45935899	T	G	5.12687	2.5579e-32	0.251894	0.584018	Y	Y	N	Y	SNORA31、LCP1	SLC25A30;SLC25A30-AS1	SLC25A30	#N/A
rs4932358	chr15	91172099	C	A	-3.22837	7.91273e-28	0.251924	0.0837015	#N/A	N	N	Y	NGRN	BLM;CIB1	ANPEP;VPS33B	#N/A
rs78306866	chr6	29910742	G	C	4.27459	6.16596e-26	0.253098	0.453628	Y	N	Y	Y	HLA-A、ABCF1	#N/A	#N/A	#N/A
rs13330350	chr16	68800849	C	T	-6.64277	1.39072e-31	0.25368	0.00309648	#N/A	N	Y	Y	CTC-479C5.12、ESRP2、TSNAXIP1、CENPT、EDC4、PSKH1、SLC7A6、SLC7A6OS、PRMT7、HAS3、CHTF8、COG8、RP11-343C2.9、TERF2、CTD-2033A16.3、NOB1、RANBP10、NUTF2、DUS2、PLA2G15、CDH1、TANGO6、SNTB2、RP11-343C2.11、WWP2、NFATC3、CIRH1A	CDH1;NFATC3;WWP2	COG8;EDC4;NFAT5;PSMB10;ZFP90	#N/A
rs7575953	chr2	70418368	C	G	6.73133	2.38924e-33	0.254901	0.750773	Y	N	Y	Y	ASPRV1、VAX2、ANXA4、AC007040.11	ANKRD53;FAM136A;PCYOX1;TGFA	AC007040.6;C2orf42;FAM136A	FAM136A
rs35278449	chr9	128172963	C	G	5.02186	2.19402e-25	0.25615	0.52996	Y	N	Y	#N/A	#N/A	MAPKAP1;MVB12B;PBX3;PSMB7	GAPVD1;GOLGA1	#N/A
rs7009778	chr8	41610643	C	T	-3.76544	4.54775e-28	0.256334	0.147201	#N/A	N	N	#N/A	#N/A	ANK1	ANK1	#N/A
rs2241958	chr2	55277712	C	T	-3.71555	4.2083e-23	0.256492	0.0285982	Y	N	Y	#N/A	#N/A	RP11-554J4.1	AC093110.3;EML6;RP11-477N3.1	#N/A
rs7216378	chr17	66308708	A	G	5.18194	4.70536e-33	0.256776	1.03716	Y	Y	Y	#N/A	#N/A	ABCA6	#N/A	#N/A
rs34736293	chr21	47878043	G	A	-2.33554	6.44171e-26	0.256968	0.0512466	Y	N	Y	#N/A	#N/A	AP001469.7;AP001469.9;COL6A2;FTCD;MCM3AP-AS1;YBEY	AP001469.9;C21orf58;FTCD;MCM3AP;YBEY	#N/A
rs3821692	chr3	53272067	G	A	5.70076	4.96547e-29	0.257262	0.962201	Y	N	Y	Y	GLYCTK-AS1、SEMA3G、IL17RB、CHDH、DNAH1	NT5DC2;STAB1	BAP1;CACNA2D3	#N/A
rs489652	chr9	136010910	G	A	6.72498	5.42015e-39	0.257312	1.02063	Y	N	Y	Y	EEF1A1P5、TMEM8C、ADAMTSL2、C9orf171	ABO;BRD3;FAM163B;TTF1	ADAMTSL2;RP11-374P20.4	#N/A
rs897160	chr8	126606216	T	A	-5.93274	1.51961e-38	0.25772	0.00528432	Y	N	N	#N/A	#N/A	#N/A	KIAA0196-AS1;SQLE	#N/A
rs77890421	chr8	134309010	C	A	-4.29198	1.3053e-30	0.257827	0.255894	Y	N	N	Y	RP11-513H8.1	CTC-137K3.1;LRRC6;TG	SLA;ST3GAL1	#N/A
rs10173105	chr2	160142602	G	C	4.20977	4.21195e-24	0.258892	0.582474	Y	N	Y	#N/A	#N/A	AC005042.4;WDSUB1	BAZ2B	#N/A
rs12516829	chr5	173959898	T	A	-5.76747	1.19431e-51	0.259486	0.00445359	Y	N	Y	Y	CTB-43E15.2、CTB-43E15.4	#N/A	#N/A	#N/A
rs3743347	chr15	67547301	C	A	3.89605	7.16422e-24	0.260128	0.665893	Y	N	Y	Y	SMAD6、CALML4、RP11-315D16.2、MAP2K1、LCTL、RP11-321F6.1、SMAD3、IQCH	IQCH;LCTL;MAP2K5;RP11-34F13.3;RP11-502I4.3;SKOR1	C15orf61;IQCH;RP11-502I4.3;SKOR1;SMAD3	IQCH
rs7683892	chr4	102712542	T	C	2.19688	1.16441e-33	0.260365	0.690999	Y	N	N	#N/A	#N/A	#N/A	#N/A	#N/A
rs7171953	chr15	91111627	T	C	3.05281	2.40112e-32	0.260549	0.892608	#N/A	N	N	Y	NGRN	CIB1;TICRR	ZNF774	#N/A
rs35718	chr12	100967902	C	G	-5.02432	4.7942e-23	0.261043	0.132978	Y	N	Y	Y	RP11-175P13.3	#N/A	SLC17A8	#N/A
rs2179605	chr20	49061006	C	T	-4.00249	9.76501e-40	0.261075	0.0174311	#N/A	N	N	Y	KRT18P4、SNAI1	#N/A	#N/A	#N/A
rs214087	chr11	17298365	G	C	1.93052	8.82602e-23	0.261655	0.548312	#N/A	N	Y	Y	RP1-239B22.5、NCR3LG1、TPH1、ST13P5、PLEKHA7、OR7E14P、USH1C	NCR3LG1;RP1-239B22.5;RPS13;SAAL1	ABCC8;NCR3LG1;NUCB2	#N/A
rs687513	chr1	100598867	C	T	6.93539	2.87925e-32	0.262116	1.24239	Y	N	Y	Y	FRRS1、AGL、LRRC39	RP4-549L20.3	FRRS1;LRRC39;RP5-884G6.2;RTCA;TRMT13	#N/A
rs2255426	chr10	17692310	C	A	4.75101	3.18689e-29	0.262915	0.585895	#N/A	N	N	Y	TRDMT1	RP11-390B4.5;STAM;TMEM236	PTPLA;RP11-390B4.5;TMEM236	#N/A
rs2585430	chr20	52784524	C	G	1.7059	7.88455e-27	0.262919	0.647261	Y	N	Y	Y	RPL12P4、DOK5	RP5-823G15.5	#N/A	#N/A
rs3820781	chr2	236618246	A	C	4.33434	2.863e-27	0.263855	0.454064	Y	N	Y	#N/A	#N/A	#N/A	#N/A	#N/A
rs1972320	chr9	114959891	C	T	-2.59717	8.63668e-36	0.26415	0.0407696	#N/A	N	N	Y	ZNF883	C9orf147;HSDL2;SUSD1	C9orf147;HSDL2;PTBP3	#N/A
rs34335498	chr14	53684398	C	G	6.30998	9.71414e-37	0.264486	0.640393	Y	N	N	#N/A	#N/A	GNPNAT1	ERO1L	#N/A
rs12431034	chr13	100150958	T	G	-4.30182	9.10559e-49	0.265566	0.0115268	Y	Y	Y	Y	UBAC2、CLYBL、PCCA	TM9SF2	SLC15A1	#N/A
rs62126174	chr19	17331817	G	A	6.0554	3.58158e-37	0.266514	0.835419	#N/A	N	N	Y	FCHO1、B3GNT3、PIK3R2、MAST3	CTD-2521M24.5;F2RL3;HAUS8;OCEL1;PLVAP	ANO8;ARRDC2;CTD-2013N17.4;OCEL1;RAB3A	#N/A
rs6668504	chr1	8193308	T	C	-1.71945	1.02331e-05	0.266879	0.111782	Y	N	N	#N/A	#N/A	ENO1;ENO1-AS1;SLC2A5;VAMP3	UTS2	#N/A
rs36672	chr5	36744663	G	A	3.71669	1.77264e-31	0.267263	1.36013	Y	N	N	Y	LMBRD2、NADK2、SKP2、NIPBL、SPEF2、WDR70	CTD-2353F22.1;CTD-2653M23.3;NADK2;NADK2-AS1	CTD-2353F22.1;SLC1A3;WDR70	#N/A
rs1601730	chr2	225590153	G	A	5.26696	4.19788e-40	0.268892	0.638551	#N/A	N	N	Y	AP1S3	#N/A	#N/A	#N/A
rs4273205	chr2	223725676	G	T	-5.58301	1.16659e-39	0.269271	0.00819245	Y	N	Y	Y	AP1S3	#N/A	#N/A	#N/A
rs574864134	chr6	29708625	C	T	6.24502	6.91776e-36	0.269386	1.17653	#N/A	N	N	Y	HLA-A、ABCF1	HCG17;HLA-A;HLA-F;HLA-G;PPP1R11;XXbac-BPG170G13.32;ZFP57	ATAT1;C6orf100;HLA-A;HLA-F;HLA-F-AS1;HLA-G;RNF39;RPP21;TRIM40;XXbac-BPG170G13.32;ZFP57;ZNRD1	#N/A
rs7952285	chr11	76902927	C	T	6.38346	5.09302e-37	0.270169	0.472025	Y	N	Y	Y	WNT11、MYO7A、KCTD14、GDPD4、PAK1	MYO7A;OMP;RP11-111M22.2	ACER3;MYO7A	#N/A
rs11578747	chr1	226631454	T	C	-4.07241	1.83585e-26	0.270972	0.291653	Y	N	N	Y	ENAH、RP4-559A3.7	H3F3A;RP11-275I14.4	ACBD3;LEFTY2;LIN9	ITPKB
rs1570046	chr11	33061404	G	C	-2.21518	1.22199e-23	0.271381	0.070126	#N/A	N	Y	Y	WT1、WT1-AS、DEPDC7	QSER1;TCP11L1	TCP11L1	#N/A
rs5751838	chr22	24681579	T	C	4.81122	3.96424e-29	0.272911	0.861444	Y	N	N	Y	AP000350.4、CRYBB3、C22orf43、AP000350.10、GGT1、GUSBP11、AP000350.5、UPB1、KIAA1671	AP000355.2;FAM211B;SPECC1L;SUSD2;UPB1	AP000355.2;KIAA1671;SGSM1;SUSD2;UPB1	POM121L9P
rs56969689	chr8	29953256	C	T	4.53943	9.68404e-32	0.273587	2.38382	Y	Y	Y	Y	MAP2K1P1、LINC00589、KIF13B、RBPMS	CTD-2373N4.5;LEPROTL1;MBOAT4;RP11-51J9.4;WRN	LEPROTL1;MBOAT4	MBOAT4
rs2622917	chr1	47902286	G	A	-5.37329	1.31526e-30	0.273767	0.108354	Y	N	Y	#N/A	#N/A	CYP4B1	CMPK1;FOXE3	#N/A
rs935444	chr10	103542960	C	G	2.4491	5.49668e-17	0.274363	0.354782	Y	N	Y	Y	NPM3、PDZD7、KCNIP2、SFXN2	NPM3	GBF1;LDB1;NPM3	#N/A
rs235373	chr21	46293692	T	C	5.59469	3.28516e-35	0.274802	0.576229	Y	N	Y	Y	DNMT3L	FAM207A;LINC00316;PTTG1IP;TSPEAR-AS1	#N/A	#N/A
rs922957	chr3	47422152	G	C	-4.79034	8.47977e-31	0.275515	0.208314	Y	N	Y	Y	LRRC2、NBEAL2、FBXW12、TDGF1	PTPN23;SCAP;ZNF589	CDC25A;NBEAL2;PTPN23;SETD2	#N/A
rs4821749	chr22	38542074	A	G	-3.45587	8.14369e-30	0.275862	0.222253	Y	N	N	Y	CARD10、LGALS2、BAIAP2L2、MFNG、NOL12	CARD10;GGA1;MFNG;RP3-508I15.14;TMEM184B	APOBEC3F;BAIAP2L2;CTA-228A9.3;CYTH4;GGA1;JOSD1;MAFF;PLA2G6;RP3-508I15.10;RP3-508I15.19;RP3-508I15.21;TMEM184B	#N/A
rs12561901	chr1	214667700	C	T	2.59116	3.64381e-35	0.276919	0.603214	#N/A	Y	N	Y	RP11-554K11.2、PROX1-AS1、PROX1、RP11-323I1.1	#N/A	#N/A	#N/A
rs1807271	chr13	25077609	C	T	-2.05689	8.38437e-21	0.277367	0.0990781	#N/A	N	N	#N/A	#N/A	C1QTNF9B-AS1	MTMR6;NUPL1	#N/A
rs79409156	chr3	101281417	C	T	5.45724	2.45207e-33	0.277399	0.47637	Y	N	Y	#N/A	#N/A	IMPG2;TFG;ZBTB11-AS1	CEP97;NXPE3;ZBTB11	#N/A
rs9467664	chr6	26021813	A	T	-3.79487	1.41691e-25	0.277402	0.0762963	Y	N	Y	Y	HIST1H4C、HIST1H1E、HIST1H1D、ABT1、BTN3A2、BTN3A3、LRRC16A、GUSBP2	BTN3A2;TRIM38;U91328.19	BTN3A2;LINC00240;TRIM38;U91328.19	#N/A
rs203877	chr6	28048624	T	C	6.41945	4.06437e-48	0.277897	3.15883	Y	N	Y	Y	ZSCAN31	HIST1H4J;PGBD1;RP1-153G14.4;RP1-313I6.12;RP5-874C20.3;ZKSCAN3;ZNF165;ZNF192P1;ZNF311;ZNF391;ZSCAN23;ZSCAN31	C6orf100;HCG16;HIST1H2BK;RP1-313I6.12;RP5-874C20.3;ZKSCAN3;ZNF192P1;ZSCAN16-AS1;ZSCAN23;ZSCAN31;ZSCAN9	#N/A
rs6498343	chr16	12707079	C	T	8.55162	8.55982e-39	0.277992	1.71062	Y	Y	Y	Y	GSPT1、CTD-3037G24.3、CPPED1、SHISA9、SNX29、U91319.1	GSPT1;RP11-166B2.8	SHISA9;TNFRSF17	#N/A
rs1230965	chr16	3451101	G	A	4.81033	1.59473e-35	0.27919	0.494532	Y	N	Y	Y	PDPK2、TRAP1	RP11-462G12.1;TIGD7;ZNF174;ZNF200;ZNF75A	ERVK13-1;KREMEN2;LA16c-321D4.2;MMP25;RP11-95P2.3;ZNF200;ZNF597	#N/A
rs2949170	chr7	1216438	A	G	5.96926	2.41624e-25	0.279338	1.06044	Y	N	Y	Y	CYP2W1、ADAP1	AC091729.9;AC102953.4;COX19;HEATR2;ZFAND2A	AC091729.9;ZFAND2A	#N/A
rs3935068	chr11	57078721	C	T	4.33803	5.52505e-28	0.279536	0.714572	Y	N	Y	Y	RP11-872D17.8、SLC43A3、SLC43A1	C11orf31	SLC43A1	#N/A
rs10416079	chr19	4471960	A	C	-4.42906	1.49603e-27	0.279772	0.0177513	#N/A	N	Y	Y	DOHH、MRPL54、CREB3L3	AC004637.1;DPP9;HDGFRP2	HDGFRP2;KDM4B;MIR7-3HG;ZBTB7A	#N/A
rs2269806	chr19	19145193	G	A	-3.4447	4.77133e-23	0.279815	0.0350024	Y	N	Y	Y	COMP、PIK3R2、ARMC6、MAST3	ARMC6;JUND;KIAA1683;KLHL26;LPAR2;NDUFA13;ZNF506	AC005253.2;ARMC6;CTC-559E9.4;FKBP8;SUGP2	#N/A
rs2033781	chr4	94877850	A	C	5.98692	2.68432e-44	0.280729	0.386434	#N/A	N	N	Y	SMARCAD1	#N/A	SMARCAD1	#N/A
rs2301811	chr19	984578	T	G	2.77226	4.02151e-14	0.281514	0.466166	Y	N	Y	Y	AC005256.1、MISP、ARID3A、ADAMTSL5、UQCR11、TCF3、KISS1R、AC027307.3	CFD;GRIN3B;WDR18	GRIN3B;MEX3D;RNF126;WDR18	#N/A
rs12429959	chr13	110664741	G	A	5.42382	2.81591e-30	0.281528	0.520381	Y	N	Y	Y	RAB20、CARS2、CARKD、ANKRD10	#N/A	#N/A	#N/A
rs2246761	chr19	41116001	G	A	-5.44001	7.18943e-28	0.281636	0.0380757	Y	N	Y	Y	CYP2B6	CNTD2;DYRK1B	#N/A	#N/A
rs4756257	chr11	35843611	G	T	6.56122	7.42303e-43	0.282174	0.93387	Y	N	N	Y	PDHX、RAG1	TRIM44	LDLRAD3;RP1-68D18.2;TRAF6	#N/A
rs7796976	chr7	17338430	A	G	7.13281	3.44027e-34	0.282181	1.16125	Y	N	Y	Y	AC073333.8、AGR2	AC019117.2;SOSTDC1	#N/A	#N/A
rs3773820	chr3	134083642	A	C	6.17998	3.80887e-33	0.282244	0.897254	Y	N	Y	#N/A	#N/A	RP11-375I20.6	CDV3;RP11-375I20.6;SLCO2A1;SRPRB	#N/A
rs59669164	chr7	36155244	G	A	6.94228	3.09734e-32	0.282577	1.12355	Y	N	Y	Y	EEPD1	#N/A	AC018647.3	#N/A
rs11550310	chr19	55658167	G	C	-3.38259	2.68907e-31	0.282588	0.0256138	Y	N	N	#N/A	#N/A	TNNT1	CTC-550B14.7;CTD-2587H19.3;TMC4	#N/A
rs10883368	chr10	101289998	A	G	-2.44117	1.37599e-16	0.284829	0.056856	Y	N	N	Y	CUTC、SEC31B、ENTPD7、ABCC2	DNMBP-AS1;HPSE2	ABCC2;RP11-129J12.1;RP11-129J12.2	NKX2-3
rs10887076	chr10	123872323	A	G	-5.35242	2.87257e-48	0.286386	0.00613704	Y	N	Y	Y	PLEKHA1、TACC2	TACC2	ACADSB	#N/A
rs2059254	chr16	68817439	C	T	-5.54468	1.76826e-31	0.286724	0.190187	#N/A	N	Y	Y	CTC-479C5.12、ESRP2、TSNAXIP1、CENPT、EDC4、PSKH1、SLC7A6、SLC7A6OS、PRMT7、HAS3、CHTF8、COG8、RP11-343C2.9、TERF2、CTD-2033A16.3、NOB1、RANBP10、NUTF2、DUS2、PLA2G15、CDH1、TANGO6、SNTB2、RP11-343C2.11、WWP2、NFATC3、CIRH1A	CDH1;CHTF8;NFATC3;RP11-615I2.1;WWP2	COG8;EDC4;NFAT5;PSMB10;ZFP90	TMED6
rs1713997	chr4	57843863	G	C	6.84031	8.1245e-31	0.286823	0.980749	Y	N	Y	Y	RP11-738E22.3、PAICS、NOA1、KIAA1211	NOA1	#N/A	#N/A
rs3805495	chr5	40755568	C	T	4.03079	7.11085e-30	0.286958	0.792607	Y	N	Y	Y	TTC33、RPL37、OXCT1	#N/A	CARD6	#N/A
rs6085542	chr20	6382668	T	C	4.77494	5.04425e-33	0.287921	1.24701	#N/A	N	N	Y	C20orf196	#N/A	MCM8	#N/A
rs1055236	chr1	8404093	C	T	6.20153	7.46032e-40	0.289225	1.12585	Y	N	Y	Y	SPSB1、H6PD	#N/A	#N/A	#N/A
rs28432811	chr17	47338381	T	C	3.24646	9.99744e-18	0.289519	0.595489	Y	N	Y	Y	IGF2BP1、SGCA、HILS1	#N/A	#N/A	#N/A
rs3806288	chr1	36930096	C	A	8.09503	1.50176e-42	0.290349	1.27521	Y	N	Y	Y	RP4-728D4.2、NCDN	GRIK3	CSF3R;NCDN	#N/A
rs871078	chr15	91478050	G	T	2.52721	8.47268e-32	0.290511	1.51974	Y	N	Y	Y	NGRN	AC068831.10;NGRN;PRC1-AS1;RCCD1;RP11-617F23.1	IQGAP1;MAN2A2;PRC1-AS1;RCCD1	#N/A
rs9819230	chr3	192635348	C	G	8.33124	3.87862e-34	0.291243	0.870451	Y	N	Y	Y	FGF12	MB21D2	MB21D2	#N/A
rs6133489	chr20	7764884	T	C	5.61414	6.74111e-38	0.291723	0.830512	#N/A	N	N	Y	PLCB1	#N/A	#N/A	#N/A
rs12527745	chr6	30754614	C	T	3.59062	3.95624e-30	0.291943	0.395387	#N/A	N	N	Y	HLA-A、VARS、ABCF1	DHX16;FLOT1;HCG20;HLA-A;HLA-B;HLA-C;LTB;MICA;NCR3;PSORS1C1;PSORS1C2;RNF39;TUBB;XXbac-BPG181B23.7;XXbac-BPG299F13.17	DHX16;FLOT1;HLA-A;HLA-B;HLA-C;MSH5;PSORS1C1;PSORS1C2;RNF39;RPP21;XXbac-BPG181B23.7;XXbac-BPG299F13.17	#N/A
rs2075269	chr22	21356029	T	C	-5.03348	2.72655e-32	0.291972	0.0133861	Y	N	Y	Y	YDJC、SDF2L1、ZNF74、HIC2、FAM230A、USP41	TANGO2;THAP7;THAP7-AS1	DGCR8;KLHL22;LZTR1;PI4KA;TANGO2;THAP7;THAP7-AS1	#N/A
rs3786496	chr19	45003843	C	T	4.05211	8.05085e-25	0.291992	1.07988	Y	N	Y	Y	ZNF285B、IGSF23	BCAM;GEMIN7;ZNF180	CTB-171A8.1;ZNF180	#N/A
rs1985283	chr1	35228604	C	T	2.65474	8.02017e-23	0.292302	0.498335	Y	N	Y	Y	RP4-728D4.2、NCDN	#N/A	SMIM12;ZMYM4	#N/A
rs74883678	chr2	24346029	G	A	-3.85038	2.52126e-23	0.292879	0.0182777	Y	N	Y	Y	ATAD2B	EFR3B;FAM228A;FAM228B;PTRHD1;TP53I3	TP53I3	#N/A
rs2276649	chr2	96971409	A	G	6.1169	2.71241e-29	0.293083	0.892297	Y	N	Y	Y	AC008268.2、DUSP2、GPAT2、ANKRD36C	ANKRD36;CIAO1;FAHD2A;GPAT2;RP11-353K11.1	ANKRD36;CIAO1;GPAT2;ITPRIPL1;NEURL3	#N/A
rs17465052	chr8	128354080	G	A	4.1629	8.38432e-35	0.294673	0.71893	#N/A	N	N	#N/A	#N/A	MYC	CASC8;FAM84B	#N/A
rs61177194	chr16	828319	T	C	3.11466	1.1635e-29	0.294778	0.736079	#N/A	N	N	Y	HBQ1、FAM195A、JMJD8、CCDC78、HAGHL、MSLN、MSLNL、EME2、POLR3K、NPRL3、NME4、RPUSD1、SOX8、CACNA1H	CCDC154;FAM195A;RP11-616M22.5;TPSD1	LA16c-395F10.1;MSLN;RP11-161M6.2	#N/A
rs4816416	chr21	16249930	C	T	6.33493	1.29623e-30	0.295839	0.758107	Y	N	N	Y	ANKRD20A11P、NRIP1	#N/A	AF127577.11	#N/A
rs12140220	chr1	240087582	A	G	5.44458	1.23596e-36	0.296306	1.5005	Y	N	N	Y	CHRM3	#N/A	FMN2;GREM2	#N/A
rs189576	chr18	33077660	A	G	-3.76973	7.74433e-48	0.297064	0.0181232	Y	N	Y	Y	ZNF397、MAPRE2、MOCOS	#N/A	#N/A	#N/A
rs2268276	chr21	36181014	G	A	5.78486	2.87591e-35	0.29817	2.61673	Y	N	Y	Y	AP000330.8	KCNE2	#N/A	#N/A
rs2775124	chr13	78620826	T	G	5.20547	5.42443e-34	0.298792	1.20117	#N/A	N	N	Y	RNF219、MYCBP2	MYCBP2	#N/A	#N/A
rs3754552	chr2	46769202	T	C	-2.68791	1.33427e-30	0.298821	0.0444433	Y	N	Y	#N/A	#N/A	RHOQ	AC106869.2;ATP6V1E2;PIGF;RP11-417F21.1	#N/A
rs7155887	chr14	68000209	A	G	-3.96572	8.39126e-23	0.299553	0.01084	Y	N	Y	#N/A	#N/A	VTI1B	#N/A	#N/A
rs9817615	chr3	48470756	T	C	4.33845	4.25475e-29	0.299668	1.16555	Y	N	Y	Y	TMEM89、SLC26A6、AMT、FBXW12、PLXNB1、SLC25A20	CAMP;ELP6;NME6;SMARCC1;TMA7;UQCRC1	C3orf62;NME6;QRICH1;TCTA;TMA7;TMEM89;ZNF589	TREX1
rs17125194	chr14	89507040	A	T	2.22478	1.81075e-28	0.29999	1.04809	Y	N	Y	Y	KCNK10	SPATA7	EFCAB11;TTC8	#N/A
rs653270	chr4	82720640	T	A	-3.09136	6.65092e-38	0.300108	0.0305326	#N/A	N	N	Y	HNRNPDL、PRKG2、ENOPH1	#N/A	TMEM150C	#N/A
rs10775589	chr19	5828776	G	C	4.96631	4.21207e-31	0.300186	1.57353	Y	Y	Y	Y	PRR22、VAV1	KHSRP;SH2D3A	FUT6	#N/A
rs17129834	chr10	114280318	T	C	7.06372	4.28289e-40	0.303395	0.569752	#N/A	Y	Y	#N/A	#N/A	#N/A	#N/A	#N/A
rs12985909	chr19	18439383	C	T	-4.12047	1.79131e-33	0.303405	0.0082955	Y	N	N	Y	COMP、FCHO1、B3GNT3、PIK3R2、ARMC6、MAST3	AC005253.2;B3GNT3;CTD-3131K8.3;CTD-3137H5.1;HOMER3;LSM4;MEF2BNB;PGPEP1;SLC25A42;TMEM161A	AC005387.3;CTD-3131K8.2;HOMER3;PGPEP1	#N/A
rs73298828	chr17	1466404	C	T	6.22131	5.44979e-30	0.305477	1.15436	Y	N	Y	Y	SERPINF1	#N/A	GEMIN4;PITPNA	#N/A
rs6883426	chr5	133802422	C	T	2.55222	1.53856e-28	0.305872	1.11918	Y	N	Y	Y	AC005355.2、RP11-215P8.4	CTC-203F4.2;SKP1	CATSPER3	#N/A
rs11158705	chr14	24911169	C	T	-4.043	1.79701e-42	0.306628	0.0170516	Y	N	Y	Y	RP11-468E2.6	CHMP4A;DHRS4;FITM1;LTB4R2;PCK2;RP11-80A15.1;SDR39U1	CPNE6;PCK2;PSME1;SDR39U1	#N/A
rs56351628	chr19	53935543	T	C	2.43863	5.18986e-26	0.308311	0.478192	Y	N	Y	#N/A	#N/A	OSCAR;ZNF761;ZNF765;ZNF816	LILRA5;RPS9	#N/A
rs6429780	chr1	16121661	T	C	-4.135	1.02638e-55	0.308365	0.0137718	Y	N	N	Y	CTRC、C1orf64、ESPNP	FBLIM1;RP11-169K16.9;RP11-276H7.2;RSC1A1;ZBTB17	FBLIM1	#N/A
rs966387	chr1	162818294	A	T	6.86727	1.88133e-29	0.308535	1.52056	Y	N	N	Y	C1orf110、DDR2	UAP1	HSD17B7	#N/A
rs222471	chr2	42638057	T	C	2.07565	3.63536e-23	0.310267	0.659672	#N/A	N	N	Y	OXER1、AC098824.6、AC016735.2、HAAO	#N/A	COX7A2L	#N/A
rs12678205	chr8	38240008	A	G	-3.73177	6.48422e-21	0.310418	0.14448	Y	N	Y	Y	RP11-527N22.2、RP11-150O12.3、ZNF703、RP11-150O12.4、RP11-150O12.1	ADAM9;DDHD2;EIF4EBP1;PPAPDC1B;RP11-350N15.5;RP11-513D5.5	DDHD2;PLEKHA2;PPAPDC1B;RP11-863K10.7	#N/A
rs12140351	chr1	17231735	C	T	-5.22285	2.58533e-49	0.310989	0.0146921	Y	N	Y	Y	C1orf64、ESPNP、ARHGEF10L	#N/A	#N/A	#N/A
rs28660361	chr16	68800838	T	C	7.02234	5.50696e-32	0.311538	1.37318	#N/A	N	Y	Y	CTC-479C5.12、ESRP2、TSNAXIP1、CENPT、EDC4、PSKH1、SLC7A6、SLC7A6OS、PRMT7、HAS3、CHTF8、COG8、RP11-343C2.9、TERF2、CTD-2033A16.3、NOB1、RANBP10、NUTF2、DUS2、PLA2G15、CDH1、TANGO6、SNTB2、RP11-343C2.11、WWP2、NFATC3、CIRH1A	CDH1;NFATC3;WWP2	COG8;EDC4;NFAT5;PSMB10;ZFP90	#N/A
rs534812	chr11	75110952	G	A	4.92589	1.12924e-31	0.31207	1.29393	Y	N	Y	Y	RP11-864N7.2、CHRDL2、RNF169、ARRB1、RP11-535A19.1、WNT11、RP11-702H23.4、NEU3、SLCO2B1、UVRAG、DGAT2	UVRAG	#N/A	#N/A
rs139947	chr22	36848179	A	G	5.45651	1.35215e-39	0.312392	1.83672	Y	Y	Y	Y	TXN2、MPST	#N/A	EIF3D;MPST	#N/A
rs13271658	chr8	128354313	G	A	4.58483	1.28048e-26	0.312971	0.509989	#N/A	N	N	#N/A	#N/A	#N/A	#N/A	#N/A
rs16900254	chr6	157956279	G	A	4.96845	1.01676e-25	0.313912	0.892126	#N/A	N	Y	Y	TMEM242、ZDHHC14、TULP4、ARID1B	#N/A	SYNJ2	#N/A
rs12288153	chr11	130017203	T	G	2.9292	1.72817e-26	0.313976	0.830044	#N/A	N	Y	Y	C11orf44	#N/A	RP11-121M22.1	#N/A
rs2284036	chr22	37625077	A	G	6.25038	3.07796e-34	0.314433	0.888763	Y	Y	Y	Y	TXN2、MPST、CARD10、LGALS2、BAIAP2L2、MFNG、NOL12	C1QTNF6;FOXRED2;H1F0;PICK1;POLR2F	C1QTNF6;PICK1	#N/A
rs563589	chr6	5004537	C	T	4.91579	2.57201e-38	0.31471	1.52421	Y	N	Y	Y	RP11-530A18.1	#N/A	#N/A	#N/A
rs11726871	chr4	75607836	T	C	4.55857	3.90233e-29	0.315207	0.427048	Y	N	N	Y	IL8、CXCL1、CXCL3、CXCL2、CXCL6	#N/A	CXCL1;CXCL2;IL8;MTHFD2L	#N/A
rs12627687	chr21	35517484	C	T	4.69982	1.12266e-41	0.315417	1.04999	#N/A	N	N	Y	AP000330.8	#N/A	AP000318.2	#N/A
rs2372022	chr7	83671947	G	A	5.99416	2.81614e-44	0.31583	0.725561	Y	Y	Y	Y	AC074183.4、SEMA3A	#N/A	SEMA3A	#N/A
rs2301762	chr16	3550977	C	G	5.18631	4.69321e-34	0.316106	1.2154	Y	Y	Y	Y	PDPK2、TRAP1	DNASE1;ERVK13-1;LA16c-380H5.5;MMP25;PRSS21;RP11-473M20.16;THOC6;TNFRSF12A	ERVK13-1;PRSS27;TCEB2;ZG16B	#N/A
rs11077395	chr17	76778740	T	C	6.14285	1.659e-36	0.316199	1.05987	Y	N	Y	Y	TMC8、SYNGR2、AFMID、AC061992.2、LGALS3BP、CBX2、TNRC6C、C17orf99、PGS1、USP36	DNAH17;LGALS3BP;USP36	USP36	#N/A
rs4721056	chr7	12251262	T	G	4.77292	2.65294e-35	0.316926	0.349675	Y	N	Y	Y	ARL4A、AC011288.2	#N/A	TMEM106B	#N/A
rs66516008	chr8	581467	C	A	-3.04982	2.50161e-24	0.317006	0.204787	#N/A	N	Y	Y	RPL23AP53、ERICH1	RP11-43A14.1	ERICH1;RP11-43A14.1;RP5-855D21.2	#N/A
rs62241216	chr22	50744821	A	G	7.81512	2.79291e-37	0.318466	1.39679	Y	N	Y	Y	MLC1、C22orf34	CHKB;CHKB-CPT1B;DENND6B;PPP6R2;RP3-402G11.25;RP3-402G11.27;SHANK3;TRABD;XX-C283C717.1	DENND6B;PPP6R2;SBF1;TRABD	#N/A
rs11218697	chr11	122450854	C	T	-2.5625	1.22324e-24	0.318559	0.0682779	Y	N	N	Y	SORL1、GRAMD1B	#N/A	GRAMD1B	#N/A
rs62085661	chr17	66097802	C	G	1.89951	6.02865e-41	0.318782	1.18756	Y	N	Y	#N/A	#N/A	AC145343.2;BPTF;RP11-147L13.8;RP11-855A2.3	ABCA8;AC145343.2;BPTF;NOL11;RP11-120M18.5	#N/A
rs8003031	chr14	97572724	T	C	4.74652	5.43626e-29	0.319066	0.850622	Y	N	N	#N/A	#N/A	#N/A	BDKRB1	#N/A
rs10506295	chr12	51085471	A	G	5.04052	9.50764e-36	0.320795	0.549331	#N/A	N	N	Y	METTL7A、BCDIN3D-AS1、BCDIN3D	AQP5;FAIM2	LIMA1;SLC4A8	#N/A
rs7940634	chr11	123138954	A	G	5.08848	2.19541e-21	0.320844	1.0198	Y	N	N	Y	GRAMD1B、VWA5A	VWA5A	#N/A	#N/A
rs10895134	chr11	101410162	C	T	5.00059	3.88967e-31	0.320942	0.622207	#N/A	N	N	Y	CTD-2383M3.1、ARHGAP42	TRPC6	#N/A	#N/A
rs7247677	chr19	56187097	C	T	5.93489	1.04209e-41	0.321072	0.697746	Y	N	Y	#N/A	#N/A	AC006116.12;IL11;NLRP9;U2AF2;ZNF835	EPN1;KIR2DL4;NCR1;NLRP7;NLRP9;ZSCAN5A	#N/A
rs710949	chr19	8399628	A	G	1.95319	3.32023e-38	0.321408	1.21552	#N/A	N	N	Y	CAMSAP3、CERS4、CD320	NDUFA7;RPS28	C19orf59;KANK3;RETN;RPS28	#N/A
rs12924567	chr16	26539214	T	G	6.44235	2.43306e-36	0.32159	0.844052	#N/A	N	N	Y	KDM8、IL4R、IL21R	#N/A	IL4R	#N/A
rs7743957	chr6	26103998	G	C	-4.49252	3.19853e-33	0.322065	0.165024	Y	Y	Y	Y	HIST1H4C、HIST1H1E、HIST1H1D、ABT1、BTN3A2、BTN3A3、LRRC16A、GUSBP2	HFE;HIST1H4H	LINC00240;SLC17A4	#N/A
rs2301595	chr19	36104094	G	A	-5.61817	6.31044e-24	0.322119	0.120526	Y	Y	Y	Y	FXYD3、SBSN、PRODH2、ATP4A	AC092295.4;C19orf55;COX6B1;CTC-523E23.8;CTD-2630F21.1;IGFLR1;TYROBP;ZBTB32	AD000090.2;ARHGAP33;C19orf55;FFAR3;HAUS5;HSPB6;IGFLR1;LIN37;LRFN3;THAP8;ZBTB32;ZNF181	TMEM149
rs11756830	chr6	38148413	G	T	7.47062	6.57056e-40	0.322737	0.933167	#N/A	N	N	Y	CCDC167	SAYSD1;TBC1D22B	#N/A	#N/A
rs10864891	chr2	112642427	A	C	2.27978	6.12706e-36	0.322751	0.617348	#N/A	N	Y	#N/A	#N/A	AC012442.6;AC079922.3;POLR1B	POLR1B;ZC3H6	#N/A
rs11698650	chr20	60958374	A	T	4.51527	6.00504e-29	0.322805	0.562431	#N/A	N	N	Y	RP11-305P22.9、NKAIN4、ARFGAP1、CDH4	CABLES2;RP11-157P1.4	C20orf166-AS1;CABLES2;COL9A3;NKAIN4;RP5-963E22.4;RPS21	#N/A
rs9948469	chr18	46543380	T	C	4.93785	7.02928e-31	0.323399	0.95775	Y	N	Y	Y	RPL17、ZBTB7C	RP11-1058N17.1	#N/A	#N/A
rs761153	chr6	38140755	C	G	4.00956	2.40485e-32	0.323659	0.617123	#N/A	N	N	Y	CCDC167	ZFAND3	#N/A	#N/A
rs906299	chr12	124869817	C	T	2.51319	1.38496e-28	0.324299	1.29142	Y	N	N	Y	DDX55、BRI3BP、DHX37、FAM101A	RP11-214K3.18	#N/A	#N/A
rs10876081	chr12	51155991	T	C	-5.72556	3.56678e-40	0.324977	0.287023	Y	N	N	Y	METTL7A、BCDIN3D-AS1、BCDIN3D	CERS5;RP3-405J10.4	GALNT6;LIMA1;RP3-405J10.4;RP4-605O3.4;SLC4A8	#N/A
rs10911206	chr1	183012423	A	G	5.5285	5.01117e-34	0.325152	1.28356	#N/A	N	N	Y	COLGALT2、RGL1	LAMC2;NCF2;RP11-181K3.4	LAMC1;NCF2;RNASEL;RP11-181K3.4	#N/A
rs8139625	chr22	31831017	T	C	2.54012	9.54667e-20	0.325228	0.562105	#N/A	N	N	Y	SC22CB-1E7.1、CPSF1P1、GAL3ST1、PES1、SMTN、OSBP2、DEPDC5、RP1-90G24.10	INPP5J;LIMK2;SFI1;SLC35E4;SLC5A4	DUSP18;LIMK2;RP3-400N23.6;SFI1;SLC35E4	#N/A
rs4655357	chr1	214667620	A	G	6.18192	1.35636e-38	0.325634	0.478733	#N/A	Y	N	Y	RP11-554K11.2、PROX1-AS1、PROX1、RP11-323I1.1	SMYD2	SMYD2	#N/A
rs7103178	chr11	111165009	C	T	-3.17693	7.03928e-42	0.326209	0.061509	#N/A	N	N	Y	RP11-108O10.2、DIXDC1、BCO2	COLCA1;LAYN;PIH1D2;RP11-356J5.12;RP11-89C3.4	C11orf53;COLCA1;COLCA2;RP11-356J5.4	C11orf53、C11orf93
rs2277843	chr22	36903249	T	G	-4.00986	3.57627e-24	0.326215	0.0284928	Y	N	Y	Y	TXN2、MPST、CARD10、MFNG	FOXRED2;RASD2;TXN2	MPST	#N/A
rs6710444	chr2	70120632	G	A	5.78224	3.36741e-36	0.326529	0.960981	#N/A	Y	Y	Y	ASPRV1、ANXA4	SNRNP27	GFPT1	#N/A
rs9848108	chr3	14361537	A	G	1.86616	6.77278e-32	0.326908	0.867323	Y	N	N	Y	MRPS25、NUP210、FBLN2	HDAC11	NUP210	#N/A
rs13331952	chr16	66583618	G	C	-5.71899	4.2001e-30	0.327383	0.268417	Y	Y	Y	Y	CMTM3、RP11-61A14.4、FAM96B、FBXL8、HSF4、KIAA0895L、E2F4、TMEM208、TPPP3、BEAN1、RP11-403P17.5、CKLF-CMTM1、CMTM2、DYNC1LI2、CCDC79、PDP2、CDH16、C16orf70、TRADD、LRRC29、FHOD1、SLC9A5、PLEKHG4、ZDHHC1、HSD11B2、RP11-297D21.4、FAM65A、CTD-2012K14.6、TK2、CMTM4、NAE1、CES2、LRRC36、ATP6V0D1、CBFB	BEAN1;CTD-2258A20.5;TK2	BEAN1;CES4A;CMTM1;CMTM2;CMTM3;CTD-2258A20.5;FAM96B;RP11-403P17.2;TK2	TK2
rs73453581	chr15	88090872	G	T	2.05291	2.53729e-30	0.329642	0.643222	Y	N	N	Y	RP11-97O12.7	#N/A	#N/A	#N/A
rs821313	chr9	140506209	G	A	-2.98641	2.22187e-18	0.330722	0.308194	Y	Y	Y	#N/A	#N/A	ARRDC1;CACNA1B;DPH7;ENTPD8;KIAA1984;PNPLA7;RNF208	DPH7;PNPLA7;ZMYND19	#N/A
rs6448797	chr4	11616116	A	T	5.13553	1.16633e-33	0.330815	0.548501	Y	N	N	#N/A	#N/A	#N/A	RP11-74M11.2	#N/A
rs12595188	chr15	57616306	T	G	4.17454	3.17449e-25	0.331073	0.611394	Y	N	Y	Y	TCF12、CGNL1、ALDH1A2	LINC00926	LINC00926	#N/A
rs6022515	chr20	36661707	T	C	4.71639	1.39587e-15	0.332639	0.320304	Y	N	Y	Y	ARHGAP40、PPP1R16B	BPI;SNHG17	BPI;KIAA1755;RP4-616B8.4;RPRD1B;SNHG11;VSTM2L	#N/A
rs1319763	chr17	39991790	C	T	6.85792	8.99813e-43	0.332886	1.29122	#N/A	N	Y	Y	KRTAP3-3、KRTAP3-2、AC004231.2、KRT40、WNK4	ACLY;FKBP10;KLHL10;KRT12;NT5C3B;PLEKHH3;ZNF385C	ACLY;CNP;KLHL10;KRT12;NT5C3B;ZNF385C	#N/A
rs4807290	chr19	2524659	T	C	-4.44864	3.65002e-47	0.334021	0.0223183	Y	N	Y	Y	AC005256.1、DOHH、UQCR11、TCF3、LSM7、S1PR4、DOT1L	CSNK1G2;TCF3;TMPRSS9;ZNF555	DIRAS1;NFIC	#N/A
rs877156	chr7	151101540	C	T	3.16498	8.2934e-24	0.334478	2.47138	Y	N	Y	Y	TMEM176A、TMUB1、KCNH2、ATG9B、GALNTL5、ZNF775	ABCF2;KCNH2;SLC4A2;TMUB1;WDR86;WDR86-AS1	WDR86;WDR86-AS1	#N/A
rs398290	chr2	32503526	T	C	4.71545	6.23924e-27	0.334763	0.950062	Y	N	Y	#N/A	#N/A	LTBP1	RP11-563N4.1;SLC30A6;SPAST	#N/A
rs2149482	chr14	55368627	C	T	4.80672	1.82835e-29	0.335745	0.398411	Y	N	Y	#N/A	#N/A	BMP4;GCH1;LGALS3	CDKN3;DLGAP5;WDHD1	#N/A
rs11544764	chr11	6341365	C	T	-5.89676	2.05187e-33	0.336273	0.0684315	Y	N	Y	Y	RP11-290F24.6、C11orf42、FAM160A2、PRKCDBP、GVINP1、ZNF215、HBG2、RP11-290F24.3、NLRP14	PRKCDBP	PRKCDBP	#N/A
rs1859022	chr7	17273749	T	G	3.79385	9.06241e-33	0.336377	0.82164	#N/A	Y	Y	Y	AC073333.8、AGR2	#N/A	#N/A	#N/A
rs12508166	chr4	39816870	A	G	2.89009	3.37628e-33	0.337738	1.00769	#N/A	N	N	Y	RPL9、LIAS、KLB、N4BP2、RBM47	#N/A	N4BP2	#N/A
rs9644859	chr9	22090521	G	A	6.05238	3.54671e-39	0.338243	0.565965	#N/A	N	N	Y	RP11-399D6.2	CDKN2B	DMRTA1	#N/A
rs5995441	chr22	37921674	T	C	-2.12665	1.72329e-31	0.338796	0.105158	Y	N	Y	Y	MPST、CARD10、LGALS2、BAIAP2L2、MFNG、NOL12	MPST;TMEM184B;TST	C1QTNF6;MAFF;MPST;TMEM184B	#N/A
rs17855830	chr18	77440128	T	G	1.96261	1.56671e-34	0.3389	0.92907	Y	N	Y	Y	KCNG2、ATP9B	AC139100.3;CTDP1;HSBP1L1;KCNG2;NFATC1;RP11-800A18.4	ATP9B;CTDP1;NFATC1;RP11-567M16.1	#N/A
rs12192697	chr6	3024392	T	C	8.06398	2.82842e-33	0.339617	2.9257	Y	N	Y	Y	SERPINB1、GMDS-AS1、GMDS	LINC01011;RP1-40E16.12	RIPK1;RP1-40E16.12	#N/A
rs7312134	chr12	59990748	G	C	3.95947	7.24314e-29	0.340174	0.898171	Y	N	N	#N/A	#N/A	SLC16A7	SLC16A7	#N/A
rs2657928	chr19	52773078	T	C	-3.70655	3.23928e-35	0.340681	0.166731	Y	N	Y	#N/A	#N/A	CTD-2525I3.5;FPR1;ZNF480	CTD-2525I3.5;CTD-3099C6.11;ZNF528	#N/A
rs170775	chr17	4386500	G	A	-3.73581	2.49613e-24	0.340846	0.180268	#N/A	N	Y	Y	AC118754.4、GP1BA、ENO3、CAMKK1、SPNS2、TM4SF5、C1QBP、DHX33、SHPK、UBE2G1	#N/A	C17orf85;CYB5D2;MINK1;RABEP1;SLC25A11	#N/A
rs3753067	chr18	47813835	C	T	6.49985	2.59528e-38	0.341	1.63131	Y	N	Y	Y	RPL17	DYM	MAPK4;MYO5B	#N/A
rs11635916	chr15	22893337	G	A	2.47108	2.47008e-32	0.341789	1.30376	Y	N	Y	Y	MKRN3	#N/A	#N/A	#N/A
rs3830119	chr22	39796097	T	C	6.36011	1.69494e-39	0.341801	0.976159	Y	N	Y	Y	FAM83F	CBX6;SGSM3	ATF4;KDELR3;MIEF1;RP3-508I15.22	#N/A
rs11021319	chr11	95523123	C	G	-6.27731	3.73951e-44	0.341806	0.188601	Y	N	Y	#N/A	#N/A	CEP57;JRKL	CCDC82;CEP57	#N/A
rs741748	chr3	15677867	G	A	6.73575	5.56195e-32	0.342294	1.63662	Y	N	Y	Y	MRPS25	ANKRD28;SH3BP5-AS1	HACL1;ZFYVE20	#N/A
rs56309110	chr9	32526754	G	T	-3.49859	1.49615e-22	0.343164	0.0509433	Y	N	N	Y	ASS1P12、AQP3、BAG1、AQP7	AQP7;NOL6	#N/A	#N/A
rs10948768	chr6	53599201	G	T	4.84808	3.31676e-34	0.343293	1.08372	#N/A	Y	Y	Y	GSTA4、ICK、RP11-345L23.1、GCLC	RP11-79N23.1	GSTA1;ICK	#N/A
rs563061	chr1	29450955	C	T	-3.67581	7.4316e-18	0.34364	0.038808	Y	N	Y	Y	SNHG12、RP1-212P9.3、OPRD1、PHACTR4、RCC1、EPB41	MECR;PTPRU;SNHG12	MECR;RP5-1092A3.5;TMEM200B	#N/A
rs17612123	chr15	52264275	T	C	5.95232	1.73222e-36	0.344012	0.872827	#N/A	N	Y	Y	BCL2L10、CYP19A1、GLDN、RP11-707P17.1、MAPK6、MYO5C、RP11-108K3.1	RP11-23N2.4;RP11-707P17.2;TMOD3	DMXL2;RP11-56B16.5;RP11-707P17.2	#N/A
rs4938988	chr11	60609190	C	T	6.54824	3.49155e-40	0.345319	0.796337	Y	N	Y	Y	PTGDR2、CD6、CD5、VWCE、DAK、MYRF、DAGLA	FEN1;MS4A8	MS4A4E;MS4A6A;PRPF19;RP11-881M11.1;RP11-881M11.2	#N/A
rs8038877	chr15	67316605	A	G	4.60466	1.17499e-26	0.345883	1.52978	Y	Y	Y	Y	SMAD6、MAP2K1、LCTL、RP11-321F6.1、SMAD3、IQCH	IQCH	IQCH;RP11-798K3.2;RPL4;SMAD3	#N/A
rs28366379	chr15	101390035	T	G	3.25113	1.71345e-36	0.347569	3.22714	Y	N	Y	#N/A	#N/A	ASB7;CHSY1;CTD-3076O17.1;RP11-526I2.1;RP11-66B24.2;RP11-66B24.7	RP11-526I2.1;RP11-526I2.5;RP11-66B24.2;RP11-66B24.7	#N/A
rs3736167	chr17	34900847	A	C	-4.01248	1.22442e-18	0.348501	0.146971	Y	N	Y	#N/A	#N/A	#N/A	#N/A	#N/A
rs61290587	chr1	1015716	G	A	-5.38915	1.18003e-31	0.348663	0.0107813	Y	N	Y	Y	TNFRSF18、TAS1R3、RP11-206L10.2、TTLL10、TNFRSF4、VWA1、ATAD3B、SLC35E2、FAM132A	AGRN;C1orf159;C1orf170;DVL1;HES4;PLEKHN1;RP11-54O7.17	C1orf159;C1orf170;NADK;RNF223;RP11-54O7.11;RP11-54O7.16;RP11-54O7.17	#N/A
rs799489	chr14	35452302	G	A	2.31898	3.30744e-27	0.348784	1.0069	Y	N	Y	Y	BAZ1A、RP11-116N8.1	#N/A	BRMS1L;PPP2R3C	#N/A
rs59967821	chr20	60948840	C	G	2.08893	5.10633e-31	0.350701	1.22451	Y	N	Y	Y	RP11-305P22.9、NKAIN4、ARFGAP1、CDH4	#N/A	#N/A	#N/A
rs268214	chr2	176033215	C	T	-4.14908	2.77873e-34	0.350826	0.0114747	Y	N	Y	Y	HNRNPA1P39、AC018890.6	ATP5G3	ATP5G3;CIR1	#N/A
rs17878252	chr19	46234155	G	A	5.42702	6.88512e-35	0.351147	0.757634	Y	N	Y	Y	FOXA3、IGFL4	DMWD;TRAPPC6A	AC007193.10;AC074212.6;CBLC;CCDC61;DMWD;HIF3A;IRF2BP1;PRKD2;SYMPK	#N/A
rs7963759	chr12	6602492	A	C	5.63877	1.50332e-33	0.351598	2.89835	Y	N	Y	Y	RP1-102E24.8、RP4-761J14.8、SCNN1A、IFFO1、ACRBP、CD4	CD27-AS1;GNB3;LEPREL2;MRPL51;NCAPD2;PIANP;TAPBPL;VAMP1	CD27-AS1;ENO2;MLF2;PTPN6;SCNN1A;TAPBPL;VAMP1	VAMP1
rs7667580	chr4	19558358	T	C	6.47459	2.50144e-31	0.354049	0.905482	Y	N	N	#N/A	#N/A	#N/A	#N/A	#N/A
rs11559147	chr7	6617247	C	G	4.90947	1.57659e-29	0.354119	1.8929	Y	N	Y	Y	AC005532.5、FSCN1	AC073343.13;RNF216;RNF216-IT1;ZDHHC4;ZNF12	CCZ1B;KDELR2;ZDHHC4	#N/A
rs144933590	chr2	242294950	A	G	-4.71387	1.30471e-30	0.35456	0.280136	Y	N	Y	Y	NEU4、AGXT、ING5、GPR35	#N/A	#N/A	SEPT2
rs7624	chr19	35224470	G	A	5.28084	2.47164e-33	0.355172	1.83986	Y	N	Y	Y	FXYD3、SBSN、ATP4A	CTD-2553L13.4;FFAR3;GPI;GPR42;SCGB1B2P;SCGB2B2;ZNF181	CTD-2553L13.4;GPI;SCGB1B2P;SCGB2B2;ZNF181	#N/A
rs34317355	chr6	111302718	G	A	6.18448	1.81906e-32	0.355345	0.933546	#N/A	N	Y	Y	TRAF3IP2-AS1、TRAF3IP2、GTF3C6、SLC16A10、FYN	DDO;RPF2	GTF3C6;RPF2	#N/A
rs5987268	chrX	153718976	A	C	-4.91689	6.9303e-54	0.356119	0.0114654	Y	N	Y	Y	CLIC2	FAM3A;L1CAM;PLXNA3;TMEM187;UBL4A;VBP1	BRCC3;FAM3A;PLXNA3;UBL4A;WI2-89031B12.1	#N/A
rs4804526	chr19	10871470	G	C	-2.10479	7.06122e-18	0.356203	0.225758	#N/A	Y	N	Y	DOCK6、P2RY11	C19orf52;CTC-429L19.3;EIF3G;FBXL12;ICAM1;ILF3-AS1;SPC24;TMEM205	C19orf66;CARM1;CTD-2369P2.10;P2RY11;RAB3D;S1PR5;ZGLP1	#N/A
rs6076869	chr20	626164	T	A	-4.55838	4.56648e-41	0.356493	0.010997	#N/A	N	N	Y	SDCBP2	SIRPB2	SOX12	#N/A
rs904539	chr17	25660189	T	C	-5.08565	9.58821e-26	0.356592	0.193291	Y	N	Y	Y	LGALS9、KSR1	RP11-173M1.4;TMEM97;WSB1	#N/A	#N/A
rs3764589	chr19	3366786	G	T	4.42475	1.09448e-25	0.356715	0.519448	Y	N	Y	Y	DOHH、S1PR4、MRPL54、CREB3L3	ATCAY;CELF5;EBI3	AC006538.1;ANKRD24;CREB3L3;DOHH;LMNB2;MRPL54;S1PR4	#N/A
rs7254312	chr19	45595199	A	T	6.34202	1.0643e-35	0.356791	1.05663	Y	N	Y	Y	FOXA3、ZNF285B、IGSF23、IGFL4	IRF2BP1;PPP1R37;ZNF233	ERCC1;IRF2BP1;PGLYRP1;PPP1R37;PVR;SYMPK;ZNF180	#N/A
rs7513326	chr1	159895536	G	A	-4.64733	2.1407e-33	0.35691	0.285145	Y	N	Y	Y	RP11-312J18.5	DARC;PEX19;SLAMF6	IGSF9	#N/A
rs10411527	chr19	2950607	G	A	4.92078	1.73827e-31	0.357104	1.49797	Y	N	Y	Y	DOHH、LSM7、S1PR4、MRPL54、DOT1L	AC006538.1;APBA3;DOT1L	BTBD2	#N/A
rs115018039	chr7	1068186	G	C	5.53408	8.66285e-29	0.357695	1.06666	Y	N	Y	Y	CYP2W1、ADAP1	AC091729.9;CYP2W1;TMEM184A;ZFAND2A	AC091729.9;AC102953.4;HEATR2	#N/A
rs55962869	chr8	38034284	T	C	-2.21717	6.22923e-19	0.358445	0.0894922	Y	N	Y	Y	RP11-527N22.2、RP11-150O12.3、ZNF703、RP11-150O12.4、RP11-150O12.1	ADAM9;DDHD2;PPAPDC1B;RP11-350N15.5	DDHD2;KB-1836B5.1;PLEKHA2;PPAPDC1B	#N/A
rs1271351	chr10	73798873	C	T	2.23117	6.30906e-21	0.359524	2.22455	#N/A	N	N	Y	MCU	CHST3;SPOCK2	C10orf54;CHST3;MICU1	#N/A
rs4880078	chr9	139844953	G	A	-4.82124	4.75361e-27	0.359894	0.386235	Y	Y	Y	Y	CARD9	ARRDC1;C9orf173;DPH7;EXD3;INPP5E;LCN12;PMPCA;SEC16A;TMEM203;ZMYND19	AL807752.1;C9orf172;LCNL1;PTGDS;RP11-216L13.17;SAPCD2;SDCCAG3;TMEM141	#N/A
rs4808975	chr19	19754149	G	C	2.02295	2.61407e-19	0.360284	1.2725	Y	Y	Y	Y	COMP、ARMC6、CTC-260E6.6	CTC-260F20.3;CTC-559E9.4;GATAD2A;LPAR2;YJEFN3;ZNF14	ATP13A1;CTC-260F20.3;LPAR2;YJEFN3	#N/A
rs8020	chr3	31573643	G	A	5.88818	1.89301e-35	0.361595	0.916292	Y	Y	Y	Y	RP11-1024P17.1、CNN2P6、TGFBR2	#N/A	#N/A	#N/A
rs79664023	chr4	1004863	T	G	4.66448	1.53525e-21	0.361852	2.07226	Y	N	Y	Y	RP11-460I19.2、FGFRL1、NELFA、PDE6B、GAK、SPON2	AC078852.1;CPLX1;DGKQ;IDUA;PCGF3;RP13-1016M1.2;TMEM175;UVSSA;ZNF732	AC078852.1;DGKQ;FGFRL1;IDUA;TMEM175;UVSSA	#N/A
rs10783381	chr12	51016450	G	A	3.97638	1.49413e-28	0.363114	0.511721	#N/A	N	N	Y	METTL7A、BCDIN3D-AS1、BCDIN3D	AQP5;CERS5;FAIM2	LIMA1;SLC4A8	#N/A
rs2743948	chr6	29711191	T	C	5.87787	1.09644e-32	0.363716	0.929334	#N/A	N	N	Y	HLA-A、ABCF1	HCG17;HLA-A;HLA-F;HLA-G;MDC1;TRIM31;XXbac-BPG170G13.32;XXbac-BPG252P9.10;ZFP57	DHX16;HLA-A;HLA-F;HLA-F-AS1;HLA-G;RNF39;RPP21;TRIM40;XXbac-BPG170G13.32;ZFP57	#N/A
rs56777251	chr2	240196347	C	T	4.27577	1.431e-26	0.363955	0.800366	Y	N	Y	Y	PER2、AC092619.1、HDAC4	AC012485.2	AC062017.1	#N/A
rs3745720	chr19	48836082	A	C	-5.25966	2.94857e-29	0.365001	0.116309	Y	N	Y	Y	FAM83E	CCDC114;CTD-2265M8.2;DBP;KPTN;LHB;MEIS3;SPACA4;TMEM143	CCDC114;CTC-453G23.5;HSD17B14;RPL18;RUVBL2;TMEM143	#N/A
rs224185	chr16	3203035	G	T	7.03372	5.11608e-40	0.365253	1.70981	Y	N	N	Y	DNASE1L2、PDPK2、TRAP1	KREMEN2;NAA60;RP11-473M20.14;RP11-715J22.4;ZNF205	LA16c-325D7.1;RP11-473M20.14;ZNF205;ZNF213	#N/A
rs2717694	chr16	3151336	C	T	-5.1236	1.24795e-46	0.365657	0.0104528	Y	N	N	Y	DNASE1L2、PDPK2、TRAP1	NAA60;RP11-473M20.14;TNFRSF12A;ZNF205	LA16c-325D7.1;RAB26;RP11-473M20.14;RP11-473M20.9;ZNF205;ZNF213	ZNF213
rs12932717	chr16	2955270	T	G	3.59864	2.13031e-23	0.365738	0.880137	Y	N	Y	Y	DNASE1L2、NPW、PDPK2、TRAP1	ABCA3;AC005606.14;C16orf59;FLYWCH1;FLYWCH2;HS3ST6;LA16c-380H5.5;MMP25;PRSS21;PRSS30P;RP11-304L19.11;RP11-473M20.5;RP11-473M20.7	C16orf59;FLYWCH1;FLYWCH2;LA16c-390H2.4;NLRC3;ZNF75A	#N/A
rs3795024	chr19	2475411	C	T	4.33475	6.26565e-30	0.365923	1.12367	Y	N	Y	Y	AC005256.1、ADAMTSL5、UQCR11、TCF3、LSM7、S1PR4、DOT1L	LSM7;TIMM13	MKNK2	#N/A
rs4862863	chr4	189030936	C	T	6.44354	1.2767e-34	0.366258	1.87153	#N/A	N	N	#N/A	#N/A	RP11-138B4.1	#N/A	#N/A
rs11899983	chr2	233415978	T	C	-2.22712	8.60326e-32	0.366882	0.135159	Y	N	Y	Y	PTMA、AC106876.2、INPP5D、DGKD、NGEF	C2orf82	AC073254.1;EIF4E2;TIGD1	#N/A
rs7682548	chr4	100484290	T	C	4.67282	1.93712e-36	0.367896	1.14069	Y	N	Y	#N/A	#N/A	#N/A	METAP1;MTTP	#N/A
rs10474433	chr5	74616843	T	C	5.65809	2.17663e-35	0.368119	0.925221	Y	N	N	Y	ANKDD1B	ANKDD1B;HMGCR;POLK	COL4A3BP;ENC1;GCNT4;POC5	#N/A
rs12028740	chr1	182985581	G	A	5.37041	1.29052e-31	0.368396	0.904753	#N/A	N	N	Y	COLGALT2、RGL1	LAMC2;NCF2;RP11-181K3.4	LAMC1;NCF2;RNASEL;RP11-181K3.4	#N/A
rs7268241	chr20	7836884	A	C	7.15137	9.31376e-37	0.368873	1.92026	#N/A	N	N	Y	PLCB1	#N/A	#N/A	#N/A
rs623143	chr11	18008376	T	C	2.31774	3.69241e-43	0.369422	1.79812	Y	N	N	Y	RP1-239B22.5、RP11-504G3.4、NCR3LG1、TPH1、ST13P5、PLEKHA7、OR7E14P、USH1C	SAAL1;SPTY2D1-AS1	SAAL1	#N/A
rs7258508	chr19	19475469	T	C	-5.95549	9.66108e-33	0.369768	0.167085	Y	N	Y	Y	COMP、ARMC6、CTC-260E6.6	NDUFA13	ZNF682;ZNF90	#N/A
rs3783320	chr14	100149458	A	G	4.00333	1.65106e-22	0.370058	1.36138	Y	N	Y	Y	BCL11B	#N/A	#N/A	#N/A
rs9472	chr7	8302284	G	A	3.32668	1.50167e-22	0.370123	0.746552	Y	Y	Y	Y	AC005532.5	#N/A	ICA1	#N/A
rs918198	chr2	65064410	C	A	-3.41857	1.43318e-29	0.370574	0.0341438	Y	N	Y	Y	AC074289.1	#N/A	UGP2	#N/A
rs2165634	chr17	73663297	T	G	4.53484	9.95289e-31	0.370637	0.519803	Y	N	Y	Y	SNHG16、GRIN2C、KIAA0195、TSEN54、MYO15B、SLC25A19、LLGL2、UNK、FBF1、RNF157	MYO15B;QRICH2;RP11-16C1.1;UBALD2	FOXJ1;GALK1	#N/A
rs3754931	chr2	203103401	G	A	-4.17796	2.49755e-35	0.372267	0.0797598	Y	N	Y	Y	DAZAP2P1	CARF;RP11-686O6.2	RP11-686O6.1;SUMO1;TRAK2	#N/A
rs136145	chr22	36635967	A	G	5.71305	2.41204e-39	0.37272	0.917489	Y	N	N	Y	TOM1、TXN2、MPST	TXN2	EIF3D;RP4-633O19__A.1	#N/A
rs2271945	chr5	159436161	C	T	-6.03301	3.3831e-35	0.374459	0.102126	Y	N	Y	Y	ADRA1B	FABP6	#N/A	#N/A
rs9384817	chr6	112364361	G	A	4.86679	4.94796e-36	0.374613	0.630492	Y	N	N	Y	RP1-159M24.1、TRAF3IP2-AS1、TRAF3IP2、WISP3、TUBE1、SLC16A10、FYN	#N/A	#N/A	#N/A
rs10241208	chr7	23144914	G	C	6.68649	4.80178e-43	0.37478	0.703557	#N/A	N	Y	#N/A	#N/A	AC005082.12;GPNMB;KLHL7;KLHL7-AS1;NUPL2;STK31	AC005082.12;FAM221A;GPNMB;KLHL7;KLHL7-AS1;NUPL2;STK31	#N/A
rs6968600	chr7	12444013	C	T	1.79658	7.57073e-33	0.375374	1.25707	Y	N	Y	Y	ARL4A、AC011288.2	SCIN	VWDE	#N/A
rs6676718	chr1	169751231	G	A	6.27535	8.25909e-31	0.375761	1.14845	#N/A	N	N	Y	CCDC181、SLC19A2、F5	AL021068.1;C1orf112;METTL18;SCYL3	C1orf112;METTL18;PRRX1;SCYL3	#N/A
rs75528690	chr20	822093	C	G	-2.66315	4.00787e-25	0.376115	0.0371494	Y	N	Y	Y	SDCBP2	NRSN2;TBC1D20	RBCK1	#N/A
rs9271770	chr6	32594248	G	A	6.00872	2.98573e-36	0.376291	1.12677	#N/A	N	N	Y	VARS	C2;CYP21A2;DDAH2;HLA-DOB;HLA-DPA1;HLA-DQA1;HLA-DQA2;HLA-DQB1;HLA-DQB1-AS1;HLA-DQB2;HLA-DRB1;HLA-DRB5;HSPA1A;HSPA1B;LY6G5B;LY6G6D;PSMB8;XXbac-BPG154L12.4	CYP21A2;DAXX;DXO;FKBPL;HLA-DPA1;HLA-DQA1;HLA-DQA2;HLA-DQB1;HLA-DQB1-AS1;HLA-DQB2;HLA-DRA;HLA-DRB1;HLA-DRB5;ITPR3;NEU1;PRRT1;SLC44A4;XXbac-BPG154L12.4;XXbac-BPG157A10.21	#N/A
rs9890924	chr17	56742912	G	A	2.28543	7.53597e-22	0.376688	1.88811	Y	N	N	Y	GDPD1、BZRAP1-AS1	SRSF1;TEX14	MTMR4;TEX14;TRIM37	#N/A
rs10812784	chr9	2843647	T	C	5.06513	3.26571e-37	0.377416	0.689568	Y	N	Y	Y	KCNV2、RFX3	#N/A	#N/A	#N/A
rs8041756	chr15	99558902	G	A	-6.84864	1.44675e-25	0.378368	0.0422385	Y	N	Y	Y	RP11-20G13.2	PGPEP1L	PGPEP1L;RP11-20G13.1;RP11-20G13.2	#N/A
rs3994138	chr9	100466044	T	G	5.02248	4.28363e-35	0.378548	1.50484	Y	N	Y	Y	GABBR2	C9orf156;NCBP1;RP11-244N9.4;TSTD2;XPA	RP11-244N9.4	#N/A
rs60461384	chr2	200096010	G	T	-5.10441	2.42233e-33	0.378688	0.0165445	#N/A	N	N	#N/A	#N/A	FTCDNL1	FTCDNL1	#N/A
rs2740515	chr13	50760310	G	C	-1.72282	9.96562e-23	0.378704	0.164997	Y	N	Y	Y	CAB39L、DLEU1、DLEU7	#N/A	DLEU1	#N/A
rs968488	chr22	17653030	C	T	5.73382	2.23479e-41	0.379385	0.669614	#N/A	N	Y	Y	USP18、MICAL3、TUBA8	CECR5;CECR5-AS1	CECR5	#N/A
rs13212123	chr6	13328651	G	C	-3.24106	7.93407e-11	0.37964	0.0558166	Y	Y	Y	#N/A	#N/A	RP1-257A7.4	RP1-257A7.4	#N/A
rs55898152	chr6	131385009	A	G	4.84828	1.80315e-28	0.380747	0.640419	Y	N	Y	Y	MED23、ENPP1、L3MBTL3	EPB41L2	#N/A	#N/A
rs3737180	chr10	31607361	G	C	-4.98696	1.55086e-37	0.381074	0.252362	Y	N	Y	Y	SVILP1	#N/A	#N/A	#N/A
rs12450028	chr17	2207425	C	T	6.68021	2.26747e-37	0.385005	1.32849	Y	N	Y	Y	SERPINF1	RP11-74E22.3;RTN4RL1;SRR	RTN4RL1;SRR	#N/A
rs79743466	chr19	53869560	T	G	4.49316	4.03879e-37	0.385163	1.33641	Y	N	N	#N/A	#N/A	#N/A	#N/A	#N/A
rs2728932	chr3	9438610	G	A	-5.63457	1.40342e-36	0.385348	0.0529189	Y	Y	Y	Y	RP11-1020A11.2、CIDEC、PRRT3-AS1、VHL、RP11-438J1.1、SSUH2、IRAK2、LMCD1-AS1	PRRT3;THUMPD3	EMC3;OXTR;THUMPD3	#N/A
rs10876165	chr12	51764977	T	C	-4.5457	2.74801e-46	0.385931	0.0153989	#N/A	N	Y	Y	METTL7A、GRASP、KRT7	BIN2	RP1-288H2.2	#N/A
rs78463393	chr19	2152185	G	A	-4.05374	1.80727e-39	0.38662	0.046823	#N/A	N	N	Y	AC005256.1、ADAMTSL5、UQCR11、TCF3、LSM7、AC027307.3、DOT1L	AMH;BTBD2;DOT1L;PLEKHJ1	AMH;AP3D1;C19orf24;CSNK1G2-AS1;DOT1L;SGTA	#N/A
rs1821968	chr2	111880623	C	T	5.60852	2.38296e-33	0.387023	0.772728	Y	N	Y	#N/A	#N/A	ACOXL;TMEM87B	ACOXL	#N/A
rs11213813	chr11	111139327	C	T	4.76852	3.44963e-30	0.388259	0.832536	#N/A	N	N	Y	RP11-108O10.2、DIXDC1、BCO2	#N/A	#N/A	#N/A
rs74005759	chr16	4234271	G	A	3.45303	4.04998e-21	0.388492	0.688991	Y	N	Y	Y	TRAP1、ANKS3、GLYR1、SEC14L5、CDIP1	C16orf89;DNAJA3;DNASE1	ADCY9;C16orf71;SMIM22;ZNF597	#N/A
rs7571530	chr2	235167678	C	T	-5.58554	7.42821e-35	0.388518	0.00739855	#N/A	Y	Y	Y	DGKD	SH3BP4	DGKD;USP40	#N/A
rs13035055	chr2	136998064	C	T	-3.24031	1.10254e-24	0.388935	0.0983842	#N/A	N	N	#N/A	#N/A	ZRANB3	#N/A	#N/A
rs28571233	chrX	48859023	G	T	5.57667	9.41905e-29	0.389171	1.27117	Y	N	Y	Y	SLC38A5、PORCN、RBM3、WDR45、CACNA1F	PCSK1N;PORCN;PQBP1;TBC1D25;WAS	AC115618.1;CACNA1F;GRIPAP1;HDAC6;PCSK1N;SLC38A5;TBC1D25;WDR13;WDR45	#N/A
rs1107113	chr15	57900290	G	T	-5.64962	9.90144e-37	0.389526	0.011323	Y	Y	Y	Y	RP11-50C13.1、TCF12、CGNL1、ALDH1A2、LIPC	TCF12	LIPC;TCF12	#N/A
rs3760109	chr16	23607079	G	T	-5.03976	1.55904e-55	0.391041	0.0102136	Y	N	Y	#N/A	#N/A	PLK1	DCTN5;ERN2	#N/A
rs3813572	chr15	78832588	T	C	-2.5996	1.10002e-40	0.391453	0.0613543	Y	Y	Y	Y	CRABP1、RP11-114H24.4、IREB2	CHRNA3;CHRNA5;PSMA4;RP11-285A1.1	IREB2;PSMA4;RP11-650L12.2	#N/A
rs11697214	chr20	42538036	A	C	-3.48341	4.68608e-15	0.391524	0.159631	#N/A	N	N	Y	RPL27AP、RP5-881L22.5、GDAP1L1、R3HDML、SGK2、ADA、PTPRT、HNF4A	JPH2;PKIG;TOX2	JPH2;SERINC3;TOX2	#N/A
rs4716056	chr6	16278390	A	G	-4.21478	6.24798e-28	0.391707	0.353365	#N/A	N	Y	#N/A	#N/A	GMPR	#N/A	#N/A
rs464962	chr5	70882653	T	G	5.25245	3.70863e-38	0.392464	0.74574	Y	N	Y	Y	NAIP、GTF2H2、RP11-1280N14.3、RP11-589F5.4、GUSBP9、BDP1、MCCC2	MAP1B	GTF2H2;MAP1B;SERF1A	#N/A
rs2717586	chr8	143897882	A	G	-6.79677	4.28391e-33	0.392532	0.125195	#N/A	N	N	Y	LINC00051、FAM83H-AS1、TOP1MT	AP006547.3;LYNX1;PSCA;RP11-706C16.7;THEM6	FAM83H;FAM83H-AS1;LYNX1;PSCA;RP11-706C16.7;THEM6;TOP1MT	LYNX1
rs2439386	chr15	67025403	C	T	5.76747	1.87252e-27	0.394102	0.471116	#N/A	N	N	Y	SMAD6、MAP2K1、LCTL、RP11-321F6.1、SMAD3、IQCH	#N/A	#N/A	#N/A
rs11245918	chr11	1061385	T	C	6.28546	8.30956e-33	0.394234	0.947646	Y	Y	Y	Y	RASSF7、SLC25A22、AC068580.7、TNNI2、MRPL23-AS1、AC051649.6、CDHR5、DRD4、SYT8、LSP1	IFITM1;PIDD;POLR2L;RP11-326C3.7	CDHR5;IFITM5;IRF7;LSP1;PNPLA2;SIGIRR;SIRT3;SYT8;TNNI2;TOLLIP-AS1	#N/A
rs1116734	chr2	198365043	C	G	-5.1159	7.61711e-34	0.395237	0.0163859	Y	N	Y	Y	ANKRD44	#N/A	AC013264.2;MOB4;SF3B1	#N/A
rs4804600	chr19	7487157	G	A	4.54078	1.0077e-36	0.395269	6.22306	Y	N	N	Y	CAMSAP3、CERS4、CD320、VAV1	CD320;CTD-3193O13.8;TIMM44	ARHGEF18;CD209;EMR1;SLC25A23;SNAPC2	#N/A
rs2073532	chr7	14029772	G	C	3.62664	1.24605e-24	0.3959	0.779978	Y	N	Y	Y	AC011288.2	#N/A	#N/A	#N/A
rs73094900	chr12	51151052	A	G	3.06397	2.07701e-22	0.396438	0.911841	Y	N	N	Y	METTL7A、BCDIN3D-AS1、BCDIN3D	CERS5;RP3-405J10.4	GALNT6;LIMA1;RP3-405J10.4;RP4-605O3.4;SLC4A8	#N/A
rs1750033	chr6	158481340	T	G	-5.03143	1.95981e-36	0.397636	0.0182655	Y	N	Y	Y	TMEM242、EZR、OSTCP1、RSPH3、ZDHHC14、TULP4、ARID1B	#N/A	SNX9;TMEM242	#N/A
rs6726678	chr2	47582701	A	T	6.97135	6.65508e-33	0.397971	1.89761	Y	Y	Y	#N/A	#N/A	AC016722.2;AC073283.4;MSH2	MSH2	#N/A
rs28517505	chr17	81064203	G	A	4.90234	6.88714e-27	0.397999	0.911857	Y	N	N	Y	SLC16A3、B3GNTL1	AC144831.1	AC144831.1;METRNL;RP11-1376P16.2;RP13-516M14.1;SLC16A3	#N/A
rs1254960	chr10	43699657	C	T	6.99545	7.43609e-38	0.398166	1.52427	Y	N	Y	Y	ZNF37BP、HNRNPF、ZNF485	CSGALNACT2;HNRNPF;RP11-351D16.3	CSGALNACT2;HNRNPF;RP11-351D16.3	#N/A
rs6023015	chr20	52811384	C	G	-6.58062	9.84746e-37	0.398361	0.0865479	Y	N	N	Y	RPL12P4、DOK5	RP5-823G15.5	BCAS1	#N/A
rs2009001	chr10	125238319	G	A	5.06653	3.32856e-40	0.400487	2.88582	#N/A	N	N	#N/A	#N/A	CHST15;IKZF5	HMX2;RP11-391M7.3	#N/A
rs353247	chr5	148825837	C	T	4.26624	3.21415e-26	0.400556	0.774438	Y	N	Y	Y	CSF1R、ABLIM3	ABLIM3	#N/A	#N/A
rs2067689	chr14	21149930	T	C	-5.81429	2.34229e-37	0.400984	0.224378	Y	Y	Y	Y	RPPH1、RP11-203M5.6、APEX1、RANBP20P、RP11-84C10.1、LINC00641、CCNB1IP1、OSGEP、PNP	CCNB1IP1;NDRG2;RNASE4;RP11-219E7.1;RP11-84C10.4;SALL2;TMEM55B	PARP2;RP11-203M5.7	#N/A
rs2302486	chr12	10365574	C	G	2.11797	8.69588e-13	0.402056	1.57439	Y	N	Y	Y	KLRAP1	MAGOHB	TAS2R19	#N/A
rs8179284	chr1	182974707	C	T	4.93306	5.94767e-30	0.402133	0.829545	#N/A	N	N	Y	COLGALT2、RGL1	LAMC2;NCF2;RP11-181K3.4	LAMC1;NCF2;RNASEL;RP11-181K3.4	#N/A
rs3003602	chr9	130981064	C	T	-7.96047	4.12319e-38	0.402537	0.0919034	Y	N	Y	Y	RP11-395P17.3、CCBL1	CIZ1;FAM73B;GLE1;ODF2	CERCAM;CIZ1;DNM1;ENDOG;FAM102A;FAM73B;GOLGA2;HMGA1P4;SET;SLC27A4;ST6GALNAC4	#N/A
rs72674049	chr1	45285346	C	T	2.12539	6.11593e-33	0.40274	0.811302	Y	Y	Y	Y	MUTYH、TOE1、TMEM53、BEST4、HPDL、AKR1A1、ZSWIM5	BTBD19;ERI3;HECTD3;HPDL;MUTYH;RP5-1198O20.4	BTBD19;ERI3-IT1;KLF17;RP5-1198O20.4;TCTEX1D4;TMEM69	#N/A
rs2915874	chr5	151151544	A	G	-6.39355	4.4581e-37	0.402882	0.132818	Y	Y	Y	Y	FAT2	CTB-113P19.3	ATOX1;CTB-113P19.3;CTB-113P19.4	#N/A
rs3809817	chr17	7233162	C	G	2.34109	4.96455e-32	0.403188	1.15098	Y	N	Y	Y	CTD-2545G14.7、SLC2A4、EIF5A、RP11-849F2.9、MPDU1、PFAS、PITPNM3、AC027763.2、ASGR1、RP11-104H15.7	ALOX12;NEURL4	EIF5A;NEURL4;TNFSF13;YBX2	#N/A
rs17883901	chr6	53410037	G	A	-4.53625	2.39544e-32	0.40502	0.13558	Y	N	Y	Y	TMEM14A、GSTA4、ICK、RP11-345L23.1、GCLC	#N/A	#N/A	#N/A
rs7913135	chr10	101318639	C	T	-3.73703	5.48881e-42	0.405625	0.0282246	#N/A	N	N	Y	CUTC、SEC31B、ENTPD7、ABCC2	NDUFB8;RP11-129J12.1;RP11-129J12.2	CWF19L1;RP11-129J12.1;RP11-129J12.2;SEC31B	#N/A
rs4908640	chr1	7530848	A	G	-4.28141	5.04552e-27	0.405674	0.12232	Y	N	Y	#N/A	#N/A	#N/A	CAMTA1-IT1;NOL9	#N/A
rs13410166	chr2	224808968	C	T	3.11482	9.15182e-17	0.405835	0.845513	Y	N	Y	Y	AP1S3	MRPL44	SERPINE2	#N/A
rs9897329	chr17	70981247	A	G	-2.13824	7.49695e-23	0.406443	0.175585	Y	N	N	Y	CPSF4L、LINC00511、CDC42EP4	COG1;SSTR2	#N/A	#N/A
rs201992351	chr4	4250331	T	C	3.83919	6.85966e-46	0.407296	2.3643	Y	N	Y	Y	HGFAC、CYTL1、LYAR、RGS12、STK32B	#N/A	#N/A	#N/A
rs603412	chr1	20915418	C	G	-4.79278	4.97438e-41	0.407837	0.0132396	#N/A	N	Y	Y	PLA2G2A、PLA2G2F	ALPL;CDA;FAM43B;PINK1-AS;PLA2G2D;RNF186	CDA;FAM43B;PINK1-AS	#N/A
rs7245624	chr19	3762926	G	A	2.01052	3.20193e-25	0.408307	0.949208	Y	N	Y	Y	DOHH、S1PR4、MRPL54、CREB3L3	AES;ANKRD24;EEF2;MRPL54;PIAS4;PLIN5	MFSD12;MRPL54;S1PR4;SH3GL1;THOP1	#N/A
rs11708815	chr3	134083336	C	T	2.12642	1.27303e-19	0.408585	1.26905	Y	N	Y	#N/A	#N/A	RP11-375I20.6	CDV3;RP11-375I20.6;SLCO2A1;SRPRB	#N/A
rs34398345	chr15	48831394	G	A	-3.83667	6.04463e-32	0.408614	0.13637	#N/A	N	N	#N/A	#N/A	MYEF2	COPS2	#N/A
rs2423285	chr20	7814149	C	T	-4.51203	6.59534e-48	0.408931	0.0168491	#N/A	N	N	Y	PLCB1	#N/A	#N/A	#N/A
rs438030	chr20	6378672	A	T	6.10127	4.16493e-38	0.409215	0.860447	#N/A	N	N	Y	C20orf196	#N/A	MCM8	#N/A
rs28671138	chr12	121975156	C	T	4.50466	1.27827e-31	0.409689	0.805117	Y	N	Y	Y	HNF1A-AS1、RP11-728G15.1、HNF1A、CAMKK2、AC156455.1、ANAPC5、MLXIP	CAMKK2;MORN3	KDM2B;RP11-347I19.8	#N/A
rs926341	chr22	31227134	C	G	-3.88993	3.72458e-26	0.409938	0.527	Y	N	N	Y	GAL3ST1、PES1、SMTN、OSBP2、DEPDC5	PRR14L	OSM;RP3-400N23.6;SMTN	#N/A
rs28654588	chr9	138719718	A	C	2.33339	2.79337e-29	0.410396	1.54722	#N/A	N	N	Y	CARD9、KCNT1	FAM69B;KCNT1	CAMSAP1;GPSM1;KCNT1;RP11-432J22.2	#N/A
rs2252259	chr20	47662823	T	G	-2.7266	5.64986e-30	0.411464	0.165532	Y	N	Y	Y	KRT18P4、SNAI1、PREX1	ARFGEF2;CSE1L;PREX1;SPATA2	ARFGEF2;CSE1L	#N/A
rs2974750	chr19	13044544	C	A	-3.57297	2.47677e-33	0.412315	0.0356878	Y	Y	Y	Y	MRI1、NFIX、ZNF709	GCDH	C19orf43;CALR;FARSA;GCDH;HOOK2;ZNF564	#N/A
rs11782944	chr8	131540586	G	T	-3.26752	1.71617e-35	0.412499	0.0427053	Y	N	N	#N/A	#N/A	#N/A	#N/A	#N/A
rs2911592	chr1	85040069	G	A	4.89911	1.11742e-25	0.412713	1.11727	Y	N	Y	Y	TTLL7	SPATA1	CTBS;SPATA1;TTLL7	#N/A
rs1358069	chr2	235603435	G	A	5.25505	2.19779e-32	0.41286	1.97216	Y	N	N	#N/A	#N/A	HJURP	#N/A	#N/A
rs75192074	chr19	10697801	G	T	-3.93094	8.40166e-20	0.413261	0.106464	Y	N	N	Y	DOCK6、P2RY11	ELOF1;SPC24	CCDC151;PRKCSH;SMARCA4	#N/A
rs6458554	chr6	47276738	G	C	-3.4016	2.08798e-24	0.41413	0.487031	Y	N	Y	#N/A	#N/A	SLC25A27;TNFRSF21	RCAN2	#N/A
rs62525034	chr8	130827203	A	T	-4.48271	4.47779e-36	0.414174	0.286464	#N/A	N	N	#N/A	#N/A	#N/A	#N/A	#N/A
rs10971745	chr9	33862508	A	G	6.21217	2.30717e-37	0.415815	0.596978	#N/A	N	N	Y	ASS1P12、AQP3、BAG1、AQP7、RP11-255A11.21、PRSS3	KIF24	CCL19;NUDT2	#N/A
rs586589	chr1	23523291	A	C	5.08556	6.02742e-35	0.416965	1.17895	Y	N	N	Y	KDM1A、MDS2、EPHB2	ASAP3;EPHB2;KDM1A;LUZP1;PNRC2	LUZP1	#N/A
rs789224	chr3	128598231	A	C	5.92049	2.82548e-34	0.417406	1.25774	Y	N	Y	Y	PLXND1、KIAA1257、IFT122	HMCES;KIAA1257;RP11-723O4.2;RP11-723O4.9	ACAD9;GATA2;KIAA1257;RP11-723O4.2;RP11-723O4.9	#N/A
rs1001304	chr1	212732686	T	C	2.30218	9.46472e-34	0.417524	2.62824	Y	N	Y	Y	NSL1、FLVCR1、RP11-554K11.2	PPP2R5A;RP11-61J19.3	BATF3;RP11-15I11.3	#N/A
rs2070188	chr10	73610982	G	A	-4.5617	1.0457e-31	0.417538	0.0265566	#N/A	N	Y	Y	PCBD1、MCU	#N/A	CDH23	#N/A
rs62289366	chr4	6675519	A	C	4.46375	1.46544e-41	0.419915	3.72289	Y	N	Y	Y	S100P、PPP2R2C	AC093323.3;RP11-539L10.2;RP11-539L10.3	AC093323.3;RP11-539L10.3;S100P	#N/A
rs6086235	chr20	7810660	A	G	6.51596	5.08251e-33	0.420072	1.12732	Y	N	N	Y	PLCB1	#N/A	#N/A	#N/A
rs915942	chrX	153626738	G	A	-5.52174	3.95916e-43	0.420587	0.00383814	Y	Y	Y	Y	CLIC2	FAM50A;RPL10	DNASE1L1;FAM50A;LAGE3;PLXNA3;RENBP;RPL10;SRPK3;TAZ	#N/A
rs12504779	chr4	169362297	C	G	5.59499	3.04449e-42	0.420625	0.842989	#N/A	N	N	#N/A	#N/A	#N/A	#N/A	#N/A
rs8069566	chr17	811142	T	C	-5.08488	8.89822e-38	0.421334	0.229674	#N/A	N	N	Y	DOC2B、SERPINF1、RPH3AL	FAM57A;NXN;RP11-1260E13.1;RP11-676J12.6;RP11-676J12.7	GEMIN4	#N/A
rs1871695	chr6	28109960	A	G	2.07984	1.03033e-32	0.422023	0.780182	Y	N	Y	Y	ZSCAN31	PGBD1;ZSCAN31	C6orf100;ZSCAN31	#N/A
rs7930282	chr11	12835941	C	T	1.81	2.11684e-15	0.422699	0.983613	#N/A	N	Y	#N/A	#N/A	RASSF10	#N/A	#N/A
rs2010005	chr7	100817068	T	G	-4.07027	5.1769e-46	0.422776	0.0249513	#N/A	N	N	#N/A	#N/A	#N/A	#N/A	#N/A
rs2954684	chr8	145994000	T	C	-3.55025	3.38578e-24	0.422976	0.0355103	Y	N	Y	Y	EXOSC4、FAM203A	AC084125.4;OPLAH;RPL8;SHARPIN;ZNF252P-AS1;ZNF34;ZNF517	FAM203A;RPL8;ZNF34;ZNF517	#N/A
rs3817344	chr18	2571370	G	A	6.79075	5.33783e-39	0.423015	1.5238	#N/A	N	Y	Y	RP11-838N2.5	#N/A	#N/A	#N/A
rs4129132	chr10	101284637	T	G	2.04272	6.9641e-37	0.42328	1.72702	Y	N	N	Y	CUTC、SEC31B、ENTPD7、ABCC2	NKX2-3;RP11-129J12.1;RP11-129J12.2	RP11-129J12.1;RP11-129J12.2;SEC31B	NKX2-3
rs9846610	chr3	150062739	C	T	2.20394	1.06416e-52	0.423534	1.96274	Y	N	N	Y	TM4SF1-AS1、TM4SF1、TM4SF4	RNF13	#N/A	#N/A
rs11787479	chr8	41613496	T	C	-5.35771	3.35102e-30	0.425547	0.0527073	#N/A	N	N	#N/A	#N/A	ANK1	ANK1	#N/A
rs2242576	chr1	155231545	T	G	2.73399	1.12193e-30	0.427379	3.13821	Y	N	N	Y	MUC1、RAB25、MEX3A、PAQR6、FLAD1、ZBTB7B、THBS3、SYT11、GBAP1	ASH1L;CHRNB2;HCN3;PYGO2;RIT1;RP11-243J18.2;RP11-29H23.4;RUSC1-AS1;SHC1;THBS3	ASH1L;DCST1;GBA;PMF1;RIT1;RUSC1-AS1;SLC50A1;THBS3	#N/A
rs4671991	chr2	55131979	G	A	6.87025	1.40917e-41	0.427541	1.62072	Y	N	Y	#N/A	#N/A	EML6;RP11-477N3.1	RP11-477N3.1;RTN4	#N/A
rs2269488	chr4	2470892	C	G	2.34181	6.52702e-28	0.428803	0.423923	Y	N	Y	Y	HGFAC、NELFA、MXD4、NOP14、ZFYVE28、RGS12	GRK4;MFSD10;RNF4;SH3BP2;ZFYVE28	GRK4;RNF4;ZFYVE28	#N/A
rs7099135	chr10	17010547	G	C	6.51783	7.43821e-44	0.428969	1.10795	Y	N	Y	Y	C1QL3、TRDMT1	CUBN	#N/A	#N/A
rs3130321	chr6	32223418	C	T	3.0518	4.42634e-37	0.429	3.85015	Y	N	N	Y	VARS	AGER;BAG6;BTNL2;C4A;C6orf25;C6orf47;HLA-B;HLA-C;HLA-DMA;HLA-DQA1;HLA-DQB1;HLA-DQB1-AS1;HLA-DRA;HLA-DRB1;HLA-DRB5;NCR3;NOTCH4;XXbac-BPG154L12.4;XXbac-BPG157A10.21	AGER;BAG6;C4A;EGFL8;HLA-C;HLA-DMA;HLA-DPA1;HLA-DPB1;HLA-DQA1;HLA-DQB1;HLA-DQB1-AS1;HLA-DRA;HLA-DRB1;HLA-DRB5;HSPA1A;HSPA1B;LY6G5B;NEU1;NOTCH4;PPT2;PRRT1;RNF5;VARS	#N/A
rs4724987	chr7	772174	G	A	4.06927	3.4031e-27	0.429461	1.80489	Y	N	Y	Y	CYP2W1、ADAP1	HEATR2;INTS1	ADAP1;COX19;GPER1;HEATR2;RP11-449P15.2	#N/A
rs2902323	chr16	68736292	C	T	-5.18162	1.58123e-34	0.43178	0.224005	#N/A	N	N	Y	CTC-479C5.12、ESRP2、GFOD2、TSNAXIP1、CENPT、EDC4、PSKH1、SLC7A6、SLC7A6OS、PRMT7、HAS3、CHTF8、COG8、RP11-343C2.9、TERF2、RANBP10、NUTF2、DUS2、PLA2G15、CDH1、TANGO6、SNTB2、RP11-343C2.11、NFATC3、CIRH1A	CDH1	CDH3;COG8;EDC4;RP11-615I2.1;ZFP90	#N/A
rs78282415	chr12	62860717	G	A	6.80806	1.92384e-30	0.431868	1.98241	Y	N	Y	Y	RP11-631N16.2、FAM19A2	#N/A	FAM19A2	#N/A
rs9661870	chr1	8215938	A	G	3.90727	2.35944e-25	0.431976	1.09898	Y	N	Y	#N/A	#N/A	#N/A	ENO1;ENO1-AS1;ERRFI1;RP3-467L1.4	#N/A
rs7517429	chr1	7326201	A	G	-4.9954	3.64677e-38	0.43251	0.123013	Y	N	Y	#N/A	#N/A	ESPN;NOL9;PER3;RP11-312B8.1	ESPN;TNFRSF25	#N/A
rs12877052	chr13	42761891	G	A	2.00905	4.20705e-33	0.433137	1.20397	#N/A	N	N	#N/A	#N/A	AKAP11;KBTBD7	AKAP11	#N/A
rs2057069	chr6	41681622	T	A	4.01002	1.1925e-21	0.4334	0.696039	Y	N	Y	Y	UNC5CL、ADCY10P1、RP11-328M4.2、GUCA1B、USP49、TRERF1	NFYA;PGC;TREM2	CCND3;NFYA;PGC	#N/A
rs36122479	chr13	42758435	T	A	-4.29175	1.26357e-31	0.434021	0.273096	#N/A	N	N	#N/A	#N/A	AKAP11;KBTBD7	AKAP11	#N/A
rs113491131	chr14	54534585	A	G	5.94537	4.46937e-37	0.435439	0.4455	#N/A	N	N	#N/A	#N/A	#N/A	CDKN3	#N/A
rs7570884	chr2	74669795	T	C	2.5527	4.82166e-48	0.435483	2.03267	Y	N	Y	Y	AC073046.25、BOLA3-AS1、TLX2、DGUOK-AS1、HK2	CCDC142;INO80B;LBX2;LBX2-AS1;MOGS;RP11-523H20.3;WDR54	AC104135.2;INO80B;LBX2;LBX2-AS1;MOGS;RP11-523H20.3;SEMA4F;WDR54	#N/A
rs6716265	chr2	241373531	T	C	6.17146	9.15045e-33	0.435669	1.0855	Y	N	Y	Y	AGXT、GPR35	CAPN10;CAPN10-AS1	ANO7	#N/A
rs2243755	chr8	6263939	C	T	4.14376	2.61239e-31	0.435784	1.10639	Y	N	Y	Y	AGPAT5、CTD-2541M15.1、MCPH1	MCPH1;RP11-115C21.2	CTD-2541M15.3;RP11-115C21.2	#N/A
rs7553102	chr1	214725691	T	C	-5.14049	1.31566e-52	0.436195	0.00901918	Y	N	Y	Y	PROX1-AS1、PROX1、RP11-323I1.1	#N/A	#N/A	#N/A
rs2743252	chr20	44034583	G	T	6.45418	4.79618e-41	0.43734	1.05546	Y	N	Y	Y	TOMM34、RPS2P7、ADA、HNF4A	CTSA;DBNDD2;NEURL2;RP11-445H22.4;SYS1	DBNDD2;PCIF1;PLTP;SYS1;TP53TG5;ZSWIM3	#N/A
rs2648847	chr8	129180042	G	A	6.11318	9.802e-25	0.437347	0.736842	Y	N	N	#N/A	#N/A	#N/A	#N/A	#N/A
rs2411899	chr17	47270109	T	C	4.70359	6.38413e-27	0.437655	0.784076	Y	N	Y	Y	IGF2BP1、SGCA、HILS1	CTD-2377D24.4;HOXB13;NGFR;PRAC1;RP5-1029K10.4;TTLL6	GNGT2;SLC35B1	#N/A
rs34931695	chr14	54448625	G	C	6.27862	1.83413e-38	0.438098	0.748116	#N/A	Y	Y	#N/A	#N/A	#N/A	#N/A	#N/A
rs11718656	chr3	12487104	T	C	-2.06059	2.7316e-20	0.439034	0.113677	Y	Y	Y	Y	TSEN2、VGLL4、CAND2、IQSEC1、NUP210、C3orf83	#N/A	RP11-767C1.2	#N/A
rs2541637	chr16	122848	C	G	-4.65181	1.40984e-53	0.439468	0.0854562	Y	N	Y	Y	HBQ1、FAM195A、JMJD8、CCDC78、HAGHL、MSLN、MSLNL、POLR3K、NPRL3、NME4、RPUSD1、SOX8	NPRL3;SNRNP25;WASIR2	FAM173A;LA16c-313D11.12;LA16c-349E10.1;PIGQ;SNRNP25	#N/A
rs2932538	chr1	113216543	A	G	-5.35218	3.32978e-30	0.439837	0.317646	Y	N	Y	Y	WNT2B、MAGI3	RP4-671G15.2;RP5-965F6.2	RP11-31F15.1;RP11-426L16.3;RP4-671G15.2;ST7L	#N/A
rs1986551	chr9	81486871	A	G	5.23863	4.17873e-31	0.440054	0.453983	Y	N	N	#N/A	#N/A	PSAT1	#N/A	#N/A
rs1383313	chr2	116967695	C	A	4.3263	5.33018e-31	0.440329	0.455486	#N/A	N	N	#N/A	#N/A	#N/A	#N/A	#N/A
rs61947049	chr13	37494634	C	T	1.87625	2.12248e-16	0.444215	1.55643	Y	N	N	#N/A	#N/A	#N/A	SMAD9;SMAD9-AS1	#N/A
rs10797834	chr1	183048749	T	G	-5.47071	9.18103e-33	0.444232	0.0166657	#N/A	N	N	Y	COLGALT2、RGL1	LAMC2;NCF2;RP11-181K3.4	LAMC1;NCF2;RNASEL;RP11-181K3.4	#N/A
rs2240724	chr4	10021290	G	C	-6.15892	1.4772e-57	0.444345	0.0060004	#N/A	N	Y	#N/A	#N/A	SLC2A9	#N/A	#N/A
rs1571142	chr9	130660810	A	G	-3.10808	1.85423e-40	0.444737	0.0475006	Y	N	Y	Y	RP11-395P17.3、CCBL1	CCBL1;HMGA1P4;LCN2;PIP5KL1;RP11-203J24.8;RP11-356B19.11	DPM2;PIP5KL1;PKN3;RP11-203J24.8;RP11-339B21.13	#N/A
rs3212359	chr16	89985177	C	T	-6.13737	4.40664e-34	0.445149	0.00903224	Y	Y	Y	Y	SLC22A31、CDK10、FANCA、CPNE7、SPIRE2、AFG3L1P	CDK10;FANCA;GAS8;VPS9D1-AS1;ZNF276	CHMP1A;DPEP1;GAS8;MC1R;RPL13;SPATA2L;SPIRE2;TCF25;ZNF276	#N/A
rs6674407	chr1	6662913	G	A	4.72105	7.49769e-34	0.446439	0.67333	Y	Y	Y	Y	NPHP4、KCNAB2	ESPN;THAP3;ZBTB48	THAP3	#N/A
rs7986400	chr13	48668792	G	T	6.31654	8.51791e-41	0.446649	1.43954	#N/A	N	Y	#N/A	#N/A	NUDT15	RB1;SUCLA2	#N/A
rs77901106	chr16	90015027	G	A	7.16102	4.1959e-35	0.44805	1.54806	Y	N	N	Y	SLC22A31、CDK10、FANCA、CPNE7、SPIRE2、AFG3L1P	AC137932.5;AC137932.6;FANCA;SPIRE2	FAM157C;RP11-356C4.5;RP11-368I7.4	#N/A
rs13057823	chr22	38188284	C	A	4.06641	6.42493e-27	0.448177	1.47312	#N/A	N	N	Y	MPST、CARD10、LGALS2、BAIAP2L2、MFNG、NOL12	BAIAP2L2;C22orf23;EIF3L;GCAT;MICALL1;PICK1;RAC2;RP3-508I15.21;TRIOBP	ANKRD54;C22orf23;GCAT;GTPBP1;PICK1;RP3-508I15.9;TMEM184B;TRIOBP	#N/A
rs7864553	chr9	19102343	T	G	-6.25994	1.86939e-28	0.448772	0.0973915	Y	N	Y	Y	RP11-513M16.8、PLIN2	#N/A	HAUS6	#N/A
rs12921341	chr16	80040583	G	T	-3.93158	4.54425e-28	0.449213	0.171929	Y	N	N	Y	RP11-18F14.1、CMC2、RP11-525K10.3、RP11-314O13.1、WWOX、CDYL2	#N/A	#N/A	#N/A
rs11083974	chr19	49946493	G	A	-1.45888	5.76326e-12	0.44998	0.214393	Y	N	Y	Y	FAM83E、CTB-33G10.1	ALDH16A1;CA11;CTD-2126E3.4;FUT2;GYS1;NAPSA;PIH1D1;PTOV1;RPS11;SNRNP70	ALDH16A1;FCGRT;NTN5;NUCB1;PTOV1-AS1;TSKS	#N/A
rs1002706	chr1	25051153	G	A	-4.82883	3.50421e-28	0.45014	0.0237554	Y	N	Y	Y	RP11-70P17.1、RP4-799D16.1	RP11-10N16.3;RP11-70P17.1	CLIC4;LYPLA2	#N/A
rs4407073	chr16	80056807	T	C	4.3001	8.01109e-31	0.450984	1.31993	#N/A	N	Y	Y	RP11-18F14.1、CMC2、RP11-303E16.3、RP11-525K10.3、RP11-314O13.1、WWOX、CDYL2	RP11-345M22.2;RP11-467I17.1	RP11-467I17.1	#N/A
rs536111712	chr1	1342269	T	G	-3.63635	1.11812e-32	0.451219	0.310802	Y	N	Y	Y	TNFRSF18、TAS1R3、RP11-206L10.2、TTLL10、TNFRSF4、VWA1、ATAD3B、SLC35E2、FAM132A	#N/A	#N/A	#N/A
rs12676109	chr8	89952684	G	A	6.69512	1.35215e-39	0.451743	1.17437	Y	N	N	Y	RP11-586K2.1、NBN	#N/A	#N/A	#N/A
rs1827811	chr2	117040705	A	G	-3.63741	1.4667e-46	0.451848	0.03184	#N/A	N	N	#N/A	#N/A	#N/A	#N/A	#N/A
rs72928102	chr11	57500820	C	T	4.96729	1.62695e-30	0.452123	1.01349	Y	N	N	Y	RP11-872D17.8、SLC43A3、ZFP91-CNTF、CNTF、SLC43A1、LPXN	MED19;SMTNL1;SSRP1	MED19;SMTNL1;TMX2	#N/A
rs2503701	chr1	2121118	C	T	-3.77544	2.00982e-41	0.45307	0.0321126	Y	N	Y	Y	TNFRSF18、TAS1R3、TTLL10、TNFRSF4、VWA1、ATAD3B、SLC35E2、LINC00982、FAM132A、PRDM16	C1orf86;CDK11A;NADK;RP11-181G12.2;VWA1	C1orf86;RP11-181G12.2;SLC35E2B;TNFRSF14	#N/A
rs7336692	chr13	115000317	T	C	4.29507	2.64652e-26	0.453077	0.848276	Y	N	Y	Y	GRTP1、DCUN1D2、GAS6-AS1、UPF3A、TMCO3、GAS6、RASA3、CHAMP1	CDC16;LINC01054;UPF3A	CDC16;UPF3A	UPF3A
rs58629780	chr15	48824721	A	G	-5.22674	3.34203e-31	0.453597	0.147926	#N/A	N	N	#N/A	#N/A	#N/A	#N/A	#N/A
rs1076931	chr6	36562021	G	C	-2.9628	2.58716e-27	0.453877	0.170769	Y	Y	Y	Y	CCDC167、FKBP5	RNF8	ETV7;LHFPL5;SRPK1;TBC1D22B	KCTD20
rs6567133	chr18	57586051	T	A	-6.32834	6.52446e-34	0.454549	0.19584	Y	Y	Y	Y	OACYLP、ZNF532	#N/A	GRP;SEC11C	#N/A
rs3738172	chr1	59762955	C	T	6.23233	8.47863e-31	0.455317	0.860315	Y	N	Y	Y	JUN、MYSM1、HOOK1、FGGY	FGGY	DAB1;RP11-470E16.1	#N/A
rs9930157	chr16	80045342	T	A	-4.92765	5.42181e-58	0.455334	0.0149217	#N/A	N	N	Y	RP11-18F14.1、CMC2、RP11-525K10.3、RP11-314O13.1、WWOX、CDYL2	#N/A	#N/A	#N/A
rs3759481	chr13	42845556	G	C	-4.34582	8.22455e-29	0.455866	0.0983718	Y	N	Y	#N/A	#N/A	VWA8	DNAJC15;EPSTI1	#N/A
rs2016371	chr11	12186086	G	A	4.32666	2.02507e-33	0.455906	0.464459	Y	N	Y	#N/A	#N/A	#N/A	RASSF10	#N/A
rs55680342	chr12	50934015	C	T	-2.18617	1.35754e-17	0.45664	0.116074	#N/A	N	N	Y	METTL7A、BCDIN3D-AS1、BCDIN3D、KCNH3	#N/A	COX14	#N/A
rs62195978	chr2	238970308	A	G	-4.39246	4.40131e-32	0.457842	0.0923492	Y	N	Y	Y	AC096574.4、PER2、AC092619.1、HDAC4	ESPNL;KLHL30;SCLY;UBE2F	ESPNL;KLHL30;SCLY;UBE2F	#N/A
rs6560277	chr9	75092767	C	T	4.52717	2.45573e-38	0.460471	1.83411	#N/A	Y	Y	#N/A	#N/A	ZFAND5	GDA;RP11-63P12.6	#N/A
rs879284	chr9	35829031	G	A	-6.43892	3.03691e-31	0.460907	0.00645025	Y	N	Y	Y	SIT1、CA9、TPM2	ARHGEF39	CA9;FAM221B;HRCT1;RGP1;SPAG8	C9orf128
rs9271680	chr6	32592915	G	C	-2.64538	2.68068e-34	0.461278	0.0726261	#N/A	N	N	Y	VARS	C2;CYP21A2;DDAH2;HLA-DOB;HLA-DPA1;HLA-DQA1;HLA-DQA2;HLA-DQB1;HLA-DQB1-AS1;HLA-DQB2;HLA-DRB1;HLA-DRB5;HSPA1A;HSPA1B;LY6G5B;LY6G6D;PSMB8;XXbac-BPG154L12.4	CYP21A2;DAXX;DXO;FKBPL;HLA-DPA1;HLA-DQA1;HLA-DQA2;HLA-DQB1;HLA-DQB1-AS1;HLA-DQB2;HLA-DRA;HLA-DRB1;HLA-DRB5;HSPA1L;ITPR3;NEU1;PRRT1;SLC44A4;TAP2;XXbac-BPG154L12.4;XXbac-BPG157A10.21	#N/A
rs9971484	chr11	9385703	G	A	3.87169	1.76578e-26	0.4613	0.883753	Y	N	Y	Y	RP11-152H18.4、C11orf16、ASCL3、ST5、SCUBE2	#N/A	IPO7;STK33;ZNF143	#N/A
rs7897438	chr10	114732307	C	A	-5.76792	1.37919e-31	0.461465	0.220246	#N/A	N	N	Y	PLEKHS1	#N/A	#N/A	#N/A
rs7398375	chr12	57540848	C	G	-3.68309	4.11609e-45	0.461649	0.0345473	Y	N	N	Y	RP11-603J24.14、SLC39A5、IL23A、RDH16、RP11-977G19.5、MIP、MYO1A、KIF5A	ARHGAP9	HSD17B6;LRP1	#N/A
rs13080707	chr3	40999429	G	A	-3.1042	1.47025e-24	0.461773	0.0762295	#N/A	N	N	Y	MYRIP	#N/A	ZNF621	#N/A
rs10144258	chr14	93510379	T	C	1.87541	5.70789e-24	0.463362	1.12012	Y	N	Y	#N/A	#N/A	ITPK1	#N/A	#N/A
rs5011652	chr15	91166608	G	C	-2.78629	6.19434e-38	0.463505	0.0655262	#N/A	N	N	Y	NGRN	AC068831.6;CIB1;CRTC3;MAN2A2;RCCD1;VPS33B	#N/A	#N/A
rs162320	chr20	55817829	T	C	-3.86765	2.41689e-24	0.464264	0.117037	#N/A	N	Y	Y	RPS4XP3、PCK1	#N/A	#N/A	#N/A
rs10762586	chr10	75983842	T	C	-4.66742	3.27708e-52	0.46486	0.017632	Y	N	N	Y	GLUD1P3、CHCHD1、RP11-464F9.21、USP54、CAMK2G、ADK、DUPD1	ADK;AP3M1;MRPS16;RP11-574K11.29	ADK;AP3M1;C10orf55;FUT11;PPP3CB	#N/A
rs11771874	chr7	46909501	G	C	-6.42553	5.15925e-41	0.465359	0.316015	#N/A	N	N	Y	IGFBP1、TNS3、HUS1	#N/A	#N/A	#N/A
rs1327118	chr1	65885569	G	C	-6.86668	1.72304e-60	0.46608	0.00377592	Y	N	Y	Y	DNAJC6	DNAJC6	CACHD1	#N/A
rs909961	chr6	3157354	C	G	5.5518	2.24644e-36	0.466398	0.981565	Y	N	Y	Y	SERPINB1、GMDS-AS1、GMDS	BPHL;GMDS-AS1	#N/A	#N/A
rs7581857	chr2	219104725	T	A	-4.79067	5.74848e-45	0.467224	0.0163188	#N/A	N	N	Y	GPBAR1、VIL1、IHH	AAMP;ARPC2;PNKD;RP11-378A13.1;RUFY4;TMBIM1	AAMP;ARPC2;RP11-378A13.1;TMBIM1	#N/A
rs11836169	chr12	50717580	T	C	6.89126	1.47602e-25	0.468319	1.374	#N/A	N	N	Y	METTL7A、BCDIN3D-AS1、BCDIN3D、KCNH3	ATF1;CERS5;COX14;LIMA1;RP4-605O3.4;SLC11A2	CERS5;COX14;FMNL3;LIMA1;RP4-605O3.4;SMAGP;SMARCD1;SPATS2	DIP2B
rs3760960	chr19	3176170	A	G	-7.02954	4.02041e-53	0.468656	0.00339361	Y	N	Y	Y	DOHH、LSM7、S1PR4、MRPL54、CREB3L3、DOT1L	CREB3L3;DIRAS1	S1PR4;ZNF77	#N/A
rs7222781	chr17	45177425	C	G	7.38414	6.37518e-40	0.469264	2.97889	Y	N	Y	#N/A	#N/A	KANSL1;NSF;RP11-156P1.3	ARL17B;CDC27;GOSR2;KANSL1;RP11-156P1.3;RP11-580I16.2	#N/A
rs7079917	chr10	11836539	A	G	-3.83688	2.94817e-44	0.469616	0.0326636	#N/A	N	Y	#N/A	#N/A	ECHDC3;SEC61A2	ECHDC3;NUDT5;RP11-138I18.2	#N/A
rs7596223	chr2	62797500	T	C	5.72316	6.22843e-28	0.469895	1.11608	Y	Y	Y	#N/A	#N/A	#N/A	#N/A	#N/A
rs7585666	chr2	199616520	C	T	6.77463	1.68302e-44	0.470072	0.732903	#N/A	N	N	#N/A	#N/A	#N/A	#N/A	#N/A
rs45493300	chr6	35465580	A	G	5.8851	1.00461e-36	0.470288	1.30254	Y	N	Y	Y	RP3-340B19.2、ANKS1A、FKBP5	DEF6;TULP1	ARMC12;FKBP5;RP3-510O8.4	#N/A
rs11064213	chr12	6580376	A	G	4.87242	1.23697e-33	0.470827	0.968385	Y	N	Y	Y	RP1-102E24.8、RP4-761J14.8、SCNN1A、IFFO1、ACRBP、CD4	GAPDH;LEPREL2;MLF2;TAPBPL	LAG3;MRPL51;RP5-940J5.3;TAPBPL;VAMP1	#N/A
rs7909128	chr10	6322385	C	G	2.48061	1.78902e-22	0.470831	1.2699	Y	N	Y	Y	RP11-563J2.2	#N/A	#N/A	#N/A
rs12932649	chr16	81526836	C	T	6.61665	3.37239e-42	0.470861	1.26953	Y	N	N	Y	RP11-18F14.1、ATMIN、CMC2、RP11-303E16.3、C16orf46、RP11-303E16.8、GCSH、RP11-510J16.5、RP11-525K10.3、RP11-314O13.1、GAN、CMIP、MPHOSPH6、CDYL2	RP11-109P11.1	#N/A	#N/A
rs766449	chr1	17674852	T	C	-3.84815	6.37414e-35	0.471022	0.00689322	Y	N	N	Y	ESPNP、ARHGEF10L	CROCC	#N/A	#N/A
rs7590201	chr2	227192443	G	T	-6.04894	1.92549e-34	0.47119	0.230738	#N/A	N	N	#N/A	#N/A	#N/A	#N/A	#N/A
rs11544008	chr12	113623559	A	T	4.43155	5.16522e-29	0.472175	0.498559	Y	N	Y	Y	DDX54、HECTD4	C12orf52;SDSL	C12orf52;IQCD;RASAL1	#N/A
rs56277800	chr1	17231738	T	G	5.48187	1.16787e-34	0.472763	0.572694	Y	N	Y	Y	C1orf64、ESPNP、ARHGEF10L	#N/A	#N/A	#N/A
rs7225717	chr17	4608052	A	G	-2.25508	1.2441e-26	0.473413	0.0964801	#N/A	N	Y	Y	AC118754.4、GP1BA、ENO3、CAMKK1、SPNS2、TM4SF5、C1QBP、DHX33、UBE2G1	AC012146.7;ALOX15;ATP2A3;NUP88;PSMB6;RP13-580F15.2;SLC52A1;USP6;ZZEF1	AC012146.7;ALOX15;C17orf107;PELP1;ZMYND15	#N/A
rs4072597	chr7	772025	G	A	6.49714	5.25556e-42	0.474473	0.968325	Y	N	Y	Y	CYP2W1、ADAP1	HEATR2;MAFK;PDGFA;PSMG3-AS1;TMEM184A	CYP2W1;GET4;HEATR2;PRKAR1B;PSMG3;RP11-449P15.2;SUN1	#N/A
rs62621446	chr2	170550963	G	A	4.69221	2.31424e-29	0.474532	4.59026	Y	N	Y	#N/A	#N/A	CCDC173	CCDC173;DHRS9;METTL5	#N/A
rs1046909	chr19	41882712	A	G	-4.07986	5.8623e-24	0.474603	0.41129	Y	N	Y	Y	CYP2B6、POU2F2	AC006129.4;ATP5SL;B9D2;BCKDHA;CEACAM21;CEACAM4;DEDD2;ZNF574	AC006129.2;B3GNT8;ITPKC;SERTAD1	#N/A
rs62431396	chr7	579516	G	A	5.23866	3.35539e-28	0.474777	2.15953	Y	N	Y	Y	CYP2W1、ADAP1	AC102953.4;MICALL2	AC147651.3;AC147651.5	#N/A
rs1059000	chr11	72504972	G	C	5.70668	2.10619e-37	0.475158	0.94544	Y	N	Y	Y	CTD-2313N18.8、ANAPC15、CTD-2313N18.5、RP11-849H4.2、LRTOMT、PLEKHB1	CTD-2313N18.7	RP11-169D4.1;RP11-849H4.4	#N/A
rs28365824	chr3	142315114	C	A	5.43814	4.78036e-30	0.475203	1.33115	Y	N	Y	#N/A	#N/A	#N/A	#N/A	#N/A
rs7214869	chr17	66032257	T	C	3.95225	1.07675e-31	0.47555	0.529592	Y	N	Y	Y	CACNG1	AC145343.2;BPTF;KPNA2;RP11-147L13.8;RP11-855A2.3	ABCA8;AC145343.2;BPTF;NOL11	#N/A
rs33977706	chr16	11350155	C	A	4.56972	1.62017e-26	0.475775	4.646	Y	N	Y	Y	GSPT1、SNX29	RMI2;RP11-396B14.2;SNN	RMI2;RP11-485G7.5;RSL1D1;TEKT5	#N/A
rs16832249	chr1	45285048	A	C	-4.42643	3.50195e-53	0.475822	0.0209129	#N/A	Y	Y	Y	MUTYH、TOE1、TMEM53、BEST4、HPDL、AKR1A1、ZSWIM5	BTBD19;ERI3;HECTD3;HPDL;MUTYH;RP5-1198O20.4	BTBD19;ERI3-IT1;KLF17;RP5-1198O20.4;TCTEX1D4;TMEM69;ZSWIM5	#N/A
rs55657775	chr22	42977715	G	C	5.21336	2.48001e-27	0.475959	2.5019	Y	N	Y	Y	FAM109B、CYP2D7P1、CYP2D8P1、Z83851.1、RRP7B、TSPO、TTLL12、MPPED1、EFCAB6-AS1、EFCAB6	CENPM;CYB5R3;PMM1;RRP7A;SMDT1	ARFGAP3;WBP2NL	#N/A
rs74999629	chr3	57117542	G	A	-1.5763	2.23315e-21	0.476587	0.207029	#N/A	N	N	#N/A	#N/A	PDE12;RP11-157F20.3;SLMAP	#N/A	#N/A
rs4773183	chr13	111080172	T	A	2.95295	7.2221e-21	0.478569	1.81269	#N/A	N	N	Y	RAB20、CARS2、TEX29、CARKD、ANKRD10	#N/A	#N/A	#N/A
rs73311347	chr12	53738860	C	G	-2.5566	2.1304e-18	0.479419	0.11392	Y	N	Y	Y	RP11-1136G11.6、HOXC13、HOXC10、RP11-834C11.11、EIF4B、SOAT2、ITGB7、ATP5G2、HOXC-AS5、HOXC4、RP11-834C11.5、CBX5、RP11-834C11.4	ATP5G2;C12orf10;ESPL1	ATP5G2;PRR13;RP11-1136G11.8	#N/A
rs6061230	chr20	60946189	A	T	5.54563	1.57024e-29	0.480262	1.39381	Y	N	Y	Y	RP11-305P22.9、NKAIN4、ARFGAP1、CDH4	CABLES2;DIDO1;RP11-157P1.4	CABLES2;NKAIN4;NTSR1;PSMA7;RP11-157P1.5;RP5-963E22.4;RPS21	#N/A
rs12296076	chr11	111166504	G	A	-3.22829	4.91775e-42	0.481714	0.0482107	#N/A	N	N	Y	RP11-108O10.2、DIXDC1、BCO2	COLCA1;DIXDC1;FDXACB1;LAYN;PIH1D2;RP11-356J5.12;RP11-89C3.4;SDHD	C11orf53;COLCA1;COLCA2;RP11-356J5.4	C11orf53、C11orf93
rs12170240	chr22	37359521	G	A	-1.75632	5.15288e-21	0.482024	0.155538	Y	N	N	Y	TXN2、MPST、CARD10、LGALS2、MFNG、NOL12	#N/A	#N/A	#N/A
rs8028202	chr15	67043207	G	A	-4.26082	4.46057e-40	0.482054	0.0242363	Y	N	Y	Y	SMAD6、MAP2K1、LCTL、RP11-321F6.1、SMAD3、IQCH	CTD-3185P2.1;RP11-502I4.3	RP11-502I4.3;SMAD3	#N/A
rs11685543	chr2	11606647	G	A	-1.80767	4.65302e-30	0.482961	0.248621	Y	N	N	Y	KCNF1	LPIN1	#N/A	#N/A
rs10224497	chr7	2149967	A	G	4.75372	3.39774e-31	0.48444	2.48473	Y	N	Y	Y	LFNG	MAFK;TMEM184A	CARD11	#N/A
rs61803665	chr1	160965335	G	A	-3.48801	3.90449e-26	0.484479	0.497242	Y	N	N	Y	RP11-312J18.5	FCER1G;FCRLA;PCP4L1	F11R;RP11-536C5.7;USP21	#N/A
rs61926275	chr12	51083914	G	C	-2.79063	6.49796e-40	0.484784	0.0816644	#N/A	N	N	Y	METTL7A、BCDIN3D-AS1、BCDIN3D	AQP5;CERS5;FAIM2	LIMA1;SLC4A8;SMAGP	#N/A
rs10206343	chr2	46165972	T	C	5.69583	5.41881e-24	0.484871	0.949238	Y	N	N	Y	SIX2、AC009236.1	SOCS5	AC093702.1	#N/A
rs7208411	chr17	1366413	T	C	-5.18283	1.07457e-28	0.485033	0.235486	Y	N	Y	Y	SERPINF1	ABR;DPH1;SGSM2;TLCD2	SLC43A2	#N/A
rs6140420	chr20	7750954	T	C	5.85814	1.05266e-33	0.485862	0.874075	#N/A	N	N	Y	PLCB1	#N/A	#N/A	#N/A
rs7309029	chr12	125424502	A	G	5.13316	7.67187e-32	0.486938	2.08197	Y	Y	Y	Y	BRI3BP、DHX37、FAM101A	#N/A	DHX37	#N/A
rs12606212	chr18	7922616	T	C	3.89851	3.73834e-32	0.48708	1.65739	Y	N	Y	Y	RP11-674N23.1、SOGA2、PTPRM	LAMA1	#N/A	#N/A
rs4447485	chr17	76338687	C	T	2.78099	5.50716e-18	0.487884	0.603393	Y	N	Y	Y	RP11-13K12.2、TMC8、SYNGR2、AFMID、AC061992.2、LGALS3BP、TNRC6C、C17orf99、PGS1、USP36	#N/A	TMC8	#N/A
rs12057467	chr1	227993868	G	C	6.54102	1.17778e-37	0.489119	1.4696	Y	N	N	Y	GJC2	#N/A	ARF1	#N/A
rs4499428	chr2	116981958	T	A	-6.12662	1.50432e-51	0.490152	0.00703389	#N/A	N	N	#N/A	#N/A	#N/A	#N/A	#N/A
rs806528	chr19	1490420	A	C	-6.4157	7.04159e-37	0.490332	0.00866699	Y	N	Y	Y	AC005256.1、MISP、ARID3A、ADAMTSL5、UQCR11、TCF3、LSM7、KISS1R、AC027307.3、DOT1L	ADAT3;ATP8B3;CNN2;PCSK4;REEP6;SCAMP4;TMEM259;TPGS1	AC005391.2;DAZAP1;GPX4;GRIN3B;PCSK4	#N/A
rs34643171	chr8	143317385	A	G	-3.54474	3.68051e-38	0.491187	0.0365804	Y	N	Y	Y	LINC00051	LY6H;THEM6	CYP11B1;LY6H	#N/A
rs2291630	chr5	75013356	G	A	-4.86724	2.19661e-31	0.4928	0.108318	Y	N	Y	Y	ANKDD1B	NSA2;POC5;POLK	CTC-235G5.3;POC5;SV2C	#N/A
rs4477469	chr11	111160753	C	T	-1.55183	3.09359e-17	0.493706	0.21044	#N/A	N	N	Y	RP11-108O10.2、DIXDC1、BCO2	COLCA1;LAYN;PIH1D2;RP11-356J5.12;RP11-89C3.4	C11orf53;COLCA1;COLCA2;RP11-356J5.4	C11orf53、C11orf93
rs7103197	chr11	74368716	G	C	-5.0859	1.60118e-32	0.493954	0.0203601	#N/A	N	N	Y	COA4、RP11-864N7.2、PLEKHB1、CHRDL2、RNF169、ARRB1、RP11-702H23.4、NEU3、SLCO2B1	KCNE3;LIPT2	#N/A	#N/A
rs3810178	chr19	49559100	T	C	5.4091	4.75485e-37	0.49396	1.22646	#N/A	N	N	Y	FAM83E、CTB-33G10.1	AC006942.4;CTD-3148I10.15;PPFIA3;TMEM143	ATF5;CPT1C;MED25;RRAS;RUVBL2;SCAF1;SNRNP70	#N/A
rs7961632	chr12	64797923	T	C	4.52241	2.26903e-25	0.49399	1.9798	#N/A	Y	Y	Y	SRGAP1、TBC1D30	#N/A	#N/A	#N/A
rs3212361	chr16	89985222	G	A	5.04551	6.80048e-34	0.494687	0.783696	Y	Y	Y	Y	SLC22A31、CDK10、FANCA、CPNE7、SPIRE2、AFG3L1P	C16orf3;CDK10;DEF8;GAS8;SLC22A31	CDK10;DEF8;GAS8;MC1R;RP11-830F9.6;SPIRE2;TCF25;TUBB3	#N/A
rs822688	chr12	53493387	C	T	4.30667	1.20786e-29	0.494924	0.365716	Y	N	Y	Y	RP11-1136G11.6、HOXC13、HOXC10、KRT7、EIF4B、SOAT2、ITGB7、ATP5G2、HOXC-AS5、HOXC4、RP11-834C11.5	CSAD;RARG;RP11-1136G11.8;SOAT2	AC012531.25;ATP5G2;HOXC6;HOXC8;KRT86;RP11-845M18.6	#N/A
rs9896781	chr17	2207610	G	A	-3.13956	3.31439e-31	0.495204	0.645835	Y	N	Y	Y	SERPINF1	#N/A	#N/A	#N/A
rs3892376	chr1	161053773	T	C	-5.20547	3.0524e-47	0.497416	0.0126269	Y	N	Y	Y	RP11-312J18.5	CD244;NIT1;RP11-474I16.8	LY9;NDUFS2;NIT1;PEA15;USF1	#N/A
rs28871723	chr16	68763961	C	A	-4.0349	6.81349e-50	0.498102	0.0222921	#N/A	N	N	Y	CTC-479C5.12、ESRP2、TSNAXIP1、CENPT、EDC4、PSKH1、SLC7A6、SLC7A6OS、PRMT7、HAS3、CHTF8、COG8、RP11-343C2.9、TERF2、CTD-2033A16.3、RANBP10、NUTF2、DUS2、PLA2G15、CDH1、TANGO6、SNTB2、RP11-343C2.11、NFATC3、CIRH1A	CDH1;RP11-615I2.1	COG8;EDC4;ZFP90	#N/A
rs9471632	chr6	41680666	T	C	-2.78767	2.4491e-31	0.498167	0.0681684	Y	N	Y	Y	UNC5CL、ADCY10P1、RP11-328M4.2、GUCA1B、USP49、TRERF1	NFYA;PGC;TREM2	CCND3;NFYA;PGC	#N/A
rs17817950	chr17	53045325	G	A	-2.26021	2.67588e-24	0.498198	0.103626	#N/A	N	Y	#N/A	#N/A	COX11;STXBP4	COX11;STXBP4	COX11
rs59711031	chr1	154599500	G	C	5.1497	6.05504e-39	0.498238	1.33616	Y	Y	Y	Y	MUC1、FLAD1、ZBTB7B、THBS3、CHTOP、NUP210L、GBAP1	FLAD1;HAX1;NUP210L;RP1-178F15.5	CKS1B;CLK2;DCST1;ILF2	#N/A
rs12034719	chr1	8960153	G	A	-5.99747	5.39982e-34	0.499019	0.135333	Y	N	N	Y	SPSB1、H6PD、CTNNBIP1	H6PD	#N/A	#N/A
rs76632630	chr7	872658	A	G	-5.67463	6.45473e-39	0.499954	0.451875	#N/A	Y	Y	Y	CYP2W1、ADAP1	AC091729.9;RP11-1246C19.1;RP11-449P15.2;SUN1;ZFAND2A	AC091729.7	#N/A
rs17187791	chr6	30060021	G	A	8.04396	5.00212e-39	0.500095	1.12254	Y	Y	Y	Y	HLA-A、ABCF1	FLOT1;HCG9;NRM;RNF39;ZFP57	HCG9;HLA-F;MDC1;NRM;RNF39;TUBB;ZFP57;ZNRD1	#N/A
rs12911494	chr15	67341810	C	T	-5.58073	7.27508e-32	0.500336	0.304741	Y	Y	Y	Y	SMAD6、MAP2K1、LCTL、RP11-321F6.1、SMAD3、IQCH	#N/A	C15orf61;CTD-3185P2.1;RP11-798K3.2	#N/A
rs60369822	chr3	47479735	A	C	-1.6496	3.75319e-20	0.502269	0.62419	#N/A	N	N	Y	LRRC2、NBEAL2、FBXW12、PLXNB1、TDGF1	PTPN23;SCAP;ZNF589	CDC25A;NBEAL2;PTPN23;SETD2	SETD2
rs9854790	chr3	47101306	T	G	-3.96872	2.93263e-42	0.502304	0.0309293	#N/A	N	N	Y	LRRC2、NBEAL2、TDGF1	PTPN23;TDGF1	CCRL2;NBEAL2;PTPN23;SETD2	#N/A
rs2509049	chr11	118966521	C	T	5.09656	1.89073e-33	0.502898	1.01154	Y	N	Y	Y	MPZL3	AP002954.3;CCDC153;DDX6;DPAGT1;RP11-110I1.12;TRAPPC4	CCDC153;RP11-158I9.5;RP11-770J1.3	#N/A
rs3927269	chr2	197466410	A	G	4.75093	1.26834e-28	0.504219	0.562348	Y	N	N	Y	ANKRD44	HSPD1	#N/A	#N/A
rs6882015	chr5	125937190	G	A	-4.81862	1.3984e-35	0.504349	0.37533	#N/A	N	Y	Y	GRAMD3	ALDH7A1	ALDH7A1	#N/A
rs12980585	chr19	49931651	T	G	-6.73443	7.19568e-42	0.504459	0.10133	Y	N	N	Y	FAM83E、CTB-33G10.1	AC022154.7;BAX	IRF3;PPP1R15A	#N/A
rs8064882	chr17	53046209	C	T	-7.6522	1.54538e-41	0.504472	0.136207	Y	N	Y	#N/A	#N/A	COX11;STXBP4	COX11;STXBP4	COX11
rs524808	chr17	46969369	G	A	3.91455	1.79558e-31	0.504821	1.43508	Y	N	Y	Y	IGF2BP1	ATP5G1;CBX1;NXPH3;RP11-304F15.3;RP11-6N17.3;RP5-890E16.2;TAC4;TTLL6	ATP5G1;CALCOCO2;GNGT2;HOXB7;RP11-613C6.2;TTLL6	#N/A
rs113440567	chr5	132250812	C	T	6.67493	1.02214e-45	0.505093	1.23115	#N/A	N	N	Y	SOWAHA	GDF9;HSPA4;KIF3A;P4HA2	AC004775.5;ACSL6;GDF9;KIF3A;SHROOM1;SOWAHA	#N/A
rs10189991	chr2	9892899	A	G	-1.56736	9.10162e-22	0.505848	0.177725	Y	N	Y	Y	RP11-320M2.1	KIDINS220;RP11-214N9.1	RP11-521D12.5;YWHAQ	#N/A
rs12593327	chr15	75954096	A	G	1.76431	1.91638e-23	0.506048	0.987606	#N/A	N	Y	Y	RPP25、CSK、IMP3、CTD-2323K18.1、C15orf27、ETFA	CTD-2323K18.1;IMP3;MAN2C1;PPCDC;RP11-817O13.8	AC105020.1;DNM1P35;MAN2C1	#N/A
rs13037288	chr20	42534107	A	G	3.99433	3.51075e-33	0.506073	0.618184	Y	N	N	Y	RPL27AP、RP5-881L22.5、GDAP1L1、R3HDML、SGK2、ADA、PTPRT、HNF4A	JPH2;PKIG;TOX2	JPH2;SERINC3;TOX2	#N/A
rs2419171	chr1	17053766	G	A	-5.21074	5.15198e-45	0.506366	0.0129838	Y	N	N	Y	C1orf64、ESPNP、ARHGEF10L	#N/A	#N/A	#N/A
rs75413213	chr1	3447278	G	A	5.16682	1.56192e-27	0.507186	2.13356	Y	N	Y	Y	LINC00982、RP13-15E13.1、RP13-614K11.1、DFFB、PRDM16	#N/A	LINC00982;RP3-395M20.9	#N/A
rs4984738	chr16	1020343	A	G	6.80796	7.59366e-46	0.508096	1.05882	Y	N	Y	Y	HBQ1、FAM195A、JMJD8、CCDC78、HAGHL、MSLN、MSLNL、EME2、POLR3K、NPRL3、NME4、RPUSD1、SOX8、CACNA1H、MEIOB	HAGH;LA16c-313D11.9;NHLRC4;RP11-161M6.2	LA16c-312E8.2;LA16c-349E10.1;LMF1;RAB11FIP3;RP11-161M6.2;Z84812.4	#N/A
rs2865825	chr15	80189533	G	A	5.31647	1.2813e-28	0.509653	0.883791	Y	N	Y	Y	RP11-210M15.2、ABHD17C、KIAA1199、ARNT2	RP11-38G5.2;ST20	ST20	#N/A
rs9619974	chr22	41913413	C	T	7.30597	3.49648e-30	0.509705	1.12615	Y	N	N	Y	FAM109B、CYP2D7P1、L3MBTL2、CYP2D8P1、Z83851.1	ACO2;CCDC134;CYP2D6;DESI1;MEI1;RANGAP1;RP4-669P10.16;WBP2NL;Z83851.3	CCDC134;CYP2D6;NHP2L1;PMM1;WBP2NL	#N/A
rs4734017	chr8	101912073	C	T	-5.23732	1.77657e-43	0.510491	0.0107808	Y	N	Y	#N/A	#N/A	KB-1460A1.5;YWHAZ;ZNF706	#N/A	#N/A
rs56273549	chr2	116916961	C	G	2.17432	1.91081e-27	0.510671	2.36871	#N/A	N	N	#N/A	#N/A	#N/A	AC066593.1	#N/A
rs73155818	chr22	36026620	A	G	4.48581	1.0691e-28	0.511873	1.42674	Y	N	Y	Y	ISX、TOM1、TXN2	RP3-510H16.3	#N/A	#N/A
rs12984127	chr19	17337421	G	C	-7.15996	2.36004e-37	0.512582	0.00536592	Y	N	Y	Y	FCHO1、B3GNT3、PIK3R2、MAST3	ABHD8;CTD-2521M24.5;KLF2;SLC35E1;USE1	CCDC124;CTC-429P9.2;CTD-2521M24.6;INSL3;OCEL1;PIK3R2	#N/A
rs6729507	chr2	24163121	T	G	-5.76321	2.70007e-27	0.513255	0.219608	Y	N	Y	Y	ATAD2B	AC009228.1;AC011239.1;FAM228A;FAM228B;ITSN2;MFSD2B;UBXN2A	AC008073.9;ADCY3;FAM228A;FKBP1B;SF3B14;UBXN2A	#N/A
rs561485548	chr6	30755789	C	T	5.54406	1.63302e-29	0.513433	1.04629	Y	Y	Y	Y	HLA-A、VARS、ABCF1	DHX16;FLOT1;HCG20;HLA-A;HLA-B;HLA-C;LTB;MICA;NCR3;PSORS1C1;PSORS1C2;RNF39;TUBB;XXbac-BPG181B23.7;XXbac-BPG299F13.17	DHX16;FLOT1;HLA-A;HLA-B;HLA-C;MSH5;PSORS1C1;PSORS1C2;RNF39;RPP21;XXbac-BPG181B23.7;XXbac-BPG299F13.17	#N/A
rs3800820	chr7	66147178	C	T	-3.65948	4.88701e-25	0.513918	0.501857	Y	N	Y	Y	RP11-458F8.1	AC068533.7;GS1-124K5.4;GUSB;KCTD7;RP11-166O4.6;RP11-458F8.4;RP13-254B10.1;RP4-756H11.3;TYW1;VKORC1L1	GS1-124K5.4;GUSB;RP11-458F8.4;RP13-254B10.1;RP4-756H11.3;TYW1;VKORC1L1	#N/A
rs6935615	chr6	16729124	T	C	-6.12142	1.7462e-53	0.514717	0.00713034	#N/A	N	N	#N/A	#N/A	RBM24	#N/A	#N/A
rs223861	chr16	57481670	T	C	6.76366	3.2065e-37	0.515002	2.89955	Y	N	Y	Y	MT1L、MT1G、POLR2C、HMGB3P32、NUDT21、NUP93、FAM192A、RSPRY1、PLLP、CIAPIN1、COQ9、DOK4、GPR114、CCDC135、KATNB1、C16orf80、GINS3、OGFOD1、CPNE2、CX3CL1、CSNK2A2、GPR56	AC009052.12;CX3CL1;DOK4;NLRC5	AC009052.12;CCDC102A;DOK4;FAM192A;POLR2C	#N/A
rs2001003	chr11	64018687	C	A	-1.93657	1.02892e-32	0.515519	0.173771	Y	N	Y	Y	C11orf95、RCOR2、MIR194-2、GPHA2、SPDYC、C11orf84、PYGM、NAALADL1、MACROD1	AP003068.23;CCDC88B;FKBP2;MRPL49;PLA2G16;RCOR2;RP11-783K16.13;SF1;TRPT1	AP001092.4;AP003068.23;AP003774.1;ARL2;CDCA5;COX8A;DNAJC4;FERMT3;FKBP2;GPR137;PPP1R14B;PRDX5;RTN3;TRPT1;VEGFB	#N/A
rs7011299	chr8	91013239	C	G	4.47917	1.80434e-25	0.515576	0.949054	Y	N	Y	Y	DECR1、NBN、CALB1、LINC00534	CALB1;NBN	CALB1;NBN;OSGIN2	#N/A
rs16836018	chr4	4661428	T	C	-3.35272	2.18889e-38	0.515653	0.0448852	#N/A	N	Y	Y	CYTL1、LYAR、STK32B	#N/A	#N/A	#N/A
rs301488	chr9	4662065	G	A	4.38693	9.86254e-25	0.51597	2.78655	Y	N	Y	Y	HNRNPA1P41	RCL1	AK3;RP11-12D24.10	#N/A
rs2242523	chr19	36231646	C	T	-2.83419	4.72265e-37	0.516592	0.0495164	Y	N	Y	Y	FXYD3、SBSN、PRODH2、ATP4A	#N/A	#N/A	ZBTB32
rs703657	chr12	104350851	T	A	1.91202	7.69611e-32	0.516653	0.986903	Y	N	Y	Y	RP11-341G23.4、TDG、STAB2、NT5DC3	C12orf73;NT5DC3;STAB2;TXNRD1	RP11-341G23.3	C12orf73
rs3130978	chr6	31082188	G	A	1.64675	3.79794e-18	0.517353	1.39741	Y	Y	Y	Y	VARS、ABCF1	CCHCR1;EHMT2-AS1;FLOT1;HLA-C;PSORS1C1;PSORS1C2;PSORS1C3;SAPCD1-AS1;XXbac-BPG299F13.14;XXbac-BPG299F13.17	C4A;CCHCR1;DDX39B;FLOT1;HCG17;HLA-C;HLA-E;PSORS1C1;PSORS1C2;PSORS1C3;TCF19;XXbac-BPG252P9.9;XXbac-BPG299F13.17	#N/A
rs11890	chr16	1820992	T	A	-2.15173	1.38321e-32	0.517411	0.114213	Y	N	Y	Y	MSLNL、EME2、DNASE1L2、RPUSD1、SOX8、CACNA1H、MEIOB、NPW、PDPK2	FAHD1;HAGH;HN1L;IFT140;LA16c-385E7.1;LA16c-390E6.3;RP11-715J22.3;SPSB3;TBL3;TELO2;TSR3	EME2;FAHD1;GNPTG;HAGH;IFT140;IGFALS;LA16c-306A4.1;MEIOB;MRPS34;MSRB1;RNPS1;RP11-304L19.5;TELO2;TPSAB1;TRAF7;TSR3	#N/A
rs98270	chr4	48019323	G	A	-4.71067	9.41241e-48	0.517828	0.0171152	Y	N	N	Y	RP11-121C2.2、NFXL1、CORIN、FRYL	ATP10D;CNGA1;RP11-121C2.2;SLAIN2;TXK	AC092597.3;CNGA1;OCIAD1;SLAIN2;TXK	#N/A
rs10846748	chr12	125318309	C	T	2.30359	2.85364e-33	0.518326	1.23935	Y	N	Y	Y	BRI3BP、DHX37、FAM101A	#N/A	DHX37	#N/A
rs2456046	chr15	76489113	A	G	5.42286	1.79202e-37	0.519883	0.949711	Y	N	Y	Y	IMP3、CTD-2323K18.1、C15orf27、ETFA	COMMD4;SCAPER	ETFA;SCAPER	#N/A
rs2394723	chr10	72237537	G	C	-5.06598	1.19831e-43	0.520129	0.0154571	Y	Y	Y	Y	TSPAN15、PPA1、PALD1、PCBD1、H2AFY2	PALD1;UNC5B	#N/A	#N/A
rs6896970	chr5	55646984	T	G	-3.91241	1.63292e-38	0.520725	0.0321154	Y	Y	Y	Y	ANKRD55	PPAP2A	#N/A	#N/A
rs3746988	chr21	46976111	C	T	5.22947	2.21869e-28	0.520751	1.41836	Y	N	Y	#N/A	#N/A	#N/A	AP001471.1;DIP2A;ITGB2;PCNT;SLC19A1	#N/A
rs2250185	chr2	238969964	T	C	-5.00842	1.29494e-26	0.520757	0.260734	Y	N	Y	Y	AC096574.4、PER2、AC092619.1、HDAC4	ESPNL;SCLY	ESPNL;RBM44	#N/A
rs2738785	chr20	62319464	T	C	-2.33925	9.84678e-19	0.520816	0.530097	Y	N	Y	Y	RP11-305P22.9、NKAIN4、ARFGAP1、LINC00266-1、MYT1、PCMTD2	LINC00176;RP11-93B14.4;RP4-583P15.15;RTEL1;RTEL1-TNFRSF6B;SLC17A9;SLC2A4RG	COL9A3;GMEB2;RP4-583P15.15;RTEL1;TCEA2;TPD52L2	#N/A
rs13057194	chr22	32341141	T	C	4.88245	1.31042e-28	0.521832	2.15113	Y	N	Y	Y	SC22CB-1E7.1、CPSF1P1、SMTN、DEPDC5、RP1-90G24.10	SFI1	LIMK2;RP3-412A9.16	#N/A
rs12930489	chr16	83986484	T	G	-5.58375	1.29334e-27	0.522535	0.107198	#N/A	N	Y	Y	SLC38A8、CDH13	#N/A	OSGIN1;RP11-517C16.2	#N/A
rs3087457	chr1	93811917	C	T	7.0352	7.64851e-35	0.52261	1.10502	Y	Y	Y	Y	FAM69A	ARHGAP29	CCDC18;RP4-717I23.3	#N/A
rs6697805	chr1	24151996	C	A	2.75467	3.28791e-25	0.523585	0.603197	Y	N	Y	Y	KDM1A、MDS2、EPHB2	ID3;IFNLR1;PITHD1;PNRC2	RP5-886K2.3	#N/A
rs12773653	chr10	15243762	C	T	4.75179	3.03895e-35	0.523707	0.860277	Y	Y	Y	Y	FRMD4A	FAM171A1	#N/A	#N/A
rs12146099	chr1	182968079	G	A	-4.18187	3.56891e-39	0.523811	0.0280546	#N/A	N	N	Y	COLGALT2、RGL1	LAMC2;NCF2;RGL1;RP11-181K3.4;RP11-317P15.4	NCF2;RNASEL;RP11-181K3.4;RP11-538D16.3	#N/A
rs9547691	chr13	37468588	T	C	7.17322	5.74871e-35	0.523969	1.88246	#N/A	N	N	#N/A	#N/A	#N/A	SMAD9;SMAD9-AS1	#N/A
rs729402	chr1	16489106	C	T	5.13037	1.5381e-31	0.524141	0.759223	Y	N	Y	Y	CTRC、C1orf64、ESPNP	CLCNKB;EPHA2;RP11-276H7.2;RP4-680D5.9;RSG1	ARHGEF19;CLCNKA;RSG1	#N/A
rs2074247	chr11	2555812	A	G	-2.72052	3.88916e-30	0.524181	0.0851761	Y	N	Y	Y	AC068580.7、TNNI2、MRPL23-AS1、AC051649.6、ASCL2、C11orf21、PHLDA2、SYT8、LSP1、TSPAN32、ZNF195、AC129929.5	TNNT3	IGF2	#N/A
rs34494849	chr11	9287030	C	T	-5.95832	1.42684e-34	0.524565	0.145731	Y	N	Y	Y	RP11-152H18.4、C11orf16、ASCL3、ST5、SCUBE2	DENND5A;RPL27A;SCUBE2;TMEM41B	DENND5A	#N/A
rs7498372	chr16	29910725	A	G	-3.31301	4.73756e-28	0.525288	0.164756	Y	N	N	Y	DCTPP1、CTF1、ATP2A1、RP11-345J4.8、QPRT、MAZ、MVP、AC002310.7、RP11-426C22.5、RP11-426C22.4、RP11-347C12.2	C16orf54;INO80E;ITGAL;KCTD13;RP11-426C22.6;RP11-455F5.4;RRN3P2;SPN;YPEL3	CDIPT;INO80E;RP11-455F5.4;SLX1B	#N/A
rs2853672	chr5	1292983	C	A	2.54072	3.16832e-20	0.525292	0.599221	#N/A	N	N	Y	PDCD6、TPPP、NKD2、SLC12A7、TERT、LPCAT1、CTD-2012J19.3、RP11-43F13.1、RP11-259O2.1、AHRR、CEP72、SDHAP3	LPCAT1;NDUFS6;ZDHHC11B	#N/A	#N/A
rs2329594	chr21	45131795	C	T	-6.29766	9.01889e-36	0.526836	0.00920539	#N/A	N	Y	Y	ERVH48-1、DNMT3L	#N/A	CSTB;LRRC3;PFKL	#N/A
rs1406813	chr16	777129	A	G	4.67857	2.02606e-27	0.527445	0.923355	#N/A	N	Y	Y	HBQ1、FAM195A、JMJD8、CCDC78、HAGHL、MSLN、MSLNL、POLR3K、NPRL3、NME4、RPUSD1、SOX8、CACNA1H	AXIN1;C16orf13;CAPN15;CCDC154;CCDC78;FAM173A;HAGHL;LA16c-313D11.9;MAPK8IP3;NARFL;RHBDL1;WASIR2;WFIKKN1	AXIN1;C16orf13;C16orf91;CCDC78;FAM173A;GNPTG;LA16c-306A4.1;LA16c-313D11.9;NARFL;PIGQ;RAB11FIP3;RHBDL1;WFIKKN1	#N/A
rs12124627	chr1	206687263	C	G	-3.77182	1.62658e-37	0.527527	0.0352921	Y	Y	Y	Y	EIF2D	EIF2D	C1orf147;IL10;RP11-534L20.5	#N/A
rs9380501	chr6	35270579	T	C	-6.11163	2.02507e-33	0.528003	0.289582	Y	N	Y	Y	RP3-340B19.2、NUDT3、ANKS1A、FKBP5	RP3-510O8.4;ZNF76	RPL10A	#N/A
rs12461559	chr19	12917100	G	C	-4.82977	2.21834e-48	0.528171	0.0165691	Y	N	Y	Y	ZNF69、MRI1、NFIX、ZNF709	C19orf43;CTD-2192J16.21;FBXW9;GCDH;HOOK2;RAD23A	C19orf43;C19orf53;HOOK2	#N/A
rs7553128	chr1	53611902	G	A	4.70501	6.36293e-34	0.528263	0.948836	Y	N	Y	Y	SELRC1、FAM159A、SLC1A7、RP11-446E24.4	DIO1;FAM159A;LRRC42;NDC1;ORC1;PRPF38A;RP11-117D22.2	TMEM59	#N/A
rs62088207	chr17	73717235	C	T	3.30242	9.83848e-20	0.528387	2.2809	Y	Y	Y	Y	SNHG16、GRIN2C、KIAA0195、TSEN54、MYO15B、SLC25A19、LLGL2、UNK、FBF1、RNF157	GRIN2C	QRICH2;RHBDF2;RP11-16C1.1;RP11-666A8.7;UNK	#N/A
rs13419584	chr2	33700936	C	G	-4.922	4.1428e-32	0.52878	0.0254553	Y	N	N	#N/A	#N/A	#N/A	#N/A	#N/A
rs7245548	chr19	45981840	T	C	-6.9316	5.43053e-44	0.528896	0.00724336	#N/A	N	Y	Y	FOXA3、IGSF23、IGFL4	AC007193.6;CD3EAP;PPP5C	AC092301.3;BCAM;CD3EAP;PPM1N	#N/A
rs73672521	chr8	30601617	C	T	4.81342	4.46091e-37	0.529878	1.12992	Y	N	Y	Y	MAP2K1P1、LINC00589、RBPMS	UBXN8	#N/A	#N/A
rs56776280	chr20	48959776	G	A	-4.25483	2.19626e-23	0.529974	0.130179	#N/A	N	Y	Y	KRT18P4、SNAI1	RP11-290F20.1	FAM65C;RP11-290F20.3;TMEM189	#N/A
rs38415	chr7	30544747	G	C	4.96615	4.7138e-35	0.530019	0.851445	Y	N	Y	Y	AC007255.8、WIPF3、AQP1、CHN2	AC005154.6;CRHR2;RP4-777O23.2	AC005154.6;AQP1	#N/A
rs1106331	chr8	117617135	G	T	2.2908	4.84522e-31	0.530142	1.51238	#N/A	N	N	Y	MED30	RAD21	#N/A	#N/A
rs4905968	chr14	100938389	C	G	5.16904	6.78772e-30	0.53192	0.717309	#N/A	N	Y	#N/A	#N/A	WDR25	BEGAIN;WDR25	#N/A
rs736676	chr8	145639320	G	C	4.45435	1.99036e-34	0.532075	1.35029	Y	N	Y	Y	EXOSC4、FAM83H-AS1、FAM203A	AC084125.4;ADCK5;C8orf33;CPSF1;MAF1;PPP1R16A;ZNF34	ADCK5;CPSF1;GS1-393G12.14;SLC39A4;TONSL	#N/A
rs4148445	chr13	95897359	C	T	5.86012	1.65263e-28	0.532831	1.77708	#N/A	N	N	Y	BRD7P5、TGDS、ABCC4、UGGT2	DNAJC3-AS1	GPR180	#N/A
rs11544120	chr12	70636537	T	A	2.46909	3.67541e-20	0.534342	1.86988	Y	N	Y	Y	PTPRB、CTD-2021H9.3	RP11-956E11.1	#N/A	#N/A
rs12712955	chr2	46166321	A	G	-6.65659	7.69908e-22	0.534673	0.141375	Y	N	N	Y	SIX2、AC009236.1	AC016722.2	RHOQ;SIX2	#N/A
rs5753615	chr22	31828027	T	C	-3.27501	1.59177e-24	0.534921	0.279853	Y	N	N	Y	SC22CB-1E7.1、CPSF1P1、GAL3ST1、PES1、SMTN、OSBP2、DEPDC5、RP1-90G24.10	INPP5J;LIMK2;SFI1;SLC35E4;SLC5A4	DUSP18;INPP5J;LIMK2;SFI1	#N/A
rs13429408	chr2	219142860	C	A	-5.45251	1.02038e-36	0.535379	0.261958	#N/A	N	Y	Y	GPBAR1、VIL1、IHH	AAMP;ARPC2;PNKD;RP11-378A13.1;TMBIM1	AAMP;ARPC2;GPBAR1;RP11-378A13.1;TMBIM1	#N/A
rs7905145	chr10	50627406	G	A	-4.31092	2.60344e-29	0.535462	0.606277	Y	N	N	Y	ERCC6、PARG	#N/A	ASAH2;C10orf128;CHAT	#N/A
rs4396114	chr1	183007441	C	T	-5.02124	3.70737e-28	0.535646	0.268367	#N/A	N	N	Y	COLGALT2、RGL1	COLGALT2;LAMC2;NCF2;RGL1;RP11-181K3.4;RP11-317P15.4	NCF2;RP11-181K3.4	#N/A
rs74641112	chr21	40449829	G	A	-4.67192	9.04118e-50	0.5376	0.0197466	Y	N	N	#N/A	#N/A	BRWD1	AF064858.10;AF064858.8;ETS2	#N/A
rs12544846	chr8	29343339	C	T	4.5438	3.82369e-30	0.538616	1.48912	#N/A	N	N	Y	MAP2K1P1、LINC00589、KIF13B、FBXO16、RBPMS	LEPROTL1	FBXO16;RBPMS	#N/A
rs6746089	chr2	219170377	A	G	-5.51822	3.79929e-33	0.538642	0.568748	#N/A	N	N	Y	GPBAR1、VIL1、IHH	AAMP;ARPC2;RP11-378A13.1;TMBIM1;VIL1	AAMP;CRYBA2;GPBAR1;PLCD4;RP11-378A13.1;TMBIM1	#N/A
rs4886490	chr15	76628440	A	G	-3.10855	5.698e-23	0.538905	0.175119	#N/A	Y	Y	Y	IMP3、CTD-2323K18.1、C15orf27、ETFA	#N/A	CTD-2323K18.1	#N/A
rs17045606	chr2	116917034	T	C	-5.48202	3.01154e-35	0.539189	0.304254	#N/A	N	N	#N/A	#N/A	#N/A	AC066593.1	#N/A
rs2267878	chr7	107886798	T	C	5.73071	4.6649e-32	0.539408	1.37838	Y	N	Y	Y	LAMB4、NRCAM	#N/A	LAMB1;THAP5	#N/A
rs1549299	chr16	31154146	G	A	-3.01483	9.7348e-37	0.53945	0.0595901	Y	N	N	Y	DCTPP1、CTF1、AC002310.7、HSD3B7、ARMC5、RP11-347C12.2	C16orf58;CTF1;KAT8;RP11-196G11.2;RP11-196G11.4;STX4;ZNF668	HSD3B7;KAT8;PRSS36;RP11-196G11.2;RP11-347C12.10;SRCAP;STX1B;STX4	#N/A
rs1864914	chr3	194591669	C	T	-1.91397	1.5076e-23	0.539824	0.178267	Y	N	Y	Y	RP11-699L21.1	#N/A	ACAP2	#N/A
rs721183	chr8	23385834	A	G	2.09585	4.463e-30	0.539979	1.00202	Y	N	N	Y	PPP3CC、BIN3	RP11-1149O23.2;STC1	CTC-756D1.2;NKX3-1;PDLIM2;RP11-1149O23.3	#N/A
rs9357045	chr6	27688927	G	A	-7.69698	4.27252e-39	0.540619	0.00391406	Y	N	N	Y	GUSBP2、ZSCAN31	HIST1H4J;RP1-313I6.12;RP5-874C20.3;ZNF165;ZNF391;ZSCAN23;ZSCAN31	HIST1H2BK;HIST1H2BN;HIST1H4J;RP5-874C20.3;ZKSCAN8;ZNF165;ZNF192P1;ZNF391;ZSCAN16-AS1;ZSCAN31;ZSCAN9	#N/A
rs72646715	chr1	9600368	C	T	-4.76573	1.89105e-28	0.541075	0.370253	#N/A	N	Y	Y	SPSB1、H6PD、CTNNBIP1	TMEM201	PEX14	#N/A
rs12272061	chr11	95524067	G	T	4.90664	1.69164e-33	0.541675	1.65343	Y	N	Y	#N/A	#N/A	CEP57	CEP57	#N/A
rs12116320	chrX	148621334	G	C	-1.71398	2.88433e-26	0.5422	0.278719	Y	N	Y	#N/A	#N/A	AF011889.2;IDS;LINC00893	AF011889.2;IDS;LINC00893	#N/A
rs2517944	chr6	29704547	T	C	-4.6243	3.05741e-41	0.542271	0.0191104	#N/A	N	N	Y	HLA-A、ABCF1	HCG17;HLA-A;HLA-F;HLA-G;PPP1R11;XXbac-BPG170G13.32;ZFP57	ATAT1;C6orf100;HLA-A;HLA-F;HLA-F-AS1;HLA-G;RNF39;RPP21;TRIM40;XXbac-BPG170G13.32;ZFP57;ZNRD1	#N/A
rs927340	chr6	3023718	G	A	-3.83588	3.98072e-47	0.543814	0.0360003	Y	N	Y	Y	SERPINB1、GMDS-AS1、GMDS	BPHL;NQO2;RP1-40E16.12	LINC01011;NQO2;PSMG4;RP1-40E16.12;TUBB2B	#N/A
rs7663449	chr4	39603941	G	A	-4.46344	5.68122e-40	0.545875	0.0185208	#N/A	N	N	Y	RPL9、LIAS、RP11-617D20.1、KLF3、KLB、N4BP2、RBM47	SMIM14	RFC1	#N/A
rs6133501	chr20	7827220	C	G	-4.92885	7.97207e-54	0.546079	0.0155259	#N/A	N	N	Y	PLCB1	#N/A	#N/A	#N/A
rs2235316	chr22	43523991	C	A	-2.20731	5.49987e-08	0.546539	0.476402	Y	N	Y	Y	CYP2D7P1、RP3-388M5.9、CYP2D8P1、Z83851.1、RRP7B、TSPO、TTLL12、MPPED1、EFCAB6-AS1、SULT4A1、EFCAB6	MCAT;PACSIN2	CTA-126B4.7;MCAT	#N/A
rs4902620	chr14	69095504	C	A	3.86089	1.65422e-24	0.547065	0.797483	#N/A	Y	Y	Y	GALNT16	CTD-2325P2.4;ERH;ZFP36L1	RP11-363J20.1	#N/A
rs34681041	chr1	3369824	A	G	-1.8007	6.75081e-22	0.548194	0.20129	Y	Y	Y	Y	LINC00982、RP13-15E13.1、RP13-614K11.1、DFFB、PRDM16	PRDM16	ARHGEF16;RP11-46F15.2	#N/A
rs4768892	chr12	50960308	C	T	-6.00764	4.6403e-30	0.548453	0.158569	#N/A	N	N	Y	METTL7A、BCDIN3D-AS1、BCDIN3D	#N/A	COX14;LIMA1;SLC4A8	#N/A
rs13031513	chr2	128615390	G	T	3.82688	4.33861e-29	0.548776	1.51751	Y	N	Y	Y	BIN1	ERCC3;GPR17;MAP3K2;POLR2D	AMMECR1L;ERCC3;GPR17;POLR2D	#N/A
rs6140440	chr20	7820404	T	C	-6.01066	2.49296e-45	0.549057	0.143852	#N/A	N	N	Y	PLCB1	#N/A	#N/A	#N/A
rs2234343	chr18	54305949	C	T	-5.0489	3.73906e-26	0.549265	0.28701	Y	N	Y	Y	RP11-397A16.1、ONECUT2、CTD-2008L17.1、CTD-2008L17.2	#N/A	#N/A	#N/A
rs2020917	chr22	19928884	C	T	-4.92277	7.15141e-33	0.54976	0.487528	Y	Y	Y	Y	COMT、DGCR8、ZNF74、DGCR5、HIRA、GNB1L、FAM230A、USP41	AC006547.13;COMT;TANGO2	CLTCL1;DGCR6L;GNB1L;KLHL22;PI4KA;RANBP1;ZDHHC8	#N/A
rs11191436	chr10	104637602	C	T	-4.89408	3.95676e-28	0.551205	0.339094	#N/A	N	N	Y	SFXN2、PDCD11、NEURL、CYP17A1	C10orf32;NFKB2;NOLC1;NT5C2;PPRC1;RP11-18I14.10;TMEM180	C10orf32;CNNM2;CYP17A1;NT5C2;RP11-416N2.3;RP11-47A8.5;SUFU;TMEM180	C10orf32
rs8049323	chr16	31711742	A	G	-5.38373	4.48799e-29	0.551339	0.625646	#N/A	N	Y	Y	CTF1、HSD3B7、ARMC5	AHSP;C16orf93;SLC5A2	AC026471.6;AHSP;BCL7C;C16orf58;ITGAD;SLC5A2;STX1B;ZNF668	#N/A
rs2074189	chr17	45887951	G	T	5.48151	4.31803e-31	0.551362	1.4651	Y	N	Y	#N/A	#N/A	CTD-2377D24.6;HOXB3;HOXB-AS2;LRRC46;OSBPL7;SCRN2	CBX1;HOXB2;HOXB5;HOXB6;LRRC46;OSBPL7;PNPO;RP11-6N17.3	#N/A
rs11169278	chr12	50525787	C	T	-3.38602	1.08042e-40	0.551951	0.0511676	#N/A	N	N	Y	METTL7A、RP11-386G11.10、BCDIN3D-AS1、BCDIN3D、KCNH3	ATF1;CERS5;COX14;LIMA1;RP4-605O3.4	BCDIN3D-AS1;CERS5;COX14;RP4-605O3.4;SMARCD1;SPATS2	DIP2B
rs7273775	chr20	49061320	C	T	-4.44302	2.64205e-45	0.552819	0.0252279	#N/A	N	N	Y	KRT18P4、SNAI1	BCAS4;CEBPB;PTPN1;RP11-112L6.3;RP11-112L6.4;RP4-530I15.9;UBE2V1	PARD6B	#N/A
rs28372757	chr19	16308200	G	A	-5.1047	1.00252e-26	0.552889	0.00706273	Y	N	Y	#N/A	#N/A	HSH2D;LLNLR-246C6.1;TPM4	CTD-3032J10.4;FAM32A;HAUS8;WIZ	#N/A
rs10229029	chr7	44925489	C	T	7.15803	4.51295e-37	0.553056	1.15323	#N/A	N	Y	Y	ELK1P1、RP11-638I8.1、SNHG15、SEPT7P2、NPC1L1	NACAD;PPIA;SNHG15	PPIA;TMED4	#N/A
rs6484640	chr11	33082702	A	G	-5.10394	3.30782e-49	0.553383	0.0154409	#N/A	N	Y	Y	WT1、WT1-AS、DEPDC7	QSER1;TCP11L1	PRRG4;TCP11L1	#N/A
rs7912814	chr10	17698613	C	T	-5.51712	5.75048e-48	0.553773	0.0113912	#N/A	N	N	Y	TRDMT1	RP11-499P20.2	#N/A	#N/A
rs75395155	chr18	77724637	C	A	-3.90604	1.38454e-31	0.554339	0.162744	Y	N	Y	Y	KCNG2、ATP9B	AC139100.2;AC139100.3;HSBP1L1;RBFADN;RP11-567M16.1;RP11-795F19.5	ATP9B;HSBP1L1;PQLC1;RBFADN;RP11-795F19.5	#N/A
rs2427400	chr20	61335675	C	A	4.85651	2.17303e-38	0.554599	0.686665	Y	N	Y	Y	RP11-305P22.9、NKAIN4、ARFGAP1、CDH4	GMEB2;LINC00686;SS18L1	GATA5;GMEB2;OSBPL2;RTEL1	#N/A
rs2520240	chrX	23908073	T	C	4.65735	1.1646e-30	0.554643	1.05803	#N/A	N	Y	Y	SAT1、PRDX4、APOO、PCYT1B	#N/A	#N/A	#N/A
rs2777840	chr1	227127618	G	A	-5.13224	7.23302e-29	0.554711	0.110916	Y	N	Y	#N/A	#N/A	#N/A	#N/A	#N/A
rs2273058	chr20	20033319	A	G	-2.97615	2.13841e-28	0.555221	0.0679818	Y	N	Y	#N/A	#N/A	#N/A	#N/A	#N/A
rs7047547	chr9	114935848	G	T	-3.39682	9.02788e-39	0.555346	0.0506056	#N/A	N	Y	Y	ZNF883	HSDL2;RP11-4O1.2;SUSD1	C9orf147;HSDL2;SUSD1	#N/A
rs7563560	chr2	116877299	C	T	5.8702	3.4028e-42	0.555502	0.452165	#N/A	N	N	#N/A	#N/A	#N/A	#N/A	#N/A
rs5945377	chrX	153201293	G	C	-5.31831	2.71729e-25	0.555937	0.323294	#N/A	N	Y	#N/A	#N/A	FAM3A;HCFC1;MPP1;PLXNA3;TMEM187;U52111.14	FAM3A;HCFC1;PLXNA3;TMEM187	#N/A
rs1264358	chr6	30781758	G	A	-4.77591	1.09871e-31	0.556728	0.247313	Y	Y	Y	Y	HLA-A、VARS、ABCF1	HCP5;HLA-B;LY6G6C;NRM;PSORS1C3;RPP21;VARS2;XXbac-BPG181B23.7	ABCF1;GPANK1;HLA-B;MICA;POU5F1;PSORS1C3;VARS2	#N/A
rs4742900	chr9	106856020	C	G	-4.62342	3.09301e-32	0.55682	0.481437	Y	Y	Y	#N/A	#N/A	RP11-82L2.1;SMC2	SMC2	#N/A
rs2964957	chr7	47523014	A	G	3.43507	2.01564e-32	0.557312	1.69313	Y	N	N	Y	SUN3、TNS3、HUS1	#N/A	#N/A	#N/A
rs12467466	chr2	27009478	C	T	5.45756	4.21207e-31	0.558628	1.62711	#N/A	N	Y	#N/A	#N/A	ABHD1	C2orf16;CCDC121;KHK;SLC30A3;SLC4A1AP	#N/A
rs62233383	chr3	16102138	G	T	4.92002	5.04861e-29	0.558932	0.765939	Y	N	N	Y	MRPS25	#N/A	#N/A	#N/A
rs237873	chr3	8781520	G	A	7.9222	1.97279e-39	0.559082	0.934436	Y	N	Y	Y	SSUH2、GRM7、LMCD1-AS1	CAV3	#N/A	#N/A
rs76311754	chr15	69597931	G	A	-4.37279	7.18491e-36	0.559185	0.505641	Y	N	Y	Y	RP11-19J5.2	ITGA11;KIF23;PAQR5	RP11-352D13.5	#N/A
rs9930569	chr16	1525502	C	G	-4.31926	3.4305e-23	0.560211	0.197573	Y	Y	Y	Y	FAM195A、JMJD8、CCDC78、HAGHL、MSLN、MSLNL、EME2、DNASE1L2、RPUSD1、SOX8、CACNA1H、MEIOB、NPW	BRICD5;CACNA1H;LA16c-390E6.3;NPW;RP11-616M22.3	RPS2;TPSD1	#N/A
rs10471946	chr5	54734978	T	G	4.31631	9.50821e-31	0.56038	0.666981	Y	N	N	Y	ANKRD55	GZMA	CCNO;ESM1	#N/A
rs6073293	chr20	42663666	C	T	-4.22647	2.43943e-33	0.561394	0.186779	#N/A	N	N	Y	RPL27AP、RP5-881L22.5、GDAP1L1、R3HDML、TOMM34、SGK2、ADA、PTPRT、HNF4A	#N/A	#N/A	#N/A
rs6662684	chr1	10490789	G	C	-3.394	5.45444e-21	0.561684	0.072441	Y	N	Y	Y	CTNNBIP1、CASZ1	CLSTN1;EXOSC10;MTOR;PEX14;RBP7;RP4-635E18.7	DFFA	#N/A
rs533889	chr5	37533715	A	G	-5.80232	5.21838e-39	0.562236	0.270451	#N/A	N	N	Y	CTD-2263F21.1、NIPBL、WDR70	CTD-2353F22.1;CTD-2653M23.3	C5orf42;CTD-2353F22.1	#N/A
rs4802561	chr19	49617130	C	T	-2.93658	1.28394e-37	0.562786	0.0720752	Y	N	N	Y	FAM83E、CTB-33G10.1	AC006942.4;AC010524.4;AC022154.7;BAX;DKKL1;HRC;NTN5;RCN3	AC010524.4;C19orf73;CTD-2126E3.3;FCGRT;FUT1;PLEKHA4;PPFIA3;RUVBL2;TRPM4	#N/A
rs11182918	chr12	45609276	A	G	-5.00407	6.85059e-32	0.563622	0.28151	Y	N	Y	#N/A	#N/A	#N/A	#N/A	#N/A
rs12531636	chr7	112090290	C	A	-5.08618	3.02773e-25	0.56394	0.211037	Y	N	Y	#N/A	#N/A	#N/A	IFRD1	#N/A
rs4951281	chr1	203876595	T	C	-4.45371	1.71766e-35	0.564647	0.0753539	Y	N	N	Y	FMOD、BTG2、RP11-739N20.2、PIK3C2B、PLEKHA6	ETNK2	ETNK2;LRRN2;NFASC;SOX13	#N/A
rs10006795	chr4	143318673	A	C	-4.17481	1.05165e-49	0.565359	0.0239969	#N/A	N	N	#N/A	#N/A	#N/A	#N/A	#N/A
rs11612203	chr12	45610426	C	T	-5.67581	9.70668e-29	0.56556	0.365771	Y	N	Y	#N/A	#N/A	#N/A	#N/A	#N/A
rs10047070	chr1	90098715	G	C	5.52261	2.33728e-33	0.565783	0.985863	Y	N	Y	Y	GBP1P1、LRRC8B	CCBL2;RP5-943J3.1	GBP3;RP5-943J3.1	#N/A
rs73107106	chr2	233845150	C	T	-4.68071	1.01618e-50	0.56636	0.021722	Y	N	Y	Y	AC106876.2、INPP5D、DGKD、NGEF	#N/A	ECEL1;EFHD1;UGT1A8	#N/A
rs13201167	chr6	151773504	T	C	-2.50931	8.31416e-24	0.566608	0.366238	#N/A	N	Y	Y	RMND1、MTHFD1L	RMND1	RMND1	#N/A
rs852447	chr7	5553451	T	G	5.81001	6.78878e-31	0.567335	1.78561	Y	N	Y	Y	RP11-1275H24.2、RP11-1275H24.1、FSCN1	KDELR2;SLC29A4	AIMP2	#N/A
rs7153237	chr14	71488654	G	A	7.15191	9.64822e-33	0.567714	0.703825	Y	N	N	#N/A	#N/A	PCNX;RP1-261D10.2	PCNX	#N/A
rs56013261	chr3	47224014	C	T	3.09962	2.85926e-24	0.567888	0.407496	#N/A	N	N	Y	LRRC2、NBEAL2、TDGF1	TDGF1	CCRL2;NBEAL2;PTPN23;SETD2;TDGF1	#N/A
rs9320526	chr6	96025446	A	G	-4.67511	8.851e-49	0.568383	0.021272	Y	N	Y	Y	MANEA-AS1、MANEA	FUT9;MANEA	#N/A	#N/A
rs868746	chr2	233457831	A	G	5.82211	8.95972e-31	0.569481	1.25187	Y	N	N	Y	PTMA、AC106876.2、INPP5D、DGKD、NGEF	ATG16L1	AC073254.1;EIF4E2;TIGD1	#N/A
rs62202485	chr20	37408568	G	A	-4.35798	8.23687e-33	0.570567	0.0252632	Y	Y	Y	Y	ARHGAP40、PPP1R16B	DHX35;FAM83D;PPP1R16B;RP4-564F22.5;RP4-616B8.4	ACTR5;RALGAPB	#N/A
rs73065951	chr3	193721651	T	A	-5.6095	4.34075e-34	0.571453	0.184837	Y	N	Y	Y	RP11-699L21.1	#N/A	#N/A	#N/A
rs2236288	chr9	35749845	G	C	5.03666	2.82565e-29	0.57188	1.09468	Y	N	Y	Y	SIT1、CA9、TPM2	CD72;GLIPR2;RGP1;RP11-112J3.16	FAM221B;HRCT1;RGP1;TLN1	#N/A
rs2238103	chr12	6194183	T	A	-2.64253	8.04761e-29	0.574292	0.0730027	Y	N	Y	Y	RP1-102E24.8、RP4-761J14.8、SCNN1A、IFFO1、ACRBP、CD4	LRRC23	C12orf57;RP5-940J5.8;VAMP1	#N/A
rs1021544	chr6	170475104	G	A	2.08908	1.01522e-28	0.576111	1.06807	#N/A	N	Y	#N/A	#N/A	RP11-302L19.3	RP11-302L19.3;RP1-137D17.2	#N/A
rs1912453	chr1	162821291	A	G	-5.98569	4.26624e-33	0.576477	0.185982	#N/A	N	N	Y	C1orf110、DDR2	UAP1	HSD17B7	#N/A
rs301008	chr12	95867696	T	G	4.12435	2.81427e-31	0.577185	1.01802	Y	N	Y	Y	HAL	USP44;VEZT	USP44	#N/A
rs11779833	chr8	22602082	C	G	-4.89047	6.55817e-35	0.577785	0.401258	Y	N	Y	Y	PHYHIP、PPP3CC、BIN3、PIWIL2、SLC39A14	SLC39A14	RHOBTB2;TNFRSF10B	#N/A
rs35289770	chr5	168006984	C	T	5.11797	3.10451e-32	0.578836	2.38726	Y	Y	Y	#N/A	#N/A	FBLL1	CTC-558O2.1;CTC-558O2.2;FBLL1;SLIT3	FBLL1
rs1131925	chr3	155572129	C	T	4.68395	2.98286e-28	0.578869	2.41654	Y	N	Y	Y	MME、PLCH1	#N/A	GMPS	#N/A
rs7308123	chr12	122225225	T	C	-6.0119	1.15724e-40	0.579021	0.0083421	Y	Y	Y	Y	HNF1A-AS1、HNF1A、CAMKK2、AC156455.1、ANAPC5、MLXIP、HCAR1	AC084018.1;PSMD9;RHOF;RP11-347I19.8	AC084018.1;B3GNT4;PSMD9;RHOF;RP11-347I19.8	#N/A
rs219292	chr14	60559060	G	T	5.67282	4.99519e-38	0.580855	1.01845	Y	N	Y	Y	SIX1	#N/A	DHRS7;L3HYPDH	DHRS7
rs72841123	chr2	70350961	G	A	-2.66362	3.32858e-33	0.582212	0.0887986	#N/A	N	Y	Y	ASPRV1、VAX2、ANXA4、AC007040.11	ANKRD53;ANXA4;GFPT1	C2orf42;RP11-467P9.1	#N/A
rs3760224	chr17	65714232	C	G	-7.01377	2.17062e-42	0.582852	0.301846	Y	Y	Y	Y	CACNG1、PRKCA、CACNG4	#N/A	FAM20A;PITPNC1	#N/A
rs2546372	chr5	159592744	G	A	-5.79868	1.30696e-58	0.583052	0.0103885	Y	N	Y	Y	ADRA1B	CCNJL	FABP6;SLU7	#N/A
rs11695125	chr2	200129651	G	A	5.81619	1.58308e-31	0.584209	1.46246	#N/A	N	N	#N/A	#N/A	FTCDNL1	FTCDNL1;SATB2-AS1	#N/A
rs8058380	chr16	26540213	A	G	-5.91873	2.25334e-39	0.585099	0.313337	#N/A	N	N	Y	KDM8、IL4R、IL21R	#N/A	CTD-3203P2.2	#N/A
rs9882171	chr3	40518821	G	A	6.2689	5.85411e-30	0.585855	1.47176	Y	Y	Y	Y	MYRIP	ENTPD3;ENTPD3-AS1;ZNF619	ENTPD3-AS1;RPL14	#N/A
rs2284344	chr12	6445329	G	C	-3.19495	2.97802e-27	0.586645	0.055101	Y	N	Y	Y	RP1-102E24.8、RP4-761J14.8、SCNN1A、IFFO1、ACRBP、CD4	RP5-940J5.3	ING4;PLEKHG6;RP5-940J5.3;TAPBPL;VWF	#N/A
rs4812759	chr20	42534391	G	A	-5.04206	6.91847e-49	0.587011	0.0179202	#N/A	N	N	Y	RPL27AP、RP5-881L22.5、GDAP1L1、R3HDML、SGK2、ADA、PTPRT、HNF4A	#N/A	#N/A	#N/A
rs12541860	chr8	29339135	C	T	3.88836	1.6154e-31	0.58707	0.5957	#N/A	N	N	Y	MAP2K1P1、LINC00589、KIF13B、FBXO16、RBPMS	LEPROTL1	FBXO16;RBPMS	#N/A
rs12197367	chr6	987739	T	G	-1.9874	1.57871e-21	0.587143	0.423887	#N/A	N	N	Y	FOXQ1、AL033381.1、GMDS	#N/A	#N/A	#N/A
rs17103088	chr14	75696916	A	G	-7.54438	8.42288e-45	0.588331	0.316103	Y	Y	Y	Y	BATF	EIF2B2;PGF	RP11-270M14.5	#N/A
rs3807864	chr7	12250573	T	G	-5.20306	1.55904e-55	0.589022	0.0159802	Y	N	Y	Y	ARL4A、AC011288.2	SCIN	#N/A	#N/A
rs10093977	chr8	142010684	G	A	-2.82746	9.39473e-34	0.589363	0.07968	Y	N	Y	Y	CHRAC1、PTK2、AGO2	PTK2;RP11-10J21.3	PTK2	#N/A
rs12970409	chr18	25502020	G	C	8.92737	5.92801e-46	0.589536	2.68622	#N/A	N	N	#N/A	#N/A	#N/A	#N/A	#N/A
rs2279340	chr10	60144884	C	T	4.83107	8.67283e-25	0.590132	1.16789	Y	N	Y	Y	RP11-179B15.5、IPMK、TFAM、CISD1、BICC1、PHYHIPL、FAM13C	FAM13C;RP11-443O13.3;TFAM	BICC1;RP11-179B15.5;TFAM	#N/A
rs7559435	chr2	228189493	G	A	-4.30143	2.38003e-34	0.590381	0.0133117	#N/A	N	Y	Y	CCL20	MFF	MFF;RP11-395N3.1	#N/A
rs937283	chr12	69202164	A	G	-2.41675	1.94585e-28	0.590568	0.107341	Y	N	Y	#N/A	#N/A	IL26	MDM1;NUP107	#N/A
rs12461834	chr19	4583517	C	T	-5.03799	6.26751e-26	0.591203	0.213013	Y	N	N	Y	MRPL54、CREB3L3	AC007292.6;PIAS4;TINCR;UBXN6	#N/A	#N/A
rs8068683	chr17	18761827	T	G	4.85335	1.18425e-39	0.591451	1.32857	Y	N	Y	Y	TBC1D28	ATPAF2;EPN2;PRPSAP2;TVP23B	ALKBH5;PRPSAP2;TOM1L2;TVP23B	#N/A
rs55987393	chr3	169559702	G	A	-1.85795	3.99736e-34	0.592062	0.183025	#N/A	N	N	Y	TERC	LRRC34;RP11-362K14.5;RP11-641D5.2;SEC62-AS1	GPR160;LRRIQ4;MECOM;RP11-362K14.5	#N/A
rs56372945	chr15	76603164	A	G	5.1277	9.10752e-31	0.593063	1.02163	Y	N	Y	Y	IMP3、CTD-2323K18.1、C15orf27、ETFA	RP11-685G9.2;SCAPER	C15orf27;RP11-685G9.2;SCAPER	#N/A
rs998727	chr12	121149064	T	G	2.20375	9.42724e-29	0.593152	1.43501	Y	N	Y	Y	HNF1A-AS1、RP11-728G15.1、HNF1A、CAMKK2、ANAPC5、GCN1L1	ACADS;RAB35;UNC119B	ACADS;COX6A1;OASL;RP13-941N14.1;SPPL3;UNC119B	#N/A
rs9815066	chr3	110286568	C	T	2.81983	3.79061e-29	0.593818	1.71188	#N/A	N	N	#N/A	#N/A	#N/A	#N/A	#N/A
rs2758343	chr6	160114572	G	T	-3.79844	9.42384e-26	0.594725	0.214082	Y	N	Y	Y	EZR、OSTCP1、RSPH3、TCP1、MRPL18、SLC22A3	MRPL18;RP3-393E18.2	MRPL18;RP3-393E18.2;TCP1	#N/A
rs71611460	chr5	178157756	A	G	-6.34246	5.45237e-28	0.595215	0.159012	Y	N	Y	Y	COL23A1	GRM6;ZNF354A	CANX;N4BP3;RP11-281O15.4;ZNF354A;ZNF354C	#N/A
rs6133500	chr20	7827084	G	A	-4.10775	2.33185e-42	0.59533	0.0322636	#N/A	N	N	Y	PLCB1	#N/A	#N/A	#N/A
rs4130827	chr12	66430452	T	G	-4.09151	6.76703e-46	0.595524	0.0333859	Y	N	N	#N/A	#N/A	RP11-745O10.2	RP11-366L20.2;RP11-745O10.2	#N/A
rs9470823	chr6	38159247	G	A	-2.76883	1.0562e-39	0.595678	0.0809787	#N/A	N	N	Y	CCDC167	SAYSD1;TBC1D22B	#N/A	#N/A
rs133377	chr22	42466950	C	T	-4.58541	2.9482e-30	0.59607	0.192431	Y	N	Y	Y	FAM109B、CYP2D7P1、L3MBTL2、CYP2D8P1、Z83851.1、RRP7B	FAM109B;NAGA;NDUFA6-AS1;SMDT1	CYP2D6;FAM109B;NAGA;NDUFA6;NDUFA6-AS1;SMDT1	#N/A
rs10100369	chr8	91130683	A	C	-5.18357	1.41403e-31	0.596427	0.239369	#N/A	N	N	Y	DECR1、NBN、CALB1、LINC00534	CALB1	CALB1;NBN;OSGIN2	#N/A
rs11603925	chr11	107729205	C	G	4.61096	5.02158e-23	0.59646	3.48707	Y	N	Y	Y	ATM、C11orf65、ACAT1	RAB39A	CWF19L2;SLC35F2	#N/A
rs6447914	chr4	19558248	T	C	2.17076	3.18707e-29	0.597463	1.49258	Y	N	N	#N/A	#N/A	#N/A	#N/A	#N/A
rs7064785	chrX	9833813	G	C	-2.69181	2.65822e-31	0.597632	0.0876817	#N/A	N	N	Y	CLCN4、MID1	MID1;TBL1X	#N/A	#N/A
rs174534	chr11	61549458	A	G	6.38064	7.49705e-35	0.598366	1.86558	Y	N	Y	Y	B3GAT3、PTGDR2、CD6、CD5、VWCE、DAK、MYRF、RP11-831H9.11、DAGLA	FADS1;FADS2;SYT7;TMEM216;TMEM258	CTD-2531D15.4;CYB561A3;FADS1;FADS2;MYRF;RP11-864I4.4;TAF6L;TMEM258	FADS2
rs13274138	chr8	33371356	T	G	-7.32395	3.58633e-36	0.599183	0.0773522	Y	Y	Y	Y	RP11-722E23.2	FUT10;MAK16;RP11-722E23.2	FUT10;RNF122;RP11-722E23.2	#N/A
rs3745450	chr19	55996939	G	A	1.75687	1.24582e-19	0.59954	1.30406	Y	N	Y	#N/A	#N/A	ZNF524	AC006116.19;CCDC106;TMEM150B	#N/A
rs1532663	chr4	7208793	T	C	-5.81155	2.44514e-35	0.59983	0.31571	#N/A	N	Y	Y	S100P、PPP2R2C、AFAP1	#N/A	AFAP1	#N/A
rs7130416	chr11	1715332	T	C	4.61332	3.05005e-26	0.600379	1.57687	Y	Y	Y	Y	SLC25A22、AC068580.7、TNNI2、MRPL23-AS1、AC051649.6、ASCL2、C11orf21、SYT8、LSP1、TSPAN32、AC129929.5	AC051649.12;AC051649.6;MUC2;TRPM5	AP006621.9;DUSP8;KRTAP5-AS1;RP11-295K3.1	#N/A
rs2147850	chr16	68687856	A	G	-2.05957	2.73169e-29	0.600684	0.309109	#N/A	N	N	Y	ACD、PARD6A、C16orf86、CTC-479C5.12、ESRP2、RLTPR、ENKD1、GFOD2、TSNAXIP1、CENPT、EDC4、PSKH1、SLC7A6、SLC7A6OS、PRMT7、HAS3、CHTF8、COG8、RP11-343C2.9、TERF2、RANBP10、NUTF2、DUS2、PLA2G15、CDH1、TANGO6、SNTB2、RP11-343C2.11、NFATC3、CIRH1A	GFOD2	#N/A	#N/A
rs72843343	chr6	29855952	A	C	-5.51908	1.20457e-33	0.601411	0.374138	#N/A	N	Y	Y	HLA-A、ABCF1	#N/A	#N/A	#N/A
rs113280441	chr4	94851305	G	C	-5.26026	2.54188e-30	0.601507	0.348836	#N/A	N	N	Y	SMARCAD1	#N/A	#N/A	#N/A
rs1978620	chr19	53426847	T	C	-4.52913	1.26758e-43	0.601636	0.0242277	Y	N	Y	#N/A	#N/A	CTD-2331H12.7	CTD-2331H12.7;CTD-3099C6.11;ZNF888	#N/A
rs2278988	chr15	51915234	A	C	-5.69132	1.92098e-35	0.602576	0.134598	Y	N	Y	Y	BCL2L10、TRPM7、CYP19A1、GLDN、RP11-707P17.1、MAPK6、MYO5C、RP11-108K3.1	DMXL2;RP11-707P17.2	RP11-707P17.2	#N/A
rs4458795	chr7	98420500	G	A	1.7591	7.22505e-24	0.603091	1.17967	Y	N	N	Y	KPNA7	TRRAP	BHLHA15;LMTK2;NPTX2	#N/A
rs2271813	chr2	152117957	T	C	-3.59637	1.0619e-39	0.603245	0.043836	Y	N	Y	Y	NEB	#N/A	ARL5A	#N/A
rs35064400	chr3	23782848	G	A	-6.20973	3.13797e-36	0.604218	0.21161	Y	Y	Y	#N/A	#N/A	#N/A	#N/A	#N/A
rs60252840	chr12	133338893	C	T	4.58344	9.56827e-29	0.604553	2.36544	Y	N	Y	Y	RP11-417L19.2、PGAM5、PUS1、EP400NL、FBRSL1、CHFR	P2RX2;PUS1	GALNT9;GOLGA3;LRCOL1;P2RX2;RP11-46H11.12	#N/A
rs11946126	chr4	19458319	A	G	-5.74597	4.29482e-44	0.604682	0.0108034	#N/A	N	N	#N/A	#N/A	#N/A	#N/A	#N/A
rs647117	chr7	42951515	G	A	-4.5127	6.14868e-26	0.604743	0.0363316	Y	N	Y	Y	TCP1P1	#N/A	MRPL32;PSMA2;RP11-111K18.2	#N/A
rs6077273	chr20	7828432	C	T	4.51273	5.90703e-32	0.605332	1.69471	#N/A	N	N	Y	PLCB1	#N/A	#N/A	#N/A
rs35763419	chr17	81057834	A	G	-4.40073	3.16378e-37	0.606276	0.0264514	Y	N	N	Y	SLC16A3、B3GNTL1	AC144831.1;METRNL	AC144831.1;FOXK2;METRNL;RP11-1376P16.2;RP13-20L14.6;RP13-516M14.1;RP13-516M14.4;SLC16A3;UTS2R	#N/A
rs608836	chr2	45877368	T	G	4.61027	1.61421e-24	0.606392	1.64142	Y	N	Y	Y	SIX2、AC009236.1	RHOQ;SIX2	#N/A	#N/A
rs9813592	chr3	169685374	G	C	-5.44972	9.3974e-44	0.606765	0.646763	Y	N	Y	Y	TERC	EIF5A2;GPR160;PRKCI;SEC62	CLDN11;RP11-641D5.2	#N/A
rs7299089	chr12	53267572	G	A	-6.5395	2.92234e-52	0.606999	0.00618833	#N/A	Y	Y	Y	GRASP、RP11-1136G11.6、KRT7、EIF4B、SOAT2、ITGB7、ATP5G2	CSAD;KRT18;NPFF;RP3-416H24.1	PRR13;RP1-288H2.2	#N/A
rs4939827	chr18	46453463	T	C	6.04297	2.31603e-31	0.607143	1.08446	#N/A	N	Y	Y	RPL17、ZBTB7C	#N/A	RP11-1058N17.1	#N/A
rs2291585	chr10	25305378	A	G	-5.25192	2.22256e-47	0.608691	0.0159728	Y	N	Y	Y	PRTFDC1	THNSL1	THNSL1	#N/A
rs11786089	chr8	21975521	A	G	3.7545	8.15713e-25	0.609185	1.5298	Y	N	Y	Y	PHYHIP、PPP3CC、BIN3、PIWIL2、SLC39A14	FAM160B2	FAM160B2	#N/A
rs11130291	chr3	5203776	T	C	-3.42516	1.42759e-34	0.610091	0.64861	#N/A	N	Y	#N/A	#N/A	ARL8B;EDEM1;ITPR1-AS1	ARL8B;EDEM1	#N/A
rs1571562	chr13	44887242	T	G	-4.47153	3.18931e-42	0.610408	0.021404	Y	Y	Y	#N/A	#N/A	NUFIP1;SERP2;TSC22D1	#N/A	#N/A
rs650185	chr17	75251941	C	T	-6.09506	6.68204e-26	0.610853	0.152335	Y	N	Y	Y	SNHG16、MGAT5B、RP11-87G24.3、RP11-13K12.2、TMC8、SYNGR2、AFMID、TNRC6C、C17orf99	LINC00338;PRCD	SNHG16	#N/A
rs6073251	chr20	42542473	A	C	2.91389	9.40684e-39	0.612398	2.75234	#N/A	N	N	Y	RPL27AP、RP5-881L22.5、GDAP1L1、R3HDML、SGK2、ADA、PTPRT、HNF4A	JPH2;PKIG;TOX2	TOX2	#N/A
rs1867988	chr10	118485935	C	T	-5.79832	3.10427e-31	0.612547	0.127976	Y	N	Y	Y	PDZD8、ENO4、KIAA1598、SLC18A2	#N/A	C10orf82;HSPA12A	#N/A
rs565636	chr11	107711692	C	T	4.23947	5.49135e-35	0.613204	2.31492	Y	Y	Y	Y	ATM、C11orf65、ACAT1	#N/A	#N/A	#N/A
rs1467813	chr10	121281607	A	G	1.94633	6.27272e-19	0.614128	1.53014	Y	N	Y	Y	PRDX3	BAG3	CACUL1;INPP5F	#N/A
rs1979746	chr6	170341941	T	C	-4.50673	2.00162e-45	0.614205	0.0306944	Y	N	Y	#N/A	#N/A	RP3-495K2.2	RP1-182D15.2	#N/A
rs2122450	chr18	74777238	G	C	5.54614	5.05099e-38	0.614665	1.49878	Y	N	N	#N/A	#N/A	#N/A	RP11-176N18.2	#N/A
rs10026905	chr4	31022365	A	G	6.01322	6.19434e-38	0.615051	1.56599	#N/A	N	N	#N/A	#N/A	#N/A	#N/A	#N/A
rs2295624	chr1	229644157	G	T	-6.01369	1.40784e-35	0.615232	0.00604972	Y	N	Y	Y	ABCB10、URB2	ABCB10;NUP133	NUP133	#N/A
rs1886274	chr10	102651076	C	G	-4.42534	6.32997e-33	0.615693	0.13073	#N/A	N	Y	Y	NPM3、SEC31B、PDZD7、KCNIP2	FAM178A;RP11-179B2.2;SEMA4G	FAM178A;HIF1AN;KAZALD1;NPM3;RP11-179B2.2	#N/A
rs2284313	chr5	133512384	G	T	-1.97556	1.26366e-27	0.616001	0.147134	#N/A	Y	Y	Y	AC005355.2、RP11-215P8.4	RP11-215P8.3	TCF7	#N/A
rs28384512	chr6	135376232	C	T	6.10183	6.84959e-39	0.616767	1.66662	Y	N	Y	Y	RP1-32B1.4、HBS1L、MYB、AHI1、LINC00271	ALDH8A1;CTA-212D2.2;HBS1L;RP11-349J5.2	ALDH8A1;CTA-212D2.2;HBS1L	#N/A
rs10469776	chr2	219067780	C	T	-3.95686	7.00961e-34	0.618116	0.0391356	#N/A	N	N	Y	GPBAR1、VIL1、IHH	AAMP;ARPC2;RP11-378A13.1;RUFY4;TMBIM1	AAMP;AC097468.4;ARPC2;GPBAR1;RP11-378A13.1;TMBIM1	#N/A
rs3808971	chr11	67772186	C	T	-4.19829	6.54444e-37	0.618153	0.056316	Y	N	Y	Y	RAD9A、GSTP1、ACY3、RPL37P2、ALG1L8P、RP11-802E16.3、RP11-757G1.5、ADRBK1、CABP4、TCIRG1、GAL、LRP5	RP11-802E16.3	RHOD;RP11-802E16.3;UNC93B1	#N/A
rs2517705	chr6	29921261	C	T	5.36999	4.15179e-35	0.618316	1.44503	Y	N	N	Y	HLA-A、ABCF1	HLA-A;HLA-E;HLA-F;HLA-G;OR2I1P;TRIM10	DHX16;FLOT1;HLA-F;HLA-G;RNF39;TRIM40;VARS2;ZFP57;ZNF311	#N/A
rs79980806	chr3	17081619	T	C	-5.43065	1.7462e-53	0.618448	0.0136644	Y	N	N	#N/A	#N/A	#N/A	RP11-415F23.2	#N/A
rs207620	chr13	33113403	G	C	-3.35614	2.30236e-33	0.619085	0.0574857	Y	Y	Y	#N/A	#N/A	#N/A	#N/A	#N/A
rs10203697	chr2	235960254	C	T	-5.4187	2.09855e-50	0.619143	0.0117159	Y	N	Y	#N/A	#N/A	#N/A	#N/A	#N/A
rs10821544	chr9	136933982	C	G	-3.27199	3.84572e-31	0.619858	0.0616154	Y	N	Y	Y	TMEM8C、ADAMTSL2	BRD3;LINC00094;RP11-374P20.4;SURF2	ADAMTSL2;COL5A1;FCN1;RALGDS;RP11-473E2.4	#N/A
rs13074123	chr3	45635413	G	A	4.77417	9.09177e-28	0.620079	0.736101	Y	N	Y	Y	RPS24P8、LRRC2、LIMD1、TDGF1	LARS2	LARS2;LIMD1;LIMD1-AS1	#N/A
rs56263613	chr9	114654277	T	C	-4.04098	1.18776e-30	0.620449	0.611798	#N/A	N	N	#N/A	#N/A	#N/A	KIAA0368;UGCG	#N/A
rs72678604	chr4	122617654	C	T	-2.99381	3.77922e-31	0.62094	0.0707096	Y	Y	Y	#N/A	#N/A	ANXA5	AC079341.1;TRPC3	#N/A
rs3010378	chr1	116185604	G	A	-4.38397	8.18506e-27	0.620944	0.509278	Y	N	Y	Y	SYCP1、SLC22A15	#N/A	#N/A	#N/A
rs17467817	chr11	12102080	G	T	-4.0421	4.07968e-38	0.621099	0.0965145	Y	N	N	#N/A	#N/A	MICAL2;RP13-631K18.5	CTC-497E21.3;RP11-51B23.3;RP13-631K18.5	#N/A
rs62266874	chr3	128968642	T	C	6.77512	1.43949e-32	0.621171	1.18695	Y	N	Y	Y	PLXND1、KIAA1257、IFT122	ACAD9;GP9;H1FX;RAB43;RP11-723O4.9	ACAD9;IFT122;ISY1;RP11-723O4.2;RP11-723O4.9	#N/A
rs2649994	chr12	121363836	T	C	-3.82357	2.9246e-42	0.622188	0.0431789	Y	N	N	Y	HNF1A-AS1、RP11-728G15.1、HNF1A、CAMKK2、ANAPC5、GCN1L1	AC084018.1;ACADS;COQ5;HNF1A-AS1;MLEC;RNF10;RP11-173P15.7;SPPL3;UNC119B	ACADS;COQ5;MORN3;MSI1;RP11-173P15.7;SPPL3	#N/A
rs13016300	chr2	26468365	G	C	-5.25924	5.40968e-37	0.622321	0.650802	Y	N	Y	#N/A	#N/A	EMILIN1;GAREML;GPR113;HADHA;HADHB;OTOF	DPYSL5;GAREML;GPR113;KIF3C;RAB10	#N/A
rs1665649	chr10	118487161	T	C	-5.15045	1.61295e-40	0.622356	0.0171233	#N/A	N	Y	Y	PDZD8、ENO4、KIAA1598、SLC18A2	PDZD8	HSPA12A	#N/A
rs4423579	chr2	219185033	G	T	-6.78867	5.06736e-38	0.622473	0.158426	#N/A	N	N	Y	GPBAR1、VIL1、IHH	AC010136.2;ARPC2;RP11-378A13.1;TMBIM1	ARPC2;CRYBA2;DIRC3;RP11-378A13.1;TMBIM1	#N/A
rs2514616	chr8	102092673	G	A	-3.57814	8.24359e-29	0.623766	0.190038	Y	N	Y	#N/A	#N/A	#N/A	#N/A	#N/A
rs78229927	chrX	70287777	T	C	-5.39944	6.85658e-29	0.624349	0.232439	Y	N	Y	Y	RPS23P8、NLGN3	#N/A	DLG3-AS1;IGBP1-AS1;NLGN3	#N/A
rs1810126	chr6	160872151	C	T	-1.57209	2.94195e-23	0.624451	0.285238	Y	N	N	Y	TCP1、MRPL18、SLC22A3、PARK2	#N/A	SLC22A3	#N/A
rs1119406	chr3	7547142	G	C	-6.1691	2.28005e-38	0.624881	0.205971	Y	N	N	Y	AC069277.2、GRM7-AS3、GRM7、LMCD1-AS1	#N/A	#N/A	#N/A
rs79936644	chr10	75545117	C	T	2.07235	2.81513e-28	0.628047	1.60971	Y	N	Y	Y	GLUD1P3、CHCHD1、NUDT13、RP11-464F9.21、MCU、USP54、CAMK2G、ADK	CHCHD1;FAM149B1;FUT11;NUDT13;ZSWIM8-AS1	CHCHD1;FUT11;OIT3;USP54;ZSWIM8	#N/A
rs942017	chr14	103018727	G	A	4.97598	8.87412e-29	0.628403	0.64202	Y	Y	Y	Y	DIO3、DIO3OS	LINC00605;RP11-1029J19.4;RP11-45P15.4	DIO3;MOK;RCOR1	#N/A
rs2275246	chr1	150460168	A	G	-6.27942	1.32695e-36	0.628629	0.292731	Y	N	Y	Y	CA14、ADAMTSL4、RP11-126K1.6、ANP32E、SETDB1、CDC42SE1、RP11-353N4.5	ADAMTSL4;ANXA9;ARNT;C1orf56;HIST2H2BE;HIST2H2BF;PLEKHO1;PSMB4;RFX5;VPS72	ADAMTSL4;C1orf51;MTMR11;RP11-54A4.2;TARS2	#N/A
rs2918281	chr5	148590423	T	C	-6.74062	1.01299e-53	0.629284	0.0058328	Y	N	Y	Y	CSF1R、ABLIM3	ABLIM3;HTR4-IT1	#N/A	#N/A
rs4692563	chr4	169990813	T	C	5.17369	1.61748e-29	0.62992	1.66318	#N/A	N	Y	#N/A	#N/A	#N/A	NEK1	#N/A
rs2587163	chr4	186220035	G	C	5.37857	2.51154e-27	0.630573	0.780101	#N/A	N	N	#N/A	#N/A	KIAA1430;SNX25	ANKRD37;LRP2BP;RP11-290F5.2;SLC25A4	#N/A
rs62182795	chr2	219100202	C	T	-5.40112	8.05964e-48	0.631937	0.0639093	#N/A	N	N	Y	GPBAR1、VIL1、IHH	AAMP;ARPC2;PNKD;RP11-378A13.1;RUFY4;TMBIM1	AAMP;ARPC2;RP11-378A13.1;TMBIM1	#N/A
rs7774660	chr6	54748897	C	T	2.37724	6.6341e-28	0.632077	2.05258	#N/A	N	N	Y	BMP5	RP11-524H19.2	#N/A	#N/A
rs1309152	chr21	40159390	G	A	-5.4949	3.67521e-34	0.632229	0.0233649	Y	N	Y	#N/A	#N/A	BRWD1-IT2	#N/A	#N/A
rs7359498	chr17	75352226	A	G	-5.68844	3.82476e-23	0.632349	0.589435	#N/A	N	Y	Y	SNHG16、MGAT5B、RP11-87G24.3、RP11-13K12.2、TMC8、SYNGR2、AFMID、AC061992.2、TNRC6C、C17orf99	RHBDF2;RP11-666A8.12;RP11-936I5.1	JMJD6;MXRA7;RP11-13K12.1;RP11-13K12.5;RP11-936I5.1	#N/A
rs13242435	chr7	155744909	G	A	1.88653	1.81769e-35	0.632541	1.58431	Y	N	Y	Y	AC021218.2	#N/A	#N/A	#N/A
rs2271176	chr4	122791601	G	C	-4.84663	5.38281e-26	0.63268	0.0153071	#N/A	N	N	#N/A	#N/A	#N/A	CCNA2;TRPC3	#N/A
rs72697795	chr1	167789196	G	C	4.48571	2.97879e-28	0.633209	1.312	Y	N	N	Y	XCL2、XCL1、TADA1、ILDR2、TBX19、RP5-968D22.1、RCSD1	XCL2	POGK	#N/A
rs9790748	chr4	189049447	C	T	-1.64534	8.0149e-32	0.634734	0.246431	#N/A	N	N	#N/A	#N/A	RP11-138B4.1	#N/A	#N/A
rs77679291	chr3	57103124	T	C	-5.35181	5.70807e-44	0.635728	0.0127556	Y	N	Y	#N/A	#N/A	ASB14;IL17RD	RP11-755B10.4	#N/A
rs17010042	chr1	221612756	T	C	-2.74862	5.87376e-33	0.636406	0.0889372	Y	N	Y	Y	C1orf115、MARC1	HLX;MARK1	#N/A	#N/A
rs12493953	chr3	46036992	G	A	5.08954	2.33306e-29	0.637175	1.22418	Y	N	Y	Y	RPS24P8、LRRC2、NBEAL2、LIMD1、TDGF1	CCR2;CXCR6	CCDC12;CCR9;FYCO1;LRRC2;NBEAL2;SLC6A20	#N/A
rs6812407	chr4	185338839	T	G	5.66341	9.82464e-37	0.637203	1.7484	Y	N	N	Y	RWDD4	CASP3;KIAA1430	STOX2	#N/A
rs371298	chrX	118637326	A	G	-5.80021	1.54271e-35	0.637866	0.302953	Y	N	Y	Y	NKRF	CXorf56;RNF113A;SLC25A43;SLC25A5;UBE2A;ZCCHC12	CXorf56;SLC25A43	#N/A
rs3811555	chr2	99953634	C	G	-6.04794	4.48781e-33	0.638425	0.375494	Y	N	Y	#N/A	#N/A	AC109826.1;COA5;EIF5B;LIPT1;LYG1;MITD1;RP11-527J8.1;TSGA10	C2orf15;C2ORF15;LIPT1;LYG1;RP11-527J8.1;TSGA10	LIPT1
rs5762809	chr22	29196494	C	T	4.42343	8.03443e-23	0.63916	0.91818	Y	N	Y	Y	C22orf31、XBP1、CTA-292E10.6、KREMEN1、EMID1	CTA-292E10.6;UQCR10	C22orf31;CTA-292E10.6;NIPSNAP1	#N/A
rs174547	chr11	61570783	T	C	-5.35571	1.69099e-47	0.63929	0.015314	Y	N	N	Y	B3GAT3、PTGDR2、CD6、CD5、VWCE、DAK、MYRF、RP11-831H9.11、DAGLA	CPSF7;DDB1;FADS1;FADS2;RP11-831H9.3;TMEM216;TMEM258	CTD-2531D15.4;CYB561A3;FADS1;FADS2;METTL12;TAF6L	FADS2
rs7976591	chr12	6602468	G	A	-2.40924	7.94199e-33	0.639299	0.132319	Y	N	Y	Y	RP1-102E24.8、RP4-761J14.8、SCNN1A、IFFO1、ACRBP、CD4	CD27-AS1;GNB3;LEPREL2;MRPL51;NCAPD2;PIANP;TAPBPL;VAMP1	CD27-AS1;ENO2;MLF2;PTPN6;SCNN1A;TAPBPL;VAMP1	VAMP1
rs10886529	chr10	121427082	G	A	-3.12741	5.92408e-46	0.63963	0.0723216	Y	N	Y	Y	PRDX3	BAG3	BAG3;PPAPDC1A	#N/A
rs11670001	chr19	46636875	C	T	5.66876	1.87954e-31	0.640449	0.732013	Y	N	N	Y	FOXA3、IGFL4	IGFL2	IGFL2;NOVA2	#N/A
rs4821748	chr22	38541936	G	A	-6.05612	2.67478e-35	0.640755	0.21179	Y	N	N	Y	CARD10、LGALS2、BAIAP2L2、MFNG、NOL12	CARD10;GGA1;MFNG;RP3-508I15.14;TMEM184B	APOBEC3F;BAIAP2L2;CTA-228A9.3;CYTH4;GGA1;JOSD1;MAFF;PLA2G6;RP3-508I15.10;RP3-508I15.19;RP3-508I15.21;TMEM184B	#N/A
rs7130894	chr11	134094399	T	C	-5.57902	6.13566e-53	0.641047	0.0130061	Y	N	Y	Y	RP11-627G23.1	NCAPD3	ACAD8	#N/A
rs6867836	chr5	134489905	A	G	5.11294	6.04545e-31	0.641324	0.906177	Y	N	Y	Y	AC005355.2、RP11-215P8.4	UBE2B	CDKN2AIPNL;RP11-215P8.3;SLC25A48	#N/A
rs903568	chr12	49208838	C	G	-1.7149	3.04274e-25	0.641911	0.195569	Y	N	Y	Y	RP11-579D7.4、RND1、DDN、ADCY6、RP11-386G11.5、RP11-386G11.10、KMT2D、KCNH3	ARF3;CACNB3;RP11-133N21.10	CCDC65;KANSL2;RP11-370I10.6;SPATS2	#N/A
rs61002661	chr19	44269032	T	A	-4.9775	3.40409e-26	0.642591	0.389687	Y	N	Y	Y	ZNF285B、IGSF23	SMG9;ZNF155;ZNF45	SMG9;ZNF155;ZNF230;ZNF575	#N/A
rs7119901	chr11	101405069	G	T	-3.98784	7.4328e-29	0.644277	0.771988	#N/A	N	N	Y	CTD-2383M3.1、ARHGAP42	ANGPTL5	#N/A	#N/A
rs9878072	chr3	122798087	G	C	-2.90364	2.42698e-19	0.644986	0.190351	#N/A	N	N	#N/A	#N/A	#N/A	RP11-299J3.8;SEMA5B	#N/A
rs62019675	chr16	8715287	C	A	-5.75562	5.05023e-47	0.645459	0.0117408	#N/A	N	Y	#N/A	#N/A	METTL22	#N/A	#N/A
rs12489063	chr3	185960414	G	A	-6.44119	2.43606e-42	0.645659	0.00740924	Y	N	Y	#N/A	#N/A	#N/A	DNAJB11;EIF4A2;RFC4;RPL39L	#N/A
rs2288239	chr7	134855724	T	C	-4.99164	1.76152e-55	0.646848	0.0142267	Y	N	Y	Y	AKR1B1、AGBL3、SLC13A4	C7orf49;RP11-134L10.1	AGBL3;C7orf49;RP11-134L10.1	#N/A
rs62127893	chr19	49559963	C	G	3.91192	4.7011e-29	0.648469	1.00229	Y	N	N	Y	FAM83E、CTB-33G10.1	AC010524.4;AC022154.7;BCL2L12;CTD-2126E3.1;NOSIP;PPFIA3;PRR12;SNRNP70	DBP;PNKP;PRMT1;SCAF1;SULT2B1;VRK3	#N/A
rs9470807	chr6	38139945	A	G	6.93307	1.8443e-32	0.649256	1.21231	#N/A	N	N	Y	CCDC167	ZFAND3	BTBD9	#N/A
rs1983558	chr20	7841272	T	C	5.51863	8.67762e-39	0.649786	1.08996	#N/A	N	N	Y	PLCB1	#N/A	#N/A	#N/A
rs9380645	chr6	37102822	G	A	-7.17453	1.42488e-35	0.65086	0.238002	Y	N	Y	Y	CCDC167	PIM1	BRPF3	#N/A
rs4352026	chr15	91116163	A	C	-5.54311	9.70007e-30	0.650868	0.29759	#N/A	N	N	Y	NGRN	CRTC3;CTD-3065B20.3;UNC45A	#N/A	#N/A
rs10059615	chr5	77891493	C	T	5.9687	3.95908e-39	0.651155	13.2058	Y	N	Y	#N/A	#N/A	ARSB;TBCA	SCAMP1	#N/A
rs7972068	chr12	50762361	G	A	4.38599	3.44265e-37	0.651226	1.04921	#N/A	N	N	Y	METTL7A、BCDIN3D-AS1、BCDIN3D、KCNH3	ATF1;CERS5;COX14;LIMA1;RP4-605O3.4;TFCP2	BIN2;CERS5;COX14;FMNL3;LIMA1;RP4-605O3.4;SMAGP;SMARCD1	DIP2B
rs12641452	chr4	3748134	C	A	4.07301	9.1029e-27	0.651525	0.893412	Y	N	N	Y	HGFAC、NOP14、LYAR、RGS12	#N/A	#N/A	#N/A
rs78078784	chr1	55030678	T	C	-3.68544	2.18774e-32	0.65239	0.0970317	#N/A	Y	Y	Y	PCSK9、RP11-446E24.4、SSBP3	PARS2	FAM151A;GLIS1;HSPB11	#N/A
rs1188408	chr1	31191093	G	C	-2.64221	4.16835e-26	0.652656	0.10948	Y	N	N	Y	NKAIN1	SERINC2	PEF1;ZCCHC17	#N/A
rs3735894	chr8	22454826	A	G	-5.73482	2.91178e-29	0.65385	0.442334	Y	N	Y	Y	PHYHIP、PPP3CC、BIN3、PIWIL2、SLC39A14	BIN3;C8orf58;RP11-582J16.5;TNFRSF10A	BIN3;C8orf58;CCAR2	#N/A
rs11690732	chr2	200097487	G	A	-4.53172	3.4119e-41	0.655857	0.104061	#N/A	N	N	#N/A	#N/A	FTCDNL1	FTCDNL1	#N/A
rs2306621	chr5	125936381	G	A	-5.29289	4.70252e-34	0.656953	0.0207012	Y	N	Y	Y	GRAMD3	#N/A	C5orf63;LMNB1	#N/A
rs8868	chr2	232573301	C	T	-3.27122	6.73334e-31	0.657685	0.581043	Y	N	Y	Y	C2orf72、AC017104.2、PTMA	ECEL1;PDE6D	ALPI	#N/A
rs10780147	chr8	22601598	G	T	5.84366	2.66466e-34	0.658354	0.973661	Y	N	Y	Y	PHYHIP、PPP3CC、BIN3、PIWIL2、SLC39A14	#N/A	CHMP7;SORBS3	#N/A
rs2014313	chr17	42872790	C	T	5.18002	2.70196e-34	0.658906	2.22282	Y	N	N	Y	RP11-798G7.6	C1QL1;CTC-296K1.3;CTC-296K1.4;DBF4B;EFTUD2;GJC1	CTC-296K1.3;CTC-296K1.4;DBF4B;EFTUD2;RP13-890H12.2	#N/A
rs12106014	chr20	10015761	T	C	2.37492	5.88436e-27	0.659465	2.05064	Y	N	Y	Y	JAG1、RP11-103J8.1、SLX4IP	ANKEF1;C20orf187	ANKEF1	#N/A
rs8109160	chr19	4247476	C	T	-3.21982	7.57736e-36	0.659482	0.0566489	Y	N	Y	Y	DOHH、MRPL54、CREB3L3	AC007292.7;CCDC94;CHAF1A;GIPC3;LRG1;MFSD12;PIAS4;SHD;TICAM1	AC007292.3;AC007292.6;C19orf71;CCDC94;FSD1;MFSD12;SH3GL1;SHD;SIRT6	#N/A
rs73222350	chr7	115928280	C	A	1.74516	2.85041e-28	0.660153	1.69913	Y	N	Y	Y	MET	#N/A	#N/A	#N/A
rs71334202	chr20	23618652	A	C	-3.54797	4.17248e-30	0.66021	0.0529579	Y	N	Y	#N/A	#N/A	CST3;RP11-218C14.8	CST3;RP11-218C14.8;SYNDIG1	#N/A
rs55764099	chr21	32727734	C	A	4.43422	1.23057e-21	0.660529	0.939905	#N/A	N	Y	Y	AP000251.3、MRAP	MIS18A	#N/A	#N/A
rs6721680	chr2	172543913	G	T	-6.62611	5.79703e-36	0.661176	0.462477	Y	N	Y	#N/A	#N/A	HAT1;SLC25A12	AC078883.3;DYNC1I2	#N/A
rs403084	chr5	148819714	T	C	-5.53435	8.96655e-33	0.661839	0.0529706	Y	N	N	Y	CSF1R、ABLIM3	ARHGEF37;TIGD6	#N/A	#N/A
rs11694806	chr2	199544091	C	T	-4.5168	1.26312e-22	0.661846	0.013164	#N/A	N	N	#N/A	#N/A	#N/A	#N/A	#N/A
rs76745787	chr19	16271717	G	A	-5.04608	1.43656e-33	0.662056	0.535919	Y	N	Y	#N/A	#N/A	CYP4F3;HAUS8	AP1M1;MYO9B;RASAL3	#N/A
rs7605980	chr2	219100869	C	G	-4.14674	1.38216e-46	0.663298	0.0337716	#N/A	N	N	Y	GPBAR1、VIL1、IHH	AAMP;ARPC2;PNKD;RP11-378A13.1;RUFY4;TMBIM1	AAMP;ARPC2;RP11-378A13.1;TMBIM1	#N/A
rs4916640	chr4	11507454	C	A	-4.54647	1.77851e-28	0.664613	0.350232	Y	N	Y	#N/A	#N/A	#N/A	HS3ST1	#N/A
rs3809004	chr11	126138381	G	C	-2.1407	2.55905e-22	0.665469	0.152466	Y	N	Y	Y	ACRV1、PUS3、RP11-50B3.2、KIRREL3	DCPS;RP11-50B3.2	DCPS;FOXRED1;RP11-50B3.2;RPUSD4;SRPR	#N/A
rs13190616	chr5	103425505	C	T	-4.9369	1.2332e-36	0.665645	0.308416	#N/A	N	Y	Y	RP11-138J23.1、RP11-6N13.1	#N/A	CTD-2193G5.1	#N/A
rs7623657	chr3	194839132	T	C	6.18203	4.53606e-33	0.665662	1.14035	Y	N	Y	#N/A	#N/A	AC046143.3;HES1;TMEM44;TNK2-AS1;XXYLT1-AS1	AC069513.4;ACAP2-IT1;XXYLT1-AS1	#N/A
rs3812623	chr10	75173889	A	G	-5.64784	2.75615e-35	0.665682	0.0199097	Y	N	Y	Y	GLUD1P3、CHCHD1、NUDT13、RP11-464F9.21、MCU、USP54、CAMK2G、ADK	C10orf55;DNAJC9-AS1;MRPS16;NUDT13;RP11-152N13.16;RP11-152N13.5;RP11-344N10.5;RP11-464F9.20;TTC18	C10orf55;DNAJC9-AS1;NUDT13;PPP3CB;RP11-137L10.6;RP11-152N13.16;RP11-152N13.5;RP11-344N10.5;RP11-574K11.28;TTC18	NUDT13
rs650887	chr12	112008242	C	T	6.29598	1.5017e-34	0.668159	1.44696	Y	Y	Y	Y	ADAM1A、ALDH2、CUX2、MAPKAPK5、HECTD4	HECTD4;RP3-473L9.4;TMEM116	ALDH2;ATXN2;ERP29;TMEM116	#N/A
rs1421654	chr5	72861967	A	G	-4.3703	9.38986e-54	0.669368	0.0310232	Y	N	Y	#N/A	#N/A	ANKRA2;ARHGEF28;TMEM171;UTP15	ANKRA2;UTP15	#N/A
rs3738961	chr2	224702305	G	C	-5.01324	3.81428e-46	0.669802	0.0770587	Y	N	Y	Y	AP1S3	MRPL44	SCG2	#N/A
rs36615	chr19	54705207	G	A	-4.94901	4.68492e-39	0.670258	0.1348	Y	N	Y	#N/A	#N/A	OSCAR;RPS9	CTD-2587H19.3;PRKCG;RPS9	#N/A
rs9260519	chr6	29921064	C	A	-4.47374	3.63798e-27	0.67155	0.129329	Y	N	N	Y	HLA-A、ABCF1	HLA-A;HLA-E;HLA-F;HLA-G;TRIM10;XXbac-BPG252P9.10	DHX16;FLOT1;HLA-F;HLA-G;RNF39;TRIM40;VARS2;XXbac-BPG170G13.32;ZFP57;ZNF311	#N/A
rs2252145	chr11	117102648	T	C	6.90439	5.11291e-33	0.672091	1.63567	Y	N	Y	Y	MPZL3	CEP164;PAFAH1B2;PCSK7;RP11-728F11.3;TMPRSS4	CEP164;SIK3	#N/A
rs2367561	chr12	96062717	T	C	4.70175	2.56694e-30	0.672655	0.870342	#N/A	N	N	Y	HAL	#N/A	#N/A	#N/A
rs2534671	chr6	31465661	T	G	-4.52203	5.60391e-29	0.672833	0.213398	#N/A	N	Y	Y	VARS、ABCF1	ATP6V1G2;C4B;DDR1;FLOT1;HCG27;HLA-B;HLA-C;LSM2;LTA;LY6G6C;MICA;MICB;PSORS1C1;PSORS1C2;STK19;XXbac-BPG181B23.7	ATP6V1G2;C4A;DDAH2;HLA-B;HLA-C;MICB;NEU1;PSORS1C1;PSORS1C2;SKIV2L;TCF19;XXbac-BPG181B23.7;XXbac-BPG252P9.9	#N/A
rs1800470	chr19	41858921	G	A	5.56557	3.59872e-31	0.675162	1.84901	Y	N	Y	Y	CYP2B6、POU2F2	AC006129.4;ATP5SL;ZNF574	AC006129.2;B3GNT8;B9D2;CD79A;ITPKC;SERTAD1	B3GNT8
rs61609538	chr14	77420005	C	A	-5.60954	4.44241e-37	0.675164	0.0202618	Y	N	Y	#N/A	#N/A	RP11-7F17.7;SNW1	RP11-7F17.7	#N/A
rs10248138	chr7	37961001	C	A	-3.32203	9.89515e-28	0.676682	0.104746	Y	N	Y	#N/A	#N/A	#N/A	TRGJP2	#N/A
rs2364624	chr19	23869823	T	G	-4.95923	4.325e-24	0.676776	0.231594	Y	N	N	Y	ZNF91、ZNF681、CTB-175P5.4	#N/A	#N/A	#N/A
rs13065867	chr3	118959210	C	T	-4.72968	3.94656e-34	0.676967	0.26778	Y	Y	Y	Y	PLA1A	TMEM39A	IGSF11;TIMMDC1	#N/A
rs17174327	chr11	102478446	C	T	-5.39235	5.77617e-45	0.677193	0.0169036	#N/A	Y	Y	Y	RP11-690D19.3	#N/A	#N/A	#N/A
rs36033258	chr19	4581939	G	A	-6.01433	1.36285e-34	0.677398	0.243277	Y	N	N	Y	MRPL54、CREB3L3	AC007292.6;PIAS4;TINCR	CREB3L3;CTB-50L17.9	#N/A
rs8037071	chr15	67095629	A	C	-6.80353	3.52268e-32	0.677658	0.171899	Y	Y	Y	Y	SMAD6、MAP2K1、LCTL、RP11-321F6.1、SMAD3、IQCH	#N/A	RP11-352G18.2;RP11-502I4.3	#N/A
rs76087148	chr4	6472815	A	C	5.10072	3.78946e-33	0.678539	1.42409	Y	N	N	Y	S100P、PPP2R2C、STK32B	CCDC96;SORCS2	MRFAP1L1	#N/A
rs3008861	chr1	67396222	T	G	-3.73667	4.26068e-24	0.678876	0.325749	Y	N	Y	#N/A	#N/A	IL12RB2;MIER1;WDR78	GADD45A;IL12RB2;INSL5	#N/A
rs350129	chr19	917874	C	T	-5.81024	8.57941e-31	0.678928	0.242199	Y	N	Y	Y	AC005256.1、MISP、ARID3A、ADAMTSL5、UQCR11、TCF3、KISS1R、AC027307.3	AC004156.3;CDC34;CNN2;CTB-31O20.4;ODF3L2;POLR2E;POLRMT;R3HDM4;REEP6;RPS15	ABHD17A;ADAT3;CDC34	#N/A
rs58075697	chr3	32023275	G	C	-4.01573	1.12831e-27	0.678985	0.217724	Y	N	Y	Y	CNN2P6、TRIM71	#N/A	OSBPL10;ZNF860	#N/A
rs3754333	chr1	16472834	C	A	-4.05808	3.70641e-28	0.680032	0.037272	Y	N	Y	Y	CTRC、C1orf64、ESPNP	CLCNKA;CLCNKB;RP11-169K16.9	DNAJC16;RSG1	#N/A
rs77414213	chr14	95732226	C	A	-5.50115	4.7792e-40	0.680197	0.443148	#N/A	Y	Y	#N/A	#N/A	BDKRB2	RP11-991C1.1;SNHG10	#N/A
rs737865	chr22	19930121	A	G	4.9241	1.16248e-30	0.680451	1.37724	Y	Y	Y	Y	COMT、DGCR8、ZNF74、DGCR5、HIRA、GNB1L、FAM230A、USP41	TANGO2;XXbac-B444P24.14	AC006547.14;CLTCL1;DGCR11;DGCR6L;KLHL22;PI4KA;RANBP1;ZDHHC8	#N/A
rs56247000	chr3	181930474	G	A	-4.61783	2.38587e-37	0.680628	0.290007	Y	N	N	Y	RP11-416O18.1、SOX2-OT	#N/A	DCUN1D1	#N/A
rs55960106	chr10	35329654	G	A	-4.1314	3.52058e-40	0.680777	0.0369782	#N/A	N	N	#N/A	#N/A	RP11-324I22.2;RP11-324I22.4	RP11-324I22.4	#N/A
rs17678251	chr6	55708204	C	A	-3.73665	8.883e-28	0.685651	0.491219	#N/A	N	N	Y	BMP5、DST	#N/A	#N/A	#N/A
rs11203803	chr8	16689935	A	G	-5.59872	9.99037e-31	0.686081	0.0199791	Y	Y	N	Y	RP11-13N12.2	ZDHHC2	#N/A	#N/A
rs10876087	chr12	51172480	C	T	-5.55136	5.86114e-41	0.687712	0.428789	#N/A	N	Y	Y	METTL7A、BCDIN3D-AS1、BCDIN3D	ATF1;BCDIN3D-AS1;CERS5;RACGAP1;RP4-605O3.4;SLC11A2;TFCP2	ATF1;CERS5;COX14;DIP2B;LIMA1;RP4-605O3.4	#N/A
rs28384382	chr3	160939141	C	T	-3.45227	5.2973e-34	0.687967	0.0616745	Y	N	Y	#N/A	#N/A	#N/A	C3orf80	#N/A
rs1696361	chr12	121363823	T	C	-6.78256	1.87826e-40	0.689568	0.202276	Y	N	N	Y	HNF1A-AS1、RP11-728G15.1、HNF1A、CAMKK2、ANAPC5、GCN1L1	AC084018.1;ACADS;COQ5;HNF1A-AS1;MLEC;RNF10;RP11-173P15.7;SPPL3;UNC119B	ACADS;COQ5;MORN3;MSI1;RP11-173P15.7;SPPL3	#N/A
rs7258445	chr19	41855515	G	A	-3.8239	4.20406e-35	0.690076	0.00588226	#N/A	N	N	Y	CYP2B6、POU2F2	CEACAM3;CEACAM4;CEACAM5;GRIK5;PRR19	B3GNT8;CCDC97;GRIK5;RPS19;SERTAD1	#N/A
rs1136688	chr6	29910761	G	A	5.44016	1.84844e-37	0.690991	2.29586	Y	N	Y	Y	HLA-A、ABCF1	#N/A	#N/A	#N/A
rs6751350	chr2	3523444	C	A	6.0594	9.71829e-34	0.691824	1.59342	Y	N	Y	Y	AC018685.1	TRAPPC12-AS1	ADI1;TRAPPC12-AS1	#N/A
rs1792174	chr11	73498933	T	G	-4.65523	1.04527e-44	0.692016	0.0259298	#N/A	Y	Y	Y	COA4、RP11-864N7.2、PLEKHB1、CHRDL2、RNF169、RP11-702H23.4	KCNE3;PLEKHB1	PLEKHB1	#N/A
rs2113200	chr16	68814948	T	A	1.94223	2.25922e-30	0.692474	2.18868	#N/A	N	Y	Y	CTC-479C5.12、ESRP2、TSNAXIP1、CENPT、EDC4、PSKH1、SLC7A6、SLC7A6OS、PRMT7、HAS3、CHTF8、COG8、RP11-343C2.9、TERF2、CTD-2033A16.3、NOB1、RANBP10、NUTF2、DUS2、PLA2G15、CDH1、TANGO6、SNTB2、RP11-343C2.11、WWP2、NFATC3、CIRH1A	CDH1;NFATC3;RP11-615I2.1;WWP2	COG8;EDC4;PSMB10;ZFP90	#N/A
rs35446936	chr3	169486508	G	A	-2.10304	2.97182e-32	0.692926	0.303762	#N/A	N	N	Y	TERC	LRRC34;RP11-362K14.5;RP11-641D5.2;SEC62-AS1	GPR160;LRRIQ4;RP11-362K14.5	#N/A
rs37390	chr5	142976018	A	T	-5.89687	7.87895e-38	0.693166	0.738213	#N/A	N	Y	#N/A	#N/A	#N/A	ARHGAP26-IT1	#N/A
rs16972214	chr19	47931183	G	A	5.05301	3.64677e-38	0.693191	1.40155	Y	N	N	#N/A	#N/A	CTB-174O21.2;CTC-241F20.3;MEIS3	#N/A	#N/A
rs36062145	chr12	100967749	G	A	-6.38355	1.06471e-30	0.693204	0.35763	Y	N	Y	Y	RP11-175P13.3	GAS2L3	ACTR6;UHRF1BP1L	#N/A
rs2281837	chr14	50065359	C	G	5.08155	8.63036e-31	0.693462	1.54462	Y	N	Y	Y	RPS29、NEMF、L2HGDH、CDKL1	L2HGDH;RPL36AL	ATL1;LRR1;POLE2;RPL36AL	#N/A
rs4565758	chr1	45274000	T	A	-4.56965	8.9851e-45	0.693748	0.028048	Y	Y	Y	Y	MUTYH、TOE1、TMEM53、BEST4、HPDL、AKR1A1、ZSWIM5	BTBD19;MUTYH;RP5-1198O20.4;RPS8	BTBD19;ERI3-IT1;KLF17;RP5-1198O20.4;TCTEX1D4;TMEM69	#N/A
rs4764623	chr12	6744864	G	C	2.09245	7.14028e-30	0.694446	1.98826	#N/A	Y	Y	Y	RP1-102E24.8、RP4-761J14.8、SCNN1A、IFFO1、ACRBP、CD4	C12orf57;COPS7A;LPAR5;NOP2;PEX5;PHB2;PIANP	CD27-AS1;LPAR5;MLF2;NOP2;RP4-761J14.10	#N/A
rs4677736	chr3	194461665	C	T	5.56811	4.29546e-30	0.695214	1.57662	Y	N	N	Y	RP11-699L21.1	RP11-528A4.2	LINC00884	#N/A
rs2891076	chr2	219184398	C	T	-5.73445	1.56761e-39	0.69589	0.0178759	#N/A	N	N	Y	GPBAR1、VIL1、IHH	AC010136.2;ARPC2;RP11-378A13.1;TMBIM1	ARPC2;CRYBA2;DIRC3;RP11-378A13.1;TMBIM1	#N/A
rs165727	chr22	20921893	G	T	4.75201	3.14275e-26	0.695897	0.93875	Y	N	Y	Y	COMT、DGCR8、ZNF74、HIC2、FAM230A、USP41	TANGO2	TUBA3FP;ZNF74	#N/A
rs28545660	chr12	122598345	C	T	-5.64309	8.84369e-30	0.696268	0.37808	Y	N	N	Y	CAMKK2、AC156455.1、VPS37B、ANAPC5、MLXIP、HCAR1、PITPNM2	KNTC1;LRRC43;RSRC2	MLXIP;P2RX4;RSRC2;ZCCHC8	MLXIP
rs159143	chr3	9835140	T	G	-6.4802	4.74947e-33	0.696533	0.0107033	Y	Y	Y	Y	RP11-1020A11.2、CIDEC、PRRT3-AS1、VHL、RP11-438J1.1、IRAK2	JAGN1	AC022007.5	#N/A
rs4613596	chr4	77511391	A	G	5.0691	3.88499e-31	0.69724	1.46613	Y	N	Y	Y	FAM47E	#N/A	RP11-359D14.2	#N/A
rs943590	chr14	55738596	T	C	-4.92943	6.27323e-29	0.698387	0.509077	Y	N	Y	#N/A	#N/A	DLGAP5;PELI2	#N/A	#N/A
rs3756614	chr5	179223645	A	G	-2.93881	1.51978e-45	0.698575	0.086223	Y	N	Y	#N/A	#N/A	LTC4S;RUFY1;ZNF454	CNOT6;CTC-241N9.1;LTC4S;ZNF454	#N/A
rs12291986	chr11	95523030	T	G	-3.67247	1.23432e-38	0.698744	0.0535114	Y	N	Y	#N/A	#N/A	CEP57;JRKL	CCDC82;CEP57	#N/A
rs260755	chr2	200121161	C	T	-4.53934	8.85168e-46	0.698975	0.0242551	#N/A	N	N	#N/A	#N/A	FTCDNL1	FTCDNL1;SATB2-AS1	#N/A
rs8068528	chr17	79009061	C	T	-5.27289	4.88961e-30	0.699123	0.400041	Y	N	Y	Y	CTD-2526A2.2、CTD-2561B21.11、RP11-1055B8.4、ALYREF、PCYT2、PYCR1、NOTUM、STRA13、DCXR、GAA、SIRT7、LRRC45、TBC1D16、CTD-2047H16.4、BAIAP2、ASPSCR1、RPTOR	AC027601.1;EIF4A3;PCYT2;RNF213;RP11-149I9.2;RP11-455O6.2	ARHGDIA;BAIAP2;CCDC137;EIF4A3;ENTHD2;RNF213	#N/A
rs1048211	chr2	128459039	A	G	-6.5599	9.81606e-38	0.6994	0.199064	#N/A	N	Y	Y	BIN1	GPR17;LIMS2;POLR2D;RP11-286H15.1	GPR17;LIMS2	#N/A
rs9547693	chr13	37474487	T	G	-5.59925	7.92139e-30	0.699565	0.3295	#N/A	N	N	#N/A	#N/A	CCDC169	SMAD9;SMAD9-AS1	#N/A
rs10988294	chr9	132041410	C	A	-5.18003	3.42031e-46	0.699932	0.0189496	#N/A	N	Y	Y	CCBL1	#N/A	#N/A	#N/A
rs12195164	chr6	129993700	A	C	-4.43553	3.44964e-32	0.699988	0.241768	Y	Y	Y	Y	RP1-69D17.4、L3MBTL3、ARHGAP18	ARHGAP18	#N/A	#N/A
rs9442369	chr1	1015257	A	G	-5.87229	2.18282e-32	0.700652	0.261123	Y	N	Y	Y	TNFRSF18、TAS1R3、RP11-206L10.2、TTLL10、TNFRSF4、VWA1、ATAD3B、SLC35E2、FAM132A	C1orf159;C1orf170;DVL1;KLHL17;NADK;PLEKHN1;RP11-54O7.11;RP11-54O7.17	AGRN;ATAD3C;AURKAIP1;C1orf159;C1orf170;DVL1;HES4;RNF223;RP11-54O7.11;RP11-54O7.17;RP5-902P8.12	#N/A
rs10437608	chr11	20385606	G	A	1.78758	8.12612e-36	0.700681	2.04051	Y	N	Y	#N/A	#N/A	HTATIP2	HTATIP2	#N/A
rs4421818	chr12	50749294	A	G	-4.81101	8.00511e-56	0.701711	0.0247664	#N/A	N	N	Y	METTL7A、BCDIN3D-AS1、BCDIN3D、KCNH3	ATF1;CERS5;COX14;LIMA1;RP4-605O3.4;SLC11A2	CERS5;COX14;DIP2B;FMNL3;LIMA1;RP4-605O3.4;SMARCD1;SPATS2	DIP2B
rs17523609	chr16	11680921	C	T	8.37472	1.14994e-33	0.702114	2.218	Y	N	Y	Y	GSPT1、CTD-3037G24.3、SNX29	RP11-166B2.8	LITAF;RP11-166B2.8;SOCS1	#N/A
rs2044537	chr2	223520978	A	G	-3.88383	6.63382e-37	0.702222	0.0394396	Y	N	Y	#N/A	#N/A	FARSB	FARSB	#N/A
rs4807022	chr19	5308749	A	G	-5.83933	4.47039e-26	0.702467	0.137976	Y	N	N	Y	PRR22	C19orf10;LONP1	C19orf10;CTB-50L17.14;PLIN5	#N/A
rs925597	chr17	5488148	C	T	-3.05317	3.36741e-36	0.702607	0.0802208	Y	N	N	Y	GP1BA、ENO3、TM4SF5、C1QBP、DHX33、PITPNM3	GLTPD2;NLRP1	CTC-524C5.2;DHX33;NLRP1;NUP88;SLC25A11	#N/A
rs8079619	chr17	4047637	C	T	-1.77401	2.45237e-16	0.703347	0.398082	#N/A	N	Y	Y	AC118754.4、GP1BA、ENO3、CAMKK1、SPNS2、TM4SF5、SHPK、UBE2G1	ARRB2;CAMKK1;CYB5D2;RP11-314A20.2;SLC25A11;SPAG7	ANKFY1;ATP2A3;C17orf85;CYB5D2;GGT6;P2RX1;RP11-459C13.1;RP5-1050D4.4;SLC52A1;TRPV1	#N/A
rs2153140	chr6	145337401	G	A	-5.688	1.88106e-34	0.703365	0.0205407	Y	N	N	Y	SF3B5、FBXO30、EPM2A、SHPRH、UTRN	RP3-466P17.1	#N/A	#N/A
rs9260118	chr6	29910176	C	T	5.15613	6.68454e-36	0.704694	1.22222	#N/A	N	Y	Y	HLA-A、ABCF1	#N/A	#N/A	#N/A
rs10797839	chr1	183077797	T	C	-6.48917	3.30189e-39	0.70554	0.0106817	#N/A	N	N	Y	COLGALT2、RGL1	LAMC1;LAMC2;NCF2;RGL1;RP11-181K3.4	LAMC1;NCF2;RNASEL;RP11-181K3.4	#N/A
rs3811696	chr3	49761605	C	T	-5.54259	4.16832e-36	0.706472	0.021402	Y	N	Y	Y	AMT、SLC25A20、CAMKV、RP11-493K19.3、SLC38A3、SEMA3F	AMT;CDHR4;CTD-2330K9.3;GMPPB;HYAL3;IP6K1;MST1R;PRKAR2A-AS1;QRICH1;RBM6;RHOA;RNF123;UBA7;XXcos-LUCA11.5;ZMYND10	CDHR4;CYB561D2;GMPPB;RBM6;RHOA-IT1;RNF123;UBA7	UBA7
rs3825929	chr15	79296648	T	A	-4.48802	2.42782e-27	0.706521	0.854456	Y	N	Y	Y	CRABP1、IREB2	CHRNB4	TMED3	#N/A
rs11651473	chr17	76588605	G	T	-3.86568	1.30408e-43	0.706644	0.0464615	Y	N	Y	Y	TMC8、SYNGR2、AFMID、AC061992.2、LGALS3BP、TNRC6C、C17orf99、PGS1、USP36	#N/A	SYNGR2;USP36	#N/A
rs7690350	chr4	680843	A	G	-4.77953	7.00445e-30	0.706704	0.176573	Y	N	Y	Y	RP11-460I19.2、FGFRL1、PDE6B、GAK、SPON2	DGKQ;MFSD7;RP11-1191J2.2	MFSD7;MYL5;RP11-1191J2.2;SPON2;TMEM175;UVSSA	#N/A
rs136348	chr22	31144859	T	C	-6.47461	1.17237e-27	0.707522	0.491659	#N/A	N	N	Y	GAL3ST1、PES1、SMTN、OSBP2	GAL3ST1;RNF215	DUSP18;OSBP2;RNF185;RP3-412A9.16;SLC35E4	#N/A
rs12599517	chr16	68814590	T	C	4.23376	2.89806e-28	0.707608	2.23345	#N/A	N	Y	Y	CTC-479C5.12、ESRP2、TSNAXIP1、CENPT、EDC4、PSKH1、SLC7A6、SLC7A6OS、PRMT7、HAS3、CHTF8、COG8、RP11-343C2.9、TERF2、CTD-2033A16.3、NOB1、RANBP10、NUTF2、DUS2、PLA2G15、CDH1、TANGO6、SNTB2、RP11-343C2.11、WWP2、NFATC3、CIRH1A	CDH1;NFATC3;RP11-615I2.1;WWP2	COG8;EDC4;PSMB10;ZFP90	#N/A
rs4396807	chr22	38138379	G	C	3.7948	8.4551e-24	0.708268	2.03283	#N/A	N	Y	Y	MPST、CARD10、LGALS2、BAIAP2L2、MFNG、NOL12	BAIAP2L2;C22orf23;EIF3L;H1F0;JOSD1;MICALL1;PDXP;PICK1;TOMM22;TRIOBP	ANKRD54;C22orf23;CARD10;GCAT;MICALL1;PICK1;RAC2;RP3-508I15.9;SOX10;TRIOBP	#N/A
rs335137	chr2	128568434	A	C	6.70749	7.04584e-37	0.709613	2.17687	Y	N	Y	Y	BIN1	AMMECR1L;ERCC3;MYO7B;POLR2D;RP11-286H15.1;UGGT1	POLR2D;RP11-286H15.1	#N/A
rs58356851	chr7	155754915	G	A	5.60659	1.92445e-35	0.709892	1.33987	#N/A	Y	Y	Y	AC021218.2	AC021218.2;INSIG1;LMBR1	AC021218.2	#N/A
rs4295	chr17	61556298	C	G	-4.81395	9.16909e-31	0.710055	0.673972	Y	N	Y	Y	RP11-51F16.9、MILR1、CYB561、DCAF7、TANC2、RP11-269G24.3、CEP95	DCAF7;FTSJ3;TACO1	ACE;DCAF7;FTSJ3;MARCH10;RP11-269G24.6;TEX2	#N/A
rs2339594	chr15	34871413	T	C	-4.40992	9.27333e-48	0.710145	0.0331272	#N/A	N	N	Y	PGBD4、NOP10、NUTM1、AQR、DPH6	GOLGA8B;LPCAT4	GOLGA8B	#N/A
rs1353417	chr3	88775362	G	A	-3.22367	6.31991e-38	0.710498	0.0753693	#N/A	N	N	#N/A	#N/A	#N/A	CGGBP1;ZNF654	#N/A
rs7254392	chr19	30336114	C	G	-5.57804	5.99645e-45	0.710681	0.011755	Y	N	N	#N/A	#N/A	#N/A	CTB-32O4.2	#N/A
rs9528685	chr13	34731033	T	C	3.31621	2.81842e-24	0.711256	0.821528	#N/A	Y	Y	#N/A	#N/A	NBEA	#N/A	#N/A
rs4458797	chr7	98420648	G	A	-5.23009	1.79525e-34	0.711848	0.429507	#N/A	N	N	Y	KPNA7	#N/A	LMTK2	#N/A
rs6695746	chr1	182991355	T	C	-5.28311	2.74507e-35	0.712571	0.415954	Y	N	Y	Y	COLGALT2、RGL1	LAMC2;NCF2;RP11-181K3.4	LAMC1;NCF2;RNASEL;RP11-181K3.4	#N/A
rs1334687	chr6	155635637	A	C	-5.20797	2.03654e-26	0.713677	0.380455	Y	N	Y	Y	CNKSR3、SCAF8、TFB1M、TIAM2	CLDN20;RP11-477D19.2	CLDN20;RP11-477D19.2;TFB1M;TIAM2	TFB1M
rs2159234	chr7	150020422	A	T	4.24317	1.28982e-24	0.714208	2.9021	Y	N	Y	Y	RARRES2、RP4-584D14.7、TMEM176A、TMUB1、RP11-728K20.1、LRRC61、RP4-584D14.5、KCNH2、ATG9B、ZNF775、ACTR3C	ATG9B;LRRC61;RARRES2;REPIN1;RP11-148K1.10;RP4-584D14.6;RP4-584D14.7;RP5-1070G24.2;ZBED6CL;ZNF775	ABCF2;CHPF2;LRRC61;REPIN1;RP4-584D14.6;RP4-584D14.7;TMUB1;ZBED6CL	C7orf29、LRRC61
rs2176016	chr2	180871395	A	G	-3.05597	2.34163e-40	0.714991	0.0702358	Y	N	Y	#N/A	#N/A	#N/A	ZNF385B	#N/A
rs10188107	chr2	178120312	T	G	-3.51587	1.03178e-32	0.715133	0.0545411	#N/A	N	Y	Y	AC092162.1	AC079305.8	AC074286.1;AC079305.8	#N/A
rs34509705	chr14	102513044	C	G	-5.30937	5.43822e-51	0.715756	0.0157265	Y	N	N	Y	DIO3、DIO3OS	#N/A	DYNC1H1;RP11-796G6.2	#N/A
rs10029911	chr4	11617317	C	G	-6.50406	8.70479e-43	0.716071	0.607714	Y	N	N	#N/A	#N/A	#N/A	#N/A	#N/A
rs2735051	chr6	29705688	G	A	1.95629	1.91377e-29	0.716539	1.47055	#N/A	N	N	Y	HLA-A、ABCF1	HCG17;HLA-A;HLA-F;HLA-G;MDC1;TRIM31;XXbac-BPG170G13.32;ZFP57	DHX16;HLA-A;HLA-F;HLA-F-AS1;HLA-G;RNF39;RPP21;TRIM40;XXbac-BPG170G13.32;ZFP57	#N/A
rs1140993	chr13	45563464	G	C	-3.83436	3.80379e-33	0.718255	0.129921	Y	N	Y	Y	SNORA31	FAM194B	SMIM2-IT1;TPT1-AS1	#N/A
rs2419621	chr10	114135013	C	T	-5.11627	1.03994e-31	0.719574	0.23658	Y	N	Y	#N/A	#N/A	ACSL5;GPAM;RP11-324O2.3	ACSL5;RP11-324O2.3	#N/A
rs6930083	chr6	36634156	A	G	-6.04198	3.03673e-33	0.720494	0.0165007	#N/A	N	N	Y	CCDC167、FKBP5	CLPS;FGD2;PI16;TBC1D22B	C6orf89;PI16;RAB44	#N/A
rs2908425	chr7	5569327	G	A	-4.58127	3.39792e-35	0.722286	0.820443	Y	N	Y	Y	RP11-1275H24.2、RP11-1275H24.1、FSCN1	ACTB;CYTH3;FAM220A;KDELR2;RBAK	#N/A	#N/A
rs734453	chr19	3557889	A	G	-4.81575	4.66458e-31	0.722744	0.0378729	Y	N	Y	Y	DOHH、S1PR4、MRPL54、CREB3L3	CTD-2622I13.3;GNA11;GNG7;MAP2K2;SH3GL1	C19orf71;C19orf77;CCDC94;FZR1;HMG20B;MFSD12;TBXA2R;ZNF554	#N/A
rs11883544	chr2	200017980	A	G	-4.55714	9.68665e-39	0.722793	0.0325414	#N/A	N	N	#N/A	#N/A	#N/A	FTCDNL1	#N/A
rs3131102	chr6	28891839	G	A	-4.43236	7.21399e-22	0.723055	0.684109	Y	N	Y	Y	ZSCAN31	MOG;PGBD1;RP5-874C20.3;TRIM27;ZFP57;ZNF165;ZSCAN16-AS1;ZSCAN23;ZSCAN31	C6orf100;PGBD1;RP5-874C20.3;TRIM27;XXbac-BPG13B8.10;ZFP57;ZSCAN23;ZSCAN31	#N/A
rs745755	chr11	110064921	G	A	-4.28822	5.50785e-44	0.723278	0.0290058	Y	N	N	#N/A	#N/A	FDX1;RDX	FDX1;RP11-347E10.1	#N/A
rs1291205	chr20	62328829	C	G	-6.99039	1.8661e-36	0.723306	0.154817	Y	N	Y	Y	RP11-305P22.9、NKAIN4、ARFGAP1、LINC00266-1、MYT1、PCMTD2	RP11-93B14.4;RP4-583P15.15;RTEL1;RTEL1-TNFRSF6B;YTHDF1	COL9A3;GMEB2;KCNQ2;RP4-583P15.15;TCEA2	#N/A
rs1888485	chr21	40408930	C	A	-5.45909	1.25707e-33	0.723757	0.0241596	#N/A	N	Y	#N/A	#N/A	BRWD1	AF064858.10	#N/A
rs16849369	chr1	224730543	C	T	4.48808	3.11836e-28	0.724184	1.42033	#N/A	Y	Y	Y	RP11-449J1.1、CNIH3、ENAH、DNAH14	CNIH4;RP11-496N12.6	CNIH3;LBR	#N/A
rs4569707	chr4	1003788	G	C	-2.33952	5.17548e-47	0.724776	0.150141	Y	N	Y	Y	RP11-460I19.2、FGFRL1、NELFA、PDE6B、GAK、SPON2	CPLX1;CTBP1;DGKQ;FGFR3;FGFRL1;PCGF3;RP11-2H3.6;SLC26A1	CPLX1;DGKQ;RNF212;RP11-440L14.1;SLC26A1	#N/A
rs61995986	chr14	105330871	C	G	-4.86428	1.81439e-42	0.726102	0.0235216	Y	Y	Y	Y	GPR132	C14orf2;CEP170B;CTD-3051D23.1;GPR132;IGHJ4;IGHJ5;LINC00638	CEP170B;CTD-3051D23.1;IGHG2;IGHG4;LINC00638	#N/A
rs2310917	chr3	129370758	G	A	-6.29204	1.27626e-33	0.726584	0.359984	Y	Y	Y	Y	PLXND1、KIAA1257、IFT122	RP11-77P16.4;RPN1	AC083799.1;RPN1	#N/A
rs112680895	chr7	75623520	G	A	6.38011	3.88081e-37	0.726613	1.03142	Y	N	Y	Y	AC005077.14、CCL26、AC005077.12	POR;STYXL1;UPK3B	MDH2;POR;STYXL1	#N/A
rs7786826	chr7	155437475	T	C	5.88626	8.71977e-34	0.727217	2.36087	Y	Y	Y	Y	AC021218.2	#N/A	#N/A	#N/A
rs962528	chr2	6697088	C	T	-5.77527	1.74532e-33	0.727638	0.455363	Y	N	N	#N/A	#N/A	RP11-439M11.1	#N/A	#N/A
rs1010311	chr20	44834924	G	A	-5.64463	1.87794e-42	0.7277	0.492443	Y	N	Y	Y	RPS2P7	EYA2;MMP9;PLTP;TNNC2	#N/A	#N/A
rs76952856	chr17	21304729	G	A	5.40828	1.20889e-32	0.728082	1.96088	Y	N	Y	#N/A	#N/A	#N/A	#N/A	#N/A
rs10196779	chr2	116883963	G	A	-5.99771	9.79881e-36	0.728381	0.217719	#N/A	N	N	#N/A	#N/A	#N/A	#N/A	#N/A
rs12677833	chr8	116247016	T	C	-5.42716	1.3481e-37	0.729646	0.383937	#N/A	N	N	#N/A	#N/A	#N/A	#N/A	#N/A
rs66494727	chr19	57832292	C	T	-5.09446	2.10662e-33	0.729963	0.728924	Y	N	Y	#N/A	#N/A	ZNF17;ZNF547;ZNF548;ZNF587	ZNF418;ZNF547;ZNF548	#N/A
rs1047881	chr1	213031158	C	T	3.5084	6.49655e-28	0.729986	0.758842	Y	N	Y	Y	NSL1、FLVCR1、RP11-554K11.2、PROX1-AS1、RP11-323I1.1	C1orf227;FLVCR1;FLVCR1-AS1;NSL1;TATDN3;VASH2	C1orf227;FLVCR1-AS1;NSL1;TATDN3	LQK1
rs1190983	chr14	100497986	T	C	-6.18901	3.4133e-35	0.730258	0.275935	Y	N	N	Y	BCL11B	HHIPL1;SETD3;SLC25A29;YY1	HHIPL1;MEG3;WARS	#N/A
rs11883282	chr19	984682	C	G	-2.58268	1.6653e-29	0.732448	0.421279	Y	N	Y	Y	AC005256.1、MISP、ARID3A、ADAMTSL5、UQCR11、TCF3、KISS1R、AC027307.3	CFD;CTB-31O20.8;WDR18	AC005775.2;AC009005.2;CTB-31O20.2;PLK5;RNF126;WDR18	#N/A
rs1376587	chr2	200031543	C	T	4.43593	5.16682e-34	0.732694	1.21622	#N/A	N	N	#N/A	#N/A	#N/A	FTCDNL1;SATB2-AS1	#N/A
rs1338078	chr1	112135194	T	G	-5.33224	3.19065e-47	0.733088	0.108993	#N/A	Y	Y	Y	RP11-552M11.4、OVGP1、WNT2B	ADORA3	RP11-552M11.8	#N/A
rs291241	chr11	86013361	A	G	-1.93069	2.63603e-22	0.734518	0.587255	Y	N	Y	Y	CCDC81、RP11-317J19.1、DLG2	SYTL2	#N/A	#N/A
rs9401006	chr6	117732924	T	C	4.90586	5.27409e-24	0.734621	1.61718	#N/A	N	N	Y	RSPH4A、ZUFSP、GPRC6A、NUS1、RWDD1、KPNA5、GOPC、NEPNP	DCBLD1	DCBLD1;ROS1	#N/A
rs1332100	chr10	101301346	T	C	-4.95945	2.22336e-29	0.734844	0.382913	Y	N	N	Y	CUTC、SEC31B、ENTPD7、ABCC2	CWF19L1;NDUFB8;RP11-129J12.1;RP11-129J12.2	CWF19L1;RP11-129J12.1;RP11-129J12.2;SEC31B	NKX2-3
rs7731056	chr5	123997048	A	G	-6.18757	5.42915e-54	0.735147	0.00882555	Y	Y	Y	#N/A	#N/A	#N/A	#N/A	#N/A
rs2707199	chr12	116935570	C	A	-3.22811	3.07268e-36	0.735615	0.0756233	#N/A	N	N	Y	TESC	#N/A	LINC00173;RP11-809C9.2	#N/A
rs35245437	chr1	242011057	C	A	-5.66736	5.29351e-30	0.735716	0.149972	Y	N	Y	#N/A	#N/A	#N/A	KMO	#N/A
rs9907201	chr17	2797002	T	C	2.83987	8.09837e-33	0.735945	3.62537	Y	N	N	Y	CAMKK1、SHPK	RP11-667K14.3;SMG6	#N/A	#N/A
rs13378385	chr13	50159305	G	T	2.98638	2.91167e-36	0.738157	1.70387	Y	Y	Y	Y	CAB39L、DLEU1	CYSLTR2;PHF11;RCBTB1	RCBTB1	#N/A
rs56356835	chr6	159136738	G	A	-4.9121	1.18349e-48	0.738328	0.140019	Y	N	N	Y	EZR、OSTCP1、RSPH3、TULP4	DYNLT1;EZR	#N/A	#N/A
rs6556187	chr5	174550786	A	G	6.33017	2.12306e-34	0.738436	1.68006	Y	N	N	#N/A	#N/A	HRH2	DRD1	#N/A
rs1864915	chr3	194591250	T	G	-3.96663	5.05894e-47	0.739445	0.0383107	#N/A	N	Y	Y	RP11-699L21.1	PPP1R2	#N/A	#N/A
rs11737462	chr4	38190035	G	A	4.86555	3.24728e-31	0.739655	0.835285	Y	N	Y	Y	RP11-177C12.1、RP11-617D20.1、KLF3	#N/A	RP11-617D20.1	#N/A
rs133375	chr22	42466509	C	G	-6.01109	2.38103e-33	0.740304	0.376381	Y	N	Y	Y	FAM109B、CYP2D7P1、L3MBTL2、CYP2D8P1、Z83851.1、RRP7B	FAM109B;NAGA;NDUFA6-AS1;SMDT1	CYP2D6;FAM109B;NAGA;NDUFA6-AS1;SMDT1	C22orf32
rs203878	chr6	28048996	T	G	-6.68085	1.18306e-30	0.741494	0.406372	Y	N	Y	Y	ZSCAN31	PGBD1;RP1-313I6.12;RP5-874C20.3;ZKSCAN3;ZNF165;ZNF192P1;ZNF391;ZSCAN16-AS1;ZSCAN23;ZSCAN31	C6orf100;HIST1H2BK;RP5-874C20.3;ZKSCAN3;ZNF391;ZSCAN12;ZSCAN16-AS1;ZSCAN23;ZSCAN31;ZSCAN9	#N/A
rs79360594	chr2	139402742	A	C	4.87333	1.92193e-31	0.741964	0.975003	Y	N	N	Y	HNMT	HNMT	#N/A	#N/A
rs9847572	chr3	122786985	G	C	-4.02191	3.25961e-42	0.742676	0.0418796	Y	N	Y	#N/A	#N/A	#N/A	CCDC14;PDIA5;SEMA5B	#N/A
rs117846498	chr15	34817230	C	T	-4.99478	3.72619e-33	0.743096	0.033617	#N/A	N	N	Y	PGBD4、NOP10、NUTM1、AQR、DPH6	#N/A	GOLGA8A;NOP10	#N/A
rs28362341	chr6	31165361	C	G	2.18847	1.78148e-13	0.743175	0.859165	Y	N	Y	Y	VARS、ABCF1	ATAT1;CLIC1;DDR1;DHX16;HCG27;HLA-B;HLA-C;LSM2;MICA;NFKBIL1;PPT2;PRRC2A;PSORS1C3;SFTA2;STK19;VARS2;XXbac-BPG181B23.7;XXbac-BPG299F13.17	CCHCR1;DXO;HCG27;HSPA1A;LY6G5B;MICA;NRM;PSORS1C2;PSORS1C3;XXbac-BPG181B23.7;XXbac-BPG299F13.17	#N/A
rs77101937	chr1	11968235	T	C	7.22595	9.69264e-30	0.743322	1.90034	#N/A	Y	Y	#N/A	#N/A	ANGPTL7;KIAA2013;MAD2L2;PLOD1;SRM	PLOD1;TNFRSF1B	#N/A
rs926187	chr16	3174930	G	C	-7.58294	1.26713e-37	0.743743	0.138363	Y	N	Y	Y	DNASE1L2、PDPK2、TRAP1	MEFV;RP11-473M20.14;SLX4;ZNF205	BRICD5;CCNF;LA16c-380H5.2;RP11-473M20.14;ZNF200;ZNF205;ZNF213;ZSCAN32	ZNF213
rs2295356	chr20	34252856	G	A	-4.97155	1.94043e-41	0.74461	0.0168318	Y	N	Y	Y	GGT7、RP4-614O4.11、RP1-309K20.6	CPNE1;GSS;MMP24-AS1;RBM12;ROMO1;SPAG4;UQCC1	CPNE1	CPNE1
rs7637099	chr3	33138549	G	A	-3.75497	8.65704e-39	0.745472	0.0388382	Y	N	Y	Y	TRIM71	GLB1	#N/A	#N/A
rs1062919	chr19	48836208	G	A	-5.43726	2.06385e-33	0.747118	0.35284	Y	N	Y	Y	FAM83E	CCDC114;LHB;SPACA4;TMEM143	C19orf68;CCDC114;HSD17B14;RPL18;SPACA4;TMEM143	#N/A
rs7308885	chr12	50621860	C	A	2.41228	8.1791e-32	0.747213	2.38752	#N/A	N	Y	Y	METTL7A、BCDIN3D-AS1、BCDIN3D、KCNH3	ATF1;CERS5;COX14;LIMA1;RP4-605O3.4;SLC11A2	CERS5;COX14;DIP2B;FMNL3;LIMA1;RP4-605O3.4;SMARCD1;SPATS2	DIP2B
rs58562493	chr8	22561120	T	G	-4.91422	4.1551e-25	0.748947	0.238581	Y	N	Y	Y	PHYHIP、PPP3CC、BIN3、PIWIL2、SLC39A14	GFRA2	NKX3-1	#N/A
rs11786088	chr8	95836140	C	T	-5.27634	1.60342e-40	0.750105	0.0178895	Y	N	Y	#N/A	#N/A	CCNE2	TP53INP1	#N/A
rs7484068	chr11	805419	G	A	5.01772	1.09329e-36	0.750384	1.22172	Y	N	Y	Y	RASSF7、SLC25A22、AC068580.7、CDHR5、DRD4	AP006621.5;AP006621.6;B4GALNT4;BRSK2;CD151;EFCAB4A;IFITM3;KRTAP5-AS1;PIDD;RP11-754B17.1;RPLP2;SLC25A22	AP006621.5;AP006621.6;AP006621.9;B4GALNT4;CD151;CHID1;EFCAB4A;KRTAP5-1;PDDC1;PIDD;POLR2L;RNH1;RPLP2;SLC25A22	#N/A
rs11892311	chr2	116909434	G	A	-6.51616	3.0624e-47	0.75208	0.00741429	#N/A	N	N	#N/A	#N/A	#N/A	#N/A	#N/A
rs113012332	chr10	123747830	C	T	-3.86852	5.47237e-21	0.75403	0.597463	Y	N	N	Y	PLEKHA1、TACC2	#N/A	#N/A	#N/A
rs1617685	chr17	77824245	G	A	3.54393	8.00996e-33	0.754927	0.74726	#N/A	N	Y	Y	CTD-2526A2.2、LGALS3BP、CBX2、GAA、USP36、TBC1D16、CTD-2047H16.4、RPTOR	CBX8	CTD-2526A2.2	#N/A
rs62074055	chr17	45771933	G	C	7.18407	1.86849e-43	0.75559	2.37162	Y	N	N	#N/A	#N/A	EFCAB13;KPNB1;NPEPPS;RP11-580I16.2;SCRN2;TBKBP1	EFCAB13;NPEPPS;PRR15L;RP11-63A1.1;SCRN2;TBKBP1	C17orf57、TBKBP1
rs1969783	chr6	134159399	C	T	-4.39361	1.91068e-30	0.755927	0.360495	Y	N	N	Y	TBPL1、EYA4	RP1-283K11.2;RP1-283K11.3;RP3-323P13.2;TCF21	EYA4;RP1-283K11.2;RP1-283K11.3;RP3-323P13.2;TCF21	#N/A
rs60302339	chr8	130823637	A	G	-3.82185	1.11832e-28	0.756112	0.324452	#N/A	N	N	#N/A	#N/A	#N/A	#N/A	#N/A
rs967591	chr19	45909934	G	A	-4.21937	9.67092e-24	0.756825	0.307682	Y	N	Y	Y	FOXA3、ZNF285B、IGSF23、IGFL4	AC007193.10;CCDC61;CKM;HIF3A;IRF2BP1;MARK4;MYPOP	BCAM;CD3EAP;ERCC1	#N/A
rs11658063	chr17	36103872	C	G	2.13659	3.95152e-29	0.758413	2.16969	Y	N	N	#N/A	#N/A	#N/A	#N/A	#N/A
rs5995443	chr22	37921791	T	C	4.64091	4.23953e-33	0.75892	0.884477	Y	N	Y	Y	MPST、CARD10、LGALS2、BAIAP2L2、MFNG、NOL12	CARD10;MPST;TMEM184B;TST	C1QTNF6;KDELR3;MPST	#N/A
rs72806058	chr2	63842399	C	T	-5.5292	1.27647e-36	0.759424	0.0218254	Y	N	N	Y	AC074289.1	#N/A	AC009501.4;EHBP1;RP11-568N6.1	#N/A
rs3737179	chr10	31607231	T	G	4.61927	2.0468e-37	0.762209	0.715144	Y	N	Y	Y	SVILP1	#N/A	#N/A	#N/A
rs62147681	chr2	74425439	G	C	-6.50584	1.21299e-37	0.765557	0.299244	Y	N	Y	Y	AC073046.25、BOLA3-AS1、TLX2、DGUOK-AS1、HK2	DCTN1;LBX2;MGC10955	AC104135.4;ALMS1;BOLA3;RP11-523H20.3;TLX2	#N/A
rs650567	chr3	101594402	G	T	-6.41057	1.91079e-38	0.766814	0.383361	#N/A	N	N	#N/A	#N/A	IMPG2;NFKBIZ	#N/A	#N/A
rs10461018	chr3	46995242	C	T	-4.48169	2.08481e-29	0.767285	0.243405	Y	N	Y	Y	LRRC2、NBEAL2、TDGF1	TDGF1	CCRL2;NBEAL2;PTPN23;SETD2;TDGF1	#N/A
rs3747864	chr10	73527707	C	T	-4.86922	8.45306e-36	0.767825	0.0261451	Y	N	Y	Y	PCBD1、MCU	C10orf54;PSAP	ANAPC16;PSAP;SGPL1	#N/A
rs3809569	chr15	66999828	A	G	4.3073	5.53221e-31	0.768237	0.950817	Y	N	Y	Y	SMAD6、MAP2K1、LCTL、RP11-321F6.1、SMAD3、IQCH	#N/A	#N/A	#N/A
rs4762061	chr12	52586454	G	C	-4.69969	4.44976e-35	0.768291	0.444527	Y	N	Y	Y	GRASP、RP11-1136G11.6、KRT7、EIF4B、SOAT2、ITGB7	RP11-983P16.4	EIF4B;KRT72;SCN8A	#N/A
rs200499	chr6	27792221	C	T	-3.43966	7.40868e-42	0.769145	0.0672082	Y	N	Y	Y	GUSBP2、ZSCAN31	ZNF184;ZNF192P1;ZNF391;ZSCAN9	ZNF184;ZNF391;ZSCAN9	#N/A
rs11578217	chr1	28677936	G	A	-5.27014	4.83717e-28	0.769498	0.429666	Y	N	N	Y	SNHG12、RP1-212P9.3、RP1-159A19.4、OPRD1、PHACTR4、RCC1、EPB41	EPB41;FCN3;IFI6;SNHG12	GMEB1	#N/A
rs8103432	chr19	15979715	A	G	5.79269	2.70091e-28	0.769861	0.968056	#N/A	N	N	#N/A	#N/A	CYP4F11;TPM4	CYP4F2;SYDE1	#N/A
rs6929124	chr6	160211039	C	T	6.16429	3.81544e-29	0.769913	1.14462	Y	N	Y	Y	EZR、OSTCP1、RSPH3、TCP1、MRPL18、SLC22A3	PNLDC1;WTAP	WTAP	#N/A
rs16833091	chr2	201242598	G	A	-5.06529	1.03242e-48	0.770887	0.0224585	Y	Y	Y	#N/A	#N/A	CASP8;SPATS2L	#N/A	#N/A
rs10737489	chr1	162813950	T	C	-4.16162	1.58112e-39	0.771904	0.0430208	#N/A	N	N	Y	C1orf110、DDR2	RP11-565P22.6;UAP1	HSD17B7	#N/A
rs6781790	chr3	49044767	C	T	-3.27794	7.4035e-38	0.77243	0.0760297	Y	N	Y	Y	TMEM89、SLC26A6、AMT、FBXW12、PLXNB1、SLC25A20、CAMKV	AMT;ARIH2;C3orf62;CCDC36;IMPDH2;IP6K2;NCKIPSD;NME6;P4HTM;RP11-3B7.1;RP13-131K19.6;TCTA;WDR6	AMT;ARIH2;CCDC36;CELSR3;KLHDC8B;NCKIPSD;NDUFAF3;NME6;P4HTM;QRICH1;RP11-3B7.1;SHISA5;TCTA;WDR6	P4HTM、WDR6
rs2410889	chr3	194592406	C	A	-4.78533	2.9574e-35	0.77263	0.615071	Y	N	Y	Y	RP11-699L21.1	#N/A	ACAP2	#N/A
rs3757286	chr6	44215374	T	A	-6.34378	1.47632e-36	0.773658	0.243563	#N/A	N	Y	Y	VEGFA、MRPL14	TCTE1	POLH;POLR1C;VEGFA	#N/A
rs13028869	chr2	99952888	G	C	-7.22527	7.53247e-32	0.773806	0.238942	Y	N	Y	#N/A	#N/A	AC109826.1;C2ORF15;EIF5B;LIPT1;LYG1;MITD1;RP11-527J8.1;TSGA10	C2orf15;C2ORF15;LIPT1;LYG1;LYG2;RP11-527J8.1;TSGA10	LIPT1
rs10883371	chr10	101292455	C	A	-6.48862	9.06134e-31	0.774341	0.276292	Y	N	N	Y	CUTC、SEC31B、ENTPD7、ABCC2	CWF19L1;NDUFB8;NKX2-3;RP11-129J12.1;RP11-129J12.2	CWF19L1;RP11-129J12.1;RP11-129J12.2	#N/A
rs622656	chr12	69753595	C	T	-1.67309	1.30679e-26	0.774589	0.291985	Y	N	Y	#N/A	#N/A	LYZ;RP11-956E11.1;YEATS4	LYZ	#N/A
rs1863837	chr3	45187671	C	T	-5.76933	1.78374e-34	0.775707	0.234586	Y	N	Y	Y	RPS24P8、LIMD1	CDCP1;KIAA1143;ZNF502	LIMD1;LIMD1-AS1;XCR1	#N/A
rs2017162	chr18	8730240	A	T	-3.37866	1.74295e-30	0.775752	0.278795	Y	N	Y	Y	RP11-674N23.1、SOGA2、PTPRM	ANKRD12;RAB12;RP11-674N23.4	RAB31;RP11-376P6.3;RP11-674N23.1	#N/A
rs2421568	chr2	116985267	G	A	-5.65869	1.21869e-37	0.776974	0.00455763	#N/A	N	N	#N/A	#N/A	#N/A	#N/A	#N/A
rs3741056	chr11	107992346	G	C	5.51116	3.2649e-30	0.776996	2.19295	Y	N	Y	Y	ATM、C11orf65、ACAT1	ACAT1;SLC35F2	ELMOD1;SLC35F2	#N/A
rs11009175	chr10	33294775	G	A	-3.31412	3.55024e-29	0.777654	0.317924	Y	N	Y	#N/A	#N/A	NRP1	CCDC7	#N/A
rs8126	chr14	103603569	C	T	4.86312	2.05389e-37	0.778159	1.38652	Y	N	Y	#N/A	#N/A	APOPT1;RP11-73M18.10;TNFAIP2	#N/A	#N/A
rs2694398	chr12	105956692	G	A	-5.62688	9.69845e-50	0.778789	0.013924	Y	Y	Y	Y	ST13P3、C12orf45、POLR3B	#N/A	#N/A	#N/A
rs13072132	chr3	47866161	A	G	-3.73176	3.82611e-39	0.779107	0.0435195	Y	N	Y	Y	TMEM89、SLC26A6、NBEAL2、FBXW12、PLXNB1	CAMP;CDC25A;NME6;ZNF589	CDC25A;NME6;ZNF589	#N/A
rs57862544	chr5	178053560	C	T	-2.60992	4.70957e-27	0.780018	0.12626	#N/A	N	Y	Y	COL23A1	GRM6;RP11-443C10.1	CLK4;HNRNPAB;RP11-281O15.8;ZNF354B;ZNF879	#N/A
rs3756399	chr5	68665809	T	C	-4.28803	2.31351e-38	0.782014	0.0401729	Y	N	Y	Y	MARVELD2、RP11-1319K7.1、RP11-1415C14.3、CTC-498J12.3、GUSBP3、RP11-1415C14.4、RP11-98J23.2	CCNB1;CTC-498J12.3	#N/A	#N/A
rs964993	chr1	178062359	G	A	-2.84955	5.23951e-24	0.782077	1.24538	Y	N	Y	Y	C1orf220、TEX35	C1orf220;RASAL2;RASAL2-AS1	RASAL2-AS1	#N/A
rs3130979	chr6	31082197	G	C	-3.44646	1.98381e-39	0.782269	0.0583604	Y	Y	Y	Y	VARS、ABCF1	CCHCR1;EHMT2-AS1;FLOT1;HLA-C;PSORS1C1;PSORS1C2;PSORS1C3;SAPCD1-AS1;XXbac-BPG299F13.14;XXbac-BPG299F13.17	C4A;CCHCR1;DDX39B;FLOT1;HCG17;HLA-C;HLA-E;PSORS1C1;PSORS1C2;PSORS1C3;TCF19;XXbac-BPG252P9.9;XXbac-BPG299F13.17	#N/A
rs6791062	chr3	47174343	T	A	-1.78486	1.89135e-25	0.782621	0.455159	#N/A	N	N	Y	LRRC2、NBEAL2、TDGF1	PTPN23;TDGF1	CCRL2;NBEAL2;PTPN23;SETD2	#N/A
rs28570619	chr19	33517152	G	A	-4.81134	1.00863e-37	0.784243	0.793458	#N/A	N	N	Y	SLC7A10、RHPN2	RHPN2	#N/A	#N/A
rs2064289	chr16	1593645	C	T	-7.84143	2.05239e-41	0.784359	0.315097	Y	N	Y	Y	FAM195A、JMJD8、CCDC78、HAGHL、MSLN、MSLNL、EME2、DNASE1L2、RPUSD1、SOX8、CACNA1H、MEIOB、NPW	CASKIN1;EME2;FAHD1;HN1L;IFT140;LA16c-313D11.12;LMF1;MAPK8IP3;MIR940;MSRB1;NARFL;PIGQ;RHBDL1;RHOT2;RP11-715J22.3;SPSB3;TBL3;TELO2	CCDC78;EME2;FAHD1;FAM173A;IFT140;IGFALS;LA16c-361A3.3;MAPK8IP3;MIR940;NME3;RHOT2;RP11-616M22.2;TELO2	EME2
rs10947995	chr6	41889223	G	A	5.62015	6.26581e-29	0.784677	1.29067	Y	N	Y	Y	UNC5CL、ADCY10P1、RP11-328M4.2、GUCA1B、USP49、TRERF1	FRS3;MED20;PGC	MED20;PGC;TSPO2	#N/A
rs6847716	chr4	76861137	G	C	-4.77739	9.0027e-36	0.78485	0.576035	Y	N	Y	Y	FAM47E	ART3;CDKL2	#N/A	#N/A
rs9260122	chr6	29910419	G	T	3.91116	2.3711e-23	0.785179	2.17317	Y	N	Y	Y	HLA-A、ABCF1	#N/A	#N/A	#N/A
rs60252802	chr1	1166887	T	C	4.5561	6.9982e-27	0.786277	1.693	Y	N	Y	Y	TNFRSF18、TAS1R3、RP11-206L10.2、TTLL10、TNFRSF4、VWA1、ATAD3B、SLC35E2、FAM132A	ANKRD65;ATAD3C;B3GALT6;C1orf159;CDK11B;GLTPD1;MIB2;PRKCZ;TNFRSF18	ANKRD65;B3GALT6;MRPL20;RP11-345P4.9;RP4-758J18.13	#N/A
rs2298282	chr13	99739927	G	T	-3.77459	4.59649e-37	0.787786	0.0481253	Y	N	Y	Y	UBAC2、CLYBL	GPR183	GPR183	#N/A
[truncated: 1,139 more rows]

## Sheet: SW620-with-TF-binding
SW620-with-TF-binding
This table details how SNPs alter transcription factor (TF) binding affinity by comparing motif matches between reference and alternative alleles.rsID: Unique identifier for the genetic variant.motif_id: Database ID for the TF binding motif.motif_alt_id: Name of the transcription factor.sequence, start, stop, strand: Genomic position of the motif.score: Motif match score for the reference allele …
rsID	motif_id	motif_alt_id	sequence_name	start	stop	strand	score	p-value	q-value	matched_sequence	alt sequence_name	alt start	alt stop	alt strand	alt score	alt p-value	alt q-value	alt matched_sequence	(alt score)-score
rs10000702	MA1973.1	ZKSCAN3	G	15	34	-	14.8143	3.09e-06	0.131	GGCCAGAGGCTAGCCTGCAT	A	15	34	-	10.9429	2.31e-05	0.16	GGCCAGAGGCTAGCTTGCAT	-3.8714
rs10000702	MA1973.1	ZKSCAN3	G	13	32	+	11.1143	2.12e-05	0.16	GAATGCAGGCTAGCCTCTGG	#N/A	#N/A	#N/A	#N/A	0	#N/A	#N/A	#N/A	-11.1143
rs1001304	MA0895.1	HMBOX1	C	20	29	+	11.7419	3.65e-05	1	CTTGGTTAAC	#N/A	#N/A	#N/A	#N/A	0	#N/A	#N/A	#N/A	-11.7419
rs1001304	MA1651.1	ZFP42	T	6	26	-	9.1236	9.58e-05	0.509	AACCAAAGAGGGCTTCCAGGA	#N/A	#N/A	#N/A	#N/A	0	#N/A	#N/A	#N/A	-9.1236
rs1001304	MA1977.1	ZNF324	C	13	33	-	11.3163	2.71e-05	0.397	TCTGGTTAACCAAGGAGGGCT	#N/A	#N/A	#N/A	#N/A	0	#N/A	#N/A	#N/A	-11.3163
rs10015593	MA0895.1	HMBOX1	G	16	25	+	13.2097	6.92e-06	1	CTTAGTTAAC	#N/A	#N/A	#N/A	#N/A	0	#N/A	#N/A	#N/A	-13.2097
rs10015593	MA1969.1	THRA	C	8	31	+	8.25	4.18e-05	0.158	CGAGTCACCTTACTTAACTTCTTT	G	8	31	+	8.09211	4.46e-05	0.165	CGAGTCACCTTAGTTAACTTCTTT	-0.15789
rs10018553	MA0039.4	KLF4	C	15	26	+	11.5	4.28e-05	0.0301	TGCCCCGCCCGA	#N/A	#N/A	#N/A	#N/A	0	#N/A	#N/A	#N/A	-11.5
rs10018553	MA0079.5	SP1	C	17	25	-	8.02041	9.19e-05	0.0416	CGGGCGGGG	#N/A	#N/A	#N/A	#N/A	0	#N/A	#N/A	#N/A	-8.02041
rs10018553	MA0163.1	PLAG1	C	7	20	-	7.91837	3.12e-05	0.0619	GGGGCAGTCAGGGG	#N/A	#N/A	#N/A	#N/A	0	#N/A	#N/A	#N/A	-7.91837
rs10018553	MA0493.2	KLF1	C	17	25	-	13.8539	2.33e-05	0.0246	CGGGCGGGG	#N/A	#N/A	#N/A	#N/A	0	#N/A	#N/A	#N/A	-13.8539
rs10018553	MA0597.2	THAP1	C	13	24	-	11.899	4.12e-05	0.059	GGGCGGGGCAGT	T	13	24	-	16.0404	1.03e-06	0.0151	GGGCAGGGCAGT	4.1414
rs10018553	MA0685.2	SP4	C	17	25	-	7.68539	7.68e-05	0.0465	CGGGCGGGG	#N/A	#N/A	#N/A	#N/A	0	#N/A	#N/A	#N/A	-7.68539
rs10018553	MA0746.2	SP3	C	15	27	+	8.92308	9.52e-05	0.0674	TGCCCCGCCCGAC	#N/A	#N/A	#N/A	#N/A	0	#N/A	#N/A	#N/A	-8.92308
rs10018553	MA1149.1	RARA::RXRG	C	4	21	-	10.1636	8.54e-05	0.245	CGGGGCAGTCAGGGGGAA	T	4	21	-	9.99091	9.38e-05	0.245	CAGGGCAGTCAGGGGGAA	-0.17269
rs10018553	MA1513.1	KLF15	C	16	26	+	15.4231	5.22e-06	0.00719	GCCCCGCCCGA	#N/A	#N/A	#N/A	#N/A	0	#N/A	#N/A	#N/A	-15.4231
rs10018553	MA1515.1	KLF2	C	15	25	+	12.1818	3e-05	0.0367	TGCCCCGCCCG	#N/A	#N/A	#N/A	#N/A	0	#N/A	#N/A	#N/A	-12.1818
rs10018553	MA1522.1	MAZ	C	15	25	+	9.28571	7.17e-05	0.0366	TGCCCCGCCCG	#N/A	#N/A	#N/A	#N/A	0	#N/A	#N/A	#N/A	-9.28571
rs10018553	MA1576.1	THRB	T	4	22	+	3.57143	9.05e-05	0.369	TTCCCCCTGACTGCCCTGC	#N/A	#N/A	#N/A	#N/A	0	#N/A	#N/A	#N/A	-3.57143
rs10018553	MA1653.1	ZNF148	C	15	26	+	10.9796	4.65e-05	0.0201	TGCCCCGCCCGA	#N/A	#N/A	#N/A	#N/A	0	#N/A	#N/A	#N/A	-10.9796
rs10018553	MA1716.1	ZNF76	C	4	24	+	7.32759	7.02e-05	0.198	TTCCCCCTGACTGCCCCGCCC	T	4	24	+	6.75862	8.6e-05	0.202	TTCCCCCTGACTGCCCTGCCC	-0.56897
rs10018553	MA1722.1	ZSCAN31	T	8	26	+	1.19231	5.49e-05	1	CCCTGACTGCCCTGCCCGA	#N/A	#N/A	#N/A	#N/A	0	#N/A	#N/A	#N/A	-1.19231
rs10018553	MA1959.1	KLF7	C	17	25	-	13.9775	1.4e-05	0.0188	CGGGCGGGG	#N/A	#N/A	#N/A	#N/A	0	#N/A	#N/A	#N/A	-13.9775
rs10018553	MA1961.1	PATZ1	C	16	27	-	14.6629	6.39e-06	0.00703	GTCGGGCGGGGC	#N/A	#N/A	#N/A	#N/A	0	#N/A	#N/A	#N/A	-14.6629
rs1002706	MA0093.3	USF1	G	10	23	+	13.6423	1.15e-05	0.386	GGGTCATGTGGTCA	A	10	23	+	16.6423	1.07e-06	0.299	GGGTCATGTGATCA	3
rs1002706	MA0093.3	USF1	A	10	23	-	11.0813	5.58e-05	0.549	TGATCACATGACCC	#N/A	#N/A	#N/A	#N/A	0	#N/A	#N/A	#N/A	-11.0813
rs1002706	MA0150.2	Nfe2l2	G	6	20	-	10.9394	3.92e-05	0.458	CCACATGACCCAGCT	A	6	20	-	9.07576	9.19e-05	0.48	TCACATGACCCAGCT	-1.86364
rs1002706	MA0526.4	USF2	G	11	22	-	7.46939	6.87e-05	0.449	GACCACATGACC	A	11	22	-	9.85714	3.63e-05	0.376	GATCACATGACC	2.38775
rs1002706	MA0526.4	USF2	G	11	22	+	7.40816	6.99e-05	0.449	GGTCATGTGGTC	A	11	22	+	9.79592	3.67e-05	0.376	GGTCATGTGATC	2.38776
rs1002706	MA0620.3	MITF	G	8	25	+	11.6147	4.43e-05	0.473	CTGGGTCATGTGGTCACC	A	8	25	+	14.7431	5.48e-06	0.238	CTGGGTCATGTGATCACC	3.1284
rs1002706	MA0620.3	MITF	G	8	25	-	11.6055	4.45e-05	0.473	GGTGACCACATGACCCAG	A	8	25	-	14.7339	5.52e-06	0.238	GGTGATCACATGACCCAG	3.1284
rs1002706	MA0692.1	TFEB	G	12	21	-	13.2885	1.65e-05	0.368	ACCACATGAC	A	12	21	-	13.8269	1.28e-05	0.352	ATCACATGAC	0.5384
rs1002706	MA0692.1	TFEB	A	12	21	+	11.1154	7.48e-05	0.61	GTCATGTGAT	#N/A	#N/A	#N/A	#N/A	0	#N/A	#N/A	#N/A	-11.1154
rs1002706	MA0728.1	Nr2F6	G	9	23	+	-6.7	9.42e-05	0.477	TGGGTCATGTGGTCA	#N/A	#N/A	#N/A	#N/A	0	#N/A	#N/A	#N/A	6.7
rs1002706	MA0829.2	SREBF1	A	10	23	-	11.6992	3.33e-05	0.358	TGATCACATGACCC	#N/A	#N/A	#N/A	#N/A	0	#N/A	#N/A	#N/A	-11.6992
rs1002706	MA0829.2	SREBF1	A	10	23	+	10.1545	8.82e-05	0.544	GGGTCATGTGATCA	#N/A	#N/A	#N/A	#N/A	0	#N/A	#N/A	#N/A	-10.1545
rs1002706	MA0831.3	TFE3	G	12	21	-	8.89796	7.7e-05	0.554	ACCACATGAC	A	12	21	-	12.1429	2.27e-05	0.381	ATCACATGAC	3.24494
rs1002706	MA0831.3	TFE3	G	12	21	+	8.85714	8.24e-05	0.554	GTCATGTGGT	A	12	21	+	12.1224	2.5e-05	0.381	GTCATGTGAT	3.26526
rs1002706	MA0857.1	Rarb	G	8	23	+	-1.39655	3.53e-05	0.374	CTGGGTCATGTGGTCA	#N/A	#N/A	#N/A	#N/A	0	#N/A	#N/A	#N/A	1.39655
rs1002706	MA0871.2	TFEC	G	11	21	-	9.96154	6.9e-05	0.518	ACCACATGACC	#N/A	#N/A	#N/A	#N/A	0	#N/A	#N/A	#N/A	-9.96154
rs1002706	MA1494.1	HNF4A	G	20	34	-	4.80303	7.09e-05	0.616	TGGTACAGAGGTGAC	A	20	34	-	4.07576	8.85e-05	0.616	TGGTACAGAGGTGAT	-0.72727
rs1002706	MA1531.1	NR1D1	G	10	24	+	6.59615	6.38e-05	0.277	GGGTCATGTGGTCAC	#N/A	#N/A	#N/A	#N/A	0	#N/A	#N/A	#N/A	-6.59615
rs1002706	MA1532.2	NR1D2	G	9	23	+	6.97778	3.47e-05	0.495	TGGGTCATGTGGTCA	#N/A	#N/A	#N/A	#N/A	0	#N/A	#N/A	#N/A	-6.97778
rs1002706	MA1573.2	Thap11	G	8	21	-	13.0734	8.83e-06	0.211	ACCACATGACCCAG	#N/A	#N/A	#N/A	#N/A	0	#N/A	#N/A	#N/A	-13.0734
rs10028182	MA0627.2	POU2F3	G	14	26	-	11.9899	3.71e-05	0.988	TGTATGCAAAGCC	#N/A	#N/A	#N/A	#N/A	0	#N/A	#N/A	#N/A	-11.9899
rs10028182	MA0789.1	POU3F4	G	16	24	-	10.602	9.4e-05	1	TATGCAAAG	#N/A	#N/A	#N/A	#N/A	0	#N/A	#N/A	#N/A	-10.602
rs10028182	MA0792.1	POU5F1B	G	16	24	-	11.0796	7.63e-05	1	TATGCAAAG	#N/A	#N/A	#N/A	#N/A	0	#N/A	#N/A	#N/A	-11.0796
rs10028182	MA1115.1	POU5F1	G	15	25	-	11.512	5.74e-05	0.993	GTATGCAAAGC	#N/A	#N/A	#N/A	#N/A	0	#N/A	#N/A	#N/A	-11.512
rs10029911	MA0066.1	PPARG	G	16	35	+	6.67778	7.8e-05	0.546	CTGGGTCTCCTGCCCCCTAA	#N/A	#N/A	#N/A	#N/A	0	#N/A	#N/A	#N/A	-6.67778
rs10029911	MA0471.2	E2F6	C	20	32	-	10.8374	7.07e-05	0.0572	GGGGGCAGGAGAG	G	20	32	-	10.4146	9.18e-05	0.0606	GGGGGCAGGAGAC	-0.4228
rs10029911	MA1630.2	ZNF281	C	20	31	-	5.93258	9.29e-05	0.0355	GGGGCAGGAGAG	#N/A	#N/A	#N/A	#N/A	0	#N/A	#N/A	#N/A	-5.93258
rs10029911	MA1654.1	ZNF16	C	6	28	-	8.01613	1.27e-05	0.119	GCAGGAGAGCCAGGGATGAGGCT	#N/A	#N/A	#N/A	#N/A	0	#N/A	#N/A	#N/A	-8.01613
rs10029911	MA1972.1	ZFP14	C	11	25	-	11.3483	3.48e-05	0.0985	GGAGAGCCAGGGATG	G	11	25	-	13	1.49e-05	0.0714	GGAGACCCAGGGATG	1.6517
rs10029911	MA1976.1	ZNF320	C	8	34	-	8.65169	4.96e-05	0.0262	TAGGGGGCAGGAGAGCCAGGGATGAGG	#N/A	#N/A	#N/A	#N/A	0	#N/A	#N/A	#N/A	-8.65169
rs10047070	MA1987.1	ZNF701	G	15	35	+	8.44954	9.11e-05	0.0563	GAGAAGTAGGAGGAAGGCGCC	C	15	35	+	9.47706	5.75e-05	0.0532	GAGAACTAGGAGGAAGGCGCC	1.02752
rs1005473	MA0869.2	Sox11	A	14	25	+	11.2097	6.03e-05	0.498	AAGAAGAAAGCA	#N/A	#N/A	#N/A	#N/A	0	#N/A	#N/A	#N/A	-11.2097
rs1005473	MA1729.1	ZNF680	A	10	24	+	15.5872	2.63e-06	0.262	GACCAAGAAGAAAGC	C	10	24	+	8.77064	9.98e-05	0.595	GACCAAGAAGCAAGC	-6.81656
rs10059615	MA0058.3	MAX	C	16	25	-	11.5577	9.75e-05	0.523	GCCACGTGTA	#N/A	#N/A	#N/A	#N/A	0	#N/A	#N/A	#N/A	-11.5577
rs10059615	MA0104.4	MYCN	C	15	26	+	11.4045	5.61e-05	0.203	CTACACGTGGCT	#N/A	#N/A	#N/A	#N/A	0	#N/A	#N/A	#N/A	-11.4045
rs10059615	MA0104.4	MYCN	C	15	26	-	11.4045	5.61e-05	0.203	AGCCACGTGTAG	#N/A	#N/A	#N/A	#N/A	0	#N/A	#N/A	#N/A	-11.4045
rs10059615	MA0147.3	MYC	C	15	26	-	12.2683	3.16e-05	0.202	AGCCACGTGTAG	#N/A	#N/A	#N/A	#N/A	0	#N/A	#N/A	#N/A	-12.2683
rs10059615	MA0608.1	Creb3l2	C	17	25	-	15.9551	2.72e-06	0.224	GCCACGTGT	#N/A	#N/A	#N/A	#N/A	0	#N/A	#N/A	#N/A	-15.9551
rs10059615	MA0608.1	Creb3l2	C	16	24	+	11.7753	6.17e-05	0.814	TACACGTGG	#N/A	#N/A	#N/A	#N/A	0	#N/A	#N/A	#N/A	-11.7753
rs10059615	MA0616.2	HES2	C	16	25	-	11.2308	6.94e-05	0.177	GCCACGTGTA	#N/A	#N/A	#N/A	#N/A	0	#N/A	#N/A	#N/A	-11.2308
rs10059615	MA0622.1	Mlxip	C	17	24	-	13.4262	2.41e-05	0.415	CCACGTGT	#N/A	#N/A	#N/A	#N/A	0	#N/A	#N/A	#N/A	-13.4262
rs10059615	MA0626.1	Npas2	C	16	25	-	14.2623	3.46e-06	0.384	GCCACGTGTA	#N/A	#N/A	#N/A	#N/A	0	#N/A	#N/A	#N/A	-14.2623
rs10059615	MA0626.1	Npas2	C	16	25	+	11.1967	8.89e-05	0.455	TACACGTGGC	#N/A	#N/A	#N/A	#N/A	0	#N/A	#N/A	#N/A	-11.1967
rs10059615	MA0649.1	HEY2	C	16	25	-	12.9655	1.98e-05	0.216	GCCACGTGTA	#N/A	#N/A	#N/A	#N/A	0	#N/A	#N/A	#N/A	-12.9655
rs10059615	MA0819.2	CLOCK	C	15	24	+	12.8	2.83e-05	0.481	CTACACGTGG	#N/A	#N/A	#N/A	#N/A	0	#N/A	#N/A	#N/A	-12.8
rs10059615	MA0819.2	CLOCK	C	17	26	-	12.2364	4.53e-05	0.481	AGCCACGTGT	#N/A	#N/A	#N/A	#N/A	0	#N/A	#N/A	#N/A	-12.2364
rs10059615	MA0821.2	HES5	C	16	25	+	11.3394	6.71e-05	0.165	TACACGTGGC	#N/A	#N/A	#N/A	#N/A	0	#N/A	#N/A	#N/A	-11.3394
rs10059615	MA0821.2	HES5	C	16	25	-	11.3211	6.96e-05	0.17	GCCACGTGTA	#N/A	#N/A	#N/A	#N/A	0	#N/A	#N/A	#N/A	-11.3211
rs10059615	MA0823.1	HEY1	C	16	25	-	12.0364	4.43e-05	0.21	GCCACGTGTA	#N/A	#N/A	#N/A	#N/A	0	#N/A	#N/A	#N/A	-12.0364
rs10059615	MA0823.1	HEY1	C	16	25	+	11.7636	5.49e-05	0.21	TACACGTGGC	#N/A	#N/A	#N/A	#N/A	0	#N/A	#N/A	#N/A	-11.7636
rs10059615	MA0825.1	MNT	C	16	25	+	11.8636	8.33e-05	0.529	TACACGTGGC	#N/A	#N/A	#N/A	#N/A	0	#N/A	#N/A	#N/A	-11.8636
rs10059615	MA0825.1	MNT	C	16	25	-	11.6667	9.8e-05	0.561	GCCACGTGTA	#N/A	#N/A	#N/A	#N/A	0	#N/A	#N/A	#N/A	-11.6667
rs10059615	MA0871.2	TFEC	C	16	26	+	9.25	9.07e-05	0.591	TACACGTGGCT	#N/A	#N/A	#N/A	#N/A	0	#N/A	#N/A	#N/A	-9.25
rs10059615	MA1099.2	HES1	C	16	25	+	11.0638	9.55e-05	0.212	TACACGTGGC	#N/A	#N/A	#N/A	#N/A	0	#N/A	#N/A	#N/A	-11.0638
rs10059615	MA1108.2	MXI1	T	16	25	-	12.2041	5.88e-05	0.742	GCCACATGTA	#N/A	#N/A	#N/A	#N/A	0	#N/A	#N/A	#N/A	-12.2041
rs10059615	MA1493.1	HES6	C	16	25	-	13.0909	1.53e-05	0.545	GCCACGTGTA	#N/A	#N/A	#N/A	#N/A	0	#N/A	#N/A	#N/A	-13.0909
rs10061563	MA0138.2	REST	T	13	33	-	5.70408	5.47e-05	0.171	CTGGGCAGCATGGATAGACCC	#N/A	#N/A	#N/A	#N/A	0	#N/A	#N/A	#N/A	-5.70408
rs10061563	MA0795.1	SMAD3	G	14	23	+	9.83636	5.93e-05	1	GGTCTAGCCA	#N/A	#N/A	#N/A	#N/A	0	#N/A	#N/A	#N/A	-9.83636
rs10061563	MA0795.1	SMAD3	G	14	23	-	9.81818	6.08e-05	1	TGGCTAGACC	#N/A	#N/A	#N/A	#N/A	0	#N/A	#N/A	#N/A	-9.81818
rs10061563	MA1557.1	SMAD5	G	14	23	-	11.4211	4.73e-05	1	TGGCTAGACC	#N/A	#N/A	#N/A	#N/A	0	#N/A	#N/A	#N/A	-11.4211
rs10061563	MA1557.1	SMAD5	G	14	23	+	11.2632	5.28e-05	1	GGTCTAGCCA	#N/A	#N/A	#N/A	#N/A	0	#N/A	#N/A	#N/A	-11.2632
rs10061563	MA1718.1	ZNF8	T	7	26	-	5.70732	4.87e-05	1	GCATGGATAGACCCCATCCC	#N/A	#N/A	#N/A	#N/A	0	#N/A	#N/A	#N/A	-5.70732
rs1006717	MA0154.4	EBF1	G	11	25	+	10.4681	7.28e-05	0.116	CAGCGCCAGGGGACG	#N/A	#N/A	#N/A	#N/A	0	#N/A	#N/A	#N/A	-10.4681
rs1006717	MA0163.1	PLAG1	G	20	33	+	4.85714	8.55e-05	0.0796	GGGACGGACTGGGG	#N/A	#N/A	#N/A	#N/A	0	#N/A	#N/A	#N/A	-4.85714
rs1006717	MA1102.2	CTCFL	G	15	26	+	12.7245	1.98e-05	0.0428	GCCAGGGGACGG	#N/A	#N/A	#N/A	#N/A	0	#N/A	#N/A	#N/A	-12.7245
rs1006717	MA1600.1	ZNF684	G	16	33	-	9.59016	2.15e-05	0.253	CCCCAGTCCGTCCCCTGG	#N/A	#N/A	#N/A	#N/A	0	#N/A	#N/A	#N/A	-9.59016
rs1006717	MA1719.1	ZNF816	G	15	32	+	10.8257	3.14e-05	0.116	GCCAGGGGACGGACTGGG	#N/A	#N/A	#N/A	#N/A	0	#N/A	#N/A	#N/A	-10.8257
rs1006717	MA1981.1	ZNF530	G	10	27	+	8.28571	6.2e-05	0.0319	ACAGCGCCAGGGGACGGA	#N/A	#N/A	#N/A	#N/A	0	#N/A	#N/A	#N/A	-8.28571
rs1006717	MA1987.1	ZNF701	A	19	39	+	10.4404	3.66e-05	0.0464	GAGGACGGACTGGGGAATTCT	#N/A	#N/A	#N/A	#N/A	0	#N/A	#N/A	#N/A	-10.4404
rs10080255	MA0079.5	SP1	C	15	23	-	8.96939	6.39e-05	0.0391	GGGGAGCCG	#N/A	#N/A	#N/A	#N/A	0	#N/A	#N/A	#N/A	-8.96939
rs10080255	MA0139.1	CTCF	C	15	33	-	10.2623	3.39e-05	0.111	GAGCCGCTCGGGGGAGCCG	#N/A	#N/A	#N/A	#N/A	0	#N/A	#N/A	#N/A	-10.2623
rs10080255	MA0163.1	PLAG1	C	20	33	-	7.73469	3.34e-05	0.0619	GAGCCGCTCGGGGG	#N/A	#N/A	#N/A	#N/A	0	#N/A	#N/A	#N/A	-7.73469
rs10080255	MA1627.1	Wt1	C	15	28	+	11.0732	4.73e-05	0.0418	CGGCTCCCCCGAGC	#N/A	#N/A	#N/A	#N/A	0	#N/A	#N/A	#N/A	-11.0732
rs10080255	MA1653.1	ZNF148	C	13	24	+	9.54082	9.57e-05	0.0249	TTCGGCTCCCCC	#N/A	#N/A	#N/A	#N/A	0	#N/A	#N/A	#N/A	-9.54082
rs10080255	MA1656.1	ZNF449	C	9	22	-	10.0367	8.96e-05	0.151	GGGAGCCGAACCCC	#N/A	#N/A	#N/A	#N/A	0	#N/A	#N/A	#N/A	-10.0367
rs10080255	MA1731.1	ZNF768	A	20	37	+	9.53061	9.57e-05	0.149	ACCCCGAGCGGCTCTGTG	C	20	37	+	11.8878	2.9e-05	0.116	CCCCCGAGCGGCTCTGTG	2.35719
rs10080255	MA1971.1	ZBED2	C	7	20	-	10.9541	7.49e-05	0.713	GAGCCGAACCCCGA	#N/A	#N/A	#N/A	#N/A	0	#N/A	#N/A	#N/A	-10.9541
rs10080255	MA1987.1	ZNF701	C	13	33	-	9	7.13e-05	0.0562	GAGCCGCTCGGGGGAGCCGAA	#N/A	#N/A	#N/A	#N/A	0	#N/A	#N/A	#N/A	-9
rs10093977	MA0516.3	SP2	G	20	28	-	9.93258	7.7e-05	0.0413	AGGGCGGAC	#N/A	#N/A	#N/A	#N/A	0	#N/A	#N/A	#N/A	-9.93258
rs10093977	MA1723.1	PRDM9	G	16	39	-	8.58716	8.42e-05	0.0321	TGGGGGCGCGCAGGGCGGACAGAG	#N/A	#N/A	#N/A	#N/A	0	#N/A	#N/A	#N/A	-8.58716
rs10093977	MA1941.1	ETV2::FIGLA	A	11	26	-	9.78723	6.27e-05	0.15	GGCGGATAGAGGCGCG	#N/A	#N/A	#N/A	#N/A	0	#N/A	#N/A	#N/A	-9.78723
rs10093977	MA1961.1	PATZ1	G	9	20	-	11	3.66e-05	0.0155	CAGAGGCGCGGG	A	9	20	-	8.95506	7.83e-05	0.0221	TAGAGGCGCGGG	-2.04494
rs10093977	MA1981.1	ZNF530	G	10	27	-	9.26531	4.21e-05	0.0292	GGGCGGACAGAGGCGCGG	A	10	27	-	8.2551	6.27e-05	0.0319	GGGCGGATAGAGGCGCGG	-1.01021
rs10093977	MA1982.1	ZNF574	A	10	24	-	9.34831	7.53e-05	0.142	CGGATAGAGGCGCGG	#N/A	#N/A	#N/A	#N/A	0	#N/A	#N/A	#N/A	-9.34831
rs10093977	MA1987.1	ZNF701	G	16	36	-	9.77982	5e-05	0.052	GGGCGCGCAGGGCGGACAGAG	A	16	36	-	10.6147	3.37e-05	0.0464	GGGCGCGCAGGGCGGATAGAG	0.83488
rs1010311	MA0734.3	Gli2	G	13	25	-	10.7064	5.69e-05	0.143	AAAGCCACCCAGC	#N/A	#N/A	#N/A	#N/A	0	#N/A	#N/A	#N/A	-10.7064
rs1010311	MA1938.1	ERF::NHLH1	A	17	33	+	7.85714	4.31e-05	0.317	GGTAGCTTTGGGAAGTC	#N/A	#N/A	#N/A	#N/A	0	#N/A	#N/A	#N/A	-7.85714
rs1010311	MA1990.1	Gli1	G	13	26	-	11.2411	4.73e-05	0.182	CAAAGCCACCCAGC	#N/A	#N/A	#N/A	#N/A	0	#N/A	#N/A	#N/A	-11.2411
rs10105040	MA1478.1	DMRTA2	T	9	20	+	11.8966	2.23e-05	1	ATTTGTTACACT	#N/A	#N/A	#N/A	#N/A	0	#N/A	#N/A	#N/A	-11.8966
rs10105040	MA1479.1	DMRTC2	T	9	20	+	12.4426	2.81e-05	1	ATTTGTTACACT	G	9	20	+	11.2131	6.89e-05	1	ATTTGTTACACG	-1.2295
rs10105040	MA1707.1	DMRTA1	T	9	20	+	12.2182	2.72e-05	1	ATTTGTTACACT	#N/A	#N/A	#N/A	#N/A	0	#N/A	#N/A	#N/A	-12.2182
rs10110970	MA0003.4	TFAP2A	G	10	23	-	12.2276	3.07e-05	0.0804	CCGCCCTCAGGAGC	C	10	23	-	13.6911	1.06e-05	0.0804	CCGGCCTCAGGAGC	1.4635
rs10110970	MA0039.4	KLF4	G	16	27	-	13.6727	9.39e-06	0.0185	CTCCCCGCCCTC	#N/A	#N/A	#N/A	#N/A	0	#N/A	#N/A	#N/A	-13.6727
rs10110970	MA0146.2	Zfx	C	16	29	-	15.2576	4.39e-06	0.0151	CCCTCCCCGGCCTC	#N/A	#N/A	#N/A	#N/A	0	#N/A	#N/A	#N/A	-15.2576
rs10110970	MA0471.2	E2F6	G	16	28	+	14.5285	6.61e-06	0.0394	GAGGGCGGGGAGG	#N/A	#N/A	#N/A	#N/A	0	#N/A	#N/A	#N/A	-14.5285
rs10110970	MA0493.2	KLF1	G	17	25	+	15.3708	7e-06	0.0137	AGGGCGGGG	#N/A	#N/A	#N/A	#N/A	0	#N/A	#N/A	#N/A	-15.3708
rs10110970	MA0516.3	SP2	G	17	25	+	14.9551	8.51e-06	0.0153	AGGGCGGGG	#N/A	#N/A	#N/A	#N/A	0	#N/A	#N/A	#N/A	-14.9551
rs10110970	MA0528.2	ZNF263	G	20	31	+	10.2	8.58e-05	0.0563	GCGGGGAGGGAC	#N/A	#N/A	#N/A	#N/A	0	#N/A	#N/A	#N/A	-10.2
rs10110970	MA0599.1	KLF5	G	17	26	-	14.449	8.1e-06	0.0158	TCCCCGCCCT	#N/A	#N/A	#N/A	#N/A	0	#N/A	#N/A	#N/A	-14.449
rs10110970	MA0685.2	SP4	G	17	25	+	15.1236	8.83e-06	0.0137	AGGGCGGGG	#N/A	#N/A	#N/A	#N/A	0	#N/A	#N/A	#N/A	-15.1236
rs10110970	MA0740.2	KLF14	G	17	25	+	12.6629	2.92e-05	0.0247	AGGGCGGGG	#N/A	#N/A	#N/A	#N/A	0	#N/A	#N/A	#N/A	-12.6629
rs10110970	MA0741.1	KLF16	G	16	26	-	10.0517	8.52e-05	0.0498	TCCCCGCCCTC	#N/A	#N/A	#N/A	#N/A	0	#N/A	#N/A	#N/A	-10.0517
rs10110970	MA0742.2	KLF12	G	17	25	+	14.9326	7e-06	0.0158	AGGGCGGGG	#N/A	#N/A	#N/A	#N/A	0	#N/A	#N/A	#N/A	-14.9326
rs10110970	MA0746.2	SP3	G	15	27	-	11.7885	2.75e-05	0.0424	CTCCCCGCCCTCA	#N/A	#N/A	#N/A	#N/A	0	#N/A	#N/A	#N/A	-11.7885
rs10110970	MA0753.2	ZNF740	G	16	28	-	9.20225	7.63e-05	0.0409	CCTCCCCGCCCTC	#N/A	#N/A	#N/A	#N/A	0	#N/A	#N/A	#N/A	-9.20225
rs10110970	MA0814.2	TFAP2C	G	10	23	+	11.9919	3.42e-05	0.0455	GCTCCTGAGGGCGG	C	10	23	+	14.1057	7.61e-06	0.0455	GCTCCTGAGGCCGG	2.1138
rs10110970	MA0814.2	TFAP2C	C	9	22	-	10.2439	9.64e-05	0.0625	CGGCCTCAGGAGCA	#N/A	#N/A	#N/A	#N/A	0	#N/A	#N/A	#N/A	-10.2439
rs10110970	MA1122.1	TFDP1	G	18	28	+	12.5413	2.71e-05	0.0746	GGGCGGGGAGG	#N/A	#N/A	#N/A	#N/A	0	#N/A	#N/A	#N/A	-12.5413
rs10110970	MA1511.2	KLF10	G	17	25	+	14.1461	1.03e-05	0.0182	AGGGCGGGG	#N/A	#N/A	#N/A	#N/A	0	#N/A	#N/A	#N/A	-14.1461
rs10110970	MA1512.1	KLF11	G	16	26	-	11.75	3.82e-05	0.054	TCCCCGCCCTC	#N/A	#N/A	#N/A	#N/A	0	#N/A	#N/A	#N/A	-11.75
rs10110970	MA1513.1	KLF15	G	16	26	-	15.4231	5.22e-06	0.00719	TCCCCGCCCTC	#N/A	#N/A	#N/A	#N/A	0	#N/A	#N/A	#N/A	-15.4231
rs10110970	MA1515.1	KLF2	G	17	27	-	11.9636	3.54e-05	0.0383	CTCCCCGCCCT	#N/A	#N/A	#N/A	#N/A	0	#N/A	#N/A	#N/A	-11.9636
rs10110970	MA1522.1	MAZ	G	17	27	-	9.53061	6.54e-05	0.0366	CTCCCCGCCCT	#N/A	#N/A	#N/A	#N/A	0	#N/A	#N/A	#N/A	-9.53061
rs10110970	MA1564.1	SP9	G	15	26	-	12.0172	3.58e-05	0.0424	TCCCCGCCCTCA	#N/A	#N/A	#N/A	#N/A	0	#N/A	#N/A	#N/A	-12.0172
rs10110970	MA1587.1	ZNF135	C	12	25	-	8.04082	7.16e-05	0.104	CCCCGGCCTCAGGA	#N/A	#N/A	#N/A	#N/A	0	#N/A	#N/A	#N/A	-8.04082
rs10110970	MA1615.1	Plagl1	C	12	24	+	10.4634	8.52e-05	0.078	TCCTGAGGCCGGG	#N/A	#N/A	#N/A	#N/A	0	#N/A	#N/A	#N/A	-10.4634
rs10110970	MA1627.1	Wt1	C	17	30	-	11.0325	4.83e-05	0.0418	TCCCTCCCCGGCCT	#N/A	#N/A	#N/A	#N/A	0	#N/A	#N/A	#N/A	-11.0325
rs10110970	MA1630.2	ZNF281	G	16	27	+	8.75281	3.75e-05	0.027	GAGGGCGGGGAG	#N/A	#N/A	#N/A	#N/A	0	#N/A	#N/A	#N/A	-8.75281
rs10110970	MA1653.1	ZNF148	G	16	27	-	13.7245	9.66e-06	0.0111	CTCCCCGCCCTC	#N/A	#N/A	#N/A	#N/A	0	#N/A	#N/A	#N/A	-13.7245
rs10110970	MA1710.1	ZNF257	C	14	25	+	12.1461	4.04e-05	0.0747	CTGAGGCCGGGG	#N/A	#N/A	#N/A	#N/A	0	#N/A	#N/A	#N/A	-12.1461
rs10110970	MA1712.1	ZNF454	G	13	30	-	8.98374	9.49e-05	0.0457	TCCCTCCCCGCCCTCAGG	#N/A	#N/A	#N/A	#N/A	0	#N/A	#N/A	#N/A	-8.98374
rs10110970	MA1959.1	KLF7	G	17	25	+	15.6742	3.34e-06	0.00978	AGGGCGGGG	#N/A	#N/A	#N/A	#N/A	0	#N/A	#N/A	#N/A	-15.6742
rs10110970	MA1961.1	PATZ1	G	20	31	+	14.0787	8.78e-06	0.00842	GCGGGGAGGGAC	C	20	31	+	13.6629	1.12e-05	0.00948	CCGGGGAGGGAC	-0.4158
rs10110970	MA1961.1	PATZ1	G	15	26	+	10.8315	3.92e-05	0.0159	TGAGGGCGGGGA	#N/A	#N/A	#N/A	#N/A	0	#N/A	#N/A	#N/A	-10.8315
rs10110970	MA1972.1	ZFP14	G	15	29	+	10.3483	5.55e-05	0.105	TGAGGGCGGGGAGGG	C	15	29	+	12	2.51e-05	0.085	TGAGGCCGGGGAGGG	1.6517
rs10144258	MA0079.5	SP1	C	13	21	-	13.4082	1.67e-05	0.0178	GGGGAGGGA	#N/A	#N/A	#N/A	#N/A	0	#N/A	#N/A	#N/A	-13.4082
rs10144258	MA0149.1	EWSR1-FLI1	C	11	28	-	-10.0132	2.64e-05	0.0595	GACAGAAGGGGAGGGAGG	#N/A	#N/A	#N/A	#N/A	0	#N/A	#N/A	#N/A	10.0132
rs10144258	MA0149.1	EWSR1-FLI1	T	7	24	-	-10.2632	2.86e-05	0.0595	GAAGAGGAGGGAGGCTAG	C	7	24	-	-3.31579	5.51e-06	0.0396	GAAGGGGAGGGAGGCTAG	6.94741
rs10144258	MA0471.2	E2F6	T	10	22	-	11.4959	4.55e-05	0.0511	AGAGGAGGGAGGC	C	10	22	-	12.0569	3.12e-05	0.0473	AGGGGAGGGAGGC	0.561
rs10144258	MA0516.3	SP2	T	13	21	-	9.85393	7.97e-05	0.0414	GAGGAGGGA	C	13	21	-	12.4382	2.84e-05	0.0253	GGGGAGGGA	2.58427
rs10144258	MA0599.1	KLF5	C	12	21	+	11.1224	7.05e-05	0.0427	CTCCCTCCCC	#N/A	#N/A	#N/A	#N/A	0	#N/A	#N/A	#N/A	-11.1224
rs10144258	MA0668.2	Neurod2	C	17	31	-	10.5413	8.09e-05	0.285	TGGGACAGAAGGGGA	#N/A	#N/A	#N/A	#N/A	0	#N/A	#N/A	#N/A	-10.5413
rs10144258	MA0740.2	KLF14	C	13	21	-	11.6966	4.68e-05	0.0337	GGGGAGGGA	#N/A	#N/A	#N/A	#N/A	0	#N/A	#N/A	#N/A	-11.6966
rs10144258	MA0753.2	ZNF740	C	11	23	+	8.85393	8.9e-05	0.0415	CCTCCCTCCCCTT	#N/A	#N/A	#N/A	#N/A	0	#N/A	#N/A	#N/A	-8.85393
rs10144258	MA1109.1	NEUROD1	C	17	29	-	10.2936	8.96e-05	0.284	GGACAGAAGGGGA	#N/A	#N/A	#N/A	#N/A	0	#N/A	#N/A	#N/A	-10.2936
rs10144258	MA1511.2	KLF10	C	13	21	-	9.33708	9.9e-05	0.0544	GGGGAGGGA	#N/A	#N/A	#N/A	#N/A	0	#N/A	#N/A	#N/A	-9.33708
rs10144258	MA1514.1	KLF17	C	9	23	+	13.7041	7.05e-06	0.0741	AGCCTCCCTCCCCTT	#N/A	#N/A	#N/A	#N/A	0	#N/A	#N/A	#N/A	-13.7041
rs10144258	MA1522.1	MAZ	C	11	21	+	8.81633	8.54e-05	0.0391	CCTCCCTCCCC	#N/A	#N/A	#N/A	#N/A	0	#N/A	#N/A	#N/A	-8.81633
rs10144258	MA1630.2	ZNF281	C	11	22	-	5.96629	9.23e-05	0.0355	AGGGGAGGGAGG	#N/A	#N/A	#N/A	#N/A	0	#N/A	#N/A	#N/A	-5.96629
rs10144258	MA1653.1	ZNF148	C	11	22	+	10.7959	5.12e-05	0.0205	CCTCCCTCCCCT	#N/A	#N/A	#N/A	#N/A	0	#N/A	#N/A	#N/A	-10.7959
rs10144258	MA1710.1	ZNF257	T	12	23	-	12.4494	3.44e-05	0.0735	AAGAGGAGGGAG	#N/A	#N/A	#N/A	#N/A	0	#N/A	#N/A	#N/A	-12.4494
rs10144258	MA1723.1	PRDM9	T	1	24	-	11.6972	1.99e-05	0.0178	GAAGAGGAGGGAGGCTAGAGCCTA	C	1	24	-	16.0826	1.71e-06	0.00656	GAAGGGGAGGGAGGCTAGAGCCTA	4.3854
rs10144258	MA1961.1	PATZ1	T	12	23	-	8.70787	8.56e-05	0.0228	AAGAGGAGGGAG	C	12	23	-	10.8876	3.84e-05	0.0159	AAGGGGAGGGAG	2.17973
rs10144258	MA1965.1	SP5	C	13	22	+	12.898	3.63e-05	0.0302	TCCCTCCCCT	#N/A	#N/A	#N/A	#N/A	0	#N/A	#N/A	#N/A	-12.898
rs10149167	MA0048.2	NHLH1	G	11	20	-	12.2759	3.28e-05	0.133	CGCAGGTGCC	#N/A	#N/A	#N/A	#N/A	0	#N/A	#N/A	#N/A	-12.2759
rs10149167	MA0048.2	NHLH1	G	11	20	+	11.5345	4.83e-05	0.147	GGCACCTGCG	#N/A	#N/A	#N/A	#N/A	0	#N/A	#N/A	#N/A	-11.5345
rs10149167	MA0103.3	ZEB1	A	11	21	+	13.5102	1.39e-05	0.0983	GGCACCTGCAG	G	11	21	+	14.4082	3.06e-06	0.0463	GGCACCTGCGG	0.898
rs10149167	MA0159.1	RARA::RXRA	A	9	25	+	13.8878	8.03e-06	0.303	AGGGCACCTGCAGGGCA	G	9	25	+	11.6735	2.73e-05	0.303	AGGGCACCTGCGGGGCA	-2.2143
rs10149167	MA0499.2	MYOD1	G	10	22	+	10.5366	8.89e-05	0.27	GGGCACCTGCGGG	#N/A	#N/A	#N/A	#N/A	0	#N/A	#N/A	#N/A	-10.5366
rs10149167	MA0506.2	Nrf1	G	8	22	+	9.34146	8.45e-05	0.0595	GAGGGCACCTGCGGG	#N/A	#N/A	#N/A	#N/A	0	#N/A	#N/A	#N/A	-9.34146
rs10149167	MA0522.3	TCF3	A	11	21	+	14.3546	4.58e-06	0.054	GGCACCTGCAG	G	11	21	+	14.7801	1.84e-06	0.0287	GGCACCTGCGG	0.4255
rs10149167	MA0597.2	THAP1	A	16	27	+	13.7576	1.12e-05	0.0367	CTGCAGGGCATC	#N/A	#N/A	#N/A	#N/A	0	#N/A	#N/A	#N/A	-13.7576
rs10149167	MA0649.1	HEY2	G	11	20	+	10.8103	7.38e-05	0.271	GGCACCTGCG	#N/A	#N/A	#N/A	#N/A	0	#N/A	#N/A	#N/A	-10.8103
rs10149167	MA0696.1	ZIC1	G	10	23	+	5.31915	9.38e-05	0.148	GGGCACCTGCGGGG	#N/A	#N/A	#N/A	#N/A	0	#N/A	#N/A	#N/A	-5.31915
rs10149167	MA0697.2	Zic3	A	11	23	-	10.4397	8.23e-05	0.109	CCCTGCAGGTGCC	G	11	23	-	11.2695	5.07e-05	0.0934	CCCCGCAGGTGCC	0.8298
rs10149167	MA0730.1	RARA	A	9	25	+	7.19672	1.95e-05	0.397	AGGGCACCTGCAGGGCA	G	9	25	+	5.40984	3.45e-05	0.402	AGGGCACCTGCGGGGCA	-1.78688
rs10149167	MA0745.2	SNAI2	A	10	22	+	12.7143	3.26e-05	0.286	GGGCACCTGCAGG	G	10	22	+	12.0612	4.4e-05	0.286	GGGCACCTGCGGG	-0.6531
rs10149167	MA0751.1	ZIC4	A	10	24	+	9.63462	9.76e-05	0.153	GGGCACCTGCAGGGC	G	10	24	+	10.7692	5.46e-05	0.142	GGGCACCTGCGGGGC	1.13458
rs10149167	MA0830.2	TCF4	A	10	22	+	15.1707	2.31e-06	0.0527	GGGCACCTGCAGG	G	10	22	+	15.2846	1.94e-06	0.0491	GGGCACCTGCGGG	0.1139
rs10149167	MA0858.1	Rarb	A	9	25	+	-3.24242	8.26e-05	0.979	AGGGCACCTGCAGGGCA	#N/A	#N/A	#N/A	#N/A	0	#N/A	#N/A	#N/A	3.24242
rs10149167	MA1100.2	ASCL1	A	11	20	+	11.9636	3.58e-05	0.12	GGCACCTGCA	G	11	20	+	12.3273	2.38e-05	0.102	GGCACCTGCG	0.3637
rs10149167	MA1100.2	ASCL1	A	11	20	-	11.7636	4.34e-05	0.135	TGCAGGTGCC	G	11	20	-	12.4	2.16e-05	0.102	CGCAGGTGCC	0.6364
rs10149167	MA1149.1	RARA::RXRG	A	8	25	+	14.9636	4.01e-06	0.202	GAGGGCACCTGCAGGGCA	G	8	25	+	14.9	4.21e-06	0.202	GAGGGCACCTGCGGGGCA	-0.0636
rs10149167	MA1529.1	NHLH2	G	7	24	+	7.08163	7.5e-05	0.122	AGAGGGCACCTGCGGGGC	#N/A	#N/A	#N/A	#N/A	0	#N/A	#N/A	#N/A	-7.08163
rs10149167	MA1529.1	NHLH2	G	7	24	-	6.69388	8.53e-05	0.125	GCCCCGCAGGTGCCCTCT	#N/A	#N/A	#N/A	#N/A	0	#N/A	#N/A	#N/A	-6.69388
rs10149167	MA1558.1	SNAI1	A	11	20	-	13.3469	1.91e-05	0.219	TGCAGGTGCC	G	11	20	-	12.9592	3.11e-05	0.248	CGCAGGTGCC	-0.3877
rs10149167	MA1559.1	SNAI3	A	11	20	-	12.2545	4.21e-05	0.317	TGCAGGTGCC	G	11	20	-	11.8	4.99e-05	0.317	CGCAGGTGCC	-0.4545
rs10149167	MA1620.1	Ptf1A	G	10	21	+	11.2276	7.67e-05	0.293	GGGCACCTGCGG	#N/A	#N/A	#N/A	#N/A	0	#N/A	#N/A	#N/A	-11.2276
rs10149167	MA1621.1	Rbpjl	G	9	22	+	10.7236	9.88e-05	0.251	AGGGCACCTGCGGG	#N/A	#N/A	#N/A	#N/A	0	#N/A	#N/A	#N/A	-10.7236
rs10149167	MA1628.1	Zic1::Zic2	G	13	23	-	11.2317	5.39e-05	0.108	CCCCGCAGGTG	#N/A	#N/A	#N/A	#N/A	0	#N/A	#N/A	#N/A	-11.2317
rs10149167	MA1629.1	Zic2	A	12	25	-	10.065	8.8e-05	0.129	TGCCCTGCAGGTGC	G	12	25	-	10.8943	5.47e-05	0.129	TGCCCCGCAGGTGC	0.8293
rs10149167	MA1631.1	ASCL1	A	10	22	+	14.5203	6.77e-06	0.0839	GGGCACCTGCAGG	G	10	22	+	14.2114	8.81e-06	0.0884	GGGCACCTGCGGG	-0.3089
rs10149167	MA1648.1	TCF12	A	11	21	+	14.2482	3.75e-06	0.043	GGCACCTGCAG	G	11	21	+	14.5745	1.64e-06	0.0389	GGCACCTGCGG	0.3263
rs10149167	MA1719.1	ZNF816	A	6	23	+	14.5321	4.54e-06	0.0893	CAGAGGGCACCTGCAGGG	G	6	23	+	13.5963	7.64e-06	0.0893	CAGAGGGCACCTGCGGGG	-0.9358
rs10149167	MA1985.1	ZNF669	A	18	32	-	9.20325	7.28e-05	0.266	GGGAAGATGCCCTGC	G	18	32	-	9.4878	6.43e-05	0.266	GGGAAGATGCCCCGC	0.28455
rs10149569	MA0002.2	Runx1	A	13	23	-	14.0517	4.64e-06	0.193	ATCTGTGGTTT	#N/A	#N/A	#N/A	#N/A	0	#N/A	#N/A	#N/A	-14.0517
rs10149569	MA0483.1	Gfi1B	A	13	23	+	11.1379	7.19e-05	0.732	AAACCACAGAT	#N/A	#N/A	#N/A	#N/A	0	#N/A	#N/A	#N/A	-11.1379
rs10149569	MA0511.2	RUNX2	A	13	21	+	11.75	5.58e-05	0.819	AAACCACAG	#N/A	#N/A	#N/A	#N/A	0	#N/A	#N/A	#N/A	-11.75
rs10149569	MA0684.2	RUNX3	A	12	23	+	11.1915	8.57e-05	0.585	GAAACCACAGAT	#N/A	#N/A	#N/A	#N/A	0	#N/A	#N/A	#N/A	-11.1915
rs10149569	MA0694.1	ZBTB7B	C	12	23	+	11.5	4.51e-05	0.258	GAAACCACCGAT	#N/A	#N/A	#N/A	#N/A	0	#N/A	#N/A	#N/A	-11.5
rs10149569	MA0695.1	ZBTB7C	C	12	23	+	11.9839	3.77e-05	0.22	GAAACCACCGAT	#N/A	#N/A	#N/A	#N/A	0	#N/A	#N/A	#N/A	-11.9839
rs10149569	MA1420.1	IRF5	A	10	23	+	10.2	6.43e-05	1	CCGAAACCACAGAT	#N/A	#N/A	#N/A	#N/A	0	#N/A	#N/A	#N/A	-10.2
rs10149569	MA1971.1	ZBED2	A	7	20	+	14.3028	6.18e-06	0.252	GCGCCGAAACCACA	C	7	20	+	14.5229	4.55e-06	0.252	GCGCCGAAACCACC	0.2201
rs10149569	MA1989.1	Bcl11B	A	11	24	+	13.4539	1.11e-05	0.512	CGAAACCACAGATA	#N/A	#N/A	#N/A	#N/A	0	#N/A	#N/A	#N/A	-13.4539
rs10150950	MA0657.1	KLF13	A	18	35	+	6.36207	4.07e-05	0.281	CGAATACACCCCTCTGGG	G	18	35	+	7.93103	2.5e-05	0.23	CGGATACACCCCTCTGGG	1.56896
rs10150950	MA1731.1	ZNF768	G	18	35	+	9.9898	7.69e-05	0.145	CGGATACACCCCTCTGGG	#N/A	#N/A	#N/A	#N/A	0	#N/A	#N/A	#N/A	-9.9898
rs10150950	MA1934.1	ERF::FIGLA	G	16	31	+	5.93878	8.72e-05	0.204	GACGGATACACCCCTC	#N/A	#N/A	#N/A	#N/A	0	#N/A	#N/A	#N/A	-5.93878
rs10153729	MA1712.1	ZNF454	A	7	24	-	10.187	5.31e-05	0.0381	GACCTCTGGGACCTAGGG	#N/A	#N/A	#N/A	#N/A	0	#N/A	#N/A	#N/A	-10.187
rs10153729	MA1712.1	ZNF454	A	4	21	+	9.34959	7.98e-05	0.0434	AAGCCCTAGGTCCCAGAG	C	4	21	+	10.187	5.31e-05	0.0381	AAGCCCTAGGTCCCAGCG	0.83741
rs10153729	MA1713.1	ZNF610	C	20	33	+	9.69388	7.26e-05	0.0351	CGGTCCGCTCAGCG	#N/A	#N/A	#N/A	#N/A	0	#N/A	#N/A	#N/A	-9.69388
rs10159856	MA0782.2	PKNOX1	A	12	26	-	12.7589	1.85e-05	0.511	CCTGGGTGACAGAGT	#N/A	#N/A	#N/A	#N/A	0	#N/A	#N/A	#N/A	-12.7589
rs10159856	MA1114.1	PBX3	A	11	27	-	13.0922	1.38e-05	0.281	GCCTGGGTGACAGAGTG	#N/A	#N/A	#N/A	#N/A	0	#N/A	#N/A	#N/A	-13.0922
rs10171839	MA1153.1	Smad4	G	19	26	+	12.2787	7.4e-05	0.933	CGTCTAGA	#N/A	#N/A	#N/A	#N/A	0	#N/A	#N/A	#N/A	-12.2787
rs10171839	MA1649.1	ZBTB12	G	20	30	+	12.4468	4.03e-05	0.605	GTCTAGAACTT	A	20	30	+	12.234	4.98e-05	0.666	ATCTAGAACTT	-0.2128
rs10171857	MA0719.1	RHOXF1	A	14	21	-	10.2308	4.14e-05	0.924	CTGATCCC	#N/A	#N/A	#N/A	#N/A	0	#N/A	#N/A	#N/A	-10.2308
rs10173105	MA0073.1	RREB1	G	14	33	-	7.06422	2.37e-05	0.0417	CCACACCGCCCCCCCTACCC	C	14	33	-	4.50459	5.32e-05	0.0565	CCACACCGCCCCCGCTACCC	-2.55963
rs10173105	MA0073.1	RREB1	G	16	35	-	5.77064	3.58e-05	0.0505	GCCCACACCGCCCCCCCTAC	#N/A	#N/A	#N/A	#N/A	0	#N/A	#N/A	#N/A	-5.77064
rs10173105	MA0073.1	RREB1	G	19	38	-	3.62385	6.98e-05	0.0603	AACGCCCACACCGCCCCCCC	#N/A	#N/A	#N/A	#N/A	0	#N/A	#N/A	#N/A	-3.62385
rs10173105	MA0111.1	Spz1	C	13	23	+	10.8091	9.06e-05	0.605	GGGGTAGCGGG	#N/A	#N/A	#N/A	#N/A	0	#N/A	#N/A	#N/A	-10.8091
rs10173105	MA0162.4	EGR1	G	17	30	-	10.5366	7.43e-05	0.0328	CACCGCCCCCCCTA	C	17	30	-	13.4146	1.22e-05	0.0226	CACCGCCCCCGCTA	2.878
rs10173105	MA0472.2	EGR2	C	18	28	-	13.7241	8.77e-06	0.117	CCGCCCCCGCT	#N/A	#N/A	#N/A	#N/A	0	#N/A	#N/A	#N/A	-13.7241
rs10173105	MA0732.1	EGR3	G	16	30	-	9.81034	2.16e-05	0.0737	CACCGCCCCCCCTAC	C	16	30	-	16.069	1.45e-06	0.0478	CACCGCCCCCGCTAC	6.25866
rs10173105	MA0733.1	EGR4	G	15	30	-	11.4909	3.44e-05	0.0816	CACCGCCCCCCCTACC	C	15	30	-	13.4182	1.1e-05	0.0626	CACCGCCCCCGCTACC	1.9273
rs10173105	MA0746.2	SP3	G	20	32	-	12.3462	2.11e-05	0.0371	CACACCGCCCCCC	C	20	32	-	10.0385	6.07e-05	0.0579	CACACCGCCCCCG	-2.3077
rs10173105	MA0747.1	SP8	G	20	31	-	13.0526	1.64e-05	0.0411	ACACCGCCCCCC	#N/A	#N/A	#N/A	#N/A	0	#N/A	#N/A	#N/A	-13.0526
rs10173105	MA0747.1	SP8	G	15	26	-	10.9605	6.26e-05	0.0649	GCCCCCCCTACC	#N/A	#N/A	#N/A	#N/A	0	#N/A	#N/A	#N/A	-10.9605
rs10173105	MA0753.2	ZNF740	G	16	28	-	14.3596	5.7e-06	0.0373	CCGCCCCCCCTAC	#N/A	#N/A	#N/A	#N/A	0	#N/A	#N/A	#N/A	-14.3596
rs10173105	MA0753.2	ZNF740	G	19	31	-	10.2472	4.74e-05	0.0403	ACACCGCCCCCCC	#N/A	#N/A	#N/A	#N/A	0	#N/A	#N/A	#N/A	-10.2472
rs10173105	MA0753.2	ZNF740	G	17	29	-	8.88764	8.77e-05	0.0415	ACCGCCCCCCCTA	#N/A	#N/A	#N/A	#N/A	0	#N/A	#N/A	#N/A	-8.88764
rs10173105	MA1107.2	KLF9	G	13	28	-	10.252	6.88e-05	0.0318	CCGCCCCCCCTACCCC	#N/A	#N/A	#N/A	#N/A	0	#N/A	#N/A	#N/A	-10.252
rs10173105	MA1522.1	MAZ	G	14	24	-	10.5918	4.63e-05	0.0356	CCCCCCTACCC	#N/A	#N/A	#N/A	#N/A	0	#N/A	#N/A	#N/A	-10.5918
rs10173105	MA1564.1	SP9	G	20	31	-	14.569	5.4e-06	0.0185	ACACCGCCCCCC	C	20	31	-	12.0517	3.48e-05	0.0424	ACACCGCCCCCG	-2.5173
rs10173105	MA1564.1	SP9	G	15	26	-	11.3793	5.39e-05	0.0491	GCCCCCCCTACC	#N/A	#N/A	#N/A	#N/A	0	#N/A	#N/A	#N/A	-11.3793
rs10173105	MA1578.1	VEZF1	G	16	25	-	12.8852	3.24e-05	0.202	CCCCCCCTAC	#N/A	#N/A	#N/A	#N/A	0	#N/A	#N/A	#N/A	-12.8852
rs10173105	MA1578.1	VEZF1	G	17	26	-	12.6721	3.98e-05	0.202	GCCCCCCCTA	#N/A	#N/A	#N/A	#N/A	0	#N/A	#N/A	#N/A	-12.6721
rs10173105	MA1627.1	Wt1	C	17	30	-	11.4146	3.91e-05	0.0396	CACCGCCCCCGCTA	#N/A	#N/A	#N/A	#N/A	0	#N/A	#N/A	#N/A	-11.4146
rs10173105	MA1630.2	ZNF281	G	13	24	+	10.5506	2.05e-05	0.0241	GGGGTAGGGGGG	#N/A	#N/A	#N/A	#N/A	0	#N/A	#N/A	#N/A	-10.5506
rs10173105	MA1653.1	ZNF148	G	13	24	-	12.8673	1.62e-05	0.0137	CCCCCCTACCCC	#N/A	#N/A	#N/A	#N/A	0	#N/A	#N/A	#N/A	-12.8673
rs10173105	MA1721.1	ZNF93	G	15	30	+	10.9633	2.84e-05	0.0331	GGTAGGGGGGGCGGTG	C	15	30	+	17.6606	5.88e-07	0.00977	GGTAGCGGGGGCGGTG	6.6973
rs10173105	MA1723.1	PRDM9	G	12	35	+	12.9908	1.02e-05	0.0145	TGGGGTAGGGGGGGCGGTGTGGGC	C	12	35	+	11.6147	2.07e-05	0.0183	TGGGGTAGCGGGGGCGGTGTGGGC	-1.3761
rs10173105	MA1723.1	PRDM9	G	11	34	+	12.6789	1.2e-05	0.0155	TTGGGGTAGGGGGGGCGGTGTGGG	#N/A	#N/A	#N/A	#N/A	0	#N/A	#N/A	#N/A	-12.6789
rs10173105	MA1976.1	ZNF320	G	10	36	+	12.0337	1.06e-05	0.0204	CTTGGGGTAGGGGGGGCGGTGTGGGCG	C	10	36	+	8.20225	6e-05	0.028	CTTGGGGTAGCGGGGGCGGTGTGGGCG	-3.83145
rs10183339	MA1579.1	ZBTB26	T	14	28	-	11.7653	6.26e-05	0.371	GGCTCCAGACTACAT	#N/A	#N/A	#N/A	#N/A	0	#N/A	#N/A	#N/A	-11.7653
rs10183339	MA1581.1	ZBTB6	T	18	30	+	12.156	3.01e-05	0.189	AGTCTGGAGCCCC	C	18	30	+	15.2477	4.01e-06	0.0938	AGCCTGGAGCCCC	3.0917
rs10183339	MA1712.1	ZNF454	C	12	29	-	11.3089	3e-05	0.0354	GGGCTCCAGGCTACATGG	#N/A	#N/A	#N/A	#N/A	0	#N/A	#N/A	#N/A	-11.3089
rs10189991	MA0163.1	PLAG1	G	8	21	+	9.66327	1.69e-05	0.0608	GTGGCCCAGGGCGG	#N/A	#N/A	#N/A	#N/A	0	#N/A	#N/A	#N/A	-9.66327
rs10189991	MA0516.3	SP2	G	15	23	+	9.61798	9.13e-05	0.0447	AGGGCGGGT	#N/A	#N/A	#N/A	#N/A	0	#N/A	#N/A	#N/A	-9.61798
rs10189991	MA0524.2	TFAP2C	A	9	20	+	14.1837	5.96e-06	0.0637	TGGCCCAGGGCA	G	9	20	+	12.7143	2.23e-05	0.0637	TGGCCCAGGGCG	-1.4694
rs10189991	MA0524.2	TFAP2C	A	9	20	-	13.7551	8.92e-06	0.0637	TGCCCTGGGCCA	G	9	20	-	13.0714	1.67e-05	0.0637	CGCCCTGGGCCA	-0.6837
rs10189991	MA0597.2	THAP1	A	11	22	+	16.1313	9.33e-07	0.0151	GCCCAGGGCAGG	G	11	22	+	11.5758	4.9e-05	0.0627	GCCCAGGGCGGG	-4.5555
rs10189991	MA0742.2	KLF12	G	15	23	+	9.59551	6.52e-05	0.0428	AGGGCGGGT	#N/A	#N/A	#N/A	#N/A	0	#N/A	#N/A	#N/A	-9.59551
rs10189991	MA0810.1	TFAP2A	A	9	20	-	13.8909	9.34e-06	0.0485	TGCCCTGGGCCA	G	9	20	-	13.4364	1.38e-05	0.0485	CGCCCTGGGCCA	-0.4545
rs10189991	MA0810.1	TFAP2A	A	9	20	+	12.7455	2.42e-05	0.0552	TGGCCCAGGGCA	G	9	20	+	12.0545	3.98e-05	0.0577	TGGCCCAGGGCG	-0.691
rs10189991	MA0811.1	TFAP2B	A	9	20	+	13.8621	9.05e-06	0.0678	TGGCCCAGGGCA	G	9	20	+	12.6897	2.43e-05	0.0711	TGGCCCAGGGCG	-1.1724
rs10189991	MA0811.1	TFAP2B	A	9	20	-	13.8621	9.05e-06	0.0678	TGCCCTGGGCCA	G	9	20	-	13.1552	1.67e-05	0.0711	CGCCCTGGGCCA	-0.7069
rs10189991	MA1511.2	KLF10	G	15	23	+	9.70787	8.5e-05	0.0516	AGGGCGGGT	#N/A	#N/A	#N/A	#N/A	0	#N/A	#N/A	#N/A	-9.70787
rs10189991	MA1513.1	KLF15	G	14	24	-	11.1154	3.37e-05	0.02	AACCCGCCCTG	#N/A	#N/A	#N/A	#N/A	0	#N/A	#N/A	#N/A	-11.1154
rs10189991	MA1515.1	KLF2	G	15	25	-	10.8909	8.02e-05	0.0563	AAACCCGCCCT	#N/A	#N/A	#N/A	#N/A	0	#N/A	#N/A	#N/A	-10.8909
rs10189991	MA1981.1	ZNF530	A	17	34	+	7.80612	7.45e-05	0.0336	GGCAGGTTTGGGGCTGTG	G	17	34	+	7.7551	7.6e-05	0.0337	GGCGGGTTTGGGGCTGTG	-0.05102
rs10193189	MA0017.2	NR2F1	C	10	22	-	10.6939	9.03e-05	0.359	TCGGGGTCAGCTG	#N/A	#N/A	#N/A	#N/A	0	#N/A	#N/A	#N/A	-10.6939
rs10193189	MA0071.1	RORA	C	14	23	-	12.8163	3.57e-05	1	ATCGGGGTCA	A	14	23	-	13.0204	3.06e-05	1	ATCTGGGTCA	0.2041
rs10193189	MA0072.1	RORA	A	13	26	-	6.47191	7.94e-05	1	ATCATCTGGGTCAG	#N/A	#N/A	#N/A	#N/A	0	#N/A	#N/A	#N/A	-6.47191
rs10193189	MA0074.1	RXRA::VDR	C	14	28	-	5.98165	6.76e-05	1	AGATCATCGGGGTCA	#N/A	#N/A	#N/A	#N/A	0	#N/A	#N/A	#N/A	-5.98165
rs10193189	MA1123.2	TWIST1	A	15	27	+	11.1626	7.31e-05	0.506	GACCCAGATGATC	#N/A	#N/A	#N/A	#N/A	0	#N/A	#N/A	#N/A	-11.1626
rs10193189	MA1150.1	RORB	C	13	23	-	10.8169	7.97e-05	0.92	ATCGGGGTCAG	A	13	23	-	11.7465	4.13e-05	0.707	ATCTGGGTCAG	0.9296
rs10193189	MA1151.1	RORC	A	14	25	-	12.1545	2.75e-05	1	TCATCTGGGTCA	#N/A	#N/A	#N/A	#N/A	0	#N/A	#N/A	#N/A	-12.1545
rs10193189	MA1480.1	DPRX	A	19	28	-	10.8654	8.85e-05	1	AGATCATCTG	#N/A	#N/A	#N/A	#N/A	0	#N/A	#N/A	#N/A	-10.8654
rs10193189	MA1535.1	NR2C1	C	13	21	-	12.2115	1.26e-05	0.31	CGGGGTCAG	#N/A	#N/A	#N/A	#N/A	0	#N/A	#N/A	#N/A	-12.2115
rs10198708	MA0160.2	NR4A2	A	12	21	-	11.0455	9.1e-05	0.776	ATAAAGGGCA	#N/A	#N/A	#N/A	#N/A	0	#N/A	#N/A	#N/A	-11.0455
rs10198708	MA0494.1	Nr1h3::Rxra	A	2	20	+	11.7581	3.46e-05	0.372	TGATCTTTAATGCCCTTTA	C	2	20	+	12.3226	2.44e-05	0.339	TGATCTTTAATGCCCTTTC	0.5645
rs10198708	MA1112.2	NR4A1	A	10	21	-	10.6636	7.47e-05	0.625	ATAAAGGGCATT	C	10	21	-	10.5273	8.04e-05	0.625	AGAAAGGGCATT	-0.1363
rs10203697	MA0625.2	NFATC3	C	12	20	+	10.7692	6.33e-05	0.886	GTGGAAACC	T	12	20	+	10.9423	3.88e-05	0.842	GTGGAAACT	0.1731
rs10203697	MA1525.2	NFATC4	T	11	20	+	11.7885	7.77e-05	1	TGTGGAAACT	#N/A	#N/A	#N/A	#N/A	0	#N/A	#N/A	#N/A	-11.7885
rs10206343	MA1527.1	NFIC	C	6	22	-	1	9.5e-05	0.206	TCGGGAATAGGGCCAAT	#N/A	#N/A	#N/A	#N/A	0	#N/A	#N/A	#N/A	-1
rs10206343	MA1528.1	NFIX	C	6	22	+	8.30612	7.84e-05	0.167	ATTGGCCCTATTCCCGA	#N/A	#N/A	#N/A	#N/A	0	#N/A	#N/A	#N/A	-8.30612
rs10206343	MA1528.1	NFIX	C	6	22	-	7.53061	9.85e-05	0.172	TCGGGAATAGGGCCAAT	#N/A	#N/A	#N/A	#N/A	0	#N/A	#N/A	#N/A	-7.53061
rs10206343	MA1643.1	NFIB	T	4	24	-	8.38776	5.06e-05	0.0938	CATCAGGAATAGGGCCAATGT	C	4	24	-	8.94898	4.03e-05	0.0866	CATCGGGAATAGGGCCAATGT	0.56122
rs10206343	MA1715.1	ZNF707	T	11	25	+	6.24242	9.46e-05	0.241	CCCTATTCCTGATGT	#N/A	#N/A	#N/A	#N/A	0	#N/A	#N/A	#N/A	-6.24242
rs1021706	MA0741.1	KLF16	G	19	29	-	11.7931	3.44e-05	0.0345	ACCCAGCCCCC	#N/A	#N/A	#N/A	#N/A	0	#N/A	#N/A	#N/A	-11.7931
rs1021706	MA0747.1	SP8	G	18	29	-	11.2237	5.44e-05	0.0629	ACCCAGCCCCCC	#N/A	#N/A	#N/A	#N/A	0	#N/A	#N/A	#N/A	-11.2237
rs1021706	MA1584.1	ZIC5	C	14	29	-	4.20408	9.94e-05	0.138	ACCCAGCCCGCCGAGA	#N/A	#N/A	#N/A	#N/A	0	#N/A	#N/A	#N/A	-4.20408
rs1021706	MA1596.1	ZNF460	G	15	30	-	9.70787	1.79e-05	0.0181	TACCCAGCCCCCCGAG	#N/A	#N/A	#N/A	#N/A	0	#N/A	#N/A	#N/A	-9.70787
rs1021706	MA1630.2	ZNF281	G	19	30	+	14.0337	5.52e-06	0.016	GGGGGCTGGGTA	#N/A	#N/A	#N/A	#N/A	0	#N/A	#N/A	#N/A	-14.0337
rs10224497	MA1730.1	ZNF708	A	7	21	-	10.7064	4.42e-05	0.172	TTGGTTGTGCCTGCT	G	7	21	-	11.5596	2.82e-05	0.161	TCGGTTGTGCCTGCT	0.8532
rs10224497	MA1967.1	TFAP4::FLI1	A	19	34	+	4.93103	4.27e-05	0.231	CAAGCGAGCAGCTGCC	G	19	34	+	6.08621	3.17e-05	0.206	CGAGCGAGCAGCTGCC	1.15518
rs10245969	MA0162.4	EGR1	C	20	33	+	10.0407	9.86e-05	0.0341	CGGCGCACGCGCGC	#N/A	#N/A	#N/A	#N/A	0	#N/A	#N/A	#N/A	-10.0407
rs10245969	MA0506.2	Nrf1	C	18	32	+	13.0732	1.18e-05	0.0327	AACGGCGCACGCGCG	T	18	32	+	9.79675	6.76e-05	0.0595	AATGGCGCACGCGCG	-3.27645
rs10245969	MA0776.1	MYBL1	C	12	23	+	11.6897	3.22e-05	1	GCCGCTAACGGC	#N/A	#N/A	#N/A	#N/A	0	#N/A	#N/A	#N/A	-11.6897
rs10245969	MA0776.1	MYBL1	C	12	23	-	11.569	3.39e-05	1	GCCGTTAGCGGC	#N/A	#N/A	#N/A	#N/A	0	#N/A	#N/A	#N/A	-11.569
rs10245969	MA0875.1	BARX1	T	16	23	-	10.5472	5.04e-05	1	GCCATTAG	#N/A	#N/A	#N/A	#N/A	0	#N/A	#N/A	#N/A	-10.5472
rs10245969	MA1496.1	HOXA4	T	16	23	-	10.0339	9.4e-05	1	GCCATTAG	#N/A	#N/A	#N/A	#N/A	0	#N/A	#N/A	#N/A	-10.0339
rs10245969	MA1608.1	Isl1	T	14	24	-	13.184	8.73e-06	1	CGCCATTAGCG	#N/A	#N/A	#N/A	#N/A	0	#N/A	#N/A	#N/A	-13.184
rs10245969	MA1721.1	ZNF93	C	8	23	-	10.6789	3.26e-05	0.034	GCCGTTAGCGGCGGCC	T	8	23	-	11.5229	2.14e-05	0.0306	GCCATTAGCGGCGGCC	0.844
rs10245969	MA1721.1	ZNF93	C	5	20	-	8.92661	7.48e-05	0.0426	GTTAGCGGCGGCCAGG	#N/A	#N/A	#N/A	#N/A	0	#N/A	#N/A	#N/A	-8.92661
rs10248138	MA0139.1	CTCF	A	12	30	+	11.5738	1.83e-05	0.0896	GCGCCCACAGAGGGCGGCC	#N/A	#N/A	#N/A	#N/A	0	#N/A	#N/A	#N/A	-11.5738
rs10248138	MA0162.4	EGR1	A	10	23	+	10.1951	9.05e-05	0.0328	CTGCGCCCACAGAG	#N/A	#N/A	#N/A	#N/A	0	#N/A	#N/A	#N/A	-10.1951
rs10248138	MA0694.1	ZBTB7B	C	12	23	+	15.2931	4.22e-06	0.152	GCGCCCACCGAG	#N/A	#N/A	#N/A	#N/A	0	#N/A	#N/A	#N/A	-15.2931
rs10248138	MA0695.1	ZBTB7C	C	12	23	+	15.129	1.71e-06	0.0937	GCGCCCACCGAG	A	12	23	+	11.3387	6.02e-05	0.24	GCGCCCACAGAG	-3.7903
rs10248138	MA0696.1	ZIC1	A	17	30	-	6.2766	6.91e-05	0.145	GGCCGCCCTCTGTG	#N/A	#N/A	#N/A	#N/A	0	#N/A	#N/A	#N/A	-6.2766
rs10248138	MA0734.3	Gli2	C	12	24	+	10.633	5.89e-05	0.143	GCGCCCACCGAGG	#N/A	#N/A	#N/A	#N/A	0	#N/A	#N/A	#N/A	-10.633
rs10248138	MA0735.1	GLIS1	C	16	31	-	-8.01818	5.3e-05	0.29	AGGCCGCCCTCGGTGG	#N/A	#N/A	#N/A	#N/A	0	#N/A	#N/A	#N/A	8.01818
rs10248138	MA0748.2	YY2	C	20	30	+	10.8943	7.25e-05	0.353	CGAGGGCGGCC	A	20	30	+	10.9187	7.1e-05	0.353	AGAGGGCGGCC	0.0244
rs10248138	MA0751.1	ZIC4	A	16	30	-	10.1154	7.67e-05	0.152	GGCCGCCCTCTGTGG	#N/A	#N/A	#N/A	#N/A	0	#N/A	#N/A	#N/A	-10.1154
rs10248138	MA1102.2	CTCFL	A	17	28	+	11.8265	3.42e-05	0.0492	CACAGAGGGCGG	#N/A	#N/A	#N/A	#N/A	0	#N/A	#N/A	#N/A	-11.8265
rs10248138	MA1731.1	ZNF768	A	15	32	-	13.4184	1.21e-05	0.0986	CAGGCCGCCCTCTGTGGG	#N/A	#N/A	#N/A	#N/A	0	#N/A	#N/A	#N/A	-13.4184
rs10254368	MA0146.2	Zfx	T	8	21	+	10.6212	7.26e-05	0.0639	GAATCCAGGGCCTG	#N/A	#N/A	#N/A	#N/A	0	#N/A	#N/A	#N/A	-10.6212
rs10256996	MA0150.2	Nfe2l2	T	13	27	-	11.4394	3.07e-05	0.399	AGCAATGAGACTGCA	#N/A	#N/A	#N/A	#N/A	0	#N/A	#N/A	#N/A	-11.4394
rs10256996	MA0501.1	MAF::NFE2	T	9	23	-	8.11475	8.28e-05	0.644	ATGAGACTGCAGGCA	#N/A	#N/A	#N/A	#N/A	0	#N/A	#N/A	#N/A	-8.11475
rs10256996	MA0591.1	Bach1::Mafk	T	12	26	-	6.21053	9.72e-05	0.258	GCAATGAGACTGCAG	#N/A	#N/A	#N/A	#N/A	0	#N/A	#N/A	#N/A	-6.21053
rs10256996	MA1980.1	ZNF418	T	9	23	-	11.1111	2.5e-05	0.351	ATGAGACTGCAGGCA	G	9	23	-	8.65657	7.64e-05	0.483	ATGCGACTGCAGGCA	-2.45453
rs10259915	MA0014.3	PAX5	T	16	27	-	13.4909	9.38e-06	0.245	CCGCGTGACCGC	#N/A	#N/A	#N/A	#N/A	0	#N/A	#N/A	#N/A	-13.4909
rs10259915	MA0059.1	MAX::MYC	G	18	28	+	11.6122	4.08e-05	0.595	GGGCACGCGGC	#N/A	#N/A	#N/A	#N/A	0	#N/A	#N/A	#N/A	-11.6122
rs10259915	MA0104.4	MYCN	G	18	29	+	11.0337	7.18e-05	0.226	GGGCACGCGGCC	#N/A	#N/A	#N/A	#N/A	0	#N/A	#N/A	#N/A	-11.0337
rs10259915	MA0104.4	MYCN	G	18	29	-	11.0337	7.18e-05	0.226	GGCCGCGTGCCC	#N/A	#N/A	#N/A	#N/A	0	#N/A	#N/A	#N/A	-11.0337
rs10259915	MA0147.3	MYC	G	18	29	-	12.813	2.23e-05	0.202	GGCCGCGTGCCC	#N/A	#N/A	#N/A	#N/A	0	#N/A	#N/A	#N/A	-12.813
rs10259915	MA0159.1	RARA::RXRA	T	6	22	+	13.0102	1.33e-05	0.303	AGGGGAGAGGGCGGTCA	G	6	22	+	10.7959	4.22e-05	0.303	AGGGGAGAGGGCGGGCA	-2.2143
rs10259915	MA0162.4	EGR1	G	8	21	-	11.8699	3.35e-05	0.0298	GCCCGCCCTCTCCC	#N/A	#N/A	#N/A	#N/A	0	#N/A	#N/A	#N/A	-11.8699
rs10259915	MA0471.2	E2F6	G	12	24	+	12.7805	1.94e-05	0.0457	GAGGGCGGGCACG	#N/A	#N/A	#N/A	#N/A	0	#N/A	#N/A	#N/A	-12.7805
rs10259915	MA0516.3	SP2	G	13	21	+	13.0674	2.21e-05	0.0222	AGGGCGGGC	#N/A	#N/A	#N/A	#N/A	0	#N/A	#N/A	#N/A	-13.0674
rs10259915	MA0616.2	HES2	G	19	28	-	12.9038	2.44e-05	0.172	GCCGCGTGCC	#N/A	#N/A	#N/A	#N/A	0	#N/A	#N/A	#N/A	-12.9038
rs10259915	MA0616.2	HES2	G	19	28	+	12.7115	2.61e-05	0.172	GGCACGCGGC	#N/A	#N/A	#N/A	#N/A	0	#N/A	#N/A	#N/A	-12.7115
rs10259915	MA0632.2	TCFL5	T	20	29	+	12.2222	3.93e-05	0.142	TCACGCGGCC	G	20	29	+	11.7778	5.06e-05	0.16	GCACGCGGCC	-0.4444
rs10259915	MA0632.2	TCFL5	G	18	27	-	11.5111	5.98e-05	0.165	CCGCGTGCCC	#N/A	#N/A	#N/A	#N/A	0	#N/A	#N/A	#N/A	-11.5111
rs10259915	MA0649.1	HEY2	G	19	28	-	12.1034	3.14e-05	0.238	GCCGCGTGCC	#N/A	#N/A	#N/A	#N/A	0	#N/A	#N/A	#N/A	-12.1034
rs10259915	MA0738.1	HIC2	G	15	23	-	12.2182	9.5e-06	0.33	GTGCCCGCC	#N/A	#N/A	#N/A	#N/A	0	#N/A	#N/A	#N/A	-12.2182
rs10259915	MA0739.1	Hic1	G	15	23	-	10.8846	9.24e-05	0.459	GTGCCCGCC	#N/A	#N/A	#N/A	#N/A	0	#N/A	#N/A	#N/A	-10.8846
rs10259915	MA0821.2	HES5	G	19	28	-	12.8899	1.94e-05	0.162	GCCGCGTGCC	#N/A	#N/A	#N/A	#N/A	0	#N/A	#N/A	#N/A	-12.8899
rs10259915	MA0821.2	HES5	G	19	28	+	12.8716	2.06e-05	0.162	GGCACGCGGC	#N/A	#N/A	#N/A	#N/A	0	#N/A	#N/A	#N/A	-12.8716
rs10259915	MA0823.1	HEY1	G	19	28	+	11.9636	4.65e-05	0.21	GGCACGCGGC	#N/A	#N/A	#N/A	#N/A	0	#N/A	#N/A	#N/A	-11.9636
rs10259915	MA0823.1	HEY1	G	19	28	-	11.3455	7.7e-05	0.237	GCCGCGTGCC	#N/A	#N/A	#N/A	#N/A	0	#N/A	#N/A	#N/A	-11.3455
rs10259915	MA0871.2	TFEC	T	18	28	-	11.4231	3.84e-05	0.518	GCCGCGTGACC	#N/A	#N/A	#N/A	#N/A	0	#N/A	#N/A	#N/A	-11.4231
rs10259915	MA1099.2	HES1	G	19	28	-	12.4468	3.66e-05	0.163	GCCGCGTGCC	#N/A	#N/A	#N/A	#N/A	0	#N/A	#N/A	#N/A	-12.4468
rs10259915	MA1099.2	HES1	T	19	28	+	12.0426	4.59e-05	0.163	GTCACGCGGC	G	19	28	+	13.5319	1.02e-05	0.115	GGCACGCGGC	1.4893
rs10259915	MA1122.1	TFDP1	G	14	24	+	10.5138	8.17e-05	0.0836	GGGCGGGCACG	#N/A	#N/A	#N/A	#N/A	0	#N/A	#N/A	#N/A	-10.5138
rs10259915	MA1149.1	RARA::RXRG	T	5	22	+	10.6364	6.57e-05	0.245	GAGGGGAGAGGGCGGTCA	#N/A	#N/A	#N/A	#N/A	0	#N/A	#N/A	#N/A	-10.6364
rs10259915	MA1474.1	CREB3L4	T	18	29	-	11.0545	6.5e-05	0.417	GGCCGCGTGACC	#N/A	#N/A	#N/A	#N/A	0	#N/A	#N/A	#N/A	-11.0545
rs10259915	MA1513.1	KLF15	G	12	22	-	13.8077	1.33e-05	0.0129	TGCCCGCCCTC	#N/A	#N/A	#N/A	#N/A	0	#N/A	#N/A	#N/A	-13.8077
rs10259915	MA1528.1	NFIX	G	16	32	-	9.4898	5.37e-05	0.153	CCCGGCCGCGTGCCCGC	#N/A	#N/A	#N/A	#N/A	0	#N/A	#N/A	#N/A	-9.4898
rs10259915	MA1643.1	NFIB	G	14	34	-	8.69388	4.47e-05	0.0899	CCCCCGGCCGCGTGCCCGCCC	#N/A	#N/A	#N/A	#N/A	0	#N/A	#N/A	#N/A	-8.69388
rs10259915	MA1643.1	NFIB	G	14	34	+	7.70408	6.61e-05	0.0998	GGGCGGGCACGCGGCCGGGGG	#N/A	#N/A	#N/A	#N/A	0	#N/A	#N/A	#N/A	-7.70408
rs10259915	MA1650.1	ZBTB14	G	14	25	+	12.2909	2.69e-05	0.046	GGGCGGGCACGC	#N/A	#N/A	#N/A	#N/A	0	#N/A	#N/A	#N/A	-12.2909
rs10259915	MA1719.1	ZNF816	G	3	20	+	8.80734	7.95e-05	0.15	CCGAGGGGAGAGGGCGGG	#N/A	#N/A	#N/A	#N/A	0	#N/A	#N/A	#N/A	-8.80734
rs10259915	MA1723.1	PRDM9	T	6	29	+	12.2018	1.54e-05	0.0164	AGGGGAGAGGGCGGTCACGCGGCC	G	6	29	+	12.9174	1.06e-05	0.0146	AGGGGAGAGGGCGGGCACGCGGCC	0.7156
rs10259915	MA1981.1	ZNF530	T	5	22	+	11.4388	1.68e-05	0.0264	GAGGGGAGAGGGCGGTCA	G	5	22	+	14.602	3.73e-06	0.0147	GAGGGGAGAGGGCGGGCA	3.1632
rs10259915	MA1987.1	ZNF701	G	5	25	+	8.25688	9.91e-05	0.0563	GAGGGGAGAGGGCGGGCACGC	#N/A	#N/A	#N/A	#N/A	0	#N/A	#N/A	#N/A	-8.25688
rs10259915	MA1995.1	Npas4	T	17	27	-	10.0488	7.75e-05	0.799	CCGCGTGACCG	#N/A	#N/A	#N/A	#N/A	0	#N/A	#N/A	#N/A	-10.0488
rs10275475	MA0047.3	FOXA2	T	20	30	-	13.3592	1.34e-05	0.647	GTGTAAACAGA	C	20	30	-	13.0493	1.87e-05	0.647	GTGTAAACAGG	-0.3099
rs10275475	MA0091.1	TAL1::TCF3	T	14	25	+	15.8652	2.6e-06	0.87	ACAACATCTGTT	C	14	25	+	11.1798	6.12e-05	0.965	ACAACACCTGTT	-4.6854
rs10275475	MA0091.1	TAL1::TCF3	T	16	27	-	11.9438	4.14e-05	0.965	TAAACAGATGTT	#N/A	#N/A	#N/A	#N/A	0	#N/A	#N/A	#N/A	-11.9438
rs10275475	MA0145.2	Tfcp2l1	C	20	33	-	10.5556	9.01e-05	0.169	CCAGTGTAAACAGG	#N/A	#N/A	#N/A	#N/A	0	#N/A	#N/A	#N/A	-10.5556
rs10275475	MA0148.4	FOXA1	T	19	30	-	11.7972	3.62e-05	0.931	GTGTAAACAGAT	C	19	30	-	12.2797	2.46e-05	0.904	GTGTAAACAGGT	0.4825
rs10275475	MA0157.3	Foxo3	T	19	30	-	12.8112	2.3e-05	0.615	GTGTAAACAGAT	C	19	30	-	12.986	1.67e-05	0.615	GTGTAAACAGGT	0.1748
rs10275475	MA0461.2	Atoh1	T	16	25	-	11.5	6.96e-05	1	AACAGATGTT	#N/A	#N/A	#N/A	#N/A	0	#N/A	#N/A	#N/A	-11.5
rs10275475	MA0480.2	Foxo1	T	20	30	-	13.2465	1.41e-06	0.163	GTGTAAACAGA	C	20	30	-	13.3099	2.49e-07	0.0432	GTGTAAACAGG	0.0634
rs10275475	MA0481.3	FOXP1	T	20	30	-	13.0828	8.95e-06	0.517	GTGTAAACAGA	C	20	30	-	12.3517	4.03e-05	1	GTGTAAACAGG	-0.7311
rs10275475	MA0499.2	MYOD1	C	15	27	+	11.748	4.56e-05	0.24	CAACACCTGTTTA	#N/A	#N/A	#N/A	#N/A	0	#N/A	#N/A	#N/A	-11.748
rs10275475	MA0593.1	FOXP2	T	20	30	-	15.0909	3.29e-06	0.228	GTGTAAACAGA	C	20	30	-	14.5303	7.53e-06	0.373	GTGTAAACAGG	-0.5606
rs10275475	MA0665.1	MSC	C	16	25	+	15.4878	4.94e-06	0.451	AACACCTGTT	#N/A	#N/A	#N/A	#N/A	0	#N/A	#N/A	#N/A	-15.4878
rs10275475	MA0665.1	MSC	C	16	25	-	13.5	1.75e-05	0.451	AACAGGTGTT	#N/A	#N/A	#N/A	#N/A	0	#N/A	#N/A	#N/A	-13.5
rs10275475	MA0667.1	MYF6	T	16	25	+	12.8788	2.17e-05	0.863	AACATCTGTT	C	16	25	+	14.4848	7.83e-06	0.863	AACACCTGTT	1.606
rs10275475	MA0667.1	MYF6	T	16	25	-	12.4242	2.82e-05	0.863	AACAGATGTT	C	16	25	-	14.2424	8.94e-06	0.863	AACAGGTGTT	1.8182
rs10275475	MA0668.2	Neurod2	T	14	28	-	12.0734	3.62e-05	0.267	GTAAACAGATGTTGT	#N/A	#N/A	#N/A	#N/A	0	#N/A	#N/A	#N/A	-12.0734
rs10275475	MA0669.1	NEUROG2	T	16	25	-	10.8333	4.83e-05	1	AACAGATGTT	#N/A	#N/A	#N/A	#N/A	0	#N/A	#N/A	#N/A	-10.8333
rs10275475	MA0669.1	NEUROG2	T	16	25	+	9.5303	8.14e-05	1	AACATCTGTT	#N/A	#N/A	#N/A	#N/A	0	#N/A	#N/A	#N/A	-9.5303
rs10275475	MA0691.1	TFAP4	C	16	25	+	11.3273	5.7e-05	0.547	AACACCTGTT	#N/A	#N/A	#N/A	#N/A	0	#N/A	#N/A	#N/A	-11.3273
rs10275475	MA0691.1	TFAP4	C	16	25	-	10.5455	7.74e-05	0.547	AACAGGTGTT	#N/A	#N/A	#N/A	#N/A	0	#N/A	#N/A	#N/A	-10.5455
rs10275475	MA0698.1	ZBTB18	T	15	27	-	12.9286	1.72e-05	0.448	TAAACAGATGTTG	#N/A	#N/A	#N/A	#N/A	0	#N/A	#N/A	#N/A	-12.9286
rs10275475	MA0743.2	SCRT1	C	15	30	-	10.8899	5.84e-05	0.898	GTGTAAACAGGTGTTG	#N/A	#N/A	#N/A	#N/A	0	#N/A	#N/A	#N/A	-10.8899
rs10275475	MA0745.2	SNAI2	C	15	27	+	10.6531	7.33e-05	0.314	CAACACCTGTTTA	#N/A	#N/A	#N/A	#N/A	0	#N/A	#N/A	#N/A	-10.6531
rs10275475	MA0816.1	Ascl2	T	16	25	+	10.4571	9.37e-05	0.268	AACATCTGTT	C	16	25	+	11.0857	6.38e-05	0.232	AACACCTGTT	0.6286
rs10275475	MA0820.1	FIGLA	C	16	25	+	14.2414	2.76e-06	0.501	AACACCTGTT	#N/A	#N/A	#N/A	#N/A	0	#N/A	#N/A	#N/A	-14.2414
rs10275475	MA0826.1	OLIG1	T	16	25	-	9.87755	8.15e-05	1	AACAGATGTT	#N/A	#N/A	#N/A	#N/A	0	#N/A	#N/A	#N/A	-9.87755
rs10275475	MA0826.1	OLIG1	T	16	25	+	9.38776	9.47e-05	1	AACATCTGTT	#N/A	#N/A	#N/A	#N/A	0	#N/A	#N/A	#N/A	-9.38776
rs10275475	MA0832.1	Tcf21	T	14	27	+	11.5789	1.4e-05	0.553	ACAACATCTGTTTA	C	14	27	+	5.39474	8.97e-05	0.572	ACAACACCTGTTTA	-6.18416
rs10275475	MA0832.1	Tcf21	T	14	27	-	5.34211	9.11e-05	0.572	TAAACAGATGTTGT	C	14	27	-	10.8289	1.79e-05	0.553	TAAACAGGTGTTGT	5.48679
rs10275475	MA0846.1	FOXC2	T	20	31	-	11.0297	8.65e-05	1	AGTGTAAACAGA	#N/A	#N/A	#N/A	#N/A	0	#N/A	#N/A	#N/A	-11.0297
rs10275475	MA0852.2	FOXK1	T	18	31	-	12.2419	3.59e-05	0.893	AGTGTAAACAGATG	C	18	31	-	14.1452	6.65e-06	0.325	AGTGTAAACAGGTG	1.9033
rs10275475	MA1103.2	FOXK2	T	20	30	-	12.9375	1.39e-05	0.556	GTGTAAACAGA	C	20	30	-	13.2708	6.67e-06	0.383	GTGTAAACAGG	0.3333
rs10275475	MA1105.2	GRHL2	C	16	27	-	10.8862	6.92e-05	1	TAAACAGGTGTT	#N/A	#N/A	#N/A	#N/A	0	#N/A	#N/A	#N/A	-10.8862
rs10275475	MA1109.1	NEUROD1	T	14	26	-	10.7156	6.88e-05	0.266	AAACAGATGTTGT	#N/A	#N/A	#N/A	#N/A	0	#N/A	#N/A	#N/A	-10.7156
rs10275475	MA1123.2	TWIST1	T	15	27	-	11.9106	4.25e-05	0.506	TAAACAGATGTTG	#N/A	#N/A	#N/A	#N/A	0	#N/A	#N/A	#N/A	-11.9106
rs10275475	MA1467.2	Atoh1	T	15	25	-	11.1009	7.51e-05	0.561	AACAGATGTTG	#N/A	#N/A	#N/A	#N/A	0	#N/A	#N/A	#N/A	-11.1009
rs10275475	MA1468.1	ATOH7	T	16	25	+	12.0984	3.32e-05	1	AACATCTGTT	#N/A	#N/A	#N/A	#N/A	0	#N/A	#N/A	#N/A	-12.0984
rs10275475	MA1558.1	SNAI1	C	16	25	-	11.8367	6.83e-05	0.337	AACAGGTGTT	#N/A	#N/A	#N/A	#N/A	0	#N/A	#N/A	#N/A	-11.8367
rs10275475	MA1559.1	SNAI3	C	16	25	-	12.2545	4.21e-05	0.317	AACAGGTGTT	#N/A	#N/A	#N/A	#N/A	0	#N/A	#N/A	#N/A	-12.2545
rs10275475	MA1570.1	TFAP4	T	16	25	-	12.0492	2.77e-05	1	AACAGATGTT	C	16	25	-	11.5902	5.82e-05	1	AACAGGTGTT	-0.459
rs10275475	MA1570.1	TFAP4	T	16	25	+	11.918	3.78e-05	1	AACATCTGTT	#N/A	#N/A	#N/A	#N/A	0	#N/A	#N/A	#N/A	-11.918
rs10275475	MA1606.1	Foxf1	T	20	30	-	13.2742	5.24e-06	0.363	GTGTAAACAGA	C	20	30	-	12.8952	1.22e-05	0.47	GTGTAAACAGG	-0.379
rs10275475	MA1607.1	Foxl2	T	20	33	-	12.352	2.69e-05	1	CCAGTGTAAACAGA	C	20	33	-	12.456	2.52e-05	1	CCAGTGTAAACAGG	0.104
rs10275475	MA1618.1	Ptf1a	T	14	26	-	15.0163	1.14e-06	0.236	AAACAGATGTTGT	#N/A	#N/A	#N/A	#N/A	0	#N/A	#N/A	#N/A	-15.0163
rs10275475	MA1620.1	Ptf1A	C	15	26	+	14.2276	6.66e-06	0.242	CAACACCTGTTT	#N/A	#N/A	#N/A	#N/A	0	#N/A	#N/A	#N/A	-14.2276
rs10275475	MA1621.1	Rbpjl	C	14	27	+	13.5528	1.29e-05	0.172	ACAACACCTGTTTA	#N/A	#N/A	#N/A	#N/A	0	#N/A	#N/A	#N/A	-13.5528
rs10275475	MA1638.1	HAND2	T	16	25	-	12.1286	7.06e-05	0.566	AACAGATGTT	#N/A	#N/A	#N/A	#N/A	0	#N/A	#N/A	#N/A	-12.1286
rs10275475	MA1642.1	NEUROG2	T	15	27	-	11.6341	5.14e-05	0.412	TAAACAGATGTTG	#N/A	#N/A	#N/A	#N/A	0	#N/A	#N/A	#N/A	-11.6341
rs10275475	MA1683.1	FOXA3	T	20	30	-	13.4207	5e-06	0.409	GTGTAAACAGA	C	20	30	-	13.2759	8.84e-06	0.415	GTGTAAACAGG	-0.1448
rs10275475	MA1939.1	ERF::SREBF2	C	9	25	+	9.82857	1.84e-05	0.731	TCTGGACAACACCTGTT	#N/A	#N/A	#N/A	#N/A	0	#N/A	#N/A	#N/A	-9.82857
rs10275475	MA1941.1	ETV2::FIGLA	C	16	31	-	10.5887	4.17e-05	0.15	AGTGTAAACAGGTGTT	#N/A	#N/A	#N/A	#N/A	0	#N/A	#N/A	#N/A	-10.5887
rs10275475	MA1945.1	ETV5::FIGLA	C	17	31	-	12.2759	1.19e-05	0.0782	AGTGTAAACAGGTGT	#N/A	#N/A	#N/A	#N/A	0	#N/A	#N/A	#N/A	-12.2759
rs10275475	MA1967.1	TFAP4::FLI1	C	16	31	-	8.32759	1.69e-05	0.185	AGTGTAAACAGGTGTT	#N/A	#N/A	#N/A	#N/A	0	#N/A	#N/A	#N/A	-8.32759
rs10283122	MA0162.4	EGR1	C	13	26	+	10.439	7.87e-05	0.0328	GTGCGCCCCCGTGC	#N/A	#N/A	#N/A	#N/A	0	#N/A	#N/A	#N/A	-10.439
rs10283122	MA0506.2	Nrf1	C	6	20	-	12.7154	1.45e-05	0.0347	GGGCGCACATGCGCA	A	6	20	-	11.2602	3.21e-05	0.0509	TGGCGCACATGCGCA	-1.4552
rs10283122	MA1102.2	CTCFL	C	15	26	-	10.1939	8.46e-05	0.0623	GCACGGGGGCGC	#N/A	#N/A	#N/A	#N/A	0	#N/A	#N/A	#N/A	-10.1939
rs10283122	MA1529.1	NHLH2	C	4	21	+	13.1633	6.62e-06	0.0738	ACTGCGCATGTGCGCCCC	A	4	21	+	11.8163	1.22e-05	0.0814	ACTGCGCATGTGCGCCAC	-1.347
rs10283122	MA1529.1	NHLH2	C	4	21	-	11.898	1.18e-05	0.0814	GGGGCGCACATGCGCAGT	A	4	21	-	10.2041	2.39e-05	0.0983	GTGGCGCACATGCGCAGT	-1.6939
rs10401019	MA0003.4	TFAP2A	T	9	22	-	14.7154	5.1e-06	0.0804	ATAGCCTCAGGGGC	C	9	22	-	15.4146	3.02e-06	0.0804	ATGGCCTCAGGGGC	0.6992
rs10401019	MA0003.4	TFAP2A	T	8	21	+	11.4065	4.98e-05	0.0814	GGCCCCTGAGGCTA	C	8	21	+	11.9756	3.59e-05	0.0804	GGCCCCTGAGGCCA	0.5691
rs10401019	MA0154.4	EBF1	T	7	21	-	10.7589	6.12e-05	0.111	TAGCCTCAGGGGCCC	C	7	21	-	11.2837	4.24e-05	0.0983	TGGCCTCAGGGGCCC	0.5248
rs10401019	MA0812.1	TFAP2B	T	10	20	+	13.2727	2.09e-05	0.0875	CCCCTGAGGCT	C	10	20	+	11.8545	4.6e-05	0.0888	CCCCTGAGGCC	-1.4182
rs10401019	MA0812.1	TFAP2B	T	10	20	-	12.9091	2.55e-05	0.0875	AGCCTCAGGGG	C	10	20	-	10.2545	9.57e-05	0.0906	GGCCTCAGGGG	-2.6546
rs10401019	MA0813.1	TFAP2B	T	8	20	+	13.2131	1.74e-05	0.063	GGCCCCTGAGGCT	C	8	20	+	12.3934	2.63e-05	0.0672	GGCCCCTGAGGCC	-0.8197
rs10401019	MA0813.1	TFAP2B	T	8	20	-	11.4098	4.04e-05	0.0681	AGCCTCAGGGGCC	C	8	20	-	10.0164	6.8e-05	0.0743	GGCCTCAGGGGCC	-1.3934
rs10401019	MA0814.2	TFAP2C	T	9	22	+	14.5447	5.45e-06	0.0455	GCCCCTGAGGCTAT	C	9	22	+	15.0569	3.66e-06	0.0455	GCCCCTGAGGCCAT	0.5122
rs10401019	MA0814.2	TFAP2C	T	8	21	-	11.3902	4.93e-05	0.0497	TAGCCTCAGGGGCC	C	8	21	-	12.2358	2.93e-05	0.0455	TGGCCTCAGGGGCC	0.8456
rs10401019	MA0815.1	TFAP2C	T	8	20	+	11.9138	3.07e-05	0.0577	GGCCCCTGAGGCT	C	8	20	+	10.8793	4.74e-05	0.0653	GGCCCCTGAGGCC	-1.0345
rs10401019	MA0815.1	TFAP2C	T	8	20	-	11.6724	3.39e-05	0.0578	AGCCTCAGGGGCC	C	8	20	-	10.6379	5.18e-05	0.0653	GGCCTCAGGGGCC	-1.0345
rs10401019	MA0872.1	TFAP2A	T	8	20	+	11.7541	3.64e-05	0.0622	GGCCCCTGAGGCT	C	8	20	+	10.6885	5.72e-05	0.0672	GGCCCCTGAGGCC	-1.0656
rs10401019	MA0872.1	TFAP2A	T	8	20	-	10.7705	5.52e-05	0.0672	AGCCTCAGGGGCC	C	8	20	-	10.082	7.53e-05	0.0743	GGCCTCAGGGGCC	-0.6885
rs10401019	MA0878.3	CDX1	C	17	26	+	11.1923	6.74e-05	1	GGCCATTAAA	#N/A	#N/A	#N/A	#N/A	0	#N/A	#N/A	#N/A	-11.1923
rs10401019	MA0899.1	HOXA10	C	17	27	+	10.9434	6.15e-05	1	GGCCATTAAAG	#N/A	#N/A	#N/A	#N/A	0	#N/A	#N/A	#N/A	-10.9434
rs10401019	MA0910.2	HOXD8	C	18	25	+	11.0545	9.01e-05	1	GCCATTAA	#N/A	#N/A	#N/A	#N/A	0	#N/A	#N/A	#N/A	-11.0545
rs10401019	MA0913.2	HOXD9	C	18	27	+	11.74	5.33e-05	1	GCCATTAAAG	#N/A	#N/A	#N/A	#N/A	0	#N/A	#N/A	#N/A	-11.74
rs10401019	MA1498.2	HOXA7	C	18	25	+	10.1698	3.96e-05	1	GCCATTAA	#N/A	#N/A	#N/A	#N/A	0	#N/A	#N/A	#N/A	-10.1698
rs10401019	MA1500.1	HOXB6	C	18	25	-	10.5094	6.62e-05	1	TTAATGGC	#N/A	#N/A	#N/A	#N/A	0	#N/A	#N/A	#N/A	-10.5094
rs10401019	MA1530.1	NKX6-3	C	18	26	+	12.5385	2.18e-05	0.896	GCCATTAAA	#N/A	#N/A	#N/A	#N/A	0	#N/A	#N/A	#N/A	-12.5385
rs10401019	MA1569.1	TFAP2E	T	10	20	+	13.6327	1.68e-05	0.0487	CCCCTGAGGCT	C	10	20	+	13.0408	3.1e-05	0.053	CCCCTGAGGCC	-0.5919
rs10401019	MA1569.1	TFAP2E	T	10	20	-	13.5102	1.98e-05	0.0487	AGCCTCAGGGG	C	10	20	-	12.9592	3.26e-05	0.053	GGCCTCAGGGG	-0.551
rs10401019	MA1615.1	Plagl1	C	11	23	+	12.4959	2.46e-05	0.0677	CCCTGAGGCCATT	#N/A	#N/A	#N/A	#N/A	0	#N/A	#N/A	#N/A	-12.4959
rs10401019	MA1712.1	ZNF454	T	3	20	-	15.6341	2.37e-06	0.0134	AGCCTCAGGGGCCCGAAG	C	3	20	-	14.9431	3.7e-06	0.0153	GGCCTCAGGGGCCCGAAG	-0.691
rs10401019	MA1714.1	ZNF675	T	1	21	-	11.0333	2.87e-05	0.349	TAGCCTCAGGGGCCCGAAGGG	C	1	21	-	13.5111	7.64e-06	0.243	TGGCCTCAGGGGCCCGAAGGG	2.4778
rs10406529	MA0050.3	Irf1	C	19	33	-	10.7133	6.45e-05	0.829	AGAGGAACGGAAAGT	#N/A	#N/A	#N/A	#N/A	0	#N/A	#N/A	#N/A	-10.7133
rs10406529	MA0152.2	Nfatc2	C	17	32	-	10.6585	9.09e-05	0.815	GAGGAACGGAAAGTAG	#N/A	#N/A	#N/A	#N/A	0	#N/A	#N/A	#N/A	-10.6585
rs10406529	MA0475.2	FLI1	A	19	28	-	10.4	9.99e-05	0.616	AACGGAAATT	#N/A	#N/A	#N/A	#N/A	0	#N/A	#N/A	#N/A	-10.4
rs10406529	MA0517.1	STAT1::STAT2	C	17	31	+	12.9242	1.43e-05	0.623	CTACTTTCCGTTCCT	#N/A	#N/A	#N/A	#N/A	0	#N/A	#N/A	#N/A	-12.9242
rs10406529	MA0762.1	ETV2	A	19	29	-	10.5172	6.56e-05	1	GAACGGAAATT	#N/A	#N/A	#N/A	#N/A	0	#N/A	#N/A	#N/A	-10.5172
rs10406529	MA1418.1	IRF3	C	18	38	-	5.08537	3.94e-05	1	AAGGGAGAGGAACGGAAAGTA	A	18	38	-	2.13415	9.94e-05	1	AAGGGAGAGGAACGGAAATTA	-2.95122
rs10406529	MA1932.1	ELK1::HOXB13	A	13	28	-	7.30769	8.62e-05	1	AACGGAAATTAGAAGA	#N/A	#N/A	#N/A	#N/A	0	#N/A	#N/A	#N/A	-7.30769
rs10408137	MA0106.3	TP53	A	7	24	-	6.16327	7.71e-05	0.824	GGCATGGTGACACATGCC	#N/A	#N/A	#N/A	#N/A	0	#N/A	#N/A	#N/A	-6.16327
rs10408137	MA0112.3	ESR1	G	11	27	+	6.31818	1.31e-05	0.308	TGTGTCACCGTGCCCGG	A	11	27	+	5.77273	1.53e-05	0.308	TGTGTCACCATGCCCGG	-0.54545
rs10408137	MA0112.3	ESR1	G	11	27	-	3.81818	2.55e-05	0.308	CCGGGCACGGTGACACA	A	11	27	-	-0.333333	7.09e-05	0.396	CCGGGCATGGTGACACA	-4.15151
rs10408137	MA0258.2	ESR2	G	12	26	+	13.5385	1.18e-05	0.254	GTGTCACCGTGCCCG	A	12	26	+	12.9808	1.73e-05	0.254	GTGTCACCATGCCCG	-0.5577
rs10408137	MA0738.1	HIC2	G	20	28	+	11.3818	4.17e-05	0.425	GTGCCCGGC	A	20	28	+	11.2909	5.79e-05	0.425	ATGCCCGGC	-0.0909
rs10408137	MA0861.1	TP73	A	7	24	-	10.4423	3.23e-05	0.499	GGCATGGTGACACATGCC	#N/A	#N/A	#N/A	#N/A	0	#N/A	#N/A	#N/A	-10.4423
rs10408137	MA0861.1	TP73	G	7	24	+	8.28846	7.46e-05	0.499	GGCATGTGTCACCGTGCC	A	7	24	+	13.1923	9.41e-06	0.303	GGCATGTGTCACCATGCC	4.90384
rs10408137	MA1137.1	FOSL1::JUNB	G	8	20	-	10.6783	8.41e-05	0.26	CGGTGACACATGC	A	8	20	-	10.5524	9.24e-05	0.269	TGGTGACACATGC	-0.1259
rs10408137	MA1643.1	NFIB	G	9	29	-	7.68367	6.67e-05	0.0998	AGCCGGGCACGGTGACACATG	A	9	29	-	8.27551	5.29e-05	0.0962	AGCCGGGCATGGTGACACATG	0.59184
rs10408137	MA1643.1	NFIB	G	9	29	+	6.93878	8.87e-05	0.112	CATGTGTCACCGTGCCCGGCT	#N/A	#N/A	#N/A	#N/A	0	#N/A	#N/A	#N/A	-6.93878
rs10408137	MA1650.1	ZBTB14	G	18	29	-	12.1091	3.08e-05	0.0461	AGCCGGGCACGG	#N/A	#N/A	#N/A	#N/A	0	#N/A	#N/A	#N/A	-12.1091
rs10410202	MA0092.1	Hand1::Tcf3	T	16	25	+	14.2022	1.49e-06	0.531	CGTCTGGCAT	#N/A	#N/A	#N/A	#N/A	0	#N/A	#N/A	#N/A	-14.2022
rs10410202	MA0131.2	HINFP	C	13	24	+	10.1212	8.98e-05	0.146	CCGCGTCCGGCA	#N/A	#N/A	#N/A	#N/A	0	#N/A	#N/A	#N/A	-10.1212
rs10410202	MA0258.2	ESR2	C	7	21	+	10.1154	9.43e-05	0.273	GAGTCACCGCGTCCG	#N/A	#N/A	#N/A	#N/A	0	#N/A	#N/A	#N/A	-10.1154
rs10410202	MA1937.1	ERF::HOXB13	C	8	23	-	10.8966	7.45e-05	1	GCCGGACGCGGTGACT	#N/A	#N/A	#N/A	#N/A	0	#N/A	#N/A	#N/A	-10.8966
rs10410202	MA1944.1	ETV5::DRGX	C	10	23	-	10.0606	9.47e-05	0.942	GCCGGACGCGGTGA	#N/A	#N/A	#N/A	#N/A	0	#N/A	#N/A	#N/A	-10.0606
rs10410202	MA1948.1	ETV5::HOXA2	C	10	23	-	10.1667	8.03e-05	1	GCCGGACGCGGTGA	#N/A	#N/A	#N/A	#N/A	0	#N/A	#N/A	#N/A	-10.1667
rs10410202	MA1964.1	SMAD2	T	15	24	-	13.2545	1.15e-05	0.274	TGCCAGACGC	#N/A	#N/A	#N/A	#N/A	0	#N/A	#N/A	#N/A	-13.2545
rs10411527	MA0527.1	ZBTB33	G	8	22	-	12.3182	2.43e-05	0.276	CTCCCGTGAGAGCGG	#N/A	#N/A	#N/A	#N/A	0	#N/A	#N/A	#N/A	-12.3182
rs10411527	MA0527.1	ZBTB33	G	11	25	+	10.5909	5.87e-05	0.276	CTCTCACGGGAGGCG	#N/A	#N/A	#N/A	#N/A	0	#N/A	#N/A	#N/A	-10.5909
rs10411527	MA1522.1	MAZ	G	17	27	-	10.2857	5.12e-05	0.0356	AGCGCCTCCCG	#N/A	#N/A	#N/A	#N/A	0	#N/A	#N/A	#N/A	-10.2857
rs10411527	MA1596.1	ZNF460	G	15	30	-	6.5618	6.19e-05	0.0297	CGCAGCGCCTCCCGTG	#N/A	#N/A	#N/A	#N/A	0	#N/A	#N/A	#N/A	-6.5618
rs10411527	MA1597.1	ZNF528	A	13	29	+	5.45918	8.07e-05	0.411	CTCACGGAAGGCGCTGC	#N/A	#N/A	#N/A	#N/A	0	#N/A	#N/A	#N/A	-5.45918
rs10411527	MA1961.1	PATZ1	G	15	26	+	10.1798	4.97e-05	0.0184	CACGGGAGGCGC	#N/A	#N/A	#N/A	#N/A	0	#N/A	#N/A	#N/A	-10.1798
rs10411527	MA1965.1	SP5	G	16	25	-	12.6531	4.62e-05	0.0341	CGCCTCCCGT	#N/A	#N/A	#N/A	#N/A	0	#N/A	#N/A	#N/A	-12.6531
rs10411875	MA0062.3	GABPA	G	11	24	-	12.0714	3e-05	0.249	CTCACTTCCTTCAT	#N/A	#N/A	#N/A	#N/A	0	#N/A	#N/A	#N/A	-12.0714
rs10411875	MA0080.6	Spi1	G	9	25	+	9.77236	8.75e-05	0.252	GTATGAAGGAAGTGAGT	#N/A	#N/A	#N/A	#N/A	0	#N/A	#N/A	#N/A	-9.77236
rs10411875	MA0081.2	SPIB	G	10	25	-	12.8211	1.64e-05	0.231	ACTCACTTCCTTCATA	#N/A	#N/A	#N/A	#N/A	0	#N/A	#N/A	#N/A	-12.8211
rs10411875	MA0136.3	Elf5	G	12	23	+	15.1545	2.06e-06	0.14	TGAAGGAAGTGA	#N/A	#N/A	#N/A	#N/A	0	#N/A	#N/A	#N/A	-15.1545
rs10411875	MA0462.2	BATF::JUN	T	19	29	-	11.312	6.72e-05	0.261	ATTGACTCAAT	G	19	29	-	11.552	6.06e-05	0.261	ATTGACTCACT	0.24
rs10411875	MA0473.3	ELF1	G	11	24	+	13.0163	1.8e-05	0.186	ATGAAGGAAGTGAG	#N/A	#N/A	#N/A	#N/A	0	#N/A	#N/A	#N/A	-13.0163
rs10411875	MA0474.3	Erg	G	11	24	+	11.374	5.4e-05	0.255	ATGAAGGAAGTGAG	#N/A	#N/A	#N/A	#N/A	0	#N/A	#N/A	#N/A	-11.374
rs10411875	MA0489.2	Jun	G	18	29	-	10.844	7.03e-05	0.209	ATTGACTCACTT	#N/A	#N/A	#N/A	#N/A	0	#N/A	#N/A	#N/A	-10.844
rs10411875	MA0598.3	EHF	G	10	24	-	12.9593	1.85e-05	0.324	CTCACTTCCTTCATA	#N/A	#N/A	#N/A	#N/A	0	#N/A	#N/A	#N/A	-12.9593
rs10411875	MA0640.2	ELF3	G	12	25	-	13.5357	1.2e-05	0.21	ACTCACTTCCTTCA	#N/A	#N/A	#N/A	#N/A	0	#N/A	#N/A	#N/A	-13.5357
rs10411875	MA0761.2	ETV1	G	11	24	+	11.065	6.49e-05	0.265	ATGAAGGAAGTGAG	#N/A	#N/A	#N/A	#N/A	0	#N/A	#N/A	#N/A	-11.065
rs10411875	MA0835.2	BATF3	T	19	29	-	12.0631	4.89e-05	0.287	ATTGACTCAAT	G	19	29	-	11.8649	5.37e-05	0.288	ATTGACTCACT	-0.1982
rs10411875	MA1124.1	ZNF24	T	9	21	-	8.84545	8.84e-05	0.731	AATTCCTTCATAC	#N/A	#N/A	#N/A	#N/A	0	#N/A	#N/A	#N/A	-8.84545
rs10411875	MA1634.1	BATF	T	19	29	-	11.44	6.26e-05	0.261	ATTGACTCAAT	G	19	29	-	11.616	5.72e-05	0.261	ATTGACTCACT	0.176
rs10411875	MA1652.1	ZKSCAN5	G	13	26	+	15.7064	3.29e-06	0.0951	GAAGGAAGTGAGTC	#N/A	#N/A	#N/A	#N/A	0	#N/A	#N/A	#N/A	-15.7064
rs10411875	MA1654.1	ZNF16	G	16	38	+	2.48387	8.59e-05	0.207	GGAAGTGAGTCAATGAGGTTTTG	#N/A	#N/A	#N/A	#N/A	0	#N/A	#N/A	#N/A	-2.48387
rs10411875	MA1708.1	ETV7	G	12	22	+	11.4231	7e-05	0.308	TGAAGGAAGTG	#N/A	#N/A	#N/A	#N/A	0	#N/A	#N/A	#N/A	-11.4231
rs10411875	MA1928.1	BNC2	G	18	29	+	12.9014	2.55e-05	0.145	AAGTGAGTCAAT	#N/A	#N/A	#N/A	#N/A	0	#N/A	#N/A	#N/A	-12.9014
rs10411875	MA1935.1	ERF::FOXI1	G	9	22	+	11.5645	4.73e-05	0.451	GTATGAAGGAAGTG	#N/A	#N/A	#N/A	#N/A	0	#N/A	#N/A	#N/A	-11.5645
rs10411875	MA1988.1	Atf3	T	19	29	-	10.512	7.88e-05	0.246	ATTGACTCAAT	G	19	29	-	11.464	5.69e-05	0.236	ATTGACTCACT	0.952
rs10411875	MA1992.1	Ikzf3	G	11	25	+	11.3303	5.17e-05	0.161	ATGAAGGAAGTGAGT	#N/A	#N/A	#N/A	#N/A	0	#N/A	#N/A	#N/A	-11.3303
rs10414140	MA0155.1	INSM1	T	16	27	+	8.96939	9.04e-05	0.199	GGGATGGGGTCT	#N/A	#N/A	#N/A	#N/A	0	#N/A	#N/A	#N/A	-8.96939
rs10414140	MA1522.1	MAZ	C	15	25	-	10.3878	4.96e-05	0.0356	ACCCCGTCCCT	#N/A	#N/A	#N/A	#N/A	0	#N/A	#N/A	#N/A	-10.3878
rs10414140	MA1981.1	ZNF530	T	13	30	+	9.9898	3.13e-05	0.0276	GCAGGGATGGGGTCTCAC	C	13	30	+	11	2.04e-05	0.0267	GCAGGGACGGGGTCTCAC	1.0102
rs10417870	MA0091.1	TAL1::TCF3	C	17	28	+	10.3146	9.01e-05	0.965	GCACCATCTTTT	#N/A	#N/A	#N/A	#N/A	0	#N/A	#N/A	#N/A	-10.3146
rs10417870	MA0668.2	Neurod2	C	17	31	-	10.6239	7.73e-05	0.285	GGGAAAAGATGGTGC	#N/A	#N/A	#N/A	#N/A	0	#N/A	#N/A	#N/A	-10.6239
rs10417870	MA0771.1	HSF4	C	12	24	+	11.4146	4.6e-05	0.625	TTCCAGCACCATC	T	12	24	+	10.7561	6.74e-05	0.749	TTCCAGCATCATC	-0.6585
rs10417870	MA1616.1	Prdm15	C	17	31	-	10.0183	9.78e-05	0.569	GGGAAAAGATGGTGC	#N/A	#N/A	#N/A	#N/A	0	#N/A	#N/A	#N/A	-10.0183
rs10417870	MA1720.1	ZNF85	C	5	20	+	14.9898	4.52e-06	0.432	CCCCAGATTCCAGCAC	T	5	20	+	15.102	4.21e-06	0.432	CCCCAGATTCCAGCAT	0.1122
rs10417870	MA1977.1	ZNF324	C	18	38	-	9.7551	5.67e-05	0.402	AGGATTTGGGAAAAGATGGTG	#N/A	#N/A	#N/A	#N/A	0	#N/A	#N/A	#N/A	-9.7551
rs10418248	MA1983.1	ZNF582	T	11	31	+	7.13761	4.42e-05	0.625	GCTCCTAGTTGCCGCTGCAAG	#N/A	#N/A	#N/A	#N/A	0	#N/A	#N/A	#N/A	-7.13761
rs10420072	MA0471.2	E2F6	C	18	30	-	15.8293	2.06e-06	0.032	GAGGGCGGGAGGG	T	18	30	-	17.9024	4.29e-08	0.00973	GAGGGCGGGAAGG	2.0731
rs10420072	MA0599.1	KLF5	C	20	29	+	11.3061	6.15e-05	0.0402	CTCCCGCCCT	T	20	29	+	11.3673	6.1e-05	0.0402	TTCCCGCCCT	0.0612
rs10420072	MA0865.2	E2F8	C	20	31	+	11.1452	6.76e-05	0.463	CTCCCGCCCTCA	T	20	31	+	12.5323	2.59e-05	0.462	TTCCCGCCCTCA	1.3871
rs10420072	MA1122.1	TFDP1	C	18	28	-	13.2018	1.85e-05	0.0746	GGGCGGGAGGG	T	18	28	-	16.5046	2.27e-07	0.0178	GGGCGGGAAGG	3.3028
rs10420072	MA1512.1	KLF11	C	20	30	+	10.2115	8.38e-05	0.0706	CTCCCGCCCTC	#N/A	#N/A	#N/A	#N/A	0	#N/A	#N/A	#N/A	-10.2115
rs10420072	MA1513.1	KLF15	C	20	30	+	14.3077	1.01e-05	0.0106	CTCCCGCCCTC	T	20	30	+	13.2885	1.62e-05	0.0144	TTCCCGCCCTC	-1.0192
rs10420072	MA1514.1	KLF17	C	17	31	+	7.90816	9.4e-05	0.0901	GCCCTCCCGCCCTCA	#N/A	#N/A	#N/A	#N/A	0	#N/A	#N/A	#N/A	-7.90816
rs10420072	MA1564.1	SP9	C	20	31	+	10.7241	8.06e-05	0.0552	CTCCCGCCCTCA	#N/A	#N/A	#N/A	#N/A	0	#N/A	#N/A	#N/A	-10.7241
rs10420072	MA1653.1	ZNF148	C	15	26	+	9.88776	8.1e-05	0.0238	GAGCCCTCCCGC	#N/A	#N/A	#N/A	#N/A	0	#N/A	#N/A	#N/A	-9.88776
rs10420072	MA1961.1	PATZ1	C	20	31	-	10.0674	5.22e-05	0.0187	TGAGGGCGGGAG	#N/A	#N/A	#N/A	#N/A	0	#N/A	#N/A	#N/A	-10.0674
rs10420072	MA1965.1	SP5	C	17	26	+	13.3061	2.5e-05	0.0264	GCCCTCCCGC	#N/A	#N/A	#N/A	#N/A	0	#N/A	#N/A	#N/A	-13.3061
rs10420072	MA1981.1	ZNF530	C	20	37	-	7.11224	9.67e-05	0.0362	GCAGTGTGAGGGCGGGAG	T	20	37	-	7.13265	9.6e-05	0.0362	GCAGTGTGAGGGCGGGAA	0.02041
rs10420072	MA1987.1	ZNF701	C	2	22	-	9.19266	6.54e-05	0.0542	GAGGGCTCCCGGGGGCTAAAT	#N/A	#N/A	#N/A	#N/A	0	#N/A	#N/A	#N/A	-9.19266
rs10421558	MA0146.2	Zfx	G	9	22	-	11.1212	5.87e-05	0.0582	TCCATCCCGGCCTG	#N/A	#N/A	#N/A	#N/A	0	#N/A	#N/A	#N/A	-11.1212
rs10423352	MA0494.1	Nr1h3::Rxra	C	13	31	-	14.3871	5.95e-06	0.25	TGACCTCAAGTGATCCGCT	T	13	31	-	14.4355	5.74e-06	0.25	TGACCTCAAGTAATCCGCT	0.0484
rs10423352	MA0711.1	OTX1	T	15	22	-	10.9796	9.77e-05	1	GTAATCCG	#N/A	#N/A	#N/A	#N/A	0	#N/A	#N/A	#N/A	-10.9796
rs10423352	MA0860.1	Rarg	C	15	31	+	-5.36364	6.28e-05	0.379	CGGATCACTTGAGGTCA	#N/A	#N/A	#N/A	#N/A	0	#N/A	#N/A	#N/A	5.36364
rs10423352	MA1576.1	THRB	C	14	32	-	6.35714	3.96e-05	0.361	TTGACCTCAAGTGATCCGC	#N/A	#N/A	#N/A	#N/A	0	#N/A	#N/A	#N/A	-6.35714
rs10423352	MA1720.1	ZNF85	T	12	27	+	10.0204	6.69e-05	0.701	GAGCGGATTACTTGAG	#N/A	#N/A	#N/A	#N/A	0	#N/A	#N/A	#N/A	-10.0204
rs10423352	MA1969.1	THRA	C	12	35	-	13.7237	3.65e-06	0.0817	CTCTTGACCTCAAGTGATCCGCTC	T	12	35	-	10.5395	1.6e-05	0.115	CTCTTGACCTCAAGTAATCCGCTC	-3.1842
rs10423352	MA1994.1	Nkx2-1	C	18	30	+	12.2714	3.85e-05	0.689	ATCACTTGAGGTC	#N/A	#N/A	#N/A	#N/A	0	#N/A	#N/A	#N/A	-12.2714
rs10434786	MA0852.2	FOXK1	C	19	32	-	10.7823	8.73e-05	0.968	CTTGGAAACAAGGA	#N/A	#N/A	#N/A	#N/A	0	#N/A	#N/A	#N/A	-10.7823
rs10434786	MA1946.1	ETV5::FOXI1	T	17	29	-	10.2727	7.75e-05	0.579	GGAAACAAGAAAT	#N/A	#N/A	#N/A	#N/A	0	#N/A	#N/A	#N/A	-10.2727
rs10434786	MA1947.1	ETV5::FOXO1	T	17	29	-	12.2429	3.06e-05	0.635	GGAAACAAGAAAT	#N/A	#N/A	#N/A	#N/A	0	#N/A	#N/A	#N/A	-12.2429
rs10434786	MA1950.1	FLI1::FOXI1	T	16	29	-	11.1379	5.51e-05	0.516	GGAAACAAGAAATT	#N/A	#N/A	#N/A	#N/A	0	#N/A	#N/A	#N/A	-11.1379
rs10434786	MA1952.1	FOXJ2::ELF1	T	16	29	-	11.2581	5.82e-05	1	GGAAACAAGAAATT	#N/A	#N/A	#N/A	#N/A	0	#N/A	#N/A	#N/A	-11.2581
rs10434786	MA1953.1	FOXO1::ELF1	T	16	29	-	11.2676	4.99e-05	0.662	GGAAACAAGAAATT	#N/A	#N/A	#N/A	#N/A	0	#N/A	#N/A	#N/A	-11.2676
rs10434786	MA1956.1	FOXO1::FLI1	T	16	29	-	12.3714	1.18e-05	1	GGAAACAAGAAATT	#N/A	#N/A	#N/A	#N/A	0	#N/A	#N/A	#N/A	-12.3714
rs10437608	MA0048.2	NHLH1	G	15	24	-	11.9655	3.87e-05	0.141	CGCACCTGAG	A	15	24	-	10.2759	9.24e-05	0.163	CGCATCTGAG	-1.6896
rs10437608	MA0103.3	ZEB1	G	14	24	-	12.7143	3.47e-05	0.121	CGCACCTGAGC	#N/A	#N/A	#N/A	#N/A	0	#N/A	#N/A	#N/A	-12.7143
rs10437608	MA0138.2	REST	G	7	27	-	7.96939	2.32e-05	0.169	GCCCGCACCTGAGCCAGCAGA	#N/A	#N/A	#N/A	#N/A	0	#N/A	#N/A	#N/A	-7.96939
rs10437608	MA0496.3	MAFK	G	7	21	-	10.6303	6.89e-05	0.247	ACCTGAGCCAGCAGA	A	7	21	-	10.1939	8.75e-05	0.253	ATCTGAGCCAGCAGA	-0.4364
rs10437608	MA0646.1	GCM1	A	19	29	+	10.3265	8.83e-05	0.595	GATGCGGGCGA	#N/A	#N/A	#N/A	#N/A	0	#N/A	#N/A	#N/A	-10.3265
rs10437608	MA0659.3	Mafg	G	8	22	+	12.1418	2.17e-05	0.216	CTGCTGGCTCAGGTG	A	8	22	+	11.0922	3.94e-05	0.217	CTGCTGGCTCAGATG	-1.0496
rs10437608	MA0659.3	Mafg	G	8	22	-	11.227	3.65e-05	0.217	CACCTGAGCCAGCAG	A	8	22	-	9.63121	8.85e-05	0.253	CATCTGAGCCAGCAG	-1.59579
rs10437608	MA0767.1	GCM2	G	19	28	+	12.082	3.67e-05	0.633	GGTGCGGGCG	A	19	28	+	13.9344	1.02e-05	0.633	GATGCGGGCG	1.8524
rs10437608	MA0830.2	TCF4	G	13	25	-	12.1545	3.58e-05	0.115	CCGCACCTGAGCC	#N/A	#N/A	#N/A	#N/A	0	#N/A	#N/A	#N/A	-12.1545
rs10437608	MA1529.1	NHLH2	G	11	28	-	10.2857	2.31e-05	0.0983	CGCCCGCACCTGAGCCAG	A	11	28	-	8.79592	4.1e-05	0.111	CGCCCGCATCTGAGCCAG	-1.48978
rs10437608	MA1529.1	NHLH2	G	11	28	+	9.46939	3.18e-05	0.105	CTGGCTCAGGTGCGGGCG	A	11	28	+	7.08163	7.5e-05	0.122	CTGGCTCAGATGCGGGCG	-2.38776
rs10437608	MA1558.1	SNAI1	G	15	24	+	11.9184	6.55e-05	0.337	CTCAGGTGCG	#N/A	#N/A	#N/A	#N/A	0	#N/A	#N/A	#N/A	-11.9184
rs10437608	MA1581.1	ZBTB6	G	11	23	-	11.422	4.72e-05	0.189	GCACCTGAGCCAG	#N/A	#N/A	#N/A	#N/A	0	#N/A	#N/A	#N/A	-11.422
rs10437608	MA1621.1	Rbpjl	G	13	26	-	11.3252	7.21e-05	0.22	CCCGCACCTGAGCC	#N/A	#N/A	#N/A	#N/A	0	#N/A	#N/A	#N/A	-11.3252
rs10437608	MA1938.1	ERF::NHLH1	A	15	31	+	5.77143	9.31e-05	0.331	CTCAGATGCGGGCGATG	#N/A	#N/A	#N/A	#N/A	0	#N/A	#N/A	#N/A	-5.77143
rs10461018	MA1542.1	OSR1	C	12	21	-	15.3636	9.09e-07	0.314	TGCTACTGTG	T	12	21	-	11.6182	5.16e-05	1	TACTACTGTG	-3.7454
rs10461018	MA1646.1	OSR2	C	11	22	+	11.7943	4.6e-05	0.519	CCACAGTAGCAA	#N/A	#N/A	#N/A	#N/A	0	#N/A	#N/A	#N/A	-11.7943
rs1046909	MA0783.1	PKNOX2	A	16	27	+	2.39344	8.15e-05	0.611	GGGCAAGTGTCA	#N/A	#N/A	#N/A	#N/A	0	#N/A	#N/A	#N/A	-2.39344
rs1046909	MA0822.1	HES7	A	16	27	-	3.32759	6.81e-05	0.263	TGACACTTGCCC	#N/A	#N/A	#N/A	#N/A	0	#N/A	#N/A	#N/A	-3.32759
rs1046909	MA1493.1	HES6	A	17	26	+	9.92424	6.61e-05	0.936	GGCAAGTGTC	#N/A	#N/A	#N/A	#N/A	0	#N/A	#N/A	#N/A	-9.92424
rs10471946	MA1647.2	Prdm4	T	18	34	+	9.95413	7.76e-05	0.506	TGTCCTGAAAACCCCCT	G	18	34	+	11.055	4.46e-05	0.506	TGGCCTGAAAACCCCCT	1.10087
rs10474433	MA0782.2	PKNOX1	T	10	24	-	12.2908	2.58e-05	0.511	CAAGAATGACAGCTA	#N/A	#N/A	#N/A	#N/A	0	#N/A	#N/A	#N/A	-12.2908
rs10474433	MA1731.1	ZNF768	T	18	35	+	12.2143	2.43e-05	0.115	ATTCTTGGTCTCTCTGAA	C	18	35	+	12.8571	1.68e-05	0.0989	ATCCTTGGTCTCTCTGAA	0.6428
rs1047881	MA0048.2	NHLH1	C	15	24	+	13.8966	1.1e-05	0.0902	CACAGCTGCC	#N/A	#N/A	#N/A	#N/A	0	#N/A	#N/A	#N/A	-13.8966
rs1047881	MA0048.2	NHLH1	C	15	24	-	11.4655	5.11e-05	0.147	GGCAGCTGTG	#N/A	#N/A	#N/A	#N/A	0	#N/A	#N/A	#N/A	-11.4655
rs1047881	MA0499.2	MYOD1	C	13	25	-	11.8699	4.25e-05	0.24	AGGCAGCTGTGAG	#N/A	#N/A	#N/A	#N/A	0	#N/A	#N/A	#N/A	-11.8699
rs1047881	MA0500.2	MYOG	C	14	25	+	12.6881	4.09e-05	0.167	TCACAGCTGCCT	#N/A	#N/A	#N/A	#N/A	0	#N/A	#N/A	#N/A	-12.6881
rs1047881	MA0500.2	MYOG	C	14	25	-	12.6514	4.18e-05	0.167	AGGCAGCTGTGA	#N/A	#N/A	#N/A	#N/A	0	#N/A	#N/A	#N/A	-12.6514
rs1047881	MA0521.2	Tcf12	C	14	25	+	13	2.53e-05	0.166	TCACAGCTGCCT	#N/A	#N/A	#N/A	#N/A	0	#N/A	#N/A	#N/A	-13
rs1047881	MA0521.2	Tcf12	C	14	25	-	13	2.53e-05	0.166	AGGCAGCTGTGA	#N/A	#N/A	#N/A	#N/A	0	#N/A	#N/A	#N/A	-13
rs1047881	MA0633.2	Twist2	C	15	24	+	13.3404	1.79e-05	0.0659	CACAGCTGCC	#N/A	#N/A	#N/A	#N/A	0	#N/A	#N/A	#N/A	-13.3404
rs1047881	MA0633.2	Twist2	C	15	24	-	13.3404	1.79e-05	0.0659	GGCAGCTGTG	#N/A	#N/A	#N/A	#N/A	0	#N/A	#N/A	#N/A	-13.3404
rs1047881	MA0698.1	ZBTB18	C	14	26	-	9.4	7.63e-05	0.481	GAGGCAGCTGTGA	#N/A	#N/A	#N/A	#N/A	0	#N/A	#N/A	#N/A	-9.4
rs1047881	MA0783.1	PKNOX2	C	14	25	-	3.03279	6.79e-05	0.611	AGGCAGCTGTGA	#N/A	#N/A	#N/A	#N/A	0	#N/A	#N/A	#N/A	-3.03279
rs1047881	MA0783.1	PKNOX2	C	14	25	+	1.98361	9.09e-05	0.628	TCACAGCTGCCT	#N/A	#N/A	#N/A	#N/A	0	#N/A	#N/A	#N/A	-1.98361
rs1047881	MA0816.1	Ascl2	C	15	24	+	13.0714	2.13e-05	0.166	CACAGCTGCC	#N/A	#N/A	#N/A	#N/A	0	#N/A	#N/A	#N/A	-13.0714
rs1047881	MA0816.1	Ascl2	C	15	24	-	11.3286	5.47e-05	0.213	GGCAGCTGTG	#N/A	#N/A	#N/A	#N/A	0	#N/A	#N/A	#N/A	-11.3286
rs1047881	MA1100.2	ASCL1	C	15	24	+	12.6545	1.61e-05	0.102	CACAGCTGCC	#N/A	#N/A	#N/A	#N/A	0	#N/A	#N/A	#N/A	-12.6545
rs1047881	MA1100.2	ASCL1	C	15	24	-	12.6182	1.67e-05	0.102	GGCAGCTGTG	#N/A	#N/A	#N/A	#N/A	0	#N/A	#N/A	#N/A	-12.6182
rs1047881	MA1472.2	Bhlha15	C	14	25	+	12.5854	3.67e-05	0.2	TCACAGCTGCCT	#N/A	#N/A	#N/A	#N/A	0	#N/A	#N/A	#N/A	-12.5854
rs1047881	MA1472.2	Bhlha15	C	14	25	-	12.5854	3.67e-05	0.2	AGGCAGCTGTGA	#N/A	#N/A	#N/A	#N/A	0	#N/A	#N/A	#N/A	-12.5854
rs1047881	MA1619.1	Ptf1A	C	14	25	+	12.9725	2.64e-05	0.188	TCACAGCTGCCT	#N/A	#N/A	#N/A	#N/A	0	#N/A	#N/A	#N/A	-12.9725
rs1047881	MA1619.1	Ptf1A	C	14	25	-	12.9633	2.7e-05	0.188	AGGCAGCTGTGA	#N/A	#N/A	#N/A	#N/A	0	#N/A	#N/A	#N/A	-12.9633
rs1047881	MA1631.1	ASCL1	C	14	26	+	11.0894	6.23e-05	0.0992	TCACAGCTGCCTC	#N/A	#N/A	#N/A	#N/A	0	#N/A	#N/A	#N/A	-11.0894
rs1047881	MA1635.1	BHLHE22	C	15	24	+	13.4694	2.08e-05	0.0751	CACAGCTGCC	#N/A	#N/A	#N/A	#N/A	0	#N/A	#N/A	#N/A	-13.4694
rs1047881	MA1635.1	BHLHE22	C	15	24	-	13.4694	2.08e-05	0.0751	GGCAGCTGTG	#N/A	#N/A	#N/A	#N/A	0	#N/A	#N/A	#N/A	-13.4694
rs1047881	MA1641.1	MYF5	C	14	25	+	12.8991	2.97e-05	0.212	TCACAGCTGCCT	#N/A	#N/A	#N/A	#N/A	0	#N/A	#N/A	#N/A	-12.8991
rs1047881	MA1641.1	MYF5	C	14	25	-	12.8991	2.97e-05	0.212	AGGCAGCTGTGA	#N/A	#N/A	#N/A	#N/A	0	#N/A	#N/A	#N/A	-12.8991
rs1047881	MA1993.1	Neurod2	C	15	24	+	13.4	3.22e-05	0.0935	CACAGCTGCC	#N/A	#N/A	#N/A	#N/A	0	#N/A	#N/A	#N/A	-13.4
rs1047881	MA1993.1	Neurod2	C	15	24	-	13.4	3.22e-05	0.0935	GGCAGCTGTG	#N/A	#N/A	#N/A	#N/A	0	#N/A	#N/A	#N/A	-13.4
rs1047881	MA1997.1	Olig2	C	15	24	+	13.1778	2.87e-05	0.0856	CACAGCTGCC	#N/A	#N/A	#N/A	#N/A	0	#N/A	#N/A	#N/A	-13.1778
rs1047881	MA1997.1	Olig2	C	15	24	-	13.1778	2.87e-05	0.0856	GGCAGCTGTG	#N/A	#N/A	#N/A	#N/A	0	#N/A	#N/A	#N/A	-13.1778
rs10481512	MA0597.2	THAP1	C	16	27	-	17.4141	1.53e-07	0.00664	CGGCAGGGCAGG	T	16	27	-	11.3636	5.6e-05	0.0658	CGGCAGGACAGG	-6.0505
rs10481512	MA0597.2	THAP1	C	11	22	-	13.1414	1.69e-05	0.0435	GGGCAGGGCGGG	#N/A	#N/A	#N/A	#N/A	0	#N/A	#N/A	#N/A	-13.1414
rs10481512	MA1564.1	SP9	C	9	20	+	11.7241	4.33e-05	0.0455	CCCCCGCCCTGC	T	9	20	+	10.6034	8.63e-05	0.0579	CCCCCGCCCTGT	-1.1207
rs10481512	MA1576.1	THRB	C	7	25	+	5.41429	5.29e-05	0.361	GTCCCCCGCCCTGCCCTGC	T	7	25	+	8.1	2.26e-05	0.345	GTCCCCCGCCCTGTCCTGC	2.68571
rs10481512	MA1596.1	ZNF460	C	14	29	+	5.52809	9.07e-05	0.0351	GCCCTGCCCTGCCGAG	T	14	29	+	5.8427	8.08e-05	0.0332	GCCCTGTCCTGCCGAG	0.31461
rs10481512	MA1629.1	Zic2	C	18	31	-	10.2927	7.77e-05	0.129	CGCTCGGCAGGGCA	#N/A	#N/A	#N/A	#N/A	0	#N/A	#N/A	#N/A	-10.2927
rs10481512	MA1716.1	ZNF76	C	7	27	+	9.01724	3.73e-05	0.18	GTCCCCCGCCCTGCCCTGCCG	#N/A	#N/A	#N/A	#N/A	0	#N/A	#N/A	#N/A	-9.01724
rs10481512	MA1726.1	ZNF331	C	20	33	+	10.9083	5.31e-05	0.197	CCCTGCCGAGCGCG	T	20	33	+	9.7156	9.82e-05	0.208	TCCTGCCGAGCGCG	-1.1927
rs10481512	MA1961.1	PATZ1	C	9	20	-	16.0225	2.68e-06	0.00524	GCAGGGCGGGGG	T	9	20	-	13.9101	9.72e-06	0.00874	ACAGGGCGGGGG	-2.1124
rs10481512	MA1981.1	ZNF530	C	9	26	-	11.9388	1.34e-05	0.0247	GGCAGGGCAGGGCGGGGG	T	9	26	-	14.4388	4.06e-06	0.0148	GGCAGGACAGGGCGGGGG	2.5
rs10481512	MA1981.1	ZNF530	C	3	20	-	9.86735	3.29e-05	0.0278	GCAGGGCGGGGGACTAGC	#N/A	#N/A	#N/A	#N/A	0	#N/A	#N/A	#N/A	-9.86735
rs10481512	MA1981.1	ZNF530	C	8	25	-	8.68367	5.3e-05	0.031	GCAGGGCAGGGCGGGGGA	#N/A	#N/A	#N/A	#N/A	0	#N/A	#N/A	#N/A	-8.68367
rs1048203	MA0528.2	ZNF263	G	18	29	+	10.1727	8.72e-05	0.0564	CTGGGGAGAAGG	#N/A	#N/A	#N/A	#N/A	0	#N/A	#N/A	#N/A	-10.1727
rs1048203	MA1596.1	ZNF460	G	18	33	-	5.31461	9.8e-05	0.0356	GGCGCCTTCTCCCCAG	#N/A	#N/A	#N/A	#N/A	0	#N/A	#N/A	#N/A	-5.31461
rs1048203	MA1964.1	SMAD2	G	14	23	-	12.7091	2.92e-05	0.274	CCCCAGACCG	#N/A	#N/A	#N/A	#N/A	0	#N/A	#N/A	#N/A	-12.7091
rs1048203	MA1987.1	ZNF701	G	11	31	+	11.0826	2.69e-05	0.0442	GAACGGTCTGGGGAGAAGGCG	A	11	31	+	10.9633	2.85e-05	0.0453	GAACGGTCTAGGGAGAAGGCG	-0.1193
rs1048661	MA0646.1	GCM1	G	20	30	-	11.102	5.85e-05	0.595	GGTGCGGGCCC	#N/A	#N/A	#N/A	#N/A	0	#N/A	#N/A	#N/A	-11.102
rs1048661	MA1552.1	RARB	G	7	20	-	9.30303	7.69e-05	0.44	CGGGCCATGCCCGT	T	7	20	-	11.8788	2.17e-05	0.389	AGGGCCATGCCCGT	2.57577
rs1048661	MA1552.1	RARB	G	7	20	+	9.16667	8.21e-05	0.451	ACGGGCATGGCCCG	T	7	20	+	10.9242	3.54e-05	0.389	ACGGGCATGGCCCT	1.75753
rs1048661	MA1553.1	RARG	T	7	20	-	10.8182	3.93e-05	0.545	AGGGCCATGCCCGT	#N/A	#N/A	#N/A	#N/A	0	#N/A	#N/A	#N/A	-10.8182
rs1048661	MA1553.1	RARG	T	7	20	+	10.6364	4.3e-05	0.545	ACGGGCATGGCCCT	#N/A	#N/A	#N/A	#N/A	0	#N/A	#N/A	#N/A	-10.6364
rs1048661	MA1555.1	RXRB	T	7	20	+	8.82759	8.73e-05	0.48	ACGGGCATGGCCCT	#N/A	#N/A	#N/A	#N/A	0	#N/A	#N/A	#N/A	-8.82759
rs1048661	MA1599.1	ZNF682	G	5	20	-	10.7724	4.26e-05	0.075	CGGGCCATGCCCGTGC	T	5	20	-	9.43902	8.31e-05	0.0886	AGGGCCATGCCCGTGC	-1.33338
rs1048661	MA1650.1	ZBTB14	G	20	31	+	10.1455	9.6e-05	0.0644	GGGCCCGCACCT	#N/A	#N/A	#N/A	#N/A	0	#N/A	#N/A	#N/A	-10.1455
rs1048661	MA1712.1	ZNF454	G	9	26	-	9.4065	7.76e-05	0.0429	CGGGCCCGGGCCATGCCC	#N/A	#N/A	#N/A	#N/A	0	#N/A	#N/A	#N/A	-9.4065
rs1048661	MA1973.1	ZKSCAN3	G	6	25	-	8.48571	7.1e-05	0.193	GGGCCCGGGCCATGCCCGTG	#N/A	#N/A	#N/A	#N/A	0	#N/A	#N/A	#N/A	-8.48571
rs1048661	MA1976.1	ZNF320	G	4	30	-	7.53933	7.9e-05	0.0306	GGTGCGGGCCCGGGCCATGCCCGTGCT	T	4	30	-	10.3146	2.39e-05	0.0236	GGTGCGGGCCAGGGCCATGCCCGTGCT	2.77527
rs1048661	MA1981.1	ZNF530	G	11	28	+	11.2755	1.81e-05	0.0264	GCATGGCCCGGGCCCGCA	#N/A	#N/A	#N/A	#N/A	0	#N/A	#N/A	#N/A	-11.2755
rs1048661	MA1981.1	ZNF530	G	5	22	+	7.77551	7.54e-05	0.0336	GCACGGGCATGGCCCGGG	#N/A	#N/A	#N/A	#N/A	0	#N/A	#N/A	#N/A	-7.77551
rs1049346	MA0597.2	THAP1	G	15	26	-	11.1414	6.49e-05	0.0724	CTGCAGCGCAGC	#N/A	#N/A	#N/A	#N/A	0	#N/A	#N/A	#N/A	-11.1414
rs1050068	MA0039.4	KLF4	T	15	26	-	10.9364	6.78e-05	0.0371	GACCACACCCGT	#N/A	#N/A	#N/A	#N/A	0	#N/A	#N/A	#N/A	-10.9364
rs1050068	MA0493.2	KLF1	C	16	24	+	12.5056	4.1e-05	0.0324	CGGGCGTGG	T	16	24	+	11.618	5.53e-05	0.0389	CGGGTGTGG	-0.8876
rs1050068	MA0696.1	ZIC1	T	11	24	-	6.51064	6.41e-05	0.145	CCACACCCGTGGTG	#N/A	#N/A	#N/A	#N/A	0	#N/A	#N/A	#N/A	-6.51064
rs1050068	MA0734.3	Gli2	T	16	28	-	10.1468	7.55e-05	0.151	GTGACCACACCCG	#N/A	#N/A	#N/A	#N/A	0	#N/A	#N/A	#N/A	-10.1468
rs1050068	MA0746.2	SP3	C	14	26	-	8.98077	9.31e-05	0.0667	GACCACGCCCGTG	#N/A	#N/A	#N/A	#N/A	0	#N/A	#N/A	#N/A	-8.98077
rs1050068	MA1491.2	GLI3	T	12	27	-	4.28846	3.06e-05	0.208	TGACCACACCCGTGGT	#N/A	#N/A	#N/A	#N/A	0	#N/A	#N/A	#N/A	-4.28846
rs1050068	MA1515.1	KLF2	C	16	26	-	13.7818	1.02e-05	0.0221	GACCACGCCCG	T	16	26	-	12.7091	2.21e-05	0.0315	GACCACACCCG	-1.0727
rs1050068	MA1516.1	KLF3	C	16	26	-	15.4681	4.35e-06	0.044	GACCACGCCCG	T	16	26	-	11.8511	2.56e-05	0.0593	GACCACACCCG	-3.617
rs1050068	MA1517.1	KLF6	C	16	26	-	12.3966	3.44e-05	0.0603	GACCACGCCCG	T	16	26	-	11	8.17e-05	0.0868	GACCACACCCG	-1.3966
rs1050068	MA1959.1	KLF7	C	16	24	+	12.191	4.19e-05	0.0344	CGGGCGTGG	#N/A	#N/A	#N/A	#N/A	0	#N/A	#N/A	#N/A	-12.191
rs1050068	MA1990.1	Gli1	T	16	29	-	10.227	8.45e-05	0.185	TGTGACCACACCCG	#N/A	#N/A	#N/A	#N/A	0	#N/A	#N/A	#N/A	-10.227
rs1050437	MA0080.6	Spi1	T	8	24	+	9.87805	8.27e-05	0.244	ACTGAGATGAAGTGGGG	#N/A	#N/A	#N/A	#N/A	0	#N/A	#N/A	#N/A	-9.87805
rs1050437	MA0081.2	SPIB	T	9	24	-	9.90244	8.38e-05	0.267	CCCCACTTCATCTCAG	#N/A	#N/A	#N/A	#N/A	0	#N/A	#N/A	#N/A	-9.90244
rs1050437	MA0779.1	PAX1	C	10	26	-	5.49091	6.94e-05	0.637	AGCCCCGCTTCATCTCA	#N/A	#N/A	#N/A	#N/A	0	#N/A	#N/A	#N/A	-5.49091
rs1050437	MA0781.1	PAX9	C	10	26	-	-0.490909	8.35e-05	0.728	AGCCCCGCTTCATCTCA	#N/A	#N/A	#N/A	#N/A	0	#N/A	#N/A	#N/A	0.490909
rs1050437	MA1711.1	ZNF343	C	6	22	-	10.7021	1.48e-05	0.174	CCGCTTCATCTCAGTGG	T	6	22	-	6.91489	5.93e-05	0.256	CCACTTCATCTCAGTGG	-3.78721
rs1050437	MA2003.1	NKX2-4	T	13	22	-	11.3448	5.85e-05	0.502	CCACTTCATC	#N/A	#N/A	#N/A	#N/A	0	#N/A	#N/A	#N/A	-11.3448
rs1050444	MA0748.2	YY2	G	16	26	+	10.3821	9.98e-05	0.359	ACACGGCGGTG	#N/A	#N/A	#N/A	#N/A	0	#N/A	#N/A	#N/A	-10.3821
rs1052571	MA0696.1	ZIC1	G	11	24	-	14.6383	2.75e-06	0.0648	GACGCCCTGCTGAG	A	11	24	-	9.57447	2.22e-05	0.115	GACGTCCTGCTGAG	-5.06383
rs1052571	MA0697.2	Zic3	G	11	23	+	14.0851	9.04e-06	0.0688	CTCAGCAGGGCGT	A	11	23	+	15	4.02e-06	0.0532	CTCAGCAGGACGT	0.9149
rs1052571	MA0751.1	ZIC4	G	10	24	-	15.5962	2.71e-06	0.0724	GACGCCCTGCTGAGC	A	10	24	-	12	2.78e-05	0.121	GACGTCCTGCTGAGC	-3.5962
rs1052571	MA1584.1	ZIC5	G	10	25	-	13.9592	3.41e-06	0.0767	GGACGCCCTGCTGAGC	A	10	25	-	7.73469	3.39e-05	0.131	GGACGTCCTGCTGAGC	-6.22451
rs1052571	MA1628.1	Zic1::Zic2	G	11	21	+	14.3659	1.01e-05	0.0628	CTCAGCAGGGC	A	11	21	+	13.8902	1.57e-05	0.0638	CTCAGCAGGAC	-0.4757
rs1052571	MA1629.1	Zic2	G	9	22	+	17.0325	9.09e-07	0.0489	GGCTCAGCAGGGCG	A	9	22	+	16.065	2.25e-06	0.0528	GGCTCAGCAGGACG	-0.9675
rs1052571	MA1726.1	ZNF331	G	7	20	-	16.3119	1.61e-06	0.0712	CCCTGCTGAGCCGC	A	7	20	-	15.1193	4.07e-06	0.0982	TCCTGCTGAGCCGC	-1.1926
rs1052571	MA1946.1	ETV5::FOXI1	A	11	23	+	10.1212	8.36e-05	0.579	CTCAGCAGGACGT	#N/A	#N/A	#N/A	#N/A	0	#N/A	#N/A	#N/A	-10.1212
rs1052571	MA1947.1	ETV5::FOXO1	A	11	23	+	11.1	6.48e-05	0.661	CTCAGCAGGACGT	#N/A	#N/A	#N/A	#N/A	0	#N/A	#N/A	#N/A	-11.1
rs1052571	MA1955.1	FOXO1::ELK3	A	11	24	+	10.3947	5.93e-05	0.807	CTCAGCAGGACGTC	#N/A	#N/A	#N/A	#N/A	0	#N/A	#N/A	#N/A	-10.3947
rs1053851	MA0493.2	KLF1	G	13	21	+	10.1461	7.93e-05	0.0476	CGGGAGTGG	#N/A	#N/A	#N/A	#N/A	0	#N/A	#N/A	#N/A	-10.1461
rs1053851	MA1514.1	KLF17	G	17	31	-	10.9592	2.57e-05	0.0741	ACCCACTCAGCCACT	#N/A	#N/A	#N/A	#N/A	0	#N/A	#N/A	#N/A	-10.9592
rs1053851	MA1645.1	NKX2-2	T	19	32	-	12.1382	2.18e-05	0.339	GACCCACTCAGCAA	G	19	32	-	11.9919	2.57e-05	0.339	GACCCACTCAGCCA	-0.1463
rs1055236	MA0014.3	PAX5	C	19	30	-	10.6455	8.5e-05	0.245	GCGCGTGTCCGG	T	19	30	-	10.6364	8.56e-05	0.245	GCGCGTGTCCAG	-0.0091
rs1057454	MA0039.4	KLF4	C	15	26	+	11.6909	3.68e-05	0.0278	CCCCCCACCTTG	#N/A	#N/A	#N/A	#N/A	0	#N/A	#N/A	#N/A	-11.6909
rs1057454	MA0146.2	Zfx	C	19	32	+	10.4242	7.88e-05	0.0668	CCACCTTGGGCCTT	#N/A	#N/A	#N/A	#N/A	0	#N/A	#N/A	#N/A	-10.4242
rs1057454	MA0735.1	GLIS1	C	12	27	+	-10.8182	8.76e-05	0.299	TCTCCCCCCACCTTGG	#N/A	#N/A	#N/A	#N/A	0	#N/A	#N/A	#N/A	10.8182
rs1057454	MA0778.1	NFKB2	A	8	20	-	9.51515	4.4e-05	0.144	TGGGGGAGACCCC	C	8	20	-	10.0303	3.66e-05	0.144	GGGGGGAGACCCC	0.51515
rs1057454	MA0778.1	NFKB2	A	8	20	+	9.37879	4.61e-05	0.144	GGGGTCTCCCCCA	C	8	20	+	10.7879	2.77e-05	0.144	GGGGTCTCCCCCC	1.40911
rs1057454	MA1578.1	VEZF1	C	15	24	+	14.2951	8.95e-06	0.156	CCCCCCACCT	#N/A	#N/A	#N/A	#N/A	0	#N/A	#N/A	#N/A	-14.2951
rs1057454	MA1627.1	Wt1	A	10	23	+	11.8455	3.07e-05	0.0374	GGTCTCCCCCAACC	#N/A	#N/A	#N/A	#N/A	0	#N/A	#N/A	#N/A	-11.8455
rs1057454	MA1961.1	PATZ1	C	16	27	-	11.4831	3.04e-05	0.0143	CCAAGGTGGGGG	#N/A	#N/A	#N/A	#N/A	0	#N/A	#N/A	#N/A	-11.4831
rs1058596	MA0145.2	Tfcp2l1	G	18	31	+	13.3636	1.41e-05	0.107	CCGGTTCCAGGCAG	#N/A	#N/A	#N/A	#N/A	0	#N/A	#N/A	#N/A	-13.3636
rs1058596	MA0145.2	Tfcp2l1	G	8	21	+	12.5859	2.49e-05	0.14	CCTGCCTGGGCCGG	#N/A	#N/A	#N/A	#N/A	0	#N/A	#N/A	#N/A	-12.5859
rs1058596	MA0145.2	Tfcp2l1	G	8	21	-	11.0505	6.71e-05	0.167	CCGGCCCAGGCAGG	#N/A	#N/A	#N/A	#N/A	0	#N/A	#N/A	#N/A	-11.0505
rs1058596	MA0149.1	EWSR1-FLI1	C	8	25	-	-13.5789	6.36e-05	0.0867	GGAACGGGCCCAGGCAGG	#N/A	#N/A	#N/A	#N/A	0	#N/A	#N/A	#N/A	13.5789
rs1058596	MA0518.1	Stat4	G	18	31	-	11.1207	7.4e-05	0.74	CTGCCTGGAACCGG	C	18	31	-	10.931	8.1e-05	0.74	CTGCCTGGAACGGG	-0.1897
rs1058596	MA1643.1	NFIB	G	10	30	+	12.3061	9.47e-06	0.0614	TGCCTGGGCCGGTTCCAGGCA	C	10	30	+	11.7755	1.2e-05	0.0631	TGCCTGGGCCCGTTCCAGGCA	-0.5306
rs1058596	MA1643.1	NFIB	G	10	30	-	11.5408	1.34e-05	0.0681	TGCCTGGAACCGGCCCAGGCA	C	10	30	-	12.0714	1.05e-05	0.0626	TGCCTGGAACGGGCCCAGGCA	0.5306
rs1058596	MA1649.1	ZBTB12	G	19	29	-	14.1135	2.32e-06	0.41	GCCTGGAACCG	C	19	29	-	12.6454	3.26e-05	0.605	GCCTGGAACGG	-1.4681
rs1058596	MA1979.1	ZNF416	G	10	20	+	10.1714	9.45e-05	0.228	TGCCTGGGCCG	C	10	20	+	11.9286	3.89e-05	0.225	TGCCTGGGCCC	1.7572
rs1058596	MA1983.1	ZNF582	C	18	38	+	5.15596	9.51e-05	0.769	CCCGTTCCAGGCAGCCCTGCG	#N/A	#N/A	#N/A	#N/A	0	#N/A	#N/A	#N/A	-5.15596
rs1058596	MA1986.1	ZNF692	G	12	21	-	12.3846	4.12e-05	0.0987	CCGGCCCAGG	C	12	21	-	14.7692	6.32e-06	0.0511	CGGGCCCAGG	2.3846
rs1059000	MA0149.1	EWSR1-FLI1	G	19	36	+	-13.75	6.45e-05	0.0872	TGAGGAGAGGCAGGAGAA	#N/A	#N/A	#N/A	#N/A	0	#N/A	#N/A	#N/A	13.75
rs1059000	MA1710.1	ZNF257	G	18	29	+	12.7079	2.99e-05	0.0732	CTGAGGAGAGGC	#N/A	#N/A	#N/A	#N/A	0	#N/A	#N/A	#N/A	-12.7079
rs1059000	MA1713.1	ZNF610	G	19	32	-	9.0102	9.93e-05	0.0361	CCTGCCTCTCCTCA	#N/A	#N/A	#N/A	#N/A	0	#N/A	#N/A	#N/A	-9.0102
rs1059000	MA1969.1	THRA	G	7	30	-	6.80263	7.38e-05	0.18	TGCCTCTCCTCAGATCGCCGCCGT	#N/A	#N/A	#N/A	#N/A	0	#N/A	#N/A	#N/A	-6.80263
rs1061259	MA0079.5	SP1	G	12	20	+	9.84694	5.34e-05	0.0358	GGGGCGCTG	#N/A	#N/A	#N/A	#N/A	0	#N/A	#N/A	#N/A	-9.84694
rs1061259	MA0657.1	KLF13	G	6	23	-	5.31034	5.56e-05	0.29	AGTCAGCGCCCCCCTTTT	#N/A	#N/A	#N/A	#N/A	0	#N/A	#N/A	#N/A	-5.31034
rs1061259	MA0753.2	ZNF740	G	8	20	-	8.73034	9.37e-05	0.0419	CAGCGCCCCCCTT	#N/A	#N/A	#N/A	#N/A	0	#N/A	#N/A	#N/A	-8.73034
rs1061259	MA1146.1	NR1H4::RXRA	G	11	25	+	10.3404	8.09e-05	0.663	GGGGGCGCTGACTCT	#N/A	#N/A	#N/A	#N/A	0	#N/A	#N/A	#N/A	-10.3404
rs1061259	MA1147.1	NR4A2::RXRA	G	11	25	+	9.51515	9.97e-05	0.547	GGGGGCGCTGACTCT	#N/A	#N/A	#N/A	#N/A	0	#N/A	#N/A	#N/A	-9.51515
rs1061259	MA1538.1	NR2F1	G	11	25	+	10.3091	2.62e-05	0.519	GGGGGCGCTGACTCT	#N/A	#N/A	#N/A	#N/A	0	#N/A	#N/A	#N/A	-10.3091
rs1061259	MA1539.1	NR2F6	G	11	25	+	5.65385	6.2e-05	0.395	GGGGGCGCTGACTCT	#N/A	#N/A	#N/A	#N/A	0	#N/A	#N/A	#N/A	-5.65385
rs1061259	MA1723.1	PRDM9	G	1	24	+	12.1193	1.61e-05	0.0164	AGGGGAAAAGGGGGGCGCTGACTC	C	1	24	+	9.29358	6.17e-05	0.0288	AGGGGAAAAGGGGGGCGCTCACTC	-2.82572
rs1061259	MA1985.1	ZNF669	G	12	26	+	9.92683	5.25e-05	0.266	GGGGCGCTGACTCTC	#N/A	#N/A	#N/A	#N/A	0	#N/A	#N/A	#N/A	-9.92683
rs1061427	MA0162.4	EGR1	G	10	23	+	15.9837	1.67e-06	0.0165	CGCCGCCCGCGCGC	A	10	23	+	13.5691	1.09e-05	0.0219	CGCCGCCCGCACGC	-2.4146
rs1061427	MA0162.4	EGR1	A	12	25	+	10.9024	6.01e-05	0.0328	CCGCCCGCACGCCC	#N/A	#N/A	#N/A	#N/A	0	#N/A	#N/A	#N/A	-10.9024
rs1061427	MA0162.4	EGR1	A	18	31	+	10.3659	8.2e-05	0.0328	GCACGCCCTCCCCA	#N/A	#N/A	#N/A	#N/A	0	#N/A	#N/A	#N/A	-10.3659
rs1061427	MA0162.4	EGR1	G	16	29	+	10.1545	9.25e-05	0.0332	CCGCGCGCCCTCCC	#N/A	#N/A	#N/A	#N/A	0	#N/A	#N/A	#N/A	-10.1545
rs1061427	MA0472.2	EGR2	G	12	22	+	12.2414	1.84e-05	0.117	CCGCCCGCGCG	#N/A	#N/A	#N/A	#N/A	0	#N/A	#N/A	#N/A	-12.2414
rs1061427	MA0506.2	Nrf1	G	11	25	-	9.95935	6.23e-05	0.0595	GGGCGCGCGGGCGGC	#N/A	#N/A	#N/A	#N/A	0	#N/A	#N/A	#N/A	-9.95935
rs1061427	MA0506.2	Nrf1	G	8	22	+	9.9187	6.36e-05	0.0595	CTCGCCGCCCGCGCG	#N/A	#N/A	#N/A	#N/A	0	#N/A	#N/A	#N/A	-9.9187
rs1061427	MA0527.1	ZBTB33	G	13	27	+	10.8636	5.14e-05	0.276	CGCCCGCGCGCCCTC	#N/A	#N/A	#N/A	#N/A	0	#N/A	#N/A	#N/A	-10.8636
rs1061427	MA0597.2	THAP1	G	19	30	-	10.6061	9e-05	0.0767	GGGGAGGGCGCG	#N/A	#N/A	#N/A	#N/A	0	#N/A	#N/A	#N/A	-10.6061
rs1061427	MA0632.2	TCFL5	G	16	25	+	13.6889	1.34e-05	0.11	CCGCGCGCCC	#N/A	#N/A	#N/A	#N/A	0	#N/A	#N/A	#N/A	-13.6889
rs1061427	MA0646.1	GCM1	A	12	22	-	11.7959	4.09e-05	0.595	CGTGCGGGCGG	#N/A	#N/A	#N/A	#N/A	0	#N/A	#N/A	#N/A	-11.7959
rs1061427	MA0732.1	EGR3	G	10	24	+	11.9828	9.48e-06	0.0685	CGCCGCCCGCGCGCC	A	10	24	+	5.91379	7.82e-05	0.0891	CGCCGCCCGCACGCC	-6.06901
rs1061427	MA0733.1	EGR4	G	10	25	+	12.0545	2.49e-05	0.0778	CGCCGCCCGCGCGCCC	#N/A	#N/A	#N/A	#N/A	0	#N/A	#N/A	#N/A	-12.0545
rs1061427	MA0733.1	EGR4	A	18	33	+	10.9455	4.67e-05	0.082	GCACGCCCTCCCCAGC	#N/A	#N/A	#N/A	#N/A	0	#N/A	#N/A	#N/A	-10.9455
rs1061427	MA0746.2	SP3	A	16	28	+	10.3077	5.43e-05	0.0532	CCGCACGCCCTCC	#N/A	#N/A	#N/A	#N/A	0	#N/A	#N/A	#N/A	-10.3077
rs1061427	MA0753.2	ZNF740	G	20	32	+	10.5056	4.2e-05	0.0399	GCGCCCTCCCCAG	A	20	32	+	10.2472	4.74e-05	0.0403	ACGCCCTCCCCAG	-0.2584
rs1061427	MA0767.1	GCM2	A	13	22	-	11.9508	3.76e-05	0.633	CGTGCGGGCG	#N/A	#N/A	#N/A	#N/A	0	#N/A	#N/A	#N/A	-11.9508
rs1061427	MA1099.2	HES1	G	15	24	-	12.7234	2.87e-05	0.153	GGCGCGCGGG	#N/A	#N/A	#N/A	#N/A	0	#N/A	#N/A	#N/A	-12.7234
rs1061427	MA1102.2	CTCFL	G	18	29	-	11.7857	3.51e-05	0.0502	GGGAGGGCGCGC	#N/A	#N/A	#N/A	#N/A	0	#N/A	#N/A	#N/A	-11.7857
rs1061427	MA1107.2	KLF9	A	15	30	+	11.8943	2.79e-05	0.0234	CCCGCACGCCCTCCCC	#N/A	#N/A	#N/A	#N/A	0	#N/A	#N/A	#N/A	-11.8943
rs1061427	MA1512.1	KLF11	A	17	27	+	11.3846	4.58e-05	0.0561	CGCACGCCCTC	#N/A	#N/A	#N/A	#N/A	0	#N/A	#N/A	#N/A	-11.3846
rs1061427	MA1513.1	KLF15	G	13	23	+	10.4615	4.15e-05	0.0223	CGCCCGCGCGC	#N/A	#N/A	#N/A	#N/A	0	#N/A	#N/A	#N/A	-10.4615
rs1061427	MA1513.1	KLF15	G	17	27	+	9.78846	5.23e-05	0.0248	CGCGCGCCCTC	#N/A	#N/A	#N/A	#N/A	0	#N/A	#N/A	#N/A	-9.78846
rs1061427	MA1513.1	KLF15	G	15	25	+	8.73077	7.35e-05	0.0289	CCCGCGCGCCC	#N/A	#N/A	#N/A	#N/A	0	#N/A	#N/A	#N/A	-8.73077
rs1061427	MA1515.1	KLF2	A	16	26	+	11.1273	6.57e-05	0.0538	CCGCACGCCCT	#N/A	#N/A	#N/A	#N/A	0	#N/A	#N/A	#N/A	-11.1273
rs1061427	MA1517.1	KLF6	A	16	26	+	11.9138	4.51e-05	0.0668	CCGCACGCCCT	#N/A	#N/A	#N/A	#N/A	0	#N/A	#N/A	#N/A	-11.9138
rs1061427	MA1522.1	MAZ	G	20	30	+	10.3265	5.05e-05	0.0356	GCGCCCTCCCC	A	20	30	+	9.26531	7.25e-05	0.0366	ACGCCCTCCCC	-1.06119
rs1061427	MA1564.1	SP9	A	17	28	+	12.8621	2e-05	0.0366	CGCACGCCCTCC	#N/A	#N/A	#N/A	#N/A	0	#N/A	#N/A	#N/A	-12.8621
rs1061427	MA1596.1	ZNF460	G	17	32	+	8.03371	3.52e-05	0.0245	CGCGCGCCCTCCCCAG	A	17	32	+	6.13483	7.26e-05	0.0323	CGCACGCCCTCCCCAG	-1.89888
rs1061427	MA1627.1	Wt1	G	10	23	+	10.1951	7.54e-05	0.0468	CGCCGCCCGCGCGC	A	10	23	+	11.6504	3.43e-05	0.0375	CGCCGCCCGCACGC	1.4553
rs1061427	MA1650.1	ZBTB14	A	12	23	+	12.6182	2.15e-05	0.0432	CCGCCCGCACGC	#N/A	#N/A	#N/A	#N/A	0	#N/A	#N/A	#N/A	-12.6182
rs1061427	MA1650.1	ZBTB14	G	14	25	+	10.4727	7.85e-05	0.0625	GCCCGCGCGCCC	#N/A	#N/A	#N/A	#N/A	0	#N/A	#N/A	#N/A	-10.4727
rs1061427	MA1653.1	ZNF148	G	20	31	+	10.4082	6.16e-05	0.0215	GCGCCCTCCCCA	#N/A	#N/A	#N/A	#N/A	0	#N/A	#N/A	#N/A	-10.4082
rs1061427	MA1713.1	ZNF610	G	8	21	+	9.69388	7.26e-05	0.0351	CTCGCCGCCCGCGC	#N/A	#N/A	#N/A	#N/A	0	#N/A	#N/A	#N/A	-9.69388
rs1061427	MA1723.1	PRDM9	G	5	28	-	12.2569	1.5e-05	0.0164	GGAGGGCGCGCGGGCGGCGAGGAG	A	5	28	-	11.055	2.72e-05	0.02	GGAGGGCGTGCGGGCGGCGAGGAG	-1.2019
rs1061427	MA1723.1	PRDM9	G	14	37	-	9.11927	6.67e-05	0.0297	CATGGCTGGGGAGGGCGCGCGGGC	#N/A	#N/A	#N/A	#N/A	0	#N/A	#N/A	#N/A	-9.11927
rs1061427	MA1961.1	PATZ1	G	9	20	-	10.1011	5.15e-05	0.0185	CGCGGGCGGCGA	#N/A	#N/A	#N/A	#N/A	0	#N/A	#N/A	#N/A	-10.1011
rs1061427	MA1981.1	ZNF530	G	17	34	-	9.62245	3.64e-05	0.0286	GGCTGGGGAGGGCGCGCG	A	17	34	-	9.23469	4.26e-05	0.0292	GGCTGGGGAGGGCGTGCG	-0.38776
rs1061427	MA1981.1	ZNF530	A	11	28	-	7.42857	8.6e-05	0.0347	GGAGGGCGTGCGGGCGGC	#N/A	#N/A	#N/A	#N/A	0	#N/A	#N/A	#N/A	-7.42857
rs1062386	MA1731.1	ZNF768	A	16	33	+	10.6735	5.48e-05	0.13	TCGCACCAGCTCTCTGCT	T	16	33	+	12.9592	1.59e-05	0.0989	TCGCTCCAGCTCTCTGCT	2.2857
rs1062386	MA1976.1	ZNF320	A	13	39	-	9.19101	3.93e-05	0.0241	TGGGAGAGCAGAGAGCTGGTGCGACCA	#N/A	#N/A	#N/A	#N/A	0	#N/A	#N/A	#N/A	-9.19101
rs1062919	MA0030.1	FOXF2	G	17	30	-	12.5444	3.31e-05	0.79	TCACCATAAACATC	#N/A	#N/A	#N/A	#N/A	0	#N/A	#N/A	#N/A	-12.5444
rs1062919	MA0040.1	Foxq1	G	16	26	+	11.2041	8.02e-05	1	GGATGTTTATG	#N/A	#N/A	#N/A	#N/A	0	#N/A	#N/A	#N/A	-11.2041
rs1062919	MA1421.1	TCF7L1	G	12	23	-	9.14474	7.77e-05	1	AAACATCCAAGT	#N/A	#N/A	#N/A	#N/A	0	#N/A	#N/A	#N/A	-9.14474
rs10735351	MA0038.2	GFI1	T	12	23	-	11.1915	4.19e-05	1	GCAATCTCGGCT	#N/A	#N/A	#N/A	#N/A	0	#N/A	#N/A	#N/A	-11.1915
rs10735351	MA1531.1	NR1D1	T	20	34	-	9.28846	2.63e-05	0.277	AGTGCAGTGGGGCAA	G	20	34	-	9.44231	2.5e-05	0.277	AGTGCAGTGGGGCAC	0.15385
rs10735351	MA1982.1	ZNF574	G	12	26	+	11.3146	3.03e-05	0.126	AGCCGAGAGTGCCCC	#N/A	#N/A	#N/A	#N/A	0	#N/A	#N/A	#N/A	-11.3146
rs10735393	MA0844.1	XBP1	G	14	27	-	9	9.48e-05	1	ATTGCCTCGTAAGC	#N/A	#N/A	#N/A	#N/A	0	#N/A	#N/A	#N/A	-9
rs10737238	MA0779.1	PAX1	A	16	32	+	6.05455	5.9e-05	0.637	AGCCATGCTTCAGCTGC	#N/A	#N/A	#N/A	#N/A	0	#N/A	#N/A	#N/A	-6.05455
rs10737238	MA0781.1	PAX9	A	16	32	+	-0.781818	8.89e-05	0.728	AGCCATGCTTCAGCTGC	#N/A	#N/A	#N/A	#N/A	0	#N/A	#N/A	#N/A	0.781818
rs10737238	MA1651.1	ZFP42	A	9	29	-	9.88764	6.68e-05	0.509	GCTGAAGCATGGCTGGCCTGA	#N/A	#N/A	#N/A	#N/A	0	#N/A	#N/A	#N/A	-9.88764
rs10737238	MA1973.1	ZKSCAN3	A	5	24	+	8.71429	6.42e-05	0.193	GATCTCAGGCCAGCCATGCT	G	5	24	+	9.98571	3.62e-05	0.18	GATCTCAGGCCAGCCGTGCT	1.27142
rs10751216	MA0062.3	GABPA	T	14	27	+	11.3714	5.03e-05	0.267	ACACCTTCCTGTCA	#N/A	#N/A	#N/A	#N/A	0	#N/A	#N/A	#N/A	-11.3714
rs10751216	MA0474.3	Erg	T	14	27	-	11.8049	4.1e-05	0.245	TGACAGGAAGGTGT	#N/A	#N/A	#N/A	#N/A	0	#N/A	#N/A	#N/A	-11.8049
rs10751216	MA0518.1	Stat4	T	15	28	-	12.1207	4.36e-05	0.717	CTGACAGGAAGGTG	#N/A	#N/A	#N/A	#N/A	0	#N/A	#N/A	#N/A	-12.1207
rs10751216	MA0685.2	SP4	C	15	23	-	9.4382	6.6e-05	0.0463	AGGGAGGTG	#N/A	#N/A	#N/A	#N/A	0	#N/A	#N/A	#N/A	-9.4382
rs10751216	MA0761.2	ETV1	T	14	27	-	12.065	3.5e-05	0.265	TGACAGGAAGGTGT	#N/A	#N/A	#N/A	#N/A	0	#N/A	#N/A	#N/A	-12.065
rs10751216	MA1114.1	PBX3	C	18	34	-	9.97872	9.41e-05	0.359	GGTAGGCTGACAGGGAG	#N/A	#N/A	#N/A	#N/A	0	#N/A	#N/A	#N/A	-9.97872
rs10751216	MA1508.1	IKZF1	T	17	28	-	11.3252	5.45e-05	0.385	CTGACAGGAAGG	#N/A	#N/A	#N/A	#N/A	0	#N/A	#N/A	#N/A	-11.3252
rs10751216	MA1942.1	ETV2::FOXI1	T	16	30	-	10.5345	7.67e-05	0.462	GGCTGACAGGAAGGT	#N/A	#N/A	#N/A	#N/A	0	#N/A	#N/A	#N/A	-10.5345
rs10751216	MA1965.1	SP5	C	15	24	+	12.5102	5.21e-05	0.0355	CACCTCCCTG	#N/A	#N/A	#N/A	#N/A	0	#N/A	#N/A	#N/A	-12.5102
rs10751216	MA1992.1	Ikzf3	T	13	27	-	11.0917	5.99e-05	0.163	TGACAGGAAGGTGTT	#N/A	#N/A	#N/A	#N/A	0	#N/A	#N/A	#N/A	-11.0917
rs10752888	MA0073.1	RREB1	G	4	23	-	3.6055	7.02e-05	0.0603	CCCCCAAATTCCCCCTTAAC	#N/A	#N/A	#N/A	#N/A	0	#N/A	#N/A	#N/A	-3.6055
rs10752888	MA0528.2	ZNF263	G	19	30	+	10.0182	9.67e-05	0.0597	GGGGGGAGCAAA	#N/A	#N/A	#N/A	#N/A	0	#N/A	#N/A	#N/A	-10.0182
rs10752888	MA0694.1	ZBTB7B	G	16	27	-	9.81034	9.27e-05	0.258	GCTCCCCCCAAA	#N/A	#N/A	#N/A	#N/A	0	#N/A	#N/A	#N/A	-9.81034
rs10752888	MA0758.1	E2F7	G	15	28	-	1.7541	1.68e-05	0.754	TGCTCCCCCCAAAT	#N/A	#N/A	#N/A	#N/A	0	#N/A	#N/A	#N/A	-1.7541
rs10752888	MA1714.1	ZNF675	G	13	33	+	8.68889	8.85e-05	0.468	GAATTTGGGGGGAGCAAATGC	#N/A	#N/A	#N/A	#N/A	0	#N/A	#N/A	#N/A	-8.68889
rs10752888	MA1987.1	ZNF701	G	10	30	+	8.47706	9e-05	0.0563	GGGGAATTTGGGGGGAGCAAA	#N/A	#N/A	#N/A	#N/A	0	#N/A	#N/A	#N/A	-8.47706
rs10752888	MA1987.1	ZNF701	A	11	31	+	8.41284	9.25e-05	0.0563	GGGAATTTGAGGGGAGCAAAT	G	11	31	+	8.53211	8.78e-05	0.0563	GGGAATTTGGGGGGAGCAAAT	0.11927
rs10762586	MA0040.1	Foxq1	T	18	28	-	11.7755	5.96e-05	1	GTTTGTTTATT	#N/A	#N/A	#N/A	#N/A	0	#N/A	#N/A	#N/A	-11.7755
rs10762586	MA0041.2	FOXD3	T	20	35	+	15.1806	1.97e-06	0.397	TAAACAAACAAACAAA	C	20	35	+	13.5139	9.58e-06	0.397	CAAACAAACAAACAAA	-1.6667
rs10762586	MA0041.2	FOXD3	T	12	27	+	13.9306	6.61e-06	0.397	TCAACAAATAAACAAA	C	12	27	+	12.6389	1.98e-05	0.631	TCAACAAACAAACAAA	-1.2917
rs10762586	MA0041.2	FOXD3	T	16	31	+	13.875	6.96e-06	0.397	CAAATAAACAAACAAA	C	16	31	+	13.5139	9.58e-06	0.397	CAAACAAACAAACAAA	-0.3611
rs10762586	MA0041.2	FOXD3	C	8	23	+	12.0278	3.19e-05	0.802	TATCTCAACAAACAAA	#N/A	#N/A	#N/A	#N/A	0	#N/A	#N/A	#N/A	-12.0278
rs10762586	MA0073.1	RREB1	C	17	36	+	3.89908	6.41e-05	0.0584	AAACAAACAAACAAACAAAA	#N/A	#N/A	#N/A	#N/A	0	#N/A	#N/A	#N/A	-3.89908
rs10762586	MA0073.1	RREB1	T	13	32	+	3.0367	8.33e-05	0.0648	CAACAAATAAACAAACAAAC	C	13	32	+	5.87156	3.47e-05	0.0495	CAACAAACAAACAAACAAAC	2.83486
rs10762586	MA0157.3	Foxo3	T	17	28	+	10.9371	7.69e-05	1	AAATAAACAAAC	#N/A	#N/A	#N/A	#N/A	0	#N/A	#N/A	#N/A	-10.9371
rs10762586	MA0481.3	FOXP1	T	17	27	+	10.7448	7.95e-05	1	AAATAAACAAA	#N/A	#N/A	#N/A	#N/A	0	#N/A	#N/A	#N/A	-10.7448
rs10762586	MA0593.1	FOXP2	T	17	27	+	13.4394	2.64e-05	0.509	AAATAAACAAA	#N/A	#N/A	#N/A	#N/A	0	#N/A	#N/A	#N/A	-13.4394
rs10762586	MA0613.1	FOXG1	T	19	26	+	12.7753	7e-05	1	ATAAACAA	#N/A	#N/A	#N/A	#N/A	0	#N/A	#N/A	#N/A	-12.7753
rs10762586	MA0614.1	Foxj2	T	19	26	+	12.8065	4.83e-05	1	ATAAACAA	#N/A	#N/A	#N/A	#N/A	0	#N/A	#N/A	#N/A	-12.8065
rs10762586	MA0846.1	FOXC2	T	20	31	+	12.5347	2.71e-05	1	TAAACAAACAAA	#N/A	#N/A	#N/A	#N/A	0	#N/A	#N/A	#N/A	-12.5347
rs10762586	MA0846.1	FOXC2	T	16	27	+	11.7921	4.88e-05	1	CAAATAAACAAA	#N/A	#N/A	#N/A	#N/A	0	#N/A	#N/A	#N/A	-11.7921
rs10762586	MA0847.3	FOXD2	T	18	29	+	13.7458	1.34e-05	0.704	AATAAACAAACA	#N/A	#N/A	#N/A	#N/A	0	#N/A	#N/A	#N/A	-13.7458
rs10762586	MA0851.1	Foxj3	T	14	30	+	15.25	2.74e-06	0.753	AACAAATAAACAAACAA	#N/A	#N/A	#N/A	#N/A	0	#N/A	#N/A	#N/A	-15.25
rs10762586	MA1103.2	FOXK2	T	17	27	+	10.7014	8.86e-05	1	AAATAAACAAA	#N/A	#N/A	#N/A	#N/A	0	#N/A	#N/A	#N/A	-10.7014
rs10762586	MA1487.2	FOXE1	T	18	31	+	13.7414	1.13e-05	0.881	AATAAACAAACAAA	#N/A	#N/A	#N/A	#N/A	0	#N/A	#N/A	#N/A	-13.7414
rs10762586	MA1487.2	FOXE1	C	10	23	+	10.0172	8.72e-05	1	TCTCAACAAACAAA	#N/A	#N/A	#N/A	#N/A	0	#N/A	#N/A	#N/A	-10.0172
rs10762586	MA1606.1	Foxf1	T	17	27	+	12.2258	3.98e-05	0.926	AAATAAACAAA	#N/A	#N/A	#N/A	#N/A	0	#N/A	#N/A	#N/A	-12.2258
rs10766196	MA0147.3	MYC	A	10	21	+	10.4959	9.61e-05	0.236	AGCCGCGTGCAG	G	10	21	+	10.8862	7.65e-05	0.236	AGCCGCGTGCGG	0.3903
rs10766196	MA0616.2	HES2	G	11	20	+	11.5385	5.87e-05	0.177	GCCGCGTGCG	#N/A	#N/A	#N/A	#N/A	0	#N/A	#N/A	#N/A	-11.5385
rs10766196	MA0649.1	HEY2	G	11	20	+	10.9138	7.01e-05	0.271	GCCGCGTGCG	#N/A	#N/A	#N/A	#N/A	0	#N/A	#N/A	#N/A	-10.9138
rs10766196	MA0821.2	HES5	G	11	20	+	10.9725	8.08e-05	0.171	GCCGCGTGCG	#N/A	#N/A	#N/A	#N/A	0	#N/A	#N/A	#N/A	-10.9725
rs10766196	MA0821.2	HES5	G	11	20	-	10.9358	8.36e-05	0.171	CGCACGCGGC	#N/A	#N/A	#N/A	#N/A	0	#N/A	#N/A	#N/A	-10.9358
rs10766196	MA0823.1	HEY1	G	11	20	-	10.7273	9.82e-05	0.241	CGCACGCGGC	#N/A	#N/A	#N/A	#N/A	0	#N/A	#N/A	#N/A	-10.7273
rs10766196	MA0863.1	MTF1	A	9	22	-	5.2561	9.78e-05	0.565	GCTGCACGCGGCTT	#N/A	#N/A	#N/A	#N/A	0	#N/A	#N/A	#N/A	-5.2561
rs10766196	MA1099.2	HES1	G	11	20	+	11.4043	7.3e-05	0.187	GCCGCGTGCG	#N/A	#N/A	#N/A	#N/A	0	#N/A	#N/A	#N/A	-11.4043
rs10766196	MA1099.2	HES1	A	11	20	-	11.1277	9.14e-05	0.207	TGCACGCGGC	G	11	20	-	11.1277	9.14e-05	0.207	CGCACGCGGC	0
rs1076872	MA0147.3	MYC	A	16	27	+	11.8699	4.09e-05	0.202	CGCCACGCGCGC	#N/A	#N/A	#N/A	#N/A	0	#N/A	#N/A	#N/A	-11.8699
rs1076872	MA0162.4	EGR1	G	16	29	+	10.3496	8.27e-05	0.0328	CGCCGCGCGCGCCA	#N/A	#N/A	#N/A	#N/A	0	#N/A	#N/A	#N/A	-10.3496
rs1076872	MA0616.2	HES2	A	19	28	-	11.25	6.8e-05	0.177	GGCGCGCGTG	G	19	28	-	11.8077	4.75e-05	0.172	GGCGCGCGCG	0.5577
[truncated: 22,853 more rows]

## Sheet: candidate_22_SNPs
candidate_22_SNPs
[truncated: 24 more rows]
