# Supplementary material for: Systematic analysis of functional genetic and epigenetic variants in colorectal cancer
Source: Sci Adv. 2026 Feb 20;12(8):eaeb2473. doi: 10.1126/sciadv.aeb2473 (PMC12922747; doi:10.1126/sciadv.aeb2473)
Supplement: Supplementary file 3 — Tables S1 to S18 [file sciadv.aeb2473_tables_s1_to_s18.zip › Supplementary Tables/Table S7.xlsx]

## Sheet: SW620 versus SW480_RNAseq_DEGs
Table S7. Differential expressed genes in SW620/SW480 RNA-seq
This table presents the results of an RNA-seq analysis comparing gene expression between the metastatic cell line SW620 and its primary tumor-derived counterpart SW480, identifying genes
GENE ID	baseMean	log2FC	lfcSE	stat	pvalue	padj	Gene name	group
ENSG00000228327	5.26633	1.90568	0.695356	2.74058	0.00613302	0.0113701		up
ENSG00000223764	2.23564	-3.78618	1.53934	-2.45962	0.0139083	0.0242572	LINC02593	down
ENSG00000187583	73.1067	-1.73332	0.212171	-8.16945	3.09809e-16	1.60191e-15	PLEKHN1	down
ENSG00000188157	3870.08	-0.899347	0.0826576	-10.8804	1.42949e-27	1.16828e-26	AGRN	down
ENSG00000217801	154.471	-1.52069	0.169612	-8.9657	3.08305e-19	1.85162e-18		down
ENSG00000162571	18.4507	1.07335	0.376431	2.8514	0.00435277	0.00825586	TTLL10	up
ENSG00000186891	567.422	4.93312	0.150102	32.865	6.94756e-237	1.18488e-234	TNFRSF18	up
ENSG00000186827	8.91689	4.52964	0.914224	4.95463	7.24672e-07	2.06952e-06	TNFRSF4	up
ENSG00000184163	15.6283	1.27699	0.408745	3.12417	0.00178309	0.00358215	C1QTNF12	up
ENSG00000169962	87.4768	1.75019	0.221225	7.9114	2.5452e-15	1.25954e-14	TAS1R3	up
ENSG00000162576	97.4229	-1.18119	0.165939	-7.11823	1.09319e-12	4.69199e-12	MXRA8	down
ENSG00000179403	459.948	0.983047	0.109577	8.97125	2.93168e-19	1.76379e-18	VWA1	up
ENSG00000215915	42.3955	-3.15649	0.334113	-9.44736	3.47486e-21	2.27569e-20	ATAD3C	down
ENSG00000160072	1868.21	1.26516	0.10666	11.8616	1.874e-32	1.79618e-31	ATAD3B	up
ENSG00000228594	96.2317	-3.27638	0.221558	-14.7879	1.75309e-49	2.67382e-48	FNDC10	down
ENSG00000215790	52.2481	0.755618	0.217615	3.47228	0.000516067	0.00110933	SLC35E2A	up
ENSG00000231050	3.18989	-3.5498	1.18274	-3.00134	0.00268791	0.00526458	GNB1-DT	down
ENSG00000142609	50.6547	-1.67957	0.276155	-6.08199	1.18699e-09	4.18355e-09	CFAP74	down
ENSG00000187730	10.4708	-2.42617	0.552268	-4.3931	1.11746e-05	2.85819e-05	GABRD	down
ENSG00000149527	23.7982	-1.37457	0.324379	-4.23755	2.25973e-05	5.62914e-05	PLCH2	down
ENSG00000197921	42.6586	-7.417	1.51778	-4.88675	1.02515e-06	2.88844e-06	HES5	down
ENSG00000272449	33.555	-3.9684	0.479081	-8.28338	1.19731e-16	6.34994e-16		down
ENSG00000215912	18.5988	-1.52489	0.376624	-4.04883	5.1474e-05	0.000123658	TTC34	down
ENSG00000177133	61.3529	2.12203	0.216933	9.78195	1.34589e-22	9.23333e-22	PRDM16-DT	up
ENSG00000142611	1067.74	1.62495	0.101941	15.94	3.34133e-57	6.06435e-56	PRDM16	up
ENSG00000162591	415.966	-2.85054	0.115422	-24.6968	1.15865e-134	6.87063e-133	MEGF6	down
ENSG00000078900	295.578	-3.85851	0.141717	-27.2269	3.12429e-163	2.58927e-161	TP73	down
ENSG00000162592	15.2247	-1.28015	0.468157	-2.73445	0.00624847	0.0115675	CCDC27	down
ENSG00000235169	13.0551	-2.35655	0.50831	-4.63605	3.55138e-06	9.49428e-06	SMIM1	down
ENSG00000169598	522.026	0.906499	0.0840399	10.7865	3.98556e-27	3.21148e-26	DFFB	up
ENSG00000236423	161.579	1.11084	0.154997	7.16685	7.67414e-13	3.32347e-12	LINC01134	up
ENSG00000233304	62.5689	3.67254	0.29356	12.5103	6.55408e-36	6.92879e-35	LINC01346	up
ENSG00000235054	2.40215	-3.8897	1.5707	-2.47642	0.0132708	0.0232435	LINC01777	down
ENSG00000236948	6.63888	-4.05811	0.981297	-4.13546	3.54248e-05	8.64609e-05		down
ENSG00000131697	432.502	0.791754	0.0846719	9.35084	8.69505e-21	5.58627e-20	NPHP4	up
ENSG00000069424	1346.65	2.05364	0.0885175	23.2004	4.51496e-119	2.17688e-117	KCNAB2	up
ENSG00000225077	27.7658	-1.10101	0.369304	-2.98132	0.00287004	0.00560217	ICMT-DT	down
ENSG00000049245	2162.43	-1.22819	0.045174	-27.1881	8.98912e-163	7.41998e-161	VAMP3	down
ENSG00000049249	4.58733	-5.63904	1.77896	-3.16984	0.00152522	0.00309178	TNFRSF9	down
ENSG00000227634	4.8284	-3.53729	0.998637	-3.54212	0.000396931	0.000865406	LINC01714	down
ENSG00000162426	13.7334	-3.1617	0.578366	-5.4666	4.58752e-08	1.4361e-07	SLC45A1	down
ENSG00000230679	5.9919	-1.55511	0.627439	-2.47851	0.0131933	0.0231157	ENO1-AS1	down
ENSG00000228526	4.66147	-3.52017	0.999038	-3.52356	0.000425793	0.000925886	MIR34AHG	down
ENSG00000049239	1889.74	0.780445	0.0740592	10.5381	5.76333e-26	4.45438e-25	H6PD	up
ENSG00000171621	388.088	0.9332	0.107026	8.71941	2.79658e-18	1.60128e-17	SPSB1	up
ENSG00000178585	367.42	1.2394	0.0894228	13.86	1.10683e-43	1.47358e-42	CTNNBIP1	up
ENSG00000162444	59.2707	-6.05648	0.566039	-10.6998	1.02037e-26	8.09238e-26	RBP7	down
ENSG00000130940	392.16	0.789781	0.126283	6.25407	3.99902e-10	1.45545e-09	CASZ1	up
ENSG00000204624	61.7925	-0.764945	0.192678	-3.97007	7.18518e-05	0.000169935	DISP3	down
ENSG00000235643	2.38196	-4.68052	1.91219	-2.44773	0.0143759	0.0249862	LINC01647	down
ENSG00000116661	363.92	-2.04032	0.175492	-11.6263	3.02928e-31	2.78824e-30	FBXO2	down
ENSG00000132879	328.244	-1.08744	0.109754	-9.908	3.84269e-23	2.67898e-22	FBXO44	down
ENSG00000162490	100.43	-3.26636	0.219772	-14.8625	5.77087e-50	8.85411e-49	DRAXIN	down
ENSG00000120937	8.14808	-6.46879	1.75431	-3.68737	0.000226584	0.000508735	NPPB	down
ENSG00000120949	6.75838	-1.50645	0.666175	-2.26134	0.0237379	0.03953	TNFRSF8	down
ENSG00000028137	3627.43	-0.932417	0.0719128	-12.9659	1.90882e-38	2.19323e-37	TNFRSF1B	down
ENSG00000162496	329.012	-5.97793	0.239613	-24.9483	2.23078e-137	1.39498e-135	DHRS3	down
ENSG00000272482	2.3406	-3.86212	1.49178	-2.58893	0.00962737	0.0172802		down
ENSG00000189337	175.303	-2.27196	0.16034	-14.1697	1.41183e-45	1.98464e-44	KAZN	down
ENSG00000175147	15.524	-3.50771	0.585261	-5.99341	2.05484e-09	7.10279e-09	TMEM51-AS1	down
ENSG00000171729	284.773	-2.48696	0.142784	-17.4177	6.05912e-68	1.33871e-66	TMEM51	down
ENSG00000142621	28.7923	-2.15872	0.309201	-6.98162	2.91785e-12	1.22483e-11	FHAD1	down
ENSG00000162438	3.29569	2.11661	0.919853	2.30102	0.0213902	0.0359717	CTRC	up
ENSG00000224321	47.2286	-4.58431	0.413406	-11.0891	1.41694e-28	1.19787e-27	RPL12P14	down
ENSG00000183888	4.38355	4.84165	1.41338	3.42558	0.000613486	0.00130582	SRARP	up
ENSG00000186510	3.34235	-2.47283	1.09189	-2.26471	0.0235302	0.0392031	CLCNKA	down
ENSG00000261135	8.27019	-1.21513	0.548984	-2.21343	0.0268683	0.0443041		down
ENSG00000186301	17.1029	-1.89023	0.440677	-4.28938	1.79169e-05	4.5018e-05	MST1P2	down
ENSG00000268869	360.059	1.21669	0.0926259	13.1356	2.05952e-39	2.42998e-38	ESPNP	up
ENSG00000117115	20.0317	-2.79773	0.447496	-6.25197	4.0531e-10	1.47435e-09	PADI2	down
ENSG00000204362	58.6611	-9.30715	1.69347	-5.4959	3.88733e-08	1.22229e-07	LINC02783	down
ENSG00000142623	643.925	-6.28814	0.228242	-27.5503	4.39336e-167	3.79336e-165	PADI1	down
ENSG00000142619	74.0295	-7.19413	0.759599	-9.47095	2.77302e-21	1.82242e-20	PADI3	down
ENSG00000074964	675.401	1.48833	0.111282	13.3744	8.52895e-41	1.04453e-39	ARHGEF10L	up
ENSG00000117154	6.51785	-2.91385	0.846224	-3.44336	0.000574529	0.00122771	IGSF21	down
ENSG00000179023	96.6884	-1.64217	0.171142	-9.59534	8.36391e-22	5.57486e-21	KLHDC7A	down
ENSG00000211454	39.5758	1.56628	0.245898	6.36962	1.895e-10	7.05615e-10	AKR7L	up
ENSG00000162482	45.3843	1.86182	0.241052	7.72373	1.12974e-14	5.40536e-14	AKR7A3	up
ENSG00000270728	56.991	0.980205	0.214667	4.56616	4.96736e-06	1.30748e-05		up
ENSG00000158748	3.46659	-2.16405	0.892845	-2.42376	0.0153605	0.0265611	HTR6	down
ENSG00000188257	3.14539	5.1204	1.81006	2.82885	0.0046715	0.00881261	PLA2G2A	up
ENSG00000158786	2.05793	4.49975	1.91438	2.3505	0.018748	0.0318712	PLA2G2F	up
ENSG00000187980	2.13811	-4.54179	1.92619	-2.35791	0.0183781	0.0312939	PLA2G2C	down
ENSG00000162543	322.802	-5.05703	0.192004	-26.3381	7.0257e-153	5.23402e-151	UBXN10	down
ENSG00000162545	313.467	-1.37783	0.168579	-8.17317	3.00382e-16	1.5555e-15	CAMK2N1	down
ENSG00000158825	162.232	-2.05952	0.184984	-11.1335	8.61712e-29	7.34502e-28	CDA	down
ENSG00000158828	168.228	-1.4154	0.148337	-9.5418	1.40374e-21	9.30537e-21	PINK1	down
ENSG00000117245	24.0938	-3.18586	0.403535	-7.89488	2.90606e-15	1.43387e-14	KIF17	down
ENSG00000189410	49.4941	-1.65459	0.265093	-6.24152	4.33345e-10	1.573e-09	SH2D5	down
ENSG00000117298	2403.95	-0.811448	0.0767154	-10.5774	3.79414e-26	2.95233e-25	ECE1	down
ENSG00000187952	10.9912	-1.50095	0.464843	-3.22893	0.00124255	0.00254782	HS6ST1P1	down
ENSG00000162551	9.3057	-2.68001	0.589854	-4.54351	5.5325e-06	1.45216e-05	ALPL	down
ENSG00000142798	1716.5	1.45161	0.0749361	19.3713	1.348e-83	3.92901e-82	HSPG2	up
ENSG00000070886	19.8248	-1.61898	0.401784	-4.02948	5.59015e-05	0.000133733	EPHA8	down
ENSG00000133216	3016.17	2.35154	0.0508594	46.2361	0	0	EPHB2	up
ENSG00000004487	179.268	0.92041	0.145785	6.31348	2.72829e-10	1.00412e-09	KDM1A	up
ENSG00000179546	4.51253	-3.47181	0.986742	-3.51846	0.000434061	0.000942377	HTR1D	down
ENSG00000204219	166.978	-2.9316	0.227882	-12.8645	7.12902e-38	8.03465e-37	TCEA3	down
ENSG00000088280	111.238	-4.03121	0.254486	-15.8406	1.63274e-56	2.92222e-55	ASAP3	down
ENSG00000007968	445.476	-0.750036	0.0832294	-9.01167	2.02936e-19	1.22701e-18	E2F2	down
ENSG00000197880	3.67621	1.98755	0.91514	2.17186	0.0298664	0.0488177	MDS2	up
ENSG00000179163	1417.95	-2.70092	0.110123	-24.5263	7.74063e-133	4.46189e-131	FUCA1	down
ENSG00000225315	7.99067	-1.21671	0.549474	-2.21433	0.0268063	0.0442115		down
ENSG00000142661	36.1705	-2.08439	0.314759	-6.62219	3.53926e-11	1.38326e-10	MYOM3	down
ENSG00000117602	373	-1.09805	0.126957	-8.64899	5.19574e-18	2.94074e-17	RCAN3	down
ENSG00000184454	18.2719	-2.6393	0.555437	-4.75176	2.01658e-06	5.53013e-06	NCMAP	down
ENSG00000169504	4195.44	-1.56218	0.0975514	-16.0139	1.02181e-57	1.87265e-56	CLIC4	down
ENSG00000233755	242.495	2.03887	0.159383	12.7923	1.8115e-37	2.01412e-36		up
ENSG00000225643	2.55346	2.56707	1.17056	2.19302	0.0283059	0.0464546		up
ENSG00000117643	35.5641	-2.87836	0.347565	-8.28148	1.21653e-16	6.45025e-16	MAN1C1	down
ENSG00000236528	2.4933	-2.48153	1.13567	-2.18508	0.0288829	0.0473301		down
ENSG00000182749	50.7435	-1.65284	0.244379	-6.76344	1.3475e-11	5.41729e-11	PAQR7	down
ENSG00000158008	11.0264	-1.18017	0.46027	-2.56409	0.0103447	0.0184538	EXTL1	down
ENSG00000158014	16.5629	-4.66852	0.708606	-6.58832	4.44835e-11	1.72908e-10	SLC30A2	down
ENSG00000142675	331.772	-0.983433	0.105453	-9.32577	1.10179e-20	7.04356e-20	CNKSR1	down
ENSG00000236155	28.384	-1.24115	0.33645	-3.68896	0.000225168	0.000505887	ZPLD2P	down
ENSG00000130695	1641.33	1.00016	0.0530984	18.8359	3.83274e-79	1.04897e-77	CEP85	up
ENSG00000169442	6.86357	-2.77347	0.713238	-3.88856	0.000100839	0.000235104	CD52	down
ENSG00000176092	346.862	1.33466	0.167479	7.96913	1.59797e-15	7.97863e-15	CRYBG2	up
ENSG00000260063	13.026	-1.24014	0.408401	-3.03658	0.00239281	0.00472653		down
ENSG00000204160	700.995	-0.965291	0.102146	-9.45007	3.38593e-21	2.21816e-20	ZDHHC18	down
ENSG00000198746	416.745	0.878882	0.103	8.53284	1.42794e-17	7.92761e-17	GPATCH3	up
ENSG00000253368	981.898	1.67441	0.0873685	19.165	7.25988e-82	2.06641e-80	TRNP1	up
ENSG00000158246	97.1851	-1.82635	0.209622	-8.71256	2.97096e-18	1.70019e-17	TENT5B	down
ENSG00000225159	12.7199	1.1702	0.424739	2.75511	0.00586732	0.010906	NPM1P39	up
ENSG00000142765	266.097	-0.775223	0.103441	-7.49437	6.66188e-14	3.05771e-13	SYTL1	down
ENSG00000142733	335.188	-0.86229	0.105872	-8.14462	3.80481e-16	1.96143e-15	MAP3K6	down
ENSG00000174950	9.98651	-2.49783	0.549316	-4.54716	5.43745e-06	1.4283e-05	CD164L2	down
ENSG00000237429	25.2644	1.83063	0.337739	5.42024	5.95179e-08	1.84582e-07		up
ENSG00000130775	76.9793	-2.49526	0.212979	-11.716	1.05539e-31	9.86818e-31	THEMIS2	down
ENSG00000204138	1726.59	0.790943	0.052487	15.0693	2.5774e-51	4.0819e-50	PHACTR4	up
ENSG00000180198	5234.94	0.879528	0.111265	7.90482	2.68324e-15	1.32658e-14	RCC1	up
ENSG00000197989	581.921	0.750216	0.157447	4.76489	1.88958e-06	5.19704e-06	SNHG12	up
ENSG00000116329	83.279	6.22104	0.510498	12.1862	3.68118e-34	3.7183e-33	OPRD1	up
ENSG00000233427	6.3084	3.19947	0.824977	3.87826	0.000105208	0.000244848		up
ENSG00000159023	3328.92	1.6015	0.0839539	19.076	3.99951e-81	1.12138e-79	EPB41	up
ENSG00000253304	18.7004	-3.06991	0.511056	-6.007	1.88993e-09	6.56023e-09	TMEM200B	down
ENSG00000060656	236.848	-4.51775	0.189314	-23.8638	7.28611e-126	3.90536e-124	PTPRU	down
ENSG00000162510	16.8857	-1.6357	0.405688	-4.03191	5.53264e-05	0.000132419	MATN1	down
ENSG00000162511	280.665	-1.0317	0.183923	-5.6094	2.03028e-08	6.52395e-08	LAPTM5	down
ENSG00000223382	2.99898	-2.31647	1.01573	-2.28059	0.0225724	0.0377475	LINC01778	down
ENSG00000084628	264.101	1.20172	0.127947	9.39229	5.87095e-21	3.7979e-20	NKAIN1	up
ENSG00000121769	180.513	-1.56922	0.138597	-11.3221	1.01965e-29	8.97675e-29	FABP3	down
ENSG00000168528	2066.87	-2.78977	0.109371	-25.5075	1.62892e-143	1.09138e-141	SERINC2	down
ENSG00000229167	78.768	-1.41042	0.285207	-4.94524	7.60516e-07	2.16708e-06		down
ENSG00000142910	4143.32	-2.36992	0.140869	-16.8236	1.63906e-63	3.33897e-62	TINAGL1	down
ENSG00000084636	300.92	-1.42765	0.121055	-11.7935	4.21878e-32	3.99169e-31	COL16A1	down
ENSG00000203325	28.1658	1.04306	0.373657	2.7915	0.00524642	0.00983067		up
ENSG00000222046	16.0614	1.44561	0.476551	3.03349	0.0024174	0.00477189	DCDC2B	up
ENSG00000220785	122.227	0.93651	0.148262	6.31658	2.67419e-10	9.84735e-10	MTMR9LP	up
ENSG00000182866	2310.42	3.80823	0.106714	35.6864	6.42622e-279	1.74489e-276	LCK	up
ENSG00000116478	5361.29	0.843759	0.0744309	11.3361	8.68994e-30	7.66676e-29	HDAC1	up
ENSG00000175130	6994.17	0.956341	0.0863415	11.0763	1.63558e-28	1.37932e-27	MARCKSL1	up
ENSG00000162520	21.5922	-0.961294	0.326565	-2.94365	0.00324362	0.0062803	SYNC	down
ENSG00000121905	4.93595	-2.18639	0.819713	-2.66726	0.00764716	0.0139838	HPCA	down
ENSG00000236065	55.1127	0.832566	0.26655	3.12349	0.00178722	0.00359009		up
ENSG00000004455	54.7319	1.05667	0.220088	4.80112	1.57779e-06	4.37743e-06	AK2	up
ENSG00000121904	13.5231	-2.63894	0.544416	-4.84729	1.2516e-06	3.49925e-06	CSMD2	down
ENSG00000116544	27.9849	-4.57463	0.533642	-8.57247	1.01285e-17	5.66735e-17	DLGAP3	down
ENSG00000241014	43.0139	-0.751615	0.29739	-2.52738	0.0114918	0.0203279	GPR199P	down
ENSG00000020129	992.348	0.778777	0.0821272	9.48257	2.48105e-21	1.63366e-20	NCDN	up
ENSG00000239636	10.2183	1.24554	0.497772	2.50224	0.0123411	0.0217203	TFAP2E-AS1	up
ENSG00000171812	26.5782	-1.27885	0.349604	-3.658	0.000254192	0.000566958	COL8A2	down
ENSG00000214193	112.378	-1.00646	0.141576	-7.10897	1.16911e-12	5.0095e-12	SH3D21	down
ENSG00000163879	14.2854	5.24432	0.892547	5.87568	4.2111e-09	1.42928e-08	DNALI1	up
ENSG00000185090	225.653	1.12202	0.124447	9.01603	1.95024e-19	1.18021e-18	MANEAL	up
ENSG00000196449	1025.31	1.01395	0.10873	9.32542	1.10541e-20	7.06452e-20	YRDC	up
ENSG00000185668	13.3803	-4.34355	0.758791	-5.7243	1.03859e-08	3.41605e-08	POU3F1	down
ENSG00000224592	14.7042	-4.20327	0.661597	-6.35322	2.10859e-10	7.82323e-10	MIR3659HG	down
ENSG00000183682	16.1655	-1.84105	0.412672	-4.4613	8.1463e-06	2.10898e-05	BMP8A	down
ENSG00000163909	81.0638	-2.19887	0.275176	-7.99078	1.34086e-15	6.71929e-15	HEYL	down
ENSG00000116983	41.4203	-4.85492	0.480403	-10.1059	5.19919e-24	3.76722e-23	HPCAL4	down
ENSG00000116985	48.5845	-1.54865	0.238332	-6.49784	8.14802e-11	3.11375e-10	BMP8B	down
ENSG00000261798	8.1445	-2.62737	0.652333	-4.02765	5.6337e-05	0.000134728		down
ENSG00000116990	175.951	-2.66731	0.21102	-12.6401	1.26908e-36	1.38127e-35	MYCL	down
ENSG00000049089	36.5059	0.939629	0.269689	3.48412	0.000493759	0.0010637	COL9A2	up
ENSG00000084070	1282.83	0.920197	0.0611515	15.0478	3.56809e-51	5.625e-50	SMAP2	up
ENSG00000117016	162.451	-1.21574	0.175786	-6.91601	4.64553e-12	1.92694e-11	RIMS3	down
ENSG00000179862	39.478	-1.03384	0.26024	-3.97265	7.10778e-05	0.000168245	CITED4	down
ENSG00000010803	1435.9	1.05272	0.0635851	16.5561	1.44649e-61	2.84827e-60	SCMH1	up
ENSG00000127129	42.88	-3.11638	0.356064	-8.7523	2.0905e-18	1.20603e-17	EDN2	down
ENSG00000127124	383.432	-2.39787	0.137548	-17.433	4.63681e-68	1.02777e-66	HIVEP3	down
ENSG00000164007	6.31348	6.12383	1.74478	3.5098	0.000448449	0.000972181	CLDN19	up
ENSG00000164010	161.6	0.873909	0.136698	6.393	1.6266e-10	6.09412e-10	ERMAP	up
ENSG00000228192	3.8607	2.41545	0.853195	2.83106	0.00463942	0.00875769	ZNF691-DT	up
ENSG00000117394	19877.2	-1.42498	0.0721318	-19.7552	7.23777e-87	2.20293e-85	SLC2A1	down
ENSG00000227533	299.443	-1.29176	0.171438	-7.53482	4.8902e-14	2.2657e-13	SLC2A1-DT	down
ENSG00000186973	89.1628	-2.78703	0.206964	-13.4662	2.47129e-41	3.07399e-40	FAM183A	down
ENSG00000179178	36.8387	-3.42846	0.393403	-8.71486	2.91108e-18	1.66638e-17	TMEM125	down
ENSG00000234694	53.3212	-1.60127	0.265977	-6.02033	1.74063e-09	6.06035e-09	CDC20-DT	down
ENSG00000126106	127.388	1.13428	0.156593	7.24353	4.37147e-13	1.91813e-12	TMEM53	up
ENSG00000142959	21.8421	3.23893	0.455016	7.11828	1.09282e-12	4.69138e-12	BEST4	up
ENSG00000222009	70.8362	-0.867714	0.243963	-3.55674	0.000375484	0.000821336	BTBD19	down
ENSG00000162415	442.062	1.23152	0.112422	10.9545	6.32594e-28	5.23425e-27	ZSWIM5	up
ENSG00000186603	853.662	1.70633	0.112059	15.227	2.33956e-52	3.81051e-51	HPDL	up
ENSG00000132781	495.717	0.88054	0.103058	8.54412	1.29522e-17	7.20436e-17	MUTYH	up
ENSG00000132773	621.706	0.752436	0.0857342	8.77637	1.6883e-18	9.79746e-18	TOE1	up
ENSG00000117448	1895.03	0.905361	0.114295	7.92124	2.35148e-15	1.16591e-14	AKR1A1	up
ENSG00000159588	20.2852	-0.949167	0.34838	-2.72452	0.00643954	0.0118925	CCDC17	down
ENSG00000236111	6.39617	-5.35946	1.3914	-3.85185	0.000117227	0.000271473	RPL6P1	down
ENSG00000117461	464.857	1.40104	0.0897423	15.6118	6.04593e-55	1.04932e-53	PIK3R3	up
ENSG00000117472	257.441	-2.69468	0.140037	-19.2426	1.62816e-82	4.67948e-81	TSPAN1	down
ENSG00000171357	13.1077	-2.16216	0.481698	-4.48863	7.16832e-06	1.86539e-05	LURAP1	down
ENSG00000117481	821.944	0.856563	0.0684696	12.5101	6.5728e-36	6.94502e-35	NSUN4	up
ENSG00000232022	4.39196	-4.7976	1.43698	-3.33867	0.000841802	0.00176431	FAAHP1	down
ENSG00000197587	33.4684	-4.84364	0.537017	-9.01953	1.88898e-19	1.14415e-18	DMBX1	down
ENSG00000186377	4.42122	-2.01088	0.793659	-2.53368	0.0112871	0.0199949	CYP4X1	down
ENSG00000237424	37.2943	-1.33107	0.2507	-5.30943	1.09969e-07	3.33675e-07	FOXD2-AS1	down
ENSG00000186564	18.3249	-1.60329	0.395157	-4.05736	4.96302e-05	0.000119381	FOXD2	down
ENSG00000269113	5.57161	-3.77102	0.956872	-3.94098	8.11477e-05	0.000191038	TRABD2B	down
ENSG00000142700	1.7456	-3.40571	1.56298	-2.17899	0.0293324	0.0480057	DMRTA2	down
ENSG00000123091	1062.59	-0.753815	0.0718267	-10.4949	9.11639e-26	6.99318e-25	RNF11	down
ENSG00000169213	738.555	-8.71145	0.404698	-21.5258	8.92192e-103	3.48699e-101	RAB3B	down
ENSG00000182183	4.64721	1.87137	0.774912	2.41494	0.0157378	0.0271497	SHISAL2A	up
ENSG00000162377	856.316	0.919563	0.107788	8.53121	1.44826e-17	8.03394e-17	COA7	up
ENSG00000162383	14.5077	4.21845	0.695406	6.06617	1.30997e-09	4.60442e-09	SLC1A7	up
ENSG00000236253	27.0864	-6.14189	0.875436	-7.0158	2.28632e-12	9.64244e-12	SLC25A3P1	down
ENSG00000081870	850.571	-1.3164	0.121246	-10.8573	1.84074e-27	1.49844e-26	HSPB11	down
ENSG00000116212	1498.7	-0.756994	0.0770771	-9.82126	9.11994e-23	6.29639e-22	LRRC42	down
ENSG00000256407	12.1397	1.88779	0.454974	4.14922	3.33604e-05	8.1596e-05		up
ENSG00000157216	795.38	1.03187	0.0778806	13.2494	4.54782e-40	5.46586e-39	SSBP3	up
ENSG00000162390	141.074	-1.25188	0.152316	-8.21898	2.05235e-16	1.07303e-15	ACOT11	down
ENSG00000006555	26.2149	-8.14422	1.69884	-4.79399	1.63497e-06	4.52997e-06	TTC22	down
ENSG00000162398	4.50048	-2.30173	0.888342	-2.59104	0.00956854	0.0171806	LEXM	down
ENSG00000116133	6303.64	-1.19709	0.0902067	-13.2706	3.42978e-40	4.13175e-39	DHCR24	down
ENSG00000233203	25.6453	-1.34614	0.343652	-3.91717	8.95961e-05	0.000209984	DHCR24-DT	down
ENSG00000169174	810.559	0.751773	0.164441	4.57169	4.83815e-06	1.2751e-05	PCSK9	up
ENSG00000260971	4.7601	4.95998	1.43723	3.45108	0.00055835	0.00119487		up
ENSG00000223956	5.45179	4.42987	1.1456	3.86684	0.000110254	0.000256188	LINC01767	up
ENSG00000162407	1319.37	3.34769	0.0844464	39.6427	0	0	PLPP3	up
ENSG00000162409	1237.96	1.2529	0.093673	13.3753	8.43341e-41	1.03344e-39	PRKAA2	up
ENSG00000187889	42.3392	-1.19658	0.284224	-4.20999	2.55377e-05	6.32573e-05	FYB2	down
ENSG00000184292	473.267	-9.29142	0.595937	-15.5913	8.34249e-55	1.44426e-53	TACSTD2	down
ENSG00000162601	1413.99	1.31661	0.0858347	15.3389	4.20112e-53	6.98584e-52	MYSM1	up
ENSG00000177606	4849.48	1.74767	0.173868	10.0517	9.03081e-24	6.50017e-23	JUN	up
ENSG00000172456	559.026	2.68999	0.195005	13.7945	2.75105e-43	3.62521e-42	FGGY	up
ENSG00000134709	1726.85	1.09619	0.0792367	13.8343	1.58206e-43	2.09547e-42	HOOK1	up
ENSG00000226476	245.6	1.55703	0.122309	12.7303	4.01528e-37	4.41917e-36	LINC01748	up
ENSG00000231252	7.70678	-2.54025	0.66598	-3.81431	0.000136566	0.000314144		down
ENSG00000162599	87.7372	-1.50751	0.208113	-7.24369	4.36646e-13	1.91634e-12	NFIA	down
ENSG00000132854	26.7745	-5.70518	0.762172	-7.48542	7.13169e-14	3.26391e-13	KANK4	down
ENSG00000224209	7.59431	-1.35859	0.566236	-2.39934	0.0164247	0.0282308	LINC00466	down
ENSG00000230798	32.1925	-6.3987	0.866065	-7.38825	1.48777e-13	6.68446e-13	FOXD3-AS1	down
ENSG00000187140	5.0831	-5.77717	1.78275	-3.2406	0.00119279	0.00245383	FOXD3	down
ENSG00000185483	168.83	-0.950954	0.222797	-4.26824	1.97017e-05	4.93135e-05	ROR1	down
ENSG00000162433	1171.3	-0.999678	0.121533	-8.2256	1.94214e-16	1.01772e-15	AK4	down
ENSG00000116675	1086.14	0.907541	0.0598259	15.1697	5.61334e-52	9.04269e-51	DNAJC6	up
ENSG00000184588	559.558	-8.65884	0.443721	-19.5141	8.32589e-85	2.46858e-83	PDE4B	down
ENSG00000118473	31.035	-3.9567	0.431354	-9.17276	4.6108e-20	2.87545e-19	SGIP1	down
ENSG00000172380	1598.57	-1.37222	0.0650509	-21.0946	8.91427e-99	3.27322e-97	GNG12	down
ENSG00000229639	2.86591	-4.1643	1.49583	-2.78394	0.00537037	0.0100529	LINC01758	down
ENSG00000033122	38.3986	-1.93577	0.301917	-6.41162	1.43986e-10	5.41416e-10	LRRC7	down
ENSG00000235079	42.2478	0.98461	0.224131	4.39301	1.11791e-05	2.859e-05	ZRANB2-AS1	up
ENSG00000225087	27.8611	1.62592	0.34024	4.77873	1.76403e-06	4.86729e-06		up
ENSG00000233973	4.73328	2.41729	0.91343	2.64638	0.00813573	0.0148233	LINC01360	up
ENSG00000137968	346.437	1.13738	0.127667	8.90897	5.15102e-19	3.0633e-18	SLC44A5	up
ENSG00000137955	2864.87	0.933248	0.0857549	10.8827	1.39309e-27	1.13943e-26	RABGGTB	up
ENSG00000184005	32.3297	-5.98504	0.751274	-7.96652	1.63206e-15	8.14491e-15	ST6GALNAC3	down
ENSG00000154027	290.253	-6.6385	0.315004	-21.0743	1.36909e-98	5.01822e-97	AK5	down
ENSG00000162614	32.2148	-1.22352	0.287667	-4.25325	2.10687e-05	5.2617e-05	NEXN	down
ENSG00000162616	7.51726	1.38412	0.580276	2.38527	0.0170664	0.0292608	DNAJB4	up
ENSG00000137941	682.776	0.919693	0.118967	7.73066	1.06989e-14	5.12374e-14	TTLL7	up
ENSG00000117151	31.3128	-0.843689	0.312772	-2.69746	0.00698711	0.0128382	CTBS	down
ENSG00000171517	2.85867	-2.71202	1.04604	-2.59264	0.00952411	0.0171097	LPAR3	down
ENSG00000153898	138.534	-7.09946	0.525693	-13.505	1.46212e-41	1.82862e-40	MCOLN2	down
ENSG00000162643	59.4711	-7.8804	1.03156	-7.63931	2.18388e-14	1.03127e-13	DNAI3	down
ENSG00000097096	120.406	-3.66628	0.203406	-18.0244	1.25262e-72	3.03393e-71	SYDE2	down
ENSG00000223653	13.0665	-2.36096	0.5108	-4.62209	3.79892e-06	1.01259e-05	BCL10-AS1	down
ENSG00000153904	144.139	-2.92872	0.165642	-17.6811	5.8639e-70	1.34752e-68	DDAH1	down
ENSG00000142871	1355.62	-3.77078	0.167128	-22.5623	1.01776e-112	4.49733e-111	CCN1	down
ENSG00000122417	670.543	0.823827	0.10078	8.17447	2.97162e-16	1.5396e-15	ODF2L	up
ENSG00000153936	68.5247	1.02966	0.230182	4.47324	7.70437e-06	1.99708e-05	HS2ST1	up
ENSG00000117226	176.424	-8.45441	0.730954	-11.5663	6.1087e-31	5.58773e-30	GBP3	down
ENSG00000117228	3.25068	-5.14372	1.80502	-2.84967	0.0043765	0.00829781	GBP1	down
ENSG00000162654	1.77707	-4.27675	1.9549	-2.18771	0.0286905	0.0470521	GBP4	down
ENSG00000225492	4.70937	5.70883	1.78014	3.20696	0.00134148	0.00273626	GBP1P1	up
ENSG00000197147	89.5477	2.23936	0.206384	10.8504	1.9846e-27	1.61428e-26	LRRC8B	up
ENSG00000233593	106.61	-0.81708	0.176451	-4.63064	3.64529e-06	9.73775e-06	LINC02609	down
ENSG00000069702	542.161	2.29948	0.151118	15.2164	2.75233e-52	4.47573e-51	TGFBR3	up
ENSG00000174842	854.306	0.792652	0.0878588	9.02189	1.84871e-19	1.12055e-18	GLMN	up
ENSG00000154511	357.736	0.775038	0.104934	7.38594	1.51385e-13	6.79718e-13	DIPK1A	up
ENSG00000137936	1391.08	-2.03263	0.0692529	-29.3509	2.32862e-189	2.65489e-187	BCAR3	down
ENSG00000260464	13.6018	-1.65964	0.521906	-3.17996	0.00147294	0.00299052		down
ENSG00000023909	1306.48	-0.856675	0.103565	-8.27188	1.31859e-16	6.98062e-16	GCLM	down
ENSG00000198691	27.4297	-1.49265	0.336897	-4.43059	9.39763e-06	2.42019e-05	ABCA4	down
ENSG00000137962	1022.87	-2.19485	0.141634	-15.4967	3.6543e-54	6.19639e-53	ARHGAP29	down
ENSG00000236098	3.78378	-3.18226	1.06183	-2.99695	0.00272694	0.00533343		down
ENSG00000117525	216.753	-1.3156	0.125297	-10.4998	8.65225e-26	6.64735e-25	F3	down
ENSG00000224081	74.6716	2.61714	0.239355	10.9341	7.91682e-28	6.51921e-27	SLC44A3-AS1	up
ENSG00000143036	395.582	2.37752	0.123577	19.2391	1.74206e-82	4.99989e-81	SLC44A3	up
ENSG00000117519	2561.91	6.61604	0.124677	53.0654	0	0	CNN3	up
ENSG00000235501	98.7668	2.59135	0.194532	13.3209	1.74873e-40	2.12025e-39	CNN3-DT	up
ENSG00000172339	241.083	0.810878	0.104455	7.76294	8.29858e-15	4.00116e-14	ALG14	up
ENSG00000231987	5.8925	4.53183	1.20691	3.7549	0.000173414	0.000394464	LINC01787	up
ENSG00000228502	27.5153	1.79894	0.301358	5.96946	2.38036e-09	8.20051e-09	EEF1A1P11	up
ENSG00000117569	681.601	0.910207	0.141366	6.43864	1.20547e-10	4.55188e-10	PTBP2	up
ENSG00000188641	70.833	-3.32732	0.278568	-11.9444	6.94668e-33	6.74279e-32	DPYD	down
ENSG00000225206	11.2584	-6.18434	1.38761	-4.45684	8.31755e-06	2.15062e-05	MIR137HG	down
ENSG00000117600	43.9728	-7.4415	1.06392	-6.99444	2.6632e-12	1.11999e-11	PLPPR4	down
ENSG00000156869	151.173	2.87759	0.177082	16.25	2.23184e-59	4.24481e-58	FRRS1	up
ENSG00000162688	1721.36	0.930362	0.0929715	10.007	1.42053e-23	1.01153e-22	AGL	up
ENSG00000122477	76.5779	1.27492	0.22211	5.74005	9.46504e-09	3.12413e-08	LRRC39	up
ENSG00000170989	1.84234	-4.31577	1.87388	-2.30312	0.0212719	0.035799	S1PR1	down
ENSG00000060718	23.4504	6.5602	1.04935	6.25167	4.06097e-10	1.47669e-09	COL11A1	up
ENSG00000198890	777.38	0.838259	0.066123	12.6773	7.90385e-37	8.63898e-36	PRMT6	up
ENSG00000162631	3.71859	2.72191	1.03286	2.63531	0.00840617	0.0152622	NTNG1	up
ENSG00000260879	7.889	-1.5163	0.643621	-2.35588	0.0184787	0.0314471		down
ENSG00000196427	80.9804	1.27278	0.174445	7.29618	2.9606e-13	1.30965e-12	NBPF4	up
ENSG00000241361	340.644	0.780663	0.105095	7.42813	1.10145e-13	4.9791e-13	SLC25A24P1	up
ENSG00000186086	44.2738	1.20661	0.262138	4.60296	4.16527e-06	1.10609e-05	NBPF6	up
ENSG00000162636	499.824	-0.912656	0.124112	-7.3535	1.93083e-13	8.62439e-13	FAM102B	down
ENSG00000162639	194.731	-2.43031	0.138326	-17.5694	4.22339e-69	9.56684e-68	HENMT1	down
ENSG00000162641	84.888	-2.64919	0.202119	-13.1071	2.99832e-39	3.52555e-38	AKNAD1	down
ENSG00000270066	4.71864	2.71754	1.11366	2.44018	0.0146798	0.0254694		up
ENSG00000116299	24.7183	-1.65355	0.427054	-3.87198	0.000107954	0.00025104	ELAPOR1	down
ENSG00000221986	5.45332	-2.14278	0.77323	-2.77121	0.00558491	0.0104223	MYBPHL	down
ENSG00000134243	3375.43	-0.789304	0.0622002	-12.6897	6.74171e-37	7.38048e-36	SORT1	down
ENSG00000143028	34.4753	-2.87032	0.315501	-9.09766	9.22974e-20	5.66186e-19	SYPL2	down
ENSG00000162650	270.147	1.06991	0.125296	8.53901	1.35376e-17	7.52592e-17	ATXN7L2	up
ENSG00000181754	90.8703	-1.35134	0.163695	-8.25528	1.5155e-16	7.99027e-16	AMIGO1	down
ENSG00000116337	962.57	0.861012	0.0852479	10.1001	5.51883e-24	3.99462e-23	AMPD2	up
ENSG00000168765	500.126	-1.85039	0.117789	-15.7094	1.30434e-55	2.29466e-54	GSTM4	down
ENSG00000213366	14.9983	-1.6084	0.472384	-3.40486	0.000661979	0.00140224	GSTM2	down
ENSG00000184371	15.0921	-2.00073	0.421085	-4.75136	2.02049e-06	5.53936e-06	CSF1	down
ENSG00000258673	10.3354	1.43481	0.490547	2.92493	0.00344538	0.00664465	LINC01397	up
ENSG00000177301	5.17127	-2.55263	0.848848	-3.00717	0.00263689	0.00517398	KCNA2	down
ENSG00000143119	6.01292	-2.31711	0.814485	-2.84488	0.00444286	0.00841204	CD53	down
ENSG00000261654	8.54266	-1.1557	0.502262	-2.30099	0.021392	0.0359717		down
ENSG00000173947	9.91156	-1.51401	0.57238	-2.64511	0.00816634	0.0148699	PIFO	down
ENSG00000085465	49.5815	1.94177	0.25519	7.60912	2.75963e-14	1.29751e-13	OVGP1	up
ENSG00000243960	29.2941	0.813041	0.270153	3.00955	0.00261631	0.00513654		up
ENSG00000171385	37.2151	-3.62758	0.383105	-9.46891	2.82784e-21	1.85727e-20	KCND3	down
ENSG00000231437	3.13753	-5.07619	1.83496	-2.76638	0.0056683	0.0105655	LINC01750	down
ENSG00000134245	22.7427	1.1055	0.330318	3.34676	0.000817605	0.00171587	WNT2B	up
ENSG00000215866	109.152	-2.41753	0.216204	-11.1817	5.01199e-29	4.30768e-28	LINC01356	down
ENSG00000081026	883.791	1.43969	0.0892071	16.1387	1.36298e-58	2.54768e-57	MAGI3	up
ENSG00000134242	77.7548	1.61208	0.193251	8.34193	7.30847e-17	3.92345e-16	PTPN22	up
ENSG00000226167	208.193	-2.91475	0.145708	-20.0041	5.07574e-89	1.6164e-87	AP4B1-AS1	down
ENSG00000116774	18.0157	4.56229	0.65977	6.91498	4.67941e-12	1.93904e-11	OLFML3	up
ENSG00000175984	69.4654	-3.39769	0.249309	-13.6285	2.71235e-42	3.49389e-41	DENND2C	down
ENSG00000198765	8.42099	1.64407	0.566092	2.90425	0.00368138	0.00706951	SYCP1	up
ENSG00000134198	131.427	-4.25687	0.236416	-18.0058	1.75317e-72	4.24131e-71	TSPAN2	down
ENSG00000163393	242.921	0.853148	0.125736	6.78524	1.15894e-11	4.68296e-11	SLC22A15	up
ENSG00000116815	879.776	-1.14756	0.103177	-11.1222	9.78188e-29	8.31721e-28	CD58	down
ENSG00000143061	362.534	-1.64404	0.0907886	-18.1085	2.7315e-73	6.69445e-72	IGSF3	down
ENSG00000134247	1510.81	-1.26165	0.0524718	-24.0444	9.54418e-128	5.22423e-126	PTGFRN	down
ENSG00000183508	124.152	1.20304	0.167929	7.16397	7.83733e-13	3.39344e-12	TENT5C	up
ENSG00000065183	1443.51	0.818351	0.0966445	8.46764	2.50404e-17	1.37649e-16	WDR3	up
ENSG00000116874	501.14	0.775169	0.0777952	9.96422	2.18577e-23	1.54102e-22	WARS2	up
ENSG00000203857	3.46682	-5.23878	1.80552	-2.90153	0.0037134	0.00712835	HSD3B1	down
ENSG00000260941	17.1153	0.934998	0.36664	2.55018	0.0107668	0.0191538	LINC00622	up
ENSG00000198857	101.025	0.978925	0.207918	4.70822	2.49895e-06	6.78888e-06	HSD3BP5	up
ENSG00000092621	1902.04	-0.847064	0.187888	-4.50834	6.53367e-06	1.70518e-05	PHGDH	down
ENSG00000134240	25.6681	-8.11269	1.70714	-4.7522	2.01213e-06	5.51937e-06	HMGCS2	down
ENSG00000134250	1413.33	-4.80789	0.114268	-42.0756	0	0	NOTCH2	down
ENSG00000227082	9.02145	-1.33652	0.563757	-2.37074	0.0177523	0.0303253	LINC02798	down
ENSG00000231752	8.62183	5.83124	1.37651	4.23624	2.27289e-05	5.65987e-05	EMBP1	up
ENSG00000224857	4.14214	5.51836	1.82129	3.02992	0.00244621	0.00482555	LINC01691	up
ENSG00000223804	72.6921	0.819269	0.201128	4.07337	4.6338e-05	0.000111748		up
ENSG00000196369	170.565	-0.753742	0.151937	-4.96088	7.01735e-07	2.00707e-06	SRGAP2B	down
ENSG00000177144	267.43	1.2145	0.100013	12.1434	6.22198e-34	6.24802e-33	NUDT4B	up
ENSG00000143127	25.8973	-0.754629	0.295749	-2.55159	0.0107234	0.0190815	ITGA10	down
ENSG00000117281	59.6222	1.32577	0.198684	6.67275	2.51059e-11	9.89658e-11	CD160	up
ENSG00000174827	91.3104	2.03217	0.182364	11.1435	7.70361e-29	6.57451e-28	PDZK1	up
ENSG00000116128	811.192	0.972729	0.0871078	11.167	5.91675e-29	5.06421e-28	BCL9	up
ENSG00000162836	990.312	0.877279	0.0701183	12.5114	6.46693e-36	6.84016e-35	ACP6	up
ENSG00000188092	42.9955	1.74502	0.311927	5.59433	2.21469e-08	7.10105e-08	GPR89B	up
ENSG00000234367	5.13534	2.31331	0.765614	3.02151	0.00251518	0.00495133	PFN1P3	up
ENSG00000235887	3.68825	5.34744	1.88758	2.83297	0.00461181	0.00870876	LINC02799	up
ENSG00000223495	3.405	5.23383	1.83172	2.85733	0.00427216	0.00810967		up
ENSG00000232527	222.244	1.85274	0.115255	16.0752	3.80538e-58	7.04917e-57	LINC02802	up
ENSG00000232721	8.8169	1.69042	0.525123	3.21909	0.001286	0.0026296		up
ENSG00000223779	17.4168	1.84156	0.384604	4.7882	1.68286e-06	4.65578e-06		up
ENSG00000233430	2.14351	3.75604	1.51659	2.47663	0.013263	0.0232319	PDE4DIPP3	up
ENSG00000234232	51.2809	0.98658	0.287498	3.43161	0.000600013	0.00127951	PDE4DIPP7	up
ENSG00000184678	407.375	-0.923162	0.349685	-2.63998	0.00829106	0.0150757	H2BC21	down
ENSG00000143401	3877.4	0.910663	0.0752715	12.0984	1.0771e-33	1.07533e-32	ANP32E	up
ENSG00000118298	34.7204	1.04881	0.253367	4.13947	3.48107e-05	8.50022e-05	CA14	up
ENSG00000143369	40.6883	-1.12518	0.241261	-4.66374	3.10508e-06	8.36071e-06	ECM1	down
ENSG00000143382	8.29375	1.2355	0.546579	2.26042	0.023795	0.0396219	ADAMTSL4	up
ENSG00000163131	77.2176	-5.53392	0.434308	-12.7419	3.45801e-37	3.81194e-36	CTSS	down
ENSG00000143379	642.026	0.765595	0.07456	10.2682	9.80407e-25	7.2802e-24	SETDB1	up
ENSG00000197622	1483.23	0.955517	0.0614946	15.5382	1.91179e-54	3.27945e-53	CDC42SE1	up
ENSG00000237976	3.61241	2.29266	0.879122	2.6079	0.00911006	0.0164317	RFX5-AS1	up
ENSG00000143375	324.457	1.30578	0.155752	8.3837	5.12905e-17	2.76931e-16	CGN	up
ENSG00000182134	410.286	-1.01013	0.108895	-9.2762	1.75625e-20	1.11411e-19	TDRKH	down
ENSG00000143365	38.0415	-2.64325	0.338438	-7.81015	5.71184e-15	2.77929e-14	RORC	down
ENSG00000234614	21.1804	-0.952101	0.357866	-2.66049	0.00780259	0.0142566	C2CD4D-AS1	down
ENSG00000159445	582.25	0.870933	0.0894878	9.73242	2.19302e-22	1.49455e-21	THEM4	up
ENSG00000197747	6531.71	-1.032	0.0548978	-18.7985	7.7659e-79	2.11142e-77	S100A10	down
ENSG00000229021	244.855	-3.10143	0.191613	-16.186	6.33615e-59	1.19409e-57		down
ENSG00000159450	57.5219	-5.63962	0.50477	-11.1727	5.54889e-29	4.7612e-28	TCHH	down
ENSG00000237975	123.44	-1.1744	0.176461	-6.6553	2.82721e-11	1.11255e-10	FLG-AS1	down
ENSG00000186226	2.93375	-4.977	1.89762	-2.62276	0.00872216	0.0157859	LCE1E	down
ENSG00000203783	19.1352	-7.68883	1.70902	-4.49896	6.82875e-06	1.77927e-05	PRR9	down
ENSG00000238279	9.08371	1.75682	0.58125	3.02249	0.00250705	0.0049366		up
ENSG00000197956	3840.94	1.21739	0.0922032	13.2034	8.38846e-40	9.9772e-39	S100A6	up
ENSG00000196754	2454.03	-3.77099	0.125954	-29.9393	6.05906e-197	7.31197e-195	S100A2	down
ENSG00000188643	4677.18	1.18308	0.0912894	12.9596	2.07271e-38	2.37889e-37	S100A16	up
ENSG00000189334	111.77	2.16131	0.218443	9.89416	4.41318e-23	3.07048e-22	S100A14	up
ENSG00000160679	2608.84	0.794418	0.0589952	13.4658	2.48576e-41	3.09013e-40	CHTOP	up
ENSG00000143554	296.244	-1.09997	0.125363	-8.77431	1.7196e-18	9.97067e-18	SLC27A3	down
ENSG00000143552	46.9817	1.57209	0.292776	5.36959	7.89146e-08	2.42334e-07	NUP210L	up
ENSG00000143515	66.7305	-1.3376	0.274243	-4.87743	1.07476e-06	3.02245e-06	ATP8B2	down
ENSG00000169291	5.24765	-2.56871	0.801608	-3.20444	0.00135326	0.00275893	SHE	down
ENSG00000160716	94.0753	-4.15021	0.265609	-15.6253	4.898e-55	8.51517e-54	CHRNB2	down
ENSG00000143603	7.82632	-2.54975	0.638457	-3.99361	6.50752e-05	0.000154622	KCNN3	down
ENSG00000163346	451.274	-1.52364	0.163039	-9.34527	9.16579e-21	5.88138e-20	PBXIP1	down
ENSG00000160688	1121.59	0.764467	0.104144	7.3405	2.12794e-13	9.48426e-13	FLAD1	up
ENSG00000160685	773.658	0.860611	0.0843846	10.1987	2.01003e-24	1.47718e-23	ZBTB7B	up
ENSG00000143590	23.9705	-2.71768	0.398978	-6.81162	9.65065e-12	3.91952e-11	EFNA3	down
ENSG00000185499	148.103	1.4172	0.272842	5.1942	2.05607e-07	6.1234e-07	MUC1	up
ENSG00000169231	69.8899	1.12702	0.196985	5.72134	1.05685e-08	3.47225e-08	THBS3	up
ENSG00000160766	118.27	0.759871	0.149248	5.09132	3.55578e-07	1.04199e-06	GBAP1	up
ENSG00000132718	201.71	3.00997	0.164252	18.3253	5.19667e-75	1.31581e-73	SYT11	up
ENSG00000132698	7.16473	1.92749	0.59564	3.236	0.00121217	0.00249023	RAB25	up
ENSG00000254726	1391.92	1.30483	0.0706936	18.4576	4.52954e-76	1.16986e-74	MEX3A	up
ENSG00000160781	79.6975	1.32495	0.218635	6.0601	1.3604e-09	4.77516e-09	PAQR6	up
ENSG00000163472	73.5885	0.785681	0.176233	4.45819	8.26535e-06	2.13793e-05	TMEM79	up
ENSG00000163468	13635.6	0.762291	0.101802	7.48801	6.9928e-14	3.20247e-13	CCT3	up
ENSG00000125462	224.577	2.20533	0.162821	13.5445	8.53791e-42	1.07563e-40	MIR9-1HG	up
ENSG00000132688	5818.66	1.1453	0.0754373	15.1821	4.64741e-52	7.51598e-51	NES	up
ENSG00000143320	1830.43	-4.53608	0.115997	-39.105	0	0	CRABP2	down
ENSG00000223356	5.28165	3.73883	0.971224	3.84961	0.000118307	0.000273851		up
ENSG00000187800	67.8826	-2.77413	0.253089	-10.9611	5.87871e-28	4.87397e-27	PEAR1	down
ENSG00000117036	3304.42	-2.99681	0.0777996	-38.5196	0	0	ETV3	down
ENSG00000236257	13.8277	1.3355	0.572177	2.33408	0.0195917	0.0332015	EI24P2	up
ENSG00000163565	18.7976	-5.6098	0.878046	-6.38896	1.67017e-10	6.24943e-10	IFI16	down
ENSG00000158716	140.363	-2.61766	0.171401	-15.2721	1.17296e-52	1.93025e-51	DUSP23	down
ENSG00000188004	3.64337	-3.1082	1.05477	-2.94681	0.0032107	0.00622123	SNHG28	down
ENSG00000243284	2.44886	-3.93127	1.55526	-2.52772	0.0114806	0.0203097	VSIG8	down
ENSG00000256029	49.3271	-3.94123	0.340796	-11.5648	6.2149e-31	5.67984e-30		down
ENSG00000213085	12.5129	-1.19268	0.450126	-2.64966	0.00805717	0.0146932	CFAP45	down
ENSG00000085552	86.3368	-0.865489	0.175621	-4.92815	8.30113e-07	2.35694e-06	IGSF9	down
ENSG00000177807	195.679	-6.68491	0.388278	-17.2168	1.98733e-66	4.27639e-65	KCNJ10	down
ENSG00000225279	6.13402	-2.84642	0.792647	-3.59103	0.000329374	0.000724392		down
ENSG00000162728	5.97079	-6.02208	1.76771	-3.40671	0.0006575	0.00139404	KCNJ9	down
ENSG00000162729	533.198	-1.88445	0.107638	-17.5073	1.25927e-68	2.82152e-67	IGSF8	down
ENSG00000162734	2282.21	-1.32058	0.0891686	-14.8099	1.26398e-49	1.93068e-48	PEA15	down
ENSG00000162738	78.3139	-1.23248	0.187418	-6.57611	4.82913e-11	1.87355e-10	VANGL2	down
ENSG00000213080	224.997	0.756304	0.108594	6.96453	3.29501e-12	1.38007e-11		up
ENSG00000143217	7.62657	-2.68971	0.701457	-3.83447	0.000125836	0.000290529	NECTIN4	down
ENSG00000162755	48.1637	-0.802865	0.260086	-3.08692	0.00202242	0.00403389	KLHDC9	down
ENSG00000162745	3.14824	-3.52952	1.20176	-2.93695	0.00331455	0.00641221	OLFML2B	down
ENSG00000162733	15.063	1.54335	0.443631	3.47891	0.000503459	0.00108347	DDR2	up
ENSG00000185860	2.96019	5.02862	2.00407	2.50921	0.0121002	0.0213273	CCDC190	up
ENSG00000143248	26.2064	-1.77134	0.322281	-5.49628	3.87889e-08	1.21982e-07	RGS5	down
ENSG00000185630	33.6488	-3.41192	0.371883	-9.1747	4.52822e-20	2.82651e-19	PBX1	down
ENSG00000215838	2.06167	-2.84913	1.27847	-2.22855	0.025844	0.0427337		down
ENSG00000188859	23.5047	-0.978032	0.34808	-2.80979	0.00495734	0.00932031	FAM78B	down
ENSG00000215835	107.52	0.79205	0.147379	5.37423	7.691e-08	2.36354e-07		up
ENSG00000152382	574.62	1.02646	0.0684606	14.9934	8.11029e-51	1.26408e-49	TADA1	up
ENSG00000143195	375.668	1.12025	0.0994236	11.2675	1.89973e-29	1.65903e-28	ILDR2	up
ENSG00000198842	3.91956	-4.62488	1.49024	-3.10344	0.00191284	0.00382679	STYXL2	down
ENSG00000198771	60.7262	3.50529	0.290267	12.0761	1.41302e-33	1.40661e-32	RCSD1	up
ENSG00000143147	208.467	-4.04272	0.173673	-23.2777	7.46255e-120	3.64922e-118	GPR161	down
ENSG00000143178	50.7671	1.03336	0.215569	4.79365	1.6377e-06	4.53694e-06	TBX19	up
ENSG00000228697	36.2794	7.92326	1.34308	5.8993	3.65039e-09	1.24306e-08		up
ENSG00000143185	6.14323	5.33659	1.38543	3.85194	0.000117186	0.000271408	XCL2	up
ENSG00000143184	35.6741	8.62448	1.69105	5.10008	3.39509e-07	9.95893e-07	XCL1	up
ENSG00000117477	13.7409	0.986111	0.444336	2.21929	0.0264668	0.0437075	CCDC181	up
ENSG00000117479	565.261	1.07456	0.0900685	11.9305	8.20429e-33	7.95226e-32	SLC19A2	up
ENSG00000198734	191.649	9.609	1.0285	9.34276	9.38586e-21	6.02072e-20	F5	up
ENSG00000116132	15.4049	-1.03419	0.473883	-2.18238	0.0290813	0.0476287	PRRX1	down
ENSG00000007933	30.2353	2.58206	0.333664	7.7385	1.00597e-14	4.82545e-14	FMO3	up
ENSG00000117507	8.32115	6.52282	1.72867	3.77333	0.000161085	0.000367512	FMO6P	up
ENSG00000117523	6216.98	0.780437	0.0702083	11.116	1.04843e-28	8.90715e-28	PRRC2C	up
ENSG00000224228	18.2216	-0.835163	0.335203	-2.49151	0.01272	0.0223357		down
ENSG00000230849	33.2575	2.1993	0.305212	7.2058	5.77033e-13	2.51854e-12	GOT2P2	up
ENSG00000162753	9.21504	-3.46606	0.767215	-4.51772	6.25095e-06	1.63388e-05	SLC9C2	down
ENSG00000238272	18.8527	-6.93857	1.33479	-5.19826	2.01165e-07	5.99371e-07		down
ENSG00000183831	12.2165	-4.97901	0.928651	-5.36155	8.25112e-08	2.5319e-07	ANKRD45	down
ENSG00000227373	4.40389	-2.96447	0.895339	-3.311	0.000929631	0.00193796	RABGAP1L-DT	down
ENSG00000120332	48.4811	-2.00412	0.324513	-6.17577	6.58407e-10	2.36047e-09	TNN	down
ENSG00000227740	11.1937	1.07618	0.4664	2.30742	0.0210316	0.0354349	LINC02803	up
ENSG00000224687	14.9124	-1.50431	0.40058	-3.75532	0.00017312	0.000393882	RASAL2-AS1	down
ENSG00000240021	6.64311	1.66171	0.601719	2.76161	0.00575179	0.0107096	TEX35	up
ENSG00000213057	4.32162	1.81549	0.788233	2.30324	0.0212651	0.0357904	C1orf220	up
ENSG00000116191	552.145	-1.64339	0.0889236	-18.4809	2.94072e-76	7.6429e-75	RALGPS2	down
ENSG00000231966	22.0348	-2.51506	0.418964	-6.00304	1.93656e-09	6.71644e-09	LINC02818	down
ENSG00000116260	2868.1	-1.14476	0.087875	-13.0271	8.58156e-39	9.95441e-38	QSOX1	down
ENSG00000121454	13.4698	-1.87624	0.42852	-4.37842	1.19545e-05	3.0486e-05	LHX4	down
ENSG00000162783	1718.14	-1.96379	0.0591209	-33.2164	6.23547e-242	1.11891e-239	IER5	down
ENSG00000237292	13.5541	-4.6852	0.815782	-5.7432	9.29031e-09	3.06744e-08	LINC01732	down
ENSG00000135828	24.7703	-8.06735	1.70167	-4.74085	2.12828e-06	5.82097e-06	RNASEL	down
ENSG00000135862	2259.62	-1.42866	0.0561789	-25.4306	1.15714e-142	7.67806e-141	LAMC1	down
ENSG00000058085	1928.8	-3.19218	0.0995288	-32.073	1.05077e-225	1.63036e-223	LAMC2	down
ENSG00000157064	276.154	-6.21882	0.30882	-20.1374	3.47363e-90	1.11828e-88	NMNAT2	down
ENSG00000143344	808.693	1.02326	0.0932402	10.9744	5.07202e-28	4.22211e-27	RGL1	up
ENSG00000198756	2481.16	1.40684	0.0747	18.8332	4.03367e-79	1.1025e-77	COLGALT2	up
ENSG00000116667	151.753	-5.50754	0.3062	-17.9868	2.4737e-72	5.94956e-71	C1orf21	down
ENSG00000135842	333.588	-6.71646	0.307039	-21.8749	4.50465e-106	1.83711e-104	NIBAN1	down
ENSG00000143341	23.534	-2.89064	0.453753	-6.37051	1.88401e-10	7.01903e-10	HMCN1	down
ENSG00000073756	18.6406	-7.65255	1.72303	-4.44133	8.94044e-06	2.30763e-05	PTGS2	down
ENSG00000116711	12.6641	-4.59879	0.789813	-5.82263	5.79272e-09	1.94625e-08	PLA2G4A	down
ENSG00000230426	23.0964	-3.12237	0.416698	-7.49313	6.72522e-14	3.08404e-13	LINC01036	down
ENSG00000232212	4.22311	-3.9764	1.18663	-3.351	0.000805207	0.00169156	LINC01701	down
ENSG00000162670	93.067	-7.52507	0.762402	-9.87021	5.60466e-23	3.88896e-22	BRINP3	down
ENSG00000241505	2.9988	-4.22622	1.50599	-2.80628	0.00501165	0.00941641		down
ENSG00000228215	15.338	-3.65934	0.63523	-5.76065	8.37892e-09	2.77451e-08	LINC02770	down
ENSG00000150681	4.38741	-2.53974	0.911911	-2.78507	0.00535161	0.0100196	RGS18	down
ENSG00000226723	23.8016	1.13472	0.308834	3.67422	0.000238573	0.000534026		up
ENSG00000231767	41.0444	0.924323	0.378672	2.44096	0.0146483	0.0254254	RPS27AP5	up
ENSG00000116741	26.9456	1.15511	0.299378	3.85836	0.000114152	0.000264679	RGS2	up
ENSG00000116750	2055.1	0.771364	0.082746	9.32207	1.14095e-20	7.28262e-20	UCHL5	up
ENSG00000143355	29.4875	-3.58821	0.416252	-8.62029	6.6786e-18	3.76145e-17	LHX9	down
ENSG00000229989	77.4671	1.17933	0.190692	6.1845	6.2299e-10	2.23856e-09	MIR181A1HG	up
ENSG00000116833	8.33185	-3.95233	0.862481	-4.58251	4.59435e-06	1.2141e-05	NR5A2	down
ENSG00000203721	13.436	-1.16491	0.461789	-2.5226	0.011649	0.0205883	LINC00862	down
ENSG00000260088	12.3533	1.236	0.419234	2.94823	0.00319598	0.00619502	DDX59-AS1	up
ENSG00000163362	441.238	1.19012	0.100167	11.8814	1.47823e-32	1.42015e-31	INAVA	up
ENSG00000081248	2.74264	-2.62924	1.12858	-2.32969	0.0198224	0.0335621	CACNA1S	down
ENSG00000081277	34.6184	-2.18725	0.30821	-7.09661	1.27852e-12	5.4647e-12	PKP1	down
ENSG00000159166	3120.42	2.00521	0.11577	17.3207	3.28535e-67	7.16664e-66	LAD1	up
ENSG00000159173	61.8822	1.39897	0.217026	6.4461	1.14762e-10	4.34458e-10	TNNI1	up
ENSG00000224818	59.7414	-5.69569	0.508375	-11.2037	3.90954e-29	3.37421e-28		down
ENSG00000174307	617.095	-4.884	0.154023	-31.7096	1.14546e-220	1.72538e-218	PHLDA3	down
ENSG00000159176	2421.49	-1.04476	0.0688243	-15.1801	4.7905e-52	7.74132e-51	CSRP1	down
ENSG00000224536	92.5393	-1.51482	0.241392	-6.27537	3.48802e-10	1.27464e-09	CSRP1-AS1	down
ENSG00000198892	126.655	-1.74875	0.217958	-8.02334	1.02907e-15	5.18962e-15	SHISA4	down
ENSG00000143851	31.1434	-4.72746	0.551743	-8.56824	1.05083e-17	5.87346e-17	PTPN7	down
ENSG00000133067	1332.68	1.74479	0.13597	12.8322	1.08186e-37	1.21201e-36	LGR6	up
ENSG00000117139	786.654	-1.07207	0.120118	-8.92512	4.45207e-19	2.65605e-18	KDM5B	down
ENSG00000214796	191.133	1.01046	0.114875	8.79617	1.41567e-18	8.24547e-18	TUBA5P	up
ENSG00000143847	30.8944	-2.19255	0.330184	-6.6404	3.12832e-11	1.2273e-10	PPFIA4	down
ENSG00000163485	54.9084	-1.99204	0.221279	-9.00237	2.209e-19	1.33446e-18	ADORA1	down
ENSG00000133048	26.7921	-3.82886	0.464726	-8.23896	1.73717e-16	9.12401e-16	CHI3L1	down
ENSG00000159388	898.178	1.48635	0.487269	3.05038	0.00228551	0.00452628	BTG2	up
ENSG00000122176	19.0098	7.71845	1.70184	4.53535	5.75086e-06	1.50717e-05	FMOD	up
ENSG00000058668	272.914	-2.41919	0.172882	-13.9933	1.71343e-44	2.33698e-43	ATP2B4	down
ENSG00000143845	126.016	-0.826513	0.151097	-5.47009	4.49797e-08	1.40914e-07	ETNK2	down
ENSG00000170498	16.606	-1.22594	0.506432	-2.42074	0.015489	0.0267676	KISS1	down
ENSG00000143850	1244.4	2.40536	0.0904191	26.6023	6.38248e-156	4.89624e-154	PLEKHA6	up
ENSG00000226330	175.349	1.2018	0.154349	7.78628	6.90127e-15	3.34621e-14	PPP1R15B-AS1	up
ENSG00000133056	301.671	1.66237	0.10938	15.1981	3.63843e-52	5.89809e-51	PIK3C2B	up
ENSG00000163531	28.7121	-2.78319	0.338483	-8.22255	1.99213e-16	1.0426e-15	NFASC	down
ENSG00000133059	670.874	-1.01495	0.0721818	-14.061	6.59355e-45	9.07702e-44	DSTYK	down
ENSG00000133069	104.965	-1.70638	0.161053	-10.5952	3.13803e-26	2.44826e-25	TMCC2	down
ENSG00000186007	784.926	-0.908347	0.157179	-5.77907	7.51152e-09	2.49771e-08	LEMD1	down
ENSG00000224717	18.2891	-2.93645	0.509915	-5.75869	8.47673e-09	2.80555e-08	LEMD1-DT	down
ENSG00000133065	857.69	-0.774348	0.0772605	-10.0226	1.21323e-23	8.67203e-23	SLC41A1	down
ENSG00000174502	12.1548	-7.04349	1.74005	-4.04788	5.1684e-05	0.000124111	SLC26A9	down
ENSG00000196188	4.06163	-5.4646	1.83448	-2.97883	0.00289349	0.00564554	CTSE	down
ENSG00000143486	1614.13	0.789629	0.0645469	12.2334	2.06113e-34	2.09525e-33	EIF2D	up
ENSG00000136634	254.316	-3.21018	0.206013	-15.5824	9.59149e-55	1.65493e-53	IL10	down
ENSG00000142224	239.033	-1.63081	0.244925	-6.6584	2.76816e-11	1.08994e-10	IL19	down
ENSG00000162892	16.5629	-5.42522	0.87454	-6.20352	5.52155e-10	1.99061e-09	IL24	down
ENSG00000162894	47.5566	-3.9491	0.34787	-11.3522	7.22795e-30	6.38783e-29	FCMR	down
ENSG00000123843	5.16096	-5.81142	1.76542	-3.2918	0.000995496	0.00206691	C4BPB	down
ENSG00000224462	2.53783	-2.54212	1.09493	-2.32171	0.0202486	0.0341995	C4BPAP1	down
ENSG00000196352	121.895	-2.87469	0.239433	-12.0062	3.29493e-33	3.23013e-32	CD55	down
ENSG00000117322	43.494	-7.43016	1.04242	-7.12783	1.01965e-12	4.38457e-12	CR2	down
ENSG00000203709	52.4347	0.959988	0.28691	3.34596	0.000819997	0.00172018	MIR29B2CHG	up
ENSG00000076356	93.2339	2.99728	0.257059	11.6599	2.04338e-31	1.89176e-30	PLXNA2	up
ENSG00000008118	4.27209	2.56557	0.836928	3.06546	0.00217335	0.004317	CAMK1G	up
ENSG00000227591	5.87217	1.93123	0.718272	2.68872	0.00717266	0.0131627	HSD11B1-AS1	up
ENSG00000203706	3.3744	-5.19691	1.80749	-2.8752	0.00403772	0.00769508	SERTAD4-AS1	down
ENSG00000082497	6.80482	-6.20571	1.73586	-3.57501	0.00035021	0.000768332	SERTAD4	down
ENSG00000054392	100.438	-4.36034	0.280672	-15.5354	1.99924e-54	3.42661e-53	HHAT	down
ENSG00000143473	13.4078	-2.01327	0.56972	-3.53378	0.000409656	0.000891454	KCNH1	down
ENSG00000082512	2379.84	3.64469	0.0831436	43.8361	0	0	TRAF5	up
ENSG00000260805	19.3725	-3.09941	0.505115	-6.13604	8.4604e-10	3.01152e-09		down
ENSG00000123685	31.2247	-2.34533	0.303746	-7.72135	1.15107e-14	5.50488e-14	BATF3	down
ENSG00000117697	902.395	0.755466	0.0637267	11.8548	2.03254e-32	1.94611e-31	NSL1	up
ENSG00000162769	996.318	1.13122	0.106856	10.5865	3.44307e-26	2.68219e-25	FLVCR1	up
ENSG00000225233	45.6372	8.97858	1.69193	5.30671	1.1162e-07	3.38583e-07		up
ENSG00000228255	28.4944	3.96596	0.454385	8.72819	2.58786e-18	1.48507e-17		up
ENSG00000230461	895.223	2.66263	0.128331	20.7482	1.27295e-95	4.43726e-94	PROX1-AS1	up
ENSG00000117707	5589.5	1.73368	0.0933182	18.5782	4.82771e-77	1.27234e-75	PROX1	up
ENSG00000042781	17.32	0.895814	0.395717	2.26377	0.0235882	0.0392902	USH2A	up
ENSG00000196482	18.2649	-3.58445	0.618719	-5.79334	6.89996e-09	2.30029e-08	ESRRG	down
ENSG00000162814	32.9645	2.19532	0.32025	6.85501	7.13056e-12	2.91957e-11	SPATA17	up
ENSG00000232480	7.85019	-4.31251	0.957132	-4.50566	6.61658e-06	1.72617e-05	TGFB2-AS1	down
ENSG00000092969	146.272	-3.59571	0.206317	-17.4281	5.04976e-68	1.1181e-66	TGFB2	down
ENSG00000228536	2.34846	-2.39526	1.0952	-2.18705	0.0287392	0.0471133	LYPLAL1-AS1	down
ENSG00000215817	118.319	-2.04413	0.156461	-13.0647	5.2362e-39	6.10821e-38	ZC3H11B	down
ENSG00000196660	1229.5	-6.8888	0.16889	-40.7888	0	0	SLC30A10	down
ENSG00000162813	853.815	0.870777	0.0664399	13.1062	3.03274e-39	3.56399e-38	BPNT1	up
ENSG00000162817	116.88	1.38104	0.151046	9.14316	6.06525e-20	3.76202e-19	C1orf115	up
ENSG00000186205	570.135	1.2479	0.0938927	13.2907	2.62264e-40	3.16496e-39	MTARC1	up
ENSG00000143507	31.2784	-2.60788	0.321724	-8.10594	5.23388e-16	2.68006e-15	DUSP10	down
ENSG00000143498	503.815	0.87786	0.0774342	11.3369	8.61893e-30	7.60737e-29	TAF1A	up
ENSG00000187554	3.05384	-4.26648	1.45439	-2.93351	0.00335154	0.00647892	TLR5	down
ENSG00000143502	51.6489	-8.39841	1.32223	-6.3517	2.12954e-10	7.89813e-10	SUSD4	down
ENSG00000203697	226.297	-1.33317	0.136981	-9.73253	2.19067e-22	1.49344e-21	CAPN8	down
ENSG00000143786	203.071	1.19017	0.17497	6.80213	1.03086e-11	4.1777e-11	CNIH3	up
ENSG00000225334	1.7462	3.44728	1.56137	2.20786	0.0272542	0.0448929	LINC02813	up
ENSG00000185842	906.752	1.24159	0.0937771	13.2398	5.16629e-40	6.18446e-39	DNAH14	up
ENSG00000154380	1735.89	1.51113	0.0586261	25.7757	1.65981e-146	1.14173e-144	ENAH	up
ENSG00000143819	581.176	-1.2974	0.101631	-12.7658	2.54517e-37	2.81469e-36	EPHX1	down
ENSG00000255835	15.3956	1.03382	0.469021	2.20421	0.0275098	0.0452742		up
ENSG00000143772	453.392	-2.52131	0.0988659	-25.5023	1.86043e-143	1.24246e-141	ITPKB	down
ENSG00000143776	2754.64	-0.77098	0.0778831	-9.89919	4.19645e-23	2.92166e-22	CDC42BPA	down
ENSG00000234277	6.41017	-3.17857	0.822455	-3.86473	0.00011121	0.000258294	LINC01641	down
ENSG00000143816	167.121	-5.76975	0.347292	-16.6135	5.56346e-62	1.10925e-60	WNT9A	down
ENSG00000154342	3.54843	-3.69502	1.2321	-2.99897	0.00270895	0.00530177	WNT3A	down
ENSG00000198835	44.5557	1.57603	0.277036	5.68891	1.27852e-08	4.16933e-08	GJC2	up
ENSG00000162913	18.6405	-2.44955	0.400538	-6.11565	9.61644e-10	3.41264e-09	OBSCN-AS1	down
ENSG00000154358	280.898	-2.09586	0.17382	-12.0577	1.76741e-33	1.74819e-32	OBSCN	down
ENSG00000181218	139.782	-1.28599	0.145679	-8.82758	1.06961e-18	6.25816e-18	H2AW	down
ENSG00000196890	6.83242	-1.67678	0.599659	-2.79623	0.00517022	0.00969934	H2BU1	down
ENSG00000183929	15.3649	-3.33703	0.528246	-6.31719	2.66361e-10	9.81013e-10	DUSP5P1	down
ENSG00000116574	123.2	-5.74332	0.360533	-15.9301	3.92027e-57	7.10885e-56	RHOU	down
ENSG00000135776	1025.47	1.03642	0.0735448	14.0924	4.22781e-45	5.86324e-44	ABCB10	up
ENSG00000135763	1395.61	0.879649	0.0801428	10.976	4.98419e-28	4.15068e-27	URB2	up
ENSG00000177614	47.3615	-3.37924	0.317296	-10.6501	1.7417e-26	1.37077e-25	PGBD5	down
ENSG00000135744	5.18445	1.65555	0.689017	2.40276	0.0162717	0.027985	AGT	up
ENSG00000182118	143.797	-0.943282	0.131958	-7.14837	8.78141e-13	3.79345e-12	FAM89A	down
ENSG00000119283	5.19798	-1.84636	0.69932	-2.64022	0.00828524	0.0150665	TRIM67	down
ENSG00000233461	96.1923	-0.765089	0.166372	-4.59865	4.25229e-06	1.1279e-05		down
ENSG00000270106	21.5779	0.91953	0.326178	2.8191	0.00481579	0.00906988	TSNAX-DISC1	up
ENSG00000116991	165.347	-5.69386	0.308669	-18.4465	5.56497e-76	1.43548e-74	SIPA1L2	down
ENSG00000212916	27.9903	-2.61925	0.388608	-6.74009	1.58287e-11	6.33149e-11	MAP10	down
ENSG00000135750	101.813	-9.3815	1.31453	-7.13675	9.55623e-13	4.11868e-12	KCNK1	down
ENSG00000183780	9.09004	-2.1784	0.61999	-3.5136	0.000442081	0.000958779	SLC35F3	down
ENSG00000059588	1866.68	1.08696	0.0610442	17.8062	6.33059e-71	1.48116e-69	TARBP1	up
ENSG00000224939	1.83865	-3.49549	1.56302	-2.23637	0.0253275	0.0419603	LINC00184	down
ENSG00000227630	41.7461	-0.859987	0.246209	-3.49291	0.000477791	0.00103167	LINC01132	down
ENSG00000173726	5597.24	0.840631	0.0594732	14.1346	2.32444e-45	3.25201e-44	TOMM20	up
ENSG00000168243	3158.2	1.26515	0.047566	26.5978	7.19027e-156	5.47522e-154	GNG4	up
ENSG00000116962	1146.81	1.22569	0.079009	15.5133	2.82051e-54	4.79441e-53	NID1	up
ENSG00000077585	309.494	-3.0965	0.120916	-25.6087	1.22156e-144	8.23797e-143	GPR137B	down
ENSG00000086619	94.0748	-1.83714	0.165727	-11.0853	1.47826e-28	1.24868e-27	ERO1B	down
ENSG00000186197	120.821	-4.41864	0.250136	-17.6649	7.80855e-70	1.78843e-68	EDARADD	down
ENSG00000198626	42.9296	-1.59257	0.253849	-6.27367	3.52645e-10	1.28845e-09	RYR2	down
ENSG00000215808	13.6797	-3.86325	0.678968	-5.68988	1.27125e-08	4.14694e-08	LINC01139	down
ENSG00000133019	127.728	1.3089	0.237609	5.50865	3.61606e-08	1.14012e-07	CHRM3	up
ENSG00000180875	27.1387	-6.15152	0.871289	-7.06025	1.66204e-12	7.0688e-12	GREM2	down
ENSG00000226919	6.07258	-6.03408	1.77044	-3.40823	0.000653852	0.00138702		down
ENSG00000182901	69.35	-3.88023	0.341776	-11.3531	7.15484e-30	6.32593e-29	RGS7	down
ENSG00000214837	2.33915	3.05831	1.35957	2.24947	0.0244827	0.0406849	LINC01347	up
ENSG00000117020	734.777	-1.54269	0.0860215	-17.9338	6.42167e-72	1.5267e-70	AKT3	down
ENSG00000179456	1171.74	1.72399	0.0640881	26.9003	2.17925e-159	1.74306e-157	ZBTB18	up
ENSG00000240963	28.5706	1.1722	0.292667	4.00523	6.19566e-05	0.000147569		up
ENSG00000162849	350.248	-1.03722	0.166608	-6.22547	4.80101e-10	1.73631e-09	KIF26B	down
ENSG00000196418	587.654	1.3226	0.113835	11.6186	3.31454e-31	3.04537e-30	ZNF124	up
ENSG00000162722	12.2287	-7.04821	1.73828	-4.0547	5.01993e-05	0.000120679	TRIM58	down
ENSG00000238243	66.6876	-6.03232	0.53202	-11.3385	8.45639e-30	7.4671e-29	OR2W3	down
ENSG00000171163	613.909	0.996441	0.0815478	12.2191	2.45769e-34	2.49162e-33	ZNF692	up
ENSG00000035115	430.153	-1.44124	0.114933	-12.5398	4.52175e-36	4.80736e-35	SH3YL1	down
ENSG00000236856	10.3191	-4.28757	0.812666	-5.27593	1.32087e-07	3.98211e-07		down
ENSG00000231173	3.50558	-2.59931	1.03538	-2.51049	0.0120564	0.0212646		down
ENSG00000115705	93.4988	4.51602	0.284209	15.8898	7.45952e-57	1.34206e-55	TPO	up
ENSG00000228613	175.015	1.53455	0.179425	8.55257	1.20382e-17	6.70319e-17		up
ENSG00000203635	31.8633	3.93586	0.415287	9.47743	2.60617e-21	1.71386e-20		up
ENSG00000130508	145.328	4.76893	0.259922	18.3475	3.45479e-75	8.77993e-74	PXDN	up
ENSG00000186487	45.9721	2.35457	0.280317	8.39967	4.47729e-17	2.42566e-16	MYT1L	up
ENSG00000234929	24.3949	2.48524	0.374716	6.63231	3.30464e-11	1.29475e-10		up
ENSG00000118004	70.1297	-4.19074	0.323905	-12.9382	2.74011e-38	3.13269e-37	COLEC11	down
ENSG00000231532	2.22727	-3.78231	1.53529	-2.46357	0.0137561	0.0240161	LINC01249	down
ENSG00000232044	10.1942	-6.03902	1.36316	-4.43015	9.41693e-06	2.42455e-05	SILC1	down
ENSG00000236172	2.48431	-4.74197	1.83025	-2.59089	0.00957283	0.0171868	MIR7515HG	down
ENSG00000134326	12.5281	-7.08576	1.71173	-4.13953	3.48014e-05	8.49895e-05	CMPK2	down
ENSG00000134321	2.04525	-4.47547	1.86944	-2.39402	0.0166648	0.0286173	RSAD2	down
ENSG00000151692	98.7792	-9.33822	1.31519	-7.10025	1.24528e-12	5.32923e-12	RNF144A	down
ENSG00000236790	5.11497	-1.6238	0.674886	-2.40603	0.0161269	0.0277676	LINC00299	down
ENSG00000231083	232.552	-6.58788	0.359278	-18.3365	4.23546e-75	1.07375e-73		down
ENSG00000235092	97.2185	-3.62405	0.240833	-15.048	3.55882e-51	5.61466e-50	ID2-AS1	down
ENSG00000115738	1926.3	-1.29863	0.124548	-10.4267	1.87217e-25	1.42298e-24	ID2	down
ENSG00000151693	1596.4	-0.795534	0.0909689	-8.74512	2.22771e-18	1.28339e-17	ASAP2	down
ENSG00000151694	523.354	-0.778031	0.0946165	-8.223	1.98477e-16	1.03901e-15	ADAM17	down
ENSG00000271855	13.0833	-1.75038	0.483942	-3.61691	0.000298136	0.000659273		down
ENSG00000243491	29.7706	-2.78559	0.33375	-8.34634	7.04117e-17	3.7839e-16		down
ENSG00000260077	20.4046	-1.87378	0.380521	-4.92423	8.46915e-07	2.40072e-06		down
ENSG00000205795	46.687	-5.70213	0.585253	-9.74302	1.97597e-22	1.34931e-21	CYS1	down
ENSG00000171848	11551.6	-1.0475	0.0851591	-12.3005	8.99904e-35	9.25744e-34	RRM2	down
ENSG00000257135	31.2669	1.08647	0.285019	3.81191	0.000137895	0.000316953	ODC1-DT	up
ENSG00000115761	1068.59	-1.0153	0.0866582	-11.7161	1.0539e-31	9.85874e-31	NOL10	down
ENSG00000243819	18.0301	-1.80191	0.383024	-4.70444	2.54558e-06	6.91319e-06	RN7SL832P	down
ENSG00000143882	26.6515	-1.81273	0.331545	-5.46752	4.56384e-08	1.42934e-07	ATP6V1C2	down
ENSG00000143870	4245.44	-1.32214	0.0934595	-14.1466	1.95896e-45	2.74627e-44	PDIA6	down
ENSG00000162975	26.809	3.49153	0.42577	8.2005	2.39397e-16	1.24658e-15	KCNF1	up
ENSG00000145063	3.56355	-3.0853	1.01578	-3.03736	0.00238663	0.00471612		down
ENSG00000150873	9.23122	-2.35851	0.567478	-4.15613	3.23689e-05	7.9293e-05	C2orf50	down
ENSG00000162976	173.352	-1.7145	0.160916	-10.6546	1.65938e-26	1.30698e-25	SLC66A3	down
ENSG00000134318	5031.16	-0.955237	0.0792748	-12.0497	1.94668e-33	1.92209e-32	ROCK2	down
ENSG00000169016	539.245	-1.01434	0.0817423	-12.4091	2.334e-35	2.43994e-34	E2F6	down
ENSG00000134324	440.243	-2.60309	0.112325	-23.1746	8.21658e-119	3.95239e-117	LPIN1	down
ENSG00000224184	15.9166	-2.23733	0.464539	-4.81624	1.4629e-06	4.0696e-06	MIR3681HG	down
ENSG00000071575	1126.25	-3.0053	0.0861264	-34.8941	9.14032e-267	2.16804e-264	TRIB2	down
ENSG00000225649	2.62942	-3.22034	1.31329	-2.45212	0.0142017	0.0247203		down
ENSG00000162981	9.02201	-6.60314	1.76214	-3.74723	0.000178801	0.000406181	LRATD1	down
ENSG00000197872	7.96189	-3.88392	0.90575	-4.28808	1.80228e-05	4.52621e-05	CYRIA	down
ENSG00000214842	24.4235	1.48424	0.36064	4.11556	3.86233e-05	9.39009e-05	RAD51AP2	up
ENSG00000163032	1215.85	0.858656	0.0594652	14.4396	2.91347e-47	4.26097e-46	VSNL1	up
ENSG00000170745	163.373	-3.36478	0.183464	-18.3402	3.95006e-75	1.00263e-73	KCNS3	down
ENSG00000236204	115.982	-0.825905	0.180165	-4.58415	4.55839e-06	1.20521e-05	LINC01376	down
ENSG00000143867	10.0519	-2.11237	0.577318	-3.65893	0.00025327	0.000565147	OSR1	down
ENSG00000227210	6.5242	-1.7297	0.659417	-2.62308	0.00871387	0.0157749	WDR35-DT	down
ENSG00000132031	21.0477	-1.62315	0.328694	-4.93818	7.88536e-07	2.24321e-06	MATN3	down
ENSG00000068697	2505.44	-1.33986	0.0565964	-23.6739	6.69702e-124	3.4811e-122	LAPTM4A	down
ENSG00000234378	2.4261	3.12633	1.29852	2.40762	0.0160571	0.0276567		up
ENSG00000143869	1.92878	-4.38871	1.95673	-2.24288	0.0249047	0.041335	GDF7	down
ENSG00000233005	7.45342	-2.69891	0.728531	-3.70459	0.000211736	0.000477163		down
ENSG00000119771	255.522	-3.46071	0.158404	-21.8474	8.2299e-106	3.33658e-104	KLHL29	down
ENSG00000119778	721.912	0.851026	0.127886	6.65459	2.84095e-11	1.11775e-10	ATAD2B	up
ENSG00000084676	1510.12	-0.849825	0.0846541	-10.0388	1.02927e-23	7.38526e-23	NCOA1	down
ENSG00000224165	13.71	-0.965808	0.409476	-2.35865	0.0183418	0.0312424	DNAJC27-AS1	down
ENSG00000084710	222.354	-1.31222	0.108677	-12.0745	1.44004e-33	1.43281e-32	EFR3B	down
ENSG00000157833	55.9145	-1.04429	0.22435	-4.65475	3.24375e-06	8.71363e-06	GAREM2	down
ENSG00000157856	4.71469	-1.87279	0.737143	-2.54061	0.0110661	0.0196438	DRC1	down
ENSG00000173557	198.03	-0.829299	0.12384	-6.69655	2.13395e-11	8.46689e-11	FAM166C	down
ENSG00000171303	3.82039	-3.82163	1.21042	-3.15727	0.00159256	0.00322039	KCNK3	down
ENSG00000115163	1319.31	-0.781014	0.0573366	-13.6216	2.98163e-42	3.83357e-41	CENPA	down
ENSG00000157851	288.348	-6.19056	0.2733	-22.6512	1.35759e-113	6.10355e-112	DPYSL5	down
ENSG00000084764	181.645	-1.10512	0.120339	-9.1834	4.17686e-20	2.61193e-19	MAPRE3	down
ENSG00000115194	171.746	-0.885282	0.163711	-5.40761	6.3873e-08	1.97614e-07	SLC30A3	down
ENSG00000115226	64.708	-3.88079	0.361614	-10.7319	7.21181e-27	5.7505e-26	FNDC4	down
ENSG00000221843	59.5853	-1.02087	0.195287	-5.22757	1.71756e-07	5.14121e-07	C2orf16	down
ENSG00000205334	19.155	-3.42739	0.484937	-7.06771	1.57516e-12	6.70204e-12	LINC01460	down
ENSG00000229951	6.82877	-1.77594	0.676667	-2.62454	0.00867651	0.0157157	FOSL2-AS1	down
ENSG00000075426	1355.11	-1.70231	0.0675845	-25.1879	5.43685e-140	3.46281e-138	FOSL2	down
ENSG00000270210	1.68245	-4.19378	1.93747	-2.16457	0.0304209	0.0496296		down
ENSG00000163803	98.0226	-4.06646	0.258969	-15.7025	1.45311e-55	2.55204e-54	PLB1	down
ENSG00000226833	14.3179	-1.13559	0.39516	-2.87375	0.00405625	0.00772684	PPP1CB-DT	down
ENSG00000189350	51.1536	-4.27278	0.411676	-10.379	3.09039e-25	2.33431e-24	TOGARAM2	down
ENSG00000115295	43.3904	-4.10373	0.413632	-9.92121	3.3664e-23	2.35329e-22	CLIP4	down
ENSG00000171094	85.2146	-5.11331	0.362009	-14.1248	2.67055e-45	3.73371e-44	ALK	down
ENSG00000119801	700.502	-2.63825	0.168214	-15.6839	1.95002e-55	3.41601e-54	YPEL5	down
ENSG00000213626	279.731	-6.29856	0.30786	-20.4592	4.97555e-93	1.66952e-91	LBH	down
ENSG00000158125	20.7019	-4.09638	0.613207	-6.68026	2.38524e-11	9.42404e-11	XDH	down
ENSG00000049323	74.9511	-3.79649	0.267947	-14.1688	1.42853e-45	2.00538e-44	LTBP1	down
ENSG00000152689	205.797	-5.95865	0.306128	-19.4646	2.1935e-84	6.47568e-83	RASGRP3	down
ENSG00000260025	8.55822	-6.52544	1.75912	-3.7095	0.000207672	0.00046862	CRIM1-DT	down
ENSG00000150938	407.378	-5.56906	0.191253	-29.1188	2.0773e-186	2.29237e-184	CRIM1	down
ENSG00000171055	717.421	-1.08074	0.0734246	-14.7191	4.86194e-49	7.34487e-48	FEZ2	down
ENSG00000115828	1207.66	-3.35802	0.104476	-32.1414	1.16605e-226	1.82293e-224	QPCT	down
ENSG00000237803	1.7506	-4.23517	1.91853	-2.20751	0.0272787	0.0449224	LINC00211	down
ENSG00000143891	496.418	-1.44234	0.135111	-10.6752	1.32901e-26	1.04918e-25	GALM	down
ENSG00000138050	494.052	0.754017	0.101626	7.41956	1.1751e-13	5.30156e-13	THUMPD2	up
ENSG00000162878	14.1215	-0.985021	0.42531	-2.31601	0.0205579	0.0346878	PKDCC	down
ENSG00000224875	2.62558	-3.22934	1.24726	-2.58915	0.00962132	0.0172708	EML4-AS1	down
ENSG00000171126	6.08474	-1.62519	0.70923	-2.29148	0.0219355	0.0368047	KCNG3	down
ENSG00000162881	6.5215	3.61949	0.849205	4.26221	2.02412e-05	5.05993e-05	OXER1	up
ENSG00000162882	64.332	4.99409	0.40205	12.4216	1.99604e-35	2.09088e-34	HAAO	up
ENSG00000232202	53.8499	0.992586	0.208441	4.76195	1.91733e-06	5.27125e-06	CHORDC1P1	up
ENSG00000231826	141.977	1.8398	0.166479	11.0512	2.16201e-28	1.8188e-27	LINC01819	up
ENSG00000259439	105.451	-1.0824	0.179085	-6.04409	1.50258e-09	5.25814e-09	LINC01833	down
ENSG00000170577	25.8125	0.829289	0.285345	2.90626	0.00365773	0.00702729	SIX2	up
ENSG00000205054	35.9119	2.65141	0.327022	8.10775	5.1564e-16	2.64169e-15	LINC01121	up
ENSG00000116016	2747.12	-9.24645	0.246578	-37.4991	9.54135e-308	3.12532e-305	EPAS1	down
ENSG00000250565	171.683	-1.37578	0.138814	-9.91097	3.73009e-23	2.60311e-22	ATP6V1E2	down
ENSG00000119729	24.7832	-2.42634	0.345831	-7.01596	2.28382e-12	9.63388e-12	RHOQ	down
ENSG00000119878	474.127	-1.03532	0.0840541	-12.3173	7.31084e-35	7.54332e-34	CRIPT	down
ENSG00000171150	888.433	-1.24446	0.0801536	-15.5259	2.31594e-54	3.95628e-53	SOCS5	down
ENSG00000239332	19.9676	-2.70629	0.424631	-6.37329	1.85018e-10	6.90049e-10	LINC01119	down
ENSG00000068724	526.745	-0.91267	0.0999257	-9.13348	6.63295e-20	4.09936e-19	TTC7A	down
ENSG00000179915	199.817	-6.30207	1.06831	-5.89911	3.65463e-09	1.2443e-08	NRXN1	down
ENSG00000231918	18.4341	-2.29558	0.540454	-4.2475	2.16168e-05	5.394e-05		down
ENSG00000214595	98.0537	-1.67901	0.194326	-8.64016	5.61324e-18	3.17356e-17	EML6	down
ENSG00000028116	1020.91	0.802174	0.0617861	12.9831	1.5262e-38	1.76244e-37	VRK2	up
ENSG00000115392	1893.52	0.824167	0.0677363	12.1673	4.64266e-34	4.67346e-33	FANCL	up
ENSG00000233723	14.4953	1.66889	0.51267	3.25529	0.00113277	0.00233734	LINC01122	up
ENSG00000271955	20.1845	2.85318	0.446039	6.39671	1.58761e-10	5.95456e-10		up
ENSG00000119866	342.974	2.76589	0.130216	21.2407	4.01507e-100	1.50372e-98	BCL11A	up
ENSG00000162924	202.464	0.805737	0.147142	5.47591	4.35271e-08	1.36508e-07	REL	up
ENSG00000173163	248.341	-0.765119	0.120202	-6.36528	1.94931e-10	7.25053e-10	COMMD1	down
ENSG00000170340	1704.51	-1.85506	0.0615101	-30.1586	8.26568e-200	1.04006e-197	B3GNT2	down
ENSG00000225889	77.406	0.937784	0.213935	4.3835	1.16788e-05	2.98198e-05		up
ENSG00000119862	419.347	-0.982876	0.124693	-7.88238	3.21215e-15	1.58238e-14	LGALSL	down
ENSG00000223863	7.02256	-3.33866	0.787887	-4.23749	2.26035e-05	5.63001e-05	LINC01805	down
ENSG00000115902	854.984	-1.94363	0.103879	-18.7105	4.06481e-78	1.08937e-76	SLC1A4	down
ENSG00000204929	42.8677	-0.999652	0.262745	-3.80464	0.000142008	0.00032608	LINC02934	down
ENSG00000237013	4.59175	-4.86503	1.40893	-3.45298	0.000554423	0.00118696	LINC01812	down
ENSG00000115956	12.1997	-7.04619	1.71079	-4.11867	3.81061e-05	9.27091e-05	PLEK	down
ENSG00000204923	98.5551	-0.893538	0.219262	-4.0752	4.59744e-05	0.000110918	FBXO48	down
ENSG00000163219	109.37	1.6676	0.193012	8.63988	5.62738e-18	3.18068e-17	ARHGAP25	up
ENSG00000196975	2248.22	1.2404	0.0551185	22.5041	3.78014e-112	1.66326e-110	ANXA4	up
ENSG00000244617	98.7263	2.19428	0.227631	9.63967	5.43618e-22	3.64461e-21	ASPRV1	up
ENSG00000231327	11.9942	-1.16184	0.493722	-2.35323	0.0186112	0.0316564	LINC01816	down
ENSG00000116005	2968.68	-0.911064	0.0369976	-24.6249	6.82932e-134	4.0151e-132	PCYOX1	down
ENSG00000116035	117.547	0.887159	0.156365	5.67363	1.39802e-08	4.54801e-08	VAX2	up
ENSG00000258881	20.3994	1.16015	0.473767	2.44878	0.0143339	0.0249195		up
ENSG00000124357	874.403	-1.02665	0.0790805	-12.9823	1.54163e-38	1.77727e-37	NAGK	down
ENSG00000124374	272.061	-0.841787	0.140405	-5.99544	2.02936e-09	7.01942e-09	PAIP2B	down
ENSG00000135636	40.7343	-4.26311	0.418433	-10.1883	2.23665e-24	1.64196e-23	DYSF	down
ENSG00000003137	9.07814	-1.39063	0.615858	-2.25803	0.0239436	0.0398511	CYP26B1	down
ENSG00000144036	744.447	-0.806562	0.0909106	-8.87203	7.1824e-19	4.24201e-18	EXOC6B	down
ENSG00000144040	522.975	-0.85085	0.0955706	-8.90285	5.44331e-19	3.23154e-18	SFXN5	down
ENSG00000135631	128.025	-1.25316	0.138996	-9.01585	1.95343e-19	1.18179e-18	RAB11FIP5	down
ENSG00000135625	40.9515	-2.02777	0.2841	-7.13752	9.5032e-13	4.09668e-12	EGR4	down
ENSG00000187833	5.65154	-4.42236	1.18139	-3.74334	0.000181592	0.000412339	C2orf78	down
ENSG00000237883	76.5005	1.03408	0.194476	5.31724	1.05351e-07	3.20652e-07	DGUOK-AS1	up
ENSG00000235499	21.2018	1.17331	0.352786	3.32583	0.000881557	0.00184314		up
ENSG00000225439	117.008	1.31346	0.171936	7.63921	2.18565e-14	1.03187e-13	BOLA3-DT	up
ENSG00000005448	762.495	-0.777693	0.0832921	-9.33693	9.91656e-21	6.3493e-20	WDR54	down
ENSG00000179528	73.5858	-1.99284	0.189887	-10.4949	9.11933e-26	6.99318e-25	LBX2	down
ENSG00000257702	91.157	-1.57342	0.174358	-9.02412	1.81143e-19	1.09846e-18	LBX2-AS1	down
ENSG00000115297	22.1787	1.82508	0.334617	5.45422	4.91871e-08	1.53536e-07	TLX2	up
ENSG00000115318	304.106	-0.814748	0.122097	-6.67293	2.50739e-11	9.8861e-11	LOXL3	down
ENSG00000115325	514.72	-1.2438	0.0869254	-14.3089	1.92649e-46	2.75122e-45	DOK1	down
ENSG00000135622	458.818	-1.0021	0.0884418	-11.3307	9.25116e-30	8.14797e-29	SEMA4F	down
ENSG00000159399	2850.49	1.16738	0.0657234	17.762	1.39117e-70	3.24021e-69	HK2	up
ENSG00000115363	199.604	-5.10288	0.253373	-20.1398	3.30741e-90	1.0681e-88	EVA1A	down
ENSG00000200488	6.48443	4.64394	1.40091	3.31496	0.00091657	0.00191208	RN7SKP203	up
ENSG00000176204	115.034	-4.69018	0.336063	-13.9562	2.88308e-44	3.90132e-43	LRRTM4	down
ENSG00000066032	55.9689	-2.38933	0.286432	-8.3417	7.32291e-17	3.93018e-16	CTNNA2	down
ENSG00000186854	302.946	-2.88398	0.12173	-23.6915	4.40899e-124	2.30339e-122	TRABD2A	down
ENSG00000152284	152.897	-2.30641	0.156154	-14.7701	2.2822e-49	3.47056e-48	TCF7L1	down
ENSG00000115525	62.494	-2.15848	0.24155	-8.93594	4.03729e-19	2.41209e-18	ST3GAL5	down
ENSG00000068615	146.078	-5.45374	0.287886	-18.9441	4.9406e-80	1.36668e-78	REEP1	down
ENSG00000115548	1185.85	-1.06642	0.0624319	-17.0813	2.04527e-65	4.3244e-64	KDM3A	down
ENSG00000153563	39.7627	-2.31421	0.298944	-7.74127	9.84252e-15	4.72459e-14	CD8A	down
ENSG00000172116	72.2273	0.792338	0.243941	3.24807	0.00116191	0.00239437	CD8B	up
ENSG00000187627	3.76095	2.02313	0.816771	2.47698	0.0132498	0.0232118	RGPD1	up
ENSG00000222041	986.011	-1.27315	0.10266	-12.4016	2.5609e-35	2.67038e-34	CYTOR	down
ENSG00000234231	211.747	-1.48342	0.122924	-12.0678	1.56284e-33	1.55052e-32	ANAPC1P4	down
ENSG00000172086	494.392	-0.96355	0.0842656	-11.4347	2.80573e-30	2.51189e-29	KRCC1	down
ENSG00000144115	431.702	-3.1771	0.129981	-24.4428	5.99897e-132	3.40095e-130	THNSL2	down
ENSG00000214336	3.58342	-3.72487	1.21677	-3.06127	0.00220402	0.00437497	FOXI3	down
ENSG00000234028	47.5759	-1.41554	0.230414	-6.14345	8.07495e-10	2.87947e-09	EIF2AK3-DT	down
ENSG00000230006	5.43471	-1.75172	0.681007	-2.57224	0.0101042	0.0180685	ANKRD36BP2	down
ENSG00000230964	4.32953	4.81201	1.44984	3.31899	0.000903428	0.00188658		up
ENSG00000261600	6.54894	5.42769	1.41694	3.83057	0.000127845	0.000295002		up
ENSG00000143429	2273.96	1.68674	0.070497	23.9264	1.62759e-126	8.81545e-125	LSP1P4	up
ENSG00000115041	75.4188	-2.15818	0.197203	-10.944	7.10344e-28	5.86112e-27	KCNIP3	down
ENSG00000237510	3.11658	4.32833	1.5135	2.85981	0.00423896	0.00804813	GPAT2P1	up
ENSG00000174501	212.353	0.811475	0.169023	4.80098	1.57892e-06	4.37996e-06	ANKRD36C	up
ENSG00000186281	43.1224	6.86257	0.857763	8.00054	1.23878e-15	6.21984e-15	GPAT2	up
ENSG00000158050	591.744	0.886061	0.201303	4.40163	1.07443e-05	2.75325e-05	DUSP2	up
ENSG00000135956	1731.09	-0.871731	0.0628238	-13.8758	8.87881e-44	1.18438e-42	TMEM127	down
ENSG00000230747	47.2988	-0.794215	0.246065	-3.22767	0.00124804	0.00255882		down
ENSG00000163121	3.68603	-4.54242	1.43632	-3.16255	0.00156393	0.00316498	NEURL3	down
ENSG00000249715	13.8025	-0.871222	0.385599	-2.2594	0.0238586	0.0397213	FER1L5	down
ENSG00000168754	221.324	-2.03243	0.185241	-10.9718	5.21977e-28	4.33811e-27	FAM178B	down
ENSG00000115073	1671.2	-0.981525	0.116551	-8.42139	3.72048e-17	2.02414e-16	ACTR1B	down
ENSG00000115085	868.724	-9.75404	0.516108	-18.8992	1.15724e-79	3.18836e-78	ZAP70	down
ENSG00000075568	1417.19	-0.76014	0.0661341	-11.4939	1.41551e-30	1.27948e-29	TMEM131	down
ENSG00000040933	924.51	-0.849477	0.0803927	-10.5666	4.25697e-26	3.30375e-25	INPP4A	down
ENSG00000071073	174.621	-3.99485	0.193825	-20.6106	2.20398e-94	7.51758e-93	MGAT4A	down
ENSG00000196872	20.6048	-6.33875	1.05532	-6.00647	1.8961e-09	6.58054e-09	CRACDL	down
ENSG00000144218	195.897	-6.6835	0.394207	-16.9543	1.78873e-64	3.7135e-63	AFF3	down
ENSG00000170500	2.6859	-4.86162	1.87482	-2.59312	0.00951109	0.0170893	LONRF2	down
ENSG00000115526	126.243	-10.4174	1.68758	-6.17298	6.70137e-10	2.40169e-09	CHST10	down
ENSG00000170485	659.258	0.991682	0.155694	6.36942	1.89743e-10	7.06393e-10	NPAS2	up
ENSG00000204634	798.023	1.23629	0.106788	11.577	5.39123e-31	4.93801e-30	TBC1D8	up
ENSG00000175874	32.086	2.89503	0.333057	8.69228	3.55243e-18	2.02396e-17	CREG2	up
ENSG00000115598	13.1893	-3.25785	0.642008	-5.07446	3.88595e-07	1.13456e-06	IL1RL2	down
ENSG00000115604	27.0122	-6.73932	1.0492	-6.42331	1.33339e-10	5.02571e-10	IL18R1	down
ENSG00000115607	2.21816	-3.77759	1.50952	-2.50251	0.0123317	0.0217061	IL18RAP	down
ENSG00000115616	55.582	-4.83632	0.416762	-11.6045	3.90863e-31	3.58641e-30	SLC9A2	down
ENSG00000233639	1.80861	-4.29698	1.89672	-2.26548	0.023483	0.0391308	PANTR1	down
ENSG00000269707	13.6546	-4.70752	0.82967	-5.67397	1.39527e-08	4.54002e-08		down
ENSG00000071051	699.775	-1.09571	0.0691186	-15.8526	1.34877e-56	2.41818e-55	NCK2	down
ENSG00000115652	1548.79	-0.934499	0.0551454	-16.9461	2.05678e-64	4.26141e-63	UXS1	down
ENSG00000153165	28.0363	-1.02093	0.276325	-3.69467	0.00022017	0.000495357	RGPD3	down
ENSG00000237666	6.19443	-2.56682	0.829769	-3.09341	0.00197869	0.00395049		down
ENSG00000254126	153.184	-2.42099	0.179264	-13.5052	1.45751e-41	1.82396e-40	CD8B2	down
ENSG00000214199	38.7882	0.821507	0.280608	2.9276	0.00341589	0.00659218	EEF1A1P12	up
ENSG00000144057	5.8636	-3.86211	1.05852	-3.64857	0.000263699	0.000586833	ST6GAL2	down
ENSG00000225328	12.636	2.24213	0.468823	4.78246	1.73164e-06	4.78368e-06	LINC01594	up
ENSG00000196228	7.89679	3.27916	0.777172	4.21936	2.45e-05	6.07962e-05	SULT1C3	up
ENSG00000169756	6744.31	-2.29138	0.0659204	-34.7598	9.84813e-265	2.25807e-262	LIMS1	down
ENSG00000135960	1689.34	-5.78343	0.108299	-53.4023	0	0	EDAR	down
ENSG00000172985	194.093	-1.72582	0.141637	-12.1848	3.74374e-34	3.77779e-33	SH3RF3	down
ENSG00000186522	2184.57	-1.34616	0.0649212	-20.7354	1.66241e-95	5.77533e-94	SEPTIN10	down
ENSG00000198142	853.325	-2.31142	0.100849	-22.9195	2.97146e-116	1.37487e-114	SOWAHC	down
ENSG00000256977	11.0439	-6.89647	1.72988	-3.98668	6.70038e-05	0.000158985	LIMS3	down
ENSG00000186148	27.7911	-8.23226	1.69458	-4.85801	1.18573e-06	3.32096e-06		down
ENSG00000204588	111.963	-1.04642	0.15462	-6.76769	1.30852e-11	5.26368e-11	LINC01123	down
ENSG00000144063	490.969	-5.10211	0.217097	-23.5015	3.93777e-122	2.01138e-120	MALL	down
ENSG00000261760	3.50122	-4.47413	1.44486	-3.09659	0.00195763	0.00391034		down
ENSG00000230650	14.3954	-1.43266	0.428094	-3.34659	0.000818123	0.0017166		down
ENSG00000175772	274.218	-0.919011	0.148053	-6.2073	5.39018e-10	1.94529e-09	LINC01106	down
ENSG00000273471	55.6208	-9.23616	1.69286	-5.45595	4.87119e-08	1.52121e-07		down
ENSG00000257207	252.312	-3.84087	0.161735	-23.7479	1.15542e-124	6.11366e-123		down
ENSG00000183054	23.8831	-1.6052	0.351725	-4.56381	5.02345e-06	1.32207e-05	RGPD6	down
ENSG00000172965	2399.76	-0.834082	0.104367	-7.99185	1.32924e-15	6.6643e-15	MIR4435-2HG	down
ENSG00000153214	1402.17	-1.04534	0.0697988	-14.9765	1.04652e-50	1.6262e-49	TMEM87B	down
ENSG00000144152	53.3456	-2.978	0.278602	-10.6891	1.14512e-26	9.0643e-26	FBLN7	down
ENSG00000237753	90.5968	-1.90436	0.202829	-9.389	6.05721e-21	3.91471e-20	SLC20A1-DT	down
ENSG00000144136	4587.79	-1.15106	0.0493536	-23.3226	2.61457e-120	1.3001e-118	SLC20A1	down
ENSG00000144130	46.0578	-2.64141	0.319596	-8.26484	1.39881e-16	7.3939e-16	NT5DC4	down
ENSG00000169607	559.626	-1.20519	0.110522	-10.9045	1.09704e-27	9.00141e-27	CKAP2L	down
ENSG00000115008	9.52469	-1.77098	0.536085	-3.30355	0.000954691	0.00198679	IL1A	down
ENSG00000136689	3.35042	-4.39946	1.4467	-3.04103	0.00235772	0.00466301	IL1RN	down
ENSG00000231943	3.31942	-3.60766	1.36806	-2.63707	0.00836268	0.0151885	PGM5P4-AS1	down
ENSG00000225398	5.25994	-1.85228	0.690463	-2.68266	0.00730383	0.0133927	PGM5P4	down
ENSG00000234199	22.4362	-1.64713	0.330095	-4.98986	6.04223e-07	1.7378e-06	LINC01191	down
ENSG00000175497	13.5208	-1.03498	0.430186	-2.40589	0.0161329	0.0277757	DPP10	down
ENSG00000125629	690.198	-1.30997	0.0728182	-17.9895	2.35319e-72	5.66633e-71	INSIG2	down
ENSG00000226856	99.202	-2.38577	0.176687	-13.5028	1.50537e-41	1.88158e-40	THORLNC	down
ENSG00000171227	4.19333	-4.73602	1.43092	-3.30977	0.000933738	0.00194593	TMEM37	down
ENSG00000163083	3380.18	1.86155	0.111345	16.7188	9.55796e-63	1.92427e-61	INHBB	up
ENSG00000074047	144.502	-6.56858	0.430011	-15.2754	1.11576e-52	1.83904e-51	GLI2	down
ENSG00000236145	2.23719	3.82807	1.60264	2.3886	0.0169125	0.029021		up
ENSG00000155052	22.333	-2.64423	0.516208	-5.1224	3.01666e-07	8.88551e-07	CNTNAP5	down
ENSG00000136717	1753.57	1.39015	0.0649164	21.4144	9.80499e-102	3.76089e-100	BIN1	up
ENSG00000186684	15.3284	-4.27265	0.654581	-6.5273	6.69666e-11	2.57581e-10	CYP27C1	down
ENSG00000072163	118.313	-2.84739	0.208932	-13.6283	2.71736e-42	3.49816e-41	LIMS2	down
ENSG00000136715	1308.78	-0.77445	0.0600256	-12.902	4.38512e-38	4.97478e-37	SAP130	down
ENSG00000136720	535.499	-1.19536	0.0945864	-12.6378	1.30652e-36	1.42051e-35	HS6ST1	down
ENSG00000204460	13.6109	5.77269	1.06763	5.407	6.40899e-08	1.98225e-07	LINC01854	up
ENSG00000229536	11.348	-2.11471	0.477227	-4.43124	9.36932e-06	2.4135e-05	LINC02572	down
ENSG00000180178	64.5346	3.79907	0.31944	11.8929	1.28868e-32	1.24093e-31	FAR2P1	up
ENSG00000196604	7.12532	3.42126	0.773482	4.4232	9.72506e-06	2.5017e-05	POTEF	up
ENSG00000152076	58.0209	-2.02833	0.243346	-8.33519	7.73765e-17	4.14523e-16	CCDC74B	down
ENSG00000227632	3.96551	-3.88529	1.16536	-3.33398	0.000856114	0.00179303		down
ENSG00000230756	6.30497	-2.39596	0.685143	-3.49703	0.00047047	0.00101671	RHOQP3	down
ENSG00000072135	1609.28	-0.759582	0.0634274	-11.9756	4.76854e-33	4.65706e-32	PTPN18	down
ENSG00000240253	23.064	0.85736	0.32551	2.63389	0.00844122	0.0153204	FAR2P3	up
ENSG00000178171	2.00729	-4.43095	1.88444	-2.35134	0.0187058	0.0318047	AMER3	down
ENSG00000233221	17.9716	-4.511	0.674367	-6.68923	2.24347e-11	8.88264e-11	ARHGEF4-AS1	down
ENSG00000232742	3.12067	-2.86749	1.0836	-2.64627	0.00813851	0.0148271	RHOQP2	down
ENSG00000197927	232.855	-0.819219	0.141366	-5.79503	6.83088e-09	2.27836e-08	NBEAP2	down
ENSG00000163046	3.98274	2.43793	0.956393	2.54909	0.0108005	0.0192087	ANKRD30BL	up
ENSG00000183840	51.1136	3.31019	0.336181	9.84643	7.10215e-23	4.91482e-22	GPR39	up
ENSG00000176771	19.0197	-1.31608	0.386336	-3.40658	0.000657826	0.00139458	NCKAP5	down
ENSG00000152127	15414.3	-1.20489	0.0726327	-16.5888	8.39206e-62	1.6588e-60	MGAT5	down
ENSG00000121966	729.405	-7.36728	0.255591	-28.8245	1.05839e-182	1.11434e-180	CXCR4	down
ENSG00000144229	22.294	-0.941266	0.337116	-2.79211	0.00523654	0.00981571	THSD7B	down
ENSG00000150540	30.6672	1.36794	0.269134	5.08273	3.72052e-07	1.0878e-06	HNMT	up
ENSG00000168702	22.6782	-1.13857	0.420738	-2.70613	0.00680729	0.012529	LRP1B	down
ENSG00000168280	11.69	-3.06115	0.574994	-5.3238	1.01624e-07	3.09766e-07	KIF5C	down
ENSG00000150556	30.9549	-5.58173	0.711071	-7.84975	4.16854e-15	2.04247e-14	LYPD6B	down
ENSG00000187123	62.6819	-3.51873	0.278931	-12.615	1.74468e-36	1.88795e-35	LYPD6	down
ENSG00000231969	36.6263	0.829129	0.247269	3.35314	0.000798989	0.00167936	MMADHC-DT	up
ENSG00000115963	1084.88	-1.46487	0.131214	-11.164	6.11987e-29	5.23589e-28	RND3	down
ENSG00000184898	31.5358	-2.57995	0.320397	-8.05236	8.12114e-16	4.11865e-15	RBM43	down
ENSG00000123609	300.554	-4.08986	0.148292	-27.5798	1.94452e-167	1.69312e-165	NMI	down
ENSG00000183091	51.7382	0.79578	0.334067	2.38209	0.0172145	0.0295	NEB	up
ENSG00000182389	38.144	-2.45274	0.285795	-8.58214	9.31225e-18	5.21769e-17	CACNB4	down
ENSG00000157827	1819.08	1.29256	0.0987944	13.0834	4.09793e-39	4.80209e-38	FMNL2	up
ENSG00000162989	14.4006	-3.37249	0.616437	-5.47093	4.47672e-08	1.4027e-07	KCNJ3	down
ENSG00000226383	82.5813	3.67249	0.270348	13.5843	4.96093e-42	6.31937e-41	LINC01876	up
ENSG00000153234	251.764	1.63134	0.168715	9.66924	4.07393e-22	2.74737e-21	NR4A2	up
ENSG00000136542	624.758	5.79996	0.171291	33.8604	2.55504e-251	4.88202e-249	GALNT5	up
ENSG00000115170	419.28	-2.37944	0.120334	-19.7736	5.02391e-87	1.5359e-85	ACVR1	down
ENSG00000007001	7.90752	-1.19192	0.540481	-2.2053	0.0274333	0.0451555	UPP2	down
ENSG00000163331	3.11791	-5.06947	1.8301	-2.77005	0.00560485	0.0104548	DAPL1	down
ENSG00000115183	1436.18	-0.939757	0.066099	-14.2174	7.14431e-46	1.01049e-44	TANC1	down
ENSG00000224152	7.82884	-2.77139	0.720888	-3.84441	0.000120842	0.000279437	BAZ2B-AS1	down
ENSG00000153246	30.3405	-4.26123	0.518089	-8.22489	1.95375e-16	1.02329e-15	PLA2R1	down
ENSG00000235724	16.9977	-2.15143	0.399829	-5.38087	7.41279e-08	2.28144e-07	PSMD14-DT	down
ENSG00000197635	17.4289	-5.07363	0.796229	-6.37207	1.86489e-10	6.95032e-10	DPP4	down
ENSG00000231445	15.4982	1.02982	0.434297	2.37123	0.0177288	0.0302882	TIMM8AP1	up
ENSG00000115267	421.899	-1.58731	0.0895751	-17.7204	2.91856e-70	6.75954e-69	IFIH1	down
ENSG00000115271	530.029	-0.818542	0.0713089	-11.4788	1.68552e-30	1.5179e-29	GCA	down
ENSG00000169507	62.6979	-5.76987	0.502391	-11.4848	1.57275e-30	1.41788e-29	SLC38A11	down
ENSG00000153253	41.6365	-2.34234	0.367532	-6.37315	1.85185e-10	6.90545e-10	SCN3A	down
ENSG00000178662	120.102	2.42312	0.225795	10.7315	7.24109e-27	5.77161e-26	CSRNP3	up
ENSG00000115339	111.375	-2.06204	0.192647	-10.7037	9.7763e-27	7.76236e-26	GALNT3	down
ENSG00000163072	29.317	-0.915566	0.299901	-3.05289	0.00226645	0.00449112	NOSTRIN	down
ENSG00000152253	1198.76	-1.05145	0.080906	-12.9959	1.29032e-38	1.49171e-37	SPC25	down
ENSG00000081479	153.844	-6.78426	0.471523	-14.388	6.15719e-47	8.91022e-46	LRP2	down
ENSG00000071909	218.362	-0.805474	0.114771	-7.01807	2.2495e-12	9.49493e-12	MYO3B	down
ENSG00000234350	108.164	-1.20489	0.160439	-7.50996	5.91448e-14	2.72375e-13	ERICH2-DT	down
ENSG00000071967	1924.54	-3.52815	0.0785253	-44.9301	0	0	CYBRD1	down
ENSG00000091428	506.033	1.75578	0.118835	14.7749	2.12696e-49	3.23926e-48	RAPGEF4	up
ENSG00000270460	14.3331	0.881184	0.371034	2.37494	0.0175517	0.0300205		up
ENSG00000237804	116.286	0.799245	0.177454	4.50396	6.66983e-06	1.73896e-05	HNRNPA1P39	up
ENSG00000236449	326.666	7.46508	0.386462	19.3165	3.90478e-83	1.13332e-81		up
ENSG00000174279	3.08326	-2.84756	1.20116	-2.37067	0.0177557	0.0303267	EVX2	down
ENSG00000128714	42.3626	-3.91673	0.359624	-10.8912	1.26967e-27	1.0393e-26	HOXD13	down
ENSG00000128710	103.651	-2.28761	0.216001	-10.5907	3.291e-26	2.56469e-25	HOXD10	down
ENSG00000237380	12.9387	-1.35165	0.417265	-3.23932	0.00119817	0.00246343	HOXD-AS2	down
ENSG00000128652	20.9949	-2.37682	0.374755	-6.34233	2.26322e-10	8.37587e-10	HOXD3	down
ENSG00000224189	160.716	-5.70774	0.317427	-17.9813	2.73135e-72	6.54636e-71	HAGLR	down
ENSG00000128645	2.17116	-4.55986	1.89776	-2.40275	0.0162721	0.027985	HOXD1	down
ENSG00000230552	16.4157	3.24048	0.530404	6.10945	9.99761e-10	3.53999e-09		up
ENSG00000116044	2322.84	-0.877455	0.0664977	-13.1953	9.34173e-40	1.10918e-38	NFE2L2	down
ENSG00000196659	132.872	-1.00733	0.162441	-6.2012	5.60341e-10	2.01977e-09	TTC30B	down
ENSG00000237655	3.89581	-2.37481	0.942344	-2.52011	0.0117318	0.0207222		down
ENSG00000079156	447.639	-2.93663	0.104272	-28.1632	1.65033e-174	1.57667e-172	OSBPL6	down
ENSG00000116095	628.688	-0.950445	0.0804974	-11.8071	3.58547e-32	3.4034e-31	PLEKHA3	down
ENSG00000144331	39.9875	-3.3124	0.36686	-9.02907	1.73142e-19	1.05056e-18	ZNF385B	down
ENSG00000260742	36.2319	1.29221	0.30849	4.18882	2.80411e-05	6.91675e-05	ITPRID2-DT	up
ENSG00000138434	9726.63	1.51488	0.109352	13.8532	1.21642e-43	1.6174e-42	ITPRID2	up
ENSG00000150722	118.309	-0.810293	0.231146	-3.50554	0.000455684	0.000986623	PPP1R1C	down
ENSG00000162998	17.744	-4.7665	0.757938	-6.28877	3.19995e-10	1.17269e-09	FRZB	down
ENSG00000170396	11.7689	-5.51634	1.08075	-5.10418	3.32239e-07	9.75123e-07	ZNF804A	down
ENSG00000226747	6.76786	4.10572	0.957887	4.28622	1.81738e-05	4.56081e-05	FSIP2-AS2	up
ENSG00000188738	28.7005	3.05727	0.364039	8.39818	4.53436e-17	2.45529e-16	FSIP2	up
ENSG00000138448	247.717	-1.72578	0.169412	-10.1869	2.27e-24	1.66585e-23	ITGAV	down
ENSG00000144369	1061.26	-5.82861	0.155894	-37.3883	6.04572e-306	1.94937e-303	FAM171B	down
ENSG00000144366	395.914	-6.56354	0.276996	-23.6954	4.0211e-124	2.10608e-122	GULP1	down
ENSG00000138449	169.828	0.87643	0.179792	4.87469	1.08978e-06	3.06207e-06	SLC40A1	up
ENSG00000228509	9.64734	2.07403	0.555507	3.73359	0.000188773	0.000427937		up
ENSG00000231858	8.33394	-1.21591	0.517582	-2.34921	0.0188132	0.0319714	STAT4-AS1	down
ENSG00000128641	4013.32	0.768661	0.0454464	16.9136	3.57467e-64	7.37669e-63	MYO1B	up
ENSG00000173559	574.465	-0.931912	0.10336	-9.01615	1.94814e-19	1.17928e-18	NABP1	down
ENSG00000168497	152.258	1.03543	0.177085	5.84709	5.00247e-09	1.68954e-08	CAVIN2	up
ENSG00000271893	24.0412	-5.21726	0.707734	-7.37178	1.68361e-13	7.54296e-13		down
ENSG00000065413	163.517	0.873444	0.125885	6.93842	3.96511e-12	1.65134e-11	ANKRD44	up
ENSG00000115520	677.431	-0.869536	0.0818323	-10.6258	2.25986e-26	1.77116e-25	COQ10B	down
ENSG00000226124	65.2545	-0.78947	0.179141	-4.40696	1.0483e-05	2.68796e-05	FTCDNL1	down
ENSG00000196141	3650.22	-0.965093	0.0668274	-14.4416	2.83317e-47	4.14647e-46	SPATS2L	down
ENSG00000138356	9.55793	-2.58451	0.596952	-4.32952	1.49436e-05	3.7819e-05	AOX1	down
ENSG00000003400	60.1	-3.57398	0.311043	-11.4903	1.47586e-30	1.33228e-29	CASP10	down
ENSG00000064012	862.102	-0.805367	0.0737006	-10.9275	8.51186e-28	7.00083e-27	CASP8	down
ENSG00000115993	1066.32	-1.62923	0.0630199	-25.8527	2.26888e-147	1.58714e-145	TRAK2	down
ENSG00000082126	38.1874	-5.037	0.519485	-9.69615	3.131e-22	2.12049e-21	MPP4	down
ENSG00000003393	1273.44	-1.53082	0.0836205	-18.3067	7.31759e-75	1.84604e-73	ALS2	down
ENSG00000138395	71.713	-6.55561	0.630297	-10.4008	2.45779e-25	1.86262e-24	CDK15	down
ENSG00000273209	2.04568	-4.47267	2.02326	-2.21062	0.0270618	0.0446045		down
ENSG00000155760	386.572	-10.5876	1.02375	-10.342	4.55088e-25	3.4125e-24	FZD7	down
ENSG00000182329	7.50008	-2.00788	0.590493	-3.40034	0.000673012	0.00142532	KIAA2012	down
ENSG00000223825	20.884	0.872944	0.380867	2.29199	0.021906	0.0367612	DAZAP2P1	up
ENSG00000273456	10.2687	-1.61751	0.476971	-3.39121	0.000695838	0.00147124		down
ENSG00000204217	1878.12	-1.15679	0.0864206	-13.3856	7.33781e-41	9.01864e-40	BMPR2	down
ENSG00000163596	241.079	-2.03882	0.115103	-17.713	3.32601e-70	7.69456e-69	ICA1L	down
ENSG00000173166	181.794	-0.750014	0.137916	-5.43818	5.38275e-08	1.67463e-07	RAPH1	down
ENSG00000116117	254.8	-3.68788	0.15863	-23.2484	1.47672e-119	7.18716e-118	PARD3B	down
ENSG00000114933	195.751	1.03912	0.193303	5.37563	7.63151e-08	2.34636e-07	INO80D	up
ENSG00000204186	632.277	-1.08914	0.105008	-10.3719	3.32779e-25	2.50995e-24	ZDBF2	down
ENSG00000114948	42.8479	-6.40181	0.748251	-8.55569	1.17166e-17	6.5294e-17	ADAM23	down
ENSG00000138400	26.5511	-1.64746	0.300437	-5.48356	4.1686e-08	1.30913e-07	MDH1B	down
ENSG00000118263	144.573	-7.84102	0.65387	-11.9917	3.92657e-33	3.84204e-32	KLF7	down
ENSG00000224342	3.28134	-4.3623	1.51708	-2.87545	0.00403455	0.00768975		down
ENSG00000223725	17.7231	-2.20321	0.427653	-5.15186	2.57918e-07	7.62849e-07		down
ENSG00000163251	662.455	1.77813	0.0942645	18.8632	2.2898e-79	6.29192e-78	FZD5	up
ENSG00000138413	2231.26	-0.958682	0.130787	-7.33008	2.30018e-13	1.02276e-12	IDH1	down
ENSG00000078018	16.6318	-1.89137	0.407179	-4.64505	3.39991e-06	9.10703e-06	MAP2	down
ENSG00000234281	10.0688	-1.50553	0.51752	-2.90913	0.00362434	0.00696581	LANCL1-AS1	down
ENSG00000021826	12.0609	-3.27043	0.619079	-5.28274	1.27269e-07	3.84133e-07	CPS1	down
ENSG00000229267	27.2276	-1.51015	0.338735	-4.4582	8.26499e-06	2.13793e-05	SNHG31	down
ENSG00000144452	84.1177	-2.22574	0.188927	-11.781	4.89136e-32	4.61748e-31	ABCA12	down
ENSG00000115414	2241.86	-2.49003	0.13555	-18.3699	2.28984e-75	5.84093e-74	FN1	down
ENSG00000235770	3.70242	2.68456	1.05606	2.54205	0.0110205	0.0195713	LINC00607	up
ENSG00000163449	190.765	1.31402	0.118407	11.0974	1.29098e-28	1.09408e-27	TMEM169	up
ENSG00000144583	148.344	-6.60906	0.439585	-15.0348	4.34616e-51	6.84115e-50	MARCHF4	down
ENSG00000138375	591.945	-1.22894	0.0817471	-15.0334	4.43594e-51	6.97182e-50	SMARCAL1	down
ENSG00000115457	522.063	-3.4684	0.16104	-21.5375	6.93917e-103	2.7172e-101	IGFBP2	down
ENSG00000115461	3.27005	-2.09353	0.907653	-2.30653	0.021081	0.0355095	IGFBP5	down
ENSG00000079308	59.6546	-4.36571	0.362798	-12.0335	2.37008e-33	2.33345e-32	TNS1	down
ENSG00000179921	4.70161	2.7094	0.838259	3.23218	0.00122849	0.002521	GPBAR1	up
ENSG00000018280	15.4912	-1.46975	0.395733	-3.714	0.00020401	0.000460708	SLC11A1	down
ENSG00000127831	5315.73	3.27294	0.0966002	33.8813	1.25825e-251	2.42665e-249	VIL1	up
ENSG00000135929	314.677	-1.51029	0.121815	-12.3983	2.67043e-35	2.78178e-34	CYP27A1	down
ENSG00000115596	898.945	-2.19275	0.101363	-21.6326	8.86578e-104	3.48484e-102	WNT6	down
ENSG00000135925	237.604	-0.959043	0.165544	-5.79327	6.90291e-09	2.3009e-08	WNT10A	down
ENSG00000228135	97.3858	-0.864311	0.283493	-3.04879	0.00229762	0.00454677	LINC01494	down
ENSG00000235024	20.1949	-3.63123	0.501265	-7.24413	4.35213e-13	1.91046e-12	CDK5R2-AS1	down
ENSG00000163501	27.9458	3.08404	0.400499	7.70049	1.3554e-14	6.45513e-14	IHH	up
ENSG00000144567	2308.06	-1.07649	0.085815	-12.5443	4.26985e-36	4.54893e-35	RETREG2	down
ENSG00000198925	1164.64	-1.04729	0.0738081	-14.1893	1.06666e-45	1.50558e-44	ATG9A	down
ENSG00000163521	130.243	-0.982281	0.16871	-5.82229	5.80451e-09	1.94989e-08	GLB1L	down
ENSG00000135924	1022.05	-1.58346	0.0868515	-18.2318	2.88664e-74	7.19429e-73	DNAJB2	down
ENSG00000054356	13.3821	-4.35716	0.812751	-5.361	8.27624e-08	2.53923e-07	PTPRN	down
ENSG00000123992	1423.9	-0.930362	0.109392	-8.50485	1.81838e-17	1.0052e-16	DNPEP	down
ENSG00000229525	2.29437	-3.04929	1.27063	-2.39982	0.0164032	0.0281986	DNPEP-AS1	down
ENSG00000175084	38.413	-3.15733	0.362616	-8.70709	3.11768e-18	1.78168e-17	DES	down
ENSG00000072195	154.571	-3.42427	0.212959	-16.0795	3.55455e-58	6.59045e-57	SPEG	down
ENSG00000123989	3029.87	-0.895368	0.103327	-8.66541	4.49907e-18	2.55343e-17	CHPF	down
ENSG00000188760	305.83	-1.88076	0.10233	-18.3794	1.9217e-75	4.91404e-74	TMEM198	down
ENSG00000228973	2.79758	-2.67724	1.08142	-2.47567	0.0132988	0.0232868		down
ENSG00000114923	397.515	-1.297	0.112342	-11.5451	7.81723e-31	7.10019e-30	SLC4A3	down
ENSG00000231802	4.69997	-2.74248	1.08625	-2.52473	0.0115787	0.0204711	DNAJB6P3	down
ENSG00000227308	71.7579	-2.21494	0.302697	-7.31734	2.52926e-13	1.12293e-12	LINC02832	down
ENSG00000239498	54.5872	-1.84874	0.327743	-5.64082	1.69246e-08	5.46652e-08		down
ENSG00000236451	12.3458	-1.24212	0.46124	-2.69301	0.00708099	0.0130049		down
ENSG00000224819	1.80992	-4.29755	1.92105	-2.23709	0.0252807	0.0418929		down
ENSG00000116106	1085.43	-3.22388	0.0856667	-37.6329	0	2.0757e-307	EPHA4	down
ENSG00000163082	146.512	-1.75671	0.15632	-11.2379	2.65543e-29	2.30726e-28	SGPP2	down
ENSG00000171951	122.282	-1.99853	0.18944	-10.5497	5.09849e-26	3.94497e-25	SCG2	down
ENSG00000152056	666.542	0.930672	0.0839123	11.091	1.38715e-28	1.17413e-27	AP1S3	up
ENSG00000144460	22.4386	-4.06962	0.549138	-7.41092	1.25425e-13	5.65372e-13	NYAP2	down
ENSG00000081052	41.4393	-4.60802	0.445305	-10.348	4.27275e-25	3.20861e-24	COL4A4	down
ENSG00000169031	4.46591	-4.07277	1.20819	-3.37098	0.000749024	0.00157916	COL4A3	down
ENSG00000115009	34.5142	6.11325	0.782427	7.81319	5.57586e-15	2.71504e-14	CCL20	up
ENSG00000232023	14.8772	2.82246	0.469985	6.00544	1.90816e-09	6.62018e-09	LINC01807	up
ENSG00000185404	99.6853	-1.13729	0.148157	-7.67623	1.63845e-14	7.77445e-14	SP140L	down
ENSG00000135898	96.1447	-4.258	0.27092	-15.7168	1.16024e-55	2.04639e-54	GPR55	down
ENSG00000204128	222.523	1.90475	0.125846	15.1356	9.43813e-52	1.5063e-50	C2orf72	up
ENSG00000233538	10.6586	1.1363	0.459975	2.47036	0.0134979	0.0236113		up
ENSG00000187514	44914	0.751442	0.088119	8.52758	1.49438e-17	8.28754e-17	PTMA	up
ENSG00000163273	8.66201	-1.49653	0.589767	-2.53749	0.0111652	0.0198027	NPPC	down
ENSG00000163283	50.4581	-1.51245	0.299933	-5.04263	4.59169e-07	1.33269e-06	ALPP	down
ENSG00000163286	1.74398	-4.2316	1.92821	-2.19457	0.0281943	0.0462936	ALPG	down
ENSG00000171551	49.7949	-1.78103	0.293455	-6.06917	1.28569e-09	4.52139e-09	ECEL1	down
ENSG00000237412	40.3963	-6.31499	0.818047	-7.71959	1.16702e-14	5.57985e-14	PRSS56	down
ENSG00000182600	80.5629	-1.5626	0.205447	-7.60589	2.82958e-14	1.32888e-13	SNORC	down
ENSG00000066248	251.201	1.71241	0.13566	12.6228	1.5804e-36	1.71288e-35	NGEF	up
ENSG00000222001	4.50617	4.13689	1.15608	3.57839	0.000345716	0.000758956		up
ENSG00000168918	1306.68	1.37806	0.104734	13.1577	1.53701e-39	1.81764e-38	INPP5D	up
ENSG00000077044	1258.51	0.939322	0.0746426	12.5843	2.57743e-36	2.77164e-35	DGKD	up
ENSG00000144481	18.8204	-2.40724	0.435857	-5.52302	3.33228e-08	1.05338e-07	TRPM8	down
ENSG00000228162	8.36196	-6.49799	1.74188	-3.73044	0.000191144	0.000433074		down
ENSG00000188042	2507.57	-5.13006	0.0939976	-54.5765	0	0	ARL4C	down
ENSG00000144476	5.83535	-5.97708	1.80883	-3.30439	0.000951822	0.00198122	ACKR3	down
ENSG00000163359	31.2504	-4.06768	0.459057	-8.86095	7.93329e-19	4.67213e-18	COL6A3	down
ENSG00000222032	2.18531	-3.76253	1.50617	-2.49808	0.0124869	0.0219619		down
ENSG00000115648	78.834	-5.16584	0.377459	-13.6858	1.23374e-42	1.60324e-41	MLPH	down
ENSG00000178752	51.2825	-0.844125	0.26141	-3.22912	0.00124173	0.00254639	ERFE	down
ENSG00000225057	16.1685	3.06512	0.484078	6.33186	2.42219e-10	8.94973e-10		up
ENSG00000132326	110.577	1.3255	0.1962	6.75588	1.41975e-11	5.69777e-11	PER2	up
ENSG00000225493	13.2967	1.8094	0.44029	4.10956	3.96409e-05	9.62953e-05	LINC01107	up
ENSG00000068024	4988.43	1.64688	0.0666645	24.704	9.68615e-135	5.76033e-133	HDAC4	up
ENSG00000222020	8.51105	-1.37782	0.55375	-2.48817	0.0128403	0.0225222	HDAC4-AS1	down
ENSG00000227479	237.163	-6.47549	0.33554	-19.2987	5.50383e-83	1.59295e-81		down
ENSG00000063660	2144.07	-2.21773	0.0936828	-23.6728	6.88318e-124	3.56888e-122	GPC1	down
ENSG00000178623	117.742	1.52942	0.21129	7.23846	4.53806e-13	1.98953e-12	GPR35	up
ENSG00000219159	2.21613	-4.58154	1.85898	-2.46455	0.0137184	0.0239605		down
ENSG00000184945	5.03944	-5.76714	1.75483	-3.28644	0.00101462	0.00210429	AQP12A	down
ENSG00000130294	944.858	-3.6263	0.143804	-25.2169	2.61461e-140	1.68084e-138	KIF1A	down
ENSG00000172482	4.36779	4.83384	1.4256	3.39073	0.000697064	0.00147368	AGXT	up
ENSG00000162804	10.2337	-2.50812	0.599875	-4.18107	2.90145e-05	7.14405e-05	SNED1	down
ENSG00000146205	69.3424	-1.60053	0.193621	-8.26631	1.38169e-16	7.30718e-16	ANO7	down
ENSG00000234235	11.6098	-3.39481	0.657803	-5.16083	2.45855e-07	7.28422e-07	BOK-AS1	down
ENSG00000176720	349.749	-3.08849	0.118364	-26.0931	4.36396e-150	3.18214e-148	BOK	down
ENSG00000273113	3.70217	-3.77619	1.18413	-3.189	0.00142766	0.00290201		down
ENSG00000168395	991.482	0.803375	0.0606402	13.2482	4.62017e-40	5.54958e-39	ING5	up
ENSG00000204099	89.5433	4.64528	0.306593	15.1513	7.42758e-52	1.19003e-50	NEU4	up
ENSG00000188389	22.5581	-4.42309	0.583521	-7.58	3.4555e-14	1.61476e-13	PDCD1	down
ENSG00000134121	3.42974	-2.15356	0.876828	-2.45608	0.014046	0.0244705	CHL1	down
ENSG00000134115	8.45165	-2.05229	0.559477	-3.66823	0.000244231	0.000545982	CNTN6	down
ENSG00000231249	3.21059	-4.3383	1.45638	-2.97882	0.00289363	0.00564554	ITPR1-DT	down
ENSG00000150995	69.4008	-1.34709	0.179253	-7.51506	5.68858e-14	2.62323e-13	ITPR1	down
ENSG00000235831	43.6591	-0.772994	0.286456	-2.69848	0.00696576	0.0128058	BHLHE40-AS1	down
ENSG00000134107	2219.04	-1.32032	0.151021	-8.74262	2.27766e-18	1.31143e-17	BHLHE40	down
ENSG00000189229	196.795	7.64102	0.543891	14.0488	7.83489e-45	1.07644e-43		up
ENSG00000226258	9.08295	4.55274	0.923153	4.93173	8.1503e-07	2.31634e-06	GRM7-AS3	up
ENSG00000196277	11.2027	2.0344	0.573772	3.54566	0.00039163	0.000854661	GRM7	up
ENSG00000227110	71.6326	1.29437	0.213055	6.07529	1.2376e-09	4.35748e-09	LMCD1-AS1	up
ENSG00000125046	9.09525	1.44431	0.499467	2.89171	0.00383152	0.00733667	SSUH2	up
ENSG00000196220	20.0334	-1.43869	0.492254	-2.92265	0.00347066	0.00668851	SRGAP3	down
ENSG00000144550	9.60358	-1.88684	0.59657	-3.16282	0.00156249	0.00316238	CPNE9	down
ENSG00000187288	2.39111	4.72459	1.8596	2.54065	0.0110647	0.0196431	CIDEC	up
ENSG00000163702	295.851	-1.04839	0.135277	-7.74993	9.19404e-15	4.42257e-14	IL17RC	down
ENSG00000163704	33.2233	-1.9265	0.290481	-6.63209	3.30956e-11	1.29643e-10	PRRT3	down
ENSG00000230082	9.76643	4.67122	0.906515	5.15294	2.56429e-07	7.58661e-07	PRRT3-AS1	up
ENSG00000269982	45.5024	1.36837	0.2294	5.96501	2.44622e-09	8.4232e-09		up
ENSG00000134086	1710.73	1.24763	0.0584944	21.329	6.10574e-101	2.31614e-99	VHL	up
ENSG00000134070	282.195	3.76595	0.169391	22.2323	1.67296e-109	7.08895e-108	IRAK2	up
ENSG00000272410	27.1712	1.05988	0.295008	3.59271	0.000327258	0.000720199		up
ENSG00000144560	1528.23	1.99473	0.0585969	34.0416	5.39676e-254	1.06064e-251	VGLL4	up
ENSG00000157152	30.7906	-3.24943	0.433126	-7.50227	6.27207e-14	2.88392e-13	SYN2	down
ENSG00000154743	300.603	0.933655	0.0999026	9.34565	9.13258e-21	5.8619e-20	TSEN2	up
ENSG00000225526	38.4972	1.13968	0.294963	3.8638	0.000111636	0.000259195	MKRN2OS	up
ENSG00000088726	12.516	-2.00551	0.460748	-4.35274	1.34449e-05	3.41392e-05	TMEM40	down
ENSG00000144712	42.8547	1.67135	0.277007	6.0336	1.60347e-09	5.60076e-09	CAND2	up
ENSG00000144711	1173.16	1.10951	0.0747364	14.8457	7.4166e-50	1.13622e-48	IQSEC1	up
ENSG00000132182	6830.13	0.786933	0.0777783	10.1176	4.61408e-24	3.34679e-23	NUP210	up
ENSG00000163520	8.93009	1.80157	0.584418	3.08267	0.00205154	0.00408723	FBLN2	up
ENSG00000224514	6.7574	-2.48892	0.796317	-3.12554	0.00177481	0.00356657	LINC00620	down
ENSG00000154764	82.4303	-8.35496	1.02863	-8.12245	4.56878e-16	2.34647e-15	WNT7A	down
ENSG00000180438	66.8929	-6.23209	0.562858	-11.0722	1.71119e-28	1.44249e-27	TPRXL	down
ENSG00000144596	98.1742	-9.33068	1.31546	-7.0931	1.31141e-12	5.60178e-12	GRIP2	down
ENSG00000260902	16.2916	-1.59921	0.468401	-3.41418	0.000639741	0.00135876	LINC02011	down
ENSG00000154783	1406.68	-3.43882	0.0875692	-39.2697	0	0	FGD5	down
ENSG00000131368	402.946	0.810296	0.0992507	8.16414	3.23743e-16	1.67312e-15	MRPS25	up
ENSG00000131370	109.772	-1.64849	0.153999	-10.7046	9.68641e-27	7.69394e-26	SH3BP5	down
ENSG00000131373	695.318	-0.912547	0.0845305	-10.7955	3.61603e-27	2.91828e-26	HACL1	down
ENSG00000169814	528.29	-1.53851	0.0790447	-19.4638	2.22595e-84	6.5621e-83	BTD	down
ENSG00000154822	8.73501	-5.08361	1.09138	-4.65797	3.19342e-06	8.58513e-06	PLCL2	down
ENSG00000228956	39.0312	3.82078	0.383386	9.96589	2.14945e-23	1.51697e-22	SATB1-AS1	up
ENSG00000183960	244.897	0.938866	0.194493	4.82726	1.38424e-06	3.85599e-06	KCNH8	up
ENSG00000114166	281.241	-0.978435	0.107822	-9.07454	1.14161e-19	6.98022e-19	KAT2B	down
ENSG00000151789	11.1075	1.7908	0.56152	3.18919	0.00142671	0.00290065	ZNF385D	up
ENSG00000174738	1214.25	-1.5758	0.0825165	-19.0968	2.68591e-81	7.55127e-80	NR1D2	down
ENSG00000033867	2047.58	1.15718	0.1129	10.2496	1.18866e-24	8.79814e-24	SLC4A7	up
ENSG00000272282	4.67629	-4.89899	1.42571	-3.43617	0.000590005	0.00125947	LINC02084	down
ENSG00000225548	73.1922	4.08561	0.334363	12.2191	2.4583e-34	2.49162e-33	LINC01980	up
ENSG00000235493	76.6498	1.65319	0.271972	6.07852	1.21299e-09	4.27227e-09	LINC01967	up
ENSG00000206559	37.6881	-1.06188	0.248879	-4.26665	1.9843e-05	4.96482e-05	ZCWPW2	down
ENSG00000144642	10.0845	-2.6488	0.598417	-4.42634	9.58456e-06	2.4666e-05	RBMS3	down
ENSG00000163513	2685.92	1.10219	0.0894477	12.3222	6.8766e-35	7.10237e-34	TGFBR2	up
ENSG00000261468	16.7529	2.48283	0.536248	4.63	3.65658e-06	9.7654e-06		up
ENSG00000144644	21.1994	-3.34995	0.490038	-6.83611	8.13746e-12	3.32064e-11	GADL1	down
ENSG00000213854	5.01932	1.61371	0.728144	2.21619	0.0266783	0.044011	CNN2P6	up
ENSG00000152642	943.806	-1.56123	0.0629227	-24.8119	6.67254e-136	4.0738e-134	GPD1L	down
ENSG00000091317	1384.86	-1.04637	0.0573737	-18.2377	2.59046e-74	6.46393e-73	CMTM6	down
ENSG00000206557	217.202	2.31001	0.151661	15.2314	2.18934e-52	3.56867e-51	TRIM71	up
ENSG00000183813	4.38228	-2.25886	0.82576	-2.73549	0.0062287	0.0115351	CCR4	down
ENSG00000170266	1904.91	-0.8789	0.0762899	-11.5205	1.03957e-30	9.42144e-30	GLB1	down
ENSG00000170275	2528.25	-2.71629	0.0943422	-28.7919	2.70802e-182	2.82236e-180	CRTAP	down
ENSG00000226320	13.7128	-2.42	0.591668	-4.09013	4.3114e-05	0.000104376	LINC01811	down
ENSG00000168016	62.4108	-4.90713	0.393891	-12.4581	1.26375e-35	1.32919e-34	TRANK1	down
ENSG00000178567	1107.77	-0.822864	0.0816816	-10.074	7.19545e-24	5.19543e-23	EPM2AIP1	down
ENSG00000144674	2248.41	-1.38121	0.0899705	-15.3518	3.44379e-53	5.73576e-52	GOLGA4	down
ENSG00000235257	192.785	-1.80303	0.143641	-12.5524	3.85798e-36	4.11438e-35	ITGA9-AS1	down
ENSG00000144677	5381.98	-1.70883	0.0854334	-20.002	5.29584e-89	1.6839e-87	CTDSPL	down
ENSG00000187091	191.712	-1.2305	0.164359	-7.48666	7.0647e-14	3.23396e-13	PLCD1	down
ENSG00000008226	15.8924	-3.24291	0.539442	-6.0116	1.83703e-09	6.38844e-09	DLEC1	down
ENSG00000093217	487.924	0.811963	0.0890588	9.11715	7.71224e-20	4.75074e-19	XYLB	up
ENSG00000229589	29.2438	-2.22803	0.332281	-6.70524	2.01076e-11	7.99192e-11	ACVR2B-AS1	down
ENSG00000170011	243.189	3.48596	0.210683	16.546	1.71103e-61	3.35954e-60	MYRIP	up
ENSG00000223797	52.4197	-0.873002	0.210271	-4.15179	3.29883e-05	8.07434e-05	ENTPD3-AS1	down
ENSG00000231873	155.781	-0.788464	0.227484	-3.46601	0.000528242	0.00113361		down
ENSG00000168036	26881	-1.45389	0.0511889	-28.4025	1.8837e-177	1.84228e-175	CTNNB1	down
ENSG00000168038	628.252	-1.05712	0.0991547	-10.6613	1.54477e-26	1.21811e-25	ULK4	down
ENSG00000114812	207.992	-4.31979	0.186744	-23.1322	2.19874e-118	1.05031e-116	VIPR1	down
ENSG00000244607	11.4873	1.41286	0.455886	3.09914	0.00194082	0.00388014	CCDC13	up
ENSG00000144649	6.14475	-6.05323	1.74317	-3.47254	0.000515562	0.00110836	GASK1A	down
ENSG00000144647	595.973	-0.81984	0.0760324	-10.7828	4.1519e-27	3.3429e-26	POMGNT2	down
ENSG00000160746	392.09	-1.27516	0.0880859	-14.4764	1.70901e-47	2.51191e-46	ANO10	down
ENSG00000011198	586.708	-1.0702	0.0822013	-13.0193	9.50634e-39	1.10209e-37	ABHD5	down
ENSG00000272121	7.76589	-6.38973	1.7308	-3.69178	0.000222692	0.00050076		down
ENSG00000261786	106.807	-7.72735	0.733078	-10.541	5.59234e-26	4.32385e-25		down
ENSG00000196653	150.18	-0.79108	0.14393	-5.49629	3.87875e-08	1.21982e-07	ZNF502	down
ENSG00000224094	146.961	0.958869	0.129413	7.40939	1.2688e-13	5.71553e-13	RPS24P8	up
ENSG00000144791	962.905	0.858641	0.081017	10.5983	3.03514e-26	2.36887e-25	LIMD1	up
ENSG00000163817	8.94836	-4.51436	0.927358	-4.86798	1.12747e-06	3.16206e-06	SLC6A20	down
ENSG00000163818	725.323	-0.977734	0.0986383	-9.91231	3.6804e-23	2.57018e-22	LZTFL1	down
ENSG00000163820	1066.05	-1.39461	0.0767461	-18.1717	8.64926e-74	2.135e-72	FYCO1	down
ENSG00000183625	187.917	-5.87677	0.308158	-19.0706	4.42966e-81	1.24031e-79	CCR3	down
ENSG00000163827	81.4993	1.15799	0.222687	5.20008	1.99205e-07	5.93703e-07	LRRC2	up
ENSG00000241186	192.766	3.02339	0.178443	16.9432	2.16117e-64	4.47322e-63	TDGF1	up
ENSG00000178038	280.123	-2.04386	0.15395	-13.2761	3.18502e-40	3.84139e-39	ALS2CL	down
ENSG00000181585	12.5619	-4.57774	0.80205	-5.70755	1.14613e-08	3.75421e-08	TMIE	down
ENSG00000160801	12.631	-6.35879	1.35515	-4.6923	2.70154e-06	7.32095e-06	PTH1R	down
ENSG00000160796	1155.31	1.00501	0.092392	10.8776	1.47336e-27	1.20365e-26	NBEAL2	up
ENSG00000260236	33.576	-1.18163	0.26099	-4.52747	5.96928e-06	1.56283e-05	PTPN23-DT	down
ENSG00000114646	58.7386	-2.51026	0.230076	-10.9106	1.02621e-27	8.43026e-27	CSPG5	down
ENSG00000172113	22.3126	-0.866597	0.296589	-2.92187	0.00347933	0.00670459	NME6	down
ENSG00000164049	48.1183	1.09193	0.223727	4.88066	1.05733e-06	2.97466e-06	FBXW12	up
ENSG00000164050	2945.47	0.873683	0.071079	12.2917	1.00369e-34	1.03045e-33	PLXNB1	up
ENSG00000164054	1462.45	-1.92513	0.0982027	-19.6036	1.44005e-85	4.31305e-84	SHISA5	down
ENSG00000145040	35.1833	-1.47188	0.415594	-3.54163	0.000397663	0.000866726	UCN2	down
ENSG00000183396	2.48905	3.18251	1.29299	2.46136	0.0138413	0.0241506	TMEM89	up
ENSG00000225697	1087.52	0.79079	0.0698538	11.3207	1.03698e-29	9.12545e-29	SLC26A6	up
ENSG00000224424	30.4084	-2.4235	0.324326	-7.47243	7.8725e-14	3.59657e-13	PRKAR2A-AS1	down
ENSG00000178537	549.425	0.821095	0.0726076	11.3087	1.18882e-29	1.04483e-28	SLC25A20	up
ENSG00000221883	22.6477	-1.33713	0.327739	-4.07985	4.50641e-05	0.00010888	ARIH2OS	down
ENSG00000172037	1656.25	-1.57446	0.118919	-13.2398	5.16671e-40	6.18446e-39	LAMB2	down
ENSG00000145022	763.28	-1.31748	0.110176	-11.958	5.89825e-33	5.74947e-32	TCTA	down
ENSG00000145020	215.838	2.54986	0.18943	13.4607	2.66383e-41	3.30751e-40	AMT	up
ENSG00000173402	3653.91	-0.775101	0.0526088	-14.7333	3.93979e-49	5.96489e-48	DAG1	down
ENSG00000173531	65.2257	-1.25575	0.200392	-6.2665	3.69258e-10	1.34796e-09	MST1	down
ENSG00000185614	13.6557	-1.97933	0.432905	-4.5722	4.82623e-06	1.27228e-05	INKA1	down
ENSG00000182179	34.5478	-2.92483	0.35143	-8.32266	8.60132e-17	4.59242e-16	UBA7	down
ENSG00000164076	172.326	1.03585	0.167664	6.1781	6.48786e-10	2.32841e-09	CAMKV	up
ENSG00000228008	8.74072	-1.86885	0.545647	-3.42501	0.000614773	0.00130842		down
ENSG00000235016	9.90921	2.66506	0.726496	3.66838	0.000244092	0.000545848	SEMA3F-AS1	up
ENSG00000001617	1112.76	2.64605	0.139976	18.9035	1.0667e-79	2.94284e-78	SEMA3F	up
ENSG00000188338	128.802	7.70926	0.659705	11.6859	1.50438e-31	1.39903e-30	SLC38A3	up
ENSG00000012171	1056.17	-1.06354	0.0779671	-13.6409	2.28838e-42	2.95698e-41	SEMA3B	down
ENSG00000004838	5.82217	-2.25401	0.708594	-3.18097	0.00146784	0.00298104	ZMYND10	down
ENSG00000007402	25.583	-4.61263	0.573768	-8.03919	9.04355e-16	4.57745e-15	CACNA2D2	down
ENSG00000088543	156.618	-1.69804	0.143396	-11.8416	2.37835e-32	2.2701e-31	C3orf18	down
ENSG00000114735	380.648	-0.821981	0.131226	-6.26384	3.75605e-10	1.36991e-09	HEMK1	down
ENSG00000114738	2382.31	-0.818536	0.081354	-10.0614	8.18128e-24	5.89898e-23	MAPKAPK3	down
ENSG00000088538	219.518	-4.1362	0.176066	-23.4924	4.8832e-122	2.48814e-120	DOCK3	down
ENSG00000041880	435.008	-0.793517	0.121183	-6.54807	5.82855e-11	2.25197e-10	PARP3	down
ENSG00000164087	1185.92	-0.873005	0.0651308	-13.4039	5.73934e-41	7.07087e-40	POC1A	down
ENSG00000243224	10.5373	-1.4884	0.562566	-2.64574	0.00815136	0.0148452	TWF2-DT	down
ENSG00000164088	309.146	-1.17402	0.130939	-8.96619	3.0694e-19	1.8445e-18	PPM1M	down
ENSG00000242797	7.68763	1.65032	0.658481	2.50625	0.012202	0.0214957	GLYCTK-AS1	up
ENSG00000114841	165.149	1.33993	0.138684	9.66176	4.38268e-22	2.94884e-21	DNAH1	up
ENSG00000010319	82.3427	2.09983	0.203858	10.3005	7.0126e-25	5.22992e-24	SEMA3G	up
ENSG00000114854	165.253	-2.90063	0.167349	-17.3328	2.65888e-67	5.8247e-66	TNNC1	down
ENSG00000168273	526.332	-0.955721	0.113366	-8.4304	3.44486e-17	1.87815e-16	SMIM4	down
ENSG00000162267	42.0588	-5.5478	0.574951	-9.64918	4.95494e-22	3.32846e-21	ITIH3	down
ENSG00000016391	1855.31	1.41695	0.0615866	23.0074	3.93145e-117	1.84385e-115	CHDH	up
ENSG00000056736	1401.65	1.60116	0.061061	26.2224	1.47768e-151	1.08905e-149	IL17RB	up
ENSG00000157445	38.1224	-3.74636	0.364153	-10.2879	7.99125e-25	5.94904e-24	CACNA2D3	down
ENSG00000239991	6.48123	-6.12641	1.7675	-3.46616	0.000527958	0.00113336		down
ENSG00000243572	6.1926	-6.06214	1.75997	-3.44446	0.000572195	0.00122323	LINC02017	down
ENSG00000240708	4.84379	-5.70758	1.8107	-3.15213	0.00162082	0.00327336	LINC02030	down
ENSG00000242568	3.46722	-5.22484	1.80342	-2.89719	0.00376524	0.00722114		down
ENSG00000242775	10.9491	-6.8911	1.71847	-4.01002	6.07135e-05	0.000144758		down
ENSG00000114251	3679	-13.8386	1.02231	-13.5367	9.50074e-42	1.19402e-40	WNT5A	down
ENSG00000242317	3.27313	-5.13849	1.86915	-2.7491	0.0059759	0.0110978		down
ENSG00000187672	73.4936	-3.51445	0.256551	-13.6988	1.03185e-42	1.34428e-41	ERC2	down
ENSG00000144730	1347.26	-2.24032	0.0744784	-30.0801	8.81815e-199	1.08965e-196	IL17RD	down
ENSG00000174844	165.588	-1.5008	0.215944	-6.94998	3.65332e-12	1.52395e-11	DNAH12	down
ENSG00000168374	5554.32	-1.22674	0.0500924	-24.4896	1.9073e-132	1.09331e-130	ARF4	down
ENSG00000136068	10095.7	-1.7428	0.0563743	-30.9148	7.56228e-210	1.03348e-207	FLNB	down
ENSG00000163686	696.808	-2.16234	0.0930293	-23.2436	1.65082e-119	8.01559e-118	ABHD6	down
ENSG00000168297	548.917	-1.05379	0.0797369	-13.2158	7.11123e-40	8.47271e-39	PXK	down
ENSG00000168301	251.462	-0.801548	0.101303	-7.91239	2.52484e-15	1.24976e-14	KCTD6	down
ENSG00000168306	15.6653	-0.913149	0.41046	-2.2247	0.0261015	0.0431387	ACOX2	down
ENSG00000163689	147.675	-0.995492	0.132444	-7.51632	5.63398e-14	2.59979e-13	CFAP20DC	down
ENSG00000189283	201.788	-0.98062	0.164198	-5.97216	2.34126e-09	8.06716e-09	FHIT	down
ENSG00000144724	174.324	-3.13668	0.161259	-19.4512	2.84932e-84	8.38781e-83	PTPRG	down
ENSG00000241472	10.1464	6.81182	1.72167	3.95653	7.60478e-05	0.000179392	PTPRG-AS1	up
ENSG00000163618	77.0677	-4.80985	0.398551	-12.0683	1.55252e-33	1.54102e-32	CADPS	down
ENSG00000163632	24.4906	1.44651	0.330668	4.3745	1.21709e-05	3.10148e-05	C3orf49	up
ENSG00000163637	22.2885	-1.08717	0.428556	-2.53682	0.0111865	0.0198337	PRICKLE2	down
ENSG00000163638	50.625	1.16022	0.228009	5.08849	3.60924e-07	1.05676e-06	ADAMTS9	up
ENSG00000241316	197.757	-2.66995	0.130728	-20.4238	1.02796e-92	3.42145e-91	SUCLG2-DT	down
ENSG00000241506	51.6884	-1.04243	0.246248	-4.23324	2.30346e-05	5.73114e-05	PSMC1P1	down
ENSG00000187098	312.561	-6.04974	0.261888	-23.1005	4.57549e-118	2.17557e-116	MITF	down
ENSG00000114861	688.908	5.21691	0.162777	32.0495	2.23126e-225	3.43614e-223	FOXP1	up
ENSG00000163412	72.0673	-4.45429	0.321846	-13.8398	1.46577e-43	1.94394e-42	EIF4E3	down
ENSG00000121440	51.7948	-5.65971	0.534365	-10.5915	3.26397e-26	2.54459e-25	PDZRN3	down
ENSG00000242741	3.68576	-5.31682	1.87858	-2.83024	0.0046513	0.00877786	LINC02005	down
ENSG00000238278	129.512	1.55159	0.142128	10.9169	9.57177e-28	7.86631e-27	ALG1L6P	up
ENSG00000272710	1.97778	-3.60041	1.54876	-2.3247	0.0200878	0.0339558		down
ENSG00000227124	212.134	-0.793422	0.108474	-7.31441	2.58513e-13	1.14724e-12	ZNF717	down
ENSG00000185008	747.143	2.19223	0.365552	5.99703	2.00964e-09	6.95706e-09	ROBO2	up
ENSG00000169855	4469.94	2.49418	0.134833	18.4983	2.1322e-76	5.56964e-75	ROBO1	up
ENSG00000241095	22.3537	-2.1842	0.370515	-5.89503	3.74604e-09	1.27479e-08	CYP51A1P1	down
ENSG00000175161	32.5161	-3.09554	0.451391	-6.85777	6.99451e-12	2.865e-11	CADM2	down
ENSG00000239767	2.21458	-4.58171	1.94576	-2.35471	0.0185369	0.0315409		down
ENSG00000206538	5.36424	-4.3341	1.17919	-3.67549	0.000237394	0.000531562	VGLL3	down
ENSG00000189002	9.37583	-5.18078	1.11623	-4.64132	3.46183e-06	9.26087e-06	PROS2P	down
ENSG00000184500	418.16	1.99515	0.167871	11.885	1.41596e-32	1.36159e-31	PROS1	up
ENSG00000178700	152.064	1.08781	0.158697	6.85461	7.15065e-12	2.92721e-11	DHFR2	up
ENSG00000178694	356.986	1.00172	0.12183	8.2223	1.99639e-16	1.04456e-15	NSUN3	up
ENSG00000178660	64.9232	-0.763847	0.18625	-4.1012	4.11011e-05	9.96899e-05	ARMC10P1	down
ENSG00000239589	85.4593	-8.40516	1.05079	-7.99889	1.2555e-15	6.30224e-15	LINC00879	down
ENSG00000244681	141.396	-8.13196	0.754274	-10.7812	4.22456e-27	3.40008e-26	MTHFD2P1	down
ENSG00000244153	24.7555	-1.12773	0.297155	-3.79509	0.000147588	0.000338103	WWP1P1	down
ENSG00000239445	3.73144	-4.55475	1.43052	-3.18399	0.00145258	0.0029515	ST3GAL6-AS1	down
ENSG00000064225	73.9033	-2.31397	0.219717	-10.5316	6.18049e-26	4.76966e-25	ST3GAL6	down
ENSG00000057019	2819.48	-1.32648	0.123195	-10.7673	4.90986e-27	3.94087e-26	DCBLD2	down
ENSG00000244464	5.41396	5.89687	1.80401	3.26875	0.00108023	0.00223386		up
ENSG00000144810	193.138	6.35533	0.365093	17.4074	7.24759e-68	1.59959e-66	COL8A1	up
ENSG00000273374	9.15576	-1.62077	0.499155	-3.24702	0.00116621	0.00240275		down
ENSG00000036054	1333.14	0.939989	0.0766456	12.2641	1.41175e-34	1.44293e-33	TBC1D23	up
ENSG00000206535	189.132	2.10778	0.137108	15.3731	2.47913e-53	4.14582e-52	LNP1	up
ENSG00000181458	155.282	-2.04989	0.136227	-15.0476	3.58148e-51	5.64179e-50	TMEM45A	down
ENSG00000243635	1.96373	4.4503	1.92453	2.3124	0.0207554	0.0349925		up
ENSG00000170017	198.006	2.11672	0.148805	14.2248	6.4263e-46	9.09555e-45	ALCAM	up
ENSG00000114423	170	0.92846	0.165481	5.61067	2.01545e-08	6.47933e-08	CBLB	up
ENSG00000242759	7.98325	-1.24614	0.537049	-2.32035	0.0203221	0.0343152	LINC00882	down
ENSG00000243701	102.261	-1.74596	0.175402	-9.95406	2.42104e-23	1.70456e-22	DUBR	down
ENSG00000114439	1592.83	-1.01951	0.0606348	-16.814	1.92768e-63	3.91532e-62	BBX	down
ENSG00000144821	7.89321	-2.4165	0.704931	-3.42799	0.000608066	0.00129548	MYH15	down
ENSG00000241634	28.9395	0.903424	0.308873	2.9249	0.00344565	0.00664465		up
ENSG00000177707	80.3579	-6.49962	0.567969	-11.4436	2.53093e-30	2.2698e-29	NECTIN3	down
ENSG00000153283	20.6839	-1.83903	0.341174	-5.39029	7.03425e-08	2.16979e-07	CD96	down
ENSG00000240891	289.987	-3.50659	0.152403	-23.0087	3.8172e-117	1.79434e-115	PLCXD2	down
ENSG00000144824	6462.16	-12.481	0.493517	-25.2898	4.13143e-141	2.68947e-139	PHLDB2	down
ENSG00000114529	400.804	-1.45733	0.113052	-12.8908	5.07153e-38	5.74402e-37	C3orf52	down
ENSG00000174500	42.1441	-2.11551	0.270021	-7.83463	4.70215e-15	2.29829e-14	GCSAM	down
ENSG00000261488	52.7534	-2.36934	0.276395	-8.57231	1.01431e-17	5.67398e-17	TBILA	down
ENSG00000091972	14.7972	-7.31972	1.70757	-4.28662	1.81415e-05	4.55379e-05	CD200	down
ENSG00000138459	1010.09	-0.939791	0.0653899	-14.3721	7.74427e-47	1.11834e-45	SLC35A5	down
ENSG00000091986	109.835	-5.74521	0.384823	-14.9295	2.11921e-50	3.27581e-49	CCDC80	down
ENSG00000240893	4.26448	2.58541	1.08348	2.38622	0.0170228	0.0292029	LINC02042	up
ENSG00000240057	75.313	-1.26296	0.19414	-6.50542	7.74762e-11	2.96678e-10	NEPRO-AS1	down
ENSG00000144857	119.818	-5.62043	0.350508	-16.0351	7.26379e-58	1.33359e-56	BOC	down
ENSG00000178075	65.8804	-3.09922	0.271191	-11.4282	3.0242e-30	2.70162e-29	GRAMD1C	down
ENSG00000172020	128.568	2.85629	0.177364	16.1041	2.388e-58	4.44755e-57	GAP43	up
ENSG00000121578	382.731	-1.1026	0.0856744	-12.8696	6.67153e-38	7.52315e-37	B4GALT4	down
ENSG00000031081	147.488	-3.37882	0.175825	-19.2169	2.67017e-82	7.6318e-81	ARHGAP31	down
ENSG00000144843	195.897	-1.61566	0.130622	-12.369	3.84571e-35	3.98594e-34	ADPRH	down
ENSG00000144837	10.1913	1.72921	0.505353	3.42179	0.000622108	0.00132335	PLA1A	up
ENSG00000121577	14.9982	-0.944922	0.404586	-2.33553	0.0195157	0.0330809	POPDC2	down
ENSG00000242622	119.695	-0.961406	0.135159	-7.11317	1.13409e-12	4.8645e-12	GSK3B-DT	down
ENSG00000240661	38.7471	-1.45264	0.340548	-4.26558	1.99384e-05	4.98787e-05	LRRC58-DT	down
ENSG00000163430	6.83622	-2.15248	0.673366	-3.19659	0.00139061	0.00283061	FSTL1	down
ENSG00000113924	377.351	4.13664	0.157402	26.2807	3.18708e-152	2.36578e-150	HGD	up
ENSG00000145087	206.226	-2.21768	0.163081	-13.5987	4.07586e-42	5.21447e-41	STXBP5L	down
ENSG00000180353	6.65116	-1.62895	0.667393	-2.44077	0.0146558	0.0254363	HCLS1	down
ENSG00000145103	123.698	-6.93227	0.531327	-13.0471	6.60343e-39	7.68575e-38	ILDR1	down
ENSG00000272758	36.7344	-0.822121	0.263027	-3.12562	0.00177432	0.00356593	WDR5B-DT	down
ENSG00000138496	493.563	-0.858143	0.11777	-7.28658	3.17924e-13	1.40456e-12	PARP9	down
ENSG00000163840	1166.52	-0.991906	0.0773115	-12.83	1.11369e-37	1.24632e-36	DTX3L	down
ENSG00000173193	1289.08	-1.47345	0.0895316	-16.4574	7.42801e-61	1.44336e-59	PARP14	down
ENSG00000138463	408.716	-1.93932	0.103212	-18.7897	9.16176e-79	2.48766e-77	SLC49A4	down
ENSG00000273033	104.211	-2.04183	0.164829	-12.3876	3.05167e-35	3.1741e-34	LINC02035	down
ENSG00000121542	338.134	-0.827203	0.111217	-7.43774	1.0242e-13	4.64617e-13	SEC22A	down
ENSG00000206527	2750.63	-0.897419	0.0572656	-15.6712	2.38134e-55	4.16453e-54	HACD2	down
ENSG00000065534	74.8198	-3.21234	0.239731	-13.3997	6.06755e-41	7.47077e-40	MYLK	down
ENSG00000175455	2658.34	-0.821072	0.0858155	-9.56787	1.09127e-21	7.25498e-21	CCDC14	down
ENSG00000160145	500.566	-2.30809	0.107551	-21.4604	3.65157e-102	1.41377e-100	KALRN	down
ENSG00000082781	8196.74	-3.03385	0.096671	-31.3833	3.42338e-216	4.90589e-214	ITGB5	down
ENSG00000173706	1444.5	-3.61709	0.0770042	-46.9726	0	0	HEG1	down
ENSG00000241288	7.24609	-4.79446	1.10688	-4.3315	1.48095e-05	3.74843e-05	LINC02614	down
ENSG00000241278	16.9682	-3.8006	0.562267	-6.75942	1.38544e-11	5.56441e-11	ENPP7P4	down
ENSG00000171084	89.013	-1.25982	0.162934	-7.7321	1.05786e-14	5.06729e-14	FAM86JP	down
ENSG00000189366	63.566	-4.39529	0.358609	-12.2565	1.55031e-34	1.58221e-33	ALG1L	down
ENSG00000114547	19.4062	-2.8336	0.423963	-6.68359	2.33163e-11	9.21928e-11	ROPN1B	down
ENSG00000114544	1305.63	-1.57653	0.0774944	-20.3438	5.27259e-92	1.73257e-90	SLC41A3	down
ENSG00000144908	65.5623	-3.80017	0.280371	-13.5541	7.49495e-42	9.47707e-41	ALDH1L1	down
ENSG00000250934	9.78821	-1.71608	0.577549	-2.97132	0.00296523	0.00577596		down
ENSG00000163884	64.1491	-0.937794	0.191998	-4.88439	1.03749e-06	2.92095e-06	KLF15	down
ENSG00000163885	26.8537	-2.02156	0.321995	-6.27823	3.42457e-10	1.25189e-09	CFAP100	down
ENSG00000159650	364.111	-6.19472	0.24858	-24.9205	4.46264e-137	2.78221e-135	UROC1	down
ENSG00000180767	21.5542	-1.37637	0.349679	-3.9361	8.28148e-05	0.000194776	CHST13	down
ENSG00000197763	331.772	-0.785602	0.0934964	-8.40248	4.3714e-17	2.37078e-16	TXNRD3	down
ENSG00000114554	3441.16	-0.98063	0.056276	-17.4254	5.29627e-68	1.17142e-66	PLXNA1	down
ENSG00000212556	11.4124	-6.94161	1.7414	-3.98621	6.71357e-05	0.000159243	Y_RNA	down
ENSG00000243016	4.23136	-5.51085	1.79035	-3.07808	0.00208338	0.00414706		down
ENSG00000244215	2.5743	-4.79928	1.8216	-2.63465	0.00842242	0.0152903	LINC02016	down
ENSG00000163870	855.413	-0.881858	0.0977467	-9.02188	1.84894e-19	1.12055e-18	TPRA1	down
ENSG00000114631	882.864	-1.01521	0.168893	-6.01096	1.84426e-09	6.41141e-09	PODXL2	down
ENSG00000114626	197.265	-2.99913	0.193056	-15.535	2.01153e-54	3.4448e-53	ABTB1	down
ENSG00000074416	107.612	-5.81367	0.428001	-13.5833	5.03027e-42	6.40374e-41	MGLL	down
ENSG00000179348	1185.16	-2.86378	0.0757646	-37.7984	0	0	GATA2	down
ENSG00000244300	619.623	-2.21476	0.104749	-21.1435	3.16736e-99	1.17557e-97	GATA2-AS1	down
ENSG00000114656	57.7942	1.58208	0.2324	6.80755	9.92743e-12	4.02955e-11	CFAP92	up
ENSG00000261796	18.2716	-1.49324	0.379127	-3.93863	8.19466e-05	0.000192844	ISY1-RAB43	down
ENSG00000273437	4.73813	-1.8443	0.804373	-2.29284	0.0218573	0.0366943		down
ENSG00000183624	2249.1	-0.770785	0.0746539	-10.3248	5.44474e-25	4.06946e-24	HMCES	down
ENSG00000206417	28.2933	-1.39349	0.298932	-4.66156	3.13824e-06	8.44668e-06	H1-10-AS1	down
ENSG00000163913	844.573	0.865144	0.0657778	13.1525	1.64573e-39	1.94509e-38	IFT122	up
ENSG00000004399	1711.3	0.953323	0.070559	13.511	1.34672e-41	1.68635e-40	PLXND1	up
ENSG00000271270	78.9422	-1.47161	0.183403	-8.0239	1.02441e-15	5.16736e-15	TMCC1-DT	down
ENSG00000249846	8.54764	-1.48412	0.578735	-2.56442	0.0103349	0.0184395	LINC02021	down
ENSG00000114670	92.6498	-1.38462	0.166365	-8.32278	8.59245e-17	4.58887e-16	NEK11	down
ENSG00000250608	153.657	-0.928485	0.162312	-5.72037	1.06295e-08	3.4906e-08	NUDT16-DT	down
ENSG00000242337	35.7443	-0.905686	0.238471	-3.79789	0.000145933	0.000334535	INHCAP	down
ENSG00000154917	261.516	-5.6361	0.253504	-22.2328	1.65473e-109	7.02612e-108	RAB6B	down
ENSG00000174640	9.26004	-5.16415	1.08806	-4.74619	2.07288e-06	5.67545e-06	SLCO2A1	down
ENSG00000260633	13.1402	-2.08703	0.439495	-4.7487	2.04733e-06	5.60998e-06		down
ENSG00000214289	16.9163	-2.28399	0.398059	-5.7378	9.5912e-09	3.16476e-08	RPL39P5	down
ENSG00000114019	1879.58	-2.82458	0.0606936	-46.5384	0	0	AMOTL2	down
ENSG00000182923	708.612	-0.850734	0.0644384	-13.2023	8.51162e-40	1.01178e-38	CEP63	down
ENSG00000154928	8.997	-1.68647	0.517419	-3.25939	0.00111653	0.00230614	EPHB1	down
ENSG00000240086	28.4202	-5.79464	0.75419	-7.68327	1.55084e-14	7.3706e-14		down
ENSG00000073711	475.184	-3.66982	0.126558	-28.997	7.16914e-185	7.82763e-183	PPP2R3A	down
ENSG00000118007	2472.6	-1.12026	0.0949104	-11.8033	3.75358e-32	3.55805e-31	STAG1	down
ENSG00000239213	42.2198	-0.799142	0.298682	-2.67557	0.0074603	0.0136651	NCK1-DT	down
ENSG00000168875	6.94199	-6.22601	1.74595	-3.56597	0.000362508	0.000794385	SOX14	down
ENSG00000239513	5.8867	-5.9926	1.74788	-3.42849	0.000606949	0.00129337	LINC01210	down
ENSG00000066405	27.6452	-3.57852	0.431959	-8.2844	1.18702e-16	6.29701e-16	CLDN18	down
ENSG00000158163	167.301	-3.14069	0.181294	-17.3238	3.11076e-67	6.80017e-66	DZIP1L	down
ENSG00000158186	207.118	-3.51064	0.170331	-20.6107	2.20191e-94	7.51758e-93	MRAS	down
ENSG00000114107	1015.09	-0.86269	0.0793651	-10.8699	1.60376e-27	1.30759e-26	CEP70	down
ENSG00000175110	3041.73	-0.91556	0.0737846	-12.4085	2.34873e-35	2.45409e-34	MRPS22	down
ENSG00000184432	7740.45	-0.874926	0.0467046	-18.7332	2.65445e-78	7.16042e-77	COPB2	down
ENSG00000248932	184.635	-0.986905	0.132314	-7.45882	8.73025e-14	3.97698e-13	COPB2-DT	down
ENSG00000158258	1228.25	-7.05529	0.191734	-36.7973	2.03784e-296	6.27654e-294	CLSTN2	down
ENSG00000114120	3094.91	-1.03902	0.0622745	-16.6846	1.69764e-62	3.40783e-61	SLC25A36	down
ENSG00000175093	14.8021	-3.6111	0.588324	-6.13794	8.35985e-10	2.97746e-09	SPSB4	down
ENSG00000155893	48.0454	-2.0996	0.282857	-7.42284	1.14637e-13	5.17989e-13	PXYLP1	down
ENSG00000249417	14.2546	-3.37962	0.581346	-5.81343	6.12046e-09	2.04969e-08		down
ENSG00000177311	4342.39	-1.5161	0.0843452	-17.975	3.05869e-72	7.3224e-71	ZBTB38	down
ENSG00000155903	1038.73	-0.776366	0.112054	-6.92848	4.25392e-12	1.76805e-11	RASA2	down
ENSG00000069849	6487.27	-0.988894	0.0525165	-18.8301	4.27585e-79	1.16715e-77	ATP1B3	down
ENSG00000114126	1067.9	-0.892004	0.0792096	-11.2613	2.03681e-29	1.77648e-28	TFDP2	down
ENSG00000114127	1238.1	-0.806328	0.090631	-8.89682	5.74718e-19	3.40899e-18	XRN1	down
ENSG00000144935	473.856	-2.15624	0.0925656	-23.2942	5.08047e-120	2.51416e-118	TRPC1	down
ENSG00000163710	246.162	-0.754845	0.138887	-5.43496	5.48102e-08	1.70392e-07	PCOLCE2	down
ENSG00000175040	129.206	-9.72668	1.31351	-7.40508	1.31067e-13	5.9016e-13	CHST2	down
ENSG00000241679	4.54635	-5.61921	1.85826	-3.02391	0.00249528	0.00491575		down
ENSG00000181744	227.624	-7.35765	0.451422	-16.2988	1.00595e-59	1.91679e-58	DIPK2A	down
ENSG00000163746	3.50372	3.72131	1.19763	3.10722	0.00188857	0.00378264	PLSCR2	up
ENSG00000242440	2.67418	-4.84304	1.90018	-2.54873	0.0108115	0.0192267	LINC02046	down
ENSG00000241627	63.0539	0.880193	0.208961	4.21223	2.52864e-05	6.26875e-05	UBQLN4P1	up
ENSG00000163754	1631.89	-1.21545	0.065165	-18.6519	1.21803e-77	3.23907e-76	GYG1	down
ENSG00000071794	549.572	5.76629	0.186255	30.959	1.91935e-210	2.65823e-208	HLTF	up
ENSG00000047457	3.49659	2.23721	0.976752	2.29046	0.0219946	0.0368824	CP	up
ENSG00000169908	4678.57	0.872773	0.0863906	10.1026	5.37788e-24	3.89396e-23	TM4SF1	up
ENSG00000240541	15.1348	1.06559	0.420373	2.53487	0.0112489	0.0199324	TM4SF1-AS1	up
ENSG00000169903	4.40077	1.80769	0.808847	2.2349	0.0254237	0.0420995	TM4SF4	up
ENSG00000018408	1096.45	-2.58524	0.0898403	-28.776	4.28906e-182	4.44769e-180	WWTR1	down
ENSG00000070087	553.137	-1.50543	0.111074	-13.5534	7.55982e-42	9.55324e-41	PFN2	down
ENSG00000196428	783.113	-0.847105	0.0928676	-9.12164	7.39972e-20	4.56777e-19	TSC22D2	down
ENSG00000198843	2493.22	-1.29513	0.0562467	-23.0259	2.56495e-117	1.21122e-115	SELENOT	down
ENSG00000240137	38.3743	-0.923828	0.277989	-3.32326	0.000889731	0.00185967	ERICH6-AS1	down
ENSG00000144893	87.5591	-2.23716	0.185399	-12.0667	1.58359e-33	1.57035e-32	MED12L	down
ENSG00000152580	4.3062	-2.93263	0.907975	-3.22986	0.00123851	0.00254054	IGSF10	down
ENSG00000244268	7.88749	-1.67253	0.550711	-3.03703	0.0023892	0.00472075		down
ENSG00000238755	16.882	-1.23077	0.405608	-3.03439	0.00241022	0.0047591	LINC02006	down
ENSG00000243069	2.64122	-3.26778	1.28398	-2.54504	0.0109265	0.0194195	ARHGEF26-AS1	down
ENSG00000114790	106.322	-2.52699	0.18881	-13.3838	7.52249e-41	9.24012e-40	ARHGEF26	down
ENSG00000196549	1026.8	7.1624	0.209233	34.2317	8.17652e-257	1.68731e-254	MME	up
ENSG00000114805	259.222	1.34898	0.13574	9.93798	2.8454e-23	1.9972e-22	PLCH1	up
ENSG00000163655	5649.69	-0.86351	0.0562741	-15.3447	3.84322e-53	6.39586e-52	GMPS	down
ENSG00000114850	6715.34	-0.864179	0.0568031	-15.2136	2.87401e-52	4.66993e-51	SSR3	down
ENSG00000243926	9.23003	-2.6751	0.635803	-4.20744	2.58283e-05	6.39618e-05	TIPARP-AS1	down
ENSG00000163659	3555.55	-1.12465	0.102131	-11.0119	3.34935e-28	2.80622e-27	TIPARP	down
ENSG00000240875	207.255	-2.06405	0.142218	-14.5133	9.98587e-48	1.47402e-46	LINC00886	down
ENSG00000243629	42.2182	-0.955354	0.241753	-3.95178	7.75725e-05	0.000182843	LINC00880	down
ENSG00000243176	95.411	-0.761759	0.213849	-3.56214	0.000367848	0.000805315		down
ENSG00000197415	87.9277	-2.51845	0.232646	-10.8253	2.61362e-27	2.11841e-26	VEPH1	down
ENSG00000174899	111.658	-5.05399	0.306892	-16.4683	6.19592e-61	1.20622e-59	SLC66A1L	down
ENSG00000168779	47.0774	-1.36278	0.220751	-6.17336	6.68527e-10	2.39634e-09	SHOX2	down
ENSG00000178053	403.675	-3.39746	0.112145	-30.2953	1.32207e-201	1.69455e-199	MLF1	down
ENSG00000118855	1147.57	-0.878196	0.0609519	-14.408	4.60737e-47	6.70505e-46	MFSD1	down
ENSG00000186432	4295.24	-1.25595	0.0657005	-19.1162	1.84966e-81	5.21444e-80	KPNA4	down
ENSG00000229320	342.284	-1.59754	0.102784	-15.5426	1.78485e-54	3.06424e-53	KRT8P12	down
ENSG00000260572	13.2598	-1.61687	0.430199	-3.75841	0.000170996	0.000389404	PPM1L-DT	down
ENSG00000196542	30.496	-5.56559	0.689787	-8.06855	7.11363e-16	3.62283e-15	SPTSSB	down
ENSG00000244128	109.296	3.57582	0.227553	15.7142	1.20836e-55	2.12944e-54	LINC01322	up
ENSG00000114200	63.9997	2.80921	0.231574	12.1309	7.24296e-34	7.25914e-33	BCHE	up
ENSG00000244227	15.1371	-5.28651	0.888485	-5.95003	2.68093e-09	9.20527e-09	LRRC77P	down
ENSG00000085276	20.3681	-3.39584	0.492058	-6.90129	5.15314e-12	2.12766e-11	MECOM	down
ENSG00000270141	26.5267	1.13796	0.496639	2.29132	0.021945	0.0368177	TERC	up
ENSG00000184378	112.029	-1.43211	0.152255	-9.40596	5.15585e-21	3.34263e-20	ACTRT3	down
ENSG00000171757	391.234	-0.885	0.0967424	-9.14801	5.79937e-20	3.60144e-19	LRRC34	down
ENSG00000239219	8.26812	-2.16386	0.626082	-3.45619	0.000547868	0.00117365		down
ENSG00000008952	3438.7	-0.877436	0.058186	-15.0798	2.19785e-51	3.48348e-50	SEC62	down
ENSG00000173890	224.023	-1.79197	0.149982	-11.9479	6.66165e-33	6.46917e-32	GPR160	down
ENSG00000163584	1269.37	-1.12526	0.159844	-7.0397	1.92648e-12	8.15985e-12	RPL22L1	down
ENSG00000163577	1115.86	-1.83896	0.092699	-19.8379	1.40067e-87	4.33345e-86	EIF5A2	down
ENSG00000240497	19.1282	-0.861397	0.353864	-2.43426	0.0149222	0.0258422		down
ENSG00000075651	288.547	-2.72745	0.133199	-20.4766	3.48266e-93	1.17432e-91	PLD1	down
ENSG00000075420	946.056	-1.43933	0.10055	-14.3145	1.77596e-46	2.54152e-45	FNDC3B	down
ENSG00000223387	2.91991	2.80067	1.12385	2.49202	0.0127017	0.0223056	LINC02068	up
ENSG00000144959	2987.54	1.42583	0.0721243	19.7691	5.49273e-87	1.67675e-85	NCEH1	up
ENSG00000227440	16.8174	-1.01469	0.442683	-2.29215	0.0218972	0.0367554	ATP5MC1P4	down
ENSG00000169760	109.589	-4.96503	0.366726	-13.5388	9.22932e-42	1.16061e-40	NLGN1	down
ENSG00000177694	161.551	-4.33399	0.329708	-13.1449	1.82029e-39	2.15017e-38	NAALADL2	down
ENSG00000271413	1.98524	-4.41912	1.86731	-2.36658	0.0179535	0.0306228		down
ENSG00000121879	1352.13	-1.2494	0.0835344	-14.9568	1.40696e-50	2.18137e-49	PIK3CA	down
ENSG00000171109	2091.41	-1.07788	0.0634059	-16.9997	8.25799e-65	1.71959e-63	MFN1	down
ENSG00000136521	1988.97	-1.12591	0.0527764	-21.3335	5.54611e-101	2.10772e-99	NDUFB5	down
ENSG00000114416	5899.73	-1.25755	0.0397643	-31.625	1.67206e-219	2.46461e-217	FXR1	down
ENSG00000242808	37.6606	2.01294	0.289605	6.95062	3.63679e-12	1.51767e-11	SOX2-OT	up
ENSG00000242512	15.0781	3.205	0.511699	6.26345	3.76549e-10	1.37312e-09	LINC01206	up
ENSG00000058063	2505.65	-0.967095	0.0700513	-13.8055	2.36024e-43	3.11419e-42	ATP11B	down
ENSG00000043093	1838.64	-0.916193	0.064153	-14.2814	2.85842e-46	4.06522e-45	DCUN1D1	down
ENSG00000078070	952.313	-0.892572	0.0968639	-9.21471	3.12134e-20	1.95603e-19	MCCC1	down
ENSG00000078081	118.519	-3.43239	0.198493	-17.2922	5.38756e-67	1.17276e-65	LAMP3	down
ENSG00000053524	53.3847	-1.75496	0.267195	-6.56809	5.0965e-11	1.97468e-10	MCF2L2	down
ENSG00000240024	326.116	-1.93103	0.111982	-17.2441	1.23977e-66	2.67615e-65	LINC00888	down
ENSG00000114796	640.196	-2.6333	0.196212	-13.4207	4.57429e-41	5.64226e-40	KLHL24	down
ENSG00000180834	238.594	-0.871766	0.133225	-6.54355	6.00756e-11	2.3181e-10	MAP6D1	down
ENSG00000175193	1833.21	-0.832274	0.0638652	-13.0317	8.07594e-39	9.37454e-38	PARL	down
ENSG00000114770	1439.01	-1.24722	0.0713376	-17.4833	1.91973e-68	4.2874e-67	ABCC5	down
ENSG00000272721	15.9325	-1.33312	0.380684	-3.50191	0.000461941	0.000999121	EIF2B5-DT	down
ENSG00000177383	1858.01	-0.832609	0.0661361	-12.5893	2.41757e-36	2.60381e-35	MAGEF1	down
ENSG00000187068	40.8721	-5.73399	0.626825	-9.14769	5.81663e-20	3.61107e-19	C3orf70	down
ENSG00000113790	391.464	-0.964741	0.107682	-8.95917	3.27134e-19	1.96299e-18	EHHADH	down
ENSG00000073803	1087.96	-0.866172	0.0735089	-11.7832	4.76348e-32	4.49882e-31	MAP3K13	down
ENSG00000073792	3000.78	-1.00962	0.0532542	-18.9584	3.76285e-80	1.04228e-78	IGF2BP2	down
ENSG00000171658	57.8778	-4.80052	0.402688	-11.9212	9.17782e-33	8.87505e-32	NMRAL2P	down
ENSG00000244405	3731.8	-0.868565	0.0719436	-12.0729	1.46943e-33	1.46065e-32	ETV5	down
ENSG00000058866	703.51	-1.2051	0.10332	-11.6638	1.95237e-31	1.80993e-30	DGKG	down
ENSG00000231982	34.544	-1.7576	0.275792	-6.37291	1.85471e-10	6.91363e-10		down
ENSG00000073849	563.069	-0.872979	0.0797378	-10.9481	6.78392e-28	5.60196e-27	ST6GAL1	down
ENSG00000136514	5.43044	-5.11684	1.40815	-3.63372	0.000279366	0.000619892	RTP4	down
ENSG00000270959	31.4527	-1.39768	0.301979	-4.6284	3.68503e-06	9.83756e-06	LPP-AS2	down
ENSG00000188001	110.308	3.7979	0.279304	13.5977	4.13213e-42	5.27991e-41	TPRG1	up
ENSG00000090530	157.048	-1.67931	0.135402	-12.4024	2.53577e-35	2.64551e-34	P3H2	down
ENSG00000113946	21.6996	-0.840098	0.341068	-2.46314	0.0137728	0.0240432	CLDN16	down
ENSG00000114279	27.3987	2.46138	0.378492	6.50312	7.86726e-11	3.01148e-10	FGF12	up
ENSG00000127252	21.954	-7.89394	1.69811	-4.64866	3.34104e-06	8.95748e-06	PLAAT1	down
ENSG00000187527	1.92571	-4.38866	1.88081	-2.33338	0.019628	0.0332602	ATP13A5	down
ENSG00000214146	14.2368	2.09535	0.502126	4.17297	3.00659e-05	7.38794e-05	LINC02026	up
ENSG00000114315	1562.13	-1.59018	0.404272	-3.93346	8.37331e-05	0.000196846	HES1	down
ENSG00000214145	14.178	-2.30866	0.502978	-4.58999	4.43277e-06	1.17365e-05	LINC00887	down
ENSG00000233058	12.4074	-1.711	0.517774	-3.30453	0.000951368	0.00198047	ATP13A3-DT	down
ENSG00000237222	37.7173	-1.56706	0.279091	-5.61486	1.96726e-08	6.33328e-08	LINC01968	down
ENSG00000238031	3.64436	-3.73905	1.18949	-3.1434	0.00166997	0.00336537		down
ENSG00000184203	5522.27	-1.75254	0.0495745	-35.3517	9.44505e-274	2.43635e-271	PPP1R2	down
ENSG00000223711	62.1954	-3.8526	0.302161	-12.7502	3.11021e-37	3.43405e-36		down
ENSG00000236844	4.83504	-3.10342	0.881667	-3.51994	0.000431637	0.000937409		down
ENSG00000236425	6.88286	-6.21059	1.75171	-3.54545	0.000391943	0.000855253		down
ENSG00000189058	23.5087	-6.528	1.06209	-6.14635	7.92861e-10	2.82875e-09	APOD	down
ENSG00000061938	2186.87	-1.04796	0.0636423	-16.4663	6.40361e-61	1.24547e-59	TNK2	down
ENSG00000163958	5.50248	-2.13861	0.730998	-2.92561	0.00343783	0.00663144	ZDHHC19	down
ENSG00000119227	88.8111	-1.13494	0.17187	-6.60349	4.01592e-11	1.56452e-10	PIGZ	down
ENSG00000233487	35.7083	-1.0037	0.246068	-4.07898	4.52343e-05	0.00010924	RPSAP69	down
ENSG00000163975	404.046	-1.94962	0.0955729	-20.3993	1.69729e-92	5.64016e-91	MELTF	down
ENSG00000227375	15.2292	-2.49957	0.5407	-4.62285	3.78511e-06	1.00917e-05	DLG1-AS1	down
ENSG00000235126	8.5161	-2.21987	0.595017	-3.73077	0.000190893	0.000432601		down
ENSG00000237167	29.7588	-2.73392	0.401498	-6.80929	9.80816e-12	3.98271e-11		down
ENSG00000226435	7.38568	3.81105	0.834231	4.56834	4.916e-06	1.29413e-05	ANKRD18DP	up
ENSG00000133256	2.57361	3.26958	1.28534	2.54376	0.0109667	0.0194858	PDE6B	up
ENSG00000168993	73.9784	-2.32522	0.245331	-9.47792	2.59405e-21	1.70644e-20	CPLX1	down
ENSG00000178950	2483.14	1.17967	0.0529884	22.2627	8.49083e-110	3.62018e-108	GAK	up
ENSG00000127415	151.238	-0.889028	0.138607	-6.414	1.41747e-10	5.33289e-10	IDUA	down
ENSG00000127418	3288.89	1.58212	0.103175	15.3343	4.51015e-53	7.48765e-52	FGFRL1	up
ENSG00000250259	6.15725	3.51504	0.865491	4.06133	4.87947e-05	0.000117467		up
ENSG00000178222	120.324	-5.47967	0.334801	-16.3669	3.29428e-60	6.32967e-59	RNF212	down
ENSG00000251652	1.85646	-4.32413	1.94452	-2.22376	0.0261649	0.0432262		down
ENSG00000215367	4.83577	-4.9561	1.4201	-3.48997	0.000483073	0.00104253	TMED11P	down
ENSG00000159674	521.94	2.99291	0.147506	20.2901	1.57417e-91	5.13183e-90	SPON2	up
ENSG00000244459	6.00673	-4.51591	1.1783	-3.83255	0.00012682	0.000292737		down
ENSG00000185049	944.827	0.809816	0.0701113	11.5504	7.34456e-31	6.68559e-30	NELFA	up
ENSG00000185818	154.911	-2.07518	0.243553	-8.52042	1.58982e-17	8.80264e-17	NAT8L	down
ENSG00000123933	550.072	1.82191	0.15268	11.9329	7.97512e-33	7.73377e-32	MXD4	up
ENSG00000159733	233.081	1.26859	0.131303	9.66158	4.39059e-22	2.9532e-21	ZFYVE28	up
ENSG00000249673	138.461	-0.861811	0.125458	-6.86934	6.45013e-12	2.6478e-11	NOP14-AS1	down
ENSG00000087269	88.4019	0.900775	0.206364	4.36497	1.27138e-05	3.23306e-05	NOP14	up
ENSG00000159788	960.537	0.99432	0.0759299	13.0952	3.50608e-39	4.11088e-38	RGS12	up
ENSG00000109758	15.0685	2.02632	0.414554	4.88795	1.0189e-06	2.87203e-06	HGFAC	up
ENSG00000250986	338.693	-1.0971	0.126236	-8.69091	3.59558e-18	2.04742e-17	LINC02600	down
ENSG00000184160	1119.46	-0.97935	0.102402	-9.56374	1.13581e-21	7.54134e-21	ADRA2C	down
ENSG00000163982	11.8714	-2.50447	0.547122	-4.57754	4.70482e-06	1.24186e-05	OTOP1	down
ENSG00000145220	2207.86	0.87546	0.114962	7.61525	2.63188e-14	1.23857e-13	LYAR	up
ENSG00000168824	11.356	-1.30535	0.432021	-3.0215	0.00251528	0.00495133	NSG1	down
ENSG00000273396	2.87352	-2.71792	1.07031	-2.53938	0.0111048	0.0197023	LINC01396	down
ENSG00000163132	1302.99	-3.55749	0.110343	-32.2403	4.80455e-228	7.56845e-226	MSX1	down
ENSG00000170891	83.6252	9.85497	1.68567	5.84633	5.02523e-09	1.69695e-08	CYTL1	up
ENSG00000152953	76.1409	2.53871	0.273763	9.27341	1.80296e-20	1.14304e-19	STK32B	up
ENSG00000072832	394.405	-0.979157	0.10783	-9.08058	1.07994e-19	6.61493e-19	CRMP1	down
ENSG00000152969	36.1566	-1.75168	0.279725	-6.26216	3.79669e-10	1.384e-09	JAKMIP1	down
ENSG00000074211	1536.88	1.67939	0.132742	12.6516	1.09659e-36	1.19605e-35	PPP2R2C	up
ENSG00000251580	14.3319	-1.6431	0.472891	-3.47459	0.000511639	0.0011005	LINC02482	down
ENSG00000163993	245.269	4.63655	0.22854	20.2877	1.6506e-91	5.37251e-90	S100P	up
ENSG00000196526	55.4013	0.794156	0.223577	3.55205	0.000382247	0.000835421	AFAP1	up
ENSG00000163995	302.222	-1.08585	0.159209	-6.82029	9.086e-12	3.69674e-11	ABLIM2	down
ENSG00000250471	93.9978	-1.0876	0.162845	-6.67873	2.41026e-11	9.52107e-11	GMPSP1	down
ENSG00000170801	40.0497	-2.06168	0.28734	-7.17504	7.22864e-13	3.13514e-12	HTRA3	down
ENSG00000249767	20.2473	-1.18516	0.361269	-3.28056	0.00103603	0.00214632	ENPP7P10	down
ENSG00000109667	50.3896	-1.29572	0.231544	-5.596	2.19357e-08	7.0366e-08	SLC2A9	down
ENSG00000002587	25.3667	-1.7201	0.318355	-5.40309	6.55013e-08	2.02409e-07	HS3ST1	down
ENSG00000251152	1.80996	-3.47537	1.57549	-2.20589	0.0273914	0.0450937		down
ENSG00000109705	26.5196	-3.9385	0.486545	-8.09484	5.73403e-16	2.9318e-15	NKX3-2	down
ENSG00000246095	3.933	-5.40962	1.77215	-3.05257	0.00226891	0.00449556	LINC01096	down
ENSG00000250634	17.2649	-3.67248	0.549693	-6.68096	2.37384e-11	9.3826e-11	LINC01182	down
ENSG00000247624	3.11835	-1.96995	0.882435	-2.23241	0.0255881	0.0423513	CPEB2-DT	down
ENSG00000048342	505.151	1.01467	0.0819302	12.3846	3.16848e-35	3.29228e-34	CC2D2A	up
ENSG00000004468	3.37297	3.03571	1.10008	2.75954	0.00578821	0.0107696	CD38	up
ENSG00000137440	63.5154	3.50547	0.288537	12.1491	5.79936e-34	5.83215e-33	FGFBP1	up
ENSG00000007062	252.26	7.83047	0.487799	16.0527	5.4767e-58	1.00908e-56	PROM1	up
ENSG00000118579	1658.53	0.781906	0.0490876	15.9288	4.00114e-57	7.24276e-56	MED28	up
ENSG00000163257	1736.22	0.788583	0.0611534	12.8952	4.79298e-38	5.43152e-37	DCAF16	up
ENSG00000163138	377.769	0.825914	0.0875081	9.43814	3.79453e-21	2.47719e-20	PACRGL	up
ENSG00000185774	95.4744	1.27031	0.194464	6.53238	6.47322e-11	2.49266e-10	KCNIP4	up
ENSG00000053900	1302.24	0.924835	0.0630198	14.6753	9.28033e-49	1.39279e-47	ANAPC4	up
ENSG00000249699	14.3871	5.84773	1.08567	5.38628	7.19312e-08	2.21581e-07	LINC02261	up
ENSG00000251410	4.15607	-3.29879	1.02427	-3.22062	0.00127912	0.00261708		down
ENSG00000248176	2.7969	-3.31855	1.28675	-2.57902	0.00990812	0.017744		down
ENSG00000250954	3.50983	-4.46882	1.53012	-2.92057	0.00349387	0.00673135		down
ENSG00000248685	32.235	-5.38001	0.637743	-8.43601	3.28368e-17	1.79312e-16	LINC02484	down
ENSG00000181826	50.8656	-0.927944	0.215657	-4.30287	1.68597e-05	4.24599e-05	RELL1	down
ENSG00000249863	22.9751	0.89086	0.310879	2.86561	0.00416204	0.0079101		up
ENSG00000231160	18.3269	1.67812	0.450472	3.72526	0.000195116	0.000441444	KLF3-AS1	up
ENSG00000109787	1183.79	0.752791	0.0887979	8.47757	2.29941e-17	1.26704e-16	KLF3	up
ENSG00000197712	184.221	-2.90021	0.164772	-17.6013	2.40691e-69	5.47016e-68	FAM114A1	down
ENSG00000109790	979.538	-4.01487	0.0943481	-42.5538	0	0	KLHL5	down
ENSG00000249685	12.3272	-3.71079	0.641085	-5.78829	7.11046e-09	2.36969e-08		down
ENSG00000134962	12.0575	1.47783	0.454201	3.25369	0.00113917	0.00234984	KLB	up
ENSG00000163682	14257.9	0.907766	0.0856117	10.6033	2.87653e-26	2.24764e-25	RPL9	up
ENSG00000121897	380.866	0.780274	0.0902045	8.65005	5.14754e-18	2.91425e-17	LIAS	up
ENSG00000078177	698.523	1.43319	0.110234	13.0013	1.20263e-38	1.39112e-37	N4BP2	up
ENSG00000163694	770.505	2.01678	0.102901	19.5993	1.56796e-85	4.68935e-84	RBM47	up
ENSG00000154277	39.3411	-8.00568	1.32286	-6.0518	1.43232e-09	5.02079e-09	UCHL1	down
ENSG00000064042	68.7994	-4.80197	0.365799	-13.1273	2.29621e-39	2.70305e-38	LIMCH1	down
ENSG00000109133	2839.63	0.931431	0.0632397	14.7286	4.22496e-49	6.39195e-48	TMEM33	up
ENSG00000151806	108.541	0.827747	0.154103	5.3714	7.81272e-08	2.39951e-07	GUF1	up
ENSG00000163285	267.089	-9.45274	0.964621	-9.79943	1.13227e-22	7.79627e-22	GABRG1	down
ENSG00000151834	48.9079	-1.63478	0.240221	-6.80532	1.00827e-11	4.08937e-11	GABRA2	down
ENSG00000145244	41.5421	1.35027	0.274381	4.92115	8.60351e-07	2.43709e-06	CORIN	up
ENSG00000259959	253.49	1.54498	0.140409	11.0034	3.67924e-28	3.07762e-27		up
ENSG00000170448	1026.67	1.05893	0.0775872	13.6483	2.06748e-42	2.67825e-41	NFXL1	up
ENSG00000075539	1200.38	1.43803	0.091154	15.7758	4.56479e-56	8.08575e-55	FRYL	up
ENSG00000226887	1506.12	-0.828191	0.107005	-7.73973	9.96306e-15	4.78023e-14	ERVMER34-1	down
ENSG00000184178	629.173	1.06023	0.0979409	10.8252	2.61565e-27	2.11922e-26	SCFD2	up
ENSG00000157404	8.38684	-4.41041	0.920733	-4.7901	1.66694e-06	4.61608e-06	KIT	down
ENSG00000249700	17.4146	1.55802	0.429854	3.62453	0.000289487	0.000641384	SRD5A3-AS1	up
ENSG00000109255	133.293	-2.60631	0.171412	-15.205	3.27662e-52	5.31575e-51	NMU	down
ENSG00000109265	430.235	0.847729	0.0967092	8.76576	1.85526e-18	1.07422e-17	CRACD	up
ENSG00000128050	14255.2	0.855957	0.0695869	12.3005	8.99669e-35	9.25744e-34	PAICS	up
ENSG00000249693	5.85043	-2.07628	0.698255	-2.97353	0.00294395	0.0057383	THEGL	down
ENSG00000269949	8.60643	2.14785	0.552526	3.88733	0.000101353	0.000236277		up
ENSG00000084092	883.78	0.787953	0.0675689	11.6615	2.00542e-31	1.85744e-30	NOA1	up
ENSG00000163453	631.91	-9.12475	0.487639	-18.7121	3.94562e-78	1.0588e-76	IGFBP7	down
ENSG00000245067	3.11396	-4.2864	1.46469	-2.9265	0.00342801	0.00661496	IGFBP7-AS1	down
ENSG00000250340	3.01113	-5.02103	1.95362	-2.57012	0.0101664	0.0181719	LINC02494	down
ENSG00000250078	6.73485	-6.18078	1.75433	-3.52316	0.000426439	0.000927096		down
ENSG00000251339	7.86589	-4.30575	0.944032	-4.56102	5.09052e-06	1.33904e-05		down
ENSG00000249111	3.19406	-4.32261	1.57376	-2.74668	0.00602024	0.0111771		down
ENSG00000150471	19.053	0.853392	0.353426	2.41463	0.0157513	0.0271685	ADGRL3	up
ENSG00000249413	42.59	1.38412	0.292409	4.73349	2.2069e-06	6.0288e-06		up
ENSG00000248049	123.806	1.874	0.173132	10.8241	2.64658e-27	2.14344e-26	UBA6-DT	up
ENSG00000171234	10.4565	-5.34976	1.12012	-4.77607	1.78752e-06	4.92882e-06	UGT2B7	down
ENSG00000163626	469.781	0.833241	0.0935281	8.90898	5.15026e-19	3.0633e-18	COX18	up
ENSG00000132466	4040.86	1.04356	0.0622069	16.7756	3.68048e-63	7.43883e-62	ANKRD17	up
ENSG00000163631	5.09992	-2.26872	0.781579	-2.90274	0.00369911	0.00710158	ALB	down
ENSG00000169435	2280.66	3.59404	0.113932	31.5454	2.07363e-218	3.03485e-216	RASSF6	up
ENSG00000169429	271.473	2.99303	0.252955	11.8323	2.65775e-32	2.5321e-31	CXCL8	up
ENSG00000124875	50.8917	0.916179	0.281175	3.25839	0.00112045	0.00231355	CXCL6	up
ENSG00000163739	64.4784	1.13779	0.262258	4.33843	1.43504e-05	3.63578e-05	CXCL1	up
ENSG00000163734	40.6191	1.83392	0.256215	7.15775	8.20126e-13	3.54655e-12	CXCL3	up
ENSG00000251017	26.5147	-0.809133	0.309356	-2.61554	0.00890863	0.0160937		down
ENSG00000081041	11.748	1.02654	0.434595	2.36206	0.0181735	0.0309762	CXCL2	up
ENSG00000124882	252.43	-3.33751	0.185021	-18.0385	9.70748e-73	2.35675e-71	EREG	down
ENSG00000109321	18.0695	-3.74244	0.58828	-6.36166	1.99584e-10	7.41426e-10	AREG	down
ENSG00000174808	56.5221	-3.39884	0.289465	-11.7418	7.77921e-32	7.2969e-31	BTC	down
ENSG00000169116	74.3116	-6.61075	0.610418	-10.8299	2.48505e-27	2.01578e-26	PARM1	down
ENSG00000260265	13.2439	-1.4747	0.468714	-3.14627	0.00165365	0.00333511	LINC02562	down
ENSG00000138769	29.821	-1.11067	0.263745	-4.21116	2.5406e-05	6.29386e-05	CDKL2	down
ENSG00000189157	90.4173	2.22745	0.190491	11.6932	1.38108e-31	1.2861e-30	FAM47E	up
ENSG00000163749	8.89272	-2.96919	0.648479	-4.5787	4.67877e-06	1.23546e-05	CCDC158	down
ENSG00000138771	1680.14	-2.11207	0.054411	-38.8169	0	0	SHROOM3	down
ENSG00000224218	30.1077	-2.07815	0.31492	-6.59899	4.13972e-11	1.61214e-10		down
ENSG00000186212	47.774	-2.20013	0.244797	-8.98757	2.52755e-19	1.52377e-18	SOWAHB	down
ENSG00000118816	3438.1	-1.03347	0.0656735	-15.7364	8.5136e-56	1.50417e-54	CCNI	down
ENSG00000138764	419.624	-0.980668	0.172129	-5.6973	1.21718e-08	3.97745e-08	CCNG2	down
ENSG00000156234	23.249	-1.06327	0.374537	-2.83889	0.00452712	0.00855979	CXCL13	down
ENSG00000138759	1912.36	0.972095	0.0620363	15.6698	2.43445e-55	4.25379e-54	FRAS1	up
ENSG00000260278	3.01751	2.85863	1.09529	2.60994	0.00905586	0.0163411	BMP2K-DT	up
ENSG00000138756	486.875	0.890072	0.104899	8.48504	2.15636e-17	1.19012e-16	BMP2K	up
ENSG00000138669	91.5832	1.42547	0.221384	6.43891	1.20334e-10	4.54468e-10	PRKG2	up
ENSG00000138670	55.9564	-3.1162	0.275023	-11.3307	9.24763e-30	8.14797e-29	RASGEF1B	down
ENSG00000152795	10392.6	0.847579	0.0827709	10.2401	1.31149e-24	9.69688e-24	HNRNPDL	up
ENSG00000145293	2083.32	0.801479	0.0827124	9.68995	3.327e-22	2.25176e-21	ENOPH1	up
ENSG00000145287	100.137	5.4677	0.370855	14.7435	3.3869e-49	5.13913e-48	PLAC8	up
ENSG00000173083	45.3679	-1.78296	0.265086	-6.72597	1.74424e-11	6.96479e-11	HPSE	down
ENSG00000250546	23.7573	-2.9361	0.406721	-7.21896	5.23869e-13	2.29086e-12	LINC02994	down
ENSG00000163623	7.25072	-6.28606	1.74808	-3.59598	0.000323167	0.000711575	NKX6-1	down
ENSG00000163624	140.814	-2.41967	0.156913	-15.4204	1.1928e-53	2.0143e-52	CDS1	down
ENSG00000180769	37.9252	-1.1138	0.279467	-3.98545	6.73519e-05	0.000159737	WDFY3-AS2	down
ENSG00000163629	112.264	-1.37251	0.170177	-8.06523	7.30996e-16	3.71731e-15	PTPN13	down
ENSG00000163633	141.045	-0.76896	0.143579	-5.35565	8.52481e-08	2.61277e-07	C4orf36	down
ENSG00000255723	30.8114	1.87514	0.327754	5.72117	1.05794e-08	3.47528e-08		up
ENSG00000152583	24.7069	2.01616	0.368454	5.47194	4.45147e-08	1.39563e-07	SPARCL1	up
ENSG00000249001	58.1616	6.88238	0.745292	9.23447	2.59569e-20	1.63357e-19		up
ENSG00000118777	14.2733	-3.70058	0.63341	-5.84232	5.14801e-09	1.73756e-08	ABCG2	down
ENSG00000138646	57.926	-6.50864	0.663465	-9.81008	1.01888e-22	7.02491e-22	HERC5	down
ENSG00000251095	12.0998	-1.9249	0.471198	-4.08513	4.40521e-05	0.000106535		down
ENSG00000184305	99.489	2.48298	0.281833	8.81013	1.25001e-18	7.29913e-18	CCSER1	up
ENSG00000163104	1721.22	0.913804	0.0764369	11.955	6.1124e-33	5.9526e-32	SMARCAD1	up
ENSG00000138696	6.57766	-2.06551	0.713644	-2.89432	0.0037998	0.0072793	BMPR1B	down
ENSG00000214559	15.0836	-1.65378	0.416365	-3.97194	7.12886e-05	0.000168686		down
ENSG00000260641	113.44	-1.42061	0.173276	-8.19854	2.43325e-16	1.26639e-15	TSPAN5-DT	down
ENSG00000246090	13.9877	-1.04288	0.432181	-2.41306	0.0158192	0.0272715		down
ENSG00000145331	143.171	-0.814805	0.165433	-4.92527	8.42423e-07	2.38893e-06	TRMT10A	down
ENSG00000164031	761.161	-1.07026	0.0705792	-15.1639	6.13122e-52	9.86926e-51	DNAJB14	down
ENSG00000254531	18.5437	-2.22714	0.435292	-5.11643	3.1138e-07	9.16378e-07	FLJ20021	down
ENSG00000138821	667.279	-1.46895	0.0913829	-16.0747	3.84066e-58	7.10815e-57	SLC39A8	down
ENSG00000109323	366.431	-0.760228	0.0958587	-7.93072	2.17884e-15	1.08265e-14	MANBA	down
ENSG00000164037	31.7518	-0.77695	0.286597	-2.71095	0.00670908	0.0123604	SLC9B1	down
ENSG00000164039	50.165	-1.37953	0.230788	-5.97749	2.26605e-09	7.81715e-09	BDH2	down
ENSG00000248740	80.0045	3.73912	0.320849	11.6538	2.19385e-31	2.02923e-30	LINC02428	up
ENSG00000251577	6.89006	1.85292	0.6547	2.83018	0.00465215	0.0087785	TACR3-AS1	up
ENSG00000251259	5.09322	-2.81848	0.811753	-3.4721	0.000516413	0.00110996		down
ENSG00000168769	330.844	-1.35789	0.119395	-11.3731	5.69602e-30	5.05127e-29	TET2	down
ENSG00000249264	24.0241	1.3221	0.294724	4.48589	7.26109e-06	1.88929e-05	EEF1A1P9	up
ENSG00000168743	47.66	-5.73419	0.573142	-10.0048	1.45132e-23	1.03274e-22	NPNT	down
ENSG00000138801	1236.39	-0.913019	0.0669551	-13.6363	2.43658e-42	3.14258e-41	PAPSS1	down
ENSG00000138795	587.424	-3.86331	0.113284	-34.1028	6.70377e-255	1.33018e-252	LEF1	down
ENSG00000232021	36.4667	-3.92225	0.429384	-9.13458	6.56621e-20	4.06054e-19	LEF1-AS1	down
ENSG00000234492	11.4713	-1.64275	0.466735	-3.51966	0.0004321	0.000938315	RPL34-DT	down
ENSG00000164089	4.0318	-5.44826	1.77743	-3.06524	0.00217497	0.0043198	ETNPPL	down
ENSG00000247950	28.8719	-1.15576	0.316939	-3.64664	0.000265694	0.000591017	SEC24B-AS1	down
ENSG00000005059	532.648	-1.11094	0.0727517	-15.2704	1.20511e-52	1.98156e-51	MCUB	down
ENSG00000205403	27.4377	-3.23348	0.560707	-5.7668	8.07917e-09	2.68084e-08	CFI	down
ENSG00000180245	7.63472	1.75687	0.738964	2.37748	0.0174315	0.0298397	RRH	up
ENSG00000138798	6.62575	-4.65417	1.1247	-4.13814	3.50136e-05	8.54775e-05	EGF	down
ENSG00000250103	16.6404	6.79462	1.34651	5.04609	4.50944e-07	1.31011e-06	PANCR	up
ENSG00000164093	131.159	2.56302	0.155631	16.4685	6.17539e-61	1.20336e-59	PITX2	up
ENSG00000260526	11.3267	-1.3936	0.451799	-3.08456	0.00203857	0.00406375	AP1AR-DT	down
ENSG00000250046	2.59593	-3.21811	1.35122	-2.38164	0.0172359	0.0295316		down
ENSG00000145349	1069.55	1.35835	0.0995781	13.641	2.28316e-42	2.95209e-41	CAMK2D	up
ENSG00000174607	573.558	-1.39228	0.101595	-13.7042	9.5832e-43	1.25006e-41	UGT8	down
ENSG00000213493	20.2115	-1.11524	0.341363	-3.26703	0.00108683	0.00224684	ACTN4P1	down
ENSG00000164100	13.6107	-2.63594	0.622327	-4.23562	2.27919e-05	5.67293e-05	NDST3	down
ENSG00000164099	20.5343	-2.27273	0.374429	-6.06986	1.28023e-09	4.50373e-09	PRSS12	down
ENSG00000248213	4.75015	2.44308	0.777719	3.14134	0.00168174	0.00338811	CICP16	up
ENSG00000172399	2.69097	-2.62481	1.07743	-2.43618	0.0148435	0.0257165	MYOZ2	down
ENSG00000164096	931.867	-1.24738	0.0933008	-13.3694	9.12478e-41	1.11618e-39	C4orf3	down
ENSG00000138735	16.7629	-2.79165	0.49391	-5.65214	1.58461e-08	5.12941e-08	PDE5A	down
ENSG00000250938	28.1408	-1.12344	0.339615	-3.30799	0.00093969	0.00195774	MAD2L1-DT	down
ENSG00000138738	76.5557	-8.24737	1.02844	-8.01929	1.06354e-15	5.35692e-15	PRDM5	down
ENSG00000138686	427.624	-0.793889	0.0900367	-8.8174	1.17148e-18	6.84446e-18	BBS7	down
ENSG00000138688	882.931	-1.151	0.0986692	-11.6653	1.918e-31	1.77887e-30	KIAA1109	down
ENSG00000181004	54.0662	-1.44588	0.227328	-6.36031	2.01349e-10	7.47712e-10	BBS12	down
ENSG00000170917	66.6546	-1.42929	0.226045	-6.32303	2.56477e-10	9.45963e-10	NUDT6	down
ENSG00000164056	458.938	2.73317	0.177872	15.3659	2.77271e-53	4.63301e-52	SPRY1	up
ENSG00000251526	2.09572	3.74247	1.53406	2.43958	0.0147042	0.0255095	LINC02435	up
ENSG00000249464	72.7587	3.05494	0.338122	9.035	1.64005e-19	9.96296e-19	LINC01091	up
ENSG00000196159	2.24831	-4.60028	2.01264	-2.28569	0.0222724	0.0372791	FAT4	down
ENSG00000248491	10.7197	-2.47742	0.603352	-4.10609	4.02408e-05	9.77067e-05		down
ENSG00000164073	342.594	-0.766497	0.10161	-7.54352	4.5744e-14	2.12224e-13	MFSD8	down
ENSG00000164040	779.09	-1.03442	0.0680839	-15.1932	3.92102e-52	6.34621e-51	PGRMC2	down
ENSG00000251432	27.3868	-1.36356	0.286952	-4.75188	2.01538e-06	5.52757e-06	LINC02615	down
ENSG00000151466	546.806	-0.797753	0.085409	-9.34039	9.59813e-21	6.15115e-20	SCLT1	down
ENSG00000246876	10.2507	6.82206	1.72227	3.96109	7.46086e-05	0.000176098	LINC02466	up
ENSG00000249618	26.3869	3.36435	0.457314	7.35676	1.88427e-13	8.42368e-13	LINC02465	up
ENSG00000251598	10.6519	5.40501	1.08126	4.99879	5.76906e-07	1.66225e-06		up
ENSG00000145391	1554.4	-2.01165	0.0942349	-21.3472	4.13858e-101	1.57572e-99	SETD7	down
ENSG00000085871	662.285	-0.884799	0.090718	-9.7533	1.78575e-22	1.22022e-21	MGST2	down
ENSG00000196782	44.2883	-2.24756	0.294465	-7.6327	2.2989e-14	1.08484e-13	MAML3	down
ENSG00000153132	77.3262	-1.906	0.202682	-9.40391	5.25711e-21	3.40722e-20	CLGN	down
ENSG00000109436	222.486	-5.29658	0.24428	-21.6824	3.00673e-104	1.18864e-102	TBC1D9	down
ENSG00000273472	3.33273	-5.18329	1.81554	-2.85495	0.00430434	0.0081685		down
ENSG00000248810	466.884	-2.89423	0.163158	-17.7388	2.10333e-70	4.88238e-69	LINC02432	down
ENSG00000164136	28.1006	-4.41472	0.505738	-8.72928	2.5631e-18	1.47127e-17	IL15	down
ENSG00000109452	159.93	-6.20453	0.378162	-16.4071	1.70247e-60	3.2957e-59	INPP4B	down
ENSG00000109458	88.9604	-2.37308	0.240811	-9.85451	6.55371e-23	4.53986e-22	GAB1	down
ENSG00000236296	16.9361	-1.6724	0.405837	-4.12086	3.77464e-05	9.18752e-05	GUSBP5	down
ENSG00000164161	6.56749	-1.30628	0.598039	-2.18428	0.0289419	0.0474193	HHIP	down
ENSG00000170365	420.175	0.807222	0.0833109	9.68928	3.34886e-22	2.26581e-21	SMAD1	up
ENSG00000151612	220.226	-0.906218	0.190797	-4.74964	2.03776e-06	5.5845e-06	ZNF827	down
ENSG00000120519	246.649	0.766281	0.127749	5.99833	1.99359e-09	6.90611e-09	SLC10A7	up
ENSG00000137473	36.5448	-3.23164	0.355953	-9.07883	1.09753e-19	6.71667e-19	TTC29	down
ENSG00000170390	16.6465	-3.2052	0.49003	-6.54083	6.11794e-11	2.35981e-10	DCLK2	down
ENSG00000198589	3062.55	0.76222	0.0766902	9.93895	2.81773e-23	1.97845e-22	LRBA	up
ENSG00000145425	5304.76	0.790158	0.0557272	14.179	1.23529e-45	1.74003e-44	RPS3A	up
ENSG00000109686	1647.43	1.00549	0.101073	9.94813	2.56963e-23	1.80609e-22	SH3D19	up
ENSG00000059691	923.153	0.796777	0.0785795	10.1398	3.68019e-24	2.68165e-23	GATB	up
ENSG00000169989	126.079	0.911673	0.141482	6.44372	1.16581e-10	4.41102e-10	TIGD4	up
ENSG00000137460	1294.91	1.47844	0.105161	14.0588	6.80126e-45	9.35672e-44	FHDC1	up
ENSG00000109654	1667.39	-3.02206	0.147679	-20.4637	4.54018e-93	1.52592e-91	TRIM2	down
ENSG00000121210	901.054	1.33845	0.0656504	20.3875	2.15711e-92	7.14511e-91	TMEM131L	up
ENSG00000137462	37.7284	-7.22004	1.04458	-6.91191	4.78176e-12	1.98026e-11	TLR2	down
ENSG00000197410	24.9213	-4.99635	0.64258	-7.77545	7.51809e-15	3.63503e-14	DCHS2	down
ENSG00000171560	31.1671	4.20782	0.462066	9.10652	8.50653e-20	5.2291e-19	FGA	up
ENSG00000145431	20.2985	-2.89752	0.446816	-6.48481	8.8845e-11	3.38767e-10	PDGFC	down
ENSG00000164125	159.848	7.75753	0.59902	12.9504	2.33826e-38	2.68069e-37	GASK1B	up
ENSG00000248429	4.53752	5.64879	1.81679	3.10921	0.00187589	0.00375762	GASK1B-AS1	up
ENSG00000164124	68.0904	3.98987	0.317276	12.5754	2.88324e-36	3.09244e-35	TMEM144	up
ENSG00000171503	380.379	1.1074	0.0938523	11.7994	3.92993e-32	3.72009e-31	ETFDH	up
ENSG00000171497	1941.83	0.779238	0.0776329	10.0375	1.0431e-23	7.47414e-23	PPID	up
ENSG00000052795	253.673	0.956618	0.105715	9.04899	1.44302e-19	8.7919e-19	FNIP2	up
ENSG00000164123	12.3811	2.3896	0.513531	4.65326	3.26724e-06	8.76987e-06	C4orf45	up
ENSG00000145414	933.326	0.98476	0.0704257	13.983	1.98082e-44	2.69454e-43	NAF1	up
ENSG00000145416	159.407	1.02884	0.13689	7.51585	5.65431e-14	2.60801e-13	MARCHF1	up
ENSG00000052802	1073.71	-0.771566	0.16767	-4.60168	4.19088e-06	1.11232e-05	MSMO1	down
ENSG00000109472	165.8	2.60323	0.182065	14.2984	2.24057e-46	3.19092e-45	CPE	up
ENSG00000038295	119.856	-7.29893	0.632649	-11.5371	8.57836e-31	7.78807e-30	TLL1	down
ENSG00000196104	23.9183	-3.44683	0.469688	-7.33856	2.15907e-13	9.6147e-13	SPOCK3	down
ENSG00000137628	24.3967	-4.73702	0.598899	-7.90954	2.58336e-15	1.27811e-14	DDX60	down
ENSG00000181381	68.185	-1.16012	0.187653	-6.18226	6.31905e-10	2.2694e-09	DDX60L	down
ENSG00000198948	31.4152	-2.30131	0.33313	-6.90815	4.9102e-12	2.03182e-11	MFAP3L	down
ENSG00000245213	367.775	1.67148	0.110825	15.0821	2.12282e-51	3.36715e-50	GALNT7-DT	up
ENSG00000109586	2262.07	1.94098	0.078179	24.8274	4.54111e-136	2.78072e-134	GALNT7	up
ENSG00000251216	2.15373	-3.71622	1.57025	-2.36664	0.0179504	0.0306213		down
ENSG00000248174	169.773	-8.81393	0.852228	-10.3422	4.53932e-25	3.40506e-24	LINC02268	down
ENSG00000164120	926.089	-9.84901	0.527085	-18.6858	6.45954e-78	1.72891e-76	HPGD	down
ENSG00000250596	21.7755	-7.87662	1.70407	-4.62224	3.7962e-06	1.01199e-05		down
ENSG00000248980	44.9891	-1.26976	0.283648	-4.47654	7.58618e-06	1.96867e-05	SPCS3-AS1	down
ENSG00000038002	198.775	0.794859	0.109764	7.24155	4.43576e-13	1.94593e-12	AGA	up
ENSG00000250993	44.3728	-8.17928	1.35214	-6.04914	1.45617e-09	5.10092e-09		down
ENSG00000177822	114.712	-7.24221	0.599441	-12.0816	1.32102e-33	1.3163e-32	TENM3-AS1	down
ENSG00000218336	392.283	-8.28153	0.479125	-17.2847	6.1347e-67	1.33259e-65	TENM3	down
ENSG00000182552	737.853	0.755296	0.0864155	8.74028	2.32526e-18	1.33847e-17	RWDD4	up
ENSG00000173320	172.945	-6.1606	0.345146	-17.8493	2.92846e-71	6.8986e-70	STOX2	down
ENSG00000164303	4.47532	-2.28412	0.822039	-2.7786	0.00545932	0.0102064	ENPP6	down
ENSG00000168310	371.346	-1.07518	0.0930817	-11.5509	7.30647e-31	6.65385e-30	IRF2	down
ENSG00000271646	21.711	-1.67369	0.35185	-4.75684	1.9665e-06	5.4005e-06	IRF2-DT	down
ENSG00000271538	6.29427	-1.84325	0.650559	-2.83333	0.00460658	0.00870127	LINC02427	down
ENSG00000151726	1657.91	-1.43034	0.063992	-22.3519	1.15779e-110	5.00884e-109	ACSL1	down
ENSG00000168491	66.2649	-1.08398	0.195921	-5.53271	3.15313e-08	9.98281e-08	CCDC110	down
ENSG00000154553	476.602	-0.975322	0.0813954	-11.9825	4.38748e-33	4.28896e-32	PDLIM3	down
ENSG00000164342	21.5937	-3.1873	0.427051	-7.4635	8.42522e-14	3.84312e-13	TLR3	down
ENSG00000109794	82.5331	-2.02807	0.21361	-9.49427	2.2177e-21	1.46306e-20	FAM149A	down
ENSG00000145476	146.582	-0.835744	0.136725	-6.11258	9.80357e-10	3.47665e-09	CYP4V2	down
ENSG00000272297	32.8911	-1.59366	0.33741	-4.7232	2.32158e-06	6.32449e-06		down
ENSG00000083857	8149.34	-1.29836	0.0795695	-16.3174	7.42713e-60	1.41913e-58	FAT1	down
ENSG00000249162	4.97337	-2.00606	0.874653	-2.29355	0.0218165	0.0366408	ADAM20P3	down
ENSG00000249378	41.032	-0.754892	0.245967	-3.06908	0.00214721	0.00426794	LINC01060	down
ENSG00000272566	3.45762	-4.44817	1.4743	-3.01713	0.00255181	0.00501706		down
ENSG00000214273	3.15446	-3.54216	1.24183	-2.85237	0.00433942	0.00823281	AGGF1P1	down
ENSG00000153404	667.863	1.30105	0.165475	7.86252	3.76473e-15	1.84885e-14	PLEKHG4B	up
ENSG00000249915	606.763	0.835218	0.102391	8.15716	3.42994e-16	1.76995e-15	PDCD6	up
ENSG00000063438	1878.86	1.42851	0.131358	10.8749	1.51854e-27	1.24007e-26	AHRR	up
ENSG00000112877	922.691	0.797471	0.0590044	13.5155	1.26778e-41	1.59135e-40	CEP72	up
ENSG00000171368	189.061	0.83692	0.137306	6.09527	1.09254e-09	3.86121e-09	TPPP	up
ENSG00000145506	1532.92	1.72776	0.113895	15.1698	5.60672e-52	9.03908e-51	NKD2	up
ENSG00000113504	5547.99	1.33595	0.069942	19.1008	2.48772e-81	7.00363e-80	SLC12A7	up
ENSG00000174358	14.7465	-4.49347	0.736271	-6.10301	1.04089e-09	3.68058e-09	SLC6A19	down
ENSG00000164362	78.9616	2.75073	0.23552	11.6794	1.62498e-31	1.50846e-30	TERT	up
ENSG00000250584	15.3313	-2.3551	0.470369	-5.00691	5.53093e-07	1.59497e-06	LINC01511	down
ENSG00000153395	3611.12	1.12955	0.0999714	11.2988	1.33064e-29	1.16748e-28	LPCAT1	up
ENSG00000185986	382.485	1.57355	0.0986618	15.9489	2.89925e-57	5.27592e-56	SDHAP3	up
ENSG00000271119	26.7793	1.82211	0.34262	5.31817	1.04819e-07	3.19174e-07		up
ENSG00000188002	365.08	1.64106	0.185473	8.84798	8.91137e-19	5.23172e-18	PDCD6P1	up
ENSG00000248994	4.91005	1.61764	0.696331	2.32309	0.0201745	0.0340855		up
ENSG00000170561	63.9728	-4.33669	0.327506	-13.2416	5.04939e-40	6.05458e-39	IRX2	down
ENSG00000186493	15.0068	-6.6077	1.34011	-4.93072	8.19263e-07	2.32773e-06	C5orf38	down
ENSG00000260763	4.9008	5.76045	1.77714	3.24141	0.0011894	0.00244758		up
ENSG00000248973	372.852	2.55897	0.162433	15.7539	6.45315e-56	1.14111e-54		up
ENSG00000145536	26.9597	-3.44818	0.417255	-8.26396	1.40912e-16	7.4446e-16	ADAMTS16	down
ENSG00000250490	12.3459	2.10097	0.517568	4.05931	4.9218e-05	0.000118458	LINC02145	up
ENSG00000215218	6.46683	-2.93106	0.789978	-3.71031	0.000207006	0.000467217	UBE2QL1	down
ENSG00000037474	5842.21	0.771204	0.0673455	11.4515	2.31227e-30	2.07461e-29	NSUN2	up
ENSG00000272071	6.62844	2.13914	0.626809	3.41275	0.000643105	0.00136562		up
ENSG00000250974	10.0612	1.75293	0.539305	3.25034	0.00115266	0.0023765	LINC02196	up
ENSG00000247516	93.8318	-9.98579	1.68854	-5.91386	3.34178e-09	1.14061e-08	MIR4458HG	down
ENSG00000112902	40.3045	-4.15445	0.408152	-10.1787	2.46848e-24	1.80829e-23	SEMA5A	down
ENSG00000250786	19.5074	-7.7207	1.69953	-4.54286	5.54972e-06	1.45631e-05	SNHG18	down
ENSG00000164237	423.714	2.65703	0.121329	21.8994	2.63096e-106	1.07937e-104	CMBL	up
ENSG00000252671	2.47296	4.78095	1.84969	2.58473	0.00974552	0.0174698	Y_RNA	up
ENSG00000145491	7.12475	-2.23246	0.669856	-3.33274	0.000859939	0.00180031	ROPN1L	down
ENSG00000164236	10.9664	-2.78095	0.639438	-4.34906	1.36723e-05	3.46868e-05	ANKRD33B	down
ENSG00000145569	216.196	-3.76656	0.164526	-22.8934	5.4075e-116	2.49083e-114	OTULINL	down
ENSG00000261360	7.4706	-2.1409	0.645403	-3.31715	0.000909394	0.00189807	OTULIN-DT	down
ENSG00000248150	10.502	3.2898	0.687531	4.78495	1.71031e-06	4.72792e-06	LINC02150	up
ENSG00000154153	164.394	-2.62673	0.151748	-17.3098	3.96682e-67	8.64407e-66	RETREG1	down
ENSG00000176788	6.98844	-1.41421	0.582374	-2.42836	0.0151672	0.0262466	BASP1	down
ENSG00000249937	94.1271	3.83534	0.277236	13.8342	1.58477e-43	2.09771e-42	LINC02223	up
ENSG00000249174	2.82256	-2.20547	0.985332	-2.2383	0.0252013	0.0417849		down
ENSG00000154162	46.8048	-2.20624	0.307537	-7.17389	7.28962e-13	3.16093e-12	CDH12	down
ENSG00000164256	6.19146	-5.30953	1.40672	-3.77441	0.000160384	0.000365954	PRDM9	down
ENSG00000250337	197.167	1.75842	0.167514	10.4972	8.9014e-26	6.83622e-25	PURPL	up
ENSG00000113360	2851.73	0.925454	0.0576785	16.045	6.19255e-58	1.13996e-56	DROSHA	up
ENSG00000133401	260.028	-4.33273	0.177608	-24.3949	1.93609e-131	1.09461e-129	PDZD2	down
ENSG00000250764	7.69841	1.46085	0.549837	2.65688	0.00788677	0.0143977		up
ENSG00000150712	1062.67	1.08243	0.0685103	15.7995	3.13508e-56	5.55803e-55	MTMR12	up
ENSG00000113387	5723.73	1.07979	0.068168	15.8401	1.64447e-56	2.93854e-55	SUB1	up
ENSG00000249572	130.846	1.14045	0.159923	7.13127	9.94486e-13	4.27992e-12	TARS1-DT	up
ENSG00000113407	9617.67	0.814007	0.0600044	13.5658	6.38876e-42	8.10316e-41	TARS1	up
ENSG00000151388	16.3895	1.19989	0.393487	3.04939	0.00229309	0.00454042	ADAMTS12	up
ENSG00000242110	13.9333	1.35463	0.459476	2.94819	0.00319638	0.00619521	AMACR	up
ENSG00000273294	179.417	2.50383	0.234447	10.6797	1.26616e-26	1.00053e-25	C1QTNF3-AMACR	up
ENSG00000215158	327.921	2.48467	0.14797	16.7917	2.80653e-63	5.68915e-62	GUSBP18	up
ENSG00000113456	1640.83	1.11708	0.0546716	20.4326	8.57847e-93	2.85986e-91	RAD1	up
ENSG00000113460	1907.48	1.28772	0.0714103	18.0326	1.07997e-72	2.61883e-71	BRIX1	up
ENSG00000168724	2140.67	0.789037	0.0438609	17.9895	2.35273e-72	5.66633e-71	DNAJC21	up
ENSG00000152582	309.096	2.134	0.125373	17.0213	5.71234e-65	1.19312e-63	SPEF2	up
ENSG00000164187	728.947	0.885106	0.0967166	9.15155	5.6124e-20	3.48953e-19	LMBRD2	up
ENSG00000145604	2620.24	1.51588	0.0857365	17.6806	5.91235e-70	1.35715e-68	SKP2	up
ENSG00000152620	1042.56	0.981581	0.082435	11.9073	1.08389e-32	1.0452e-31	NADK2	up
ENSG00000079215	47.4604	-8.28046	1.3207	-6.26977	3.61579e-10	1.32063e-09	SLC1A3	down
ENSG00000164190	2787.14	0.953166	0.0789224	12.0773	1.39285e-33	1.3872e-32	NIPBL	up
ENSG00000082068	1062.44	0.890965	0.0592733	15.0315	4.56847e-51	7.17466e-50	WDR70	up
ENSG00000164318	7.97055	-2.40368	0.611366	-3.93166	8.43621e-05	0.000198212	EGFLAM	down
ENSG00000251257	3.70895	3.15485	1.12616	2.80143	0.00508761	0.00955217		up
ENSG00000164327	582.249	1.70487	0.138719	12.2901	1.02325e-34	1.04949e-33	RICTOR	up
ENSG00000082074	4.05507	1.86587	0.852903	2.18767	0.0286934	0.0470532	FYB1	up
ENSG00000153071	6.60903	1.95616	0.627152	3.11911	0.00181396	0.00364098	DAB2	up
ENSG00000250492	41.1079	0.987788	0.317931	3.10693	0.00189041	0.00378559	INTS6P1	up
ENSG00000113638	531.453	0.98103	0.0937272	10.4669	1.22639e-25	9.36978e-25	TTC33	up
ENSG00000145592	15419.9	1.35388	0.089915	15.0573	3.09047e-51	4.88696e-50	RPL37	up
ENSG00000132357	30.0442	-2.537	0.342479	-7.40775	1.28456e-13	5.78527e-13	CARD6	down
ENSG00000083720	2490.72	1.09801	0.0904674	12.1371	6.7133e-34	6.73484e-33	OXCT1	up
ENSG00000151876	484.548	0.919858	0.106011	8.67699	4.06394e-18	2.30965e-17	FBXO4	up
ENSG00000172262	1926.97	0.972408	0.0550612	17.6605	8.4504e-70	1.93115e-68	ZNF131	up
ENSG00000151882	268.226	1.17359	0.126898	9.24833	2.28022e-20	1.4381e-19	CCL28	up
ENSG00000249492	9.76655	2.10954	0.546941	3.85699	0.000114793	0.000266134		up
ENSG00000248092	700.044	1.34408	0.0932999	14.406	4.74454e-47	6.89981e-46	NNT-AS1	up
ENSG00000112992	4362.42	1.48235	0.0700726	21.1545	2.50774e-99	9.34111e-98	NNT	up
ENSG00000251141	44.2806	1.28145	0.230077	5.56965	2.55254e-08	8.13376e-08	MRPS30-DT	up
ENSG00000112996	2255.68	1.38029	0.061378	22.4884	5.38893e-112	2.36106e-110	MRPS30	up
ENSG00000272335	149.452	1.02944	0.150043	6.86096	6.84016e-12	2.80345e-11		up
ENSG00000164588	56.4008	-3.23597	0.323296	-10.0093	1.38734e-23	9.88918e-23	HCN1	down
ENSG00000151883	565.522	1.1151	0.0826611	13.49	1.79032e-41	2.23233e-40	PARP8	up
ENSG00000259663	19.5309	-7.71955	1.70445	-4.52907	5.92433e-06	1.55165e-05	ISL1-DT	down
ENSG00000016082	70.8613	-6.12066	0.529723	-11.5545	7.00897e-31	6.39139e-30	ISL1	down
ENSG00000248898	16.3218	-2.55052	0.473283	-5.38901	7.08486e-08	2.18409e-07		down
ENSG00000213949	972.848	-4.6486	0.154986	-29.9937	1.18727e-197	1.44973e-195	ITGA1	down
ENSG00000249899	8.77145	-3.41758	0.716292	-4.77121	1.83121e-06	5.04189e-06	ITGA2-AS1	down
ENSG00000164171	862.122	-1.10821	0.152585	-7.26294	3.78753e-13	1.66758e-12	ITGA2	down
ENSG00000250447	4.84995	-2.17615	0.773764	-2.81242	0.00491708	0.00924798	LINC02105	down
ENSG00000249069	3.90236	2.40051	0.914811	2.62405	0.00868905	0.0157342	LINC01033	up
ENSG00000178996	573.211	-1.38662	0.0770298	-18.0011	1.91005e-72	4.61004e-71	SNX18	down
ENSG00000164283	257.681	-11.4462	1.69097	-6.76897	1.297e-11	5.21835e-11	ESM1	down
ENSG00000145649	2.53614	-4.78407	1.84912	-2.58722	0.00967535	0.0173618	GZMA	down
ENSG00000164287	19.174	-3.53994	0.522577	-6.774	1.25267e-11	5.04393e-11	CDC20B	down
ENSG00000234602	50.4968	-0.920823	0.236565	-3.89248	9.92252e-05	0.000231525	MCIDAS	down
ENSG00000251307	39.8105	-0.761172	0.240622	-3.16334	0.00155968	0.00315761	CCNO-DT	down
ENSG00000164509	20.0008	-5.70212	0.881269	-6.47035	9.77771e-11	3.71932e-10	IL31RA	down
ENSG00000134352	474.343	-2.05346	0.14594	-14.0706	5.7564e-45	7.93514e-44	IL6ST	down
ENSG00000227908	9.98217	-1.12595	0.464083	-2.42617	0.015259	0.0263987	IL6ST-DT	down
ENSG00000164512	12.6843	0.931461	0.413804	2.25097	0.0243873	0.040546	ANKRD55	up
ENSG00000248781	16.3253	-1.8641	0.491879	-3.78975	0.000150801	0.000345117	PSMC1P4	down
ENSG00000210678	5.29724	-5.8475	1.76845	-3.30657	0.000944448	0.00196666	RNU6ATAC2P	down
ENSG00000249697	345.436	-11.8689	1.68444	-7.04619	1.83882e-12	7.79815e-12		down
ENSG00000250787	5.23987	-5.81756	1.76272	-3.30034	0.000965682	0.00200824	HMGN1P17	down
ENSG00000248727	83.4603	-2.80939	0.20734	-13.5497	7.95867e-42	1.00511e-40	LINC01948	down
ENSG00000095015	1384.98	-1.61131	0.0943831	-17.072	2.39718e-65	5.05811e-64	MAP3K1	down
ENSG00000250961	11.981	-3.24982	0.614843	-5.2856	1.25293e-07	3.78281e-07	RMEL3	down
ENSG00000145632	1503.72	-1.79103	0.0957105	-18.713	3.87941e-78	1.04239e-76	PLK2	down
ENSG00000152932	11.647	-3.03912	0.571388	-5.31883	1.04434e-07	3.1805e-07	RAB3C	down
ENSG00000113448	4333.31	-2.12202	0.127811	-16.6028	6.64781e-62	1.31908e-60	PDE4D	down
ENSG00000164181	369.134	-1.21685	0.108039	-11.263	1.99873e-29	1.74401e-28	ELOVL7	down
ENSG00000153006	922.748	0.775841	0.0687913	11.2782	1.68189e-29	1.47128e-28	SREK1IP1	up
ENSG00000069020	406.233	0.943665	0.106865	8.83044	1.04263e-18	6.10372e-18	MAST4	up
ENSG00000249364	78.6791	4.68449	0.334156	14.0189	1.1948e-44	1.63501e-43	LINC02997	up
ENSG00000248664	22.0134	1.14564	0.362757	3.15813	0.00158782	0.00321175		up
ENSG00000152939	735.645	0.88017	0.082001	10.7337	7.07365e-27	5.6447e-26	MARVELD2	up
ENSG00000249295	3.83879	-3.20971	1.0259	-3.12867	0.00175599	0.0035301		down
ENSG00000253203	15.3681	1.09349	0.424769	2.57431	0.0100439	0.0179669	GUSBP3	up
ENSG00000198237	9.58278	3.32285	0.964981	3.44344	0.000574374	0.00122751	GUSBP13	up
ENSG00000179978	30.0197	1.44637	0.280505	5.15632	2.51844e-07	7.45633e-07	NAIPP2	up
ENSG00000254701	8.93552	1.30089	0.56801	2.29026	0.0220064	0.0368966		up
ENSG00000253816	5.53326	1.61932	0.63611	2.54566	0.010907	0.0193895	GUSBP14	up
ENSG00000226259	31.6226	1.15369	0.350585	3.29074	0.000999237	0.00207406	GTF2H2B	up
ENSG00000253366	13.3939	1.59256	0.482505	3.30061	0.000964759	0.00200653	GUSBP16	up
ENSG00000249437	14.0121	1.57774	0.436582	3.61386	0.000301677	0.00066639	NAIP	up
ENSG00000145736	293.756	0.955042	0.159244	5.99735	2.00564e-09	6.94553e-09	GTF2H2	up
ENSG00000251634	17.9748	1.96746	0.379808	5.18014	2.21718e-07	6.59275e-07	NAIPP4	up
ENSG00000215630	53.1004	2.01021	0.356272	5.64235	1.67743e-08	5.41967e-08	GUSBP9	up
ENSG00000145734	2151.6	0.844097	0.110635	7.62954	2.35597e-14	1.1105e-13	BDP1	up
ENSG00000131844	4604.44	0.989402	0.0468163	21.1337	3.89827e-99	1.44166e-97	MCCC2	up
ENSG00000131711	1527.1	-1.39685	0.133034	-10.4999	8.64582e-26	6.64488e-25	MAP1B	down
ENSG00000251493	9.41611	-3.80953	0.762555	-4.99574	5.86095e-07	1.68825e-06	FOXD1	down
ENSG00000214944	358.806	-0.769984	0.116736	-6.59592	4.22616e-11	1.64487e-10	ARHGEF28	down
ENSG00000171617	1543.81	-2.71091	0.0811586	-33.4026	1.25707e-244	2.27552e-242	ENC1	down
ENSG00000049860	1570.74	-0.764873	0.0501467	-15.2527	1.57934e-52	2.58866e-51	HEXB	down
ENSG00000198780	1443.72	-0.983638	0.0685669	-14.3457	1.13411e-46	1.62638e-45	FAM169A	down
ENSG00000271714	3.21252	-4.32688	1.66059	-2.60563	0.00917064	0.0165251	FAM169A-AS1	down
ENSG00000176928	3.35391	-5.19064	1.80388	-2.87749	0.00400849	0.00764503	GCNT4	down
ENSG00000145700	23.0427	-1.57819	0.358394	-4.4035	1.06519e-05	2.7306e-05	ANKRD31	down
ENSG00000189045	15.885	1.51327	0.384304	3.93769	8.22705e-05	0.000193562	ANKDD1B	up
ENSG00000122012	12.3348	-2.04081	0.49638	-4.11138	3.93298e-05	9.55623e-05	SV2C	down
ENSG00000145703	967.457	-8.20713	0.293195	-27.992	2.03094e-172	1.85445e-170	IQGAP2	down
ENSG00000225407	10.8752	-6.87957	1.72078	-3.99793	6.38995e-05	0.000151898		down
ENSG00000164251	670.531	1.15954	0.0830064	13.9693	2.39841e-44	3.25616e-43	F2RL1	up
ENSG00000250802	158.619	0.792429	0.131834	6.01083	1.84576e-09	6.41506e-09	ZBED3-AS1	up
ENSG00000113231	29.3746	1.19377	0.31	3.85088	0.000117693	0.000272492	PDE8B	up
ENSG00000132837	31.6851	-0.894576	0.362275	-2.46933	0.0135367	0.0236752	DMGDH	down
ENSG00000164309	24.9368	1.02613	0.304198	3.37324	0.000742905	0.00156706	CMYA5	up
ENSG00000177034	264.434	0.756324	0.12268	6.16499	7.04875e-10	2.52181e-09	MTX3	up
ENSG00000164300	571.577	1.46024	0.121638	12.0048	3.3528e-33	3.28374e-32	SERINC5	up
ENSG00000220157	3.11878	2.4199	0.953716	2.53734	0.0111699	0.0198077	HNRNPA1P12	up
ENSG00000249042	87.3196	1.25665	0.199243	6.30713	2.84265e-10	1.04546e-09	FAM151B-DT	up
ENSG00000152380	24.5457	1.39045	0.302829	4.59154	4.39991e-06	1.1654e-05	FAM151B	up
ENSG00000251221	31.2195	0.841512	0.280142	3.00388	0.00266562	0.0052254	LINC01337	up
ENSG00000251450	15.3784	6.6807	1.33977	4.98645	6.14987e-07	1.76679e-06	RASGRF2-AS1	up
ENSG00000113319	246.88	4.35508	0.175784	24.7751	1.66164e-135	1.00262e-133	RASGRF2	up
ENSG00000247572	74.8886	0.992154	0.213418	4.64887	3.33757e-06	8.94932e-06	CKMT2-AS1	up
ENSG00000145687	312.974	1.76569	0.152116	11.6076	3.77107e-31	3.46173e-30	SSBP2	up
ENSG00000186468	2485.25	1.00033	0.118823	8.41867	3.80791e-17	2.07008e-16	RPS23	up
ENSG00000205464	1401.19	-5.76976	0.115398	-49.9988	0	0	ATP6AP1L	down
ENSG00000248112	7.98084	-2.40279	0.617026	-3.89414	9.85464e-05	0.000229994		down
ENSG00000248400	10.7536	-5.3795	1.1135	-4.83117	1.35733e-06	3.78307e-06	ST13P12	down
ENSG00000250874	26.6492	2.47636	0.340122	7.28081	3.31826e-13	1.46441e-12		up
ENSG00000249061	18.6855	1.89845	0.467773	4.05848	4.93922e-05	0.00011885		up
ENSG00000145715	1465.25	0.80575	0.0811559	9.92843	3.1316e-23	2.19212e-22	RASA1	up
ENSG00000081189	5.25841	-2.05392	0.782135	-2.62605	0.00863832	0.0156506	MEF2C	down
ENSG00000248323	178.898	-0.777101	0.148917	-5.21834	1.80535e-07	5.39618e-07	LUCAT1	down
ENSG00000250049	100.584	6.49976	0.529576	12.2735	1.25678e-34	1.28709e-33		up
ENSG00000249958	53.061	9.19604	1.68906	5.44448	5.1956e-08	1.61836e-07	CCT7P2	up
ENSG00000248528	111.81	7.82574	0.747718	10.4662	1.23549e-25	9.4323e-25	LINC02058	up
ENSG00000251361	75.3015	1.24261	0.199299	6.23487	4.52141e-10	1.63863e-09		up
ENSG00000213730	5.18914	1.67142	0.722783	2.31247	0.0207516	0.0349889	POLD2P1	up
ENSG00000113391	672.42	-1.89917	0.0740244	-25.656	3.62848e-145	2.4712e-143	FAM172A	down
ENSG00000185261	32.9731	-3.12117	0.357464	-8.73141	2.51524e-18	1.4446e-17	KIAA0825	down
ENSG00000175471	148.133	-2.17318	0.164124	-13.241	5.08409e-40	6.09264e-39	MCTP1	down
ENSG00000236882	5.09672	-2.04319	0.768316	-2.65931	0.00783002	0.0143004	LINC01554	down
ENSG00000164307	488.275	-0.984435	0.0892603	-11.0288	2.77507e-28	2.3298e-27	ERAP1	down
ENSG00000173930	3.06179	-3.49035	1.19719	-2.91545	0.00355175	0.00683585	SLCO4C1	down
ENSG00000205359	56.6164	0.75341	0.220138	3.42245	0.00062059	0.00132039	SLCO6A1	up
ENSG00000251026	89.1541	3.26154	0.243563	13.3909	6.83201e-41	8.40199e-40	NIHCOLE	up
[truncated: 4,963 more rows]
