# Supplementary material for: Systematic analysis of functional genetic and epigenetic variants in colorectal cancer
Source: Sci Adv. 2026 Feb 20;12(8):eaeb2473. doi: 10.1126/sciadv.aeb2473 (PMC12922747; doi:10.1126/sciadv.aeb2473)
Supplement: Supplementary file 3 — Tables S1 to S18 [file sciadv.aeb2473_tables_s1_to_s18.zip › Supplementary Tables/Table S8.xlsx]

## Sheet: HCT116
Table S8. TF motif analysis of methylation sensitive loci in 3 cell lines
This table presents transcription factor (TF) motif analysis results for genomic loci identified as methylation-sensitive, aiming to identify TFs whose binding may be regulated by DNA methylation.motif_alt_id: Common name of the transcription factor (e.g., gene symbol).motif_id: Unique identifier from a motif database (e.g., JASPAR).sequence_name: Genomic location (hg19) of the analyzed DNA seque…
motif_alt_id	motif_id	sequence_name	start	stop	strand	score	p-value	q-value	matched_sequence
RXRB	MA0855.1	hg19:chr4:109541673:109541793:120:3	28	41	-	18.6545	1.85e-07	0.0602	CAGTTCAAAGGTCA
RXRB	MA0855.1	hg19:chr2:178257421:178257541:120:19	45	58	-	17.2909	3.29e-07	0.0602	CGGGTGAAAGGTCA
RXRB	MA1555.1	hg19:chr6:27760591:27760711:120:6	99	112	-	16.8276	1.02e-06	0.18	AAGGTTGTGACCCC
RXRB	MA1555.1	hg19:chr16:88519216:88519336:120:11	87	100	+	16.7931	1.06e-06	0.18	GGGGACATGACCTC
RXRB	MA1555.1	hg19:chr16:88519216:88519336:120:11	87	100	-	15.4828	2.68e-06	0.305	GAGGTCATGTCCCC
RXRB	MA0855.1	hg19:chr20:61863896:61864016:120:1	58	71	+	11.6182	2.85e-06	0.238	GCGGTGAAAGGTCA
RXRB	MA0855.1	hg19:chr8:42698431:42698551:120:7	86	99	+	10.6182	3.85e-06	0.238	GAGGTCAGAGGTAA
RXRB	MA0855.1	hg19:chr12:107168270:107168390:120:16	66	79	+	10.5091	4e-06	0.238	GGGGTGAAAGTTGA
RXRB	MA0855.1	hg19:chr21:16250078:16250198:120:0	94	107	+	10.4545	4.08e-06	0.238	AAGTTCAAAGTTGA
RXRB	MA0855.1	hg19:chr21:16250078:16250198:120:0	87	100	+	10.1636	4.55e-06	0.238	AGGTTAAAAGTTCA
RXRB	MA1555.1	hg19:chr8:67025834:67025954:120:12	86	99	-	14.3793	5.03e-06	0.35	GAAGTCGTGACCCG
RXRB	MA1555.1	hg19:chrX:41301654:41301774:120:8	73	86	+	14.3448	5.13e-06	0.35	AAGGACGTGACCTT
RXRB	MA0855.1	hg19:chr3:100119825:100119945:120:11	107	120	+	8.90909	6.77e-06	0.309	AGGGCCAGAGGTCA
RXRB	MA0855.1	hg19:chr1:160990692:160990812:120:7	59	72	-	8.43636	7.87e-06	0.32	CGGGTCAGAGGTTG
RXRB	MA1555.1	hg19:chr22:45705571:45705691:120:15	49	62	+	13.3276	9.22e-06	0.417	GGGGGCGTGGCCTC
RXRB	MA1555.1	hg19:chr16:24740783:24740903:120:10	32	45	+	13.2931	9.39e-06	0.417	GAGGCTGTGACCTC
RXRB	MA1555.1	hg19:chr7:32708740:32708860:120:0	5	18	+	13.2069	9.79e-06	0.417	TAGCTCATGACCTT
RXRB	MA0855.1	hg19:chr16:66550816:66550936:120:2	68	81	+	7.38182	1.08e-05	0.373	GAAGTCAGAGTTCA
RXRB	MA0855.1	hg19:chr11:65319668:65319788:120:7	12	25	-	7.27273	1.12e-05	0.373	GGGTTCATAGGTCC
RXRB	MA1555.1	hg19:chr19:18305725:18305845:120:8	70	83	+	12.7759	1.24e-05	0.469	CAGTTCGTGAACTT
RXRB	MA0855.1	hg19:chr12:56390993:56391113:120:6	20	33	+	6.72727	1.31e-05	0.399	GGAGTGAGAGGTCA
RXRB	MA1555.1	hg19:chr6:27760591:27760711:120:6	99	112	+	12.4655	1.45e-05	0.472	GGGGTCACAACCTT
RXRB	MA0855.1	hg19:chr19:40730478:40730598:120:6	79	92	+	6.14545	1.55e-05	0.435	AGGGGCAAGGGTGA
RXRB	MA1555.1	hg19:chr5:176560873:176560993:120:12	33	46	-	12.2759	1.59e-05	0.472	GAGGGGGTGACCCT
RXRB	MA0855.1	hg19:chr7:100487767:100487887:120:7	64	77	+	5.70909	1.76e-05	0.461	GGGGTCACAGGTCT
RXRB	MA1555.1	hg19:chr20:4667209:4667329:120:16	55	68	-	11.9483	1.89e-05	0.472	GGGGTCCCGACCCC
RXRB	MA0855.1	hg19:chr9:133454803:133454923:120:15	62	75	+	4.87273	2.24e-05	0.518	TCGGTCGAAGGTCA
RXRB	MA0855.1	hg19:chr6:27342637:27342757:120:10	23	36	-	4.83636	2.27e-05	0.518	GGGGTTGAGGGTCG
RXRB	MA0855.1	hg19:chr5:114961734:114961854:120:14	10	23	+	4.52727	2.45e-05	0.519	GGGGTGAAGGGGCG
RXRB	MA0855.1	hg19:chr2:208031301:208031421:120:15	4	17	+	4.25455	2.67e-05	0.519	GAGGTGAAAGGCCG
RXRB	MA0855.1	hg19:chr2:70823886:70824006:120:2	51	64	-	4.21818	2.7e-05	0.519	GAATTCAGAGTTCA
RXRB	MA1555.1	hg19:chr18:8800501:8800621:120:4	54	67	+	11.2414	2.73e-05	0.472	GCAGTCATGACCTG
RXRB	MA1555.1	hg19:chr7:131012557:131012677:120:14	32	45	-	11.1724	2.82e-05	0.472	GGGGGCGTGGCCTG
RXRB	MA1555.1	hg19:chr1:27926197:27926317:120:2	60	73	-	11.1724	2.82e-05	0.472	GGGGGCGTGGCCTG
RXRB	MA1555.1	hg19:chr7:32708740:32708860:120:0	5	18	-	11.1207	2.91e-05	0.472	AAGGTCATGAGCTA
RXRB	MA1555.1	hg19:chr3:15677602:15677722:120:2	88	101	+	11.0862	2.96e-05	0.472	GGCGTGATGACCTC
RXRB	MA0855.1	hg19:chr5:61699721:61699841:120:7	3	16	+	3.76364	3.04e-05	0.555	AGGGGCAAGGGTCC
RXRB	MA1555.1	hg19:chr8:81397839:81397959:120:8	79	92	+	11.0172	3.06e-05	0.472	GTGGTCGTAACCTC
RXRB	MA1555.1	hg19:chr3:15677602:15677722:120:2	88	101	-	10.9828	3.11e-05	0.472	GAGGTCATCACGCC
RXRB	MA1555.1	hg19:chr11:69515568:69515688:120:4	95	108	-	10.8448	3.33e-05	0.472	GGGGTAATGACACC
RXRB	MA1555.1	hg19:chr20:34129888:34130008:120:11	19	32	+	10.7931	3.42e-05	0.472	CGGGTCAAGACCTG
RXRB	MA1555.1	hg19:chr20:34129888:34130008:120:11	19	32	-	10.7241	3.54e-05	0.472	CAGGTCTTGACCCG
RXRB	MA0855.1	hg19:chr16:28503081:28503201:120:6	22	35	+	3.12727	3.62e-05	0.63	AGGGTCCAGGGTCA
RXRB	MA1555.1	hg19:chr2:208031301:208031421:120:15	24	37	-	10.6552	3.67e-05	0.472	GGCGTCCTGACCCC
RXRB	MA1555.1	hg19:chrX:48456099:48456219:120:7	97	110	+	10.5517	3.87e-05	0.472	GGGGTGATGACCAT
RXRB	MA1555.1	hg19:chr1:236269797:236269917:120:5	68	81	+	10.5	3.97e-05	0.472	AATGGCGTGAACCC
RXRB	MA1555.1	hg19:chr1:153681522:153681642:120:7	57	70	-	10.5	3.97e-05	0.472	AATGGCGTGAACCC
RXRB	MA1555.1	hg19:chr7:99613371:99613491:120:9	100	113	-	10.4828	4.01e-05	0.472	AGGGGCATGGACTC
RXRB	MA0855.1	hg19:chr12:6493440:6493560:120:10	101	114	-	2.69091	4.06e-05	0.675	GGGGGCAGAGGTGG
RXRB	MA1555.1	hg19:chr6:31239765:31239885:120:8	67	80	+	10.431	4.1e-05	0.472	GGCGCCATGACCCG
RXRB	MA1555.1	hg19:chr8:67025834:67025954:120:12	86	99	+	10.4138	4.14e-05	0.472	CGGGTCACGACTTC
RXRB	MA0855.1	hg19:chr18:19253192:19253312:120:1	57	70	+	2.41818	4.37e-05	0.685	GGGTTCAGGGATCA
RXRB	MA0855.1	cg08320359:chr16:15595993:15596113:120:5	48	61	-	2.29091	4.5e-05	0.685	CGTGTCAAAGGACA
RXRB	MA1555.1	cg03097134:chr6:37598204:37598324:120:2	90	103	-	10.1897	4.62e-05	0.472	GGCATCATGACCTC
RXRB	MA1555.1	hg19:chr4:114683248:114683368:120:12	105	118	-	10.1724	4.65e-05	0.472	GGTGTCGTGGCCCG
RXRB	MA1555.1	hg19:chr11:69515568:69515688:120:4	95	108	+	10.1379	4.73e-05	0.472	GGTGTCATTACCCC
RXRB	MA1555.1	cg03097134:chr6:37598204:37598324:120:2	90	103	+	10.1034	4.81e-05	0.472	GAGGTCATGATGCC
RXRB	MA0855.1	hg19:chr10:75385421:75385541:120:9	29	42	-	2.01818	4.82e-05	0.696	GGGTTCAGGGGGCG
RXRB	MA1555.1	hg19:chrX:48456099:48456219:120:7	97	110	-	10.069	4.89e-05	0.472	ATGGTCATCACCCC
RXRB	MA0855.1	hg19:chr19:925367:925487:120:8	99	112	+	1.92727	4.95e-05	0.696	AGGGGCGAAGGTGA
RXRB	MA1555.1	hg19:chr1:15851216:15851336:120:12	8	21	-	10	5.06e-05	0.472	CAGGCGGTGACCCC
RXRB	MA1555.1	hg19:chr20:46601133:46601253:120:6	2	15	+	9.96552	5.14e-05	0.472	GAGCTCCTGACCTT
RXRB	MA1555.1	hg19:chr7:135347112:135347232:120:16	94	107	+	9.93103	5.23e-05	0.472	CGTGGCGTGACCCG
RXRB	MA1555.1	hg19:chr14:65704860:65704980:120:2	28	41	+	9.81034	5.55e-05	0.472	GAGGATATGAACCC
RXRB	MA1555.1	hg19:chr7:99613371:99613491:120:9	100	113	+	9.77586	5.63e-05	0.472	GAGTCCATGCCCCT
RXRB	MA1555.1	hg19:chr9:130693412:130693532:120:1	10	23	-	9.75862	5.68e-05	0.472	GAGGTAGTGACTTC
RXRB	MA1555.1	hg19:chr9:133454803:133454923:120:15	69	82	-	9.75862	5.68e-05	0.472	GGGCACGTGACCTT
RXRB	MA0855.1	hg19:chr17:79283078:79283198:120:8	69	82	-	1.36364	5.7e-05	0.766	CATTGCAAAGGTCA
RXRB	MA1555.1	hg19:chr6:108616044:108616164:120:9	102	115	-	9.7069	5.82e-05	0.473	GGGAACGTGACCTC
RXRB	MA0855.1	hg19:chr8:125551120:125551240:120:8	31	44	-	1.25455	5.87e-05	0.766	GGGTTGAAAGGGCC
RXRB	MA1555.1	hg19:chr19:11646855:11646975:120:11	54	67	+	9.56897	6.21e-05	0.492	TGGGCCGTGACTTC
RXRB	MA0855.1	hg19:chr1:16971275:16971395:120:9	73	86	-	0.981818	6.32e-05	0.796	GAGGTCGGAGGTGG
RXRB	MA1555.1	hg19:chr6:31239765:31239885:120:8	67	80	-	9.5	6.39e-05	0.496	CGGGTCATGGCGCC
RXRB	MA1555.1	hg19:chr6:91296813:91296933:120:5	33	46	+	9.44828	6.56e-05	0.497	AGGGCCGTAAACTC
RXRB	MA0855.1	hg19:chr19:47747649:47747769:120:8	43	56	-	0.763636	6.65e-05	0.797	TGGTGCAAAGGTGG
RXRB	MA0855.1	hg19:chr4:111332628:111332748:120:0	93	106	-	0.618182	6.89e-05	0.797	AAGGTCAAAAGCCA
RXRB	MA0855.1	hg19:chr7:73149247:73149367:120:2	87	100	+	0.563636	6.98e-05	0.797	GAGGGCAAAGGGCC
RXRB	MA1555.1	hg19:chr17:63053211:63053331:120:14	103	116	-	9.25862	7.15e-05	0.515	GAGTCCGTGGCCTC
RXRB	MA1555.1	cg18797823:chr8:1777706:1777826:120:6	2	15	+	9.22414	7.27e-05	0.515	GAGGCCCTGACCCA
RXRB	MA0855.1	hg19:chr22:31045558:31045678:120:2	23	36	-	0.4	7.3e-05	0.797	TGGGTGACAGGTGA
RXRB	MA1555.1	hg19:chr13:31191405:31191525:120:3	57	70	+	9.2069	7.33e-05	0.515	TGTGTGATGACCCT
RXRB	MA0855.1	hg19:chr18:711698:711818:120:5	15	28	+	0.345455	7.41e-05	0.797	GGAGTCAGAGTTCC
RXRB	MA1555.1	hg19:chr18:8800501:8800621:120:4	54	67	-	9.12069	7.64e-05	0.515	CAGGTCATGACTGC
RXRB	MA1555.1	hg19:chrX:41301654:41301774:120:8	73	86	-	9.12069	7.64e-05	0.515	AAGGTCACGTCCTT
RXRB	MA1555.1	hg19:chr19:18334985:18335105:120:7	49	62	+	9.08621	7.75e-05	0.515	AAGGCGGTGACCTG
RXRB	MA1555.1	hg19:chr19:2495467:2495587:120:6	103	116	-	8.93103	8.34e-05	0.515	GGGCTCCTGACCCG
RXRB	MA1555.1	hg19:chr22:45705571:45705691:120:15	49	62	-	8.91379	8.4e-05	0.515	GAGGCCACGCCCCC
RXRB	MA1555.1	hg19:chr19:18305725:18305845:120:8	70	83	-	8.89655	8.47e-05	0.515	AAGTTCACGAACTG
RXRB	MA1555.1	hg19:chr16:4665010:4665130:120:18	63	76	+	8.87931	8.53e-05	0.515	CGGGCCGTAACCCG
RXRB	MA0855.1	hg19:chr4:146540505:146540625:120:14	22	35	+	-0.236364	8.56e-05	0.874	GGGGTCAGGTGGCA
RXRB	MA0855.1	hg19:chr3:122399615:122399735:120:9	51	64	+	-0.290909	8.68e-05	0.874	AGAGTCAAAGTTAG
RXRB	MA1555.1	hg19:chr19:42007521:42007641:120:2	11	24	+	8.82759	8.73e-05	0.515	GAGCGTGTGACCCC
RXRB	MA0855.1	hg19:chr12:53835484:53835604:120:8	83	96	+	-0.363636	8.85e-05	0.874	CGGTGGAAAGGTGA
RXRB	MA1555.1	hg19:chr16:1525124:1525244:120:19	35	48	+	8.75862	9e-05	0.515	CGGGTCGTGGCGCC
RXRB	MA1555.1	hg19:chr1:35545096:35545216:120:11	95	108	-	8.75862	9e-05	0.515	GAGTTCCCGACCCC
RXRB	MA1555.1	hg19:chr22:19159289:19159409:120:9	101	114	+	8.74138	9.07e-05	0.515	GCGGCCGTGGCCCC
RXRB	MA1555.1	cg06075311:chr10:105210877:105210997:120:5	7	20	+	8.7069	9.22e-05	0.515	GCAGCCGTGACCCC
RXRB	MA1555.1	hg19:chr22:24236897:24237017:120:16	89	102	+	8.67241	9.36e-05	0.515	CAGCTCATGGCCTT
RXRB	MA1555.1	hg19:chr1:169455017:169455137:120:9	52	65	-	8.63793	9.51e-05	0.515	AAGTGCCTGACCCT
RXRB	MA1555.1	hg19:chr1:9649267:9649387:120:19	75	88	-	8.63793	9.51e-05	0.515	AAGTTTGTGGCCCC
DMRTC2	MA1479.1	hg19:chr1:90331812:90331932:120:2	63	74	-	12.6885	2.31e-05	1	AATTGCCACATC
DMRTC2	MA1479.1	hg19:chr6:74295832:74295952:120:1	21	32	+	12.459	2.77e-05	1	AAATGTTACATC
DMRTC2	MA1479.1	hg19:chr5:180600717:180600837:120:1	37	48	+	12.4426	2.81e-05	1	ATTTGTTACACT
DMRTC2	MA1479.1	hg19:chr7:80571745:80571865:120:1	106	117	+	12	3.84e-05	1	AATTGCTACTTA
DMRTC2	MA1479.1	hg19:chr4:174130968:174131088:120:4	62	73	+	11.9344	4.01e-05	1	AATTGCAACACT
DMRTC2	MA1479.1	hg19:chr6:33228360:33228480:120:1	5	16	-	11.8197	4.38e-05	1	AAATGCAACATT
DMRTC2	MA1479.1	hg19:chr6:30774349:30774469:120:2	87	98	-	11.7541	4.61e-05	1	AAATGCTACAAC
DMRTC2	MA1479.1	hg19:chr7:101459300:101459420:120:10	31	42	-	11.6393	5.08e-05	1	TATTGAAACATC
DMRTC2	MA1479.1	hg19:chr6:34648833:34648953:120:0	68	79	-	11.5246	5.45e-05	1	GAATGATACATG
DMRTC2	MA1479.1	hg19:chr17:77962087:77962207:120:2	90	101	+	11.3607	6.25e-05	1	AACTGAAACATT
DMRTC2	MA1479.1	cg05418947:chr13:106803593:106803713:120:1	35	46	-	11.3279	6.42e-05	1	ATTTGCCACATG
DMRTC2	MA1479.1	hg19:chr4:166248039:166248159:120:8	48	59	+	10.8689	8.64e-05	1	AATTGCAACAAC
DMRTC2	MA1479.1	hg19:chr7:92264425:92264545:120:1	46	57	+	10.7049	9.53e-05	1	TATTGCTACTTC
GATA5	MA0766.2	hg19:chr2:65547584:65547704:120:1	72	81	-	13.6122	9.09e-07	0.349	CAGATAAGGC
GATA5	MA0766.2	hg19:chr19:54523609:54523729:120:3	99	108	-	13.4898	2.73e-06	0.524	CTGATAAGGC
GATA5	MA0766.2	hg19:chr10:74080666:74080786:120:4	10	19	+	13.0204	1.32e-05	1	CAGATAACGG
GATA5	MA0766.2	hg19:chr3:73046943:73047063:120:3	93	102	-	12.9388	1.79e-05	1	CAGATAACAA
GATA5	MA0766.2	hg19:chrX:102911782:102911902:120:2	13	22	-	12.5918	2.44e-05	1	CAGATAAGAG
GATA5	MA0766.2	hg19:chr11:59625391:59625511:120:1	12	21	-	12.4694	3.29e-05	1	CTGATAAGAG
GATA5	MA0766.2	hg19:chr3:185276812:185276932:120:3	85	94	+	12.4082	3.51e-05	1	GTGATAAGGA
GATA5	MA0766.2	hg19:chr9:94877682:94877802:120:14	38	47	-	12.3673	3.73e-05	1	GTGATAACGA
GATA5	MA0766.2	hg19:chr11:64949260:64949380:120:8	26	35	+	12.1429	4.43e-05	1	GAGATAAGGG
GATA5	MA0766.2	hg19:chr6:56733648:56733768:120:0	102	111	+	12.0612	5.34e-05	1	GAGATAAGAA
GATA5	MA0766.2	hg19:chr6:32821543:32821663:120:7	89	98	+	12	6.05e-05	1	TAGATAACGC
GATA5	MA0766.2	hg19:chr1:90331812:90331932:120:2	14	23	-	11.9796	6.25e-05	1	CTGATAAGCA
GATA5	MA0766.2	hg19:chr12:52609615:52609735:120:3	24	33	+	11.9184	7.04e-05	1	AAGATAAGGC
GATA5	MA0766.2	hg19:chr11:100623988:100624108:120:1	36	45	+	11.9184	7.04e-05	1	TTGATAAGGC
GATA5	MA0766.2	hg19:chr17:28732246:28732366:120:0	80	89	+	11.5918	9.61e-05	1	GAGATAAGGT
PAX4	MA0068.2	hg19:chr8:110241756:110241876:120:0	107	114	+	12.6119	2.18e-05	1	CTAATTAG
PAX4	MA0068.2	hg19:chr8:110241756:110241876:120:0	107	114	-	12.6119	2.18e-05	1	CTAATTAG
PAX4	MA0068.2	hg19:chr2:37417019:37417139:120:1	43	50	-	11.4179	3.96e-05	1	CGAATTAG
PAX4	MA0068.2	hg19:chr2:37417019:37417139:120:1	43	50	+	10.9851	8.4e-05	1	CTAATTCG
ZNF76	MA1716.1	hg19:chr19:5978022:5978142:120:14	86	106	+	22.0862	2.49e-08	0.00681	CCCTCCCACAAGGCCCCGCGC
ZNF76	MA1716.1	hg19:chr17:48796836:48796956:120:20	86	106	-	21.2069	5.04e-08	0.0069	CCTTCCCAGCATGCCGTGCGC
ZNF76	MA1716.1	hg19:chr4:69215701:69215821:120:11	96	116	+	17.4828	6.36e-07	0.045	CGCTCCCGAAATGCCCTGCGC
ZNF76	MA1716.1	hg19:chr8:144640708:144640828:120:9	14	34	+	17.1207	7.89e-07	0.045	TTCGCCCAGAAGGCCCCGCGC
ZNF76	MA1716.1	hg19:chr8:146176010:146176130:120:13	15	35	+	17.0517	8.21e-07	0.045	CGCTCCCACAACCCCCCGCGC
ZNF76	MA1716.1	hg19:chr17:73851535:73851655:120:4	50	70	+	16.6034	1.06e-06	0.0485	AATTCCCAGCAGGCAACGCCC
ZNF76	MA1716.1	hg19:chr6:108616044:108616164:120:9	12	32	-	16.0517	1.45e-06	0.0567	GACTCCCAGCATGCAGTGGGG
ZNF76	MA1716.1	hg19:chr19:10989956:10990076:120:1	49	69	-	15.4138	2.05e-06	0.0701	ATTTCCCAGCATCCCTTGCAG
ZNF76	MA1716.1	hg19:chr1:236030635:236030755:120:1	63	83	+	15.1897	2.31e-06	0.0701	GTTACCCACAAGGCACCCCTA
ZNF76	MA1716.1	hg19:chr19:18548341:18548461:120:12	39	59	+	14.8621	2.73e-06	0.0749	CCTACCCACCACGCCCCTCCC
ZNF76	MA1716.1	hg19:chr14:73525164:73525284:120:15	53	73	-	14.3276	3.59e-06	0.0893	CTTGCCCGGCGTGCACTGCGG
ZNF76	MA1716.1	hg19:chr6:111136627:111136747:120:13	60	80	-	13.3276	5.85e-06	0.118	ATTTCCCAGGAGCCTCCGCGA
ZNF76	MA1716.1	hg19:chr16:1525124:1525244:120:19	4	24	-	13.2931	5.95e-06	0.118	GGCTCCCAGGAGCCCCCGCGC
ZNF76	MA1716.1	cg21426003:chr2:237076751:237076871:120:14	15	35	-	13.2586	6.05e-06	0.118	CCCGCCCGGCATGCAGCGGGC
ZNF76	MA1716.1	hg19:chr17:38269584:38269704:120:6	50	70	-	12.9655	6.94e-06	0.119	CTGTCCCAGCAGCCCCTGCGA
ZNF76	MA1716.1	hg19:chr15:76489000:76489120:120:4	36	56	-	12.8448	7.34e-06	0.119	CTCCCCCACCCTGCAAAACAC
ZNF76	MA1716.1	hg19:chr17:38296647:38296767:120:13	86	106	+	12.7931	7.52e-06	0.119	GCCTCCCAGCAGCCTCTGCGA
ZNF76	MA1716.1	hg19:chr10:75571054:75571174:120:14	53	73	-	12.5345	8.47e-06	0.119	GCGGCCCAGCGTGCGCCGCGC
ZNF76	MA1716.1	hg19:chr1:33182341:33182461:120:4	84	104	-	12.4138	8.95e-06	0.119	ACTTCCCACCGTCCTCTGGGG
ZNF76	MA1716.1	hg19:chr19:58892255:58892375:120:15	85	105	+	12.3966	9.02e-06	0.119	CCCGCCCCGCATGCAGCGCGG
ZNF76	MA1716.1	hg19:chr17:48226209:48226329:120:11	16	36	-	12.3621	9.16e-06	0.119	GGAACCCGCCCTGCCCCACGC
ZNF76	MA1716.1	hg19:chr17:38210629:38210749:120:4	98	118	-	12.1207	1.02e-05	0.125	CATTCCCAGAAGACAGCGGGG
ZNF76	MA1716.1	hg19:chr11:72505034:72505154:120:9	91	111	-	12	1.08e-05	0.125	AGTTCCCATGTGGCAATGCGC
ZNF76	MA1716.1	hg19:chr17:73527847:73527967:120:1	75	95	+	11.9655	1.1e-05	0.125	TCTTCCCAGGAACCACAGCGA
ZNF76	MA1716.1	hg19:chr3:33481872:33481992:120:19	79	99	+	11.2759	1.48e-05	0.162	CCTCCCCGTACAGCCCCGCGC
ZNF76	MA1716.1	hg19:chr17:16342121:16342241:120:10	43	63	+	11.1207	1.58e-05	0.167	GTGACCCAGAATTCCCGGGGC
ZNF76	MA1716.1	hg19:chr2:61108609:61108729:120:14	62	82	+	10.8103	1.81e-05	0.178	CCCTCCCGCCAGGCTGCTCGC
ZNF76	MA1716.1	hg19:chr20:44044893:44045013:120:11	13	33	-	10.7931	1.82e-05	0.178	CGTCCCCGGAAGGCAGCGGGG
ZNF76	MA1716.1	cg22053861:chr11:65318623:65318743:120:11	80	100	-	10.5862	1.98e-05	0.178	TCTGACCAGAGTGCACTGCCG
ZNF76	MA1716.1	hg19:chr11:65411557:65411677:120:3	28	48	-	10.5	2.06e-05	0.178	CTCCCCCACCCTGCTCCTCCT
ZNF76	MA1716.1	hg19:chr15:40675186:40675306:120:9	23	43	-	10.4483	2.1e-05	0.178	CCTGCCCGCAGTCCTTCTCGC
ZNF76	MA1716.1	hg19:chr1:178511813:178511933:120:17	69	89	+	10.3966	2.15e-05	0.178	CGCCCCCGCCGGGCCCCGCGC
ZNF76	MA1716.1	hg19:chr8:10697061:10697181:120:14	61	81	+	10.3103	2.22e-05	0.178	CGGTCCCCCGATCCCATGCGC
ZNF76	MA1716.1	hg19:chr2:55459351:55459471:120:1	85	105	-	10.3103	2.22e-05	0.178	TTGTCCCAAGATGCAGTTCCA
ZNF76	MA1716.1	hg19:chr10:17686014:17686134:120:8	99	119	+	10.2241	2.3e-05	0.178	GATTCCCGACAAGCTCCGCGC
ZNF76	MA1716.1	hg19:chr20:30945920:30946040:120:15	52	72	-	10.1552	2.37e-05	0.178	ACTTCCCGGCGTGCCCGGCGG
ZNF76	MA1716.1	hg19:chr1:86861548:86861668:120:9	18	38	-	10.1207	2.4e-05	0.178	CCCACCCAGCCCCCTCCGCGC
ZNF76	MA1716.1	hg19:chr9:79433352:79433472:120:1	85	105	+	9.84483	2.69e-05	0.19	CTTTACCAGGATGCATCCCAG
ZNF76	MA1716.1	hg19:chr17:38296647:38296767:120:13	57	77	-	9.82759	2.71e-05	0.19	TAGTCCCGGCGTGCTACGCGT
ZNF76	MA1716.1	hg19:chr17:4699694:4699814:120:4	72	92	-	9.72414	2.82e-05	0.191	TCAGCCCACCCTCCACCTCCC
ZNF76	MA1716.1	hg19:chr19:2015197:2015317:120:10	44	64	-	9.68966	2.86e-05	0.191	CCCACCCAGCCTGCTGCCCGG
ZNF76	MA1716.1	hg19:chr10:3111321:3111441:120:11	60	80	+	9.51724	3.06e-05	0.195	GCAGCCCGCCCTGCAGCGCCC
ZNF76	MA1716.1	hg19:chr16:25122860:25122980:120:5	1	21	+	9.43103	3.17e-05	0.195	GCTTCCCAGAAAGGATTGCGA
ZNF76	MA1716.1	hg19:chr21:36638006:36638126:120:3	80	100	-	9.36207	3.26e-05	0.195	ACGCACCACCATGCCCAGCTA
ZNF76	MA1716.1	hg19:chrX:21959237:21959357:120:22	46	66	+	9.34483	3.28e-05	0.195	TCCACCCGCGCTCCCACGCGG
ZNF76	MA1716.1	hg19:chr11:119039810:119039930:120:12	78	98	-	9.34483	3.28e-05	0.195	AACGCCCGCCATTCAGCGCCC
ZNF76	MA1716.1	hg19:chr6:41681025:41681145:120:2	4	24	-	9.06897	3.65e-05	0.197	CCTGCCCACCACCCGCCTCGC
ZNF76	MA1716.1	hg19:chr11:72447701:72447821:120:2	3	23	+	9.05172	3.68e-05	0.197	CACCCCCATCCTGCCTCTCCT
ZNF76	MA1716.1	hg19:chr13:38923866:38923986:120:7	69	89	+	8.98276	3.78e-05	0.197	GGTCCCCAGATTGCAGAGGGA
ZNF76	MA1716.1	hg19:chr10:126725880:126726000:120:2	22	42	-	8.93103	3.85e-05	0.197	TGCACCCAGGATTCTCCAGGG
ZNF76	MA1716.1	hg19:chr12:123942864:123942984:120:7	26	46	-	8.87931	3.93e-05	0.197	ACTCCCCGCAACGCAACCCAG
ZNF76	MA1716.1	hg19:chr3:105088406:105088526:120:7	54	74	-	8.74138	4.15e-05	0.197	CGCCCCCACCGGGCTCTGCTA
ZNF76	MA1716.1	hg19:chr6:158447478:158447598:120:3	5	25	+	8.7069	4.2e-05	0.197	GCTCCCCTGCCTCCACTGCGC
ZNF76	MA1716.1	hg19:chr10:33247107:33247227:120:15	48	68	-	8.68966	4.23e-05	0.197	GACACCCGGGAGGCCCCGCCA
ZNF76	MA1716.1	hg19:chr9:123638800:123638920:120:13	63	83	-	8.67241	4.26e-05	0.197	TGCCCCCGCCCGGCCCCGCGC
ZNF76	MA1716.1	hg19:chr4:144434720:144434840:120:8	26	46	+	8.65517	4.28e-05	0.197	CCTTCCCCCAACCCTCCGCCC
ZNF76	MA1716.1	hg19:chr5:124078644:124078764:120:0	69	89	+	8.65517	4.28e-05	0.197	CCTTCCCAACCTGCCTAGTGG
ZNF76	MA1716.1	cg27101125:chr19:17392710:17392830:120:11	52	72	-	8.65517	4.28e-05	0.197	TCCTCCCGCAGCGCATCCCGC
ZNF76	MA1716.1	hg19:chr12:112554389:112554509:120:2	57	77	-	8.58621	4.4e-05	0.197	AGTTCCCAGGGGCCACCGCTG
ZNF76	MA1716.1	hg19:chr8:145748073:145748193:120:17	5	25	+	8.55172	4.46e-05	0.197	CTCCCCCGGAGGCCCCCGCGC
ZNF76	MA1716.1	hg19:chr1:28157297:28157417:120:13	2	22	+	8.43103	4.67e-05	0.197	GTTTCCCGGCGTGCTTAGGGC
ZNF76	MA1716.1	hg19:chr11:65082642:65082762:120:10	72	92	+	8.37931	4.76e-05	0.197	GCCGCCCAGCATCCCCACCGG
ZNF76	MA1716.1	hg19:chr15:67341549:67341669:120:1	12	32	+	8.36207	4.79e-05	0.197	TCTTCCCACAGGCCATCTTGA
ZNF76	MA1716.1	hg19:chr19:42772825:42772945:120:7	98	118	+	8.2931	4.92e-05	0.197	GGTTCCCAGCAGGAACTGCGA
ZNF76	MA1716.1	hg19:chr6:34759794:34759914:120:22	46	66	-	8.22414	5.04e-05	0.197	CGATCCCACCCACCAGCGCGG
ZNF76	MA1716.1	hg19:chr9:34329628:34329748:120:4	100	120	-	8.15517	5.18e-05	0.197	CCTGCCCACACCTCACTGCCA
ZNF76	MA1716.1	hg19:chr10:124914167:124914287:120:14	51	71	-	8.13793	5.21e-05	0.197	CCGGCCCAGCCCGCACCGCCG
ZNF76	MA1716.1	hg19:chr6:150393561:150393681:120:3	88	108	-	8.13793	5.21e-05	0.197	CCGCCCCAACCTGCCCTGGAC
ZNF76	MA1716.1	hg19:chr14:104583199:104583319:120:16	28	48	-	8.10345	5.28e-05	0.197	GCGCCCCAGCCTCCAGCGCCT
ZNF76	MA1716.1	hg19:chr14:36277430:36277550:120:2	24	44	-	8.08621	5.31e-05	0.197	GGTTCCCAAAAAGCTGTGGGA
ZNF76	MA1716.1	hg19:chr6:28574620:28574740:120:3	59	79	-	7.98276	5.52e-05	0.197	TTCAACCATAAGGCCCCAGGA
ZNF76	MA1716.1	hg19:chr1:111992239:111992359:120:8	96	116	-	7.84483	5.81e-05	0.197	CCGTCCCTCAAGACCCCACGC
ZNF76	MA1716.1	hg19:chr20:45946105:45946225:120:3	25	45	+	7.81034	5.88e-05	0.197	GGTACCCGCCCTCCACCCCAC
ZNF76	MA1716.1	hg19:chr6:109416242:109416362:120:12	51	71	+	7.81034	5.88e-05	0.197	CGGACCCCAAGTGCGCCGCGC
ZNF76	MA1716.1	hg19:chr16:77224730:77224850:120:12	43	63	-	7.75862	6e-05	0.197	CAATCCCGGAGTACATAGGGC
ZNF76	MA1716.1	hg19:chr4:170533423:170533543:120:11	73	93	-	7.75862	6e-05	0.197	ACTCCCCCTGCTGCACCCCGC
ZNF76	MA1716.1	hg19:chr19:12035837:12035957:120:9	46	66	+	7.74138	6.03e-05	0.197	ACTGCCCACAGTTCATCCGGA
ZNF76	MA1716.1	hg19:chr5:80597549:80597669:120:10	32	52	-	7.74138	6.03e-05	0.197	TCCTCCCAGCTTCCCACGCAA
ZNF76	MA1716.1	hg19:chr22:31045558:31045678:120:2	76	96	-	7.74138	6.03e-05	0.197	GGTACCCAAGCTGCTCAGGGA
ZNF76	MA1716.1	hg19:chr15:64995685:64995805:120:3	80	100	-	7.7069	6.11e-05	0.197	TCCTCCCAAATGGCACAGCCC
ZNF76	MA1716.1	hg19:chr11:74660399:74660519:120:7	66	86	-	7.68966	6.15e-05	0.197	CCTCCCCAGGATTCAACTGTT
ZNF76	MA1716.1	hg19:chr10:75504039:75504159:120:10	96	116	-	7.68966	6.15e-05	0.197	GGCTCCCAGGCTCCACTTCCG
ZNF76	MA1716.1	hg19:chr19:49046770:49046890:120:4	43	63	+	7.67241	6.19e-05	0.197	GCCTCCCTGAAGCCACTGCAG
ZNF76	MA1716.1	hg19:chr1:155163602:155163722:120:7	7	27	-	7.65517	6.23e-05	0.197	GCCGTCCACCATGCTGTGCGT
ZNF76	MA1716.1	hg19:chr10:126605479:126605599:120:14	38	58	+	7.65517	6.23e-05	0.197	GCCTCCCACACCTCAGTGCCC
ZNF76	MA1716.1	hg19:chr22:42475655:42475775:120:12	73	93	-	7.63793	6.27e-05	0.197	GGCACCCGCACCCCACCGCCC
ZNF76	MA1716.1	hg19:chr1:150336687:150336807:120:5	94	114	-	7.60345	6.35e-05	0.197	TGTTCCCACACTCCTGTGAGC
ZNF76	MA1716.1	hg19:chr17:55370600:55370720:120:3	88	108	-	7.58621	6.39e-05	0.197	GCCTCCCATGCTGGAATGCGA
ZNF76	MA1716.1	hg19:chr7:985408:985528:120:6	75	95	-	7.56897	6.43e-05	0.197	CTGCCCCACCTGGCTCCGCCC
ZNF76	MA1716.1	hg19:chr8:42912535:42912655:120:1	22	42	+	7.5	6.59e-05	0.197	TAGCCCCATAATCCTCAAGTC
ZNF76	MA1716.1	hg19:chr15:42783227:42783347:120:15	63	83	+	7.44828	6.72e-05	0.197	GCTCCCCGCCGGGCCCCGCCA
ZNF76	MA1716.1	hg19:chr7:151384775:151384895:120:2	97	117	-	7.43103	6.76e-05	0.197	TCTCCCCAACATTCCACAGGG
ZNF76	MA1716.1	hg19:chr22:19950337:19950457:120:1	100	120	-	7.43103	6.76e-05	0.197	ATATCCCAGGGTTCCCAGCCC
ZNF76	MA1716.1	hg19:chrX:64754381:64754501:120:11	83	103	+	7.32759	7.02e-05	0.197	GGCGACCACGATGCCGTGGGC
ZNF76	MA1716.1	hg19:chr5:140998134:140998254:120:12	36	56	-	7.24138	7.24e-05	0.197	AAGCCCCGGAATCCCACCCGG
ZNF76	MA1716.1	hg19:chr16:66583780:66583900:120:14	20	40	-	7.15517	7.46e-05	0.197	GCCTCCCAGGAGCCCCTATGC
ZNF76	MA1716.1	hg19:chr19:50979926:50980046:120:7	2	22	-	7.13793	7.51e-05	0.197	CGCGCCCGCTATGCACAGCTA
ZNF76	MA1716.1	hg19:chr2:208394158:208394278:120:16	5	25	+	7.12069	7.56e-05	0.197	CTTCCCCAGCCCGCACGGCTC
ZNF76	MA1716.1	hg19:chr10:79708953:79709073:120:3	61	81	-	7.12069	7.56e-05	0.197	CTGCCCCGCCAGGCACTGAGT
ZNF76	MA1716.1	hg19:chr6:27342637:27342757:120:10	30	50	+	7.10345	7.6e-05	0.197	CAACCCCACAGAGCCCCGAGC
ZNF76	MA1716.1	hg19:chr19:18305725:18305845:120:8	12	32	+	7.06897	7.7e-05	0.197	CCCGCCCCTCATCCCCCGCCT
ZNF76	MA1716.1	hg19:chr6:30774349:30774469:120:2	1	21	-	7	7.89e-05	0.197	CTGTCCCATAATGCTTCCACA
ZNF76	MA1716.1	hg19:chr2:201171569:201171689:120:16	97	117	-	7	7.89e-05	0.197	CATCCCCAGCCGGCCCGGCGT
ZNF76	MA1716.1	hg19:chr10:75910746:75910866:120:5	54	74	-	6.96552	7.99e-05	0.197	GGACCCCAGACTGCGTTAGGC
ZNF76	MA1716.1	hg19:chr10:75692132:75692252:120:1	12	32	+	6.86207	8.29e-05	0.197	GGAACCCTCAGTGCCTTACCC
ZNF76	MA1716.1	hg19:chr14:50528427:50528547:120:1	3	23	+	6.84483	8.34e-05	0.197	TGAACCCAGAATTCATTAAAA
ZNF76	MA1716.1	hg19:chr1:63833318:63833438:120:16	71	91	-	6.82759	8.39e-05	0.197	CCTCCCCACACTGGCCTGGGG
ZNF76	MA1716.1	hg19:chr2:85838951:85839071:120:13	26	46	-	6.81034	8.44e-05	0.197	CCGCCCCGCCCTGCGCCGCCG
ZNF76	MA1716.1	hg19:chr8:144329260:144329380:120:16	81	101	+	6.81034	8.44e-05	0.197	CCGGCCCAGGACGCGCAGCGT
ZNF76	MA1716.1	hg19:chr12:133405244:133405364:120:17	70	90	-	6.81034	8.44e-05	0.197	CGCTCCCGCAGTGCATGGGCG
ZNF76	MA1716.1	hg19:chr2:9521321:9521441:120:1	72	92	+	6.7931	8.49e-05	0.197	AGAGCCCACCAGGCCAGGCAG
ZNF76	MA1716.1	hg19:chr6:27342637:27342757:120:10	100	120	+	6.7931	8.49e-05	0.197	GCGTCCCGGGCTCCCCTACGC
ZNF76	MA1716.1	hg19:chr9:6566961:6567081:120:2	82	102	-	6.77586	8.54e-05	0.197	TGCTCCCACAACTCTCCGTCC
ZNF76	MA1716.1	hg19:chr16:75032712:75032832:120:7	96	116	-	6.77586	8.54e-05	0.197	ACGCCCCAGCAGTCCCCACCC
ZNF76	MA1716.1	hg19:chr3:152879496:152879616:120:11	69	89	+	6.74138	8.65e-05	0.197	GGCACCCACAGGACTTCGGGT
ZNF76	MA1716.1	cg03679565:chr5:1882715:1882835:120:15	70	90	-	6.74138	8.65e-05	0.197	AGAACCCTGCAGGCCCCGCCC
ZNF76	MA1716.1	hg19:chr2:172750661:172750781:120:8	52	72	+	6.72414	8.7e-05	0.197	CTTGACCGCCATGCTGTGCTC
ZNF76	MA1716.1	hg19:chr11:86454269:86454389:120:1	99	119	+	6.72414	8.7e-05	0.197	ACCACCCACAGAGCAGAGGAT
ZNF76	MA1716.1	hg19:chr20:45946105:45946225:120:3	4	24	+	6.7069	8.75e-05	0.197	CCTCCCCAGCAGGCCACATCA
ZNF76	MA1716.1	hg19:chr11:64037458:64037578:120:8	74	94	-	6.68966	8.81e-05	0.197	CTGACCCAGATTCCCTTCCGG
ZNF76	MA1716.1	hg19:chr22:41986193:41986313:120:3	15	35	-	6.67241	8.86e-05	0.197	CTGGCCCACTAGACACTGCAC
ZNF76	MA1716.1	hg19:chr1:163005636:163005756:120:1	37	57	+	6.62069	9.02e-05	0.197	TCAGCCCATAATTCACTTACC
ZNF76	MA1716.1	hg19:chr19:18548341:18548461:120:12	22	42	+	6.56897	9.19e-05	0.197	GACTCCCACCAAGCCTCCCTA
ZNF76	MA1716.1	hg19:chr14:100751758:100751878:120:17	95	115	-	6.56897	9.19e-05	0.197	AGCCCCCACCGCGCCTCGGGT
ZNF76	MA1716.1	hg19:chr12:62653989:62654109:120:12	1	21	-	6.53448	9.3e-05	0.197	GCCCCCCATCGGTCCCCGCCC
ZNF76	MA1716.1	hg19:chr2:208031301:208031421:120:15	54	74	-	6.53448	9.3e-05	0.197	CTTCCCCGCGGCCCCCTGCGC
ZNF76	MA1716.1	hg19:chr3:49395804:49395924:120:11	56	76	+	6.51724	9.36e-05	0.197	CCTACCCGGAGGGCTCGGCCC
ZNF76	MA1716.1	hg19:chr7:140179063:140179183:120:9	88	108	+	6.51724	9.36e-05	0.197	TTATCCCACACAGCAAAGGCC
ZNF76	MA1716.1	hg19:chr17:42422782:42422902:120:4	64	84	-	6.46552	9.53e-05	0.197	CTTTCCCATAAAACTCCCCCT
ZNF76	MA1716.1	hg19:chr4:77134859:77134979:120:19	8	28	+	6.44828	9.58e-05	0.197	GCGGCCCCGGGTGCACCGGGC
ZNF76	MA1716.1	cg04585612:chr16:88449936:88450056:120:18	14	34	-	6.43103	9.64e-05	0.197	GCTTCCCAAACTGCCCACGGA
ZNF76	MA1716.1	cg23428985:chr2:29338053:29338173:120:15	55	75	-	6.41379	9.7e-05	0.197	CGGCCCCGGCACGCCGTGCGT
ZNF76	MA1716.1	hg19:chr2:238831505:238831625:120:3	50	70	+	6.39655	9.76e-05	0.197	CCAGCCCAGGGAGCCCCACGG
ZNF76	MA1716.1	hg19:chr1:3369966:3370086:120:1	72	92	+	6.39655	9.76e-05	0.197	CCTGCCCAGATGGCACCTGAC
ZNF76	MA1716.1	hg19:chr2:238831505:238831625:120:3	31	51	+	6.36207	9.88e-05	0.197	GAAACCCACCTGGCAGAGCCC
ZNF76	MA1716.1	hg19:chr2:151344018:151344138:120:5	77	97	-	6.36207	9.88e-05	0.197	AGTAACCAGCCTGCTCCTCTC
ZNF76	MA1716.1	hg19:chr19:56186528:56186648:120:17	1	21	-	6.34483	9.93e-05	0.197	CCCTCCCGTGCCGCACCCCGC
ZNF76	MA1716.1	hg19:chr17:47049798:47049918:120:3	62	82	+	6.34483	9.93e-05	0.197	CCCCACCACCATCCCCATCCC
HOXA10	MA0899.1	hg19:chr2:172750661:172750781:120:8	18	28	+	11.717	2.79e-05	1	TGCAATAAAAG
HOXA10	MA0899.1	hg19:chr4:15922722:15922842:120:0	13	23	+	11.566	3.26e-05	1	GCTAATAAAAA
HOXA10	MA0899.1	hg19:chr17:79779660:79779780:120:3	49	59	-	11.1887	4.75e-05	1	AGTAATAAACC
HOXA10	MA0899.1	hg19:chr7:92264425:92264545:120:1	42	52	-	10.9245	6.26e-05	1	AGCAATAAACT
HOXA10	MA0899.1	cg06163994:chr8:132854700:132854820:120:3	85	95	+	10.8868	6.64e-05	1	AGCCATAAACA
HOXA10	MA0899.1	hg19:chr1:115124254:115124374:120:9	12	22	-	10.8679	6.8e-05	1	CGTAATTAAAT
HOXA10	MA0899.1	hg19:chr6:157956633:157956753:120:5	56	66	+	10.7925	7.28e-05	1	GGTAATTAACA
HOXA10	MA0899.1	cg24524396:chr6:53213959:53214079:120:6	103	113	-	10.6038	8.81e-05	1	GGCAGTAAAAA
HOXA10	MA0899.1	hg19:chr1:212740370:212740490:120:3	66	76	+	10.5849	8.93e-05	1	AGCCATAAATA
HOXA10	MA0899.1	hg19:chr4:106831102:106831222:120:0	13	23	-	10.5094	9.71e-05	1	AATAATAAAAT
POU2F3	MA0627.2	cg19377250:chr7:100463146:100463266:120:3	35	47	+	16.0505	1.75e-06	0.467	TTTATGCAAATAT
POU2F3	MA0627.2	hg19:chr19:50143682:50143802:120:7	37	49	+	15.1212	4.49e-06	0.467	GCTATGCAAATAA
POU2F3	MA0627.2	hg19:chr22:42228872:42228992:120:11	67	79	+	15.0707	4.77e-06	0.467	ACTATGCAAATCT
POU2F3	MA0627.2	hg19:chrX:63425744:63425864:120:8	12	24	+	15	5e-06	0.467	TAAATGCAAATAA
POU2F3	MA0627.2	hg19:chr8:41009451:41009571:120:0	107	119	+	13.5051	1.38e-05	1	CATATGCAAACTA
POU2F3	MA0627.2	hg19:chr12:116971376:116971496:120:2	33	45	-	12.798	2.27e-05	1	ATTATGCAAAAGC
POU2F3	MA0627.2	hg19:chr18:711698:711818:120:5	64	76	-	12.4343	2.9e-05	1	CTGATGCAAATGT
POU2F3	MA0627.2	hg19:chr1:201619368:201619488:120:7	11	23	+	12.3737	3.01e-05	1	TCTATGCAAAAAA
POU2F3	MA0627.2	hg19:chr18:37526701:37526821:120:0	83	95	-	12.202	3.3e-05	1	TCTATGCAAAGAT
POU2F3	MA0627.2	hg19:chr12:69979427:69979547:120:11	104	116	-	12.0404	3.61e-05	1	ACTATGCAAAGAC
POU2F3	MA0627.2	hg19:chr17:26898801:26898921:120:4	91	103	-	12.0101	3.66e-05	1	TTTATGTAAATAT
POU2F3	MA0627.2	hg19:chr13:45935980:45936100:120:3	17	29	-	12	3.68e-05	1	AAAATGCAAAAAA
POU2F3	MA0627.2	hg19:chr12:48152947:48153067:120:10	23	35	+	11.3131	5.43e-05	1	GAAATGCAAACAA
POU2F3	MA0627.2	hg19:chr19:40791490:40791610:120:10	105	117	-	11.1515	5.9e-05	1	CGTATGTAAATAC
POU2F3	MA0627.2	hg19:chr17:80316952:80317072:120:0	102	114	+	11.0909	6.09e-05	1	GATATGCAGATGA
POU2F3	MA0627.2	hg19:chr2:46171169:46171289:120:0	78	90	+	11.0808	6.12e-05	1	TCTATGCATATTC
POU2F3	MA0627.2	hg19:chr10:74080666:74080786:120:4	90	102	-	10.8586	6.94e-05	1	TACATGCAAAGTG
POU2F3	MA0627.2	hg19:chr8:74847739:74847859:120:1	4	16	-	10.798	7.15e-05	1	GATATACAAATAA
POU2F3	MA0627.2	hg19:chr6:56769151:56769271:120:1	62	74	+	10.7778	7.21e-05	1	CAAATGCATATAA
POU2F3	MA0627.2	hg19:chr1:40265030:40265150:120:7	18	30	-	10.5556	8.22e-05	1	TTCATGCAAAGCA
POU2F3	MA0627.2	hg19:chr19:16390185:16390305:120:2	5	17	-	10.5455	8.28e-05	1	CATATACAAATCA
POU2F3	MA0627.2	hg19:chr9:21771404:21771524:120:1	31	43	+	10.5051	8.45e-05	1	TCTATTCAAATCT
POU2F3	MA0627.2	hg19:chr9:81481578:81481698:120:0	32	44	+	10.1919	9.88e-05	1	GTAATGCAAACTT
PAX9	MA0781.1	hg19:chrX:153707167:153707287:120:19	78	94	+	19.0545	1.86e-07	0.0542	CGTCCCGCATGACCGCC
PAX9	MA0781.1	hg19:chr1:154580658:154580778:120:8	81	97	+	11.5455	3.62e-06	0.364	CGCCACGCTTGGTTTCA
PAX9	MA0781.1	hg19:chr6:41702086:41702206:120:17	36	52	-	11.3636	3.84e-06	0.364	CTTCACGCACGGCTGCC
PAX9	MA0781.1	hg19:chr3:49395804:49395924:120:11	104	120	-	10.5273	5e-06	0.364	CGTCCCGCTCGGGCGCA
PAX9	MA0781.1	hg19:chr13:46039170:46039290:120:15	37	53	-	9.30909	7.22e-06	0.364	CGTCCCGCTCCGCCGCC
PAX9	MA0781.1	hg19:chr22:50744420:50744540:120:8	97	113	+	8.78182	8.42e-06	0.364	GGACACGGCTGGATGAT
PAX9	MA0781.1	hg19:chr15:58624488:58624608:120:3	41	57	-	8.65455	8.74e-06	0.364	AGTCACGCTTCGTCACC
PAX9	MA0781.1	hg19:chr1:197871777:197871897:120:10	22	38	+	7.54545	1.19e-05	0.435	GGGCACGGACGGGTGCC
PAX9	MA0781.1	hg19:chr4:41162090:41162210:120:3	67	83	-	6.65455	1.52e-05	0.46	GGCCCTGGATCACTGCA
PAX9	MA0781.1	hg19:chr16:27325288:27325408:120:19	8	24	+	6.50909	1.58e-05	0.46	CTTCCCGCTTGGGCGCC
PAX9	MA0781.1	hg19:chr9:140330445:140330565:120:5	103	119	+	5.74545	1.93e-05	0.49	GTTCCCGGATGGCTGAG
PAX9	MA0781.1	hg19:chr1:228353011:228353131:120:6	79	95	+	5.27273	2.17e-05	0.49	CGACATGGGTGGGTGAA
PAX9	MA0781.1	hg19:chr16:718162:718282:120:18	34	50	-	5.25455	2.18e-05	0.49	CGTCCCGCCTCATAGCT
PAX9	MA0781.1	hg19:chr22:24236897:24237017:120:16	79	95	+	4.8	2.45e-05	0.51	GGTCCCGGACCAGCTCA
PAX9	MA0781.1	hg19:chr19:45947659:45947779:120:8	95	111	-	4.2	2.84e-05	0.525	CGTCCCGGCCCGGTGGC
PAX9	MA0781.1	hg19:chr6:161412847:161412967:120:16	90	106	-	3.70909	3.2e-05	0.525	AGCCCCGCATGGCCGCG
PAX9	MA0781.1	hg19:chr12:133405244:133405364:120:17	12	28	+	3.56364	3.32e-05	0.525	CGTCCCGCCACGCTGCA
PAX9	MA0781.1	hg19:chr3:44379934:44380054:120:12	28	44	-	3.56364	3.32e-05	0.525	CGCCCTGGTTGGCTGGA
PAX9	MA0781.1	hg19:chr22:18121431:18121551:120:15	44	60	+	3.30909	3.53e-05	0.525	GGTCCCGCCCCGACGCC
PAX9	MA0781.1	hg19:chr20:30311421:30311541:120:15	43	59	-	3.14545	3.67e-05	0.525	CGTCCCGCTTCCGTGCC
PAX9	MA0781.1	hg19:chr6:37210302:37210422:120:0	1	17	+	2.74545	4.03e-05	0.525	TGTCATGCTTTGGTGGT
PAX9	MA0781.1	hg19:chr9:140197083:140197203:120:14	10	26	-	2.61818	4.16e-05	0.525	GGTCGCGCTCGGGTACC
PAX9	MA0781.1	hg19:chr8:95651466:95651586:120:6	59	75	-	2.6	4.17e-05	0.525	GGTTCCGGCTGGCTTAC
PAX9	MA0781.1	hg19:chrX:13710227:13710347:120:2	69	85	-	2.45455	4.32e-05	0.525	GGACATGCACCACCACA
PAX9	MA0781.1	hg19:chr2:26567597:26567717:120:5	40	56	-	2.01818	4.78e-05	0.526	GATCACGGCTCACTGCA
PAX9	MA0781.1	hg19:chr16:87883982:87884102:120:2	98	114	-	1.89091	4.92e-05	0.526	AGTCACCGATGGCTGCA
PAX9	MA0781.1	hg19:chr7:39989607:39989727:120:15	10	26	+	1.85455	4.96e-05	0.526	CGCCCCGCCCCGCTGCC
PAX9	MA0781.1	hg19:chr22:39096951:39097071:120:21	102	118	+	1.78182	5.05e-05	0.526	CGTCACGCCTGACGTAA
PAX9	MA0781.1	hg19:chr19:47345037:47345157:120:6	40	56	-	1.4	5.5e-05	0.553	GGTCCCGCCTGAACCAT
PAX9	MA0781.1	hg19:chr1:154965776:154965896:120:0	27	43	-	1.21818	5.73e-05	0.557	TGCCCTGCCTGATTGCC
PAX9	MA0781.1	hg19:chrX:153665552:153665672:120:12	32	48	-	1.01818	6e-05	0.558	GGTCAGGCCTCGGTGCC
PAX9	MA0781.1	hg19:chr8:125486929:125487049:120:12	40	56	+	0.909091	6.14e-05	0.558	CGGTTCGCTTGACTGAC
PAX9	MA0781.1	hg19:chr1:226249804:226249924:120:15	68	84	+	0.672727	6.48e-05	0.558	CGACCCGGCCGACCGCG
PAX9	MA0781.1	hg19:chr15:72766539:72766659:120:18	47	63	-	0.654545	6.5e-05	0.558	CGCCCCGCCCCACCGCC
PAX9	MA0781.1	hg19:chr19:57751976:57752096:120:13	53	69	-	0.363636	6.94e-05	0.564	GGCCACGGAACACCGCC
PAX9	MA0781.1	hg19:chr9:114119038:114119158:120:2	97	113	+	0.345455	6.96e-05	0.564	GTTCACGGCAGACTGCA
PAX9	MA0781.1	hg19:chr22:39096951:39097071:120:21	87	103	-	-0.127273	7.72e-05	0.595	CGCCACGGCTGGGAGGA
PAX9	MA0781.1	hg19:chr11:67169509:67169629:120:3	3	19	+	-0.145455	7.75e-05	0.595	GGTTACGCCCCAGAGGA
PAX9	MA0781.1	hg19:chr19:14516747:14516867:120:6	9	25	+	-0.4	8.19e-05	0.603	GGTCCCGCCCCGCTCCC
PAX9	MA0781.1	hg19:chr10:88731219:88731339:120:9	42	58	+	-0.509091	8.39e-05	0.603	GGTTCCGGATGGACTGG
PAX9	MA0781.1	hg19:chr6:108616044:108616164:120:9	35	51	+	-0.6	8.55e-05	0.603	AGTCCCGGCTGGCAGCG
PAX9	MA0781.1	hg19:chr15:90455521:90455641:120:6	10	26	-	-0.672727	8.69e-05	0.603	GGGCCTGCCTGGGTGAG
PAX9	MA0781.1	hg19:chr6:109416242:109416362:120:12	95	111	-	-1.12727	9.57e-05	0.633	AGTCACGCATGCGTAGC
PAX9	MA0781.1	hg19:chr7:75543884:75544004:120:7	10	26	-	-1.2	9.72e-05	0.633	AGTCACAGCTCACTGCA
PAX9	MA0781.1	hg19:chr5:122847780:122847900:120:12	24	40	-	-1.21818	9.76e-05	0.633	CTGCCCGCATCAGCGAA
PAX9	MA0781.1	hg19:chr2:238831505:238831625:120:3	11	27	+	-1.32727	9.99e-05	0.633	TGTCATGGCCGATCTCC
TFCP2	MA1968.1	hg19:chr4:170533423:170533543:120:11	45	54	-	13.5909	9.79e-06	1	AAACCAGTTT
TFCP2	MA1968.1	hg19:chr4:170533423:170533543:120:11	45	54	+	13.4697	1.43e-05	1	AAACTGGTTT
TFCP2	MA1968.1	hg19:chr6:130069546:130069666:120:3	7	16	+	13.3788	1.63e-05	1	AAACTGGTTC
TFCP2	MA1968.1	hg19:chr6:130069546:130069666:120:3	7	16	-	12.4697	2.47e-05	1	GAACCAGTTT
TFCP2	MA1968.1	hg19:chrX:153607108:153607228:120:12	65	74	-	12.3939	2.76e-05	1	AAACCGGTAT
TFCP2	MA1968.1	hg19:chr6:79577253:79577373:120:8	80	89	-	12.3788	2.86e-05	1	GAACCAGTTC
TFCP2	MA1968.1	hg19:chr7:100487767:100487887:120:7	107	116	-	12.3788	2.86e-05	1	GAACCAGTTC
TFCP2	MA1968.1	hg19:chr6:79577253:79577373:120:8	80	89	+	12.2576	3.31e-05	1	GAACTGGTTC
TFCP2	MA1968.1	hg19:chr7:100487767:100487887:120:7	107	116	+	12.2576	3.31e-05	1	GAACTGGTTC
TFCP2	MA1968.1	hg19:chr2:37417019:37417139:120:1	31	40	+	11.9848	4.14e-05	1	AAACCAGATT
TFCP2	MA1968.1	hg19:chrX:153607108:153607228:120:12	65	74	+	11.8636	4.78e-05	1	ATACCGGTTT
TFCP2	MA1968.1	hg19:chr17:42296199:42296319:120:15	17	26	-	11.8333	4.93e-05	1	AATCCGGATC
TFCP2	MA1968.1	hg19:chr3:5430878:5430998:120:3	100	109	-	11.3636	6.23e-05	1	AAACCGGACC
TFCP2	MA1968.1	hg19:chr14:35008809:35008929:120:8	14	23	-	11.1515	6.93e-05	1	GAACCGGCTT
TFCP2	MA1968.1	hg19:chr11:74660399:74660519:120:7	51	60	-	11.0606	7.31e-05	1	GAACCGGCTC
TFCP2	MA1968.1	hg19:chr10:88731219:88731339:120:9	3	12	+	11	7.78e-05	1	AAACCGGTAA
TFCP2	MA1968.1	hg19:chr2:37417019:37417139:120:1	31	40	-	10.9697	7.92e-05	1	AATCTGGTTT
TFCP2	MA1968.1	hg19:chr1:167189691:167189811:120:7	72	81	+	10.8788	8.37e-05	1	AATCTGGTTC
TFCP2	MA1968.1	hg19:chr1:167189691:167189811:120:7	72	81	-	10.8636	8.55e-05	1	GAACCAGATT
TFCP2	MA1968.1	hg19:chr17:42296199:42296319:120:15	17	26	+	10.803	8.84e-05	1	GATCCGGATT
TFCP2	MA1968.1	hg19:chr2:85838951:85839071:120:13	55	64	-	10.7727	9.2e-05	1	GAACCAGATC
TFCP2	MA1968.1	hg19:chr15:90963482:90963602:120:2	75	84	+	10.7727	9.2e-05	1	GAACCAGATC
TFCP2	MA1968.1	cg06635392:chr6:85473178:85473298:120:6	32	41	-	10.697	9.81e-05	1	AAACCGGAAC
ETV5	MA0765.3	hg19:chr1:36554466:36554586:120:17	11	20	+	17.6735	7.46e-07	0.0381	ACCGGAAGTG
ETV5	MA0765.3	hg19:chr17:56595642:56595762:120:6	4	13	-	17.6735	7.46e-07	0.0381	ACCGGAAGTG
ETV5	MA0765.3	hg19:chr1:43855435:43855555:120:11	30	39	-	17.6735	7.46e-07	0.0381	ACCGGAAGTG
ETV5	MA0765.3	hg19:chr7:148769094:148769214:120:9	46	55	+	17.6735	7.46e-07	0.0381	ACCGGAAGTG
ETV5	MA0765.3	hg19:chr10:75504039:75504159:120:10	94	103	+	17.6735	7.46e-07	0.0381	ACCGGAAGTG
ETV5	MA0765.3	hg19:chr11:73882181:73882301:120:9	89	98	-	17.6735	7.46e-07	0.0381	ACCGGAAGTG
ETV5	MA0765.3	hg19:chr12:112037360:112037480:120:13	17	26	+	16.4898	2.4e-06	0.0667	ACCGGAAGTC
ETV5	MA0765.3	hg19:chr3:119217250:119217370:120:8	67	76	+	16.4898	2.4e-06	0.0667	ACCGGAAGTC
ETV5	MA0765.3	hg19:chr1:43855435:43855555:120:11	111	120	-	16.1429	3.31e-06	0.0667	ACCGGAAGTT
ETV5	MA0765.3	hg19:chr11:64037458:64037578:120:8	3	12	-	15.4694	3.92e-06	0.0667	GCCGGAAGTG
ETV5	MA0765.3	hg19:chr19:16653243:16653363:120:16	14	23	+	15.4694	3.92e-06	0.0667	GCCGGAAGTG
ETV5	MA0765.3	hg19:chr4:175204796:175204916:120:9	23	32	+	15.4694	3.92e-06	0.0667	GCCGGAAGTG
ETV5	MA0765.3	hg19:chr7:108210167:108210287:120:11	37	46	+	15.4694	3.92e-06	0.0667	GCCGGAAGTG
ETV5	MA0765.3	hg19:chr11:47270390:47270510:120:13	38	47	+	15.4694	3.92e-06	0.0667	GCCGGAAGTG
ETV5	MA0765.3	hg19:chr1:163005636:163005756:120:1	60	69	-	15.4694	3.92e-06	0.0667	GCCGGAAGTG
ETV5	MA0765.3	hg19:chr7:99156209:99156329:120:10	78	87	+	15.4694	3.92e-06	0.0667	GCCGGAAGTG
ETV5	MA0765.3	hg19:chr5:72794184:72794304:120:11	71	80	-	15.4694	3.92e-06	0.0667	GCCGGAAGTG
ETV5	MA0765.3	hg19:chrX:54556628:54556748:120:13	99	108	+	15.4694	3.92e-06	0.0667	GCCGGAAGTG
ETV5	MA0765.3	hg19:chr19:56186528:56186648:120:17	41	50	-	15.3878	4.53e-06	0.0731	ACCGGAAGCG
ETV5	MA0765.3	hg19:chr3:180319864:180319984:120:10	70	79	-	15.0816	5.28e-06	0.0808	GCCGGAAGTA
ETV5	MA0765.3	hg19:chr2:220110160:220110280:120:13	46	55	-	15	6.03e-06	0.0839	ACCGGAAGCA
ETV5	MA0765.3	hg19:chr15:40074952:40075072:120:9	90	99	-	15	6.03e-06	0.0839	ACCGGAAGCA
ETV5	MA0765.3	hg19:chr11:17229513:17229633:120:13	20	29	-	14.5102	6.77e-06	0.0864	TCCGGAAGTG
ETV5	MA0765.3	hg19:chr19:16653243:16653363:120:16	96	105	+	14.5102	6.77e-06	0.0864	TCCGGAAGTG
ETV5	MA0765.3	hg19:chr20:45946105:45946225:120:3	55	64	-	14.4898	7.52e-06	0.0885	ACCGGATGTG
ETV5	MA0765.3	hg19:chr11:60928875:60928995:120:19	72	81	+	14.4898	7.52e-06	0.0885	ACCGGATGTG
ETV5	MA0765.3	hg19:chr15:44092712:44092832:120:11	58	67	+	14.2857	9.04e-06	0.0953	GCCGGAAGTC
ETV5	MA0765.3	hg19:chr6:26286044:26286164:120:4	44	53	+	14.2041	9.65e-06	0.0953	ACCGGAAGCC
ETV5	MA0765.3	hg19:chr2:65454875:65454995:120:13	40	49	-	14.2041	9.65e-06	0.0953	ACCGGAAGCC
ETV5	MA0765.3	hg19:chr17:45000414:45000534:120:12	59	68	+	14.2041	9.65e-06	0.0953	ACCGGAAGCC
ETV5	MA0765.3	hg19:chr1:93811378:93811498:120:10	73	82	-	14.2041	9.65e-06	0.0953	ACCGGAAGCC
ETV5	MA0765.3	hg19:chr14:74416898:74417018:120:13	23	32	-	13.9592	1.26e-05	0.0999	ACCGGAAATA
ETV5	MA0765.3	hg19:chr7:73149247:73149367:120:2	4	13	+	13.9388	1.33e-05	0.0999	GCCGGAAGTT
ETV5	MA0765.3	hg19:chr11:63742015:63742135:120:9	57	66	-	13.9388	1.33e-05	0.0999	GCCGGAAGTT
ETV5	MA0765.3	hg19:chr15:74753590:74753710:120:8	24	33	-	13.8571	1.41e-05	0.0999	ACCGGAAGCT
ETV5	MA0765.3	hg19:chr4:190861968:190862088:120:10	10	19	+	13.6939	1.47e-05	0.0999	CCCGGAAGTG
ETV5	MA0765.3	hg19:chr1:149899701:149899821:120:12	12	21	-	13.6939	1.47e-05	0.0999	CCCGGAAGTG
ETV5	MA0765.3	hg19:chr3:119217250:119217370:120:8	20	29	-	13.6939	1.47e-05	0.0999	CCCGGAAGTG
ETV5	MA0765.3	hg19:chr12:6772263:6772383:120:10	37	46	+	13.6939	1.47e-05	0.0999	CCCGGAAGTG
ETV5	MA0765.3	hg19:chr3:180319864:180319984:120:10	37	46	-	13.6939	1.47e-05	0.0999	CCCGGAAGTG
ETV5	MA0765.3	hg19:chr22:50744420:50744540:120:8	47	56	+	13.6939	1.47e-05	0.0999	CCCGGAAGTG
ETV5	MA0765.3	hg19:chr11:60928875:60928995:120:19	42	51	-	13.6939	1.47e-05	0.0999	CCCGGAAGTG
ETV5	MA0765.3	hg19:chr22:30752847:30752967:120:21	77	86	-	13.6939	1.47e-05	0.0999	CCCGGAAGTG
ETV5	MA0765.3	hg19:chr7:44613493:44613613:120:15	104	113	+	13.6939	1.47e-05	0.0999	CCCGGAAGTG
ETV5	MA0765.3	hg19:chr5:122847780:122847900:120:12	99	108	-	13.6939	1.47e-05	0.0999	CCCGGAAGTG
ETV5	MA0765.3	hg19:chrX:54556628:54556748:120:13	18	27	+	13.3265	1.54e-05	0.103	TCCGGAAGTC
ETV5	MA0765.3	hg19:chr1:86861548:86861668:120:9	52	61	-	13.3061	1.69e-05	0.105	CCCGGAAGTA
ETV5	MA0765.3	hg19:chr7:44925189:44925309:120:14	2	11	+	13.1837	1.74e-05	0.105	GCCGGAAGCG
ETV5	MA0765.3	hg19:chr9:35749233:35749353:120:18	4	13	-	13.1837	1.74e-05	0.105	GCCGGAAGCG
ETV5	MA0765.3	hg19:chr16:30102824:30102944:120:9	13	22	-	13.1837	1.74e-05	0.105	GCCGGAAGCG
ETV5	MA0765.3	hg19:chr17:8113583:8113703:120:7	57	66	+	13.1837	1.74e-05	0.105	GCCGGAAGCG
ETV5	MA0765.3	cg10837404:chr5:112356229:112356349:120:2	105	114	-	13.1633	1.83e-05	0.108	ACCGGAAATC
ETV5	MA0765.3	hg19:chr19:9731905:9732025:120:10	25	34	-	12.898	2.09e-05	0.116	AGCGGAAGTG
ETV5	MA0765.3	hg19:chr2:27805850:27805970:120:8	66	75	+	12.898	2.09e-05	0.116	AGCGGAAGTG
ETV5	MA0765.3	hg19:chr19:46180236:46180356:120:6	100	109	-	12.898	2.09e-05	0.116	AGCGGAAGTG
ETV5	MA0765.3	hg19:chr17:55370600:55370720:120:3	44	53	-	12.7959	2.34e-05	0.122	GCCGGAAGCA
ETV5	MA0765.3	hg19:chr17:48104997:48105117:120:4	88	97	-	12.7959	2.34e-05	0.122	GCCGGAAGCA
ETV5	MA0765.3	hg19:chr1:27114582:27114702:120:12	103	112	-	12.7959	2.34e-05	0.122	GCCGGAAGCA
ETV5	MA0765.3	hg19:chr17:45000414:45000534:120:12	73	82	+	12.6327	2.4e-05	0.122	ACCGGAAGGG
ETV5	MA0765.3	hg19:chr11:64037458:64037578:120:8	73	82	+	12.6327	2.4e-05	0.122	ACCGGAAGGG
ETV5	MA0765.3	hg19:chr20:34129888:34130008:120:11	13	22	-	12.5102	2.55e-05	0.122	CCCGGAAGTC
ETV5	MA0765.3	hg19:chr1:93811378:93811498:120:10	29	38	+	12.5102	2.55e-05	0.122	CCCGGAAGTC
ETV5	MA0765.3	hg19:chr17:73663300:73663420:120:10	95	104	+	12.5102	2.55e-05	0.122	CCCGGAAGTC
ETV5	MA0765.3	hg19:chr7:135347112:135347232:120:16	104	113	+	12.5102	2.55e-05	0.122	CCCGGAAGTC
ETV5	MA0765.3	hg19:chr13:80915477:80915597:120:9	22	31	-	12.2041	2.9e-05	0.135	ACCGGATGCG
ETV5	MA0765.3	hg19:chr10:75504039:75504159:120:10	61	70	-	12.1633	2.97e-05	0.135	CCCGGAAGTT
ETV5	MA0765.3	hg19:chr11:69515568:69515688:120:4	4	13	+	12.1429	3.05e-05	0.135	GCCGGAAATG
ETV5	MA0765.3	hg19:chr1:202927084:202927204:120:10	36	45	+	12.1429	3.05e-05	0.135	GCCGGAAATG
ETV5	MA0765.3	hg19:chr21:38639844:38639964:120:10	54	63	+	12.1429	3.05e-05	0.135	GCCGGAAATG
ETV5	MA0765.3	hg19:chr16:68955671:68955791:120:2	68	77	-	11.898	3.32e-05	0.145	GCCGGATGTA
ETV5	MA0765.3	hg19:chr12:93772167:93772287:120:15	4	13	-	11.8367	3.4e-05	0.146	TCCGGAAGCA
ETV5	MA0765.3	hg19:chr17:16283893:16284013:120:12	36	45	+	11.7551	3.56e-05	0.151	GCCGGAAATA
ETV5	MA0765.3	hg19:chr15:64995685:64995805:120:3	4	13	-	11.6735	3.82e-05	0.156	ACCGGAAACA
ETV5	MA0765.3	hg19:chr8:6405310:6405430:120:3	18	27	+	11.6735	3.82e-05	0.156	ACCGGAAGAA
ETV5	MA0765.3	hg19:chr7:148769094:148769214:120:9	12	21	-	11.6531	3.88e-05	0.156	GCCGGAAGCT
ETV5	MA0765.3	hg19:chr18:812339:812459:120:19	68	77	+	11.6122	3.95e-05	0.156	ACCGGAACTC
ETV5	MA0765.3	hg19:chr1:94883971:94884091:120:19	52	61	+	11.551	4.02e-05	0.156	ACCGGCAGTG
ETV5	MA0765.3	cg03097134:chr6:37598204:37598324:120:2	58	67	+	11.449	4.08e-05	0.156	ACCGGAAGGC
ETV5	MA0765.3	hg19:chr5:93954269:93954389:120:12	66	75	-	11.4082	4.13e-05	0.156	CCCGGAAGCG
ETV5	MA0765.3	hg19:chr6:42897133:42897253:120:14	90	99	+	11.4082	4.13e-05	0.156	CCCGGAAGCG
ETV5	MA0765.3	hg19:chr17:46985752:46985872:120:16	96	105	+	11.4082	4.13e-05	0.156	CCCGGAAGCG
ETV5	MA0765.3	hg19:chr3:49977568:49977688:120:14	10	19	-	11.2653	4.38e-05	0.157	ACCGGAACTT
ETV5	MA0765.3	cg12273284:chr10:12490784:12490904:120:7	27	36	+	11.1837	4.47e-05	0.157	TCCGGAAATG
ETV5	MA0765.3	hg19:chr7:985408:985528:120:6	27	36	-	11.1837	4.47e-05	0.157	TCCGGAAATG
ETV5	MA0765.3	cg01845036:chr5:141852017:141852137:120:2	39	48	+	11.1837	4.47e-05	0.157	TCCGGAAATG
ETV5	MA0765.3	cg01845036:chr5:141852017:141852137:120:2	58	67	+	11.1837	4.47e-05	0.157	TCCGGAAATG
ETV5	MA0765.3	hg19:chr19:12035837:12035957:120:9	61	70	+	11.1837	4.47e-05	0.157	TCCGGAAATG
ETV5	MA0765.3	hg19:chr18:55983149:55983269:120:5	108	117	-	11.102	4.78e-05	0.166	ACCGGAAGGT
ETV5	MA0765.3	hg19:chr14:35008809:35008929:120:8	9	18	+	11.0408	4.99e-05	0.168	TCCGGAAGCC
ETV5	MA0765.3	hg19:chr19:41222845:41222965:120:15	6	15	-	11.0408	4.99e-05	0.168	ACCGGACGTG
ETV5	MA0765.3	hg19:chr19:36618974:36619094:120:14	57	66	-	11.0204	5.11e-05	0.168	ACCGGATGCC
ETV5	MA0765.3	hg19:chr1:150898748:150898868:120:11	80	89	-	11.0204	5.11e-05	0.168	CCCGGAAGCA
ETV5	MA0765.3	hg19:chr13:111358453:111358573:120:15	107	116	+	11.0204	5.11e-05	0.168	CCCGGAAGCA
ETV5	MA0765.3	hg19:chr17:79495036:79495156:120:11	37	46	-	10.9388	5.28e-05	0.172	TCCGGATGTA
ETV5	MA0765.3	hg19:chr17:78010389:78010509:120:21	39	48	+	10.7551	5.72e-05	0.182	GCCGGATGTT
ETV5	MA0765.3	hg19:chr1:154297990:154298110:120:16	10	19	-	10.6939	5.97e-05	0.182	GGCGGAAGTG
ETV5	MA0765.3	hg19:chr1:222817458:222817578:120:11	36	45	-	10.6939	5.97e-05	0.182	GGCGGAAGTG
ETV5	MA0765.3	hg19:chr6:10404713:10404833:120:15	90	99	-	10.6939	5.97e-05	0.182	GGCGGAAGTG
ETV5	MA0765.3	hg19:chr19:50083749:50083869:120:10	110	119	-	10.6939	5.97e-05	0.182	GGCGGAAGTG
ETV5	MA0765.3	hg19:chr6:30698729:30698849:120:9	5	14	-	10.6122	6.27e-05	0.182	AGCGGAAGCG
ETV5	MA0765.3	hg19:chr12:50222366:50222486:120:9	5	14	-	10.6122	6.27e-05	0.182	AGCGGAAGCG
ETV5	MA0765.3	hg19:chr16:3493670:3493790:120:7	11	20	-	10.6122	6.27e-05	0.182	AGCGGAAGCG
ETV5	MA0765.3	hg19:chr1:202857964:202858084:120:14	44	53	+	10.6122	6.27e-05	0.182	GCCGGAAATT
ETV5	MA0765.3	hg19:chr2:27632394:27632514:120:19	70	79	+	10.6122	6.27e-05	0.182	AGCGGAAGCG
ETV5	MA0765.3	hg19:chr7:40174250:40174370:120:9	45	54	-	10.5918	6.33e-05	0.182	GCCGGAACTG
ETV5	MA0765.3	hg19:chr7:99156209:99156329:120:10	12	21	-	10.5102	6.64e-05	0.182	CCCGGATGTG
ETV5	MA0765.3	hg19:chr2:27805850:27805970:120:8	49	58	-	10.5102	6.64e-05	0.182	CCCGGATGTG
ETV5	MA0765.3	hg19:chr9:35749233:35749353:120:18	12	21	+	10.4286	6.76e-05	0.182	GCCGGAAGGG
ETV5	MA0765.3	hg19:chr17:46550054:46550174:120:1	47	56	-	10.4286	6.76e-05	0.182	GCCGGAAGGG
ETV5	MA0765.3	cg14179401:chr17:46550047:46550167:120:2	54	63	-	10.4286	6.76e-05	0.182	GCCGGAAGGG
ETV5	MA0765.3	hg19:chr16:30107688:30107808:120:18	14	23	+	10.3673	6.9e-05	0.182	CCCGGAAATG
ETV5	MA0765.3	hg19:chr9:95432624:95432744:120:11	34	43	+	10.3673	6.9e-05	0.182	ACCGGCAGTC
ETV5	MA0765.3	hg19:chr5:93954269:93954389:120:12	49	58	+	10.3673	6.9e-05	0.182	CCCGGAAATG
ETV5	MA0765.3	hg19:chr7:65958632:65958752:120:10	85	94	-	10.3673	6.9e-05	0.182	ACCGGCAGTC
ETV5	MA0765.3	hg19:chr20:48531972:48532092:120:12	101	110	+	10.3673	6.9e-05	0.182	CCCGGAAATG
ETV5	MA0765.3	hg19:chr2:27805850:27805970:120:8	6	15	+	10.3061	6.97e-05	0.182	GGCGGAAGTA
ETV5	MA0765.3	hg19:chr4:110736847:110736967:120:12	51	60	+	10.3061	6.97e-05	0.182	GGCGGAAGTA
ETV5	MA0765.3	hg19:chr12:56075440:56075560:120:4	69	78	+	10.2245	7.1e-05	0.183	AGCGGAAGCA
ETV5	MA0765.3	hg19:chrX:153991189:153991309:120:15	80	89	-	10.2245	7.1e-05	0.183	CCCGGAAGCC
ETV5	MA0765.3	hg19:chr15:65903494:65903614:120:16	16	25	+	10.2041	7.26e-05	0.184	GCCGGAACTA
ETV5	MA0765.3	hg19:chr9:133454803:133454923:120:15	53	62	-	10.2041	7.26e-05	0.184	ATCGGAAGTG
ETV5	MA0765.3	hg19:chr22:18121431:18121551:120:15	24	33	+	10.1429	7.34e-05	0.184	TCCGGATGTC
ETV5	MA0765.3	hg19:chr11:67169509:67169629:120:3	49	58	+	10.0408	7.64e-05	0.19	GCCGGAAGGA
ETV5	MA0765.3	hg19:chr17:72199761:72199881:120:7	41	50	+	9.89796	8.13e-05	0.192	AACGGAAGTC
ETV5	MA0765.3	hg19:chr11:63993766:63993886:120:9	26	35	-	9.87755	8.19e-05	0.192	CCCGGAAGCT
ETV5	MA0765.3	hg19:chr17:5322980:5323100:120:11	94	103	+	9.87755	8.19e-05	0.192	CCCGGAAGCT
ETV5	MA0765.3	hg19:chr6:52442167:52442287:120:11	3	12	+	9.85714	8.46e-05	0.192	ACAGGAAGTG
ETV5	MA0765.3	hg19:chr11:74660399:74660519:120:7	13	22	+	9.85714	8.46e-05	0.192	ACAGGAAGTG
ETV5	MA0765.3	hg19:chr8:42911391:42911511:120:9	25	34	+	9.85714	8.46e-05	0.192	ACAGGAAGTG
ETV5	MA0765.3	hg19:chr15:69453332:69453452:120:5	24	33	-	9.85714	8.46e-05	0.192	GCCGGAAGAG
ETV5	MA0765.3	hg19:chr15:64455157:64455277:120:15	65	74	+	9.85714	8.46e-05	0.192	GCCGGAAGAG
ETV5	MA0765.3	hg19:chr1:32281275:32281395:120:0	80	89	+	9.85714	8.46e-05	0.192	ACAGGAAGTG
ETV5	MA0765.3	hg19:chr12:96894982:96895102:120:1	72	81	-	9.85714	8.46e-05	0.192	ACAGGAAGTG
ETV5	MA0765.3	hg19:chr1:155188766:155188886:120:0	86	95	+	9.85714	8.46e-05	0.192	ACAGGAAGTG
ETV5	MA0765.3	hg19:chr4:144105949:144106069:120:7	103	112	-	9.85714	8.46e-05	0.192	ACAGGAAGTG
ETV5	MA0765.3	hg19:chr17:21002726:21002846:120:8	35	44	-	9.65306	8.92e-05	0.201	TCCGGAAATT
ETV5	MA0765.3	hg19:chr22:21213025:21213145:120:15	68	77	-	9.61224	9.24e-05	0.207	GCCGGATGCA
ETV5	MA0765.3	hg19:chr16:3493670:3493790:120:7	5	14	-	9.57143	9.33e-05	0.207	AGCGGAAATG
ETV5	MA0765.3	hg19:chr2:113342042:113342162:120:10	9	18	+	9.46939	9.9e-05	0.213	GCCGGAAGAA
ETV5	MA0765.3	hg19:chr17:36956159:36956279:120:11	32	41	+	9.46939	9.9e-05	0.213	TCCGGAAGGG
ETV5	MA0765.3	hg19:chr17:79495036:79495156:120:11	41	50	+	9.46939	9.9e-05	0.213	TCCGGAAGGG
ETV5	MA0765.3	cg14106234:chr10:3805266:3805386:120:9	46	55	-	9.44898	9.96e-05	0.213	ACCGGATGGG
ETV5	MA0765.3	cg14302214:chr10:3805213:3805333:120:8	99	108	-	9.44898	9.96e-05	0.213	ACCGGATGGG
ZNF460	MA1596.1	hg19:chr1:1617994:1618114:120:2	101	116	-	28.4831	9.8e-11	2.08e-05	GCCTCAGCCTCCCGAG
ZNF460	MA1596.1	hg19:chr2:136706271:136706391:120:4	60	75	-	26.8876	5.63e-10	5.97e-05	ACCTCAGCCTCCCGAG
ZNF460	MA1596.1	hg19:chrX:152127158:152127278:120:9	40	55	-	25.4494	2.21e-09	0.000156	ACCTCCGCCTCCCGGG
ZNF460	MA1596.1	hg19:chr19:18156928:18157048:120:3	37	52	+	23.2247	1.24e-08	0.000388	ACCTCAGCCTCCCAAA
ZNF460	MA1596.1	hg19:chr16:20925331:20925451:120:2	46	61	+	23.2247	1.24e-08	0.000388	ACCTCAGCCTCCCAAA
ZNF460	MA1596.1	hg19:chr2:136706271:136706391:120:4	91	106	-	23.0787	1.42e-08	0.000388	GCCTCTGCCTCCCAGG
ZNF460	MA1596.1	hg19:chr5:16870801:16870921:120:3	90	105	-	22.9326	1.54e-08	0.000388	GCCTCAGCCTCCTGAG
ZNF460	MA1596.1	hg19:chr4:174130968:174131088:120:4	73	88	-	22.8764	1.65e-08	0.000388	GCCTCGGCCTCCCAAA
ZNF460	MA1596.1	hg19:chr17:29152008:29152128:120:8	91	106	-	22.8764	1.65e-08	0.000388	GCCTCGGCCTCCCAAA
ZNF460	MA1596.1	hg19:chr1:153681522:153681642:120:7	44	59	+	22.6742	1.86e-08	0.000393	AGCTCCGCCTCCCGGG
ZNF460	MA1596.1	hg19:chr17:18150752:18150872:120:5	24	39	-	21.7978	3.43e-08	0.00066	GGCCCCGCCTCCCAAG
ZNF460	MA1596.1	hg19:chr17:8103723:8103843:120:7	39	54	-	21.4944	4.22e-08	0.000746	GCCTCTGCCTCCCAAA
ZNF460	MA1596.1	hg19:chrX:13710227:13710347:120:2	92	107	-	21.2022	5.1e-08	0.000831	GCCTCAGCCTCCAGAG
ZNF460	MA1596.1	hg19:chr10:103813859:103813979:120:4	44	59	-	21.0674	5.49e-08	0.000831	GTCTCAGCCTCCCAAA
ZNF460	MA1596.1	hg19:chr8:132916549:132916669:120:16	103	118	-	20.3483	8.68e-08	0.00123	GGCCCAGCCTCCCCAG
ZNF460	MA1596.1	hg19:chr16:74628769:74628889:120:5	73	88	-	19.8989	1.15e-07	0.00152	ACCTCTGCCTCCCAAA
ZNF460	MA1596.1	hg19:chr17:73400358:73400478:120:5	42	57	+	18.7865	2.2e-07	0.00261	ACTTCAGCCTCCCACG
ZNF460	MA1596.1	hg19:chr2:224441757:224441877:120:3	12	27	+	18.7753	2.22e-07	0.00261	ACGTCAGCCTCCCAAA
ZNF460	MA1596.1	hg19:chr19:47288155:47288275:120:4	74	89	-	18.4157	2.74e-07	0.00301	GCCACCGCCTCCCAAC
ZNF460	MA1596.1	hg19:chr19:34663378:34663498:120:17	10	25	-	18.1573	3.15e-07	0.00301	CCCCCAGCCTCCCGCC
ZNF460	MA1596.1	hg19:chr1:153681522:153681642:120:7	76	91	+	18.1236	3.21e-07	0.00301	GACTCCACCTCCCGAG
ZNF460	MA1596.1	hg19:chr12:123289616:123289736:120:3	63	78	+	18.1124	3.23e-07	0.00301	TCCTCGGCCTCCCAAA
ZNF460	MA1596.1	hg19:chr1:33207367:33207487:120:25	79	94	+	18.0787	3.29e-07	0.00301	GCCTCCGCCGCCCAAA
ZNF460	MA1596.1	hg19:chr10:126605479:126605599:120:14	55	70	+	18.0112	3.42e-07	0.00301	GCCCCCGCCCCCCGGG
ZNF460	MA1596.1	hg19:chr3:33481872:33481992:120:19	20	35	+	17.9438	3.55e-07	0.00301	GCTTCCGCCTCCCCCG
ZNF460	MA1596.1	hg19:chr10:71992892:71993012:120:18	48	63	+	17.8539	3.73e-07	0.00304	GCCGCACCCTCCCGGG
ZNF460	MA1596.1	hg19:chr7:50517835:50517955:120:10	14	29	+	17.6067	4.27e-07	0.00324	GCTCCCGCCTCCCACG
ZNF460	MA1596.1	hg19:chr3:47767276:47767396:120:4	31	46	-	17.5618	4.38e-07	0.00324	GACCCAGCCTCCCAAA
ZNF460	MA1596.1	hg19:chr1:236269797:236269917:120:5	79	94	-	17.5169	4.5e-07	0.00324	GGCTCCGCCCCCCGGG
ZNF460	MA1596.1	hg19:chr1:115053509:115053629:120:18	82	97	+	17.4494	4.65e-07	0.00324	GGCTCCGCCTCCTGCG
ZNF460	MA1596.1	hg19:chr13:109917199:109917319:120:2	15	30	+	17.4157	4.74e-07	0.00324	GGCTCCGCCTCCCACT
ZNF460	MA1596.1	hg19:chr22:50220586:50220706:120:19	30	45	-	17.2472	5.2e-07	0.00336	ACCGCGGCCTCCCCGG
ZNF460	MA1596.1	hg19:chr10:101804369:101804489:120:1	11	26	+	17.236	5.23e-07	0.00336	GCCTCAGCCTTCCAAA
ZNF460	MA1596.1	hg19:chr2:220253191:220253311:120:17	27	42	+	17.0787	5.67e-07	0.00354	GCCTCCGCCTCCGGCC
ZNF460	MA1596.1	hg19:chr1:201229080:201229200:120:6	42	57	+	17.0112	5.9e-07	0.00357	ACCCCCACCTCCCGCG
ZNF460	MA1596.1	hg19:chr6:43090888:43091008:120:5	52	67	+	16.8764	6.34e-07	0.00358	GCCTTGGCCTCCCAAA
ZNF460	MA1596.1	hg19:chr1:11999304:11999424:120:2	14	29	-	16.8652	6.38e-07	0.00358	ACCTTAGCCTCCCCGG
ZNF460	MA1596.1	hg19:chr19:10613364:10613484:120:17	34	49	+	16.8539	6.42e-07	0.00358	GCCTCCACCGCCCGAG
ZNF460	MA1596.1	hg19:chr14:104583199:104583319:120:16	31	46	-	16.7079	6.93e-07	0.00377	GCCCCAGCCTCCAGCG
ZNF460	MA1596.1	hg19:chr7:2599727:2599847:120:2	78	93	-	16.6067	7.3e-07	0.00382	GCCTCCACCTCCTGGG
ZNF460	MA1596.1	hg19:chr2:36583114:36583234:120:9	67	82	-	16.5843	7.39e-07	0.00382	TCCTCCTCCTCCCGGG
ZNF460	MA1596.1	hg19:chr18:48494435:48494555:120:15	7	22	+	16.4157	8.06e-07	0.00407	GCCTGCGCCTCCCTCG
ZNF460	MA1596.1	hg19:chr10:22629650:22629770:120:11	20	35	-	16.3146	8.49e-07	0.00418	GCCGGAGCCTCCCGGA
ZNF460	MA1596.1	hg19:chr16:66583780:66583900:120:14	31	46	-	16.1011	9.48e-07	0.00449	GGTCCCGCCTCCCAGG
ZNF460	MA1596.1	hg19:chr11:47236367:47236487:120:9	98	113	+	16.0449	9.75e-07	0.00449	GCCCCCGCCTTCCAGG
ZNF460	MA1596.1	hg19:chr1:200639010:200639130:120:15	95	110	-	16.0449	9.75e-07	0.00449	GGCCCCGCCTCCCCGC
ZNF460	MA1596.1	hg19:chr1:29450856:29450976:120:10	9	24	+	15.8764	1.07e-06	0.00466	GCTTCAGCCTCGCAAG
ZNF460	MA1596.1	hg19:chr21:40685392:40685512:120:20	38	53	-	15.8764	1.07e-06	0.00466	GCTCCCGCCTCCCGCC
ZNF460	MA1596.1	hg19:chr8:144349648:144349768:120:17	16	31	-	15.8539	1.08e-06	0.00466	GCCGCCGCCGCCCGCG
ZNF460	MA1596.1	hg19:chr7:50517835:50517955:120:10	24	39	+	15.7865	1.11e-06	0.00472	CCCACGGCCTCCCGCG
ZNF460	MA1596.1	hg19:chr15:22892603:22892723:120:13	22	37	-	15.6517	1.2e-06	0.00487	GCCTCTTCCTCCCGGC
ZNF460	MA1596.1	hg19:chr22:38577834:38577954:120:13	102	117	-	15.6517	1.2e-06	0.00487	GACCCCGCCTCCCGCC
ZNF460	MA1596.1	hg19:chr11:74660399:74660519:120:7	87	102	-	15.5169	1.27e-06	0.00505	CTCGCCGCCTCCCAGG
ZNF460	MA1596.1	hg19:chr1:43996635:43996755:120:14	11	26	-	15.4944	1.29e-06	0.00505	GCCACCGCCACCCGAG
ZNF460	MA1596.1	hg19:chr11:107729266:107729386:120:9	5	20	+	15.4157	1.34e-06	0.00517	ACCTCTGCCTCCCTGC
ZNF460	MA1596.1	hg19:chr6:36410760:36410880:120:22	70	85	+	15.2921	1.43e-06	0.00524	GCGCGCGCCTCCCGGG
ZNF460	MA1596.1	hg19:chr3:10028633:10028753:120:2	22	37	-	15.2809	1.44e-06	0.00524	ACCTTGGCCTCCCAAA
ZNF460	MA1596.1	hg19:chr18:19255383:19255503:120:3	92	107	+	15.2809	1.44e-06	0.00524	ACCTTGGCCTCCCAAA
ZNF460	MA1596.1	hg19:chr3:40498869:40498989:120:13	45	60	-	15.2022	1.5e-06	0.00537	GCCTCAGCTTCCCAGC
ZNF460	MA1596.1	hg19:chr11:2923652:2923772:120:8	61	76	+	15.0899	1.58e-06	0.00542	CCCCCAGCCTCCCTGC
ZNF460	MA1596.1	hg19:chr13:96329630:96329750:120:16	54	69	-	15.0787	1.59e-06	0.00542	CGCCCCACCTCCCGAG
ZNF460	MA1596.1	hg19:chr5:77071859:77071979:120:15	102	117	+	15.0787	1.59e-06	0.00542	CGCTCAGCCTCGCGGG
ZNF460	MA1596.1	cg23428985:chr2:29338053:29338173:120:15	22	37	-	14.9888	1.66e-06	0.00559	CCCTCAGCCTCGCGGC
ZNF460	MA1596.1	hg19:chr11:124632650:124632770:120:16	62	77	-	14.9551	1.69e-06	0.00559	GCCCCCGCCTCCAGGA
ZNF460	MA1596.1	hg19:chr11:16760320:16760440:120:5	45	60	+	14.9101	1.72e-06	0.00562	CGTTCAGCCTCCCCAG
ZNF460	MA1596.1	cg27101125:chr19:17392710:17392830:120:11	63	78	-	14.7753	1.84e-06	0.00583	GGCTCCTCCTCCCGCA
ZNF460	MA1596.1	hg19:chr11:108368773:108368893:120:20	54	69	-	14.764	1.85e-06	0.00583	GTCCCCGCCGCCCGGG
ZNF460	MA1596.1	hg19:chr6:31239765:31239885:120:8	30	45	+	14.7191	1.89e-06	0.00583	GGCCAGGCCTCCCGAG
ZNF460	MA1596.1	hg19:chr22:27054892:27055012:120:6	27	42	-	14.6966	1.91e-06	0.00583	ACCCCCGCCTCCCTCC
ZNF460	MA1596.1	hg19:chr10:75692132:75692252:120:1	83	98	+	14.6854	1.93e-06	0.00583	ACCTCTCCCTCCCGAC
ZNF460	MA1596.1	hg19:chr10:5931316:5931436:120:20	25	40	-	14.4607	2.15e-06	0.00627	CCCGCCGCCTCCCCGC
ZNF460	MA1596.1	hg19:chr7:108210167:108210287:120:11	105	120	-	14.4607	2.15e-06	0.00627	GCTTCTGCCTCCCCAC
ZNF460	MA1596.1	hg19:chr6:42531948:42532068:120:11	88	103	-	14.4494	2.16e-06	0.00627	TCCTCCTCCTCCCCAG
ZNF460	MA1596.1	hg19:chr1:16971275:16971395:120:9	82	97	+	14.382	2.23e-06	0.00628	ACCTCCGCCTGCCCCG
ZNF460	MA1596.1	hg19:chr7:73062087:73062207:120:19	67	82	-	14.382	2.23e-06	0.00628	GCCCCCGCCGCCCGCC
ZNF460	MA1596.1	hg19:chr7:150736541:150736661:120:4	63	78	+	14.3596	2.25e-06	0.00628	TCCTCAGCCTCCTGGC
ZNF460	MA1596.1	hg19:chrX:15511402:15511522:120:12	54	69	-	14.2809	2.34e-06	0.00644	ACTCCCGCCTCCCGCC
ZNF460	MA1596.1	hg19:chr8:132916549:132916669:120:16	94	109	-	14.2472	2.38e-06	0.00646	TCCCCAGCCGCCCGGG
ZNF460	MA1596.1	hg19:chr19:50175566:50175686:120:5	17	32	-	14.1461	2.5e-06	0.0066	GCCTCCTCCTCCCTGC
ZNF460	MA1596.1	hg19:chr12:89747495:89747615:120:12	97	112	-	14.1461	2.5e-06	0.0066	CCCCCACCCTCCCCAG
ZNF460	MA1596.1	hg19:chr10:33247107:33247227:120:15	49	64	+	14.1236	2.53e-06	0.0066	GGCGGGGCCTCCCGGG
ZNF460	MA1596.1	hg19:chr17:42296199:42296319:120:15	33	48	+	14	2.68e-06	0.00688	GCTCCCCCCTCCCGGG
ZNF460	MA1596.1	hg19:chr10:126605479:126605599:120:14	32	47	+	13.9888	2.69e-06	0.00688	GCGGCCGCCTCCCACA
ZNF460	MA1596.1	hg19:chr13:77601062:77601182:120:17	16	31	+	13.8989	2.81e-06	0.00696	GCCGCGGCCCCCCGCG
ZNF460	MA1596.1	hg19:chr8:128807094:128807214:120:5	60	75	-	13.8989	2.81e-06	0.00696	CCCTCACCCTCCCCAA
ZNF460	MA1596.1	hg19:chr19:50887398:50887518:120:7	20	35	-	13.8876	2.83e-06	0.00696	AACTCCGCCTCCCCAT
ZNF460	MA1596.1	hg19:chr15:40074952:40075072:120:9	1	16	+	13.8652	2.86e-06	0.00696	ACCTCAGCCTCTCTGG
ZNF460	MA1596.1	hg19:chr1:168148232:168148352:120:10	2	17	-	13.809	2.94e-06	0.00707	TCCTCCGCCTCCCTCC
ZNF460	MA1596.1	hg19:chr19:4327808:4327928:120:3	84	99	+	13.5955	3.24e-06	0.00763	GGCTCCGCCTCCATAG
ZNF460	MA1596.1	hg19:chr3:33319103:33319223:120:13	93	108	+	13.5955	3.24e-06	0.00763	GCGCCCGCCTGCCGGG
ZNF460	MA1596.1	hg19:chr5:149865688:149865808:120:15	103	118	-	13.5393	3.33e-06	0.0077	GCCGCCTCCTCCCGCC
ZNF460	MA1596.1	hg19:chrX:40035187:40035307:120:7	64	79	-	13.5281	3.35e-06	0.0077	CCCTCCGCCCCCCGCA
ZNF460	MA1596.1	hg19:chr6:139695812:139695932:120:19	104	119	+	13.4944	3.4e-06	0.0077	GTCCCCGCCGCCCGCG
ZNF460	MA1596.1	hg19:chr2:26567597:26567717:120:5	24	39	-	13.4831	3.42e-06	0.0077	GCCTCGACCTCCCCTG
ZNF460	MA1596.1	hg19:chr22:50744420:50744540:120:8	71	86	+	13.3933	3.57e-06	0.00786	GCTGCAGCCTCCCGCT
ZNF460	MA1596.1	hg19:chr4:159592991:159593111:120:11	48	63	+	13.382	3.58e-06	0.00786	GGCCCCGCCTCCTAAC
ZNF460	MA1596.1	hg19:chr9:131017760:131017880:120:1	32	47	-	13.3596	3.62e-06	0.00786	CCCCCTGCCTCCCTCG
ZNF460	MA1596.1	hg19:chr6:4018852:4018972:120:10	105	120	+	13.3371	3.66e-06	0.00786	GCATGCGCCTCCCCAG
ZNF460	MA1596.1	hg19:chr9:140513805:140513925:120:14	13	28	+	13.3258	3.68e-06	0.00786	GCCGCCGCCGCCCGCA
ZNF460	MA1596.1	hg19:chr2:239197353:239197473:120:25	44	59	+	13.191	3.91e-06	0.00815	GCCGCCGCCTCCGCCG
ZNF460	MA1596.1	hg19:chr9:139462672:139462792:120:8	74	89	-	13.1685	3.95e-06	0.00815	GCCTCTGACTCCCAAA
ZNF460	MA1596.1	hg19:chr19:58892255:58892375:120:15	3	18	+	13.1573	3.97e-06	0.00815	GTCCCCGCCTCGCAGG
ZNF460	MA1596.1	hg19:chr7:100860885:100861005:120:13	24	39	-	13.1573	3.97e-06	0.00815	GCCCCCGCGTCCCGCC
ZNF460	MA1596.1	hg19:chr6:158447478:158447598:120:3	68	83	+	13.1348	4.02e-06	0.00815	ACCCCCTCCTCCCTGG
ZNF460	MA1596.1	hg19:chr9:132459614:132459734:120:19	45	60	-	13.1236	4.04e-06	0.00815	GCCGCCGCCGCCCAGC
ZNF460	MA1596.1	hg19:chr5:60627029:60627149:120:17	48	63	-	13.0449	4.19e-06	0.00837	GCCTCAGCCCCTCGGG
ZNF460	MA1596.1	hg19:chr12:125411836:125411956:120:9	74	89	+	13	4.27e-06	0.00843	ACCCCGGTCTCCCGCG
ZNF460	MA1596.1	hg19:chr2:36583114:36583234:120:9	57	72	+	12.9551	4.36e-06	0.00843	CCCCCTCCCTCCCGGG
ZNF460	MA1596.1	hg19:chr16:57496675:57496795:120:10	86	101	-	12.9551	4.36e-06	0.00843	GCTTGGGCCTCCCGGC
ZNF460	MA1596.1	hg19:chrX:75392935:75393055:120:8	96	111	-	12.9326	4.41e-06	0.00843	GGCTCGACCTCCCCAC
ZNF460	MA1596.1	hg19:chr1:181074033:181074153:120:12	16	31	+	12.9101	4.46e-06	0.00843	GACCCCGGCTCCCGAG
ZNF460	MA1596.1	hg19:chr19:7099193:7099313:120:14	89	104	-	12.9101	4.46e-06	0.00843	GCCTCGGCTTCCCCCG
ZNF460	MA1596.1	hg19:chr8:27491413:27491533:120:22	32	47	-	12.8876	4.5e-06	0.00844	CCCGCCGCCGCCCGCG
ZNF460	MA1596.1	hg19:chr16:8962657:8962777:120:8	79	94	-	12.8202	4.64e-06	0.00862	GCCTCGGCCTCCTCTG
ZNF460	MA1596.1	hg19:chr3:128417146:128417266:120:10	42	57	+	12.7978	4.69e-06	0.00862	GGCTCAGCCGCCCGCT
ZNF460	MA1596.1	hg19:chr17:19411408:19411528:120:8	12	27	+	12.7753	4.74e-06	0.00862	TCCTTAGCCTCCCAGC
ZNF460	MA1596.1	hg19:chr17:55370600:55370720:120:3	99	114	-	12.764	4.76e-06	0.00862	CTCCCCGCCTCCCATG
ZNF460	MA1596.1	hg19:chr2:220144172:220144292:120:12	39	54	-	12.7416	4.81e-06	0.00863	GTCCCGGCCTCCTGCG
ZNF460	MA1596.1	hg19:chr19:10613364:10613484:120:17	28	43	+	12.6404	5.04e-06	0.00886	GGCTCCGCCTCCACCG
ZNF460	MA1596.1	hg19:chr1:162531373:162531493:120:16	86	101	+	12.6404	5.04e-06	0.00886	GCCGCGGCCCCCCGGA
ZNF460	MA1596.1	hg19:chrX:43514168:43514288:120:7	34	49	-	12.6292	5.06e-06	0.00886	GCCCCGGGCTCCCGGC
ZNF460	MA1596.1	hg19:chr2:61991352:61991472:120:14	60	75	-	12.5955	5.14e-06	0.00893	GCCCCCGGCTCCCCCG
ZNF460	MA1596.1	hg19:chr12:110719406:110719526:120:16	40	55	-	12.4944	5.37e-06	0.00901	GCTTCCGCCTCGCCGG
ZNF460	MA1596.1	hg19:chr11:615588:615708:120:10	91	106	+	12.4944	5.37e-06	0.00901	GGGTCAGGCTCCCGGG
ZNF460	MA1596.1	hg19:chr17:1952980:1953100:120:16	95	110	-	12.4944	5.37e-06	0.00901	GAGGCGGCCTCCCGGG
ZNF460	MA1596.1	hg19:chr8:117886650:117886770:120:16	93	108	+	12.4831	5.4e-06	0.00901	CCCTCGCCCTCCCGCC
ZNF460	MA1596.1	hg19:chr1:9649267:9649387:120:19	100	115	-	12.4831	5.4e-06	0.00901	GCTCCAGCCCCCCGCG
ZNF460	MA1596.1	hg19:chr19:47987493:47987613:120:14	90	105	+	12.4045	5.61e-06	0.00925	GCTCGGGCCTCCCAGG
ZNF460	MA1596.1	hg19:chr8:125486929:125487049:120:12	57	72	+	12.3933	5.63e-06	0.00925	GGCGCAGCCTCCGGGC
ZNF460	MA1596.1	hg19:chr19:57751976:57752096:120:13	43	58	-	12.3708	5.69e-06	0.00927	ACCGCCCCCTCCCTAG
ZNF460	MA1596.1	hg19:chr17:4699694:4699814:120:4	69	84	-	12.3371	5.78e-06	0.00927	CCCTCCACCTCCCACT
ZNF460	MA1596.1	hg19:chr12:56360477:56360597:120:11	78	93	-	12.3258	5.8e-06	0.00927	GCCCCTGCTTCCCGCG
ZNF460	MA1596.1	hg19:chr10:33247107:33247227:120:15	75	90	-	12.3146	5.83e-06	0.00927	GCCGCCGCCACCCGCC
ZNF460	MA1596.1	hg19:chr13:41363651:41363771:120:17	103	118	-	12.3034	5.86e-06	0.00927	GGCTCCGCCGCCCGCT
ZNF460	MA1596.1	hg19:chr11:65082642:65082762:120:10	41	56	+	12.2809	5.93e-06	0.00928	CCGCCCCCCTCCCGAG
ZNF460	MA1596.1	hg19:chr6:43196940:43197060:120:20	28	43	+	12.2697	5.96e-06	0.00928	GTCCCCGCGTCCCGCG
ZNF460	MA1596.1	hg19:chr5:131746694:131746814:120:19	57	72	+	12.2022	6.13e-06	0.00938	GCGGCCGCCTCGCGGG
ZNF460	MA1596.1	hg19:chr2:239197353:239197473:120:25	8	23	+	12.191	6.17e-06	0.00938	GCCGCCGCCGCCCACA
ZNF460	MA1596.1	hg19:chr15:85201598:85201718:120:14	104	119	-	12.191	6.17e-06	0.00938	GGCTCCGCCGCCGGGG
ZNF460	MA1596.1	hg19:chr22:50329897:50330017:120:15	22	37	-	12.1798	6.2e-06	0.00938	GCCCCCGCCCCCGGGG
ZNF460	MA1596.1	hg19:chr14:77278831:77278951:120:11	51	66	-	12.1573	6.26e-06	0.00941	GGCCCCTCCTCCCGCC
ZNF460	MA1596.1	hg19:chr14:69618495:69618615:120:11	50	65	-	12.1348	6.32e-06	0.00941	GCCTCGCTCTCCCGGG
ZNF460	MA1596.1	hg19:chr19:2051048:2051168:120:19	76	91	+	12.1236	6.35e-06	0.00941	GCCGCCGCCGCCCCAC
ZNF460	MA1596.1	hg19:chr7:99724436:99724556:120:8	61	76	-	12.0899	6.45e-06	0.00949	GCTCCAGCCTCCTGGC
ZNF460	MA1596.1	hg19:chr19:41222845:41222965:120:15	103	118	-	12.0674	6.51e-06	0.00952	AGCCCCGACTCCCGGG
ZNF460	MA1596.1	hg19:chr7:99613371:99613491:120:9	3	18	-	12.0337	6.61e-06	0.0096	GCCCCGCCCTCCCACC
ZNF460	MA1596.1	hg19:chr6:53412871:53412991:120:15	61	76	-	11.9775	6.79e-06	0.00974	ACCGCTTCCTCCCGCG
ZNF460	MA1596.1	hg19:chr17:79633476:79633596:120:17	96	111	+	11.9663	6.82e-06	0.00974	CGCCCGGCCTCCCTCG
ZNF460	MA1596.1	hg19:chr11:63993766:63993886:120:9	13	28	-	11.9551	6.85e-06	0.00974	GCTCCAGCCTCCAGCG
ZNF460	MA1596.1	hg19:chr18:812339:812459:120:19	103	118	+	11.8427	7.2e-06	0.0102	CCCCCAGCCTTCCGGC
ZNF460	MA1596.1	hg19:chr18:9136522:9136642:120:15	11	26	-	11.7753	7.42e-06	0.0103	GTCACCGCCTCCCCGC
ZNF460	MA1596.1	hg19:chr8:95835447:95835567:120:15	24	39	-	11.7753	7.42e-06	0.0103	GGATCCGCCTCCCCGC
ZNF460	MA1596.1	hg19:chr20:30311421:30311541:120:15	96	111	-	11.7753	7.42e-06	0.0103	AGCGCCGCCTCCCCTG
ZNF460	MA1596.1	hg19:chr19:3285970:3286090:120:11	62	77	+	11.7528	7.49e-06	0.0103	GCCGCAACCTCCCCTG
ZNF460	MA1596.1	hg19:chr3:156806813:156806933:120:9	92	107	-	11.7416	7.53e-06	0.0103	GCGGCTGCCTCCCCCG
ZNF460	MA1596.1	hg19:chr1:24434993:24435113:120:5	101	116	+	11.6966	7.68e-06	0.0104	CCCCGCACCTCCCAAG
ZNF460	MA1596.1	hg19:chr19:6531034:6531154:120:15	52	67	+	11.6854	7.72e-06	0.0104	CCCGTGGCCTCCCGCG
ZNF460	MA1596.1	hg19:chr15:44092712:44092832:120:11	24	39	+	11.6292	7.91e-06	0.0106	CCCGCCTCCTCCCCGG
ZNF460	MA1596.1	hg19:chr5:176560873:176560993:120:12	58	73	-	11.618	7.95e-06	0.0106	CGCGCCCCCTCCCGGG
ZNF460	MA1596.1	hg19:chr12:56660690:56660810:120:12	81	96	+	11.6067	7.99e-06	0.0106	GCTGCCGCCTCCCGTC
ZNF460	MA1596.1	hg19:chr6:34759794:34759914:120:22	29	44	-	11.5393	8.23e-06	0.0108	GCCGCGGCCGCCCGCC
ZNF460	MA1596.1	hg19:chr6:35464268:35464388:120:11	95	110	+	11.4831	8.43e-06	0.0109	GCCCCGACCCCCCAAG
ZNF460	MA1596.1	hg19:chr15:22892603:22892723:120:13	58	73	-	11.4719	8.47e-06	0.0109	TCCCCTTCCTCCCGGG
ZNF460	MA1596.1	hg19:chr16:88519216:88519336:120:11	64	79	+	11.4607	8.51e-06	0.0109	GTCTCAGACTCCCAGC
ZNF460	MA1596.1	hg19:chr1:24434993:24435113:120:5	83	98	-	11.4607	8.51e-06	0.0109	CCCCCGGCCCCCCCAG
ZNF460	MA1596.1	hg19:chr5:177659411:177659531:120:20	52	67	+	11.4157	8.68e-06	0.011	CCCCCCGCCGCCCGCC
ZNF460	MA1596.1	hg19:chr19:14228718:14228838:120:18	5	20	-	11.3933	8.76e-06	0.011	GCTGCGGCCTCGCGAG
ZNF460	MA1596.1	hg19:chr8:120220991:120221111:120:16	9	24	+	11.382	8.81e-06	0.011	CGCGCCGCCGCCCGGG
ZNF460	MA1596.1	hg19:chr21:32931461:32931581:120:13	37	52	+	11.3371	8.99e-06	0.011	CGCTCCGCCTCCGGCC
ZNF460	MA1596.1	hg19:chr20:352572:352692:120:2	83	98	+	11.3371	8.99e-06	0.011	ACCCCCACCCCCCAAG
ZNF460	MA1596.1	hg19:chr19:17403440:17403560:120:10	85	100	+	11.3371	8.99e-06	0.011	GGCTCGGGCTCCCAGA
ZNF460	MA1596.1	hg19:chr19:45844061:45844181:120:16	23	38	+	11.3258	9.03e-06	0.011	GCCGGAGCCGCCCGCG
ZNF460	MA1596.1	hg19:chr11:65292797:65292917:120:16	55	70	-	11.3146	9.08e-06	0.011	CCCGCCCCCTCCCCGG
ZNF460	MA1596.1	hg19:chr3:132136319:132136439:120:11	92	107	-	11.3146	9.08e-06	0.011	CCCTCCGCCTCCTCCC
ZNF460	MA1596.1	hg19:chr15:75940022:75940142:120:16	67	82	-	11.2809	9.21e-06	0.0111	GCTCCGCCCTCCCGCG
ZNF460	MA1596.1	hg19:chr3:122513754:122513874:120:11	103	118	+	11.2809	9.21e-06	0.0111	TGCCCCGCCTCCCCGC
ZNF460	MA1596.1	hg19:chr16:24740783:24740903:120:10	27	42	-	11.2472	9.35e-06	0.0111	GTCACAGCCTCCGAGG
ZNF460	MA1596.1	hg19:chr16:30102824:30102944:120:9	68	83	-	11.236	9.39e-06	0.0111	GGCCCCGCCCCCCAGC
ZNF460	MA1596.1	hg19:chr16:8962657:8962777:120:8	100	115	+	11.236	9.39e-06	0.0111	CCCTGCGGCTCCCGGG
ZNF460	MA1596.1	hg19:chr5:32444344:32444464:120:14	12	27	+	11.1798	9.62e-06	0.0112	GCCGCCGCCGCCCCGC
ZNF460	MA1596.1	hg19:chr10:33247107:33247227:120:15	105	120	-	11.1798	9.62e-06	0.0112	GTCCCCTCCTCCCGCC
ZNF460	MA1596.1	hg19:chr19:19216269:19216389:120:7	3	18	+	11.1573	9.72e-06	0.0112	GGCCCCGCCTCCGCAC
ZNF460	MA1596.1	hg19:chr15:75744470:75744590:120:8	22	37	+	11.1573	9.72e-06	0.0112	GGCTCCGCCTACCGCA
ZNF460	MA1596.1	hg19:chr1:154297990:154298110:120:16	81	96	-	11.1236	9.85e-06	0.0113	GCTCCCGCCCCCCCAG
ZNF460	MA1596.1	hg19:chr1:17287436:17287556:120:16	25	40	-	11.0787	1e-05	0.0114	AGCTCGGCCTCCAGGC
ZNF460	MA1596.1	hg19:chr1:33207367:33207487:120:25	30	45	+	11.0674	1.01e-05	0.0114	GCCGGCCCCTCCCGCG
ZNF460	MA1596.1	hg19:chr7:97501470:97501590:120:13	19	34	+	11.0449	1.02e-05	0.0114	GCCCCGCCCTCCCTAC
ZNF460	MA1596.1	hg19:chr2:220144172:220144292:120:12	16	31	-	11.0449	1.02e-05	0.0114	GCCCCTGCCCCCCGCC
ZNF460	MA1596.1	hg19:chr11:64949260:64949380:120:8	63	78	-	11.0337	1.02e-05	0.0114	TCCTCCTCCTCCTGGG
ZNF460	MA1596.1	hg19:chr10:127589546:127589666:120:2	78	93	+	11.0225	1.03e-05	0.0114	CCATTGGCCTCCCGAG
ZNF460	MA1596.1	hg19:chr9:35604658:35604778:120:4	43	58	-	11.0112	1.03e-05	0.0114	CCTGCCGCCTCCCAAT
ZNF460	MA1596.1	hg19:chr7:99156209:99156329:120:10	31	46	-	11	1.04e-05	0.0114	CCCTCCTCCGCCCAGG
ZNF460	MA1596.1	hg19:chr3:45187732:45187852:120:13	99	114	+	11	1.04e-05	0.0114	GCCCCAGGCGCCCAAG
ZNF460	MA1596.1	hg19:chr19:40030333:40030453:120:12	64	79	+	10.9438	1.06e-05	0.0116	ACCTCCGCCATCCGGG
ZNF460	MA1596.1	hg19:chr3:122513754:122513874:120:11	83	98	+	10.9101	1.08e-05	0.0117	ACCCCAGCCTCCTTGC
ZNF460	MA1596.1	hg19:chr15:101419981:101420101:120:16	4	19	-	10.8989	1.09e-05	0.0117	CCCCACGCCTCCCGCC
ZNF460	MA1596.1	hg19:chr10:33247107:33247227:120:15	88	103	+	10.8876	1.09e-05	0.0117	GGCTCCTCCTCCTCAG
ZNF460	MA1596.1	hg19:chr16:31519603:31519723:120:16	24	39	+	10.8652	1.1e-05	0.0118	CCCCGTGCCTCCCCGG
ZNF460	MA1596.1	hg19:chr10:3111321:3111441:120:11	32	47	-	10.8427	1.11e-05	0.0118	GGCGCTGCCACCCGGG
ZNF460	MA1596.1	hg19:chr19:57751976:57752096:120:13	64	79	+	10.8315	1.12e-05	0.0118	GTGGCCGCCTCCCTGG
ZNF460	MA1596.1	hg19:chr16:69166237:69166357:120:18	48	63	+	10.7753	1.14e-05	0.0121	GGCCCCGGCTCCCTAG
ZNF460	MA1596.1	hg19:chr1:222885655:222885775:120:9	61	76	+	10.764	1.15e-05	0.0121	GCGCCATCCTCCCCCG
ZNF460	MA1596.1	hg19:chr22:35653651:35653771:120:10	66	81	+	10.7416	1.16e-05	0.0121	GCCGCAGCCGCCCCCA
ZNF460	MA1596.1	hg19:chr17:79779660:79779780:120:3	74	89	+	10.7303	1.17e-05	0.0121	TGCTCCTCCTCCCCGG
ZNF460	MA1596.1	hg19:chr13:45151558:45151678:120:15	65	80	-	10.7191	1.17e-05	0.0121	CCCGCCGCCTCCTGCC
ZNF460	MA1596.1	hg19:chr9:127962707:127962827:120:11	72	87	-	10.7079	1.18e-05	0.0121	GGGCCCTCCTCCCAGG
ZNF460	MA1596.1	hg19:chr1:202927084:202927204:120:10	9	24	-	10.6629	1.2e-05	0.0121	CGCGCCGCCTCCGAGG
ZNF460	MA1596.1	hg19:chr2:178257421:178257541:120:19	98	113	-	10.6629	1.2e-05	0.0121	GCCGCCGCCTCCGCCA
ZNF460	MA1596.1	cg13632876:chr9:36258136:36258256:120:8	104	119	-	10.6629	1.2e-05	0.0121	CCCCCGGCCTCCTGCC
ZNF460	MA1596.1	hg19:chr9:140473225:140473345:120:17	77	92	-	10.6517	1.21e-05	0.0121	GCCCCGGCCTCGCCGC
ZNF460	MA1596.1	hg19:chr1:29450856:29450976:120:10	99	114	-	10.6517	1.21e-05	0.0121	GCCCGCCCCTCCCCGG
ZNF460	MA1596.1	hg19:chr5:149865688:149865808:120:15	82	97	-	10.5506	1.26e-05	0.0126	TCCTCCCCCTCCCGCT
ZNF460	MA1596.1	hg19:chr1:41847926:41848046:120:19	102	117	-	10.5169	1.28e-05	0.0127	GCGCCCGCCTCGCCGG
ZNF460	MA1596.1	hg19:chr1:162531373:162531493:120:16	31	46	-	10.4494	1.31e-05	0.013	GCCCCGGCCACCCCGC
ZNF460	MA1596.1	hg19:chr1:93811378:93811498:120:10	41	56	-	10.427	1.33e-05	0.0131	CCCCCTCCCTCCCGGA
ZNF460	MA1596.1	hg19:chr16:66583780:66583900:120:14	85	100	+	10.3596	1.37e-05	0.0132	CCCTCCGCGGCCCGGG
ZNF460	MA1596.1	cg06075311:chr10:105210877:105210997:120:5	29	44	+	10.3483	1.37e-05	0.0132	CCAGCAGCCTCCCAGC
ZNF460	MA1596.1	hg19:chr22:25797040:25797160:120:2	16	31	+	10.3371	1.38e-05	0.0132	GCCAGGGCCTCCCCAA
ZNF460	MA1596.1	hg19:chr11:67888525:67888645:120:18	82	97	+	10.3371	1.38e-05	0.0132	GGCTCCGCCTCGCCCC
ZNF460	MA1596.1	hg19:chr19:58892255:58892375:120:15	10	25	-	10.3146	1.39e-05	0.0132	ACCTCGGCCTGCGAGG
ZNF460	MA1596.1	hg19:chr14:103242715:103242835:120:3	60	75	+	10.3146	1.39e-05	0.0132	CCCAGAGCCTCCCAGA
ZNF460	MA1596.1	hg19:chr8:8860582:8860702:120:17	78	93	+	10.3146	1.39e-05	0.0132	GCCGCCGCGTCCCAGT
ZNF460	MA1596.1	hg19:chr10:104155322:104155442:120:13	94	109	+	10.3146	1.39e-05	0.0132	GGCCCCGCCTCCCCTT
ZNF460	MA1596.1	hg19:chr11:67210828:67210948:120:14	62	77	-	10.2921	1.41e-05	0.0132	GCCGCAGCCCCCTGCG
ZNF460	MA1596.1	hg19:chr11:108368773:108368893:120:20	92	107	-	10.2921	1.41e-05	0.0132	CCGCCGGCCTCCCTCG
ZNF460	MA1596.1	hg19:chr5:43313552:43313672:120:14	29	44	-	10.2697	1.42e-05	0.0133	CGTCCCGCCTCCCAGC
ZNF460	MA1596.1	hg19:chr20:60925482:60925602:120:6	82	97	+	10.2472	1.43e-05	0.0133	CCACCCGCCTCCCCAC
ZNF460	MA1596.1	hg19:chr2:58273967:58274087:120:15	58	73	-	10.236	1.44e-05	0.0133	CCGCCCGCCACCCAAG
ZNF460	MA1596.1	hg19:chr8:8860582:8860702:120:17	20	35	-	10.2247	1.45e-05	0.0133	GCCACGGCCTCGCCGG
ZNF460	MA1596.1	hg19:chr3:43732441:43732561:120:15	27	42	-	10.2135	1.45e-05	0.0133	GCCGCCGCCGCGCAAG
ZNF460	MA1596.1	hg19:chr20:47538237:47538357:120:22	104	119	-	10.2022	1.46e-05	0.0133	GGCCCGGCGTCCCGGC
ZNF460	MA1596.1	hg19:chr4:83933754:83933874:120:15	69	84	+	10.191	1.47e-05	0.0133	GGCCCGGGCTCCCGGA
ZNF460	MA1596.1	hg19:chr1:200639010:200639130:120:15	62	77	-	10.191	1.47e-05	0.0133	GCGGCCCCCTCCCAAA
ZNF460	MA1596.1	hg19:chr14:105332068:105332188:120:15	94	109	+	10.1798	1.47e-05	0.0133	GCCGCTCCCTCCCCCG
ZNF460	MA1596.1	hg19:chr19:6737580:6737700:120:12	15	30	+	10.1685	1.48e-05	0.0133	GCCACCTCCTCCCCGA
ZNF460	MA1596.1	hg19:chr16:75589831:75589951:120:11	70	85	-	10.1685	1.48e-05	0.0133	GGGCCGGCCTCCCTAA
ZNF460	MA1596.1	hg19:chr15:76489000:76489120:120:4	62	77	-	10.1573	1.49e-05	0.0133	ACCCCGCCCTCCTGGG
ZNF460	MA1596.1	hg19:chr1:28052682:28052802:120:13	26	41	-	10.1461	1.49e-05	0.0133	GGCCGCGCCTCCTGCG
ZNF460	MA1596.1	hg19:chr9:35605495:35605615:120:13	3	18	-	10.1124	1.52e-05	0.0134	GACTCCGGCTCCCGCC
ZNF460	MA1596.1	hg19:chr16:90039099:90039219:120:12	17	32	-	10.1011	1.52e-05	0.0134	CCTGCCGCCTCCTGGG
ZNF460	MA1596.1	hg19:chr16:66583780:66583900:120:14	59	74	-	10.0899	1.53e-05	0.0134	GGCCTGGCCTCCCGGT
ZNF460	MA1596.1	hg19:chr10:71992892:71993012:120:18	59	74	-	10.0787	1.54e-05	0.0134	GGCCTTGCCTCCCCGG
ZNF460	MA1596.1	hg19:chr22:45705571:45705691:120:15	52	67	+	10.0674	1.54e-05	0.0134	GGCGTGGCCTCCCCGG
ZNF460	MA1596.1	hg19:chr3:49977568:49977688:120:14	39	54	-	10.0674	1.54e-05	0.0134	TCCTCAGCCTCCGCCA
ZNF460	MA1596.1	hg19:chr6:53412871:53412991:120:15	83	98	-	10.0562	1.55e-05	0.0134	GCGTGCGCCGCCCGCG
ZNF460	MA1596.1	hg19:chr10:75910746:75910866:120:5	82	97	-	10.0337	1.57e-05	0.0135	GACCCCGCCTCCCCTA
ZNF460	MA1596.1	hg19:chr1:226249804:226249924:120:15	82	97	+	10.0225	1.57e-05	0.0135	GCGTCCTCCTCCCCCA
ZNF460	MA1596.1	hg19:chr2:224822298:224822418:120:14	50	65	+	10.0112	1.58e-05	0.0135	CCCGCCGCCGCCCGTG
ZNF460	MA1596.1	hg19:chr20:44044893:44045013:120:11	14	29	+	9.98876	1.59e-05	0.0135	CCCGCTGCCTTCCGGG
ZNF460	MA1596.1	hg19:chr1:151031703:151031823:120:8	67	82	+	9.98876	1.59e-05	0.0135	GCCTCAGCCTGCGCAC
ZNF460	MA1596.1	hg19:chr1:151031703:151031823:120:8	7	22	+	9.96629	1.61e-05	0.0135	CCCTCTCCCTCCCACC
ZNF460	MA1596.1	hg19:chr19:12777540:12777660:120:11	60	75	-	9.96629	1.61e-05	0.0135	GGCCCCGCCCCCCACC
ZNF460	MA1596.1	hg19:chr19:6737580:6737700:120:12	35	50	+	9.95506	1.62e-05	0.0135	GCCTCTGGCGCCCAAG
ZNF460	MA1596.1	hg19:chr1:17287436:17287556:120:16	61	76	-	9.94382	1.62e-05	0.0136	GCCTCCGCCGCGCGCC
ZNF460	MA1596.1	hg19:chr10:116581681:116581801:120:14	85	100	-	9.89888	1.66e-05	0.0138	GCCGCCGCCGCCCCTG
ZNF460	MA1596.1	hg19:chr19:45844061:45844181:120:16	88	103	-	9.86517	1.68e-05	0.0139	GCCCCCGCCCCCCATC
ZNF460	MA1596.1	hg19:chr3:43732441:43732561:120:15	51	66	-	9.85393	1.69e-05	0.0139	ACCTCCTCCTCCTCCG
ZNF460	MA1596.1	hg19:chr3:132136319:132136439:120:11	79	94	-	9.8427	1.69e-05	0.0139	CCCTCTGCCTCTCAGA
ZNF460	MA1596.1	hg19:chr12:133405244:133405364:120:17	47	62	+	9.82022	1.71e-05	0.014	GCCGCCGCCCCTCGAG
ZNF460	MA1596.1	hg19:chr1:6531700:6531820:120:13	89	104	+	9.80899	1.72e-05	0.014	CCCGCCGCCGCCCCCG
ZNF460	MA1596.1	hg19:chr6:149639115:149639235:120:12	1	16	-	9.75281	1.76e-05	0.0141	CCCTCCTCCTCCTCGG
ZNF460	MA1596.1	hg19:chr2:60983579:60983699:120:8	58	73	-	9.75281	1.76e-05	0.0141	ACCGCCGCCCCCCACC
ZNF460	MA1596.1	hg19:chr7:993453:993573:120:10	70	85	-	9.74157	1.77e-05	0.0141	GCCCCCGGCTCCCTGC
ZNF460	MA1596.1	hg19:chr4:6784544:6784664:120:20	88	103	-	9.74157	1.77e-05	0.0141	CGTCCGGCCTCCCCGG
ZNF460	MA1596.1	hg19:chr1:173684079:173684199:120:8	60	75	-	9.7191	1.78e-05	0.0141	GCCTCCTCCTCCACCG
ZNF460	MA1596.1	hg19:chr19:46180236:46180356:120:6	78	93	-	9.7191	1.78e-05	0.0141	CTCGGAGCCTCCCACG
ZNF460	MA1596.1	hg19:chr1:41847926:41848046:120:19	8	23	+	9.70787	1.79e-05	0.0141	GCCGCCGCCTACCCCG
ZNF460	MA1596.1	hg19:chr13:79232973:79233093:120:12	46	61	+	9.69663	1.8e-05	0.0141	ACCCCCATCTCCCAGG
ZNF460	MA1596.1	hg19:chr2:208394158:208394278:120:16	61	76	+	9.68539	1.81e-05	0.0141	TCCCCCGTCTCCCGGC
ZNF460	MA1596.1	hg19:chr6:18264434:18264554:120:22	83	98	+	9.68539	1.81e-05	0.0141	CCCTCCCCCGCCCCAG
ZNF460	MA1596.1	hg19:chr3:185826425:185826545:120:17	97	112	+	9.68539	1.81e-05	0.0141	GCCGCACCCGCCCGAC
ZNF460	MA1596.1	hg19:chr1:33207367:33207487:120:25	73	88	+	9.67416	1.82e-05	0.0141	CGCTCGGCCTCCGCCG
ZNF460	MA1596.1	hg19:chr14:53258748:53258868:120:2	35	50	+	9.65169	1.83e-05	0.0142	AGCTCCGCATCCCCAG
ZNF460	MA1596.1	hg19:chr11:74660399:74660519:120:7	78	93	-	9.65169	1.83e-05	0.0142	TCCCAGGCCTCCCCAG
ZNF460	MA1596.1	hg19:chr1:15678946:15679066:120:1	46	61	+	9.61798	1.86e-05	0.0142	TGCCCCACCTCCCAAA
ZNF460	MA1596.1	hg19:chr2:179315848:179315968:120:11	11	26	+	9.60674	1.87e-05	0.0142	TCCTCCGACTCCCCCG
ZNF460	MA1596.1	hg19:chr19:11266213:11266333:120:11	16	31	+	9.60674	1.87e-05	0.0142	GTCGCCCCCTCCCAGC
ZNF460	MA1596.1	hg19:chr11:65101339:65101459:120:4	99	114	-	9.60674	1.87e-05	0.0142	GCCCCCTACTCCCAGG
ZNF460	MA1596.1	hg19:chr10:116581681:116581801:120:14	27	42	+	9.58427	1.89e-05	0.0143	AGCTCGTCCTCCCCGC
ZNF460	MA1596.1	hg19:chr21:45660984:45661104:120:13	94	109	-	9.58427	1.89e-05	0.0143	CCCTGCGCTTCCCAGG
ZNF460	MA1596.1	hg19:chr1:26185694:26185814:120:10	62	77	+	9.55056	1.91e-05	0.0144	CCCCCAGCGTCCCACC
ZNF460	MA1596.1	hg19:chr12:53718775:53718895:120:14	100	115	+	9.55056	1.91e-05	0.0144	AGCCCGGCGTCCCGAC
ZNF460	MA1596.1	hg19:chr11:65082642:65082762:120:10	37	52	+	9.53933	1.92e-05	0.0144	GCCCCCGCCCCCCTCC
ZNF460	MA1596.1	hg19:chr12:133405244:133405364:120:17	62	77	+	9.50562	1.95e-05	0.0145	GCCTCCCCCGCCCATG
ZNF460	MA1596.1	hg19:chr19:17403440:17403560:120:10	42	57	-	9.48315	1.97e-05	0.0146	GCCGGCGCCTCCAGAA
ZNF460	MA1596.1	hg19:chr20:61273793:61273913:120:19	51	66	-	9.48315	1.97e-05	0.0146	GCTCTGGCCTCCCCGG
ZNF460	MA1596.1	hg19:chr4:84128774:84128894:120:3	8	23	+	9.47191	1.97e-05	0.0146	CTCTCCGCCTGCCGCC
ZNF460	MA1596.1	hg19:chr8:144815742:144815862:120:15	64	79	+	9.42697	2.01e-05	0.0147	GCGCCCGCCCCCCGCC
ZNF460	MA1596.1	hg19:chr1:226249804:226249924:120:15	94	109	+	9.42697	2.01e-05	0.0147	CCCACTGCCGCCCGGG
ZNF460	MA1596.1	hg19:chr14:105332068:105332188:120:15	2	17	-	9.39326	2.04e-05	0.0149	GCCGCCCCCTCCGCAG
ZNF460	MA1596.1	hg19:chr15:64455157:64455277:120:15	91	106	-	9.38202	2.05e-05	0.0149	GGCGCCGGCTCCCTAG
ZNF460	MA1596.1	hg19:chr14:104583199:104583319:120:16	2	17	-	9.37079	2.06e-05	0.0149	CACCTGGCCTCCCGGG
ZNF460	MA1596.1	hg19:chr2:55459351:55459471:120:1	76	91	-	9.37079	2.06e-05	0.0149	AGTTCCACCTCCCAGA
ZNF460	MA1596.1	hg19:chr1:28052682:28052802:120:13	100	115	-	9.33708	2.09e-05	0.0149	TCCTCAGCCTGGCGGG
ZNF460	MA1596.1	hg19:chr17:65374169:65374289:120:12	61	76	+	9.32584	2.1e-05	0.0149	CCCCCCGCTTCCCGCC
ZNF460	MA1596.1	hg19:chr4:166248039:166248159:120:8	13	28	+	9.31461	2.11e-05	0.0149	GCCCCCGCCCCCGGGC
ZNF460	MA1596.1	hg19:chr12:7000071:7000191:120:5	89	104	+	9.31461	2.11e-05	0.0149	GCCTCCCCCTGCCCAC
ZNF460	MA1596.1	hg19:chr6:28574620:28574740:120:3	50	65	+	9.29213	2.13e-05	0.0149	GCTTTGGCCTCCTGGG
ZNF460	MA1596.1	hg19:chr3:179040873:179040993:120:17	37	52	-	9.29213	2.13e-05	0.0149	CCCTCTCCCTCCCCGC
ZNF460	MA1596.1	hg19:chr9:139000333:139000453:120:4	79	94	-	9.2809	2.13e-05	0.0149	GGATCTGCCTCCCTCG
ZNF460	MA1596.1	hg19:chr12:133405244:133405364:120:17	99	114	-	9.2809	2.13e-05	0.0149	GGCTCGGGCTCCCGCT
ZNF460	MA1596.1	hg19:chr12:121366995:121367115:120:0	15	30	-	9.26966	2.14e-05	0.0149	TCCTCATCCTCCCATA
ZNF460	MA1596.1	hg19:chr1:228353011:228353131:120:6	38	53	-	9.26966	2.14e-05	0.0149	TCTTCATCCTCCCAAC
ZNF460	MA1596.1	hg19:chr1:200639010:200639130:120:15	87	102	-	9.26966	2.14e-05	0.0149	CTCCCCGCCGCCCGGA
ZNF460	MA1596.1	hg19:chr6:31082506:31082626:120:1	79	94	+	9.25843	2.15e-05	0.015	GTCCCAGCCTTCCCAA
ZNF460	MA1596.1	hg19:chr1:98386650:98386770:120:12	43	58	+	9.22472	2.18e-05	0.0151	AGCCCGGCCTTCCCAG
ZNF460	MA1596.1	hg19:chrX:153707167:153707287:120:19	71	86	+	9.22472	2.18e-05	0.0151	GCATCCGCGTCCCGCA
ZNF460	MA1596.1	hg19:chr2:202897891:202898011:120:9	6	21	-	9.17978	2.23e-05	0.0152	GGGGCCGCCTCCGAGG
ZNF460	MA1596.1	hg19:chr6:137540148:137540268:120:13	62	77	+	9.16854	2.24e-05	0.0152	GCCCCAGTCTCGCGAC
ZNF460	MA1596.1	hg19:chr16:70285553:70285673:120:15	85	100	-	9.16854	2.24e-05	0.0152	GGCTCGGCCTACCTGG
ZNF460	MA1596.1	hg19:chr3:156806813:156806933:120:9	42	57	-	9.13483	2.27e-05	0.0152	GGGTCTGCCTGCCAGG
ZNF460	MA1596.1	hg19:chr6:31869776:31869896:120:15	42	57	-	9.13483	2.27e-05	0.0152	GCCGCCGCCGCGCGCG
ZNF460	MA1596.1	hg19:chr22:24059374:24059494:120:11	89	104	+	9.13483	2.27e-05	0.0152	ACTGCCGCCCCCCAGG
ZNF460	MA1596.1	hg19:chr19:19080485:19080605:120:4	56	71	+	9.1236	2.28e-05	0.0152	CCCGCCCCCTCCCACC
ZNF460	MA1596.1	hg19:chr16:57570450:57570570:120:14	69	84	+	9.1236	2.28e-05	0.0152	GTCTCCTCCTCCCTCC
ZNF460	MA1596.1	hg19:chr8:27491413:27491533:120:22	56	71	-	9.11236	2.29e-05	0.0152	CGCCCCGCCGCCCAGA
ZNF460	MA1596.1	hg19:chr9:94877682:94877802:120:14	59	74	-	9.11236	2.29e-05	0.0152	CGCTCCGCCGCCCCGC
ZNF460	MA1596.1	hg19:chr8:21998998:21999118:120:8	89	104	-	9.11236	2.29e-05	0.0152	CCCTCTGCTTCCCGCA
ZNF460	MA1596.1	hg19:chr7:40174250:40174370:120:9	22	37	+	9.08989	2.31e-05	0.0153	ACCGCAGCCACCCTAC
ZNF460	MA1596.1	hg19:chr9:35749233:35749353:120:18	57	72	+	9.07865	2.32e-05	0.0153	GCCTCTACCGCCCAGC
ZNF460	MA1596.1	hg19:chr17:8954302:8954422:120:1	97	112	-	9.06742	2.33e-05	0.0154	TCCTCTGCCTGCCAGA
ZNF460	MA1596.1	hg19:chr8:145691701:145691821:120:22	80	95	+	9.05618	2.34e-05	0.0154	CCCTCTGCCGCCCCGC
ZNF460	MA1596.1	hg19:chr15:49338646:49338766:120:9	28	43	-	9.04494	2.35e-05	0.0154	GCCACCGCCTCCTCCA
ZNF460	MA1596.1	hg19:chr3:49977568:49977688:120:14	33	48	-	9.02247	2.37e-05	0.0155	GCCTCCGCCACCGACC
ZNF460	MA1596.1	hg19:chr22:37823561:37823681:120:18	45	60	-	9	2.39e-05	0.0155	GACACAGCCTGCCGCG
ZNF460	MA1596.1	hg19:chr7:101459300:101459420:120:10	88	103	+	9	2.39e-05	0.0155	CGCTCGGCCTCGCGCC
ZNF460	MA1596.1	hg19:chr10:115439604:115439724:120:10	105	120	+	9	2.39e-05	0.0155	GTCCCAGCCGCCCTAC
ZNF460	MA1596.1	hg19:chr11:47236367:47236487:120:9	44	59	+	8.96629	2.43e-05	0.0156	TCCCGCCCCTCCCGGG
ZNF460	MA1596.1	hg19:chr14:67708154:67708274:120:16	65	80	-	8.96629	2.43e-05	0.0156	CGCGGAGCCTCCCGCC
ZNF460	MA1596.1	hg19:chr19:56186528:56186648:120:17	92	107	+	8.95506	2.44e-05	0.0156	CCCTCCCCCGCCCGGC
ZNF460	MA1596.1	hg19:chr3:111528223:111528343:120:0	95	110	+	8.94382	2.45e-05	0.0156	TGCCCAGCCTCACAAG
ZNF460	MA1596.1	hg19:chr9:130565363:130565483:120:13	98	113	-	8.94382	2.45e-05	0.0156	TGTTCCGCCCCCCGAG
ZNF460	MA1596.1	hg19:chr1:35545096:35545216:120:11	28	43	-	8.92135	2.47e-05	0.0156	GCGTCATCCTCCCTCC
ZNF460	MA1596.1	hg19:chr17:43238797:43238917:120:11	49	64	+	8.92135	2.47e-05	0.0156	GCTGCCTCCTCCCAGC
ZNF460	MA1596.1	hg19:chr20:35491827:35491947:120:18	56	71	+	8.92135	2.47e-05	0.0156	GCGTCCCCGTCCCAAG
ZNF460	MA1596.1	hg19:chr17:56591376:56591496:120:4	45	60	-	8.91011	2.48e-05	0.0156	ACCTCCGCCTCTCCCT
ZNF460	MA1596.1	hg19:chr1:151584621:151584741:120:13	12	27	-	8.89888	2.49e-05	0.0157	CCCTACGCCTCCAAGG
ZNF460	MA1596.1	hg19:chr19:18496903:18497023:120:8	3	18	-	8.88764	2.5e-05	0.0157	GTCTCCGCCTGCTCAG
ZNF460	MA1596.1	hg19:chr2:242576426:242576546:120:20	42	57	+	8.8764	2.52e-05	0.0157	GCCCTAGCCGCCCGCC
ZNF460	MA1596.1	hg19:chr4:77134859:77134979:120:19	22	37	-	8.86517	2.53e-05	0.0157	GCCCCATCCGCCCGGT
ZNF460	MA1596.1	hg19:chr8:8299149:8299269:120:2	70	85	+	8.86517	2.53e-05	0.0157	TCCGCTGCCTGCCAAG
ZNF460	MA1596.1	hg19:chr6:52149236:52149356:120:13	26	41	-	8.82022	2.57e-05	0.0159	GCCCGAGCCTCCAGCC
ZNF460	MA1596.1	hg19:chr10:105110596:105110716:120:12	47	62	-	8.82022	2.57e-05	0.0159	TGCTCCGGCTCCCGGC
ZNF460	MA1596.1	hg19:chr13:79232973:79233093:120:12	61	76	+	8.79775	2.6e-05	0.016	GACGCGGCCTCCCATC
ZNF460	MA1596.1	hg19:chr1:28157297:28157417:120:13	72	87	+	8.78652	2.61e-05	0.016	GCTCTAGCCTCCCGCT
ZNF460	MA1596.1	hg19:chr10:127589546:127589666:120:2	46	61	+	8.77528	2.62e-05	0.016	GCCTCAAACTCCTGGG
ZNF460	MA1596.1	hg19:chr17:8533950:8534070:120:13	96	111	+	8.76404	2.63e-05	0.016	ACCGCTGCCTCCGCCG
ZNF460	MA1596.1	hg19:chr17:73401413:73401533:120:14	23	38	+	8.75281	2.64e-05	0.016	CGCTCCACGTCCCAAG
ZNF460	MA1596.1	hg19:chr5:137688739:137688859:120:13	79	94	+	8.75281	2.64e-05	0.016	ACCTCCGCACCCCGAG
ZNF460	MA1596.1	hg19:chr3:128417146:128417266:120:10	58	73	+	8.74157	2.65e-05	0.016	ACCGCAGCCTTCCCGC
ZNF460	MA1596.1	hg19:chr7:116593716:116593836:120:15	63	78	+	8.74157	2.65e-05	0.016	CCCTCCCCCGCCCCGG
ZNF460	MA1596.1	hg19:chr2:179315848:179315968:120:11	20	35	+	8.73034	2.67e-05	0.016	TCCCCCGCCTCCTGCT
ZNF460	MA1596.1	hg19:chr10:75385421:75385541:120:9	63	78	+	8.7191	2.68e-05	0.016	CCCTGGACCTCCCAGC
ZNF460	MA1596.1	hg19:chr3:45187732:45187852:120:13	59	74	+	8.70787	2.69e-05	0.016	GCCTCGGCCTCGGTGG
ZNF460	MA1596.1	hg19:chr19:33571985:33572105:120:13	12	27	+	8.69663	2.7e-05	0.016	GACCCAGCCTTCCAGC
ZNF460	MA1596.1	cg03316176:chr19:6199305:6199425:120:13	8	23	-	8.69663	2.7e-05	0.016	AGCTCAGCCTGCGGAC
ZNF460	MA1596.1	hg19:chr19:4124061:4124181:120:16	51	66	-	8.69663	2.7e-05	0.016	CCCCCTGCCTCTCGGA
ZNF460	MA1596.1	hg19:chr7:5463781:5463901:120:4	9	24	+	8.68539	2.72e-05	0.016	ACCCCCCCCTCCCTCC
ZNF460	MA1596.1	hg19:chrX:24043869:24043989:120:21	9	24	+	8.68539	2.72e-05	0.016	CGCCCCGCGTCCCGGC
ZNF460	MA1596.1	hg19:chr10:104155322:104155442:120:13	47	62	-	8.66292	2.74e-05	0.0161	GCCCCGCCCTCGCGAC
ZNF460	MA1596.1	hg19:chr9:95895998:95896118:120:15	9	24	+	8.65169	2.75e-05	0.0161	CCGCCCGCCTCCGGGC
ZNF460	MA1596.1	hg19:chr9:138372399:138372519:120:8	73	88	-	8.65169	2.75e-05	0.0161	TCCCCTGACTCCCAAG
ZNF460	MA1596.1	hg19:chr5:115177480:115177600:120:11	81	96	+	8.62921	2.78e-05	0.0162	GCCTGCCCCGCCCAGG
ZNF460	MA1596.1	hg19:chr15:72766539:72766659:120:18	4	19	-	8.61798	2.79e-05	0.0162	GGCCCGGCCTTCCTGG
ZNF460	MA1596.1	hg19:chr17:79319057:79319177:120:8	49	64	+	8.59551	2.81e-05	0.0163	GCCCGGTCCTCCCAGC
ZNF460	MA1596.1	hg19:chr2:179315848:179315968:120:11	2	17	+	8.58427	2.83e-05	0.0163	GCCGCCACCTCCTCCG
ZNF460	MA1596.1	hg19:chr7:116593716:116593836:120:15	36	51	-	8.58427	2.83e-05	0.0163	GGGCCCGGCTCCCAGG
ZNF460	MA1596.1	hg19:chr10:75571054:75571174:120:14	63	78	+	8.58427	2.83e-05	0.0163	CGCTGGGCCGCCCGGG
ZNF460	MA1596.1	hg19:chr2:178077315:178077435:120:16	20	35	+	8.57303	2.84e-05	0.0163	GCCTCCGCCCTCCGCC
ZNF460	MA1596.1	hg19:chrX:118370762:118370882:120:12	44	59	-	8.5618	2.85e-05	0.0163	CCGGGAGCCTCCCGGC
ZNF460	MA1596.1	hg19:chr20:4152874:4152994:120:18	99	114	+	8.55056	2.87e-05	0.0164	GACGCAGCGTCCCGGC
ZNF460	MA1596.1	cg14302214:chr10:3805213:3805333:120:8	52	67	+	8.53933	2.88e-05	0.0164	ACCTCTTCCGCCCCAG
ZNF460	MA1596.1	hg19:chr22:25348796:25348916:120:12	102	117	-	8.51685	2.91e-05	0.0165	TCCTCCGGCTCCCCGC
ZNF460	MA1596.1	hg19:chr8:8085678:8085798:120:10	2	17	+	8.50562	2.92e-05	0.0165	AGTCCCGCCTCCTGAA
ZNF460	MA1596.1	hg19:chr13:114830553:114830673:120:1	57	72	+	8.50562	2.92e-05	0.0165	TCCTCCTCCTCCTGGA
ZNF460	MA1596.1	hg19:chr11:615588:615708:120:10	38	53	-	8.49438	2.93e-05	0.0165	GCCTGCGCCTTCCCGC
ZNF460	MA1596.1	hg19:chr11:47574458:47574578:120:12	96	111	+	8.48315	2.94e-05	0.0165	ACCTGAGCCTGCCGCT
ZNF460	MA1596.1	hg19:chr1:151584621:151584741:120:13	21	36	-	8.46067	2.97e-05	0.0166	ACCCCCGCCCCCTACG
ZNF460	MA1596.1	hg19:chr9:140149526:140149646:120:17	43	58	+	8.46067	2.97e-05	0.0166	GAGTCCGCCCCCCACG
ZNF460	MA1596.1	hg19:chr17:48796836:48796956:120:20	29	44	-	8.46067	2.97e-05	0.0166	GCTTCCGCCGTCCGGG
ZNF460	MA1596.1	hg19:chr14:70826287:70826407:120:8	58	73	+	8.44944	2.98e-05	0.0166	AGCGCAGACTCCCAAA
ZNF460	MA1596.1	hg19:chr7:22011847:22011967:120:0	4	19	+	8.4382	3e-05	0.0166	CTGTCTGCCTCCTGAG
ZNF460	MA1596.1	hg19:chr1:45097616:45097736:120:20	63	78	+	8.42697	3.01e-05	0.0166	GCCGCCGCCGCCGGGC
ZNF460	MA1596.1	hg19:chr19:40030333:40030453:120:12	91	106	+	8.42697	3.01e-05	0.0166	GCCGCCGCCGCCGGGC
ZNF460	MA1596.1	hg19:chr9:138372399:138372519:120:8	82	97	-	8.42697	3.01e-05	0.0166	GGCCCGACCTCCCCTG
ZNF460	MA1596.1	hg19:chr1:112298248:112298368:120:8	5	20	-	8.41573	3.02e-05	0.0166	CGCCCCGCCTCTCGGC
ZNF460	MA1596.1	hg19:chr16:88519216:88519336:120:11	7	22	-	8.41573	3.02e-05	0.0166	CGCCCCGCCTCTCGGC
ZNF460	MA1596.1	hg19:chr5:134240720:134240840:120:15	51	66	-	8.40449	3.04e-05	0.0166	CCCACAGCCGCCCCCG
ZNF460	MA1596.1	hg19:chr19:56186528:56186648:120:17	12	27	-	8.39326	3.05e-05	0.0166	TCCCCGCCCTCCCGTG
ZNF460	MA1596.1	hg19:chr22:50744420:50744540:120:8	16	31	+	8.38202	3.07e-05	0.0166	CCGTCCTCCTCCTGGG
ZNF460	MA1596.1	hg19:chr11:67895560:67895680:120:4	19	34	-	8.38202	3.07e-05	0.0166	TCCCCTGCCTCCCTGT
ZNF460	MA1596.1	hg19:chr22:42475655:42475775:120:12	26	41	-	8.35955	3.09e-05	0.0167	CCCGAAGCCTCGCGAG
ZNF460	MA1596.1	hg19:chr17:43201706:43201826:120:1	5	20	+	8.34831	3.11e-05	0.0167	CCCTCAGCTCCCCAGG
ZNF460	MA1596.1	hg19:chr5:149865688:149865808:120:15	16	31	-	8.34831	3.11e-05	0.0167	CTCGCAGCCTCCCCCT
ZNF460	MA1596.1	hg19:chr1:201992243:201992363:120:2	42	57	+	8.32584	3.13e-05	0.0168	AGCTCAGCCGCCCGTT
ZNF460	MA1596.1	hg19:chr17:55333367:55333487:120:9	43	58	-	8.32584	3.13e-05	0.0168	GCACCAGCCGCCCGCC
ZNF460	MA1596.1	hg19:chr15:22892603:22892723:120:13	6	21	-	8.30337	3.16e-05	0.0169	GCTCCTCCCTCCCGGC
ZNF460	MA1596.1	hg19:chr9:136344195:136344315:120:12	27	42	+	8.29213	3.18e-05	0.0169	GGAGCAGCCGCCCGGG
ZNF460	MA1596.1	hg19:chr12:57028816:57028936:120:9	2	17	-	8.26966	3.2e-05	0.0169	GCCGCCGCCGGCCCAG
ZNF460	MA1596.1	hg19:chr19:44174345:44174465:120:9	66	81	+	8.26966	3.2e-05	0.0169	GCCTCCCCCTCCTCCC
ZNF460	MA1596.1	hg19:chr6:111136627:111136747:120:13	93	108	+	8.26966	3.2e-05	0.0169	GCCTCAGCGGCCTGGG
ZNF460	MA1596.1	hg19:chr3:33319103:33319223:120:13	20	35	+	8.23596	3.25e-05	0.0171	GCCGCGGCCTGCGAGG
ZNF460	MA1596.1	hg19:chr9:116364805:116364925:120:8	43	58	-	8.22472	3.26e-05	0.0171	ATCCCAGCCCCCCACA
ZNF460	MA1596.1	hg19:chr22:41697372:41697492:120:16	80	95	+	8.22472	3.26e-05	0.0171	GCCCGCGCCGCCCACC
ZNF460	MA1596.1	hg19:chr16:57570450:57570570:120:14	73	88	+	8.20225	3.29e-05	0.0171	CCTCCTCCCTCCCGGG
ZNF460	MA1596.1	hg19:chr11:65292797:65292917:120:16	80	95	-	8.20225	3.29e-05	0.0171	CCCTCCGCCCGCCACG
ZNF460	MA1596.1	hg19:chr3:128417146:128417266:120:10	72	87	+	8.19101	3.31e-05	0.0171	GCCTGGGTCTCCCACA
ZNF460	MA1596.1	hg19:chr3:171678955:171679075:120:0	63	78	-	8.19101	3.31e-05	0.0171	CTCCCTACCTCCCCAG
ZNF460	MA1596.1	hg19:chr1:86072944:86073064:120:3	55	70	-	8.17978	3.32e-05	0.0171	GCCCAGGCCTACCGAG
ZNF460	MA1596.1	hg19:chr1:98386650:98386770:120:12	10	25	+	8.16854	3.33e-05	0.0171	TCCTGCGGCTCCCGCG
ZNF460	MA1596.1	hg19:chr12:133405244:133405364:120:17	56	71	+	8.16854	3.33e-05	0.0171	CCTCGAGCCTCCCCCG
ZNF460	MA1596.1	hg19:chr19:1508156:1508276:120:4	67	82	-	8.16854	3.33e-05	0.0171	TCCTGCTCCTCCCTAG
ZNF460	MA1596.1	cg23516310:chr7:73417137:73417257:120:8	1	16	+	8.1573	3.35e-05	0.0171	CCGCCAGCCTCCTGCC
ZNF460	MA1596.1	hg19:chr17:38083685:38083805:120:11	88	103	-	8.1573	3.35e-05	0.0171	GGCCCCCGCTCCCGGG
ZNF460	MA1596.1	hg19:chr18:9136522:9136642:120:15	86	101	+	8.14607	3.36e-05	0.0172	CCCTCCGCCGCCTGCC
ZNF460	MA1596.1	hg19:chr3:128840861:128840981:120:11	28	43	+	8.1236	3.39e-05	0.0173	ACCTCAGCCCGCCCCG
ZNF460	MA1596.1	hg19:chr5:61699721:61699841:120:7	37	52	+	8.11236	3.41e-05	0.0173	AGCTCCTCCTCCAGAA
ZNF460	MA1596.1	hg19:chr1:223888766:223888886:120:3	84	99	+	8.10112	3.42e-05	0.0173	GACAGGGCCTCCCGAC
ZNF460	MA1596.1	hg19:chr19:2032421:2032541:120:5	81	96	-	8.10112	3.42e-05	0.0173	CCGGCCGCCTGCCAGG
ZNF460	MA1596.1	hg19:chr1:179846861:179846981:120:13	61	76	+	8.06742	3.47e-05	0.0175	GCCGCCGCGGCCCGAA
ZNF460	MA1596.1	hg19:chr12:127545237:127545357:120:11	29	44	+	8.05618	3.48e-05	0.0175	CCCGCGGGCTCCCCGG
ZNF460	MA1596.1	hg19:chr13:20702231:20702351:120:11	102	117	-	8.05618	3.48e-05	0.0175	TCCCCCTCCGCCCGGG
ZNF460	MA1596.1	hg19:chr19:19729171:19729291:120:9	85	100	+	8.04494	3.5e-05	0.0175	CCCTCAGCCCGCCAAC
ZNF460	MA1596.1	hg19:chr1:157015669:157015789:120:18	76	91	-	8.04494	3.5e-05	0.0175	GCCCCCGCCCCCGGCC
ZNF460	MA1596.1	hg19:chr15:90544776:90544896:120:15	22	37	+	8.01124	3.55e-05	0.0177	GGCCCGGCCCGCCGAG
ZNF460	MA1596.1	hg19:chr10:121411025:121411145:120:17	42	57	+	8	3.56e-05	0.0177	GCGCCGGCTTCCCGGA
ZNF460	MA1596.1	hg19:chr6:52442167:52442287:120:11	65	80	-	7.98876	3.58e-05	0.0177	CTCGCTGCCTCCGGGG
ZNF460	MA1596.1	hg19:chr5:114961734:114961854:120:14	99	114	-	7.98876	3.58e-05	0.0177	GCCAACGCCTCGCGGG
ZNF460	MA1596.1	hg19:chr10:3111321:3111441:120:11	23	38	-	7.97753	3.59e-05	0.0177	ACCCGGGTCTCCCGCG
ZNF460	MA1596.1	hg19:chr1:235491876:235491996:120:8	55	70	-	7.97753	3.59e-05	0.0177	TCCTCAGCCGCCAGCG
ZNF460	MA1596.1	hg19:chr5:43313552:43313672:120:14	87	102	+	7.97753	3.59e-05	0.0177	GCGCCCGCCCCCCAGT
ZNF460	MA1596.1	hg19:chr22:32149839:32149959:120:19	92	107	-	7.96629	3.61e-05	0.0177	GGCCCCGCCTCCTTCC
ZNF460	MA1596.1	hg19:chr19:19739221:19739341:120:14	38	53	-	7.95506	3.63e-05	0.0177	GACTCAGCCCCGCAGG
ZNF460	MA1596.1	hg19:chr17:79319057:79319177:120:8	12	27	-	7.94382	3.64e-05	0.0177	ACCCCGTCCTCCTGGA
ZNF460	MA1596.1	hg19:chr11:3862655:3862775:120:8	15	30	-	7.94382	3.64e-05	0.0177	TCCTCTTCCCCCCGAG
ZNF460	MA1596.1	hg19:chr6:42531948:42532068:120:11	71	86	-	7.94382	3.64e-05	0.0177	GCTACCGCCGCCCGGA
ZNF460	MA1596.1	hg19:chr11:47574458:47574578:120:12	41	56	+	7.93258	3.66e-05	0.0177	CTCCCTCCCTCCCGCG
ZNF460	MA1596.1	hg19:chr3:123303920:123304040:120:12	54	69	-	7.93258	3.66e-05	0.0177	GGCTCCGCCCCGCGGC
ZNF460	MA1596.1	hg19:chr11:47236367:47236487:120:9	82	97	+	7.92135	3.67e-05	0.0177	ACCACCCCCTCCCCGC
ZNF460	MA1596.1	hg19:chr11:73882181:73882301:120:9	26	41	-	7.91011	3.69e-05	0.0178	TCCGCAGACTCCCGGC
ZNF460	MA1596.1	hg19:chr14:55914857:55914977:120:1	55	70	-	7.89888	3.71e-05	0.0178	ACTTCTGCCTCCGGCC
ZNF460	MA1596.1	hg19:chr8:144815742:144815862:120:15	71	86	+	7.86517	3.76e-05	0.0179	CCCCCCGCCTCGCCCC
ZNF460	MA1596.1	hg19:chr1:88271736:88271856:120:2	20	35	-	7.85393	3.77e-05	0.0179	GCCTTTTCCTCCCCAA
ZNF460	MA1596.1	hg19:chr1:27114582:27114702:120:12	81	96	+	7.85393	3.77e-05	0.0179	TTTCCAGCCTCCCGCC
ZNF460	MA1596.1	hg19:chr8:42697859:42697979:120:15	8	23	+	7.83146	3.81e-05	0.0179	ACCCGCGCCACCCTAG
ZNF460	MA1596.1	hg19:chr3:156806813:156806933:120:9	103	118	+	7.83146	3.81e-05	0.0179	GCCGCGCCCTCCTGGA
ZNF460	MA1596.1	hg19:chr22:24407807:24407927:120:8	98	113	-	7.83146	3.81e-05	0.0179	AACCCAGCCTCGCGCC
ZNF460	MA1596.1	hg19:chrX:54834849:54834969:120:8	4	19	-	7.82022	3.82e-05	0.0179	ACCTCGTCCTCCTACA
ZNF460	MA1596.1	hg19:chr7:557983:558103:120:14	21	36	-	7.82022	3.82e-05	0.0179	TCCGCACCCTCCCACC
ZNF460	MA1596.1	hg19:chr1:9189668:9189788:120:7	36	51	+	7.80899	3.84e-05	0.0179	GCCCGAGGCTCCTGAG
ZNF460	MA1596.1	hg19:chr3:33319103:33319223:120:13	7	22	-	7.79775	3.86e-05	0.0179	GGCCCGGCCTCTCCAC
ZNF460	MA1596.1	hg19:chr5:80597549:80597669:120:10	35	50	-	7.79775	3.86e-05	0.0179	CTCCCAGCTTCCCACG
ZNF460	MA1596.1	hg19:chr8:146176010:146176130:120:13	96	111	+	7.79775	3.86e-05	0.0179	CCCTGGGCCCCCCAAC
ZNF460	MA1596.1	hg19:chr19:17420229:17420349:120:7	98	113	-	7.79775	3.86e-05	0.0179	GCCACCACCTCCCTGT
ZNF460	MA1596.1	hg19:chr16:29937250:29937370:120:15	11	26	-	7.78652	3.87e-05	0.0179	GGCCCCGCCGCCTACG
ZNF460	MA1596.1	hg19:chr17:7117935:7118055:120:11	35	50	+	7.78652	3.87e-05	0.0179	TGCTCCGCCTTCCGCC
ZNF460	MA1596.1	hg19:chr13:28024433:28024553:120:12	47	62	+	7.78652	3.87e-05	0.0179	CCCTCCGACTCCGCAG
ZNF460	MA1596.1	hg19:chr11:107729266:107729386:120:9	65	80	+	7.77528	3.89e-05	0.0179	CCCGCAGCCGCCCCCA
ZNF460	MA1596.1	hg19:chr18:812339:812459:120:19	2	17	+	7.76404	3.91e-05	0.0179	GGCCCCGCCCCCTGAC
ZNF460	MA1596.1	hg19:chr5:140998134:140998254:120:12	15	30	-	7.76404	3.91e-05	0.0179	GCCCCGGCCACCTCGG
ZNF460	MA1596.1	hg19:chr10:75571054:75571174:120:14	25	40	-	7.76404	3.91e-05	0.0179	CCGCCGGCCTCCCTCA
ZNF460	MA1596.1	hg19:chr8:132916549:132916669:120:16	48	63	-	7.76404	3.91e-05	0.0179	GCAGTCGCCTCCCAAC
ZNF460	MA1596.1	hg19:chr3:48130271:48130391:120:12	68	83	-	7.76404	3.91e-05	0.0179	CCCGGCTCCTCCCGAC
ZNF460	MA1596.1	hg19:chr6:52149236:52149356:120:13	41	56	-	7.75281	3.92e-05	0.0179	AGCGGAGCCTGCCGGG
ZNF460	MA1596.1	hg19:chr9:35605495:35605615:120:13	57	72	+	7.75281	3.92e-05	0.0179	AGCGCGGCCTGCCCGG
ZNF460	MA1596.1	hg19:chr4:6784544:6784664:120:20	30	45	-	7.74157	3.94e-05	0.0179	CCCGCCGCCTGCCCGC
ZNF460	MA1596.1	hg19:chr13:115047071:115047191:120:18	104	119	-	7.73034	3.96e-05	0.018	GCTTCTCCCTCCCGCT
ZNF460	MA1596.1	hg19:chr2:61108609:61108729:120:14	5	20	+	7.7191	3.98e-05	0.018	GCCCACGCCTCCGGGT
ZNF460	MA1596.1	hg19:chr22:18121431:18121551:120:15	87	102	+	7.7191	3.98e-05	0.018	ACCTCACCCTCCAACA
ZNF460	MA1596.1	hg19:chr8:120220991:120221111:120:16	84	99	-	7.70787	3.99e-05	0.018	TACTCGCCCTCCCCAG
ZNF460	MA1596.1	hg19:chr4:95373083:95373203:120:16	23	38	-	7.69663	4.01e-05	0.018	GCCTCCGCCTCAGACA
ZNF460	MA1596.1	hg19:chr19:1508156:1508276:120:4	86	101	-	7.69663	4.01e-05	0.018	CCATCCTCCTCCCGCC
ZNF460	MA1596.1	hg19:chr19:13254037:13254157:120:0	19	34	-	7.68539	4.03e-05	0.018	CACTCTGTCTCCCAGG
ZNF460	MA1596.1	hg19:chrX:118370762:118370882:120:12	29	44	-	7.66292	4.06e-05	0.0181	CTCTCCGCCTGCCCGC
ZNF460	MA1596.1	hg19:chr12:57028816:57028936:120:9	8	23	-	7.65169	4.08e-05	0.0181	CCCTCCGCCGCCGCCG
ZNF460	MA1596.1	hg19:chr19:19145139:19145259:120:4	32	47	-	7.65169	4.08e-05	0.0181	ATCTAAGCCTTCCAAG
ZNF460	MA1596.1	hg19:chr8:102505848:102505968:120:19	43	58	-	7.65169	4.08e-05	0.0181	AGTCCCGCCTGCCGCG
ZNF460	MA1596.1	hg19:chr7:116593716:116593836:120:15	57	72	+	7.64045	4.1e-05	0.0181	GCCCACCCCTCCCCCG
ZNF460	MA1596.1	hg19:chr5:89825207:89825327:120:8	8	23	+	7.62921	4.11e-05	0.0181	ACCCCGCCCTCCTGGA
ZNF460	MA1596.1	hg19:chr15:44092712:44092832:120:11	21	36	+	7.62921	4.11e-05	0.0181	AGCCCCGCCTCCTCCC
ZNF460	MA1596.1	hg19:chr19:44174345:44174465:120:9	69	84	+	7.62921	4.11e-05	0.0181	TCCCCCTCCTCCCGTA
ZNF460	MA1596.1	hg19:chr12:89747495:89747615:120:12	8	23	+	7.61798	4.13e-05	0.0181	GTCCCCGTCTCCCCGC
ZNF460	MA1596.1	hg19:chr1:154580658:154580778:120:8	30	45	+	7.61798	4.13e-05	0.0181	GCCTTCCCCTCCGGAA
ZNF460	MA1596.1	hg19:chr16:67063373:67063493:120:17	36	51	-	7.61798	4.13e-05	0.0181	GCTGCGGCCTCCTAGC
ZNF460	MA1596.1	hg19:chr16:87812784:87812904:120:10	60	75	+	7.61798	4.13e-05	0.0181	GCGTCGGCCGCCAGGG
ZNF460	MA1596.1	hg19:chr19:1026344:1026464:120:9	33	48	+	7.60674	4.15e-05	0.0181	GCCTCAGTTTCCCGTG
ZNF460	MA1596.1	hg19:chr10:99094416:99094536:120:16	10	25	-	7.59551	4.17e-05	0.0181	GGCTCCGGCTTCCGCG
ZNF460	MA1596.1	hg19:chr1:156470691:156470811:120:13	85	100	+	7.59551	4.17e-05	0.0181	CCACCGCCCTCCCAAG
ZNF460	MA1596.1	hg19:chr20:61505970:61506090:120:3	39	54	-	7.5618	4.23e-05	0.0182	GTCTCAGCTCCCCAGG
ZNF460	MA1596.1	hg19:chr2:178077315:178077435:120:16	27	42	+	7.55056	4.24e-05	0.0182	CCCTCCGCCCGCCAAC
ZNF460	MA1596.1	hg19:chr1:28157297:28157417:120:13	29	44	-	7.55056	4.24e-05	0.0182	GTCTCCCCCTCCCATT
ZNF460	MA1596.1	hg19:chr7:116166029:116166149:120:9	31	46	-	7.55056	4.24e-05	0.0182	ACAGCAGCCGCCCGAC
ZNF460	MA1596.1	hg19:chr13:28195146:28195266:120:12	97	112	-	7.55056	4.24e-05	0.0182	GCCCCCGCCTCGGCAA
ZNF460	MA1596.1	hg19:chr11:60928875:60928995:120:19	5	20	+	7.53933	4.26e-05	0.0182	GCCGCCGCCACCGCGG
ZNF460	MA1596.1	hg19:chr14:55914857:55914977:120:1	45	60	-	7.53933	4.26e-05	0.0182	CCGGCCTCCTCCCAAA
ZNF460	MA1596.1	hg19:chr3:40498869:40498989:120:13	33	48	+	7.50562	4.32e-05	0.0184	ACCTCCACCTCCGCTG
ZNF460	MA1596.1	hg19:chr3:10290150:10290270:120:16	68	83	-	7.49438	4.34e-05	0.0185	GGCCCGGCCTCCGCCC
ZNF460	MA1596.1	hg19:chr17:48796836:48796956:120:20	20	35	+	7.48315	4.36e-05	0.0185	GGCCCCGCCCCCGGAC
ZNF460	MA1596.1	hg19:chr12:27933352:27933472:120:15	39	54	-	7.48315	4.36e-05	0.0185	CCGCCGGCCTCCTGGC
ZNF460	MA1596.1	hg19:chr2:37898889:37899009:120:15	8	23	+	7.44944	4.41e-05	0.0187	GGCCGACCCTCCCAGC
ZNF460	MA1596.1	hg19:chr1:65210637:65210757:120:10	70	85	+	7.44944	4.41e-05	0.0187	ACTCCCTCCTCCCACC
ZNF460	MA1596.1	hg19:chr6:161412847:161412967:120:16	14	29	-	7.4382	4.43e-05	0.0187	GACTCCGCCTCCGCCT
ZNF460	MA1596.1	cg03097134:chr6:37598204:37598324:120:2	22	37	-	7.4382	4.43e-05	0.0187	GACTCAGCCGCTCAGG
ZNF460	MA1596.1	hg19:chrX:153200164:153200284:120:14	20	35	-	7.42697	4.45e-05	0.0187	GGCCCAGCCCGCCGAA
ZNF460	MA1596.1	hg19:chr15:49338646:49338766:120:9	19	34	-	7.41573	4.47e-05	0.0187	TCCTCCATCTCCCGGA
ZNF460	MA1596.1	hg19:chr1:173684079:173684199:120:8	101	116	-	7.41573	4.47e-05	0.0187	GCAGCAGCCTCCTCCG
ZNF460	MA1596.1	hg19:chr19:19216269:19216389:120:7	53	68	-	7.40449	4.49e-05	0.0188	GCCTCTGCCTGCCCTC
ZNF460	MA1596.1	hg19:chr1:52521884:52522004:120:15	24	39	-	7.38202	4.53e-05	0.0189	GCCTCTCCCTCTCCGG
ZNF460	MA1596.1	hg19:chr9:35749233:35749353:120:18	25	40	-	7.37079	4.55e-05	0.0189	CCCCCACCCTCCGCGG
ZNF460	MA1596.1	hg19:chr12:56360477:56360597:120:11	55	70	-	7.37079	4.55e-05	0.0189	GGCTCCGCCCCCAGGC
ZNF460	MA1596.1	hg19:chr8:132916549:132916669:120:16	84	99	+	7.35955	4.57e-05	0.0189	GGGTACTCCTCCCGGG
ZNF460	MA1596.1	hg19:chr15:57211287:57211407:120:24	97	112	-	7.34831	4.59e-05	0.019	GCCGAAGCCGCCCGAT
ZNF460	MA1596.1	hg19:chr20:35724210:35724330:120:13	84	99	+	7.33708	4.61e-05	0.019	ACCGCCGCCCCCTCAG
ZNF460	MA1596.1	hg19:chr2:37423858:37423978:120:14	98	113	-	7.32584	4.63e-05	0.0191	GCTCCCGCTTCCCCCG
ZNF460	MA1596.1	hg19:chr6:44201996:44202116:120:0	8	23	-	7.30337	4.67e-05	0.0191	CCCCCCTCCTCCCCCT
ZNF460	MA1596.1	hg19:chr7:2599727:2599847:120:2	46	61	-	7.30337	4.67e-05	0.0191	ACCTCAGCCTCACTCT
ZNF460	MA1596.1	hg19:chr7:557983:558103:120:14	84	99	-	7.30337	4.67e-05	0.0191	GTCCCGCCCGCCCGGG
ZNF460	MA1596.1	hg19:chr1:43996635:43996755:120:14	39	54	-	7.29213	4.69e-05	0.0191	GCCGCCGCCTCCACCT
ZNF460	MA1596.1	hg19:chr6:4018852:4018972:120:10	64	79	+	7.29213	4.69e-05	0.0191	TCCCACGCCTCCCCGC
ZNF460	MA1596.1	hg19:chr17:4607438:4607558:120:10	31	46	-	7.2809	4.71e-05	0.0191	CACGCCCCCTCCCCAG
ZNF460	MA1596.1	hg19:chrX:153607108:153607228:120:12	97	112	+	7.2809	4.71e-05	0.0191	GGCCCCGCCCCCTACG
ZNF460	MA1596.1	hg19:chr7:32768064:32768184:120:16	40	55	+	7.26966	4.73e-05	0.0191	CCCTCTAGCTCCCGCG
ZNF460	MA1596.1	hg19:chr17:27139558:27139678:120:10	30	45	-	7.26966	4.73e-05	0.0191	CTGTGGGCCTCCCCAG
ZNF460	MA1596.1	hg19:chr1:153599874:153599994:120:1	48	63	+	7.26966	4.73e-05	0.0191	TCTCCAGCCTCCCTCC
ZNF460	MA1596.1	hg19:chr1:27926197:27926317:120:2	63	78	+	7.25843	4.75e-05	0.0191	GCCACGCCCCCCCGGG
ZNF460	MA1596.1	hg19:chr1:98386650:98386770:120:12	74	89	+	7.25843	4.75e-05	0.0191	GCCCCAGCCTGCAAGC
ZNF460	MA1596.1	hg19:chr12:53625669:53625789:120:12	104	119	-	7.25843	4.75e-05	0.0191	TCCGCCGCCTCCCTTC
ZNF460	MA1596.1	hg19:chr20:62586950:62587070:120:11	53	68	+	7.24719	4.77e-05	0.0191	GCCACCGCCCCCTGAC
ZNF460	MA1596.1	hg19:chr3:180319864:180319984:120:10	75	90	+	7.24719	4.77e-05	0.0191	CCGGCAGCCTCCAGAC
ZNF460	MA1596.1	hg19:chr4:152246278:152246398:120:15	83	98	+	7.23596	4.79e-05	0.0191	GTCCCCGCCGCCCCGT
ZNF460	MA1596.1	hg19:chr19:6737580:6737700:120:12	29	44	+	7.22472	4.81e-05	0.0191	GACTCCGCCTCTGGCG
ZNF460	MA1596.1	hg19:chr13:96329630:96329750:120:16	75	90	-	7.22472	4.81e-05	0.0191	GCCGCGGGCTCCCCCA
ZNF460	MA1596.1	hg19:chr4:170541432:170541552:120:7	101	116	+	7.22472	4.81e-05	0.0191	CCCTCCTCCTCCTCGA
ZNF460	MA1596.1	hg19:chr15:76005210:76005330:120:10	18	33	-	7.20225	4.85e-05	0.0192	GTCTGCGCCTGCCCCG
ZNF460	MA1596.1	hg19:chr12:100967838:100967958:120:7	37	52	-	7.20225	4.85e-05	0.0192	GATCCCTCCTCCCCAG
ZNF460	MA1596.1	hg19:chr1:202857964:202858084:120:14	92	107	-	7.20225	4.85e-05	0.0192	CCCACAGTCTCCCCCG
ZNF460	MA1596.1	hg19:chr17:79319057:79319177:120:8	63	78	-	7.17978	4.89e-05	0.0192	GCCTCGGCCTCAGAGC
ZNF460	MA1596.1	hg19:chr20:3792465:3792585:120:5	105	120	+	7.17978	4.89e-05	0.0192	TCCTCTGCCTCGTGGG
ZNF460	MA1596.1	hg19:chr7:116593716:116593836:120:15	94	109	-	7.17978	4.89e-05	0.0192	GCCGCGGCCCCGCGCG
ZNF460	MA1596.1	hg19:chr8:144815742:144815862:120:15	100	115	-	7.17978	4.89e-05	0.0192	GGGCCCCCCTCCCCCG
ZNF460	MA1596.1	hg19:chr1:935712:935832:120:15	90	105	+	7.16854	4.92e-05	0.0192	GGCTCACTCTCCCGCC
ZNF460	MA1596.1	hg19:chr20:42086468:42086588:120:16	80	95	+	7.14607	4.96e-05	0.0194	GACTCGGCCGCCCCTG
ZNF460	MA1596.1	hg19:chr20:4152874:4152994:120:18	31	46	-	7.13483	4.98e-05	0.0194	GACGCCGCCACCCTGG
ZNF460	MA1596.1	hg19:chr1:197871777:197871897:120:10	54	69	+	7.13483	4.98e-05	0.0194	CCTTCCGCCGCCCCGC
ZNF460	MA1596.1	hg19:chr4:146654037:146654157:120:10	17	32	-	7.1236	5e-05	0.0194	CCCTGCGCCTTCCCCG
ZNF460	MA1596.1	hg19:chr3:46976775:46976895:120:1	67	82	+	7.11236	5.02e-05	0.0194	CCCTTCTCCTCCCACC
ZNF460	MA1596.1	hg19:chr5:149865688:149865808:120:15	72	87	-	7.11236	5.02e-05	0.0194	CCCGCTCCCTCCCGGT
ZNF460	MA1596.1	hg19:chr4:71705035:71705155:120:20	57	72	-	7.10112	5.05e-05	0.0194	GTGTGCGCCTCGCGGG
ZNF460	MA1596.1	hg19:chr17:38277895:38278015:120:9	72	87	+	7.10112	5.05e-05	0.0194	CCCGCGGCCGCCCTCG
ZNF460	MA1596.1	hg19:chr16:29801828:29801948:120:15	99	114	-	7.08989	5.07e-05	0.0194	GCCTCCGGGTCCCCAA
ZNF460	MA1596.1	hg19:chr1:157015669:157015789:120:18	17	32	+	7.07865	5.09e-05	0.0194	GGCTCCTCCTCCTCGC
ZNF460	MA1596.1	hg19:chr16:90085910:90086030:120:15	23	38	+	7.07865	5.09e-05	0.0194	CCGGCCCCCTCCCGGC
ZNF460	MA1596.1	hg19:chr5:179233803:179233923:120:10	67	82	+	7.07865	5.09e-05	0.0194	GGCCTCGCCTCCGCGG
ZNF460	MA1596.1	hg19:chr17:61919970:61920090:120:23	5	20	+	7.06742	5.11e-05	0.0194	GGCGCCGCCGCCAGGG
ZNF460	MA1596.1	hg19:chr2:10588154:10588274:120:16	37	52	+	7.06742	5.11e-05	0.0194	CGCCCCGGCTCCCGCC
ZNF460	MA1596.1	hg19:chr19:47217432:47217552:120:9	17	32	-	7.05618	5.13e-05	0.0194	GGCGCCCCCTCCCCGT
ZNF460	MA1596.1	hg19:chr12:93772167:93772287:120:15	17	32	-	7.03371	5.18e-05	0.0194	ACCTCGTCCTCCTGCT
ZNF460	MA1596.1	hg19:chr3:128417146:128417266:120:10	83	98	+	7.03371	5.18e-05	0.0194	CCACAGGCCTCCCGGG
ZNF460	MA1596.1	hg19:chr18:43753837:43753957:120:16	89	104	+	7.02247	5.2e-05	0.0194	GCGCCAGTCTCCAGAG
ZNF460	MA1596.1	hg19:chr12:112554389:112554509:120:2	48	63	-	7.01124	5.22e-05	0.0194	ACCGCTGCCTTCCCCG
ZNF460	MA1596.1	hg19:chr17:79779660:79779780:120:3	86	101	-	7.01124	5.22e-05	0.0194	GGGCTGGCCTCCCCGG
ZNF460	MA1596.1	hg19:chr7:152161542:152161662:120:17	13	28	-	7	5.24e-05	0.0194	ACCCCGGCCCCCGCAG
ZNF460	MA1596.1	hg19:chr19:6531034:6531154:120:15	74	89	+	7	5.24e-05	0.0194	GCTCGCGCCTGCCGCG
ZNF460	MA1596.1	hg19:chr8:21906474:21906594:120:17	91	106	+	7	5.24e-05	0.0194	ACCCGAGCCCCCGGAG
ZNF460	MA1596.1	hg19:chr11:65082642:65082762:120:10	66	81	+	6.97753	5.29e-05	0.0194	TGCCCCGCCGCCCAGC
ZNF460	MA1596.1	hg19:chr3:9944504:9944624:120:3	49	64	+	6.96629	5.31e-05	0.0194	GGCCCTGCCACCCACC
ZNF460	MA1596.1	hg19:chr7:73062087:73062207:120:19	60	75	-	6.96629	5.31e-05	0.0194	CCGCCCGCCGCCCGCC
ZNF460	MA1596.1	hg19:chr17:79827263:79827383:120:6	92	107	+	6.96629	5.31e-05	0.0194	GGCTGCACTTCCCGAG
ZNF460	MA1596.1	hg19:chr19:14516747:14516867:120:6	17	32	+	6.95506	5.33e-05	0.0194	CCCGCTCCCTCCTGAG
ZNF460	MA1596.1	hg19:chr1:214776682:214776802:120:13	24	39	-	6.95506	5.33e-05	0.0194	CCCGCCGCCTACCGCC
ZNF460	MA1596.1	hg19:chr1:31628276:31628396:120:15	38	53	-	6.95506	5.33e-05	0.0194	TGCGCCCCCTCCCGGC
ZNF460	MA1596.1	hg19:chr5:32444344:32444464:120:14	6	21	+	6.94382	5.35e-05	0.0194	GCCGCCGCCGCCGCCG
ZNF460	MA1596.1	hg19:chr1:94883971:94884091:120:19	7	22	+	6.94382	5.35e-05	0.0194	GCCGCCGCCGCCGCCG
ZNF460	MA1596.1	hg19:chrX:153200164:153200284:120:14	9	24	+	6.94382	5.35e-05	0.0194	GCCCCGGCCTCTTCGG
ZNF460	MA1596.1	hg19:chr1:94883971:94884091:120:19	10	25	+	6.94382	5.35e-05	0.0194	GCCGCCGCCGCCGCCG
ZNF460	MA1596.1	hg19:chr1:94883971:94884091:120:19	13	28	+	6.94382	5.35e-05	0.0194	GCCGCCGCCGCCGCCG
ZNF460	MA1596.1	hg19:chr6:130339658:130339778:120:14	3	18	-	6.94382	5.35e-05	0.0194	GCCGCCGCCGCCGCCG
ZNF460	MA1596.1	hg19:chr6:130339658:130339778:120:14	6	21	-	6.94382	5.35e-05	0.0194	GCCGCCGCCGCCGCCG
ZNF460	MA1596.1	hg19:chr9:95895998:95896118:120:15	46	61	-	6.94382	5.35e-05	0.0194	ACTTCAGCCTCGCCGT
ZNF460	MA1596.1	hg19:chr1:52521884:52522004:120:15	71	86	+	6.94382	5.35e-05	0.0194	GCCGCCGCCGCCGCCG
ZNF460	MA1596.1	hg19:chr1:52521884:52522004:120:15	74	89	+	6.94382	5.35e-05	0.0194	GCCGCCGCCGCCGCCG
ZNF460	MA1596.1	hg19:chr9:35749233:35749353:120:18	77	92	+	6.94382	5.35e-05	0.0194	GCCGCCGCCGCCGCCG
ZNF460	MA1596.1	hg19:chr9:35749233:35749353:120:18	80	95	+	6.94382	5.35e-05	0.0194	GCCGCCGCCGCCGCCG
ZNF460	MA1596.1	hg19:chr9:35749233:35749353:120:18	83	98	+	6.94382	5.35e-05	0.0194	GCCGCCGCCGCCGCCG
ZNF460	MA1596.1	hg19:chr19:40030333:40030453:120:12	88	103	+	6.94382	5.35e-05	0.0194	GCCGCCGCCGCCGCCG
ZNF460	MA1596.1	hg19:chr2:9521321:9521441:120:1	103	118	+	6.94382	5.35e-05	0.0194	GCCGGGGGCTCCCCAG
ZNF460	MA1596.1	hg19:chr19:16940259:16940379:120:18	103	118	+	6.93258	5.38e-05	0.0194	TCCCCGCCCTCCCTCG
ZNF460	MA1596.1	hg19:chr7:557983:558103:120:14	8	23	-	6.91011	5.42e-05	0.0195	ACCGCGGCGTCCCCGC
ZNF460	MA1596.1	hg19:chr3:33481872:33481992:120:19	71	86	+	6.91011	5.42e-05	0.0195	GCCTCGGCCCTCCCCG
ZNF460	MA1596.1	hg19:chr6:43196940:43197060:120:20	20	35	+	6.89888	5.45e-05	0.0195	GCGCCCGCGTCCCCGC
ZNF460	MA1596.1	hg19:chr16:70285553:70285673:120:15	30	45	+	6.89888	5.45e-05	0.0195	CCCTCGGCCTGTCGCG
ZNF460	MA1596.1	hg19:chr1:181074033:181074153:120:12	44	59	+	6.89888	5.45e-05	0.0195	GCCGCCGCTTCCCTCA
ZNF460	MA1596.1	cg13632876:chr9:36258136:36258256:120:8	85	100	-	6.89888	5.45e-05	0.0195	GGCCTCCCCTCCCCGG
ZNF460	MA1596.1	hg19:chr15:85924190:85924310:120:13	28	43	+	6.88764	5.47e-05	0.0195	GACCCCTCCTCCCTGC
ZNF460	MA1596.1	hg19:chr17:5322980:5323100:120:11	102	117	-	6.88764	5.47e-05	0.0195	GCACGAGCCTCTCGAG
ZNF460	MA1596.1	hg19:chr1:16971275:16971395:120:9	48	63	+	6.8764	5.49e-05	0.0195	GCCTCAGCTTCGCCGA
ZNF460	MA1596.1	hg19:chr16:30798316:30798436:120:7	53	68	-	6.86517	5.52e-05	0.0195	GATTCCGCCTTCCGGC
ZNF460	MA1596.1	hg19:chr6:150811930:150812050:120:2	1	16	-	6.85393	5.54e-05	0.0195	TCCCTCCCCTCCCAGG
ZNF460	MA1596.1	hg19:chr1:2477431:2477551:120:2	10	25	-	6.85393	5.54e-05	0.0195	GGCCTGGCCTCCTCAG
ZNF460	MA1596.1	hg19:chr19:38894058:38894178:120:17	30	45	-	6.85393	5.54e-05	0.0195	GCGCCCGCCTCTCGCT
ZNF460	MA1596.1	hg19:chr17:73703175:73703295:120:2	76	91	-	6.85393	5.54e-05	0.0195	GCTGACGCCTCCCCAC
ZNF460	MA1596.1	hg19:chr1:3369966:3370086:120:1	13	28	+	6.8427	5.57e-05	0.0195	CACCCTCCCTCCCAGG
ZNF460	MA1596.1	hg19:chr19:58892255:58892375:120:15	54	69	-	6.8427	5.57e-05	0.0195	CGGGCCGCCTCCAGAG
ZNF460	MA1596.1	hg19:chr1:201229080:201229200:120:6	80	95	+	6.8427	5.57e-05	0.0195	CACCCGGCTTCCCAAG
ZNF460	MA1596.1	hg19:chr17:65374169:65374289:120:12	76	91	-	6.8427	5.57e-05	0.0195	GCCGCGGACCCCCGGG
ZNF460	MA1596.1	hg19:chr7:32768064:32768184:120:16	12	27	-	6.82022	5.61e-05	0.0195	GCCGCGGCCGGCCCAG
ZNF460	MA1596.1	hg19:chr16:810865:810985:120:4	31	46	-	6.82022	5.61e-05	0.0195	CCCCCAGCCCTCCAGG
ZNF460	MA1596.1	hg19:chr17:48796836:48796956:120:20	52	67	+	6.82022	5.61e-05	0.0195	GCCCTCTCCGCCCGGG
ZNF460	MA1596.1	hg19:chr2:11294961:11295081:120:3	1	16	-	6.80899	5.64e-05	0.0195	AGTGCACCCTCCCGAC
ZNF460	MA1596.1	hg19:chr7:131012557:131012677:120:14	4	19	-	6.80899	5.64e-05	0.0195	CCGCCGCCCTCCCCGG
ZNF460	MA1596.1	hg19:chr3:10290150:10290270:120:16	101	116	-	6.80899	5.64e-05	0.0195	CCCGCCGCCTGCCCCA
ZNF460	MA1596.1	hg19:chr17:16283893:16284013:120:12	23	38	+	6.79775	5.66e-05	0.0195	CCCTCCTTCTCCCGCC
ZNF460	MA1596.1	hg19:chr17:7117935:7118055:120:11	42	57	+	6.79775	5.66e-05	0.0195	CCTTCCGCCACCCTCG
ZNF460	MA1596.1	hg19:chr3:10290150:10290270:120:16	41	56	-	6.79775	5.66e-05	0.0195	ACTCCGGCCTCCGTGG
ZNF460	MA1596.1	hg19:chr11:67272869:67272989:120:9	25	40	+	6.78652	5.68e-05	0.0195	GGCTGGCCCTCCCCAC
ZNF460	MA1596.1	hg19:chr5:149185561:149185681:120:2	100	115	+	6.78652	5.68e-05	0.0195	GCTCTGGCCTGCCGAG
ZNF460	MA1596.1	hg19:chr4:114683248:114683368:120:12	37	52	-	6.76404	5.73e-05	0.0197	GCTTCCGCGACCCAGG
ZNF460	MA1596.1	hg19:chr17:38296647:38296767:120:13	80	95	+	6.76404	5.73e-05	0.0197	TATCCAGCCTCCCAGC
ZNF460	MA1596.1	hg19:chr1:36554466:36554586:120:17	63	78	-	6.75281	5.76e-05	0.0197	CCCTCCACCTGCCGCT
ZNF460	MA1596.1	hg19:chr19:47345037:47345157:120:6	87	102	-	6.75281	5.76e-05	0.0197	TGTCCCGCCTCCCGCT
ZNF460	MA1596.1	hg19:chr16:14724105:14724225:120:14	45	60	-	6.74157	5.78e-05	0.0197	GCCCCCGCCGCCGCGC
ZNF460	MA1596.1	hg19:chr17:1952980:1953100:120:16	100	115	+	6.74157	5.78e-05	0.0197	GAGGCCGCCTCCCTGC
ZNF460	MA1596.1	hg19:chr10:22629650:22629770:120:11	46	61	+	6.73034	5.81e-05	0.0197	GCCCCGGCCCCCGAGC
ZNF460	MA1596.1	hg19:chr5:176560873:176560993:120:12	39	54	+	6.7191	5.83e-05	0.0198	ACCCCCTCCCCCCAGC
ZNF460	MA1596.1	hg19:chr10:31320930:31321050:120:14	71	86	-	6.7191	5.83e-05	0.0198	GCCGCAGGCGCCCCGG
ZNF460	MA1596.1	hg19:chr14:100751758:100751878:120:17	78	93	+	6.68539	5.9e-05	0.0199	GCCCGGACCTCGCGGG
ZNF460	MA1596.1	hg19:chr2:26567597:26567717:120:5	95	110	-	6.68539	5.9e-05	0.0199	CTCCCCGCCCCCTGAG
ZNF460	MA1596.1	hg19:chr6:31239765:31239885:120:8	82	97	+	6.67416	5.93e-05	0.02	ATCTCGGCCTCTGGGG
ZNF460	MA1596.1	hg19:chr1:11994655:11994775:120:11	31	46	-	6.66292	5.96e-05	0.02	CCCCGCGCCTGCCTAG
ZNF460	MA1596.1	hg19:chr15:91478392:91478512:120:13	50	65	+	6.66292	5.96e-05	0.02	GACCCCACCTCCGACG
ZNF460	MA1596.1	hg19:chr14:65170129:65170249:120:4	85	100	+	6.66292	5.96e-05	0.02	TATTCCTCCTCCCAAG
ZNF460	MA1596.1	hg19:chr20:35491827:35491947:120:18	5	20	-	6.65169	5.98e-05	0.02	GCCCCAGCGGCCGGAG
ZNF460	MA1596.1	hg19:chr16:838102:838222:120:14	94	109	-	6.65169	5.98e-05	0.02	GGGTCGGCCTGCCCAC
ZNF460	MA1596.1	hg19:chr22:21213025:21213145:120:15	11	26	+	6.64045	6.01e-05	0.0201	CCCGCCGGCTCCCCGC
ZNF460	MA1596.1	hg19:chr1:202857964:202858084:120:14	24	39	-	6.62921	6.03e-05	0.0201	GCGCCCTCCTCGCGCG
ZNF460	MA1596.1	hg19:chr4:40910996:40911116:120:0	94	109	+	6.62921	6.03e-05	0.0201	CTCTGGGCCTCCCCTG
ZNF460	MA1596.1	hg19:chr8:145748073:145748193:120:17	8	23	-	6.61798	6.06e-05	0.0201	GCGGGGGCCTCCGGGG
ZNF460	MA1596.1	hg19:chr13:45151558:45151678:120:15	62	77	-	6.60674	6.08e-05	0.0202	GCCGCCTCCTGCCCCG
ZNF460	MA1596.1	hg19:chr12:27933352:27933472:120:15	78	93	+	6.59551	6.11e-05	0.0203	GCCTCAGCGCGCCGGG
ZNF460	MA1596.1	hg19:chr2:220386099:220386219:120:2	12	27	+	6.57303	6.16e-05	0.0204	CCCTCTGTCTCCCCTG
ZNF460	MA1596.1	hg19:chr2:157256917:157257037:120:10	24	39	-	6.57303	6.16e-05	0.0204	GCTGGCACCTCCCCAG
ZNF460	MA1596.1	hg19:chr16:8962657:8962777:120:8	70	85	-	6.5618	6.19e-05	0.0204	TCCTCTGCCTCCATCG
ZNF460	MA1596.1	hg19:chr2:172750661:172750781:120:8	70	85	-	6.55056	6.21e-05	0.0205	GTCCCCGGCTTCCGAG
ZNF460	MA1596.1	hg19:chr3:151984924:151985044:120:0	26	41	+	6.53933	6.24e-05	0.0205	TCCATGGCCTCCCAAA
ZNF460	MA1596.1	hg19:chr2:113956540:113956660:120:17	39	54	-	6.53933	6.24e-05	0.0205	CGCGCCGCCCCCCTGG
ZNF460	MA1596.1	hg19:chr8:42911391:42911511:120:9	37	52	-	6.51685	6.29e-05	0.0206	CCTTCCCCCTCTCGAG
ZNF460	MA1596.1	hg19:chr1:108742809:108742929:120:22	24	39	-	6.50562	6.32e-05	0.0206	AGCCCGGCCTCGCGCT
ZNF460	MA1596.1	hg19:chr21:47743803:47743923:120:12	67	82	-	6.50562	6.32e-05	0.0206	GTACCCGCCTCCTACG
ZNF460	MA1596.1	hg19:chr20:48909219:48909339:120:7	14	29	+	6.49438	6.34e-05	0.0206	GCCCAAGCTTCCCAGA
ZNF460	MA1596.1	hg19:chr16:90085910:90086030:120:15	33	48	+	6.49438	6.34e-05	0.0206	CCCGGCGCCCCCCCAG
ZNF460	MA1596.1	hg19:chr3:33319103:33319223:120:13	27	42	-	6.49438	6.34e-05	0.0206	CCAGCAGCCTCGCAGG
ZNF460	MA1596.1	hg19:chr3:123303920:123304040:120:12	35	50	-	6.47191	6.4e-05	0.0207	GGCCCCGCCTGCCCCT
ZNF460	MA1596.1	hg19:chr10:72432217:72432337:120:19	14	29	+	6.46067	6.43e-05	0.0207	TCGCCCGGCTCCCGCG
ZNF460	MA1596.1	hg19:chr5:177659411:177659531:120:20	59	74	+	6.46067	6.43e-05	0.0207	CCGCCCGCCCCCCGCC
ZNF460	MA1596.1	hg19:chr19:50887398:50887518:120:7	67	82	-	6.46067	6.43e-05	0.0207	CTCTCAGCTTCCGAAG
ZNF460	MA1596.1	hg19:chr19:51870305:51870425:120:9	76	91	-	6.46067	6.43e-05	0.0207	ACTGCAGCCTGCCTGG
ZNF460	MA1596.1	hg19:chr12:53625669:53625789:120:12	93	108	-	6.46067	6.43e-05	0.0207	CCTTCCCCCTCCCACT
ZNF460	MA1596.1	hg19:chr9:129567355:129567475:120:8	21	36	-	6.44944	6.45e-05	0.0207	ACATCCCCCGCCCAAG
ZNF460	MA1596.1	hg19:chr10:126725880:126726000:120:2	82	97	-	6.44944	6.45e-05	0.0207	GACTCAGCTTTCCAAG
ZNF460	MA1596.1	hg19:chr12:6642377:6642497:120:1	40	55	+	6.42697	6.51e-05	0.0208	GGATCCCCCTCCCATG
ZNF460	MA1596.1	hg19:chr7:105162302:105162422:120:10	73	88	+	6.42697	6.51e-05	0.0208	GGGGCCGCCTTCCCAG
ZNF460	MA1596.1	hg19:chr1:9649267:9649387:120:19	91	106	-	6.42697	6.51e-05	0.0208	CCCCGCGGCTCCCGGA
ZNF460	MA1596.1	hg19:chr6:150393561:150393681:120:3	91	106	-	6.42697	6.51e-05	0.0208	GCCCCAACCTGCCCTG
ZNF460	MA1596.1	hg19:chr2:69968927:69969047:120:9	84	99	-	6.41573	6.54e-05	0.0208	CCCCCGGCCTCGCCCC
ZNF460	MA1596.1	hg19:chr15:22892603:22892723:120:13	50	65	+	6.40449	6.56e-05	0.0208	GCCCCCGCCCCGGGAG
ZNF460	MA1596.1	cg06635392:chr6:85473178:85473298:120:6	62	77	+	6.40449	6.56e-05	0.0208	CTCCCCTCCTCCCCGC
ZNF460	MA1596.1	hg19:chr3:43732441:43732561:120:15	48	63	-	6.40449	6.56e-05	0.0208	TCCTCCTCCTCCGCCG
ZNF460	MA1596.1	hg19:chr6:52442167:52442287:120:11	50	65	-	6.40449	6.56e-05	0.0208	GCCTGCCCTTCCCGCG
ZNF460	MA1596.1	hg19:chr17:43201706:43201826:120:1	66	81	+	6.39326	6.59e-05	0.0208	GGCACTGCCCCCCAAA
ZNF460	MA1596.1	hg19:chr2:220253191:220253311:120:17	92	107	+	6.39326	6.59e-05	0.0208	ACCCCCGTCACCCACG
ZNF460	MA1596.1	hg19:chr5:74161867:74161987:120:21	74	89	+	6.38202	6.62e-05	0.0209	GTCTCGGCCTCACCCA
ZNF460	MA1596.1	hg19:chr14:24630391:24630511:120:3	87	102	+	6.37079	6.65e-05	0.0209	AGATCAGCCGCCCAGC
ZNF460	MA1596.1	hg19:chr12:125230601:125230721:120:5	95	110	+	6.37079	6.65e-05	0.0209	CCCCCAGCCTCCGCTC
ZNF460	MA1596.1	hg19:chr20:47804463:47804583:120:14	28	43	+	6.34831	6.7e-05	0.0209	CCCGCCTCCTCCGGGA
ZNF460	MA1596.1	hg19:chr8:146176010:146176130:120:13	39	54	+	6.34831	6.7e-05	0.0209	TCCGCCCCCGCCCGGG
ZNF460	MA1596.1	hg19:chr17:1952980:1953100:120:16	80	95	+	6.34831	6.7e-05	0.0209	GACTCAGCCGCCGGCC
ZNF460	MA1596.1	hg19:chr2:211035480:211035600:120:9	82	97	+	6.34831	6.7e-05	0.0209	AGCCCCACCCCCCACG
ZNF460	MA1596.1	hg19:chr1:11741147:11741267:120:20	89	104	+	6.34831	6.7e-05	0.0209	GCCCGCCCCGCCCAGG
ZNF460	MA1596.1	hg19:chr9:115249553:115249673:120:18	2	17	-	6.32584	6.76e-05	0.0211	GCCTCGCTCCCCCGAG
ZNF460	MA1596.1	hg19:chr8:144329260:144329380:120:16	64	79	+	6.32584	6.76e-05	0.0211	GCTCCTGCCTGCCGCC
ZNF460	MA1596.1	hg19:chr7:76002539:76002659:120:2	45	60	-	6.31461	6.79e-05	0.0211	ACCTGTCCCTCCCACC
ZNF460	MA1596.1	hg19:chr1:27926197:27926317:120:2	70	85	+	6.31461	6.79e-05	0.0211	CCCCCCGGGTCCCAAG
ZNF460	MA1596.1	hg19:chr16:14724105:14724225:120:14	42	57	-	6.30337	6.82e-05	0.0211	CCCGCCGCCGCGCAGG
ZNF460	MA1596.1	hg19:chr13:46039170:46039290:120:15	3	18	-	6.29213	6.84e-05	0.0212	AGCGCCGCCTCCGCCA
ZNF460	MA1596.1	hg19:chr2:70370014:70370134:120:14	35	50	-	6.29213	6.84e-05	0.0212	GCGGCAGCCGCCCCCA
ZNF460	MA1596.1	hg19:chr14:69618495:69618615:120:11	64	79	+	6.2809	6.87e-05	0.0212	GCCTACACCGCCCGGC
ZNF460	MA1596.1	hg19:chr6:27218985:27219105:120:8	58	73	-	6.2809	6.87e-05	0.0212	GGCCCCACCTCCTACC
ZNF460	MA1596.1	hg19:chr11:17229513:17229633:120:13	42	57	+	6.25843	6.93e-05	0.0213	GCCTTCCCCGCCCGGA
ZNF460	MA1596.1	hg19:chr19:36618974:36619094:120:14	96	111	+	6.25843	6.93e-05	0.0213	GAACCAGCGTCCCGGG
ZNF460	MA1596.1	hg19:chr11:67210828:67210948:120:14	84	99	-	6.24719	6.96e-05	0.0214	TCCGGAGCCGCCCGAA
ZNF460	MA1596.1	hg19:chr6:149639115:149639235:120:12	13	28	-	6.23596	6.99e-05	0.0214	GCCGCCGCTTCCCCCT
ZNF460	MA1596.1	hg19:chr2:86668305:86668425:120:5	40	55	+	6.23596	6.99e-05	0.0214	GCCCCGCCCTCGCCCG
ZNF460	MA1596.1	hg19:chr6:31869776:31869896:120:15	73	88	-	6.22472	7.02e-05	0.0214	TCTTCCTCCTCCCCGA
ZNF460	MA1596.1	hg19:chr4:102712065:102712185:120:14	12	27	+	6.21348	7.05e-05	0.0214	GACCCCGCCCCCTGCG
ZNF460	MA1596.1	hg19:chr6:10404713:10404833:120:15	20	35	+	6.21348	7.05e-05	0.0214	GGCCTCACCTCCGGAG
ZNF460	MA1596.1	hg19:chr4:2820189:2820309:120:15	88	103	-	6.21348	7.05e-05	0.0214	CCCCCATCCGCCCGCC
ZNF460	MA1596.1	hg19:chr13:115047071:115047191:120:18	11	26	-	6.20225	7.08e-05	0.0214	GCCGCAGCCGCCAGCC
ZNF460	MA1596.1	hg19:chrX:24043869:24043989:120:21	99	114	+	6.20225	7.08e-05	0.0214	GACGCAGCTTCCCCCG
ZNF460	MA1596.1	hg19:chr7:55087158:55087278:120:16	100	115	-	6.20225	7.08e-05	0.0214	TCCTCCTCCGCCCGCC
ZNF460	MA1596.1	hg19:chr17:55333367:55333487:120:9	69	84	-	6.19101	7.11e-05	0.0215	GCCCCTGCCGCCGAGA
ZNF460	MA1596.1	hg19:chr1:27286766:27286886:120:13	42	57	+	6.17978	7.14e-05	0.0215	GCTTGCGCCCCCCTGG
ZNF460	MA1596.1	hg19:chr1:179051268:179051388:120:15	55	70	+	6.17978	7.14e-05	0.0215	GCCTGAGCCCCGCGGC
ZNF460	MA1596.1	hg19:chr1:27286766:27286886:120:13	27	42	+	6.16854	7.17e-05	0.0216	ACCGGCGCCGCCCTGG
ZNF460	MA1596.1	hg19:chr18:9136522:9136642:120:15	89	104	+	6.16854	7.17e-05	0.0216	TCCGCCGCCTGCCGCT
ZNF460	MA1596.1	hg19:chr17:73527847:73527967:120:1	28	43	+	6.1573	7.2e-05	0.0216	AGCCCTGCCTCTCAGA
ZNF460	MA1596.1	hg19:chr20:62040808:62040928:120:4	14	29	-	6.1573	7.2e-05	0.0216	GCCCCTGCCAGCCCAG
ZNF460	MA1596.1	hg19:chr19:10613364:10613484:120:17	74	89	-	6.14607	7.23e-05	0.0216	CTCCGCGCCTCCCCCA
ZNF460	MA1596.1	hg19:chr1:6531700:6531820:120:13	92	107	+	6.14607	7.23e-05	0.0216	GCCGCCGCCCCCGAAT
ZNF460	MA1596.1	hg19:chr11:62312886:62313006:120:6	17	32	+	6.1236	7.29e-05	0.0217	GCCCCCACATCCCGGC
ZNF460	MA1596.1	hg19:chr4:102712065:102712185:120:14	27	42	+	6.1236	7.29e-05	0.0217	GGCCCAGCGCCCCCAG
ZNF460	MA1596.1	hg19:chr17:46550054:46550174:120:1	98	113	+	6.1236	7.29e-05	0.0217	CACCCCTCCTCCCCAC
ZNF460	MA1596.1	cg14179401:chr17:46550047:46550167:120:2	105	120	+	6.1236	7.29e-05	0.0217	CACCCCTCCTCCCCAC
ZNF460	MA1596.1	cg06075311:chr10:105210877:105210997:120:5	55	70	+	6.10112	7.35e-05	0.0218	CACCCCGCCTGCCAGC
ZNF460	MA1596.1	hg19:chr8:146176010:146176130:120:13	19	34	+	6.08989	7.38e-05	0.0219	CCCACAACCCCCCGCG
ZNF460	MA1596.1	hg19:chr7:128471601:128471721:120:5	90	105	+	6.08989	7.38e-05	0.0219	GCTTCAGCCTGCGGTG
ZNF460	MA1596.1	hg19:chr19:679813:679933:120:9	23	38	+	6.07865	7.41e-05	0.0219	GCCCCAGACTCGCGCC
ZNF460	MA1596.1	hg19:chr7:99156209:99156329:120:10	37	52	-	6.07865	7.41e-05	0.0219	GGCCCCCCCTCCTCCG
ZNF460	MA1596.1	hg19:chr6:41681025:41681145:120:2	16	31	-	6.06742	7.44e-05	0.0219	AGCTCCACCTGCCCAC
ZNF460	MA1596.1	hg19:chr19:14516747:14516867:120:6	66	81	+	6.06742	7.44e-05	0.0219	CCCGCCCACTCCCGGG
ZNF460	MA1596.1	hg19:chr4:114683248:114683368:120:12	26	41	+	6.05618	7.47e-05	0.0219	GGGGCAGCCGCCCTGG
ZNF460	MA1596.1	hg19:chr12:42538428:42538548:120:23	47	62	+	6.05618	7.47e-05	0.0219	GCCGCCGCCGCGCCCG
ZNF460	MA1596.1	hg19:chr2:54014184:54014304:120:12	72	87	+	6.05618	7.47e-05	0.0219	CCCGCCGCCTCCTCCT
ZNF460	MA1596.1	hg19:chr20:62586950:62587070:120:11	95	110	+	6.05618	7.47e-05	0.0219	GGGCCCGGCTCCCAGA
ZNF460	MA1596.1	hg19:chr2:88355010:88355130:120:19	43	58	-	6.04494	7.5e-05	0.0219	CGCCCAGCCCGCCGGG
ZNF460	MA1596.1	hg19:chr4:6784544:6784664:120:20	82	97	-	6.04494	7.5e-05	0.0219	GCCTCCCCGGCCCGCG
ZNF460	MA1596.1	hg19:chr19:7099193:7099313:120:14	83	98	-	6.03371	7.53e-05	0.022	GCTTCCCCCGCCCAGC
ZNF460	MA1596.1	hg19:chr19:58740282:58740402:120:10	103	118	+	6.03371	7.53e-05	0.022	GCCAGAGCCGCCCCAA
ZNF460	MA1596.1	hg19:chr1:17287436:17287556:120:16	67	82	-	6.02247	7.57e-05	0.022	AGCTGGGCCTCCGCCG
ZNF460	MA1596.1	hg19:chr8:38325552:38325672:120:22	7	22	+	6.01124	7.6e-05	0.0221	GTGCCCGCGTCCCCGG
ZNF460	MA1596.1	hg19:chr1:27854571:27854691:120:14	10	25	-	6	7.63e-05	0.0221	CCCCCTGCCGGCCGGG
ZNF460	MA1596.1	hg19:chr7:155437178:155437298:120:14	64	79	+	6	7.63e-05	0.0221	ACGCCCACCGCCCGAA
ZNF460	MA1596.1	hg19:chr4:146654037:146654157:120:10	76	91	+	5.98876	7.66e-05	0.0222	GCCGGAGCCTTCCACC
ZNF460	MA1596.1	hg19:chr3:138553615:138553735:120:13	33	48	+	5.97753	7.69e-05	0.0222	CCTCCCGCCTGCCCCG
ZNF460	MA1596.1	hg19:chr5:141255909:141256029:120:17	46	61	-	5.97753	7.69e-05	0.0222	CCCGCCCCCTCCTGGC
ZNF460	MA1596.1	hg19:chr2:85838951:85839071:120:13	99	114	+	5.96629	7.72e-05	0.0222	CCAGCCGCCCCCCAGG
ZNF460	MA1596.1	hg19:chr3:128902574:128902694:120:15	105	120	-	5.96629	7.72e-05	0.0222	GCCTCTACCTTGCGAG
ZNF460	MA1596.1	hg19:chr2:234475039:234475159:120:7	73	88	-	5.95506	7.75e-05	0.0223	GCCTCGGCCGGCCGTA
ZNF460	MA1596.1	hg19:chr6:44201996:44202116:120:0	73	88	-	5.95506	7.75e-05	0.0223	GCCTGTCCCTCCCCTG
ZNF460	MA1596.1	hg19:chr13:28195146:28195266:120:12	81	96	-	5.94382	7.79e-05	0.0223	CCTTTCGCCGCCCAGG
ZNF460	MA1596.1	hg19:chr17:61699067:61699187:120:10	36	51	+	5.93258	7.82e-05	0.0223	GCCAGACCCTCCCCAC
ZNF460	MA1596.1	hg19:chr20:60925482:60925602:120:6	90	105	+	5.93258	7.82e-05	0.0223	CTCCCCACCTCCCCTG
ZNF460	MA1596.1	hg19:chr6:74295832:74295952:120:1	94	109	+	5.93258	7.82e-05	0.0223	GGCTCTGTCACCCAGG
ZNF460	MA1596.1	hg19:chr5:61699721:61699841:120:7	14	29	+	5.92135	7.85e-05	0.0224	TCCGCCCCCTCCCGTA
ZNF460	MA1596.1	hg19:chr19:7099193:7099313:120:14	27	42	-	5.92135	7.85e-05	0.0224	GCTTCGGCTTCCCCAT
ZNF460	MA1596.1	hg19:chr1:202857964:202858084:120:14	2	17	-	5.89888	7.92e-05	0.0224	AGCCCCGCCCCTCGGG
ZNF460	MA1596.1	hg19:chr11:124632650:124632770:120:16	17	32	+	5.89888	7.92e-05	0.0224	GCGCCGGCCGCGCGGG
ZNF460	MA1596.1	hg19:chr5:139038850:139038970:120:4	80	95	-	5.89888	7.92e-05	0.0224	CTGTCTCCCTCCCAGG
ZNF460	MA1596.1	hg19:chr19:12777540:12777660:120:11	84	99	-	5.89888	7.92e-05	0.0224	CCGTGAGCCTCCAGAC
ZNF460	MA1596.1	hg19:chr12:6493440:6493560:120:10	103	118	+	5.89888	7.92e-05	0.0224	ACCTCTGCCCCCGGCC
ZNF460	MA1596.1	hg19:chr16:57570450:57570570:120:14	32	47	+	5.88764	7.95e-05	0.0224	GCGACCGCCGCCGGAG
ZNF460	MA1596.1	hg19:chr5:177659411:177659531:120:20	45	60	+	5.88764	7.95e-05	0.0224	CCCCGCGCCCCCCGCC
ZNF460	MA1596.1	hg19:chr11:63993766:63993886:120:9	64	79	-	5.88764	7.95e-05	0.0224	GGGTCTGCCTCCGACC
ZNF460	MA1596.1	hg19:chr9:6566961:6567081:120:2	10	25	+	5.8764	7.98e-05	0.0224	CAGCCTGCCTCCCAGA
ZNF460	MA1596.1	hg19:chr17:48226209:48226329:120:11	54	69	-	5.8764	7.98e-05	0.0224	TCCTCCGCCTGCTGCC
ZNF460	MA1596.1	hg19:chr19:679813:679933:120:9	79	94	+	5.8764	7.98e-05	0.0224	CCTCCGGCCTTCCCAG
ZNF460	MA1596.1	hg19:chr15:57211287:57211407:120:24	71	86	+	5.86517	8.02e-05	0.0224	CGCCCAGGCTCCGGGG
ZNF460	MA1596.1	hg19:chr16:56716219:56716339:120:15	58	73	-	5.86517	8.02e-05	0.0224	GTCTGCACCGCCCGCG
ZNF460	MA1596.1	hg19:chr19:41222845:41222965:120:15	64	79	-	5.86517	8.02e-05	0.0224	CGCCCCGCCGCGCAAG
ZNF460	MA1596.1	hg19:chr19:47616231:47616351:120:10	97	112	+	5.86517	8.02e-05	0.0224	GCCCCGGCTGCCCGGC
ZNF460	MA1596.1	hg19:chr10:75385421:75385541:120:9	24	39	+	5.85393	8.05e-05	0.0224	GCCCGCGCCCCCTGAA
ZNF460	MA1596.1	hg19:chr14:21150936:21151056:120:9	46	61	-	5.85393	8.05e-05	0.0224	GGCCCGGGCTCCCTGA
ZNF460	MA1596.1	hg19:chr10:121411025:121411145:120:17	60	75	-	5.8427	8.08e-05	0.0225	CTCTCCGCCGCCGACG
ZNF460	MA1596.1	hg19:chrX:54556628:54556748:120:13	18	33	-	5.83146	8.12e-05	0.0225	GGCTCCGACTTCCGGA
ZNF460	MA1596.1	hg19:chr1:94883971:94884091:120:19	22	37	+	5.80899	8.18e-05	0.0227	GCCGCCGCGTCCCCTC
ZNF460	MA1596.1	hg19:chr17:4607438:4607558:120:10	44	59	-	5.80899	8.18e-05	0.0227	GCAGCCCCCTCCCCAC
ZNF460	MA1596.1	hg19:chr20:47538237:47538357:120:22	44	59	-	5.79775	8.22e-05	0.0227	ACCTCGGCCCCACGGC
ZNF460	MA1596.1	hg19:chr3:194991783:194991903:120:18	87	102	-	5.79775	8.22e-05	0.0227	GCCGCCGCCTGGCGCC
ZNF460	MA1596.1	hg19:chr4:84405976:84406096:120:16	94	109	-	5.79775	8.22e-05	0.0227	CGGCCTGCCTCCCCGC
ZNF460	MA1596.1	hg19:chr12:54019933:54020053:120:5	6	21	+	5.78652	8.25e-05	0.0227	GCCTCAGCGCCCCCGT
ZNF460	MA1596.1	hg19:chr3:132136319:132136439:120:11	57	72	+	5.78652	8.25e-05	0.0227	ATGGCGGCCTCCAGAG
ZNF460	MA1596.1	hg19:chr9:115249553:115249673:120:18	104	119	+	5.78652	8.25e-05	0.0227	CGGTCCGCCTGCCCCG
ZNF460	MA1596.1	hg19:chr9:139462672:139462792:120:8	23	38	-	5.77528	8.28e-05	0.0227	ATCACCCCCTCCCTGG
ZNF460	MA1596.1	hg19:chr7:100184229:100184349:120:7	44	59	-	5.76404	8.32e-05	0.0228	CCCGCCTCCTCCTTAG
ZNF460	MA1596.1	hg19:chr19:2495467:2495587:120:6	1	16	+	5.75281	8.35e-05	0.0228	GCCGCTGCCTTCCTGC
ZNF460	MA1596.1	hg19:chr12:6493440:6493560:120:10	5	20	+	5.75281	8.35e-05	0.0228	GCCACCGCTGCCCAGG
ZNF460	MA1596.1	hg19:chr12:125230601:125230721:120:5	85	100	+	5.75281	8.35e-05	0.0228	GCCACTCCCTCCCCCA
ZNF460	MA1596.1	hg19:chr22:38577834:38577954:120:13	78	93	+	5.74157	8.39e-05	0.0228	GGCTCCGCCCCCGCGC
ZNF460	MA1596.1	hg19:chr8:21906474:21906594:120:17	101	116	-	5.74157	8.39e-05	0.0228	GCCCCGGCCCCTCCGG
ZNF460	MA1596.1	hg19:chr6:52149236:52149356:120:13	84	99	+	5.73034	8.42e-05	0.0229	GCCTCTGGCTTCCCGG
ZNF460	MA1596.1	hg19:chr5:172484388:172484508:120:8	82	97	-	5.73034	8.42e-05	0.0229	TTCCCTGCCTCCTCAG
ZNF460	MA1596.1	hg19:chr9:130680702:130680822:120:0	67	82	+	5.7191	8.46e-05	0.0229	GGCCCTGCCCCCTAGG
ZNF460	MA1596.1	hg19:chr7:150783041:150783161:120:8	5	20	-	5.70787	8.49e-05	0.023	TCCCCAGGCTCCGAGG
ZNF460	MA1596.1	hg19:chr4:1006153:1006273:120:11	28	43	+	5.69663	8.53e-05	0.023	ATCCCCGCGGCCCGGG
ZNF460	MA1596.1	hg19:chr19:46386093:46386213:120:7	26	41	+	5.68539	8.57e-05	0.023	GCCGCCCCCTCCCCTT
ZNF460	MA1596.1	hg19:chr8:27491413:27491533:120:22	23	38	-	5.68539	8.57e-05	0.023	GCCCGCGCTTCCCGCT
ZNF460	MA1596.1	hg19:chr8:144329260:144329380:120:16	71	86	+	5.68539	8.57e-05	0.023	CCTGCCGCCTCCGGCC
ZNF460	MA1596.1	hg19:chr1:52521884:52522004:120:15	77	92	+	5.68539	8.57e-05	0.023	GCCGCCGCCGCCGTCG
ZNF460	MA1596.1	hg19:chr14:64971155:64971275:120:10	78	93	+	5.68539	8.57e-05	0.023	GCCGCCGCCGCCGCGA
ZNF460	MA1596.1	hg19:chr15:64455157:64455277:120:15	101	116	+	5.68539	8.57e-05	0.023	GGCGCCGCCACGCGCG
ZNF460	MA1596.1	hg19:chr4:52710679:52710799:120:6	8	23	-	5.67416	8.6e-05	0.023	CCCGACACCTCCCCGG
ZNF460	MA1596.1	hg19:chr12:132628915:132629035:120:17	76	91	-	5.67416	8.6e-05	0.023	TTCTCAGCCGCCGGCG
ZNF460	MA1596.1	hg19:chr18:77218490:77218610:120:5	11	26	-	5.66292	8.64e-05	0.0231	CCAGGAGCCTCCCAGA
ZNF460	MA1596.1	hg19:chr7:75544542:75544662:120:15	36	51	+	5.66292	8.64e-05	0.0231	ACCGCGGCCGCCTGGC
ZNF460	MA1596.1	hg19:chr3:138553615:138553735:120:13	61	76	+	5.64045	8.71e-05	0.0232	CTCGCCCCCTCCCCAC
ZNF460	MA1596.1	hg19:chr13:115047071:115047191:120:18	75	90	-	5.64045	8.71e-05	0.0232	GCAACGGCCGCCCGAA
ZNF460	MA1596.1	hg19:chr1:151584621:151584741:120:13	3	18	-	5.62921	8.74e-05	0.0232	TCCAAGGCCTCCCGGC
ZNF460	MA1596.1	hg19:chr19:17889723:17889843:120:3	76	91	-	5.62921	8.74e-05	0.0232	GGTTCTGCCTGCCTGG
ZNF460	MA1596.1	hg19:chr17:81060482:81060602:120:11	11	26	+	5.61798	8.78e-05	0.0232	ATCTCCGTCTCCTCGG
ZNF460	MA1596.1	hg19:chr9:108210600:108210720:120:16	40	55	-	5.61798	8.78e-05	0.0232	GCCTTGCCCTCCGCAG
ZNF460	MA1596.1	hg19:chr19:488913:489033:120:20	40	55	+	5.60674	8.81e-05	0.0232	GTCCGCGCCGCCCGCC
ZNF460	MA1596.1	hg19:chr2:47142977:47143097:120:19	50	65	-	5.60674	8.81e-05	0.0232	CCCGCCGCCGCCAGCG
ZNF460	MA1596.1	hg19:chr8:145691701:145691821:120:22	51	66	-	5.60674	8.81e-05	0.0232	CGCCCCGCGTCCCCGC
ZNF460	MA1596.1	hg19:chr18:33552068:33552188:120:6	93	108	-	5.60674	8.81e-05	0.0232	CCCTCCGCCTGCGTAA
ZNF460	MA1596.1	hg19:chr11:64949260:64949380:120:8	97	112	-	5.60674	8.81e-05	0.0232	CCCTCCGCCCTCCGCC
ZNF460	MA1596.1	hg19:chr16:14165011:14165131:120:16	36	51	-	5.59551	8.85e-05	0.0233	AGCCCGGCCTCTCTCG
ZNF460	MA1596.1	hg19:chr19:49217695:49217815:120:19	11	26	+	5.58427	8.89e-05	0.0233	GCTTCGGCCGCTCGCG
ZNF460	MA1596.1	hg19:chr15:76005210:76005330:120:10	9	24	-	5.58427	8.89e-05	0.0233	TGCCCCGCCCCCGGAG
ZNF460	MA1596.1	hg19:chr3:9851547:9851667:120:11	72	87	-	5.58427	8.89e-05	0.0233	GCCGCCTCCTCTCCCG
ZNF460	MA1596.1	hg19:chr6:79943463:79943583:120:11	74	89	-	5.57303	8.92e-05	0.0234	ACCAGGTCCTCCCCAG
ZNF460	MA1596.1	hg19:chrX:128977408:128977528:120:16	42	57	-	5.5618	8.96e-05	0.0234	GTCCCAACCTGCCTGG
ZNF460	MA1596.1	hg19:chr22:39052596:39052716:120:10	66	81	-	5.5618	8.96e-05	0.0234	CCACCCGCCTCCTGCC
ZNF460	MA1596.1	hg19:chr7:22011847:22011967:120:0	86	101	+	5.55056	9e-05	0.0234	CCCTGAGCCTGCAGGG
ZNF460	MA1596.1	hg19:chr19:50143682:50143802:120:7	97	112	-	5.55056	9e-05	0.0234	AGCTCCGCCTACCATA
ZNF460	MA1596.1	hg19:chr12:57940559:57940679:120:15	98	113	-	5.55056	9e-05	0.0234	GCCTCAGCACCCCCCG
ZNF460	MA1596.1	hg19:chrX:153200164:153200284:120:14	99	114	-	5.55056	9e-05	0.0234	CGCGCATGCTCCCGAG
ZNF460	MA1596.1	hg19:chr20:47804463:47804583:120:14	25	40	+	5.53933	9.03e-05	0.0234	GGACCCGCCTCCTCCG
ZNF460	MA1596.1	hg19:chr5:31532523:31532643:120:6	32	47	-	5.53933	9.03e-05	0.0234	TCCTCCACCACCCACA
ZNF460	MA1596.1	hg19:chr4:152246278:152246398:120:15	89	104	+	5.53933	9.03e-05	0.0234	GCCGCCCCGTCCCCCG
ZNF460	MA1596.1	hg19:chr17:43249481:43249601:120:2	95	110	-	5.52809	9.07e-05	0.0234	AGCCCAACTTCCCCAG
ZNF460	MA1596.1	hg19:chr2:242576426:242576546:120:20	17	32	+	5.51685	9.11e-05	0.0234	GGCCCAGCCGCGCAGC
ZNF460	MA1596.1	hg19:chr19:46272714:46272834:120:12	42	57	-	5.51685	9.11e-05	0.0234	ACCGCCCCCGCCCAGC
ZNF460	MA1596.1	hg19:chr1:33367296:33367416:120:3	74	89	+	5.51685	9.11e-05	0.0234	GCCCCTGCCTGCTGTG
ZNF460	MA1596.1	hg19:chr10:35103489:35103609:120:17	72	87	-	5.51685	9.11e-05	0.0234	CCCTCACCCTCCGCCC
ZNF460	MA1596.1	hg19:chr22:23522851:23522971:120:25	28	43	+	5.49438	9.18e-05	0.0235	GCCCGCGCCTCGCCGT
ZNF460	MA1596.1	hg19:chr11:14521397:14521517:120:8	32	47	+	5.49438	9.18e-05	0.0235	GCCACAGCCACCTAGC
ZNF460	MA1596.1	hg19:chr18:11908607:11908727:120:13	43	58	-	5.49438	9.18e-05	0.0235	CACTCAGACTGCCGAG
ZNF460	MA1596.1	hg19:chr14:55240244:55240364:120:7	91	106	+	5.49438	9.18e-05	0.0235	CTGGCAGCCTCCCTGC
ZNF460	MA1596.1	hg19:chr1:63833318:63833438:120:16	83	98	-	5.49438	9.18e-05	0.0235	CCCGGCACCTCCCCAC
ZNF460	MA1596.1	hg19:chr6:41681025:41681145:120:2	96	111	+	5.48315	9.22e-05	0.0236	ACCACAGCATCCCAGC
ZNF460	MA1596.1	hg19:chr10:3111321:3111441:120:11	11	26	+	5.46067	9.3e-05	0.0236	CCCAGCGCCCCCCGCG
ZNF460	MA1596.1	hg19:chr1:180471809:180471929:120:15	10	25	-	5.46067	9.3e-05	0.0236	GCCCGCGCTTCCCCGC
ZNF460	MA1596.1	hg19:chr20:47804463:47804583:120:14	67	82	-	5.46067	9.3e-05	0.0236	TCCGCCTTCTCCCGGG
ZNF460	MA1596.1	hg19:chr11:44972180:44972300:120:17	85	100	-	5.46067	9.3e-05	0.0236	GCCTCCGCCTGGCATC
ZNF460	MA1596.1	hg19:chr14:104006845:104006965:120:3	8	23	+	5.44944	9.33e-05	0.0236	CCCTCGTGCTCCCAGA
ZNF460	MA1596.1	hg19:chr15:41245312:41245432:120:12	22	37	-	5.44944	9.33e-05	0.0236	TCCCCAGCCGCCCCCT
ZNF460	MA1596.1	hg19:chr11:93394997:93395117:120:12	87	102	-	5.44944	9.33e-05	0.0236	CCCACGGCCTGCGGAG
ZNF460	MA1596.1	hg19:chr22:39052596:39052716:120:10	16	31	-	5.4382	9.37e-05	0.0236	GCCTCTACCACCGAGG
ZNF460	MA1596.1	hg19:chr6:116692248:116692368:120:17	88	103	-	5.4382	9.37e-05	0.0236	GCCCGAAACTCCCGAA
ZNF460	MA1596.1	hg19:chr18:268085:268205:120:9	100	115	-	5.4382	9.37e-05	0.0236	GACTCAGGCGCCCAAC
ZNF460	MA1596.1	hg19:chr15:76005210:76005330:120:10	12	27	-	5.41573	9.45e-05	0.0236	GCCTGCCCCGCCCCCG
ZNF460	MA1596.1	hg19:chr1:167189691:167189811:120:7	18	33	-	5.41573	9.45e-05	0.0236	CCCTTTTCCTCCCGCC
ZNF460	MA1596.1	hg19:chr1:24434993:24435113:120:5	42	57	+	5.41573	9.45e-05	0.0236	TCCTCCTCCTGCCGGT
ZNF460	MA1596.1	hg19:chrX:70287940:70288060:120:13	79	94	+	5.41573	9.45e-05	0.0236	GCGCGCGCGTCCCACG
ZNF460	MA1596.1	hg19:chr14:64971155:64971275:120:10	23	38	-	5.40449	9.49e-05	0.0236	ACCTCCTCCTCCTCCT
ZNF460	MA1596.1	hg19:chr21:47743803:47743923:120:12	39	54	+	5.40449	9.49e-05	0.0236	GCCTCCGCTTTCCGCT
ZNF460	MA1596.1	hg19:chr5:139493532:139493652:120:10	41	56	-	5.40449	9.49e-05	0.0236	GGCACTGACTCCCCAG
ZNF460	MA1596.1	hg19:chr2:54014184:54014304:120:12	90	105	+	5.40449	9.49e-05	0.0236	ACCTCCTCCTCCTCCT
ZNF460	MA1596.1	hg19:chr6:33422203:33422323:120:9	104	119	+	5.40449	9.49e-05	0.0236	AGCTCCGCCCGCCGCA
ZNF460	MA1596.1	hg19:chr6:30698729:30698849:120:9	36	51	+	5.39326	9.53e-05	0.0236	AGCTCCTTCTCCCGCC
ZNF460	MA1596.1	hg19:chr10:22629650:22629770:120:11	45	60	+	5.39326	9.53e-05	0.0236	CGCCCCGGCCCCCGAG
ZNF460	MA1596.1	hg19:chr1:27926197:27926317:120:2	62	77	+	5.39326	9.53e-05	0.0236	GGCCACGCCCCCCCGG
ZNF460	MA1596.1	hg19:chr8:94910554:94910674:120:0	74	89	+	5.39326	9.53e-05	0.0236	CCCTCCCCTTCCCTGG
ZNF460	MA1596.1	hg19:chrX:46306168:46306288:120:8	77	92	+	5.39326	9.53e-05	0.0236	GGCCACGCCTCCGAGC
ZNF460	MA1596.1	hg19:chr12:104531492:104531612:120:18	22	37	+	5.38202	9.56e-05	0.0236	GGCCGCGTCTCCCGCC
ZNF460	MA1596.1	hg19:chr2:208031301:208031421:120:15	55	70	-	5.38202	9.56e-05	0.0236	CCCGCGGCCCCCTGCG
ZNF460	MA1596.1	hg19:chr5:31532523:31532643:120:6	17	32	+	5.37079	9.6e-05	0.0236	ACCCCAAGCTCCCAGT
ZNF460	MA1596.1	hg19:chr5:115420618:115420738:120:16	42	57	+	5.37079	9.6e-05	0.0236	GCTTGGGCCTTCCGGC
ZNF460	MA1596.1	hg19:chr10:126605479:126605599:120:14	64	79	+	5.37079	9.6e-05	0.0236	CCCCGGGGCTCCCCAG
ZNF460	MA1596.1	hg19:chr15:64455157:64455277:120:15	51	66	-	5.37079	9.6e-05	0.0236	GCCTCAGCTGTCCGGG
ZNF460	MA1596.1	hg19:chr3:43732441:43732561:120:15	42	57	-	5.35955	9.64e-05	0.0236	TCCTCCGCCGCCATAG
ZNF460	MA1596.1	hg19:chr16:3208717:3208837:120:7	89	104	-	5.35955	9.64e-05	0.0236	CCCTACCCCTCCCCGC
ZNF460	MA1596.1	hg19:chr3:135684885:135685005:120:15	97	112	-	5.35955	9.64e-05	0.0236	GCCCCCGCCTACCCTC
ZNF460	MA1596.1	hg19:chr7:128471601:128471721:120:5	18	33	+	5.34831	9.68e-05	0.0236	GGCCCAGCCTCAGAAA
ZNF460	MA1596.1	hg19:chr12:42538428:42538548:120:23	44	59	+	5.34831	9.68e-05	0.0236	GCCGCCGCCGCCGCGC
ZNF460	MA1596.1	hg19:chr6:31869776:31869896:120:15	45	60	-	5.34831	9.68e-05	0.0236	GCCGCCGCCGCCGCGC
ZNF460	MA1596.1	hg19:chr4:40910996:40911116:120:0	78	93	-	5.34831	9.68e-05	0.0236	GCCTCAGCCCCACACT
ZNF460	MA1596.1	hg19:chr11:64037458:64037578:120:8	6	21	-	5.33708	9.72e-05	0.0236	CCCACAGCCGCCGGAA
ZNF460	MA1596.1	hg19:chr1:31628276:31628396:120:15	19	34	-	5.33708	9.72e-05	0.0236	TCCCGGGCCACCCGCG
ZNF460	MA1596.1	hg19:chr3:49977568:49977688:120:14	76	91	+	5.33708	9.72e-05	0.0236	GGCTTCGCCGCCTAGG
ZNF460	MA1596.1	hg19:chr6:144537446:144537566:120:18	101	116	+	5.33708	9.72e-05	0.0236	GTGGCGGCCGCCCCAG
ZNF460	MA1596.1	hg19:chr1:154297499:154297619:120:4	102	117	-	5.33708	9.72e-05	0.0236	CCTTCACCCTCCCTCC
ZNF460	MA1596.1	hg19:chr1:156470691:156470811:120:13	36	51	+	5.32584	9.76e-05	0.0236	CCCCTCGCTTCCCCAG
ZNF460	MA1596.1	hg19:chr6:79943463:79943583:120:11	37	52	+	5.32584	9.76e-05	0.0236	GACCCCGCCTTCCCCA
ZNF460	MA1596.1	hg19:chr6:52442167:52442287:120:11	102	117	+	5.32584	9.76e-05	0.0236	GCCGGATGCTCCCGGG
ZNF460	MA1596.1	hg19:chr1:154297990:154298110:120:16	98	113	-	5.32584	9.76e-05	0.0236	GGCTCGGCTCCCCACG
ZNF460	MA1596.1	hg19:chr16:66969269:66969389:120:6	42	57	+	5.31461	9.8e-05	0.0236	GCCCGGGCCTGCCTAC
ZNF460	MA1596.1	hg19:chr12:54019933:54020053:120:5	51	66	-	5.31461	9.8e-05	0.0236	GTCCCAGCGTTCCAGG
ZNF460	MA1596.1	hg19:chr16:70285553:70285673:120:15	75	90	+	5.31461	9.8e-05	0.0236	CCTCCCGCCTCCAGGT
ZNF460	MA1596.1	hg19:chr11:67272869:67272989:120:9	72	87	-	5.31461	9.8e-05	0.0236	CTCCCTGCCTCCTCCG
ZNF460	MA1596.1	hg19:chr2:239197353:239197473:120:25	105	120	+	5.31461	9.8e-05	0.0236	GCCGCGCCCGCCCCCG
ZNF460	MA1596.1	hg19:chr12:107168270:107168390:120:16	27	42	-	5.30337	9.84e-05	0.0236	ACCGGCGCCTCACGGC
ZNF460	MA1596.1	hg19:chr14:103242715:103242835:120:3	97	112	-	5.30337	9.84e-05	0.0236	GGCTGGGCCTGGCGAG
ZNF460	MA1596.1	hg19:chr1:162531373:162531493:120:16	60	75	+	5.29213	9.88e-05	0.0236	GGCCCCCGCTCCCGGC
ZNF460	MA1596.1	hg19:chr19:19145139:19145259:120:4	61	76	-	5.29213	9.88e-05	0.0236	AACCCAGCCTCCTTAT
ZNF460	MA1596.1	hg19:chr15:90544776:90544896:120:15	81	96	+	5.29213	9.88e-05	0.0236	CGCGCGGCCCCCCGCC
ZNF460	MA1596.1	hg19:chr19:30302263:30302383:120:10	94	109	-	5.29213	9.88e-05	0.0236	GGCACGCCCTCCCCGC
ZNF460	MA1596.1	hg19:chr1:151031703:151031823:120:8	14	29	+	5.2809	9.92e-05	0.0237	CCTCCCACCTCCCCCA
ZNF460	MA1596.1	hg19:chr8:128748198:128748318:120:8	103	118	-	5.2809	9.92e-05	0.0237	TCCTCAGCCGTCCAGA
ZNF460	MA1596.1	hg19:chrX:21959237:21959357:120:22	21	36	+	5.26966	9.96e-05	0.0237	GCGCCGCCCTTCCGGG
ZNF460	MA1596.1	hg19:chr10:31390103:31390223:120:2	44	59	+	5.26966	9.96e-05	0.0237	CCCTGGGCTTCCCAGC
ZNF460	MA1596.1	hg19:chr2:98612304:98612424:120:15	45	60	-	5.26966	9.96e-05	0.0237	CCCGCGGCCTCTCCGC
ZNF460	MA1596.1	hg19:chr2:54014184:54014304:120:12	78	93	+	5.26966	9.96e-05	0.0237	GCCTCCTCCTCCACCT
MLX	MA0663.1	hg19:chr1:45097616:45097736:120:20	13	22	+	17.5286	1.11e-06	0.195	ATCACGTGAT
MLX	MA0663.1	hg19:chr1:45097616:45097736:120:20	13	22	-	17.5286	1.11e-06	0.195	ATCACGTGAT
MLX	MA0663.1	hg19:chr20:47538237:47538357:120:22	16	25	+	15.9286	3.67e-06	0.323	GTCACGTGAC
MLX	MA0663.1	hg19:chr20:47538237:47538357:120:22	16	25	-	15.9286	3.67e-06	0.323	GTCACGTGAC
MLX	MA0663.1	hg19:chr14:24630391:24630511:120:3	10	19	-	15.0429	6.59e-06	0.345	ATCACGTGGT
MLX	MA0663.1	hg19:chr1:174174086:174174206:120:1	109	118	+	15.0429	6.59e-06	0.345	ATCACGTGGT
MLX	MA0663.1	hg19:chr20:47538237:47538357:120:22	8	17	+	14.6429	8.09e-06	0.345	GTCACGTGGT
MLX	MA0663.1	hg19:chr1:40265030:40265150:120:7	12	21	-	14.2143	9.74e-06	0.345	AGCACGTGAC
MLX	MA0663.1	hg19:chr22:38577834:38577954:120:13	13	22	-	13.8429	1.16e-05	0.345	ATCACGTGGC
MLX	MA0663.1	hg19:chr9:133454803:133454923:120:15	72	81	-	13.8143	1.22e-05	0.345	GGCACGTGAC
MLX	MA0663.1	hg19:chr14:24630391:24630511:120:3	10	19	+	13.5714	1.51e-05	0.345	ACCACGTGAT
MLX	MA0663.1	hg19:chr1:174174086:174174206:120:1	109	118	-	13.5714	1.51e-05	0.345	ACCACGTGAT
MLX	MA0663.1	hg19:chr19:13969456:13969576:120:3	22	31	-	13.4429	1.57e-05	0.345	GTCACGTGGC
MLX	MA0663.1	hg19:chr2:172864784:172864904:120:18	73	82	-	13.4429	1.57e-05	0.345	GTCACGTGGC
MLX	MA0663.1	hg19:chr22:21213025:21213145:120:15	84	93	-	13.4429	1.57e-05	0.345	GTCACGTGGC
MLX	MA0663.1	hg19:chr20:33899361:33899481:120:2	20	29	-	13.3	1.66e-05	0.345	TGCACGTGAT
MLX	MA0663.1	hg19:chr14:55240244:55240364:120:7	71	80	+	13.3	1.66e-05	0.345	TGCACGTGAT
MLX	MA0663.1	hg19:chr22:38577834:38577954:120:13	13	22	+	13.1714	1.83e-05	0.358	GCCACGTGAT
MLX	MA0663.1	hg19:chr1:40265030:40265150:120:7	12	21	+	12.6857	2.16e-05	0.401	GTCACGTGCT
MLX	MA0663.1	hg19:chr20:33906477:33906597:120:3	50	59	-	12.4286	2.5e-05	0.421	ATCACGTGTC
MLX	MA0663.1	hg19:chr20:47538237:47538357:120:22	8	17	-	12.3714	2.57e-05	0.421	ACCACGTGAC
MLX	MA0663.1	hg19:chr8:42912535:42912655:120:1	72	81	-	12.1286	2.81e-05	0.421	GTCACGTGAG
MLX	MA0663.1	cg08320359:chr16:15595993:15596113:120:5	10	19	-	12.0571	3.09e-05	0.421	AGCACGTGAA
MLX	MA0663.1	hg19:chr3:139036945:139037065:120:5	104	113	+	12.0571	3.09e-05	0.421	AGCACGTGAA
MLX	MA0663.1	hg19:chr19:13969456:13969576:120:3	22	31	+	11.9714	3.22e-05	0.421	GCCACGTGAC
MLX	MA0663.1	hg19:chr2:172864784:172864904:120:18	73	82	+	11.9714	3.22e-05	0.421	GCCACGTGAC
MLX	MA0663.1	hg19:chr22:21213025:21213145:120:15	84	93	+	11.9714	3.22e-05	0.421	GCCACGTGAC
MLX	MA0663.1	hg19:chr6:43196940:43197060:120:20	82	91	-	11.7286	3.43e-05	0.428	AGCACGTGGC
MLX	MA0663.1	hg19:chr1:52521884:52522004:120:15	52	61	+	11.6857	3.52e-05	0.428	ATCACGTGGA
MLX	MA0663.1	hg19:chr9:133454803:133454923:120:15	72	81	+	11.4857	3.86e-05	0.435	GTCACGTGCC
MLX	MA0663.1	hg19:chr1:52521884:52522004:120:15	52	61	-	11.4571	3.95e-05	0.435	TCCACGTGAT
MLX	MA0663.1	hg19:chr5:148567419:148567539:120:3	52	61	-	11.3286	4.08e-05	0.435	GGCACGTGGC
MLX	MA0663.1	hg19:chr4:110736847:110736967:120:12	100	109	+	11.3286	4.08e-05	0.435	GGCACGTGGC
MLX	MA0663.1	hg19:chr8:42912535:42912655:120:1	72	81	+	11.1571	4.47e-05	0.464	CTCACGTGAC
MLX	MA0663.1	cg08320359:chr16:15595993:15596113:120:5	10	19	+	10.9714	4.79e-05	0.469	TTCACGTGCT
MLX	MA0663.1	hg19:chr3:139036945:139037065:120:5	104	113	-	10.9714	4.79e-05	0.469	TTCACGTGCT
MLX	MA0663.1	hg19:chr22:24236897:24237017:120:16	72	81	+	10.8143	5.17e-05	0.474	TGCACGTGGT
MLX	MA0663.1	hg19:chr17:79486136:79486256:120:15	74	83	+	10.8143	5.17e-05	0.474	TGCACGTGGT
MLX	MA0663.1	hg19:chr2:26567597:26567717:120:5	54	63	-	10.7571	5.26e-05	0.474	GTGACGTGAT
MLX	MA0663.1	hg19:chr17:79791428:79791548:120:8	97	106	+	10.5714	5.38e-05	0.474	GGCACGTGCT
MLX	MA0663.1	hg19:chr8:135844641:135844761:120:11	75	84	-	10.4143	5.96e-05	0.512	AGCACGTGAG
MLX	MA0663.1	hg19:chrX:102911782:102911902:120:2	39	48	-	10.2571	6.42e-05	0.526	ATCACGAGAT
MLX	MA0663.1	hg19:chr17:8103723:8103843:120:7	61	70	+	10.2571	6.42e-05	0.526	ATCACGAGAT
MLX	MA0663.1	hg19:chr7:108210167:108210287:120:11	100	109	+	10.0429	6.95e-05	0.527	ATCACGTGGG
MLX	MA0663.1	hg19:chr8:28115209:28115329:120:2	106	115	+	10.0429	6.95e-05	0.527	ATCACGTGGG
MLX	MA0663.1	hg19:chr21:44394093:44394213:120:7	12	21	+	10.0143	7.08e-05	0.527	GGCACGTGAG
MLX	MA0663.1	hg19:chr17:8130059:8130179:120:8	53	62	+	9.94286	7.26e-05	0.527	TGCACGTGAA
MLX	MA0663.1	hg19:chr16:31105914:31106034:120:18	48	57	-	9.94286	7.26e-05	0.527	TGCACGTGAA
MLX	MA0663.1	hg19:chr10:88731219:88731339:120:9	77	86	+	9.91429	7.32e-05	0.527	GGCACGTGTC
MLX	MA0663.1	hg19:chr17:79791428:79791548:120:8	97	106	-	9.77143	7.85e-05	0.538	AGCACGTGCC
MLX	MA0663.1	hg19:chr20:33899361:33899481:120:2	20	29	+	9.72857	7.94e-05	0.538	ATCACGTGCA
MLX	MA0663.1	hg19:chr14:55240244:55240364:120:7	71	80	-	9.72857	7.94e-05	0.538	ATCACGTGCA
MLX	MA0663.1	hg19:chr2:211035480:211035600:120:9	26	35	+	9.67143	8.23e-05	0.545	ACCACGTGTT
MLX	MA0663.1	hg19:chr2:211035480:211035600:120:9	92	101	-	9.64286	8.35e-05	0.545	GTCACGTGGG
MLX	MA0663.1	hg19:chr12:48152947:48153067:120:10	5	14	+	9.48571	8.89e-05	0.559	GCCACGTGGC
MLX	MA0663.1	hg19:chr12:48152947:48153067:120:10	5	14	-	9.48571	8.89e-05	0.559	GCCACGTGGC
OVOL1	MA1544.1	hg19:chr3:185826425:185826545:120:17	87	100	+	14.6531	9.29e-06	1	GGAACCGTTAGCCG
OVOL1	MA1544.1	hg19:chr1:197170661:197170781:120:9	3	16	+	13.2653	2.04e-05	1	GAATCCGTTACTCC
OVOL1	MA1544.1	hg19:chr1:236030635:236030755:120:1	28	41	-	10.7959	5.64e-05	1	CTTCCCGTTATTTC
OVOL1	MA1544.1	hg19:chr10:74080666:74080786:120:4	10	23	-	10.2653	6.57e-05	1	CCCACCGTTATCTG
OVOL1	MA1544.1	hg19:chr14:58894017:58894137:120:7	104	117	-	10.1429	6.8e-05	1	AAGACCGTTAGGGA
OVOL1	MA1544.1	hg19:chr11:47574458:47574578:120:12	55	68	+	9.87755	7.33e-05	1	CGGCCCGTTATCCT
OVOL1	MA1544.1	hg19:chr4:48781780:48781900:120:21	102	115	+	9.14286	8.78e-05	1	GTGTCCGTTACGAG
OVOL1	MA1544.1	hg19:chr2:234776763:234776883:120:4	39	52	+	9.10204	8.87e-05	1	CCAACCGTTACAAC
HSF1	MA0486.2	hg19:chr16:27285411:27285531:120:2	97	109	-	14.9344	2.79e-06	0.639	TTCCCGAAGCTTC
HSF1	MA0486.2	hg19:chr19:47217432:47217552:120:9	104	116	-	14.4098	3.42e-06	0.639	TTCCGGAAAATTC
HSF1	MA0486.2	hg19:chr5:89825797:89825917:120:4	40	52	+	13.2131	6.06e-06	0.755	ATCTCGAATTTTC
HSF1	MA0486.2	hg19:chr22:25844171:25844291:120:7	100	112	+	12.2459	9.68e-06	0.905	TCCTCGAACGTTC
HSF1	MA0486.2	hg19:chr3:170910169:170910289:120:1	104	116	-	11.2131	1.62e-05	1	TTCCAGTATATTC
HSF1	MA0486.2	hg19:chr17:7464375:7464495:120:9	61	73	-	10.7541	1.96e-05	1	TTCTGGATGCTTC
HSF1	MA0486.2	hg19:chr16:71929078:71929198:120:10	9	21	-	10.4426	2.24e-05	1	TTCCGGATTCTTC
HSF1	MA0486.2	hg19:chr6:31125907:31126027:120:13	19	31	+	9.52459	3.16e-05	1	TTCCCGAACGTCC
HSF1	MA0486.2	hg19:chr8:95835447:95835567:120:15	89	101	+	9.37705	3.3e-05	1	TTCCGGGACGTTC
HSF1	MA0486.2	hg19:chr21:46974793:46974913:120:9	91	103	-	9.18033	3.53e-05	1	TTCTGGAAACATC
HSF1	MA0486.2	hg19:chr8:128821743:128821863:120:0	98	110	-	8.67213	4.14e-05	1	ACCTAGAACATTC
HSF1	MA0486.2	hg19:chr7:73149247:73149367:120:2	8	20	-	8.47541	4.4e-05	1	TCCTAGAAACTTC
HSF1	MA0486.2	hg19:chr1:150551140:150551260:120:5	40	52	-	8.27869	4.67e-05	1	AGCCAGAATATTC
HSF1	MA0486.2	hg19:chr7:93930598:93930718:120:1	51	63	+	7.7541	5.44e-05	1	GGCCAGAATGTTC
HSF1	MA0486.2	hg19:chr1:150551140:150551260:120:5	35	47	+	7.19672	6.42e-05	1	GGCCAGAATATTC
HSF1	MA0486.2	hg19:chr7:93930598:93930718:120:1	56	68	-	6.86885	7.09e-05	1	CTTTAGAACATTC
HSF1	MA0486.2	hg19:chr8:74847739:74847859:120:1	88	100	-	6.2623	8.58e-05	1	TTCTAGATTGTTA
HSF1	MA0486.2	hg19:chr17:35207678:35207798:120:0	60	72	-	5.83607	9.94e-05	1	TTGTAGAGCATTC
TGIF2LY	MA1572.1	hg19:chr16:28503081:28503201:120:6	79	90	-	13.9516	7.64e-06	0.737	TGTCACCTGTCG
TGIF2LY	MA1572.1	hg19:chr16:28503081:28503201:120:6	79	90	+	13.7339	9.56e-06	0.737	CGACAGGTGACA
TGIF2LY	MA1572.1	hg19:chr22:31045558:31045678:120:2	21	32	+	13.5323	1.11e-05	0.737	AGTCACCTGTCA
TGIF2LY	MA1572.1	hg19:chr22:31045558:31045678:120:2	21	32	-	13.1452	1.47e-05	0.737	TGACAGGTGACT
TGIF2LY	MA1572.1	hg19:chr1:3369966:3370086:120:1	82	93	-	12.7016	1.88e-05	0.737	TGTCAGGTGCCA
TGIF2LY	MA1572.1	hg19:chr1:3369966:3370086:120:1	82	93	+	12.6048	2.07e-05	0.737	TGGCACCTGACA
TGIF2LY	MA1572.1	hg19:chr15:58624488:58624608:120:3	96	107	+	12.4113	2.39e-05	0.737	AGTCAGCTGACA
TGIF2LY	MA1572.1	hg19:chr15:58624488:58624608:120:3	96	107	-	12.2903	2.53e-05	0.737	TGTCAGCTGACT
TGIF2LY	MA1572.1	hg19:chr5:176249515:176249635:120:1	32	43	-	11.9597	3.2e-05	0.737	TCTCAGGTGTCA
TGIF2LY	MA1572.1	hg19:chr11:120436990:120437110:120:1	108	119	+	11.9597	3.2e-05	0.737	TCTCAGGTGTCA
TGIF2LY	MA1572.1	hg19:chr5:176249515:176249635:120:1	32	43	+	11.8871	3.39e-05	0.737	TGACACCTGAGA
TGIF2LY	MA1572.1	hg19:chr11:120436990:120437110:120:1	108	119	-	11.8871	3.39e-05	0.737	TGACACCTGAGA
TGIF2LY	MA1572.1	hg19:chr20:48753847:48753967:120:3	3	14	-	11.8548	3.43e-05	0.737	TCACGCCTGTCA
TGIF2LY	MA1572.1	hg19:chr17:56595642:56595762:120:6	88	99	-	11.7581	3.57e-05	0.737	TGACAGCTGCGA
TGIF2LY	MA1572.1	hg19:chr17:56595642:56595762:120:6	88	99	+	11.7339	3.61e-05	0.737	TCGCAGCTGTCA
TGIF2LY	MA1572.1	hg19:chr20:48753847:48753967:120:3	3	14	+	11.6855	3.69e-05	0.737	TGACAGGCGTGA
TGIF2LY	MA1572.1	hg19:chr5:122372328:122372448:120:17	57	68	+	11.5887	3.91e-05	0.737	GGACAGCTGACG
TGIF2LY	MA1572.1	hg19:chr5:122372328:122372448:120:17	57	68	-	11.5726	3.95e-05	0.737	CGTCAGCTGTCC
TGIF2LY	MA1572.1	hg19:chr6:27198312:27198432:120:7	49	60	+	11.5484	4.01e-05	0.737	GGACACCTGTCC
TGIF2LY	MA1572.1	hg19:chr6:27198312:27198432:120:7	49	60	-	11.4194	4.46e-05	0.761	GGACAGGTGTCC
TGIF2LY	MA1572.1	hg19:chr19:13969456:13969576:120:3	88	99	-	11.3871	4.58e-05	0.761	TGACATGAGTCA
TGIF2LY	MA1572.1	hg19:chr14:50480274:50480394:120:2	72	83	+	11.2742	4.91e-05	0.779	AGTCACCTGACA
TGIF2LY	MA1572.1	hg19:chr19:13969456:13969576:120:3	88	99	+	11.1613	5.18e-05	0.785	TGACTCATGTCA
TGIF2LY	MA1572.1	hg19:chr14:50480274:50480394:120:2	72	83	-	11.0242	5.55e-05	0.807	TGTCAGGTGACT
TGIF2LY	MA1572.1	hg19:chr19:488913:489033:120:20	24	35	+	10.9355	5.82e-05	0.812	AGACAGCCGCCA
TGIF2LY	MA1572.1	hg19:chr19:488913:489033:120:20	24	35	-	10.7016	6.91e-05	0.85	TGGCGGCTGTCT
TGIF2LY	MA1572.1	hg19:chr4:174130968:174131088:120:4	52	63	+	10.5645	7.43e-05	0.85	TGACGCCTGTAA
TGIF2LY	MA1572.1	hg19:chr4:170541432:170541552:120:7	53	64	-	10.4355	8.01e-05	0.85	TGAAGCCTGTCA
TGIF2LY	MA1572.1	hg19:chr2:65547584:65547704:120:1	39	50	+	10.3952	8.22e-05	0.85	AGACATTTGTCA
TGIF2LY	MA1572.1	hg19:chrX:40035187:40035307:120:7	87	98	-	10.3548	8.4e-05	0.85	AGACGCCTGTCT
TGIF2LY	MA1572.1	cg06379435:chr19:3344213:3344333:120:5	88	99	+	10.3226	8.61e-05	0.85	AGACAGCTGCCT
TGIF2LY	MA1572.1	hg19:chr4:170541432:170541552:120:7	53	64	+	10.2984	8.81e-05	0.85	TGACAGGCTTCA
TGIF2LY	MA1572.1	hg19:chrX:40035187:40035307:120:7	87	98	+	10.25	9.11e-05	0.85	AGACAGGCGTCT
TGIF2LY	MA1572.1	cg06379435:chr19:3344213:3344333:120:5	88	99	-	10.2339	9.22e-05	0.85	AGGCAGCTGTCT
TGIF2LY	MA1572.1	hg19:chr17:38210629:38210749:120:4	22	33	+	10.2097	9.38e-05	0.85	TGGCACTTGTCA
TGIF2LY	MA1572.1	hg19:chr2:65547584:65547704:120:1	39	50	-	10.2097	9.38e-05	0.85	TGACAAATGTCT
TGIF2LY	MA1572.1	hg19:chr19:15783524:15783644:120:0	45	56	+	10.1935	9.51e-05	0.85	TGCCAACTGTCA
TGIF2LY	MA1572.1	hg19:chr7:65670293:65670413:120:16	93	104	-	10.121	9.86e-05	0.85	CGGCAGCTGCCA
TGIF2LY	MA1572.1	hg19:chr17:38210629:38210749:120:4	22	33	-	10.1129	9.88e-05	0.85	TGACAAGTGCCA
TGIF2LY	MA1572.1	hg19:chr4:174130968:174131088:120:4	52	63	-	10.0887	9.95e-05	0.85	TTACAGGCGTCA
TGIF2LY	MA1572.1	hg19:chr19:15783524:15783644:120:0	45	56	-	10.0806	9.99e-05	0.85	TGACAGTTGGCA
GSX2	MA0893.2	hg19:chr13:76279249:76279369:120:3	7	14	-	11	2.18e-05	1	GTAATTAG
GSX2	MA0893.2	hg19:chr5:37696679:37696799:120:3	48	55	+	11	2.18e-05	1	GTAATTAG
GSX2	MA0893.2	hg19:chr12:13025139:13025259:120:2	46	53	-	11	2.18e-05	1	GTAATTAG
GSX2	MA0893.2	hg19:chr10:75647517:75647637:120:2	57	64	+	11	2.18e-05	1	GTAATTAG
GSX2	MA0893.2	hg19:chr4:170541432:170541552:120:7	49	56	-	10.9643	3.96e-05	1	GTCATTAG
GSX2	MA0893.2	hg19:chr8:110241756:110241876:120:0	107	114	+	10.75	6.14e-05	1	CTAATTAG
GSX2	MA0893.2	hg19:chr8:110241756:110241876:120:0	107	114	-	10.75	6.14e-05	1	CTAATTAG
GSX2	MA0893.2	hg19:chr11:34706974:34707094:120:5	4	11	+	10.7143	7.93e-05	1	CTCATTAG
GSX2	MA0893.2	cg12232146:chr12:76347877:76347997:120:1	19	26	+	10.7143	7.93e-05	1	CTCATTAG
GSX2	MA0893.2	hg19:chr6:111136627:111136747:120:13	28	35	+	10.7143	7.93e-05	1	CTCATTAG
GSX2	MA0893.2	hg19:chr6:27218985:27219105:120:8	26	33	-	10.7143	7.93e-05	1	CTCATTAG
GSX2	MA0893.2	hg19:chr22:36747110:36747230:120:1	46	53	+	10.7143	7.93e-05	1	CTCATTAG
GSX2	MA0893.2	hg19:chr1:88271736:88271856:120:2	76	83	-	10.7143	7.93e-05	1	CTCATTAG
GSX2	MA0893.2	hg19:chr12:64312031:64312151:120:1	94	101	-	10.7143	7.93e-05	1	CTCATTAG
GSX2	MA0893.2	hg19:chr1:201992243:201992363:120:2	31	38	+	10.3571	9.72e-05	1	GCAATTAG
GSX2	MA0893.2	hg19:chr18:46359513:46359633:120:2	59	66	+	10.3571	9.72e-05	1	GCAATTAG
GSX2	MA0893.2	hg19:chr3:9944504:9944624:120:3	95	102	-	10.3571	9.72e-05	1	GCAATTAG
LBX2	MA0699.1	hg19:chr11:66774227:66774347:120:0	37	46	-	11.4576	8.06e-06	1	CCCAATTAAC
LBX2	MA0699.1	hg19:chr3:114217646:114217766:120:4	36	45	-	11.3729	1.25e-05	1	ACCAATTAGG
LBX2	MA0699.1	hg19:chr8:110241756:110241876:120:0	106	115	+	10.9831	2.45e-05	1	CCTAATTAGG
LBX2	MA0699.1	hg19:chr8:110241756:110241876:120:0	106	115	-	10.9831	2.45e-05	1	CCTAATTAGG
LBX2	MA0699.1	hg19:chr4:75694356:75694476:120:0	63	72	-	10.5932	4.93e-05	1	ACCAATTAAA
LBX2	MA0699.1	hg19:chr1:201992243:201992363:120:2	30	39	+	10.1864	8.59e-05	1	AGCAATTAGC
HOXC11	MA0651.2	hg19:chr1:26144755:26144875:120:3	108	119	-	9.63265	6.07e-05	1	CTATCGTAAAAC
HOXC11	MA0651.2	cg16867777:chr21:32932013:32932133:120:4	35	46	-	9.12245	7.38e-05	1	CTCTCGTAAAAA
HOXC11	MA0651.2	hg19:chr4:175204796:175204916:120:9	77	88	-	8.81633	8.23e-05	1	GAATCGTAAACA
KLF12	MA0742.2	hg19:chr1:23345901:23346021:120:23	1	9	+	18.0112	1.5e-06	0.00329	GGGGCGGGG
KLF12	MA0742.2	hg19:chr1:157015669:157015789:120:18	3	11	+	18.0112	1.5e-06	0.00329	GGGGCGGGG
KLF12	MA0742.2	hg19:chr6:31869776:31869896:120:15	4	12	+	18.0112	1.5e-06	0.00329	GGGGCGGGG
KLF12	MA0742.2	hg19:chr6:36410760:36410880:120:22	5	13	+	18.0112	1.5e-06	0.00329	GGGGCGGGG
KLF12	MA0742.2	hg19:chr7:557983:558103:120:14	5	13	+	18.0112	1.5e-06	0.00329	GGGGCGGGG
KLF12	MA0742.2	hg19:chr1:202857964:202858084:120:14	7	15	+	18.0112	1.5e-06	0.00329	GGGGCGGGG
KLF12	MA0742.2	hg19:chr8:146176010:146176130:120:13	1	9	-	18.0112	1.5e-06	0.00329	GGGGCGGGG
KLF12	MA0742.2	hg19:chr6:108616044:108616164:120:9	2	10	-	18.0112	1.5e-06	0.00329	GGGGCGGGG
KLF12	MA0742.2	hg19:chr17:7464375:7464495:120:9	10	18	+	18.0112	1.5e-06	0.00329	GGGGCGGGG
KLF12	MA0742.2	hg19:chr4:166248039:166248159:120:8	3	11	-	18.0112	1.5e-06	0.00329	GGGGCGGGG
KLF12	MA0742.2	hg19:chr15:91478392:91478512:120:13	3	11	-	18.0112	1.5e-06	0.00329	GGGGCGGGG
KLF12	MA0742.2	hg19:chr18:812339:812459:120:19	4	12	-	18.0112	1.5e-06	0.00329	GGGGCGGGG
KLF12	MA0742.2	hg19:chr11:67272869:67272989:120:9	4	12	-	18.0112	1.5e-06	0.00329	GGGGCGGGG
KLF12	MA0742.2	hg19:chr15:76005210:76005330:120:10	14	22	+	18.0112	1.5e-06	0.00329	GGGGCGGGG
KLF12	MA0742.2	hg19:chr1:46016464:46016584:120:10	6	14	-	18.0112	1.5e-06	0.00329	GGGGCGGGG
KLF12	MA0742.2	hg19:chr19:41222845:41222965:120:15	16	24	+	18.0112	1.5e-06	0.00329	GGGGCGGGG
KLF12	MA0742.2	hg19:chr16:67906843:67906963:120:11	17	25	+	18.0112	1.5e-06	0.00329	GGGGCGGGG
KLF12	MA0742.2	hg19:chr4:146540505:146540625:120:14	17	25	+	18.0112	1.5e-06	0.00329	GGGGCGGGG
KLF12	MA0742.2	hg19:chr4:166248039:166248159:120:8	9	17	-	18.0112	1.5e-06	0.00329	GGGGCGGGG
KLF12	MA0742.2	hg19:chr6:4018852:4018972:120:10	18	26	+	18.0112	1.5e-06	0.00329	GGGGCGGGG
KLF12	MA0742.2	hg19:chr19:18305725:18305845:120:8	11	19	-	18.0112	1.5e-06	0.00329	GGGGCGGGG
KLF12	MA0742.2	hg19:chr7:39989607:39989727:120:15	12	20	-	18.0112	1.5e-06	0.00329	GGGGCGGGG
KLF12	MA0742.2	hg19:chr3:9851547:9851667:120:11	21	29	+	18.0112	1.5e-06	0.00329	GGGGCGGGG
KLF12	MA0742.2	hg19:chr4:102712065:102712185:120:14	14	22	-	18.0112	1.5e-06	0.00329	GGGGCGGGG
KLF12	MA0742.2	hg19:chr4:166248039:166248159:120:8	15	23	-	18.0112	1.5e-06	0.00329	GGGGCGGGG
KLF12	MA0742.2	hg19:chr20:42086468:42086588:120:16	17	25	-	18.0112	1.5e-06	0.00329	GGGGCGGGG
KLF12	MA0742.2	hg19:chrX:43514168:43514288:120:7	18	26	-	18.0112	1.5e-06	0.00329	GGGGCGGGG
KLF12	MA0742.2	hg19:chr1:151584621:151584741:120:13	26	34	+	18.0112	1.5e-06	0.00329	GGGGCGGGG
KLF12	MA0742.2	hg19:chr18:812339:812459:120:19	26	34	+	18.0112	1.5e-06	0.00329	GGGGCGGGG
KLF12	MA0742.2	hg19:chr2:220144172:220144292:120:12	27	35	+	18.0112	1.5e-06	0.00329	GGGGCGGGG
KLF12	MA0742.2	hg19:chr22:50329897:50330017:120:15	27	35	+	18.0112	1.5e-06	0.00329	GGGGCGGGG
KLF12	MA0742.2	hg19:chr1:162531373:162531493:120:16	28	36	+	18.0112	1.5e-06	0.00329	GGGGCGGGG
KLF12	MA0742.2	hg19:chr8:135844641:135844761:120:11	20	28	-	18.0112	1.5e-06	0.00329	GGGGCGGGG
KLF12	MA0742.2	hg19:chr19:42007521:42007641:120:2	21	29	-	18.0112	1.5e-06	0.00329	GGGGCGGGG
KLF12	MA0742.2	hg19:chr17:48796836:48796956:120:20	22	30	-	18.0112	1.5e-06	0.00329	GGGGCGGGG
KLF12	MA0742.2	hg19:chr21:40177536:40177656:120:10	25	33	-	18.0112	1.5e-06	0.00329	GGGGCGGGG
KLF12	MA0742.2	hg19:chr19:12777540:12777660:120:11	29	37	-	18.0112	1.5e-06	0.00329	GGGGCGGGG
KLF12	MA0742.2	hg19:chr17:81060482:81060602:120:11	29	37	-	18.0112	1.5e-06	0.00329	GGGGCGGGG
KLF12	MA0742.2	hg19:chr1:156470691:156470811:120:13	31	39	-	18.0112	1.5e-06	0.00329	GGGGCGGGG
KLF12	MA0742.2	hg19:chr14:105332068:105332188:120:15	36	44	-	18.0112	1.5e-06	0.00329	GGGGCGGGG
KLF12	MA0742.2	hg19:chr19:11646855:11646975:120:11	36	44	-	18.0112	1.5e-06	0.00329	GGGGCGGGG
KLF12	MA0742.2	hg19:chr10:116581681:116581801:120:14	37	45	-	18.0112	1.5e-06	0.00329	GGGGCGGGG
KLF12	MA0742.2	hg19:chr1:15851591:15851711:120:12	37	45	-	18.0112	1.5e-06	0.00329	GGGGCGGGG
KLF12	MA0742.2	hg19:chr3:33481872:33481992:120:19	37	45	-	18.0112	1.5e-06	0.00329	GGGGCGGGG
KLF12	MA0742.2	hg19:chr7:149194328:149194448:120:15	46	54	+	18.0112	1.5e-06	0.00329	GGGGCGGGG
KLF12	MA0742.2	hg19:chr17:79283078:79283198:120:8	46	54	+	18.0112	1.5e-06	0.00329	GGGGCGGGG
KLF12	MA0742.2	cg00581482:chr1:154298284:154298404:120:12	47	55	+	18.0112	1.5e-06	0.00329	GGGGCGGGG
KLF12	MA0742.2	hg19:chr1:27114582:27114702:120:12	39	47	-	18.0112	1.5e-06	0.00329	GGGGCGGGG
KLF12	MA0742.2	hg19:chr11:65082642:65082762:120:10	39	47	-	18.0112	1.5e-06	0.00329	GGGGCGGGG
KLF12	MA0742.2	hg19:chr17:48226209:48226329:120:11	47	55	+	18.0112	1.5e-06	0.00329	GGGGCGGGG
KLF12	MA0742.2	hg19:chr14:73525164:73525284:120:15	41	49	-	18.0112	1.5e-06	0.00329	GGGGCGGGG
KLF12	MA0742.2	hg19:chr9:139971502:139971622:120:11	51	59	+	18.0112	1.5e-06	0.00329	GGGGCGGGG
KLF12	MA0742.2	hg19:chr1:228401063:228401183:120:8	45	53	-	18.0112	1.5e-06	0.00329	GGGGCGGGG
KLF12	MA0742.2	hg19:chr15:72766539:72766659:120:18	53	61	+	18.0112	1.5e-06	0.00329	GGGGCGGGG
KLF12	MA0742.2	hg19:chr5:141255909:141256029:120:17	54	62	+	18.0112	1.5e-06	0.00329	GGGGCGGGG
KLF12	MA0742.2	hg19:chr2:10549327:10549447:120:4	54	62	+	18.0112	1.5e-06	0.00329	GGGGCGGGG
KLF12	MA0742.2	hg19:chr1:6531700:6531820:120:13	46	54	-	18.0112	1.5e-06	0.00329	GGGGCGGGG
KLF12	MA0742.2	hg19:chr14:104583199:104583319:120:16	54	62	+	18.0112	1.5e-06	0.00329	GGGGCGGGG
KLF12	MA0742.2	hg19:chr8:42911391:42911511:120:9	55	63	+	18.0112	1.5e-06	0.00329	GGGGCGGGG
KLF12	MA0742.2	hg19:chr16:14724105:14724225:120:14	56	64	+	18.0112	1.5e-06	0.00329	GGGGCGGGG
KLF12	MA0742.2	cg26477856:chr12:56324855:56324975:120:1	56	64	+	18.0112	1.5e-06	0.00329	GGGGCGGGG
KLF12	MA0742.2	hg19:chr3:33481872:33481992:120:19	48	56	-	18.0112	1.5e-06	0.00329	GGGGCGGGG
KLF12	MA0742.2	cg08190044:chr1:154298275:154298395:120:12	56	64	+	18.0112	1.5e-06	0.00329	GGGGCGGGG
KLF12	MA0742.2	hg19:chr19:45947659:45947779:120:8	49	57	-	18.0112	1.5e-06	0.00329	GGGGCGGGG
KLF12	MA0742.2	hg19:chr4:3957338:3957458:120:8	57	65	+	18.0112	1.5e-06	0.00329	GGGGCGGGG
KLF12	MA0742.2	hg19:chr1:11994655:11994775:120:11	58	66	+	18.0112	1.5e-06	0.00329	GGGGCGGGG
KLF12	MA0742.2	hg19:chr10:3111321:3111441:120:11	51	59	-	18.0112	1.5e-06	0.00329	GGGGCGGGG
KLF12	MA0742.2	hg19:chr15:75744470:75744590:120:8	51	59	-	18.0112	1.5e-06	0.00329	GGGGCGGGG
KLF12	MA0742.2	hg19:chr15:22892603:22892723:120:13	52	60	-	18.0112	1.5e-06	0.00329	GGGGCGGGG
KLF12	MA0742.2	hg19:chr19:45947659:45947779:120:8	54	62	-	18.0112	1.5e-06	0.00329	GGGGCGGGG
KLF12	MA0742.2	hg19:chr9:34126402:34126522:120:12	62	70	+	18.0112	1.5e-06	0.00329	GGGGCGGGG
KLF12	MA0742.2	hg19:chr20:33899361:33899481:120:2	55	63	-	18.0112	1.5e-06	0.00329	GGGGCGGGG
KLF12	MA0742.2	hg19:chr1:45241136:45241256:120:13	63	71	+	18.0112	1.5e-06	0.00329	GGGGCGGGG
KLF12	MA0742.2	hg19:chr19:19080485:19080605:120:4	55	63	-	18.0112	1.5e-06	0.00329	GGGGCGGGG
KLF12	MA0742.2	hg19:chr19:12777540:12777660:120:11	65	73	+	18.0112	1.5e-06	0.00329	GGGGCGGGG
KLF12	MA0742.2	hg19:chr10:126605479:126605599:120:14	57	65	-	18.0112	1.5e-06	0.00329	GGGGCGGGG
KLF12	MA0742.2	hg19:chr17:81060482:81060602:120:11	61	69	-	18.0112	1.5e-06	0.00329	GGGGCGGGG
KLF12	MA0742.2	hg19:chr19:17420229:17420349:120:7	71	79	+	18.0112	1.5e-06	0.00329	GGGGCGGGG
KLF12	MA0742.2	hg19:chr12:56390993:56391113:120:6	63	71	-	18.0112	1.5e-06	0.00329	GGGGCGGGG
KLF12	MA0742.2	hg19:chr16:30102824:30102944:120:9	73	81	+	18.0112	1.5e-06	0.00329	GGGGCGGGG
KLF12	MA0742.2	hg19:chr15:91478392:91478512:120:13	73	81	+	18.0112	1.5e-06	0.00329	GGGGCGGGG
KLF12	MA0742.2	hg19:chr13:111358453:111358573:120:15	66	74	-	18.0112	1.5e-06	0.00329	GGGGCGGGG
KLF12	MA0742.2	hg19:chr16:90085910:90086030:120:15	66	74	-	18.0112	1.5e-06	0.00329	GGGGCGGGG
KLF12	MA0742.2	hg19:chr1:15851591:15851711:120:12	68	76	-	18.0112	1.5e-06	0.00329	GGGGCGGGG
KLF12	MA0742.2	hg19:chr7:116593716:116593836:120:15	68	76	-	18.0112	1.5e-06	0.00329	GGGGCGGGG
KLF12	MA0742.2	hg19:chr16:30107688:30107808:120:18	79	87	+	18.0112	1.5e-06	0.00329	GGGGCGGGG
KLF12	MA0742.2	hg19:chr19:46386093:46386213:120:7	71	79	-	18.0112	1.5e-06	0.00329	GGGGCGGGG
KLF12	MA0742.2	hg19:chr13:111358453:111358573:120:15	71	79	-	18.0112	1.5e-06	0.00329	GGGGCGGGG
KLF12	MA0742.2	hg19:chr17:18150752:18150872:120:5	80	88	+	18.0112	1.5e-06	0.00329	GGGGCGGGG
KLF12	MA0742.2	hg19:chr1:157015669:157015789:120:18	81	89	+	18.0112	1.5e-06	0.00329	GGGGCGGGG
KLF12	MA0742.2	hg19:chr7:135347112:135347232:120:16	85	93	+	18.0112	1.5e-06	0.00329	GGGGCGGGG
KLF12	MA0742.2	hg19:chr19:50887398:50887518:120:7	85	93	+	18.0112	1.5e-06	0.00329	GGGGCGGGG
KLF12	MA0742.2	hg19:chr6:143381531:143381651:120:10	79	87	-	18.0112	1.5e-06	0.00329	GGGGCGGGG
KLF12	MA0742.2	hg19:chr12:56360477:56360597:120:11	89	97	+	18.0112	1.5e-06	0.00329	GGGGCGGGG
KLF12	MA0742.2	hg19:chr1:15851216:15851336:120:12	81	89	-	18.0112	1.5e-06	0.00329	GGGGCGGGG
KLF12	MA0742.2	hg19:chr5:179285775:179285895:120:15	82	90	-	18.0112	1.5e-06	0.00329	GGGGCGGGG
KLF12	MA0742.2	hg19:chr1:15851591:15851711:120:12	82	90	-	18.0112	1.5e-06	0.00329	GGGGCGGGG
KLF12	MA0742.2	hg19:chr19:30302263:30302383:120:10	91	99	+	18.0112	1.5e-06	0.00329	GGGGCGGGG
KLF12	MA0742.2	hg19:chr8:144815742:144815862:120:15	83	91	-	18.0112	1.5e-06	0.00329	GGGGCGGGG
KLF12	MA0742.2	hg19:chr19:33571985:33572105:120:13	92	100	+	18.0112	1.5e-06	0.00329	GGGGCGGGG
KLF12	MA0742.2	hg19:chr19:58892255:58892375:120:15	84	92	-	18.0112	1.5e-06	0.00329	GGGGCGGGG
KLF12	MA0742.2	hg19:chr4:775399:775519:120:13	92	100	+	18.0112	1.5e-06	0.00329	GGGGCGGGG
KLF12	MA0742.2	hg19:chr1:156182982:156183102:120:17	92	100	+	18.0112	1.5e-06	0.00329	GGGGCGGGG
KLF12	MA0742.2	hg19:chr19:49649369:49649489:120:6	92	100	+	18.0112	1.5e-06	0.00329	GGGGCGGGG
KLF12	MA0742.2	hg19:chr19:45844061:45844181:120:16	93	101	+	18.0112	1.5e-06	0.00329	GGGGCGGGG
KLF12	MA0742.2	hg19:chr2:232651267:232651387:120:19	85	93	-	18.0112	1.5e-06	0.00329	GGGGCGGGG
KLF12	MA0742.2	hg19:chr9:133454803:133454923:120:15	86	94	-	18.0112	1.5e-06	0.00329	GGGGCGGGG
KLF12	MA0742.2	hg19:chr1:15851591:15851711:120:12	87	95	-	18.0112	1.5e-06	0.00329	GGGGCGGGG
KLF12	MA0742.2	hg19:chr6:18264434:18264554:120:22	88	96	-	18.0112	1.5e-06	0.00329	GGGGCGGGG
KLF12	MA0742.2	hg19:chr5:131132651:131132771:120:12	96	104	+	18.0112	1.5e-06	0.00329	GGGGCGGGG
KLF12	MA0742.2	hg19:chr15:90544776:90544896:120:15	90	98	-	18.0112	1.5e-06	0.00329	GGGGCGGGG
KLF12	MA0742.2	hg19:chr6:35464268:35464388:120:11	91	99	-	18.0112	1.5e-06	0.00329	GGGGCGGGG
KLF12	MA0742.2	hg19:chr17:81060482:81060602:120:11	91	99	-	18.0112	1.5e-06	0.00329	GGGGCGGGG
KLF12	MA0742.2	hg19:chr17:65714538:65714658:120:4	99	107	+	18.0112	1.5e-06	0.00329	GGGGCGGGG
KLF12	MA0742.2	hg19:chr5:1524026:1524146:120:23	100	108	+	18.0112	1.5e-06	0.00329	GGGGCGGGG
KLF12	MA0742.2	hg19:chr2:26567597:26567717:120:5	100	108	+	18.0112	1.5e-06	0.00329	GGGGCGGGG
KLF12	MA0742.2	hg19:chr6:150393561:150393681:120:3	102	110	+	18.0112	1.5e-06	0.00329	GGGGCGGGG
KLF12	MA0742.2	hg19:chr3:48130271:48130391:120:12	103	111	+	18.0112	1.5e-06	0.00329	GGGGCGGGG
KLF12	MA0742.2	hg19:chr9:127962707:127962827:120:11	97	105	-	18.0112	1.5e-06	0.00329	GGGGCGGGG
KLF12	MA0742.2	hg19:chr7:30066434:30066554:120:8	105	113	+	18.0112	1.5e-06	0.00329	GGGGCGGGG
KLF12	MA0742.2	hg19:chr5:115177480:115177600:120:11	97	105	-	18.0112	1.5e-06	0.00329	GGGGCGGGG
KLF12	MA0742.2	hg19:chr3:132136319:132136439:120:11	106	114	+	18.0112	1.5e-06	0.00329	GGGGCGGGG
KLF12	MA0742.2	hg19:chrX:153607108:153607228:120:12	99	107	-	18.0112	1.5e-06	0.00329	GGGGCGGGG
KLF12	MA0742.2	hg19:chr12:123942864:123942984:120:7	108	116	+	18.0112	1.5e-06	0.00329	GGGGCGGGG
KLF12	MA0742.2	hg19:chr3:119217250:119217370:120:8	101	109	-	18.0112	1.5e-06	0.00329	GGGGCGGGG
KLF12	MA0742.2	hg19:chr12:93772167:93772287:120:15	101	109	-	18.0112	1.5e-06	0.00329	GGGGCGGGG
KLF12	MA0742.2	hg19:chr18:29077982:29078102:120:14	109	117	+	18.0112	1.5e-06	0.00329	GGGGCGGGG
KLF12	MA0742.2	hg19:chr9:37422573:37422693:120:17	102	110	-	18.0112	1.5e-06	0.00329	GGGGCGGGG
KLF12	MA0742.2	hg19:chr3:194991783:194991903:120:18	110	118	+	18.0112	1.5e-06	0.00329	GGGGCGGGG
KLF12	MA0742.2	hg19:chr19:46272714:46272834:120:12	103	111	-	18.0112	1.5e-06	0.00329	GGGGCGGGG
KLF12	MA0742.2	hg19:chr22:23522851:23522971:120:25	103	111	-	18.0112	1.5e-06	0.00329	GGGGCGGGG
KLF12	MA0742.2	hg19:chr1:228327765:228327885:120:11	112	120	+	18.0112	1.5e-06	0.00329	GGGGCGGGG
KLF12	MA0742.2	hg19:chr3:14220024:14220144:120:21	111	119	-	18.0112	1.5e-06	0.00329	GGGGCGGGG
KLF12	MA0742.2	hg19:chr16:31519603:31519723:120:16	112	120	-	18.0112	1.5e-06	0.00329	GGGGCGGGG
KLF12	MA0742.2	hg19:chr22:19159289:19159409:120:9	112	120	-	18.0112	1.5e-06	0.00329	GGGGCGGGG
KLF12	MA0742.2	hg19:chr2:61108609:61108729:120:14	1	9	-	15.809	3.34e-06	0.00604	TGGGCGGGG
KLF12	MA0742.2	hg19:chr19:17889723:17889843:120:3	11	19	+	15.809	3.34e-06	0.00604	TGGGCGGGG
KLF12	MA0742.2	hg19:chr9:129567355:129567475:120:8	23	31	+	15.809	3.34e-06	0.00604	TGGGCGGGG
KLF12	MA0742.2	hg19:chr17:56595642:56595762:120:6	19	27	-	15.809	3.34e-06	0.00604	TGGGCGGGG
KLF12	MA0742.2	hg19:chr15:93461267:93461387:120:4	28	36	+	15.809	3.34e-06	0.00604	TGGGCGGGG
KLF12	MA0742.2	hg19:chr15:60771320:60771440:120:12	37	45	+	15.809	3.34e-06	0.00604	TGGGCGGGG
KLF12	MA0742.2	hg19:chr1:108742809:108742929:120:22	39	47	+	15.809	3.34e-06	0.00604	TGGGCGGGG
KLF12	MA0742.2	hg19:chr1:149899701:149899821:120:12	41	49	+	15.809	3.34e-06	0.00604	TGGGCGGGG
KLF12	MA0742.2	hg19:chr19:46272714:46272834:120:12	44	52	+	15.809	3.34e-06	0.00604	TGGGCGGGG
KLF12	MA0742.2	hg19:chr8:135844641:135844761:120:11	47	55	-	15.809	3.34e-06	0.00604	TGGGCGGGG
KLF12	MA0742.2	hg19:chr1:9189668:9189788:120:7	52	60	-	15.809	3.34e-06	0.00604	TGGGCGGGG
KLF12	MA0742.2	hg19:chr19:30302263:30302383:120:10	53	61	-	15.809	3.34e-06	0.00604	TGGGCGGGG
KLF12	MA0742.2	hg19:chr15:65903494:65903614:120:16	70	78	+	15.809	3.34e-06	0.00604	TGGGCGGGG
KLF12	MA0742.2	hg19:chr19:14516747:14516867:120:6	65	73	-	15.809	3.34e-06	0.00604	TGGGCGGGG
KLF12	MA0742.2	hg19:chr12:133405244:133405364:120:17	67	75	-	15.809	3.34e-06	0.00604	TGGGCGGGG
KLF12	MA0742.2	hg19:chr19:632903:633023:120:13	76	84	+	15.809	3.34e-06	0.00604	TGGGCGGGG
KLF12	MA0742.2	hg19:chr1:214776682:214776802:120:13	78	86	+	15.809	3.34e-06	0.00604	TGGGCGGGG
KLF12	MA0742.2	hg19:chr13:111358453:111358573:120:15	76	84	-	15.809	3.34e-06	0.00604	TGGGCGGGG
KLF12	MA0742.2	hg19:chr19:7099193:7099313:120:14	85	93	+	15.809	3.34e-06	0.00604	TGGGCGGGG
KLF12	MA0742.2	hg19:chr5:115177480:115177600:120:11	86	94	-	15.809	3.34e-06	0.00604	TGGGCGGGG
KLF12	MA0742.2	hg19:chr11:63581417:63581537:120:6	88	96	-	15.809	3.34e-06	0.00604	TGGGCGGGG
KLF12	MA0742.2	hg19:chr1:179846861:179846981:120:13	90	98	-	15.809	3.34e-06	0.00604	TGGGCGGGG
KLF12	MA0742.2	hg19:chr4:144434720:144434840:120:8	92	100	-	15.809	3.34e-06	0.00604	TGGGCGGGG
KLF12	MA0742.2	hg19:chr1:11741147:11741267:120:20	94	102	-	15.809	3.34e-06	0.00604	TGGGCGGGG
KLF12	MA0742.2	hg19:chr19:55591842:55591962:120:5	102	110	+	15.809	3.34e-06	0.00604	TGGGCGGGG
KLF12	MA0742.2	hg19:chr10:75910746:75910866:120:5	103	111	+	15.809	3.34e-06	0.00604	TGGGCGGGG
KLF12	MA0742.2	hg19:chr1:33182341:33182461:120:4	104	112	+	15.809	3.34e-06	0.00604	TGGGCGGGG
KLF12	MA0742.2	hg19:chr8:145638270:145638390:120:10	106	114	-	15.809	3.34e-06	0.00604	TGGGCGGGG
KLF12	MA0742.2	hg19:chr1:9189668:9189788:120:7	3	11	-	15.7978	5.17e-06	0.00825	GGGGCGTGG
KLF12	MA0742.2	hg19:chrX:153707167:153707287:120:19	6	14	-	15.7978	5.17e-06	0.00825	GGGGCGTGG
KLF12	MA0742.2	hg19:chr2:239335325:239335445:120:9	9	17	-	15.7978	5.17e-06	0.00825	GGGGCGTGG
KLF12	MA0742.2	hg19:chr19:17687555:17687675:120:3	24	32	+	15.7978	5.17e-06	0.00825	GGGGCGTGG
KLF12	MA0742.2	hg19:chr1:6531700:6531820:120:13	24	32	-	15.7978	5.17e-06	0.00825	GGGGCGTGG
KLF12	MA0742.2	hg19:chr19:12035837:12035957:120:9	36	44	+	15.7978	5.17e-06	0.00825	GGGGCGTGG
KLF12	MA0742.2	hg19:chr1:160990692:160990812:120:7	36	44	+	15.7978	5.17e-06	0.00825	GGGGCGTGG
KLF12	MA0742.2	hg19:chr9:132369935:132370055:120:2	28	36	-	15.7978	5.17e-06	0.00825	GGGGCGTGG
KLF12	MA0742.2	hg19:chr9:139916709:139916829:120:5	38	46	+	15.7978	5.17e-06	0.00825	GGGGCGTGG
KLF12	MA0742.2	hg19:chr17:4607438:4607558:120:10	39	47	+	15.7978	5.17e-06	0.00825	GGGGCGTGG
KLF12	MA0742.2	hg19:chr18:9136522:9136642:120:15	39	47	+	15.7978	5.17e-06	0.00825	GGGGCGTGG
KLF12	MA0742.2	hg19:chr7:131012557:131012677:120:14	36	44	-	15.7978	5.17e-06	0.00825	GGGGCGTGG
KLF12	MA0742.2	hg19:chr22:45705571:45705691:120:15	50	58	+	15.7978	5.17e-06	0.00825	GGGGCGTGG
KLF12	MA0742.2	hg19:chr19:18548341:18548461:120:12	47	55	-	15.7978	5.17e-06	0.00825	GGGGCGTGG
KLF12	MA0742.2	hg19:chr22:41697372:41697492:120:16	48	56	-	15.7978	5.17e-06	0.00825	GGGGCGTGG
KLF12	MA0742.2	hg19:chr4:114683248:114683368:120:12	53	61	-	15.7978	5.17e-06	0.00825	GGGGCGTGG
KLF12	MA0742.2	hg19:chr1:27926197:27926317:120:2	64	72	-	15.7978	5.17e-06	0.00825	GGGGCGTGG
KLF12	MA0742.2	hg19:chr1:9189668:9189788:120:7	71	79	-	15.7978	5.17e-06	0.00825	GGGGCGTGG
KLF12	MA0742.2	hg19:chr19:19729171:19729291:120:9	73	81	-	15.7978	5.17e-06	0.00825	GGGGCGTGG
KLF12	MA0742.2	hg19:chr11:107729266:107729386:120:9	78	86	-	15.7978	5.17e-06	0.00825	GGGGCGTGG
KLF12	MA0742.2	hg19:chr7:135347112:135347232:120:16	90	98	+	15.7978	5.17e-06	0.00825	GGGGCGTGG
KLF12	MA0742.2	hg19:chr16:14724105:14724225:120:14	105	113	+	15.7978	5.17e-06	0.00825	GGGGCGTGG
KLF12	MA0742.2	hg19:chr16:1353518:1353638:120:4	1	9	+	14.9326	7e-06	0.00923	AGGGCGGGG
KLF12	MA0742.2	hg19:chr1:45205451:45205571:120:15	8	16	+	14.9326	7e-06	0.00923	AGGGCGGGG
KLF12	MA0742.2	hg19:chr7:99613371:99613491:120:9	9	17	+	14.9326	7e-06	0.00923	AGGGCGGGG
KLF12	MA0742.2	hg19:chr14:36277430:36277550:120:2	10	18	+	14.9326	7e-06	0.00923	AGGGCGGGG
KLF12	MA0742.2	hg19:chr17:78010389:78010509:120:21	6	14	-	14.9326	7e-06	0.00923	AGGGCGGGG
KLF12	MA0742.2	hg19:chr17:18150752:18150872:120:5	15	23	+	14.9326	7e-06	0.00923	AGGGCGGGG
KLF12	MA0742.2	hg19:chr5:89825207:89825327:120:8	9	17	-	14.9326	7e-06	0.00923	AGGGCGGGG
KLF12	MA0742.2	hg19:chr19:56186528:56186648:120:17	18	26	+	14.9326	7e-06	0.00923	AGGGCGGGG
KLF12	MA0742.2	hg19:chr13:113951857:113951977:120:15	19	27	+	14.9326	7e-06	0.00923	AGGGCGGGG
KLF12	MA0742.2	hg19:chr7:116312131:116312251:120:14	23	31	+	14.9326	7e-06	0.00923	AGGGCGGGG
KLF12	MA0742.2	hg19:chr7:97501470:97501590:120:13	20	28	-	14.9326	7e-06	0.00923	AGGGCGGGG
KLF12	MA0742.2	hg19:chr5:65018249:65018369:120:16	29	37	+	14.9326	7e-06	0.00923	AGGGCGGGG
KLF12	MA0742.2	hg19:chr6:109416242:109416362:120:12	26	34	-	14.9326	7e-06	0.00923	AGGGCGGGG
KLF12	MA0742.2	hg19:chr2:85838951:85839071:120:13	35	43	+	14.9326	7e-06	0.00923	AGGGCGGGG
KLF12	MA0742.2	hg19:chr8:8085678:8085798:120:10	33	41	-	14.9326	7e-06	0.00923	AGGGCGGGG
KLF12	MA0742.2	hg19:chr17:79283078:79283198:120:8	41	49	+	14.9326	7e-06	0.00923	AGGGCGGGG
KLF12	MA0742.2	hg19:chr2:86668305:86668425:120:5	41	49	-	14.9326	7e-06	0.00923	AGGGCGGGG
KLF12	MA0742.2	hg19:chr19:13049062:13049182:120:12	50	58	+	14.9326	7e-06	0.00923	AGGGCGGGG
KLF12	MA0742.2	hg19:chr17:79603660:79603780:120:8	52	60	+	14.9326	7e-06	0.00923	AGGGCGGGG
KLF12	MA0742.2	hg19:chr19:14183417:14183537:120:11	53	61	+	14.9326	7e-06	0.00923	AGGGCGGGG
KLF12	MA0742.2	hg19:chr10:104155322:104155442:120:13	53	61	+	14.9326	7e-06	0.00923	AGGGCGGGG
KLF12	MA0742.2	hg19:chr9:94877682:94877802:120:14	56	64	+	14.9326	7e-06	0.00923	AGGGCGGGG
KLF12	MA0742.2	hg19:chr17:78121075:78121195:120:8	56	64	+	14.9326	7e-06	0.00923	AGGGCGGGG
KLF12	MA0742.2	hg19:chr3:49395804:49395924:120:11	50	58	-	14.9326	7e-06	0.00923	AGGGCGGGG
KLF12	MA0742.2	hg19:chr22:41697372:41697492:120:16	55	63	-	14.9326	7e-06	0.00923	AGGGCGGGG
KLF12	MA0742.2	hg19:chr19:14183417:14183537:120:11	64	72	+	14.9326	7e-06	0.00923	AGGGCGGGG
KLF12	MA0742.2	hg19:chr8:8860582:8860702:120:17	65	73	+	14.9326	7e-06	0.00923	AGGGCGGGG
KLF12	MA0742.2	hg19:chr15:76489000:76489120:120:4	68	76	+	14.9326	7e-06	0.00923	AGGGCGGGG
KLF12	MA0742.2	hg19:chr17:56591376:56591496:120:4	79	87	+	14.9326	7e-06	0.00923	AGGGCGGGG
KLF12	MA0742.2	cg06635392:chr6:85473178:85473298:120:6	72	80	-	14.9326	7e-06	0.00923	AGGGCGGGG
KLF12	MA0742.2	hg19:chr10:35103489:35103609:120:17	84	92	+	14.9326	7e-06	0.00923	AGGGCGGGG
KLF12	MA0742.2	cg27101125:chr19:17392710:17392830:120:11	85	93	+	14.9326	7e-06	0.00923	AGGGCGGGG
KLF12	MA0742.2	hg19:chr2:220253191:220253311:120:17	81	89	-	14.9326	7e-06	0.00923	AGGGCGGGG
KLF12	MA0742.2	hg19:chr19:3285970:3286090:120:11	86	94	-	14.9326	7e-06	0.00923	AGGGCGGGG
KLF12	MA0742.2	hg19:chr18:11908607:11908727:120:13	94	102	+	14.9326	7e-06	0.00923	AGGGCGGGG
KLF12	MA0742.2	hg19:chr6:31466036:31466156:120:14	95	103	+	14.9326	7e-06	0.00923	AGGGCGGGG
KLF12	MA0742.2	hg19:chr2:201676446:201676566:120:8	108	116	+	14.9326	7e-06	0.00923	AGGGCGGGG
KLF12	MA0742.2	hg19:chr19:16940259:16940379:120:18	104	112	-	14.9326	7e-06	0.00923	AGGGCGGGG
KLF12	MA0742.2	hg19:chr1:15851216:15851336:120:12	112	120	-	14.9326	7e-06	0.00923	AGGGCGGGG
KLF12	MA0742.2	hg19:chr5:1524026:1524146:120:23	13	21	+	14.809	8.51e-06	0.00962	GGGGCGCGG
KLF12	MA0742.2	hg19:chrX:153200164:153200284:120:14	5	13	-	14.809	8.51e-06	0.00962	GGGGCGCGG
KLF12	MA0742.2	hg19:chr4:89300367:89300487:120:9	13	21	+	14.809	8.51e-06	0.00962	GGGGCGCGG
KLF12	MA0742.2	hg19:chr4:83933754:83933874:120:15	18	26	+	14.809	8.51e-06	0.00962	GGGGCGCGG
KLF12	MA0742.2	hg19:chr5:132166005:132166125:120:15	10	18	-	14.809	8.51e-06	0.00962	GGGGCGCGG
KLF12	MA0742.2	hg19:chr12:110719406:110719526:120:16	18	26	+	14.809	8.51e-06	0.00962	GGGGCGCGG
KLF12	MA0742.2	hg19:chr12:53625669:53625789:120:12	11	19	-	14.809	8.51e-06	0.00962	GGGGCGCGG
KLF12	MA0742.2	hg19:chr11:67210828:67210948:120:14	14	22	-	14.809	8.51e-06	0.00962	GGGGCGCGG
KLF12	MA0742.2	hg19:chr2:201171569:201171689:120:16	19	27	-	14.809	8.51e-06	0.00962	GGGGCGCGG
KLF12	MA0742.2	hg19:chr10:75385421:75385541:120:9	26	34	-	14.809	8.51e-06	0.00962	GGGGCGCGG
KLF12	MA0742.2	hg19:chr8:18871019:18871139:120:23	30	38	-	14.809	8.51e-06	0.00962	GGGGCGCGG
KLF12	MA0742.2	hg19:chr7:73062087:73062207:120:19	41	49	+	14.809	8.51e-06	0.00962	GGGGCGCGG
KLF12	MA0742.2	hg19:chr2:208031301:208031421:120:15	46	54	+	14.809	8.51e-06	0.00962	GGGGCGCGG
KLF12	MA0742.2	hg19:chr5:179233803:179233923:120:10	49	57	+	14.809	8.51e-06	0.00962	GGGGCGCGG
KLF12	MA0742.2	hg19:chr10:75571054:75571174:120:14	50	58	+	14.809	8.51e-06	0.00962	GGGGCGCGG
KLF12	MA0742.2	hg19:chr1:9649267:9649387:120:19	50	58	+	14.809	8.51e-06	0.00962	GGGGCGCGG
KLF12	MA0742.2	hg19:chr1:78225256:78225376:120:17	42	50	-	14.809	8.51e-06	0.00962	GGGGCGCGG
KLF12	MA0742.2	hg19:chr5:74161867:74161987:120:21	51	59	+	14.809	8.51e-06	0.00962	GGGGCGCGG
KLF12	MA0742.2	hg19:chr5:177659411:177659531:120:20	47	55	-	14.809	8.51e-06	0.00962	GGGGCGCGG
KLF12	MA0742.2	hg19:chr9:139971502:139971622:120:11	56	64	+	14.809	8.51e-06	0.00962	GGGGCGCGG
KLF12	MA0742.2	hg19:chr1:226249804:226249924:120:15	59	67	+	14.809	8.51e-06	0.00962	GGGGCGCGG
KLF12	MA0742.2	hg19:chr19:45844061:45844181:120:16	59	67	+	14.809	8.51e-06	0.00962	GGGGCGCGG
KLF12	MA0742.2	cg13632876:chr9:36258136:36258256:120:8	61	69	+	14.809	8.51e-06	0.00962	GGGGCGCGG
KLF12	MA0742.2	hg19:chr5:176560873:176560993:120:12	66	74	+	14.809	8.51e-06	0.00962	GGGGCGCGG
KLF12	MA0742.2	hg19:chr8:27491413:27491533:120:22	66	74	+	14.809	8.51e-06	0.00962	GGGGCGCGG
KLF12	MA0742.2	hg19:chr3:105088406:105088526:120:7	69	77	+	14.809	8.51e-06	0.00962	GGGGCGCGG
KLF12	MA0742.2	hg19:chr19:6531034:6531154:120:15	63	71	-	14.809	8.51e-06	0.00962	GGGGCGCGG
KLF12	MA0742.2	hg19:chr1:178511813:178511933:120:17	66	74	-	14.809	8.51e-06	0.00962	GGGGCGCGG
KLF12	MA0742.2	hg19:chr1:98386650:98386770:120:12	70	78	-	14.809	8.51e-06	0.00962	GGGGCGCGG
KLF12	MA0742.2	hg19:chr16:838102:838222:120:14	74	82	-	14.809	8.51e-06	0.00962	GGGGCGCGG
KLF12	MA0742.2	hg19:chr4:71705035:71705155:120:20	84	92	+	14.809	8.51e-06	0.00962	GGGGCGCGG
KLF12	MA0742.2	hg19:chr19:49649369:49649489:120:6	85	93	+	14.809	8.51e-06	0.00962	GGGGCGCGG
KLF12	MA0742.2	hg19:chrX:54209308:54209428:120:12	86	94	-	14.809	8.51e-06	0.00962	GGGGCGCGG
KLF12	MA0742.2	hg19:chr3:9851547:9851667:120:11	96	104	+	14.809	8.51e-06	0.00962	GGGGCGCGG
KLF12	MA0742.2	hg19:chr11:47236367:47236487:120:9	94	102	-	14.809	8.51e-06	0.00962	GGGGCGCGG
KLF12	MA0742.2	hg19:chr7:100781614:100781734:120:8	106	114	-	14.809	8.51e-06	0.00962	GGGGCGCGG
KLF12	MA0742.2	hg19:chr19:56186528:56186648:120:17	111	119	-	14.809	8.51e-06	0.00962	GGGGCGCGG
KLF12	MA0742.2	hg19:chr7:39989607:39989727:120:15	2	10	-	14.3371	1.03e-05	0.0103	GAGGCGGGG
KLF12	MA0742.2	hg19:chr1:112298248:112298368:120:8	10	18	+	14.3371	1.03e-05	0.0103	GAGGCGGGG
KLF12	MA0742.2	hg19:chr16:88519216:88519336:120:11	12	20	+	14.3371	1.03e-05	0.0103	GAGGCGGGG
KLF12	MA0742.2	hg19:chr19:58892255:58892375:120:15	5	13	-	14.3371	1.03e-05	0.0103	GAGGCGGGG
KLF12	MA0742.2	hg19:chr19:19216269:19216389:120:7	5	13	-	14.3371	1.03e-05	0.0103	GAGGCGGGG
KLF12	MA0742.2	hg19:chr13:27825678:27825798:120:13	5	13	-	14.3371	1.03e-05	0.0103	GAGGCGGGG
KLF12	MA0742.2	hg19:chr2:38978209:38978329:120:14	8	16	-	14.3371	1.03e-05	0.0103	GAGGCGGGG
KLF12	MA0742.2	hg19:chr17:18150752:18150872:120:5	29	37	+	14.3371	1.03e-05	0.0103	GAGGCGGGG
KLF12	MA0742.2	hg19:chr2:179315848:179315968:120:11	22	30	-	14.3371	1.03e-05	0.0103	GAGGCGGGG
KLF12	MA0742.2	hg19:chr15:44092712:44092832:120:11	23	31	-	14.3371	1.03e-05	0.0103	GAGGCGGGG
KLF12	MA0742.2	hg19:chr22:27054892:27055012:120:6	32	40	+	14.3371	1.03e-05	0.0103	GAGGCGGGG
KLF12	MA0742.2	hg19:chr19:18305725:18305845:120:8	25	33	-	14.3371	1.03e-05	0.0103	GAGGCGGGG
KLF12	MA0742.2	hg19:chr1:52521884:52522004:120:15	35	43	+	14.3371	1.03e-05	0.0103	GAGGCGGGG
KLF12	MA0742.2	hg19:chr5:68530638:68530758:120:9	36	44	+	14.3371	1.03e-05	0.0103	GAGGCGGGG
KLF12	MA0742.2	hg19:chr2:3522401:3522521:120:10	38	46	-	14.3371	1.03e-05	0.0103	GAGGCGGGG
KLF12	MA0742.2	hg19:chr4:159592991:159593111:120:11	50	58	-	14.3371	1.03e-05	0.0103	GAGGCGGGG
KLF12	MA0742.2	hg19:chr16:14165011:14165131:120:16	60	68	+	14.3371	1.03e-05	0.0103	GAGGCGGGG
KLF12	MA0742.2	hg19:chr11:124632650:124632770:120:16	67	75	+	14.3371	1.03e-05	0.0103	GAGGCGGGG
KLF12	MA0742.2	hg19:chr1:228327765:228327885:120:11	71	79	+	14.3371	1.03e-05	0.0103	GAGGCGGGG
KLF12	MA0742.2	hg19:chr8:144815742:144815862:120:15	73	81	-	14.3371	1.03e-05	0.0103	GAGGCGGGG
KLF12	MA0742.2	hg19:chr10:75910746:75910866:120:5	87	95	+	14.3371	1.03e-05	0.0103	GAGGCGGGG
KLF12	MA0742.2	hg19:chr19:36618974:36619094:120:14	88	96	+	14.3371	1.03e-05	0.0103	GAGGCGGGG
KLF12	MA0742.2	hg19:chr22:32149839:32149959:120:19	97	105	+	14.3371	1.03e-05	0.0103	GAGGCGGGG
KLF12	MA0742.2	hg19:chr16:4524399:4524519:120:13	97	105	+	14.3371	1.03e-05	0.0103	GAGGCGGGG
KLF12	MA0742.2	hg19:chr16:56716219:56716339:120:15	97	105	+	14.3371	1.03e-05	0.0103	GAGGCGGGG
KLF12	MA0742.2	hg19:chr19:17687555:17687675:120:3	98	106	+	14.3371	1.03e-05	0.0103	GAGGCGGGG
KLF12	MA0742.2	hg19:chr22:25348796:25348916:120:12	99	107	+	14.3371	1.03e-05	0.0103	GAGGCGGGG
KLF12	MA0742.2	hg19:chr1:200639010:200639130:120:15	100	108	+	14.3371	1.03e-05	0.0103	GAGGCGGGG
KLF12	MA0742.2	hg19:chr6:31125907:31126027:120:13	93	101	-	14.3371	1.03e-05	0.0103	GAGGCGGGG
KLF12	MA0742.2	hg19:chr13:28195146:28195266:120:12	102	110	+	14.3371	1.03e-05	0.0103	GAGGCGGGG
KLF12	MA0742.2	hg19:chr17:55370600:55370720:120:3	104	112	+	14.3371	1.03e-05	0.0103	GAGGCGGGG
KLF12	MA0742.2	hg19:chr10:104155322:104155442:120:13	96	104	-	14.3371	1.03e-05	0.0103	GAGGCGGGG
KLF12	MA0742.2	hg19:chr22:38577834:38577954:120:13	107	115	+	14.3371	1.03e-05	0.0103	GAGGCGGGG
KLF12	MA0742.2	hg19:chr5:141229208:141229328:120:14	112	120	+	14.3371	1.03e-05	0.0103	GAGGCGGGG
KLF12	MA0742.2	hg19:chr3:122513754:122513874:120:11	105	113	-	14.3371	1.03e-05	0.0103	GAGGCGGGG
KLF12	MA0742.2	hg19:chrX:41301654:41301774:120:8	7	15	-	13.9551	1.22e-05	0.0111	GGGGCGGAG
KLF12	MA0742.2	hg19:chr3:123303920:123304040:120:12	17	25	+	13.9551	1.22e-05	0.0111	GGGGCGGAG
KLF12	MA0742.2	hg19:chr5:114961734:114961854:120:14	18	26	+	13.9551	1.22e-05	0.0111	GGGGCGGAG
KLF12	MA0742.2	hg19:chr9:127962707:127962827:120:11	23	31	+	13.9551	1.22e-05	0.0111	GGGGCGGAG
KLF12	MA0742.2	hg19:chr8:146176010:146176130:120:13	38	46	-	13.9551	1.22e-05	0.0111	GGGGCGGAG
KLF12	MA0742.2	hg19:chrX:63425744:63425864:120:8	46	54	+	13.9551	1.22e-05	0.0111	GGGGCGGAG
KLF12	MA0742.2	hg19:chr4:144105949:144106069:120:7	47	55	+	13.9551	1.22e-05	0.0111	GGGGCGGAG
KLF12	MA0742.2	hg19:chr7:105752643:105752763:120:11	48	56	+	13.9551	1.22e-05	0.0111	GGGGCGGAG
KLF12	MA0742.2	hg19:chr6:43395408:43395528:120:6	51	59	+	13.9551	1.22e-05	0.0111	GGGGCGGAG
KLF12	MA0742.2	hg19:chr3:123303920:123304040:120:12	59	67	+	13.9551	1.22e-05	0.0111	GGGGCGGAG
KLF12	MA0742.2	hg19:chr12:56360477:56360597:120:11	60	68	+	13.9551	1.22e-05	0.0111	GGGGCGGAG
KLF12	MA0742.2	hg19:chr2:220253191:220253311:120:17	52	60	-	13.9551	1.22e-05	0.0111	GGGGCGGAG
KLF12	MA0742.2	hg19:chr16:30418779:30418899:120:13	54	62	-	13.9551	1.22e-05	0.0111	GGGGCGGAG
KLF12	MA0742.2	hg19:chr4:144105949:144106069:120:7	63	71	+	13.9551	1.22e-05	0.0111	GGGGCGGAG
KLF12	MA0742.2	hg19:chrX:71401338:71401458:120:6	56	64	-	13.9551	1.22e-05	0.0111	GGGGCGGAG
KLF12	MA0742.2	hg19:chr2:179315848:179315968:120:11	68	76	+	13.9551	1.22e-05	0.0111	GGGGCGGAG
KLF12	MA0742.2	hg19:chrX:40035187:40035307:120:7	69	77	+	13.9551	1.22e-05	0.0111	GGGGCGGAG
KLF12	MA0742.2	hg19:chr14:24630391:24630511:120:3	78	86	+	13.9551	1.22e-05	0.0111	GGGGCGGAG
KLF12	MA0742.2	hg19:chr9:136344195:136344315:120:12	71	79	-	13.9551	1.22e-05	0.0111	GGGGCGGAG
KLF12	MA0742.2	hg19:chr19:1812771:1812891:120:3	79	87	+	13.9551	1.22e-05	0.0111	GGGGCGGAG
KLF12	MA0742.2	hg19:chr1:236269797:236269917:120:5	84	92	+	13.9551	1.22e-05	0.0111	GGGGCGGAG
KLF12	MA0742.2	hg19:chr2:178077315:178077435:120:16	76	84	-	13.9551	1.22e-05	0.0111	GGGGCGGAG
KLF12	MA0742.2	hg19:chr5:141229208:141229328:120:14	85	93	+	13.9551	1.22e-05	0.0111	GGGGCGGAG
KLF12	MA0742.2	hg19:chr16:50186721:50186841:120:10	88	96	+	13.9551	1.22e-05	0.0111	GGGGCGGAG
KLF12	MA0742.2	hg19:chr22:38577834:38577954:120:13	80	88	-	13.9551	1.22e-05	0.0111	GGGGCGGAG
KLF12	MA0742.2	hg19:chr22:42475655:42475775:120:12	101	109	+	13.9551	1.22e-05	0.0111	GGGGCGGAG
KLF12	MA0742.2	hg19:chr22:32149839:32149959:120:19	110	118	+	13.9551	1.22e-05	0.0111	GGGGCGGAG
KLF12	MA0742.2	hg19:chr1:193028599:193028719:120:9	110	118	+	13.9551	1.22e-05	0.0111	GGGGCGGAG
KLF12	MA0742.2	hg19:chr2:136706271:136706391:120:4	26	34	+	13.5955	1.44e-05	0.0122	TGGGCGTGG
KLF12	MA0742.2	hg19:chr11:94883505:94883625:120:6	20	28	-	13.5955	1.44e-05	0.0122	TGGGCGTGG
KLF12	MA0742.2	hg19:chr5:134240720:134240840:120:15	36	44	+	13.5955	1.44e-05	0.0122	TGGGCGTGG
KLF12	MA0742.2	hg19:chr1:26231934:26232054:120:11	36	44	+	13.5955	1.44e-05	0.0122	TGGGCGTGG
KLF12	MA0742.2	hg19:chr10:69854135:69854255:120:2	41	49	-	13.5955	1.44e-05	0.0122	TGGGCGTGG
KLF12	MA0742.2	hg19:chr2:47212776:47212896:120:1	64	72	-	13.5955	1.44e-05	0.0122	TGGGCGTGG
KLF12	MA0742.2	hg19:chr2:74781513:74781633:120:12	84	92	-	13.5955	1.44e-05	0.0122	TGGGCGTGG
KLF12	MA0742.2	hg19:chrX:70287940:70288060:120:13	90	98	-	13.5955	1.44e-05	0.0122	TGGGCGTGG
KLF12	MA0742.2	hg19:chr13:111358453:111358573:120:15	96	104	-	13.5955	1.44e-05	0.0122	TGGGCGTGG
KLF12	MA0742.2	hg19:chr18:46524477:46524597:120:2	104	112	+	13.5955	1.44e-05	0.0122	TGGGCGTGG
KLF12	MA0742.2	hg19:chr1:11741147:11741267:120:20	105	113	-	13.5955	1.44e-05	0.0122	TGGGCGTGG
KLF12	MA0742.2	hg19:chrX:48456099:48456219:120:7	5	13	+	13.4045	1.62e-05	0.0122	GGGGAGGGG
KLF12	MA0742.2	hg19:chr17:37617721:37617841:120:3	1	9	-	13.4045	1.62e-05	0.0122	GGGGAGGGG
KLF12	MA0742.2	hg19:chr19:42757563:42757683:120:8	3	11	-	13.4045	1.62e-05	0.0122	GGGGAGGGG
KLF12	MA0742.2	hg19:chr12:110719406:110719526:120:16	12	20	+	13.4045	1.62e-05	0.0122	GGGGAGGGG
KLF12	MA0742.2	hg19:chr9:138372399:138372519:120:8	15	23	+	13.4045	1.62e-05	0.0122	GGGGAGGGG
KLF12	MA0742.2	hg19:chr19:47217432:47217552:120:9	19	27	+	13.4045	1.62e-05	0.0122	GGGGAGGGG
KLF12	MA0742.2	hg19:chr6:2971665:2971785:120:12	12	20	-	13.4045	1.62e-05	0.0122	GGGGAGGGG
KLF12	MA0742.2	hg19:chr12:125230601:125230721:120:5	14	22	-	13.4045	1.62e-05	0.0122	GGGGAGGGG
KLF12	MA0742.2	hg19:chr12:53625669:53625789:120:12	17	25	-	13.4045	1.62e-05	0.0122	GGGGAGGGG
KLF12	MA0742.2	hg19:chr19:50143682:50143802:120:7	29	37	+	13.4045	1.62e-05	0.0122	GGGGAGGGG
KLF12	MA0742.2	hg19:chrX:48456099:48456219:120:7	30	38	+	13.4045	1.62e-05	0.0122	GGGGAGGGG
KLF12	MA0742.2	hg19:chr17:4607438:4607558:120:10	33	41	+	13.4045	1.62e-05	0.0122	GGGGAGGGG
KLF12	MA0742.2	hg19:chr3:128902574:128902694:120:15	26	34	-	13.4045	1.62e-05	0.0122	GGGGAGGGG
KLF12	MA0742.2	hg19:chr9:130331739:130331859:120:9	28	36	-	13.4045	1.62e-05	0.0122	GGGGAGGGG
KLF12	MA0742.2	hg19:chr19:46386093:46386213:120:7	31	39	-	13.4045	1.62e-05	0.0122	GGGGAGGGG
KLF12	MA0742.2	hg19:chr2:202897891:202898011:120:9	41	49	+	13.4045	1.62e-05	0.0122	GGGGAGGGG
KLF12	MA0742.2	hg19:chr9:130331739:130331859:120:9	33	41	-	13.4045	1.62e-05	0.0122	GGGGAGGGG
KLF12	MA0742.2	hg19:chr8:145515592:145515712:120:16	43	51	+	13.4045	1.62e-05	0.0122	GGGGAGGGG
KLF12	MA0742.2	hg19:chr2:201676446:201676566:120:8	37	45	-	13.4045	1.62e-05	0.0122	GGGGAGGGG
KLF12	MA0742.2	hg19:chr14:100751758:100751878:120:17	46	54	+	13.4045	1.62e-05	0.0122	GGGGAGGGG
KLF12	MA0742.2	hg19:chr17:4607438:4607558:120:10	46	54	+	13.4045	1.62e-05	0.0122	GGGGAGGGG
KLF12	MA0742.2	hg19:chr5:176560873:176560993:120:12	41	49	-	13.4045	1.62e-05	0.0122	GGGGAGGGG
KLF12	MA0742.2	hg19:chr6:35270765:35270885:120:2	42	50	-	13.4045	1.62e-05	0.0122	GGGGAGGGG
KLF12	MA0742.2	hg19:chr7:131012557:131012677:120:14	42	50	-	13.4045	1.62e-05	0.0122	GGGGAGGGG
KLF12	MA0742.2	hg19:chr11:8721360:8721480:120:1	43	51	-	13.4045	1.62e-05	0.0122	GGGGAGGGG
KLF12	MA0742.2	hg19:chr12:48152947:48153067:120:10	52	60	+	13.4045	1.62e-05	0.0122	GGGGAGGGG
KLF12	MA0742.2	hg19:chr6:91296813:91296933:120:5	54	62	+	13.4045	1.62e-05	0.0122	GGGGAGGGG
KLF12	MA0742.2	hg19:chr6:32937614:32937734:120:4	47	55	-	13.4045	1.62e-05	0.0122	GGGGAGGGG
KLF12	MA0742.2	hg19:chr11:65292797:65292917:120:16	57	65	+	13.4045	1.62e-05	0.0122	GGGGAGGGG
KLF12	MA0742.2	hg19:chr1:33182341:33182461:120:4	50	58	-	13.4045	1.62e-05	0.0122	GGGGAGGGG
KLF12	MA0742.2	hg19:chr7:5463781:5463901:120:4	52	60	-	13.4045	1.62e-05	0.0122	GGGGAGGGG
KLF12	MA0742.2	hg19:chr12:69979427:69979547:120:11	62	70	+	13.4045	1.62e-05	0.0122	GGGGAGGGG
KLF12	MA0742.2	hg19:chr19:4124061:4124181:120:16	63	71	+	13.4045	1.62e-05	0.0122	GGGGAGGGG
KLF12	MA0742.2	hg19:chr3:33319103:33319223:120:13	66	74	+	13.4045	1.62e-05	0.0122	GGGGAGGGG
KLF12	MA0742.2	hg19:chr6:41702086:41702206:120:17	67	75	+	13.4045	1.62e-05	0.0122	GGGGAGGGG
KLF12	MA0742.2	hg19:chr19:4124061:4124181:120:16	68	76	+	13.4045	1.62e-05	0.0122	GGGGAGGGG
KLF12	MA0742.2	hg19:chr7:116593716:116593836:120:15	62	70	-	13.4045	1.62e-05	0.0122	GGGGAGGGG
KLF12	MA0742.2	hg19:chr8:128807094:128807214:120:5	73	81	+	13.4045	1.62e-05	0.0122	GGGGAGGGG
KLF12	MA0742.2	hg19:chr3:138553615:138553735:120:13	66	74	-	13.4045	1.62e-05	0.0122	GGGGAGGGG
KLF12	MA0742.2	hg19:chr1:109235103:109235223:120:10	67	75	-	13.4045	1.62e-05	0.0122	GGGGAGGGG
KLF12	MA0742.2	hg19:chr5:141229208:141229328:120:14	80	88	+	13.4045	1.62e-05	0.0122	GGGGAGGGG
KLF12	MA0742.2	hg19:chr8:94910554:94910674:120:0	73	81	-	13.4045	1.62e-05	0.0122	GGGGAGGGG
KLF12	MA0742.2	hg19:chr10:38146567:38146687:120:15	75	83	-	13.4045	1.62e-05	0.0122	GGGGAGGGG
KLF12	MA0742.2	cg13632876:chr9:36258136:36258256:120:8	87	95	+	13.4045	1.62e-05	0.0122	GGGGAGGGG
KLF12	MA0742.2	hg19:chr17:48104997:48105117:120:4	79	87	-	13.4045	1.62e-05	0.0122	GGGGAGGGG
KLF12	MA0742.2	hg19:chr16:57570450:57570570:120:14	88	96	+	13.4045	1.62e-05	0.0122	GGGGAGGGG
KLF12	MA0742.2	hg19:chr19:41729602:41729722:120:2	89	97	+	13.4045	1.62e-05	0.0122	GGGGAGGGG
KLF12	MA0742.2	hg19:chr6:18264434:18264554:120:22	82	90	-	13.4045	1.62e-05	0.0122	GGGGAGGGG
KLF12	MA0742.2	hg19:chr9:86595059:86595179:120:19	83	91	-	13.4045	1.62e-05	0.0122	GGGGAGGGG
KLF12	MA0742.2	hg19:chr16:3208717:3208837:120:7	91	99	+	13.4045	1.62e-05	0.0122	GGGGAGGGG
KLF12	MA0742.2	hg19:chr11:47236367:47236487:120:9	87	95	-	13.4045	1.62e-05	0.0122	GGGGAGGGG
KLF12	MA0742.2	hg19:chr19:56186528:56186648:120:17	91	99	-	13.4045	1.62e-05	0.0122	GGGGAGGGG
KLF12	MA0742.2	hg19:chr16:14724105:14724225:120:14	100	108	+	13.4045	1.62e-05	0.0122	GGGGAGGGG
KLF12	MA0742.2	hg19:chr1:29450856:29450976:120:10	101	109	+	13.4045	1.62e-05	0.0122	GGGGAGGGG
KLF12	MA0742.2	hg19:chr8:144815742:144815862:120:15	102	110	+	13.4045	1.62e-05	0.0122	GGGGAGGGG
KLF12	MA0742.2	hg19:chr11:62312886:62313006:120:6	103	111	-	13.4045	1.62e-05	0.0122	GGGGAGGGG
KLF12	MA0742.2	hg19:chr1:27286766:27286886:120:13	107	115	-	13.4045	1.62e-05	0.0122	GGGGAGGGG
KLF12	MA0742.2	hg19:chr7:73062087:73062207:120:19	6	14	-	12.7191	1.85e-05	0.0136	AGGGCGTGG
KLF12	MA0742.2	hg19:chr3:179040873:179040993:120:17	23	31	+	12.7191	1.85e-05	0.0136	AGGGCGTGG
KLF12	MA0742.2	hg19:chr18:46359513:46359633:120:2	27	35	+	12.7191	1.85e-05	0.0136	AGGGCGTGG
KLF12	MA0742.2	hg19:chr8:128748198:128748318:120:8	32	40	+	12.7191	1.85e-05	0.0136	AGGGCGTGG
KLF12	MA0742.2	hg19:chr1:11994655:11994775:120:11	48	56	+	12.7191	1.85e-05	0.0136	AGGGCGTGG
KLF12	MA0742.2	hg19:chr9:140149526:140149646:120:17	54	62	-	12.7191	1.85e-05	0.0136	AGGGCGTGG
KLF12	MA0742.2	hg19:chr1:9189668:9189788:120:7	58	66	-	12.7191	1.85e-05	0.0136	AGGGCGTGG
KLF12	MA0742.2	hg19:chr13:111358453:111358573:120:15	82	90	-	12.7191	1.85e-05	0.0136	AGGGCGTGG
KLF12	MA0742.2	hg19:chr1:183439424:183439544:120:9	5	13	+	12.6742	2.03e-05	0.0147	GGGGCGGGT
KLF12	MA0742.2	hg19:chr11:47574458:47574578:120:12	4	12	-	12.6742	2.03e-05	0.0147	GGGGCGGGT
KLF12	MA0742.2	hg19:chr4:71705035:71705155:120:20	17	25	+	12.6742	2.03e-05	0.0147	GGGGCGGGT
KLF12	MA0742.2	hg19:chrX:45710460:45710580:120:7	25	33	+	12.6742	2.03e-05	0.0147	GGGGCGGGT
KLF12	MA0742.2	hg19:chr7:100860885:100861005:120:13	35	43	+	12.6742	2.03e-05	0.0147	GGGGCGGGT
KLF12	MA0742.2	hg19:chr16:56716219:56716339:120:15	80	88	+	12.6742	2.03e-05	0.0147	GGGGCGGGT
KLF12	MA0742.2	hg19:chr11:615588:615708:120:10	86	94	+	12.6742	2.03e-05	0.0147	GGGGCGGGT
KLF12	MA0742.2	hg19:chr19:47539088:47539208:120:8	100	108	-	12.6742	2.03e-05	0.0147	GGGGCGGGT
KLF12	MA0742.2	hg19:chr8:144349648:144349768:120:17	12	20	+	12.6067	2.21e-05	0.0154	TGGGCGCGG
KLF12	MA0742.2	hg19:chr8:125486929:125487049:120:12	25	33	+	12.6067	2.21e-05	0.0154	TGGGCGCGG
KLF12	MA0742.2	hg19:chr16:71929078:71929198:120:10	31	39	+	12.6067	2.21e-05	0.0154	TGGGCGCGG
KLF12	MA0742.2	hg19:chr16:2140832:2140952:120:9	28	36	-	12.6067	2.21e-05	0.0154	TGGGCGCGG
KLF12	MA0742.2	hg19:chr11:60928875:60928995:120:19	33	41	-	12.6067	2.21e-05	0.0154	TGGGCGCGG
KLF12	MA0742.2	hg19:chr8:145691701:145691821:120:22	46	54	+	12.6067	2.21e-05	0.0154	TGGGCGCGG
KLF12	MA0742.2	hg19:chr9:35605495:35605615:120:13	43	51	-	12.6067	2.21e-05	0.0154	TGGGCGCGG
KLF12	MA0742.2	hg19:chr2:178257421:178257541:120:19	56	64	-	12.6067	2.21e-05	0.0154	TGGGCGCGG
KLF12	MA0742.2	hg19:chr8:117886650:117886770:120:16	69	77	+	12.6067	2.21e-05	0.0154	TGGGCGCGG
KLF12	MA0742.2	hg19:chr10:124914167:124914287:120:14	74	82	+	12.6067	2.21e-05	0.0154	TGGGCGCGG
KLF12	MA0742.2	hg19:chr9:132459614:132459734:120:19	77	85	+	12.6067	2.21e-05	0.0154	TGGGCGCGG
KLF12	MA0742.2	hg19:chr4:6784544:6784664:120:20	78	86	+	12.6067	2.21e-05	0.0154	TGGGCGCGG
KLF12	MA0742.2	hg19:chr16:71929078:71929198:120:10	89	97	-	12.6067	2.21e-05	0.0154	TGGGCGCGG
KLF12	MA0742.2	hg19:chr6:86159807:86159927:120:19	97	105	+	12.6067	2.21e-05	0.0154	TGGGCGCGG
KLF12	MA0742.2	hg19:chr2:27308905:27309025:120:16	104	112	-	12.6067	2.21e-05	0.0154	TGGGCGCGG
KLF12	MA0742.2	hg19:chr21:46974793:46974913:120:9	106	114	-	12.6067	2.21e-05	0.0154	TGGGCGCGG
KLF12	MA0742.2	hg19:chr15:75940022:75940142:120:16	35	43	+	12.1348	2.44e-05	0.0168	TAGGCGGGG
KLF12	MA0742.2	hg19:chr10:102826258:102826378:120:11	49	57	+	12.1348	2.44e-05	0.0168	TAGGCGGGG
KLF12	MA0742.2	hg19:chr5:141255909:141256029:120:17	102	110	+	12.1348	2.44e-05	0.0168	TAGGCGGGG
KLF12	MA0742.2	hg19:chr3:135684885:135685005:120:15	102	110	+	12.1348	2.44e-05	0.0168	TAGGCGGGG
KLF12	MA0742.2	hg19:chr15:101419981:101420101:120:16	9	17	+	12.1236	2.66e-05	0.018	GAGGCGTGG
KLF12	MA0742.2	hg19:chr2:61108609:61108729:120:14	7	15	-	12.1236	2.66e-05	0.018	GAGGCGTGG
KLF12	MA0742.2	hg19:chr2:70370014:70370134:120:14	29	37	+	12.1236	2.66e-05	0.018	GAGGCGTGG
KLF12	MA0742.2	hg19:chr4:120375753:120375873:120:15	23	31	-	12.1236	2.66e-05	0.018	GAGGCGTGG
KLF12	MA0742.2	hg19:chr6:4018852:4018972:120:10	66	74	-	12.1236	2.66e-05	0.018	GAGGCGTGG
KLF12	MA0742.2	hg19:chr3:33481872:33481992:120:19	67	75	-	12.1236	2.66e-05	0.018	GAGGCGTGG
KLF12	MA0742.2	hg19:chr14:67708154:67708274:120:16	86	94	+	12.1236	2.66e-05	0.018	GAGGCGTGG
KLF12	MA0742.2	hg19:chrX:46306168:46306288:120:8	79	87	-	12.1236	2.66e-05	0.018	GAGGCGTGG
KLF12	MA0742.2	hg19:chr1:185286849:185286969:120:6	100	108	+	12.1236	2.66e-05	0.018	GAGGCGTGG
KLF12	MA0742.2	hg19:chr13:111358453:111358573:120:15	10	18	+	11.7528	2.88e-05	0.0187	TGGGCGGAG
KLF12	MA0742.2	hg19:chr9:97489209:97489329:120:5	17	25	+	11.7528	2.88e-05	0.0187	TGGGCGGAG
KLF12	MA0742.2	hg19:chr3:128840861:128840981:120:11	12	20	-	11.7528	2.88e-05	0.0187	TGGGCGGAG
KLF12	MA0742.2	hg19:chr5:68530638:68530758:120:9	17	25	-	11.7528	2.88e-05	0.0187	TGGGCGGAG
[truncated: 23,846 more rows]

## Sheet: SW480
Table S8. TF motif analysis of methylation sensitive loci in 3 cell lines
Same as above.
motif_alt_id	motif_id	sequence_name	start	stop	strand	score	p-value	q-value	matched_sequence
TFCP2	MA1968.1	hg19:chr9:36765769:36765889:120:3	52	61	+	14.3333	6.79e-06	1	AAACCGGATC
TFCP2	MA1968.1	hg19:chr17:73553466:73553586:120:3	81	90	+	14.3333	6.79e-06	1	AAACCGGATC
TFCP2	MA1968.1	hg19:chr19:37178662:37178782:120:8	96	105	-	13.7424	8.45e-06	1	CAACCGGTTC
TFCP2	MA1968.1	hg19:chr19:47599719:47599839:120:2	7	16	-	13.5909	9.79e-06	1	AAACCAGTTT
TFCP2	MA1968.1	hg19:chr17:39065761:39065881:120:1	16	25	-	13.5909	9.79e-06	1	AAACCAGTTT
TFCP2	MA1968.1	hg19:chr16:11085525:11085645:120:5	105	114	-	13.5909	9.79e-06	1	AAACCAGTTT
TFCP2	MA1968.1	hg19:chr19:47599719:47599839:120:2	7	16	+	13.4697	1.43e-05	1	AAACTGGTTT
TFCP2	MA1968.1	hg19:chr17:39065761:39065881:120:1	16	25	+	13.4697	1.43e-05	1	AAACTGGTTT
TFCP2	MA1968.1	hg19:chr16:11085525:11085645:120:5	105	114	+	13.4697	1.43e-05	1	AAACTGGTTT
TFCP2	MA1968.1	hg19:chr6:130069546:130069666:120:3	7	16	+	13.3788	1.63e-05	1	AAACTGGTTC
TFCP2	MA1968.1	hg19:chr16:4993695:4993815:120:5	80	89	-	13.3788	1.63e-05	1	AAACTGGTTC
TFCP2	MA1968.1	hg19:chr9:139965117:139965237:120:7	65	74	+	13.2121	1.88e-05	1	GAACCGGATC
TFCP2	MA1968.1	hg19:chr13:114017810:114017930:120:13	102	111	+	12.9697	2.36e-05	1	AAACCGGTCC
TFCP2	MA1968.1	hg19:chr6:130069546:130069666:120:3	7	16	-	12.4697	2.47e-05	1	GAACCAGTTT
TFCP2	MA1968.1	hg19:chr16:4993695:4993815:120:5	80	89	+	12.4697	2.47e-05	1	GAACCAGTTT
TFCP2	MA1968.1	hg19:chr9:36765769:36765889:120:3	52	61	-	12.4091	2.65e-05	1	GATCCGGTTT
TFCP2	MA1968.1	hg19:chr17:73553466:73553586:120:3	81	90	-	12.4091	2.65e-05	1	GATCCGGTTT
TFCP2	MA1968.1	hg19:chr9:139965117:139965237:120:7	65	74	-	12.3182	3.04e-05	1	GATCCGGTTC
TFCP2	MA1968.1	hg19:chr19:37178662:37178782:120:8	96	105	+	12.1667	3.69e-05	1	GAACCGGTTG
TFCP2	MA1968.1	hg19:chr16:67969303:67969423:120:10	35	44	+	11.9394	4.22e-05	1	GAACCGGTCT
TFCP2	MA1968.1	hg19:chr1:110091165:110091285:120:13	42	51	-	11.9091	4.42e-05	1	GAACCGGATA
TFCP2	MA1968.1	hg19:chr8:67036338:67036458:120:2	108	117	-	11.8939	4.53e-05	1	AAACCAGATC
TFCP2	MA1968.1	hg19:chr17:42296199:42296319:120:15	17	26	-	11.8333	4.93e-05	1	AATCCGGATC
TFCP2	MA1968.1	hg19:chr16:67969303:67969423:120:10	35	44	-	11.6515	5.59e-05	1	AGACCGGTTC
TFCP2	MA1968.1	hg19:chr19:6753379:6753499:120:6	26	35	-	11.4848	5.79e-05	1	TAACCGGATC
TFCP2	MA1968.1	hg19:chr19:9186260:9186380:120:2	40	49	-	11.4697	5.88e-05	1	AAACCGGTGT
TFCP2	MA1968.1	hg19:chr2:8773966:8774086:120:4	38	47	+	11.3939	6.08e-05	1	CAACCAGTTT
TFCP2	MA1968.1	hg19:chr3:5430878:5430998:120:3	100	109	-	11.3636	6.23e-05	1	AAACCGGACC
TFCP2	MA1968.1	hg19:chr10:73079340:73079460:120:11	90	99	-	11.1515	6.93e-05	1	GAACCGGCTT
TFCP2	MA1968.1	hg19:chr12:120105884:120106004:120:11	12	21	+	11.0606	7.31e-05	1	GAACCGGCTC
TFCP2	MA1968.1	hg19:chr7:98972319:98972439:120:17	35	44	-	11.0606	7.31e-05	1	GAACCGGCTC
TFCP2	MA1968.1	hg19:chr22:49881659:49881779:120:4	104	113	+	11.0606	7.31e-05	1	GAACCGGCTC
TFCP2	MA1968.1	hg19:chr19:6753379:6753499:120:6	26	35	+	11.0152	7.56e-05	1	GATCCGGTTA
TFCP2	MA1968.1	hg19:chr11:110234061:110234181:120:3	77	86	+	11	7.78e-05	1	AATCCAGTTC
TFCP2	MA1968.1	hg19:chr14:32030506:32030626:120:9	36	45	-	10.8636	8.55e-05	1	CAACCGGTCT
TFCP2	MA1968.1	hg19:chr17:42296199:42296319:120:15	17	26	+	10.803	8.84e-05	1	GATCCGGATT
TFCP2	MA1968.1	hg19:chr6:27721948:27722068:120:3	6	15	+	10.7727	9.2e-05	1	GAACCAGATC
TFCP2	MA1968.1	hg19:chr2:85838951:85839071:120:13	55	64	-	10.7727	9.2e-05	1	GAACCAGATC
TFCP2	MA1968.1	hg19:chr19:36627996:36628116:120:2	108	117	-	10.7727	9.2e-05	1	GAACCAGATC
TFCP2	MA1968.1	hg19:chr11:110234061:110234181:120:3	77	86	-	10.7424	9.53e-05	1	GAACTGGATT
TFCP2	MA1968.1	hg19:chr2:8773966:8774086:120:4	38	47	-	10.7273	9.64e-05	1	AAACTGGTTG
TFCP2	MA1968.1	hg19:chr14:32545628:32545748:120:9	66	75	+	10.697	9.81e-05	1	AAACCGGAAC
EN2	MA0642.2	hg19:chr11:66774227:66774347:120:0	39	46	-	11.7455	1.79e-05	1	CCCAATTA
EN2	MA0642.2	hg19:chr20:52749593:52749713:120:1	49	56	-	11.7455	1.79e-05	1	CCCAATTA
EN2	MA0642.2	hg19:chr11:121526601:121526721:120:6	66	73	-	11.7455	1.79e-05	1	CCCAATTA
EN2	MA0642.2	hg19:chr12:49876593:49876713:120:2	101	108	+	11.7455	1.79e-05	1	CCCAATTA
EN2	MA0642.2	hg19:chr20:52749593:52749713:120:1	112	119	+	11.7455	1.79e-05	1	CCCAATTA
EN2	MA0642.2	hg19:chr6:111022122:111022242:120:6	1	8	-	11.2909	3.58e-05	1	GCCAATTA
EN2	MA0642.2	hg19:chr11:105893378:105893498:120:5	63	70	-	11.2909	3.58e-05	1	GCCAATTA
EN2	MA0642.2	hg19:chr4:154435200:154435320:120:1	103	110	+	11.2909	3.58e-05	1	GCCAATTA
EN2	MA0642.2	hg19:chr3:187456405:187456525:120:7	6	13	-	11.1455	5.75e-05	1	ACCAATTA
EN2	MA0642.2	hg19:chr18:8891134:8891254:120:0	22	29	+	11.1455	5.75e-05	1	ACCAATTA
EN2	MA0642.2	hg19:chr12:3409528:3409648:120:1	53	60	-	11.1455	5.75e-05	1	ACCAATTA
EN2	MA0642.2	hg19:chr17:39065761:39065881:120:1	110	117	+	11.1455	5.75e-05	1	ACCAATTA
EN2	MA0642.2	hg19:chr3:52188453:52188573:120:15	49	56	+	10.8182	7.54e-05	1	CGCAATTA
EN2	MA0642.2	hg19:chr19:45195320:45195440:120:4	3	10	+	10.6182	9.72e-05	1	CCTAATTA
EN2	MA0642.2	hg19:chr10:73020161:73020281:120:2	25	32	+	10.6182	9.72e-05	1	CCTAATTA
EN2	MA0642.2	hg19:chr3:32280962:32281082:120:1	74	81	+	10.6182	9.72e-05	1	CCTAATTA
BCL6	MA0463.2	hg19:chr12:93964663:93964783:120:13	18	33	-	18.2105	4.01e-07	0.296	CGGCTTTCCAGGAACT
BCL6	MA0463.2	hg19:chr12:93964663:93964783:120:13	7	22	-	15.5	2.66e-06	0.599	GAACTTTCCAGGAATC
BCL6	MA0463.2	hg19:chr18:67873036:67873156:120:8	66	81	-	15.25	3.11e-06	0.599	CTGCTGTCCAGGAAGT
BCL6	MA0463.2	hg19:chr9:91003024:91003144:120:12	40	55	+	14.9605	3.72e-06	0.599	CTGCCTTCCAGGAAAA
BCL6	MA0463.2	hg19:chrX:102911782:102911902:120:2	47	62	+	14.3421	5.45e-06	0.599	ATGCTTTCTTGGGATG
BCL6	MA0463.2	hg19:chr13:49888198:49888318:120:3	42	57	+	14.3289	5.5e-06	0.599	CAGCATTCCAGGAATA
BCL6	MA0463.2	hg19:chr8:12611771:12611891:120:19	43	58	-	14.2763	5.67e-06	0.599	GCGCTTTCCGGGAATT
BCL6	MA0463.2	hg19:chr10:104263437:104263557:120:5	46	61	+	13.9342	6.94e-06	0.641	CTGCTTTCGTGGGACC
BCL6	MA0463.2	hg19:chr21:45758338:45758458:120:5	93	108	-	13.1316	1.11e-05	0.722	GAGCTTTCCAGGACTG
BCL6	MA0463.2	hg19:chr11:66384156:66384276:120:13	4	19	+	13.0789	1.14e-05	0.722	GGGCTCTCCAGGAAGG
BCL6	MA0463.2	hg19:chr18:24061044:24061164:120:1	98	113	+	13.0395	1.17e-05	0.722	TTGCTTTTGTGGAATT
BCL6	MA0463.2	hg19:chr3:125800735:125800855:120:3	56	71	-	12.4737	1.59e-05	0.722	GGGCTCTCTAGGTACA
BCL6	MA0463.2	hg19:chr1:160068941:160069061:120:6	73	88	-	12.4737	1.59e-05	0.722	CAACTCTCCAGGAAAG
BCL6	MA0463.2	cg07220152:chr6:30737210:30737330:120:3	60	75	-	12.4474	1.62e-05	0.722	TTACTTTCCAGGCACG
BCL6	MA0463.2	hg19:chr6:30737203:30737323:120:3	67	82	-	12.4474	1.62e-05	0.722	TTACTTTCCAGGCACG
BCL6	MA0463.2	cg10784519:chr6:30737171:30737291:120:3	99	114	-	12.4474	1.62e-05	0.722	TTACTTTCCAGGCACG
BCL6	MA0463.2	hg19:chr2:64871474:64871594:120:3	44	59	+	12.3947	1.66e-05	0.722	CTGCTTTTGAGGCATC
BCL6	MA0463.2	hg19:chr1:154297499:154297619:120:4	30	45	-	12.0789	1.96e-05	0.772	GAGATGTCTAGGAACG
BCL6	MA0463.2	hg19:chr3:38206802:38206922:120:6	30	45	+	12.0132	2.03e-05	0.772	ATGCCTTCGATGAACC
BCL6	MA0463.2	hg19:chr14:23356160:23356280:120:13	55	70	+	11.9605	2.09e-05	0.772	AGGCCGTCTAGGAAAC
BCL6	MA0463.2	hg19:chr10:38299815:38299935:120:13	58	73	-	11.8684	2.2e-05	0.773	GCGCCTTTGAGGAACC
BCL6	MA0463.2	hg19:chr17:28059920:28060040:120:0	27	42	+	11.6579	2.45e-05	0.794	TCACTTTCCAGGACTG
BCL6	MA0463.2	hg19:chr17:27966582:27966702:120:0	23	38	+	11.6447	2.47e-05	0.794	GTGCTTTCCTGGGAAG
BCL6	MA0463.2	hg19:chr5:37371253:37371373:120:1	68	83	+	11.5395	2.61e-05	0.803	ATGCTTTCGAGGGGGT
BCL6	MA0463.2	hg19:chr2:234322684:234322804:120:0	68	83	-	11.2237	3.07e-05	0.909	AATCTGTCCAGGAAAG
BCL6	MA0463.2	hg19:chr2:238484181:238484301:120:6	20	35	-	11.0526	3.36e-05	0.955	CAGCTTTCTCGGATCT
BCL6	MA0463.2	hg19:chr5:60344527:60344647:120:0	85	100	-	10.8816	3.66e-05	1	CTGCCTTCTAGCAACA
BCL6	MA0463.2	hg19:chr15:45459367:45459487:120:7	32	47	-	10.7763	3.85e-05	1	GCACTTTCGAAGCATC
BCL6	MA0463.2	hg19:chr3:155455975:155456095:120:0	31	46	-	10.4868	4.46e-05	1	ACTCTGTCTTGGAATT
BCL6	MA0463.2	cg16973527:chr15:70767510:70767630:120:1	40	55	-	10.3816	4.7e-05	1	CCACTATCAAGGAAAT
BCL6	MA0463.2	hg19:chr17:16918177:16918297:120:5	70	85	+	10.3684	4.73e-05	1	AGGCTCTCTAGGACAC
BCL6	MA0463.2	hg19:chr13:44806268:44806388:120:0	28	43	-	10.3026	4.88e-05	1	TTGCTTTCAATGAAAA
BCL6	MA0463.2	hg19:chr6:26189070:26189190:120:12	38	53	+	10.2763	4.95e-05	1	ACATTTTCCAGGAAAA
BCL6	MA0463.2	hg19:chr1:235530827:235530947:120:7	73	88	+	10.2368	5.04e-05	1	TTCCTTTCCTGGAATC
BCL6	MA0463.2	hg19:chr19:2579035:2579155:120:9	12	27	-	10.2105	5.11e-05	1	GTGCATTCTTGGGATG
BCL6	MA0463.2	hg19:chr1:222639050:222639170:120:3	54	69	-	9.98684	5.69e-05	1	GCGCCATTGAGGAATT
BCL6	MA0463.2	hg19:chr2:139258970:139259090:120:7	26	41	-	9.97368	5.73e-05	1	TAGCAGTCTAGGAAGC
BCL6	MA0463.2	hg19:chr17:42402591:42402711:120:6	92	107	-	9.93421	5.84e-05	1	GCACTTTCGAAGACCG
BCL6	MA0463.2	hg19:chr16:18801448:18801568:120:6	39	54	+	9.85526	6.07e-05	1	TGCCTGTCCAGGAACC
BCL6	MA0463.2	hg19:chr5:180633658:180633778:120:7	19	34	+	9.80263	6.23e-05	1	CCTCTCTCTTGGAATC
BCL6	MA0463.2	hg19:chr8:96079436:96079556:120:0	47	62	-	9.76316	6.35e-05	1	TCTCTGTCTAGGTACA
BCL6	MA0463.2	hg19:chr9:126907165:126907285:120:2	35	50	+	9.71053	6.51e-05	1	ATGCTTCCTAGGAAGT
BCL6	MA0463.2	hg19:chr1:156426835:156426955:120:6	103	118	+	9.69737	6.55e-05	1	CTGCCTTCGGGGATTT
BCL6	MA0463.2	hg19:chr12:49464002:49464122:120:4	7	22	+	9.67105	6.63e-05	1	GTGGCTTCGAAGAATT
BCL6	MA0463.2	hg19:chr5:33440933:33441053:120:8	9	24	-	9.65789	6.68e-05	1	AGCCCTTCTAGGAAAT
BCL6	MA0463.2	cg21919820:chr7:28081483:28081603:120:1	11	26	+	9.56579	6.97e-05	1	TGACTTTCAAAGAATG
BCL6	MA0463.2	hg19:chr17:37009735:37009855:120:6	54	69	+	9.52632	7.1e-05	1	CCACTTTCGAGGGCCC
BCL6	MA0463.2	hg19:chrX:80065638:80065758:120:6	45	60	+	9.48684	7.23e-05	1	TTGATCTTGAGGAACT
BCL6	MA0463.2	hg19:chr1:31270524:31270644:120:3	12	27	-	9.47368	7.27e-05	1	TTGCTGTCGAGGTTGC
BCL6	MA0463.2	hg19:chr19:47333188:47333308:120:3	74	89	+	9.46053	7.32e-05	1	CGGGTATCCAGGAATC
BCL6	MA0463.2	hg19:chr14:24630391:24630511:120:3	15	30	+	9.38158	7.6e-05	1	GTGATTTCTGGGAAAA
BCL6	MA0463.2	hg19:chr1:52624004:52624124:120:1	21	36	+	9.36842	7.65e-05	1	ATGGCATCTAGGAATG
BCL6	MA0463.2	hg19:chr10:75666559:75666679:120:0	16	31	+	9.28947	7.94e-05	1	TTGCTTTCCATGAGTA
BCL6	MA0463.2	hg19:chr1:193074219:193074339:120:12	13	28	-	9.27632	7.99e-05	1	AGGCGCTCGAGGGATG
BCL6	MA0463.2	hg19:chr2:230786881:230787001:120:9	46	61	+	9.23684	8.15e-05	1	ATCCCTTCGAGGGACC
BCL6	MA0463.2	hg19:chr17:76183538:76183658:120:4	39	54	-	9.22368	8.2e-05	1	CTTCCTTCTTGGAATT
BCL6	MA0463.2	hg19:chr9:130186663:130186783:120:10	45	60	-	9.22368	8.2e-05	1	CCGCTGTCCAAGTACC
BCL6	MA0463.2	hg19:chr7:148726086:148726206:120:10	84	99	-	9.22368	8.2e-05	1	CCCCTTTCTAGCAACA
BCL6	MA0463.2	hg19:chr12:125225442:125225562:120:3	57	72	-	9.21053	8.25e-05	1	CTGCTGTCCCGGGATC
BCL6	MA0463.2	hg19:chr17:74025637:74025757:120:3	23	38	+	9.07895	8.78e-05	1	AAGCCCTCCAGGAAGG
BCL6	MA0463.2	hg19:chr20:48732588:48732708:120:7	9	24	-	9.06579	8.84e-05	1	GTGACGTCCAGGAATG
BCL6	MA0463.2	hg19:chr17:27062336:27062456:120:4	37	52	+	9.03947	8.94e-05	1	GGGCTTTCGAGGCTGC
BCL6	MA0463.2	hg19:chr17:69628588:69628708:120:1	90	105	+	9.03947	8.94e-05	1	TTTCTTTCGGGGATTA
BCL6	MA0463.2	hg19:chr1:207925566:207925686:120:14	33	48	+	8.96053	9.27e-05	1	GCGCTTTCCTGGGTTG
BCL6	MA0463.2	hg19:chr2:101520380:101520500:120:2	80	95	-	8.93421	9.38e-05	1	TAACAATCCAGGAATG
BCL6	MA0463.2	hg19:chr6:27156414:27156534:120:7	20	35	-	8.84211	9.79e-05	1	TTCCTCTTGAGGAACC
BCL6	MA0463.2	hg19:chr13:109895984:109896104:120:3	74	89	-	8.80263	9.97e-05	1	CTCCTTTCGAGGGCTT
RXRG	MA0856.1	hg19:chr11:62539020:62539140:120:8	65	78	-	16.2766	6.62e-07	0.235	GAGGTCAGGGGTCA
RXRG	MA0856.1	hg19:chr12:67662968:67663088:120:6	94	107	-	15.4681	8.96e-07	0.235	AAGGTCAGAGTTCA
RXRG	MA0856.1	hg19:chr15:83679953:83680073:120:9	18	31	+	15.3617	9.41e-07	0.235	GAGGCCAAAGGTCA
RXRG	MA1556.1	hg19:chrX:41301654:41301774:120:8	73	86	-	17.2069	9.65e-07	0.38	AAGGTCACGTCCTT
RXRG	MA0856.1	hg19:chr10:105678337:105678457:120:3	38	51	-	14.0213	1.57e-06	0.292	GGGGTGAAAGGTGA
RXRG	MA0856.1	hg19:chr7:66417613:66417733:120:1	48	61	+	13.0213	2.26e-06	0.292	GAGGTCAAAGGGTA
RXRG	MA1556.1	hg19:chr13:20176315:20176435:120:20	66	79	-	15.2069	2.75e-06	0.38	AAGGTCACGCCGCC
RXRG	MA1556.1	hg19:chr3:3168837:3168957:120:16	3	16	-	15	3.03e-06	0.38	GGGGACACGACCTC
RXRG	MA0856.1	hg19:chr1:16126724:16126844:120:2	77	90	+	12.1702	3.05e-06	0.292	GGGTGCAAAGTTCA
RXRG	MA0856.1	hg19:chr12:125389240:125389360:120:0	30	43	+	11.766	3.47e-06	0.292	GATGTCAGAGGTCA
RXRG	MA0856.1	hg19:chr7:75623593:75623713:120:8	105	118	-	11.7021	3.54e-06	0.292	AGGGTCAGGGGTCG
RXRG	MA1556.1	hg19:chr15:40987270:40987390:120:16	68	81	-	14.569	3.73e-06	0.38	AGGGTCACGCCCGC
RXRG	MA0856.1	hg19:chr5:130507010:130507130:120:3	103	116	+	11.4681	3.84e-06	0.292	GAGGTGAAAGTTTA
RXRG	MA1556.1	hg19:chr5:138940740:138940860:120:19	18	31	+	14.4138	4.06e-06	0.38	AGCGTCACGCCCTC
RXRG	MA0856.1	hg19:chr11:82997199:82997319:120:11	54	67	-	11.1915	4.26e-06	0.292	GCGTTCAAAGGTCG
RXRG	MA1556.1	hg19:chr15:35261652:35261772:120:7	89	102	+	14.2241	4.46e-06	0.38	TGGGTCACGAACTC
RXRG	MA1556.1	hg19:chr2:230786881:230787001:120:9	102	115	+	14.1724	4.59e-06	0.38	GGGGTCACCCCCTC
RXRG	MA0856.1	hg19:chr12:107168270:107168390:120:16	66	79	+	10.9149	4.62e-06	0.292	GGGGTGAAAGTTGA
RXRG	MA0856.1	hg19:chr1:76251087:76251207:120:1	90	103	+	10.8936	4.68e-06	0.292	CAGTTTAGAGGTCA
RXRG	MA0856.1	hg19:chr1:160990692:160990812:120:7	59	72	-	10.6596	5.07e-06	0.292	CGGGTCAGAGGTTG
RXRG	MA0856.1	hg19:chr17:27482530:27482650:120:3	36	49	+	10.234	5.85e-06	0.312	GGGGGCAAAGGGCA
RXRG	MA1556.1	hg19:chr12:6382165:6382285:120:4	107	120	-	13.5345	6.44e-06	0.397	GAGGTCACGTCACT
RXRG	MA1556.1	hg19:chr6:138725323:138725443:120:16	92	105	-	13.4483	6.7e-06	0.397	CGGCTCACGACCCC
RXRG	MA1556.1	hg19:chr19:13858669:13858789:120:18	73	86	-	13.2586	7.41e-06	0.397	GACGTCACGCCCTG
RXRG	MA1556.1	hg19:chr16:24740783:24740903:120:10	32	45	-	12.9483	8.6e-06	0.397	GAGGTCACAGCCTC
RXRG	MA1556.1	hg19:chr9:139588930:139589050:120:7	18	31	+	12.931	8.67e-06	0.397	GAGGTCACGCCTTT
RXRG	MA1556.1	hg19:chr22:50050796:50050916:120:8	31	44	+	12.6897	9.77e-06	0.397	GAGGGCATGGCCCC
RXRG	MA1556.1	hg19:chr3:149304873:149304993:120:0	12	25	+	12.6207	1.01e-05	0.397	CAGGTCACCACCTG
RXRG	MA0856.1	hg19:chr11:31531566:31531686:120:4	79	92	-	8.44681	1.03e-05	0.516	AGGTTTAGGGGTCA
RXRG	MA0856.1	hg19:chr8:33371028:33371148:120:5	23	36	-	8.04255	1.16e-05	0.538	AGGTTCAAGGGTGG
RXRG	MA0856.1	hg19:chr8:67036338:67036458:120:2	74	87	-	7.87234	1.22e-05	0.538	CAGGTGAGAGGTCG
RXRG	MA1556.1	hg19:chr1:16534105:16534225:120:11	2	15	+	12.0862	1.29e-05	0.397	AGCGTCACGGCCCT
RXRG	MA1556.1	hg19:chr1:76251087:76251207:120:1	97	110	+	12.069	1.3e-05	0.397	GAGGTCATGCAGCC
RXRG	MA1556.1	hg19:chr1:212208748:212208868:120:6	24	37	-	12	1.34e-05	0.397	CGGGTCATGGCGTC
RXRG	MA0856.1	hg19:chr7:101917244:101917364:120:2	50	63	-	7.38298	1.42e-05	0.541	GAGGCCAGAGTTCA
RXRG	MA1556.1	hg19:chr22:38614668:38614788:120:5	11	24	-	11.8621	1.42e-05	0.397	AGGGTCATGGGCTT
RXRG	MA0856.1	hg19:chr1:145507500:145507620:120:7	89	102	-	7.25532	1.47e-05	0.541	GAGGGGAAAGGTCG
RXRG	MA1556.1	hg19:chr14:73924727:73924847:120:7	94	107	+	11.7586	1.49e-05	0.397	CAGGTCACCCCCTC
RXRG	MA0856.1	hg19:chr12:65904539:65904659:120:4	42	55	-	7.19149	1.5e-05	0.541	CCGGGCAAAGGTCA
RXRG	MA0856.1	hg19:chr11:68606856:68606976:120:12	11	24	+	7.14894	1.52e-05	0.541	TAGGGGAAAGGTCA
RXRG	MA1556.1	hg19:chr17:685512:685632:120:19	43	56	-	11.6034	1.59e-05	0.397	GACGTCACGGCCCG
RXRG	MA1556.1	hg19:chr4:186123822:186123942:120:2	5	18	+	11.569	1.62e-05	0.397	AAGGTCATGCAGTC
RXRG	MA1556.1	hg19:chr7:6413750:6413870:120:5	56	69	-	11.5517	1.63e-05	0.397	GAGGTCACGAGTTC
RXRG	MA1556.1	hg19:chrX:108780169:108780289:120:10	19	32	-	11.5172	1.65e-05	0.397	GGCGTCACTACCTC
RXRG	MA1556.1	hg19:chrX:15693339:15693459:120:5	19	32	-	11.3276	1.8e-05	0.397	GGGCTCACGTCCCT
RXRG	MA1556.1	hg19:chr22:50050796:50050916:120:8	31	44	-	11.3276	1.8e-05	0.397	GGGGCCATGCCCTC
RXRG	MA1556.1	hg19:chr3:197282145:197282265:120:9	97	110	-	11.1034	1.98e-05	0.397	AAGGTCACGTCGTA
RXRG	MA1556.1	hg19:chr1:151300087:151300207:120:4	14	27	-	11.0517	2.03e-05	0.397	AGGGTCCTGACCGC
RXRG	MA0856.1	hg19:chr8:22225045:22225165:120:13	59	72	+	6.06383	2.09e-05	0.624	GAGGGGAGAGGTCA
RXRG	MA0856.1	hg19:chr1:95538446:95538566:120:12	50	63	+	6	2.13e-05	0.624	GCTGTCAAAGTTCA
RXRG	MA1556.1	hg19:chr14:96000937:96001057:120:14	45	58	-	10.8793	2.18e-05	0.397	GGGGTCACCTCCTG
RXRG	MA1556.1	cg00445755:chr17:74868185:74868305:120:3	43	56	-	10.8621	2.2e-05	0.397	AGGGTCATCAGCCT
RXRG	MA1556.1	hg19:chr1:8938706:8938826:120:14	102	115	+	10.8103	2.24e-05	0.397	CGGGGCACGCCCCC
RXRG	MA1556.1	hg19:chr8:142402370:142402490:120:8	91	104	-	10.7931	2.26e-05	0.397	CGGGTCACCCCCTT
RXRG	MA1556.1	hg19:chr17:48423804:48423924:120:9	30	43	-	10.6897	2.36e-05	0.397	CAGGTCACGCACTG
RXRG	MA0856.1	cg07012178:chr7:151304648:151304768:120:2	60	73	-	5.59574	2.4e-05	0.624	TAGGTTAGAGTTCG
RXRG	MA0856.1	hg19:chr4:25915980:25916100:120:5	70	83	-	5.55319	2.42e-05	0.624	GGGGTTAGAGATCA
RXRG	MA1556.1	hg19:chr1:15851216:15851336:120:12	8	21	+	10.569	2.48e-05	0.397	GGGGTCACCGCCTG
RXRG	MA0856.1	hg19:chr2:225543607:225543727:120:1	50	63	-	5.44681	2.5e-05	0.624	AGGTTGAAGGGTGA
RXRG	MA0856.1	hg19:chr9:31848122:31848242:120:0	75	88	+	5.42553	2.52e-05	0.624	AAGATCATGGGTCA
RXRG	MA1556.1	hg19:chr19:14516747:14516867:120:6	7	20	+	10.5	2.55e-05	0.397	GAGGTCCCGCCCCG
RXRG	MA1556.1	hg19:chr20:35402278:35402398:120:13	97	110	+	10.4655	2.59e-05	0.397	CACGTCACCACCTC
RXRG	MA1556.1	hg19:chr15:35261652:35261772:120:7	36	49	+	10.4138	2.64e-05	0.397	GGGGCCACGACGTC
RXRG	MA0856.1	hg19:chr2:70823886:70824006:120:2	51	64	-	5.23404	2.65e-05	0.624	GAATTCAGAGTTCA
RXRG	MA0856.1	hg19:chr4:75719367:75719487:120:7	27	40	+	5.06383	2.78e-05	0.624	CGGTTCAGGGTTCG
RXRG	MA1556.1	hg19:chr14:75744097:75744217:120:12	97	110	-	10.2759	2.8e-05	0.397	GGGGTCACGCTGCC
RXRG	MA0856.1	hg19:chr17:26663051:26663171:120:4	70	83	-	5.04255	2.8e-05	0.624	AGGTGTAAAGGTTA
RXRG	MA0856.1	hg19:chr12:69753755:69753875:120:12	39	52	+	5	2.84e-05	0.624	GAGAGTAAAGGTCA
RXRG	MA1556.1	hg19:chr15:30217586:30217706:120:1	48	61	+	10.2414	2.84e-05	0.397	GAGGTCATGAGGGC
RXRG	MA1556.1	cg07995179:chr6:85484227:85484347:120:12	55	68	-	10.2241	2.86e-05	0.397	AGGGTCACGAAATA
RXRG	MA1556.1	hg19:chr5:57756194:57756314:120:14	61	74	-	10.2241	2.86e-05	0.397	CGGGTCACGGCACT
RXRG	MA1556.1	hg19:chr19:6538416:6538536:120:5	75	88	+	10.2241	2.86e-05	0.397	GGGTTCATGCCATT
RXRG	MA0856.1	hg19:chr12:52890354:52890474:120:2	44	57	+	4.95745	2.88e-05	0.624	AGGGTGATGGTTCA
RXRG	MA1556.1	hg19:chr9:132175976:132176096:120:18	10	23	+	10.2069	2.88e-05	0.397	GGGGTCACGCGCGC
RXRG	MA0856.1	hg19:chr8:95652690:95652810:120:11	91	104	-	4.74468	3.05e-05	0.624	GAGGCCAGAGGTGA
RXRG	MA0856.1	hg19:chr19:13371968:13372088:120:2	65	78	+	4.70213	3.07e-05	0.624	TGGCTGAAAGGTCA
RXRG	MA0856.1	hg19:chr10:99223569:99223689:120:0	1	14	+	4.65957	3.11e-05	0.624	GAGGGCAAAGTTCC
RXRG	MA0856.1	hg19:chr14:105155116:105155236:120:3	20	33	+	4.61702	3.16e-05	0.624	AGGGTCAGACGTCA
RXRG	MA0856.1	hg19:chr19:19600184:19600304:120:1	27	40	+	4.59574	3.18e-05	0.624	CAGTTAAAGGGTCA
RXRG	MA0856.1	hg19:chr10:3137725:3137845:120:0	36	49	+	4.55319	3.21e-05	0.624	AAGGTTAAAGGTTT
RXRG	MA1556.1	hg19:chr2:20642364:20642484:120:10	66	79	+	9.89655	3.26e-05	0.418	GGGTTCACGCCATT
RXRG	MA1556.1	hg19:chr6:134067187:134067307:120:7	75	88	+	9.89655	3.26e-05	0.418	GGGTTCACGCCATT
RXRG	MA1556.1	hg19:chr18:46548061:46548181:120:1	46	59	+	9.87931	3.28e-05	0.418	AAGGTCACACCGCC
RXRG	MA1556.1	hg19:chr4:186124770:186124890:120:16	46	59	-	9.86207	3.31e-05	0.418	CGGGTCCCGCCCTC
RXRG	MA0856.1	hg19:chr1:31643677:31643797:120:1	29	42	+	4.44681	3.31e-05	0.624	AAGGTCACAGGTTG
RXRG	MA0856.1	hg19:chr9:139795986:139796106:120:1	63	76	+	4.34043	3.4e-05	0.624	GGGGTCATTGTTCA
RXRG	MA0856.1	hg19:chr17:42872594:42872714:120:1	80	93	-	4.31915	3.42e-05	0.624	GAGGGCAGAGGTTG
RXRG	MA1556.1	cg01462053:chr19:18118238:18118358:120:10	48	61	-	9.75862	3.45e-05	0.423	CGGGTCATCAACCT
RXRG	MA0856.1	hg19:chr3:42538744:42538864:120:1	51	64	-	4.23404	3.51e-05	0.625	AGGGACAAGGTTCA
RXRG	MA1556.1	hg19:chr11:65244880:65245000:120:12	80	93	-	9.65517	3.6e-05	0.423	GGGGCCACGTCCCC
RXRG	MA1556.1	hg19:chr19:2945287:2945407:120:13	95	108	-	9.65517	3.6e-05	0.423	CGGGTCCCGCCCCC
RXRG	MA1556.1	hg19:chr13:44806268:44806388:120:0	16	29	-	9.58621	3.69e-05	0.423	AAGGTCACCCACTC
RXRG	MA1556.1	hg19:chr17:15902866:15902986:120:15	50	63	+	9.56897	3.72e-05	0.423	CAGGACACGCCCTC
RXRG	MA0856.1	hg19:chr2:44395246:44395366:120:7	86	99	+	4	3.73e-05	0.636	AGGCTTAGAGGTCA
RXRG	MA1556.1	hg19:chr11:66247563:66247683:120:11	55	68	-	9.5	3.82e-05	0.426	GAGGTCACCAAGCC
RXRG	MA0856.1	hg19:chr1:31769375:31769495:120:6	2	15	+	3.91489	3.82e-05	0.636	AGGGTCAGGGATCA
RXRG	MA0856.1	hg19:chr22:30819604:30819724:120:8	85	98	+	3.91489	3.82e-05	0.636	CAGGGCAAAGGCCA
RXRG	MA1556.1	hg19:chr6:143994033:143994153:120:2	49	62	+	9.41379	3.96e-05	0.434	AAGCTCCTGACCTC
RXRG	MA1556.1	hg19:chr3:156877987:156878107:120:17	29	42	+	9.36207	4.05e-05	0.435	GACGTCACCACGCC
RXRG	MA0856.1	hg19:chr10:99356123:99356243:120:2	102	115	-	3.6383	4.11e-05	0.669	AGAGTCAAAGATCA
RXRG	MA1556.1	hg19:chr1:33592855:33592975:120:12	8	21	+	9.27586	4.18e-05	0.436	CAGCTCACGGCCCC
RXRG	MA1556.1	hg19:chr13:22212268:22212388:120:2	53	66	+	9.25862	4.21e-05	0.436	GAGGTCATGGGGTT
RXRG	MA1556.1	hg19:chr10:121356337:121356457:120:10	75	88	-	9.17241	4.35e-05	0.436	GGCTTCACGACGTT
RXRG	MA1556.1	hg19:chr15:42349663:42349783:120:5	26	39	-	9.13793	4.41e-05	0.436	AAGGTCACGATACA
RXRG	MA0856.1	hg19:chr8:42948690:42948810:120:9	33	46	+	3.38298	4.42e-05	0.678	GGGGTGAGAGGGCG
RXRG	MA0856.1	hg19:chr9:131965357:131965477:120:7	107	120	-	3.38298	4.42e-05	0.678	GGAGTCAAGGGTGG
RXRG	MA0856.1	hg19:chr7:91875120:91875240:120:7	27	40	-	3.3617	4.44e-05	0.678	AGGGTGAGGGGTGA
RXRG	MA1556.1	hg19:chr22:36903065:36903185:120:20	94	107	+	9.06897	4.54e-05	0.436	GGGGTCACGTGCGC
RXRG	MA1556.1	hg19:chr8:38781920:38782040:120:2	62	75	-	9.03448	4.6e-05	0.436	GAGTTCACACCCTT
RXRG	MA0856.1	hg19:chr20:34542241:34542361:120:12	54	67	+	3.19149	4.65e-05	0.695	CCGGTTAAAGGGCA
RXRG	MA1556.1	hg19:chr11:12188788:12188908:120:2	83	96	+	8.93103	4.78e-05	0.436	AGGGTCACCACACA
RXRG	MA1556.1	hg19:chr19:49617495:49617615:120:16	90	103	-	8.93103	4.78e-05	0.436	GAGGCCACGCCCCG
RXRG	MA1556.1	hg19:chr7:100143346:100143466:120:1	52	65	-	8.91379	4.81e-05	0.436	AGGGTCATGCAGCG
RXRG	MA1556.1	hg19:chr19:5904106:5904226:120:4	83	96	-	8.91379	4.81e-05	0.436	CAGGGCATGACCAC
RXRG	MA0856.1	hg19:chr13:20766365:20766485:120:8	98	111	+	2.97872	4.91e-05	0.702	AGAGGTAAAGGTCA
RXRG	MA1556.1	hg19:chr14:23770646:23770766:120:11	98	111	-	8.84483	4.95e-05	0.438	CAGGTCACGAGTTC
RXRG	MA0856.1	cg04198562:chr17:7490170:7490290:120:4	94	107	-	2.89362	5.03e-05	0.702	GGCGTCAGAGGTGA
RXRG	MA0856.1	hg19:chr18:19253192:19253312:120:1	57	70	+	2.87234	5.06e-05	0.702	GGGTTCAGGGATCA
RXRG	MA0856.1	hg19:chr10:75255471:75255591:120:10	81	94	-	2.87234	5.06e-05	0.702	AAGGTGAGAGGTGG
RXRG	MA0856.1	hg19:chr17:41561453:41561573:120:5	42	55	+	2.74468	5.23e-05	0.712	GGTGTCAAAGGTTT
RXRG	MA1556.1	hg19:chr11:64001599:64001719:120:10	28	41	-	8.68966	5.25e-05	0.438	CGGGGCACGATCTC
RXRG	MA1556.1	hg19:chr6:5004169:5004289:120:14	105	118	+	8.65517	5.32e-05	0.438	CGGGGCACGCCCCG
RXRG	MA1556.1	hg19:chr9:140348875:140348995:120:5	93	106	+	8.60345	5.42e-05	0.438	CGGGTCATGGCTCT
RXRG	MA0856.1	hg19:chr3:127392032:127392152:120:12	93	106	-	2.55319	5.51e-05	0.72	GGGGTCAATGGCCA
RXRG	MA0856.1	hg19:chr11:35105123:35105243:120:4	51	64	-	2.51064	5.57e-05	0.72	CAGTGCAAAGGTGG
RXRG	MA1556.1	hg19:chr10:135075046:135075166:120:12	38	51	-	8.51724	5.61e-05	0.438	GGGCTCACGGCCCA
RXRG	MA1556.1	hg19:chr12:107168270:107168390:120:16	80	93	-	8.5	5.65e-05	0.438	GACGTCACCGCCCC
RXRG	MA0856.1	hg19:chr10:93771439:93771559:120:0	73	86	+	2.44681	5.65e-05	0.72	TGAGTCAGAGGTGA
RXRG	MA1556.1	hg19:chr17:38474279:38474399:120:7	104	117	-	8.48276	5.68e-05	0.438	AGGCTCACGCCCGC
RXRG	MA1556.1	hg19:chr19:19600184:19600304:120:1	34	47	+	8.46552	5.72e-05	0.438	AGGGTCATGTGACC
RXRG	MA1556.1	cg22772747:chr7:27164225:27164345:120:4	97	110	-	8.46552	5.72e-05	0.438	GAGGTCACGTGACT
RXRG	MA1556.1	hg19:chr10:30722510:30722630:120:12	98	111	-	8.46552	5.72e-05	0.438	GAGGGCACGCTCCC
RXRG	MA0856.1	hg19:chr1:16563273:16563393:120:3	65	78	-	2.40426	5.72e-05	0.72	AGAGTCAGAGGGCA
RXRG	MA0856.1	hg19:chr8:97247425:97247545:120:4	5	18	-	2.2766	5.91e-05	0.72	AAAGTTAAAGGGCA
RXRG	MA1556.1	hg19:chr7:131012557:131012677:120:14	32	45	+	8.37931	5.92e-05	0.438	CAGGCCACGCCCCC
RXRG	MA1556.1	hg19:chr7:33168820:33168940:120:10	79	92	-	8.37931	5.92e-05	0.438	CAGGCCACGCCCCC
RXRG	MA1556.1	cg07495389:chr2:27233812:27233932:120:1	92	105	-	8.37931	5.92e-05	0.438	GAGGTCATCTGCCC
RXRG	MA1556.1	hg19:chr16:1464972:1465092:120:6	26	39	-	8.36207	5.96e-05	0.438	CGGGTCATGTCACA
RXRG	MA1556.1	hg19:chr10:70360024:70360144:120:3	64	77	-	8.36207	5.96e-05	0.438	CAGGTCACCACCAT
RXRG	MA0856.1	hg19:chr15:90808029:90808149:120:2	51	64	-	2.23404	5.98e-05	0.72	GAGGGCAAGGTGCA
RXRG	MA0856.1	hg19:chr5:54734341:54734461:120:3	87	100	+	2.21277	6.02e-05	0.72	GAGGTTAAATGTTG
RXRG	MA1556.1	hg19:chr17:1618277:1618397:120:5	43	56	-	8.32759	6.04e-05	0.438	AAGTTCATGCCTCC
RXRG	MA0856.1	hg19:chr7:152372883:152373003:120:8	68	81	+	2.12766	6.15e-05	0.72	CAGGTGAGAGGTGG
RXRG	MA1556.1	hg19:chr14:55032221:55032341:120:9	32	45	-	8.2069	6.33e-05	0.438	GGGTTCACGAGGCT
RXRG	MA1556.1	hg19:chr6:144329023:144329143:120:18	37	50	+	8.18966	6.37e-05	0.438	GGGGTCCCGCACCC
RXRG	MA1556.1	hg19:chr8:71581184:71581304:120:7	89	102	+	8.15517	6.45e-05	0.438	AGGGTCATGGGACC
RXRG	MA1556.1	hg19:chr15:85174724:85174844:120:7	99	112	+	8.13793	6.49e-05	0.438	CAGGTCACTAGCCC
RXRG	MA0856.1	hg19:chr7:97987094:97987214:120:4	59	72	+	1.91489	6.5e-05	0.72	AAGGTCAATGTTGA
RXRG	MA0856.1	hg19:chr11:64008083:64008203:120:5	94	107	+	1.85106	6.62e-05	0.72	GAGTTCAAACGTGA
RXRG	MA1556.1	hg19:chr19:19739221:19739341:120:14	73	86	-	8.06897	6.66e-05	0.438	GGGGTCACGGCGGG
RXRG	MA1556.1	hg19:chr1:76251087:76251207:120:1	97	110	-	8.06897	6.66e-05	0.438	GGCTGCATGACCTC
RXRG	MA1556.1	hg19:chr16:4666049:4666169:120:4	44	57	-	8.05172	6.7e-05	0.438	AGGGTCATGGGGCT
RXRG	MA1556.1	hg19:chr13:99137150:99137270:120:4	83	96	+	8.05172	6.7e-05	0.438	GAGGTCACTGCGTC
RXRG	MA1556.1	hg19:chr20:18233497:18233617:120:5	13	26	+	8.01724	6.79e-05	0.438	AGGGTTACGCCCCA
RXRG	MA0856.1	hg19:chr18:8891134:8891254:120:0	107	120	+	1.68085	6.91e-05	0.72	GAGTTCAGAGGGTG
RXRG	MA1556.1	hg19:chr1:212208748:212208868:120:6	24	37	+	7.96552	6.93e-05	0.438	GACGCCATGACCCG
RXRG	MA1556.1	hg19:chr19:50179484:50179604:120:5	68	81	-	7.96552	6.93e-05	0.438	TGGGTCCTGCCCCT
RXRG	MA0856.1	hg19:chr19:1095873:1095993:120:1	25	38	-	1.65957	6.96e-05	0.72	GAGGACAGAGGTGA
RXRG	MA0856.1	hg19:chr4:186123822:186123942:120:2	50	63	+	1.6383	6.99e-05	0.72	GTGGTCACAGTTCA
RXRG	MA0856.1	hg19:chr7:101585491:101585611:120:1	70	83	+	1.59574	7.06e-05	0.72	TGGGTCATAGGTTT
RXRG	MA0856.1	hg19:chr2:46925803:46925923:120:3	73	86	-	1.55319	7.14e-05	0.72	TGGGTGGAAGGTGA
RXRG	MA0856.1	hg19:chr2:201165642:201165762:120:1	95	108	+	1.55319	7.14e-05	0.72	AAGTTAAAAGGGCA
RXRG	MA0856.1	hg19:chr9:35111795:35111915:120:6	54	67	-	1.51064	7.22e-05	0.72	AGGGTTAAATGGCA
RXRG	MA0856.1	hg19:chr11:105893378:105893498:120:5	95	108	+	1.48936	7.26e-05	0.72	CGTGCCAAAGGTCG
RXRG	MA1556.1	hg19:chr19:50360712:50360832:120:1	32	45	-	7.82759	7.29e-05	0.438	CAGGTCCCGGCCCT
RXRG	MA1556.1	hg19:chr2:20779062:20779182:120:3	41	54	-	7.81034	7.33e-05	0.438	AGGCTCACGGCCCA
RXRG	MA0856.1	hg19:chr1:12634042:12634162:120:0	9	22	+	1.44681	7.34e-05	0.72	AAGATTAAGGGTGA
RXRG	MA1556.1	hg19:chr22:18121431:18121551:120:15	42	55	+	7.7931	7.38e-05	0.438	CAGGTCCCGCCCCG
RXRG	MA0856.1	hg19:chr12:121363803:121363923:120:4	13	26	+	1.40426	7.41e-05	0.72	TGAGTCATAGGTGA
RXRG	MA0856.1	hg19:chr2:182812167:182812287:120:0	35	48	-	1.40426	7.41e-05	0.72	TGAGTCATAGGTGA
RXRG	MA0856.1	hg19:chr5:54734341:54734461:120:3	80	93	+	1.40426	7.41e-05	0.72	GGGCTTAGAGGTTA
RXRG	MA1556.1	hg19:chr21:47563829:47563949:120:1	2	15	+	7.74138	7.51e-05	0.438	GAGCTCATGCTCCT
RXRG	MA1556.1	hg19:chr7:99613371:99613491:120:9	100	113	-	7.72414	7.56e-05	0.438	AGGGGCATGGACTC
RXRG	MA0856.1	hg19:chr14:24610595:24610715:120:15	21	34	-	1.31915	7.59e-05	0.722	AGGGTCAAAGAGCG
RXRG	MA1556.1	cg04987122:chr16:2213380:2213500:120:7	19	32	+	7.7069	7.61e-05	0.438	TGGGTCCTGACCGC
RXRG	MA1556.1	hg19:chr2:220553320:220553440:120:3	102	115	-	7.7069	7.61e-05	0.438	AAGGTCACAACAGT
RXRG	MA0856.1	hg19:chr3:57741101:57741221:120:0	92	105	-	1.29787	7.63e-05	0.722	AGAATCAAAGGTGA
RXRG	MA1556.1	hg19:chr4:186123822:186123942:120:2	5	18	-	7.68966	7.66e-05	0.438	GACTGCATGACCTT
RXRG	MA1556.1	hg19:chr12:72057781:72057901:120:2	12	25	+	7.65517	7.76e-05	0.438	AGGGTCACACCCAC
RXRG	MA0856.1	hg19:chr4:6944234:6944354:120:1	105	118	-	1.21277	7.79e-05	0.727	GAGGTCAGAGCTTA
RXRG	MA1556.1	hg19:chr3:15688564:15688684:120:2	90	103	-	7.63793	7.81e-05	0.438	GAGGTCCTGCTCCC
RXRG	MA0856.1	hg19:chr2:219134584:219134704:120:6	44	57	+	1.17021	7.88e-05	0.727	GGAGTCAGAGGCCA
RXRG	MA1556.1	hg19:chr14:75744909:75745029:120:7	33	46	+	7.58621	7.95e-05	0.438	GGGGTCCTGTACTC
RXRG	MA1556.1	hg19:chr15:84048668:84048788:120:4	12	25	+	7.56897	8e-05	0.438	GGGGGCATGTTCTC
RXRG	MA0856.1	hg19:chr19:55670592:55670712:120:4	30	43	+	1.08511	8.04e-05	0.734	GATGTCAAGGGGCG
RXRG	MA1556.1	hg19:chr14:103995880:103996000:120:5	102	115	-	7.55172	8.06e-05	0.438	GAGGACCCGACCCT
RXRG	MA1556.1	hg19:chr8:110346685:110346805:120:14	41	54	-	7.53448	8.11e-05	0.438	CGGGTCCCGGCCCT
RXRG	MA1556.1	hg19:chr1:170032340:170032460:120:0	11	24	+	7.5	8.21e-05	0.438	GAGGTCACAAGATT
RXRG	MA1556.1	hg19:chr14:55032221:55032341:120:9	83	96	-	7.5	8.21e-05	0.438	GAGGTCACTGCCGC
RXRG	MA1556.1	hg19:chr10:105678337:105678457:120:3	62	75	-	7.48276	8.26e-05	0.438	AGGGTCCCGCCACC
RXRG	MA1556.1	hg19:chr19:2495467:2495587:120:6	103	116	-	7.46552	8.31e-05	0.438	GGGCTCCTGACCCG
RXRG	MA1556.1	hg19:chr6:157744669:157744789:120:7	47	60	-	7.43103	8.41e-05	0.438	GAGGGCATCGCCCC
RXRG	MA1556.1	hg19:chrX:118892342:118892462:120:5	63	76	+	7.43103	8.41e-05	0.438	GAGCTCACACCCCT
RXRG	MA0856.1	hg19:chr4:6944234:6944354:120:1	87	100	+	0.893617	8.44e-05	0.749	AAAGTTAGAGGTTA
RXRG	MA1556.1	hg19:chr4:186123822:186123942:120:2	57	70	+	7.37931	8.57e-05	0.438	CAGTTCATGCGCCC
RXRG	MA1556.1	hg19:chr10:106091261:106091381:120:0	19	32	-	7.36207	8.63e-05	0.438	TAGGTCATTTCCCT
RXRG	MA1556.1	hg19:chr19:40931846:40931966:120:12	59	72	+	7.32759	8.73e-05	0.438	CGGCTCACGACTCC
RXRG	MA0856.1	hg19:chr3:48081725:48081845:120:4	76	89	+	0.744681	8.76e-05	0.749	CAGGCTAGAGTTCA
RXRG	MA1556.1	hg19:chr6:7910410:7910530:120:17	14	27	+	7.31034	8.79e-05	0.438	GAGCTCACGCCTCC
RXRG	MA1556.1	hg19:chr5:180645341:180645461:120:2	72	85	-	7.31034	8.79e-05	0.438	AGGGCCATGACTCC
RXRG	MA1556.1	cg00366818:chr10:28287819:28287939:120:14	20	33	-	7.2931	8.84e-05	0.438	GAGGGCACGGGCCC
RXRG	MA0856.1	hg19:chr16:69557641:69557761:120:4	25	38	-	0.702128	8.86e-05	0.749	TGGGTGAGAGGTCT
RXRG	MA0856.1	hg19:chr2:219134584:219134704:120:6	51	64	+	0.702128	8.86e-05	0.749	GAGGCCAGGGGTGA
RXRG	MA0856.1	hg19:chr11:568244:568364:120:18	104	117	-	0.638298	9.01e-05	0.749	GGGGTCGCAGGTGA
RXRG	MA0856.1	cg14369318:chr4:30759225:30759345:120:2	16	29	+	0.617021	9.07e-05	0.749	CAGCTCAAATGTCA
RXRG	MA0856.1	hg19:chr15:90808029:90808149:120:2	70	83	-	0.617021	9.07e-05	0.749	GTGTTCAGAGTTTA
RXRG	MA0856.1	hg19:chr9:131446880:131447000:120:1	63	76	-	0.595745	9.12e-05	0.749	GAGGTCAAGGTGAA
RXRG	MA1556.1	hg19:chr14:32030506:32030626:120:9	76	89	+	7.17241	9.25e-05	0.455	GACGTCATCACTCC
RXRG	MA0856.1	hg19:chr6:139694765:139694885:120:11	15	28	-	0.510638	9.3e-05	0.749	CAGTTCATGGGTCC
RXRG	MA0856.1	hg19:chr5:167126646:167126766:120:1	3	16	+	0.468085	9.4e-05	0.749	GAGTTTATGGGGCA
RXRG	MA0856.1	hg19:chr13:73670637:73670757:120:2	62	75	+	0.468085	9.4e-05	0.749	GAGTTCAAATTTTG
RXRG	MA0856.1	hg19:chr17:26663051:26663171:120:4	63	76	-	0.446809	9.45e-05	0.749	AAGGTTAAGCGTCA
RXRG	MA0856.1	hg19:chr19:19779841:19779961:120:12	59	72	-	0.425532	9.51e-05	0.749	GGGACCAAGGGTCG
RXRG	MA1556.1	hg19:chr3:33341126:33341246:120:0	54	67	-	7.06897	9.59e-05	0.462	GAGCTCATGACAAC
RXRG	MA1556.1	cg14363114:chr7:65670781:65670901:120:10	99	112	+	7.05172	9.66e-05	0.462	GAGCTCATCGCCCC
RXRG	MA1556.1	hg19:chr19:900871:900991:120:5	59	72	+	7.03448	9.71e-05	0.462	CGGTTCATGAAATC
RXRG	MA1556.1	cg05614013:chr19:11253694:11253814:120:3	53	66	+	7	9.83e-05	0.462	GGGGGCACGGGCCC
RXRG	MA1556.1	cg15512715:chr14:101539395:101539515:120:4	87	100	+	6.98276	9.89e-05	0.462	AGGGTCACGAAAAT
RXRG	MA1556.1	hg19:chr22:38614668:38614788:120:5	11	24	+	6.96552	9.96e-05	0.462	AAGCCCATGACCCT
RXRG	MA1556.1	hg19:chr1:11994655:11994775:120:11	63	76	-	6.96552	9.96e-05	0.462	GGCGGCACCACCCC
HOXA1	MA1495.1	hg19:chr8:142167356:142167476:120:4	31	38	+	10.717	4.35e-05	1	CTAATTAC
HOXA1	MA1495.1	hg19:chr8:142167356:142167476:120:4	31	38	-	10.6226	6.53e-05	1	GTAATTAG
HOXA1	MA1495.1	hg19:chr19:45195320:45195440:120:4	4	11	+	10.3774	8.71e-05	1	CTAATTAG
HOXA1	MA1495.1	hg19:chr19:45195320:45195440:120:4	4	11	-	10.3774	8.71e-05	1	CTAATTAG
HOXA1	MA1495.1	hg19:chr1:20821818:20821938:120:3	96	103	+	10.3774	8.71e-05	1	CTAATTAG
HOXA1	MA1495.1	hg19:chr1:20821818:20821938:120:3	96	103	-	10.3774	8.71e-05	1	CTAATTAG
GFI1	MA0038.2	cg16041798:chr14:64905315:64905435:120:2	84	95	-	15.8511	3.72e-06	0.817	CAAATCAGGGCA
GFI1	MA0038.2	hg19:chr19:11249468:11249588:120:2	100	111	-	15.8085	3.78e-06	0.817	AAAATCACTGCC
GFI1	MA0038.2	hg19:chr1:149223729:149223849:120:2	93	104	+	14.9574	6.21e-06	0.817	CAAATCTCTGCA
GFI1	MA0038.2	hg19:chr3:122134296:122134416:120:3	13	24	-	14.8298	6.57e-06	0.817	CCAATCAGAGCA
GFI1	MA0038.2	hg19:chr1:26231934:26232054:120:11	85	96	+	14.8298	6.57e-06	0.817	CCAATCAGAGCA
GFI1	MA0038.2	hg19:chr14:23541218:23541338:120:1	87	98	+	14.6383	7.17e-06	0.817	CCAATCACTACA
GFI1	MA0038.2	hg19:chr2:8724278:8724398:120:3	66	77	+	14.5745	7.45e-06	0.817	GCAATCAGGGCA
GFI1	MA0038.2	hg19:chr14:70826287:70826407:120:8	70	81	+	14.1064	9.37e-06	0.898	CAAATCTCAGCA
GFI1	MA0038.2	hg19:chr9:37465788:37465908:120:10	35	46	+	13.7872	1.15e-05	0.935	CCAATCACAACA
GFI1	MA0038.2	hg19:chr13:20766365:20766485:120:8	58	69	+	13.5532	1.28e-05	0.935	CAAATCTCTGCC
GFI1	MA0038.2	hg19:chr1:109825789:109825909:120:7	41	52	-	13.0851	1.68e-05	0.935	CCAATCACGGTG
GFI1	MA0038.2	hg19:chr22:38071315:38071435:120:0	51	62	+	12.9149	1.87e-05	0.935	CCAATCTCTGCC
GFI1	MA0038.2	hg19:chr13:73670637:73670757:120:2	75	86	-	12.9149	1.87e-05	0.935	CCAATCTCTGCC
GFI1	MA0038.2	hg19:chr11:101982078:101982198:120:5	23	34	-	12.7021	2.06e-05	0.935	CAAATCTCAGCC
GFI1	MA0038.2	hg19:chr19:16222432:16222552:120:11	33	44	+	12.5319	2.26e-05	0.935	TCAATCAGAGCC
GFI1	MA0038.2	hg19:chr5:149737511:149737631:120:11	57	68	+	12.2766	2.6e-05	0.935	GCAATCTCTGCC
GFI1	MA0038.2	hg19:chr10:73020161:73020281:120:2	100	111	+	12.1702	2.72e-05	0.935	AAAATCTCAGCA
GFI1	MA0038.2	hg19:chr6:30181206:30181326:120:9	16	27	-	12.0851	2.84e-05	0.935	GAAATCTCGGCG
GFI1	MA0038.2	hg19:chr4:141778234:141778354:120:1	29	40	+	12.0638	2.87e-05	0.935	GCAATCACAGTG
GFI1	MA0038.2	hg19:chr15:35261652:35261772:120:7	103	114	-	12.0638	2.87e-05	0.935	CAAATCAATGCG
GFI1	MA0038.2	hg19:chrX:153597884:153598004:120:0	37	48	+	12.0426	2.89e-05	0.935	CTAATCACTGCT
GFI1	MA0038.2	hg19:chr17:18056920:18057040:120:6	37	48	-	11.8085	3.23e-05	0.935	GCAATCTCGGCC
GFI1	MA0038.2	hg19:chr19:44204916:44205036:120:2	94	105	+	11.8085	3.23e-05	0.935	GAAATCACTCCA
GFI1	MA0038.2	hg19:chr1:203296966:203297086:120:5	40	51	-	11.7872	3.25e-05	0.935	GAAATCAATGCC
GFI1	MA0038.2	hg19:chr8:126709146:126709266:120:5	87	98	-	11.7234	3.36e-05	0.935	TGAATCACAGCC
GFI1	MA0038.2	hg19:chr17:8124126:8124246:120:7	67	78	-	11.6809	3.39e-05	0.935	CAAATCACGTCG
GFI1	MA0038.2	hg19:chr14:34521736:34521856:120:2	104	115	-	11.6383	3.46e-05	0.935	GAAATCACTGAA
GFI1	MA0038.2	hg19:chr12:64312031:64312151:120:1	102	113	-	11.3404	3.97e-05	0.935	CAAATCAAGGCT
GFI1	MA0038.2	hg19:chr10:104989866:104989986:120:7	76	87	+	11.1915	4.19e-05	0.935	GCAATCTCGGCT
GFI1	MA0038.2	hg19:chr12:53835016:53835136:120:4	25	36	+	11.1277	4.36e-05	0.935	GAAATCTCTGTA
GFI1	MA0038.2	hg19:chr7:25010982:25011102:120:2	1	12	+	11.0851	4.44e-05	0.935	CAAATCAGTTCA
GFI1	MA0038.2	hg19:chr6:29910234:29910354:120:13	19	30	+	11.0851	4.44e-05	0.935	CCAATCAGTGTC
GFI1	MA0038.2	hg19:chr17:1366592:1366712:120:5	9	20	-	11.0851	4.44e-05	0.935	GAAATCAGTGTC
GFI1	MA0038.2	hg19:chr9:110517532:110517652:120:0	91	102	-	10.9787	4.59e-05	0.935	TCAATCACTTCC
GFI1	MA0038.2	hg19:chr12:31226844:31226964:120:9	6	17	-	10.9362	4.68e-05	0.935	GGAATCAGGGCA
GFI1	MA0038.2	hg19:chr5:175875597:175875717:120:6	13	24	-	10.9362	4.68e-05	0.935	GGAATCAGGGCA
GFI1	MA0038.2	hg19:chr6:27573498:27573618:120:5	62	73	+	10.9362	4.68e-05	0.935	GTAATCACGGCT
GFI1	MA0038.2	hg19:chr17:56025798:56025918:120:1	66	77	+	10.9149	4.73e-05	0.935	TCAATCACTCCA
GFI1	MA0038.2	hg19:chr16:11891473:11891593:120:8	74	85	-	10.8936	4.75e-05	0.935	ACAATCACGGTT
GFI1	MA0038.2	hg19:chr3:114342978:114343098:120:2	73	84	-	10.383	5.77e-05	0.991	CTAATCAGAGCA
GFI1	MA0038.2	hg19:chr7:101459300:101459420:120:10	50	61	-	10.3191	5.92e-05	0.991	TAAATCAAAGCG
GFI1	MA0038.2	hg19:chr2:158732844:158732964:120:9	74	85	-	10.2979	5.95e-05	0.991	TTAATCACAGCT
GFI1	MA0038.2	hg19:chr11:76534965:76535085:120:0	8	19	+	10.2553	6.03e-05	0.991	CCAATCAGGGTG
GFI1	MA0038.2	hg19:chr8:128491013:128491133:120:1	40	51	-	10.2553	6.03e-05	0.991	CAAATCACTGAT
GFI1	MA0038.2	hg19:chr2:233457700:233457820:120:0	71	82	+	10.234	6.09e-05	0.991	GAAATCACTGAC
GFI1	MA0038.2	hg19:chr5:131892542:131892662:120:16	66	77	-	10.234	6.09e-05	0.991	GAAATCAGAGTC
GFI1	MA0038.2	hg19:chr5:94890646:94890766:120:6	87	98	-	10.1915	6.2e-05	0.991	CAAATCAGAACC
GFI1	MA0038.2	hg19:chr8:126423138:126423258:120:2	101	112	-	10.1915	6.2e-05	0.991	GGAATCACAGTA
GFI1	MA0038.2	hg19:chr12:125389240:125389360:120:0	94	105	-	10.1064	6.36e-05	0.996	CAAATCTGTGCT
GFI1	MA0038.2	hg19:chr19:663587:663707:120:7	91	102	-	10	6.65e-05	1	GGAATCAGTGCC
GFI1	MA0038.2	hg19:chr15:80729002:80729122:120:3	16	27	+	9.87234	6.94e-05	1	ACAATCAGTACA
GFI1	MA0038.2	hg19:chr22:19869285:19869405:120:1	43	54	+	9.87234	6.94e-05	1	GAAATCACTGAG
GFI1	MA0038.2	hg19:chr19:50184028:50184148:120:9	1	12	+	9.78723	7.15e-05	1	TGAATCTCTGCA
GFI1	MA0038.2	hg19:chr7:18548494:18548614:120:4	8	19	+	9.57447	7.75e-05	1	CAAATCACACCT
GFI1	MA0038.2	hg19:chr5:102898130:102898250:120:9	1	12	+	9.55319	7.82e-05	1	GAAATCACACCC
GFI1	MA0038.2	hg19:chr22:42228872:42228992:120:11	73	84	+	9.25532	8.68e-05	1	CAAATCTGAGCT
GFI1	MA0038.2	hg19:chr17:8113583:8113703:120:7	109	120	+	9.25532	8.68e-05	1	CCAATCTGGGCG
GFI1	MA0038.2	cg15211623:chr3:49937944:49938064:120:1	11	22	-	9.21277	8.81e-05	1	CTAATCAGTGCT
GFI1	MA0038.2	hg19:chr2:232537842:232537962:120:3	45	56	-	9.19149	8.89e-05	1	GAAATCAGAACG
GFI1	MA0038.2	hg19:chr20:33463842:33463962:120:5	43	54	+	8.95745	9.65e-05	1	GCAATCAGATCA
GFI1	MA0038.2	hg19:chr6:26022463:26022583:120:2	76	87	+	8.93617	9.77e-05	1	CCAATCAGAACT
GFI1	MA0038.2	hg19:chr20:61334958:61335078:120:4	95	106	+	8.89362	9.88e-05	1	TGAATCAGAGCC
POU2F2	MA0507.2	hg19:chr9:126907165:126907285:120:2	50	63	+	15.6154	3.49e-06	1	TTTATGCTAATCAG
POU2F2	MA0507.2	hg19:chr19:19600184:19600304:120:1	87	100	-	15.1731	4.31e-06	1	TGTATGCTAATCAG
POU2F2	MA0507.2	hg19:chr21:35014186:35014306:120:7	73	86	+	14.2115	6.9e-06	1	TTTATGCAAATTTT
POU2F2	MA0507.2	hg19:chr22:42228872:42228992:120:11	67	80	+	13.4038	9.52e-06	1	ACTATGCAAATCTG
POU2F2	MA0507.2	hg19:chr19:40909842:40909962:120:5	7	20	-	10.0962	3.04e-05	1	TATATGTATATGAG
POU2F2	MA0507.2	hg19:chr19:5308728:5308848:120:3	77	90	+	9.63462	3.53e-05	1	TTTATGGTAATCAG
POU2F2	MA0507.2	hg19:chr7:148684494:148684614:120:5	63	76	+	8.82692	4.63e-05	1	GATATGCAAAATTA
POU2F2	MA0507.2	hg19:chr2:227595236:227595356:120:1	65	78	+	8.30769	5.52e-05	1	ATCATGCTAATATG
POU2F2	MA0507.2	hg19:chr4:79455515:79455635:120:0	33	46	+	8.03846	6e-05	1	CATATGCAAAGCTG
POU2F2	MA0507.2	hg19:chr15:40875150:40875270:120:1	49	62	-	7.26923	7.73e-05	1	TCTATGCAAAGGAA
POU2F2	MA0507.2	hg19:chr7:18548494:18548614:120:4	57	70	-	7.13462	8.1e-05	1	TGTATGCTAAATAT
POU2F2	MA0507.2	hg19:chr1:55437094:55437214:120:4	82	95	+	7.05769	8.26e-05	1	TGTATGCAAAAACG
POU2F2	MA0507.2	cg09432154:chr3:151034609:151034729:120:1	19	32	+	6.53846	9.72e-05	1	CTAATGTAAATGAC
POU2F2	MA0507.2	hg19:chr2:27304322:27304442:120:3	40	53	+	6.53846	9.72e-05	1	ATTATGCAAACAGG
SP2	MA0516.3	hg19:chr1:23345901:23346021:120:23	1	9	+	17.5618	1.5e-06	0.00538	GGGGCGGGG
SP2	MA0516.3	cg07995179:chr6:85484227:85484347:120:12	3	11	+	17.5618	1.5e-06	0.00538	GGGGCGGGG
SP2	MA0516.3	hg19:chr6:36410760:36410880:120:22	5	13	+	17.5618	1.5e-06	0.00538	GGGGCGGGG
SP2	MA0516.3	hg19:chr21:33765436:33765556:120:8	7	15	+	17.5618	1.5e-06	0.00538	GGGGCGGGG
SP2	MA0516.3	hg19:chr7:36429376:36429496:120:15	8	16	+	17.5618	1.5e-06	0.00538	GGGGCGGGG
SP2	MA0516.3	hg19:chr8:146176010:146176130:120:13	1	9	-	17.5618	1.5e-06	0.00538	GGGGCGGGG
SP2	MA0516.3	hg19:chr9:131873119:131873239:120:15	9	17	+	17.5618	1.5e-06	0.00538	GGGGCGGGG
SP2	MA0516.3	hg19:chr17:7464375:7464495:120:9	10	18	+	17.5618	1.5e-06	0.00538	GGGGCGGGG
SP2	MA0516.3	hg19:chr11:67272869:67272989:120:9	4	12	-	17.5618	1.5e-06	0.00538	GGGGCGGGG
SP2	MA0516.3	hg19:chr18:812339:812459:120:19	4	12	-	17.5618	1.5e-06	0.00538	GGGGCGGGG
SP2	MA0516.3	hg19:chr19:38865319:38865439:120:13	5	13	-	17.5618	1.5e-06	0.00538	GGGGCGGGG
SP2	MA0516.3	hg19:chr15:76005210:76005330:120:10	14	22	+	17.5618	1.5e-06	0.00538	GGGGCGGGG
SP2	MA0516.3	hg19:chr1:46016464:46016584:120:10	6	14	-	17.5618	1.5e-06	0.00538	GGGGCGGGG
SP2	MA0516.3	hg19:chr1:233086317:233086437:120:11	16	24	+	17.5618	1.5e-06	0.00538	GGGGCGGGG
SP2	MA0516.3	hg19:chr19:41222845:41222965:120:15	16	24	+	17.5618	1.5e-06	0.00538	GGGGCGGGG
SP2	MA0516.3	hg19:chr1:47780068:47780188:120:8	17	25	+	17.5618	1.5e-06	0.00538	GGGGCGGGG
SP2	MA0516.3	hg19:chr16:67906843:67906963:120:11	17	25	+	17.5618	1.5e-06	0.00538	GGGGCGGGG
SP2	MA0516.3	hg19:chr6:4018852:4018972:120:10	18	26	+	17.5618	1.5e-06	0.00538	GGGGCGGGG
SP2	MA0516.3	hg19:chr12:51476957:51477077:120:13	12	20	-	17.5618	1.5e-06	0.00538	GGGGCGGGG
SP2	MA0516.3	hg19:chr10:65025015:65025135:120:4	12	20	-	17.5618	1.5e-06	0.00538	GGGGCGGGG
SP2	MA0516.3	hg19:chr7:39989607:39989727:120:15	12	20	-	17.5618	1.5e-06	0.00538	GGGGCGGGG
SP2	MA0516.3	hg19:chr3:156393304:156393424:120:14	21	29	+	17.5618	1.5e-06	0.00538	GGGGCGGGG
SP2	MA0516.3	hg19:chr21:35014186:35014306:120:7	14	22	-	17.5618	1.5e-06	0.00538	GGGGCGGGG
SP2	MA0516.3	hg19:chr12:57984911:57985031:120:18	14	22	-	17.5618	1.5e-06	0.00538	GGGGCGGGG
SP2	MA0516.3	hg19:chr19:38827137:38827257:120:10	23	31	+	17.5618	1.5e-06	0.00538	GGGGCGGGG
SP2	MA0516.3	hg19:chr11:67070875:67070995:120:13	23	31	+	17.5618	1.5e-06	0.00538	GGGGCGGGG
SP2	MA0516.3	hg19:chr15:75746241:75746361:120:13	15	23	-	17.5618	1.5e-06	0.00538	GGGGCGGGG
SP2	MA0516.3	hg19:chr4:140099082:140099202:120:20	16	24	-	17.5618	1.5e-06	0.00538	GGGGCGGGG
SP2	MA0516.3	hg19:chr19:40950242:40950362:120:18	18	26	-	17.5618	1.5e-06	0.00538	GGGGCGGGG
SP2	MA0516.3	hg19:chr18:812339:812459:120:19	26	34	+	17.5618	1.5e-06	0.00538	GGGGCGGGG
SP2	MA0516.3	hg19:chrX:43514168:43514288:120:7	18	26	-	17.5618	1.5e-06	0.00538	GGGGCGGGG
SP2	MA0516.3	hg19:chr19:17953061:17953181:120:12	18	26	-	17.5618	1.5e-06	0.00538	GGGGCGGGG
SP2	MA0516.3	hg19:chr1:11333488:11333608:120:8	19	27	-	17.5618	1.5e-06	0.00538	GGGGCGGGG
SP2	MA0516.3	hg19:chr7:33168820:33168940:120:10	19	27	-	17.5618	1.5e-06	0.00538	GGGGCGGGG
SP2	MA0516.3	hg19:chr8:135844641:135844761:120:11	20	28	-	17.5618	1.5e-06	0.00538	GGGGCGGGG
SP2	MA0516.3	hg19:chr19:5904106:5904226:120:4	28	36	+	17.5618	1.5e-06	0.00538	GGGGCGGGG
SP2	MA0516.3	hg19:chr14:23356160:23356280:120:13	22	30	-	17.5618	1.5e-06	0.00538	GGGGCGGGG
SP2	MA0516.3	hg19:chr2:187454831:187454951:120:14	22	30	-	17.5618	1.5e-06	0.00538	GGGGCGGGG
SP2	MA0516.3	hg19:chr2:179343303:179343423:120:12	33	41	+	17.5618	1.5e-06	0.00538	GGGGCGGGG
SP2	MA0516.3	hg19:chr1:161500712:161500832:120:8	35	43	+	17.5618	1.5e-06	0.00538	GGGGCGGGG
SP2	MA0516.3	hg19:chr14:23356160:23356280:120:13	27	35	-	17.5618	1.5e-06	0.00538	GGGGCGGGG
SP2	MA0516.3	hg19:chr7:108166582:108166702:120:12	28	36	-	17.5618	1.5e-06	0.00538	GGGGCGGGG
SP2	MA0516.3	hg19:chr5:79703812:79703932:120:12	36	44	+	17.5618	1.5e-06	0.00538	GGGGCGGGG
SP2	MA0516.3	hg19:chr3:48593871:48593991:120:6	31	39	-	17.5618	1.5e-06	0.00538	GGGGCGGGG
SP2	MA0516.3	hg19:chr9:102582152:102582272:120:17	31	39	-	17.5618	1.5e-06	0.00538	GGGGCGGGG
SP2	MA0516.3	hg19:chr6:10723194:10723314:120:11	31	39	-	17.5618	1.5e-06	0.00538	GGGGCGGGG
SP2	MA0516.3	hg19:chr1:156470691:156470811:120:13	31	39	-	17.5618	1.5e-06	0.00538	GGGGCGGGG
SP2	MA0516.3	hg19:chr10:60145093:60145213:120:13	32	40	-	17.5618	1.5e-06	0.00538	GGGGCGGGG
SP2	MA0516.3	hg19:chr11:68606856:68606976:120:12	32	40	-	17.5618	1.5e-06	0.00538	GGGGCGGGG
SP2	MA0516.3	hg19:chr11:34937731:34937851:120:9	32	40	-	17.5618	1.5e-06	0.00538	GGGGCGGGG
SP2	MA0516.3	hg19:chr15:73976653:73976773:120:19	33	41	-	17.5618	1.5e-06	0.00538	GGGGCGGGG
SP2	MA0516.3	hg19:chr5:57756194:57756314:120:14	33	41	-	17.5618	1.5e-06	0.00538	GGGGCGGGG
SP2	MA0516.3	hg19:chr4:84205665:84205785:120:15	43	51	+	17.5618	1.5e-06	0.00538	GGGGCGGGG
SP2	MA0516.3	hg19:chr5:55290850:55290970:120:12	36	44	-	17.5618	1.5e-06	0.00538	GGGGCGGGG
SP2	MA0516.3	hg19:chr14:105332068:105332188:120:15	36	44	-	17.5618	1.5e-06	0.00538	GGGGCGGGG
SP2	MA0516.3	hg19:chr4:102268880:102269000:120:8	37	45	-	17.5618	1.5e-06	0.00538	GGGGCGGGG
SP2	MA0516.3	hg19:chr10:60145093:60145213:120:13	37	45	-	17.5618	1.5e-06	0.00538	GGGGCGGGG
SP2	MA0516.3	hg19:chr19:38827137:38827257:120:10	47	55	+	17.5618	1.5e-06	0.00538	GGGGCGGGG
SP2	MA0516.3	hg19:chr12:6936713:6936833:120:3	47	55	+	17.5618	1.5e-06	0.00538	GGGGCGGGG
SP2	MA0516.3	hg19:chr5:180673432:180673552:120:13	40	48	-	17.5618	1.5e-06	0.00538	GGGGCGGGG
SP2	MA0516.3	hg19:chr6:150284671:150284791:120:13	51	59	+	17.5618	1.5e-06	0.00538	GGGGCGGGG
SP2	MA0516.3	hg19:chr11:126153006:126153126:120:21	51	59	+	17.5618	1.5e-06	0.00538	GGGGCGGGG
SP2	MA0516.3	hg19:chr6:138725323:138725443:120:16	52	60	+	17.5618	1.5e-06	0.00538	GGGGCGGGG
SP2	MA0516.3	hg19:chr14:67878994:67879114:120:8	44	52	-	17.5618	1.5e-06	0.00538	GGGGCGGGG
SP2	MA0516.3	hg19:chr11:805229:805349:120:14	45	53	-	17.5618	1.5e-06	0.00538	GGGGCGGGG
SP2	MA0516.3	hg19:chr1:10490678:10490798:120:14	45	53	-	17.5618	1.5e-06	0.00538	GGGGCGGGG
SP2	MA0516.3	hg19:chr5:176797700:176797820:120:5	46	54	-	17.5618	1.5e-06	0.00538	GGGGCGGGG
SP2	MA0516.3	hg19:chr14:104583199:104583319:120:16	54	62	+	17.5618	1.5e-06	0.00538	GGGGCGGGG
SP2	MA0516.3	hg19:chr6:28235043:28235163:120:8	55	63	+	17.5618	1.5e-06	0.00538	GGGGCGGGG
SP2	MA0516.3	hg19:chr19:59055582:59055702:120:10	47	55	-	17.5618	1.5e-06	0.00538	GGGGCGGGG
SP2	MA0516.3	hg19:chr4:169753614:169753734:120:6	48	56	-	17.5618	1.5e-06	0.00538	GGGGCGGGG
SP2	MA0516.3	hg19:chr16:14724105:14724225:120:14	56	64	+	17.5618	1.5e-06	0.00538	GGGGCGGGG
SP2	MA0516.3	cg08190044:chr1:154298275:154298395:120:12	56	64	+	17.5618	1.5e-06	0.00538	GGGGCGGGG
SP2	MA0516.3	cg26477856:chr12:56324855:56324975:120:1	56	64	+	17.5618	1.5e-06	0.00538	GGGGCGGGG
SP2	MA0516.3	hg19:chrX:153607362:153607482:120:15	48	56	-	17.5618	1.5e-06	0.00538	GGGGCGGGG
SP2	MA0516.3	hg19:chr17:56429727:56429847:120:18	57	65	+	17.5618	1.5e-06	0.00538	GGGGCGGGG
SP2	MA0516.3	hg19:chr16:89939926:89940046:120:16	49	57	-	17.5618	1.5e-06	0.00538	GGGGCGGGG
SP2	MA0516.3	hg19:chr3:52232007:52232127:120:14	49	57	-	17.5618	1.5e-06	0.00538	GGGGCGGGG
SP2	MA0516.3	hg19:chr2:8724278:8724398:120:3	50	58	-	17.5618	1.5e-06	0.00538	GGGGCGGGG
SP2	MA0516.3	hg19:chr1:11994655:11994775:120:11	58	66	+	17.5618	1.5e-06	0.00538	GGGGCGGGG
SP2	MA0516.3	hg19:chr3:48754750:48754870:120:8	59	67	+	17.5618	1.5e-06	0.00538	GGGGCGGGG
SP2	MA0516.3	hg19:chr7:4815097:4815217:120:13	51	59	-	17.5618	1.5e-06	0.00538	GGGGCGGGG
SP2	MA0516.3	hg19:chr15:22892603:22892723:120:13	52	60	-	17.5618	1.5e-06	0.00538	GGGGCGGGG
SP2	MA0516.3	hg19:chr19:59055582:59055702:120:10	52	60	-	17.5618	1.5e-06	0.00538	GGGGCGGGG
SP2	MA0516.3	hg19:chr4:1340753:1340873:120:12	62	70	+	17.5618	1.5e-06	0.00538	GGGGCGGGG
SP2	MA0516.3	hg19:chr9:34126402:34126522:120:12	62	70	+	17.5618	1.5e-06	0.00538	GGGGCGGGG
SP2	MA0516.3	hg19:chr1:45241136:45241256:120:13	63	71	+	17.5618	1.5e-06	0.00538	GGGGCGGGG
SP2	MA0516.3	hg19:chr19:19080485:19080605:120:4	55	63	-	17.5618	1.5e-06	0.00538	GGGGCGGGG
SP2	MA0516.3	cg01555431:chr6:151561966:151562086:120:13	66	74	+	17.5618	1.5e-06	0.00538	GGGGCGGGG
SP2	MA0516.3	hg19:chr19:8591242:8591362:120:6	59	67	-	17.5618	1.5e-06	0.00538	GGGGCGGGG
SP2	MA0516.3	hg19:chr11:805229:805349:120:14	59	67	-	17.5618	1.5e-06	0.00538	GGGGCGGGG
SP2	MA0516.3	hg19:chr7:4784763:4784883:120:7	60	68	-	17.5618	1.5e-06	0.00538	GGGGCGGGG
SP2	MA0516.3	hg19:chr11:1785155:1785275:120:20	68	76	+	17.5618	1.5e-06	0.00538	GGGGCGGGG
SP2	MA0516.3	hg19:chr19:7953276:7953396:120:18	69	77	+	17.5618	1.5e-06	0.00538	GGGGCGGGG
SP2	MA0516.3	hg19:chr19:41283942:41284062:120:8	61	69	-	17.5618	1.5e-06	0.00538	GGGGCGGGG
SP2	MA0516.3	hg19:chr1:7844133:7844253:120:19	62	70	-	17.5618	1.5e-06	0.00538	GGGGCGGGG
SP2	MA0516.3	cg09950681:chr11:393332:393452:120:4	63	71	-	17.5618	1.5e-06	0.00538	GGGGCGGGG
SP2	MA0516.3	hg19:chr3:48700974:48701094:120:11	64	72	-	17.5618	1.5e-06	0.00538	GGGGCGGGG
SP2	MA0516.3	hg19:chr19:3572490:3572610:120:11	72	80	+	17.5618	1.5e-06	0.00538	GGGGCGGGG
SP2	MA0516.3	hg19:chr5:176797700:176797820:120:5	64	72	-	17.5618	1.5e-06	0.00538	GGGGCGGGG
SP2	MA0516.3	hg19:chr16:30102824:30102944:120:9	73	81	+	17.5618	1.5e-06	0.00538	GGGGCGGGG
SP2	MA0516.3	hg19:chr19:7953276:7953396:120:18	74	82	+	17.5618	1.5e-06	0.00538	GGGGCGGGG
SP2	MA0516.3	hg19:chr16:90085910:90086030:120:15	66	74	-	17.5618	1.5e-06	0.00538	GGGGCGGGG
SP2	MA0516.3	hg19:chr1:111746650:111746770:120:11	66	74	-	17.5618	1.5e-06	0.00538	GGGGCGGGG
SP2	MA0516.3	hg19:chr13:111358453:111358573:120:15	66	74	-	17.5618	1.5e-06	0.00538	GGGGCGGGG
SP2	MA0516.3	hg19:chrX:48858482:48858602:120:9	67	75	-	17.5618	1.5e-06	0.00538	GGGGCGGGG
SP2	MA0516.3	hg19:chr14:35451772:35451892:120:10	67	75	-	17.5618	1.5e-06	0.00538	GGGGCGGGG
SP2	MA0516.3	hg19:chr9:133710523:133710643:120:16	76	84	+	17.5618	1.5e-06	0.00538	GGGGCGGGG
SP2	MA0516.3	hg19:chr10:6246004:6246124:120:16	68	76	-	17.5618	1.5e-06	0.00538	GGGGCGGGG
SP2	MA0516.3	hg19:chr3:127392032:127392152:120:12	77	85	+	17.5618	1.5e-06	0.00538	GGGGCGGGG
SP2	MA0516.3	hg19:chr16:28962202:28962322:120:14	78	86	+	17.5618	1.5e-06	0.00538	GGGGCGGGG
SP2	MA0516.3	hg19:chr21:38738280:38738400:120:16	70	78	-	17.5618	1.5e-06	0.00538	GGGGCGGGG
SP2	MA0516.3	hg19:chr4:78783805:78783925:120:7	70	78	-	17.5618	1.5e-06	0.00538	GGGGCGGGG
SP2	MA0516.3	hg19:chr7:77325383:77325503:120:10	78	86	+	17.5618	1.5e-06	0.00538	GGGGCGGGG
SP2	MA0516.3	hg19:chr19:46386093:46386213:120:7	71	79	-	17.5618	1.5e-06	0.00538	GGGGCGGGG
SP2	MA0516.3	hg19:chr13:111358453:111358573:120:15	71	79	-	17.5618	1.5e-06	0.00538	GGGGCGGGG
SP2	MA0516.3	hg19:chr11:65153982:65154102:120:19	80	88	+	17.5618	1.5e-06	0.00538	GGGGCGGGG
SP2	MA0516.3	hg19:chr1:155108211:155108331:120:16	80	88	+	17.5618	1.5e-06	0.00538	GGGGCGGGG
SP2	MA0516.3	hg19:chr17:18150752:18150872:120:5	80	88	+	17.5618	1.5e-06	0.00538	GGGGCGGGG
SP2	MA0516.3	hg19:chr6:32163585:32163705:120:16	72	80	-	17.5618	1.5e-06	0.00538	GGGGCGGGG
SP2	MA0516.3	hg19:chr12:56324830:56324950:120:2	81	89	+	17.5618	1.5e-06	0.00538	GGGGCGGGG
SP2	MA0516.3	hg19:chr3:42201536:42201656:120:4	74	82	-	17.5618	1.5e-06	0.00538	GGGGCGGGG
SP2	MA0516.3	hg19:chr7:99686497:99686617:120:18	84	92	+	17.5618	1.5e-06	0.00538	GGGGCGGGG
SP2	MA0516.3	hg19:chr9:131965357:131965477:120:7	85	93	+	17.5618	1.5e-06	0.00538	GGGGCGGGG
SP2	MA0516.3	hg19:chr12:122688137:122688257:120:13	80	88	-	17.5618	1.5e-06	0.00538	GGGGCGGGG
SP2	MA0516.3	hg19:chr22:36903065:36903185:120:20	89	97	+	17.5618	1.5e-06	0.00538	GGGGCGGGG
SP2	MA0516.3	hg19:chr1:15851216:15851336:120:12	81	89	-	17.5618	1.5e-06	0.00538	GGGGCGGGG
SP2	MA0516.3	hg19:chr5:176797700:176797820:120:5	82	90	-	17.5618	1.5e-06	0.00538	GGGGCGGGG
SP2	MA0516.3	hg19:chr15:41624717:41624837:120:13	83	91	-	17.5618	1.5e-06	0.00538	GGGGCGGGG
SP2	MA0516.3	hg19:chr8:102217832:102217952:120:21	84	92	-	17.5618	1.5e-06	0.00538	GGGGCGGGG
SP2	MA0516.3	hg19:chr19:33571985:33572105:120:13	92	100	+	17.5618	1.5e-06	0.00538	GGGGCGGGG
SP2	MA0516.3	hg19:chr1:45805747:45805867:120:19	84	92	-	17.5618	1.5e-06	0.00538	GGGGCGGGG
SP2	MA0516.3	hg19:chr19:58892255:58892375:120:15	84	92	-	17.5618	1.5e-06	0.00538	GGGGCGGGG
SP2	MA0516.3	hg19:chr5:68711119:68711239:120:20	92	100	+	17.5618	1.5e-06	0.00538	GGGGCGGGG
SP2	MA0516.3	hg19:chr20:16554067:16554187:120:13	92	100	+	17.5618	1.5e-06	0.00538	GGGGCGGGG
SP2	MA0516.3	hg19:chr12:679855:679975:120:7	85	93	-	17.5618	1.5e-06	0.00538	GGGGCGGGG
SP2	MA0516.3	hg19:chr11:66025400:66025520:120:13	93	101	+	17.5618	1.5e-06	0.00538	GGGGCGGGG
SP2	MA0516.3	hg19:chr15:75249413:75249533:120:5	86	94	-	17.5618	1.5e-06	0.00538	GGGGCGGGG
SP2	MA0516.3	hg19:chr3:47422412:47422532:120:10	94	102	+	17.5618	1.5e-06	0.00538	GGGGCGGGG
SP2	MA0516.3	hg19:chr5:110848192:110848312:120:9	86	94	-	17.5618	1.5e-06	0.00538	GGGGCGGGG
SP2	MA0516.3	hg19:chr2:232478452:232478572:120:6	86	94	-	17.5618	1.5e-06	0.00538	GGGGCGGGG
SP2	MA0516.3	hg19:chr14:65514459:65514579:120:1	94	102	+	17.5618	1.5e-06	0.00538	GGGGCGGGG
SP2	MA0516.3	hg19:chr15:75743973:75744093:120:13	87	95	-	17.5618	1.5e-06	0.00538	GGGGCGGGG
SP2	MA0516.3	hg19:chr6:18264434:18264554:120:22	88	96	-	17.5618	1.5e-06	0.00538	GGGGCGGGG
SP2	MA0516.3	hg19:chr1:151300087:151300207:120:4	96	104	+	17.5618	1.5e-06	0.00538	GGGGCGGGG
SP2	MA0516.3	hg19:chr5:131132651:131132771:120:12	96	104	+	17.5618	1.5e-06	0.00538	GGGGCGGGG
SP2	MA0516.3	hg19:chr17:76124299:76124419:120:7	89	97	-	17.5618	1.5e-06	0.00538	GGGGCGGGG
SP2	MA0516.3	hg19:chr3:48693850:48693970:120:12	90	98	-	17.5618	1.5e-06	0.00538	GGGGCGGGG
SP2	MA0516.3	hg19:chr15:90544776:90544896:120:15	90	98	-	17.5618	1.5e-06	0.00538	GGGGCGGGG
SP2	MA0516.3	cg03854071:chr19:19626368:19626488:120:8	91	99	-	17.5618	1.5e-06	0.00538	GGGGCGGGG
SP2	MA0516.3	hg19:chr9:37485793:37485913:120:14	99	107	+	17.5618	1.5e-06	0.00538	GGGGCGGGG
SP2	MA0516.3	hg19:chr5:1524026:1524146:120:23	100	108	+	17.5618	1.5e-06	0.00538	GGGGCGGGG
SP2	MA0516.3	hg19:chr3:170626332:170626452:120:16	102	110	+	17.5618	1.5e-06	0.00538	GGGGCGGGG
SP2	MA0516.3	cg06001237:chr20:62694676:62694796:120:15	94	102	-	17.5618	1.5e-06	0.00538	GGGGCGGGG
SP2	MA0516.3	hg19:chr3:48130271:48130391:120:12	103	111	+	17.5618	1.5e-06	0.00538	GGGGCGGGG
SP2	MA0516.3	hg19:chr10:73610983:73611103:120:11	96	104	-	17.5618	1.5e-06	0.00538	GGGGCGGGG
SP2	MA0516.3	hg19:chr19:13953708:13953828:120:15	104	112	+	17.5618	1.5e-06	0.00538	GGGGCGGGG
SP2	MA0516.3	hg19:chr4:148653088:148653208:120:17	104	112	+	17.5618	1.5e-06	0.00538	GGGGCGGGG
SP2	MA0516.3	hg19:chr17:34890696:34890816:120:12	104	112	+	17.5618	1.5e-06	0.00538	GGGGCGGGG
SP2	MA0516.3	hg19:chr11:73490544:73490664:120:9	104	112	+	17.5618	1.5e-06	0.00538	GGGGCGGGG
SP2	MA0516.3	hg19:chrX:153755463:153755583:120:3	96	104	-	17.5618	1.5e-06	0.00538	GGGGCGGGG
SP2	MA0516.3	hg19:chr7:30066434:30066554:120:8	105	113	+	17.5618	1.5e-06	0.00538	GGGGCGGGG
SP2	MA0516.3	hg19:chr11:86666974:86667094:120:9	98	106	-	17.5618	1.5e-06	0.00538	GGGGCGGGG
SP2	MA0516.3	hg19:chr12:123942864:123942984:120:7	108	116	+	17.5618	1.5e-06	0.00538	GGGGCGGGG
SP2	MA0516.3	hg19:chr18:29077982:29078102:120:14	109	117	+	17.5618	1.5e-06	0.00538	GGGGCGGGG
SP2	MA0516.3	hg19:chr9:37422573:37422693:120:17	102	110	-	17.5618	1.5e-06	0.00538	GGGGCGGGG
SP2	MA0516.3	hg19:chr21:33784502:33784622:120:16	102	110	-	17.5618	1.5e-06	0.00538	GGGGCGGGG
SP2	MA0516.3	hg19:chr22:23522851:23522971:120:25	103	111	-	17.5618	1.5e-06	0.00538	GGGGCGGGG
SP2	MA0516.3	hg19:chr11:838807:838927:120:5	103	111	-	17.5618	1.5e-06	0.00538	GGGGCGGGG
SP2	MA0516.3	hg19:chr4:185394366:185394486:120:19	108	116	-	17.5618	1.5e-06	0.00538	GGGGCGGGG
SP2	MA0516.3	hg19:chr1:7844133:7844253:120:19	110	118	-	17.5618	1.5e-06	0.00538	GGGGCGGGG
SP2	MA0516.3	hg19:chr11:71791671:71791791:120:7	110	118	-	17.5618	1.5e-06	0.00538	GGGGCGGGG
SP2	MA0516.3	hg19:chr19:39109492:39109612:120:18	111	119	-	17.5618	1.5e-06	0.00538	GGGGCGGGG
SP2	MA0516.3	hg19:chr2:122288094:122288214:120:13	111	119	-	17.5618	1.5e-06	0.00538	GGGGCGGGG
SP2	MA0516.3	cg11531021:chr2:220417189:220417309:120:14	2	10	+	15.7079	3.34e-06	0.0094	GGGGCGGGA
SP2	MA0516.3	hg19:chr11:1568515:1568635:120:12	5	13	+	15.7079	3.34e-06	0.0094	GGGGCGGGA
SP2	MA0516.3	hg19:chr19:10530702:10530822:120:11	2	10	-	15.7079	3.34e-06	0.0094	GGGGCGGGA
SP2	MA0516.3	hg19:chr19:18548341:18548461:120:12	3	11	-	15.7079	3.34e-06	0.0094	GGGGCGGGA
SP2	MA0516.3	hg19:chr14:57735504:57735624:120:13	12	20	+	15.7079	3.34e-06	0.0094	GGGGCGGGA
SP2	MA0516.3	hg19:chr8:26307750:26307870:120:5	12	20	+	15.7079	3.34e-06	0.0094	GGGGCGGGA
SP2	MA0516.3	hg19:chr19:14516747:14516867:120:6	11	19	-	15.7079	3.34e-06	0.0094	GGGGCGGGA
SP2	MA0516.3	hg19:chr3:58291974:58292094:120:10	24	32	+	15.7079	3.34e-06	0.0094	GGGGCGGGA
SP2	MA0516.3	hg19:chr8:54793748:54793868:120:15	25	33	+	15.7079	3.34e-06	0.0094	GGGGCGGGA
SP2	MA0516.3	hg19:chr9:139948518:139948638:120:18	32	40	+	15.7079	3.34e-06	0.0094	GGGGCGGGA
SP2	MA0516.3	hg19:chr4:113207084:113207204:120:9	27	35	-	15.7079	3.34e-06	0.0094	GGGGCGGGA
SP2	MA0516.3	hg19:chr2:28616235:28616355:120:17	36	44	+	15.7079	3.34e-06	0.0094	GGGGCGGGA
SP2	MA0516.3	hg19:chr9:139948518:139948638:120:18	44	52	+	15.7079	3.34e-06	0.0094	GGGGCGGGA
SP2	MA0516.3	hg19:chr21:44816887:44817007:120:5	38	46	-	15.7079	3.34e-06	0.0094	GGGGCGGGA
SP2	MA0516.3	hg19:chr7:75988546:75988666:120:7	38	46	-	15.7079	3.34e-06	0.0094	GGGGCGGGA
SP2	MA0516.3	hg19:chr19:38878685:38878805:120:8	39	47	-	15.7079	3.34e-06	0.0094	GGGGCGGGA
SP2	MA0516.3	hg19:chr17:37793397:37793517:120:13	49	57	+	15.7079	3.34e-06	0.0094	GGGGCGGGA
SP2	MA0516.3	hg19:chr2:85555110:85555230:120:14	42	50	-	15.7079	3.34e-06	0.0094	GGGGCGGGA
SP2	MA0516.3	hg19:chr21:40555437:40555557:120:17	44	52	-	15.7079	3.34e-06	0.0094	GGGGCGGGA
SP2	MA0516.3	hg19:chr22:18121431:18121551:120:15	46	54	-	15.7079	3.34e-06	0.0094	GGGGCGGGA
SP2	MA0516.3	cg01202526:chr1:110692936:110693056:120:9	50	58	-	15.7079	3.34e-06	0.0094	GGGGCGGGA
SP2	MA0516.3	hg19:chr9:131873119:131873239:120:15	59	67	+	15.7079	3.34e-06	0.0094	GGGGCGGGA
SP2	MA0516.3	hg19:chr6:42185663:42185783:120:4	63	71	+	15.7079	3.34e-06	0.0094	GGGGCGGGA
SP2	MA0516.3	hg19:chr19:18548341:18548461:120:12	56	64	-	15.7079	3.34e-06	0.0094	GGGGCGGGA
SP2	MA0516.3	hg19:chr19:53935492:53935612:120:5	60	68	-	15.7079	3.34e-06	0.0094	GGGGCGGGA
SP2	MA0516.3	hg19:chr8:91013596:91013716:120:12	65	73	-	15.7079	3.34e-06	0.0094	GGGGCGGGA
SP2	MA0516.3	hg19:chr16:15736741:15736861:120:7	68	76	-	15.7079	3.34e-06	0.0094	GGGGCGGGA
SP2	MA0516.3	hg19:chr19:49315584:49315704:120:12	70	78	-	15.7079	3.34e-06	0.0094	GGGGCGGGA
SP2	MA0516.3	hg19:chr11:85780129:85780249:120:11	72	80	-	15.7079	3.34e-06	0.0094	GGGGCGGGA
SP2	MA0516.3	hg19:chr3:150481205:150481325:120:14	83	91	+	15.7079	3.34e-06	0.0094	GGGGCGGGA
SP2	MA0516.3	hg19:chr1:155243045:155243165:120:15	78	86	-	15.7079	3.34e-06	0.0094	GGGGCGGGA
SP2	MA0516.3	hg19:chr17:8057544:8057664:120:7	89	97	+	15.7079	3.34e-06	0.0094	GGGGCGGGA
SP2	MA0516.3	hg19:chr19:2945287:2945407:120:13	96	104	+	15.7079	3.34e-06	0.0094	GGGGCGGGA
SP2	MA0516.3	hg19:chr19:57901333:57901453:120:9	91	99	-	15.7079	3.34e-06	0.0094	GGGGCGGGA
SP2	MA0516.3	hg19:chr16:89766772:89766892:120:6	91	99	-	15.7079	3.34e-06	0.0094	GGGGCGGGA
SP2	MA0516.3	hg19:chr11:65414746:65414866:120:13	92	100	-	15.7079	3.34e-06	0.0094	GGGGCGGGA
SP2	MA0516.3	hg19:chr11:10879613:10879733:120:12	101	109	+	15.7079	3.34e-06	0.0094	GGGGCGGGA
SP2	MA0516.3	hg19:chr2:191746171:191746291:120:9	101	109	+	15.7079	3.34e-06	0.0094	GGGGCGGGA
SP2	MA0516.3	hg19:chr10:33247107:33247227:120:15	103	111	+	15.7079	3.34e-06	0.0094	GGGGCGGGA
SP2	MA0516.3	hg19:chr2:122288094:122288214:120:13	96	104	-	15.7079	3.34e-06	0.0094	GGGGCGGGA
SP2	MA0516.3	hg19:chr18:51796198:51796318:120:8	106	114	+	15.7079	3.34e-06	0.0094	GGGGCGGGA
SP2	MA0516.3	hg19:chr16:71879750:71879870:120:14	107	115	+	15.7079	3.34e-06	0.0094	GGGGCGGGA
SP2	MA0516.3	hg19:chr21:38738899:38739019:120:8	111	119	+	15.7079	3.34e-06	0.0094	GGGGCGGGA
SP2	MA0516.3	hg19:chr11:120207100:120207220:120:20	109	117	-	15.7079	3.34e-06	0.0094	GGGGCGGGA
SP2	MA0516.3	hg19:chr2:130939625:130939745:120:15	110	118	-	15.7079	3.34e-06	0.0094	GGGGCGGGA
SP2	MA0516.3	hg19:chr22:30752847:30752967:120:21	111	119	-	15.7079	3.34e-06	0.0094	GGGGCGGGA
SP2	MA0516.3	hg19:chr19:41283942:41284062:120:8	112	120	-	15.7079	3.34e-06	0.0094	GGGGCGGGA
SP2	MA0516.3	hg19:chr19:40926949:40927069:120:7	1	9	-	15.6742	4.84e-06	0.0105	GGGGCGGGC
SP2	MA0516.3	cg09575189:chr11:1855501:1855621:120:6	2	10	-	15.6742	4.84e-06	0.0105	GGGGCGGGC
SP2	MA0516.3	hg19:chr3:44903261:44903381:120:18	2	10	-	15.6742	4.84e-06	0.0105	GGGGCGGGC
SP2	MA0516.3	hg19:chr6:53224206:53224326:120:18	2	10	-	15.6742	4.84e-06	0.0105	GGGGCGGGC
SP2	MA0516.3	hg19:chr16:15736605:15736725:120:7	11	19	+	15.6742	4.84e-06	0.0105	GGGGCGGGC
SP2	MA0516.3	hg19:chr11:1855499:1855619:120:6	4	12	-	15.6742	4.84e-06	0.0105	GGGGCGGGC
SP2	MA0516.3	cg08849574:chr19:58125893:58126013:120:7	5	13	-	15.6742	4.84e-06	0.0105	GGGGCGGGC
SP2	MA0516.3	hg19:chr4:185394366:185394486:120:19	13	21	+	15.6742	4.84e-06	0.0105	GGGGCGGGC
SP2	MA0516.3	hg19:chr8:145673854:145673974:120:7	11	19	-	15.6742	4.84e-06	0.0105	GGGGCGGGC
SP2	MA0516.3	hg19:chr1:145507500:145507620:120:7	12	20	-	15.6742	4.84e-06	0.0105	GGGGCGGGC
SP2	MA0516.3	hg19:chr13:31379963:31380083:120:4	16	24	-	15.6742	4.84e-06	0.0105	GGGGCGGGC
SP2	MA0516.3	hg19:chr16:57220448:57220568:120:9	24	32	+	15.6742	4.84e-06	0.0105	GGGGCGGGC
SP2	MA0516.3	hg19:chr11:65625670:65625790:120:16	32	40	+	15.6742	4.84e-06	0.0105	GGGGCGGGC
SP2	MA0516.3	hg19:chr6:53224206:53224326:120:18	24	32	-	15.6742	4.84e-06	0.0105	GGGGCGGGC
SP2	MA0516.3	hg19:chr15:73976653:73976773:120:19	28	36	-	15.6742	4.84e-06	0.0105	GGGGCGGGC
SP2	MA0516.3	hg19:chr11:62539020:62539140:120:8	28	36	-	15.6742	4.84e-06	0.0105	GGGGCGGGC
SP2	MA0516.3	hg19:chr3:128840861:128840981:120:11	34	42	-	15.6742	4.84e-06	0.0105	GGGGCGGGC
SP2	MA0516.3	hg19:chr2:10588154:10588274:120:16	34	42	-	15.6742	4.84e-06	0.0105	GGGGCGGGC
SP2	MA0516.3	hg19:chr11:65414746:65414866:120:13	44	52	+	15.6742	4.84e-06	0.0105	GGGGCGGGC
SP2	MA0516.3	hg19:chrX:47441662:47441782:120:5	36	44	-	15.6742	4.84e-06	0.0105	GGGGCGGGC
SP2	MA0516.3	hg19:chr9:35489779:35489899:120:17	46	54	+	15.6742	4.84e-06	0.0105	GGGGCGGGC
SP2	MA0516.3	hg19:chr22:31365194:31365314:120:14	47	55	+	15.6742	4.84e-06	0.0105	GGGGCGGGC
SP2	MA0516.3	hg19:chr11:73490544:73490664:120:9	51	59	+	15.6742	4.84e-06	0.0105	GGGGCGGGC
SP2	MA0516.3	hg19:chr2:232478452:232478572:120:6	53	61	+	15.6742	4.84e-06	0.0105	GGGGCGGGC
SP2	MA0516.3	hg19:chr4:99181784:99181904:120:10	55	63	+	15.6742	4.84e-06	0.0105	GGGGCGGGC
SP2	MA0516.3	hg19:chr12:53625669:53625789:120:12	55	63	+	15.6742	4.84e-06	0.0105	GGGGCGGGC
SP2	MA0516.3	hg19:chr1:36851216:36851336:120:13	48	56	-	15.6742	4.84e-06	0.0105	GGGGCGGGC
SP2	MA0516.3	hg19:chr7:993453:993573:120:10	48	56	-	15.6742	4.84e-06	0.0105	GGGGCGGGC
SP2	MA0516.3	hg19:chr19:488913:489033:120:20	49	57	-	15.6742	4.84e-06	0.0105	GGGGCGGGC
SP2	MA0516.3	hg19:chr11:236862:236982:120:16	50	58	-	15.6742	4.84e-06	0.0105	GGGGCGGGC
SP2	MA0516.3	hg19:chr19:2579035:2579155:120:9	51	59	-	15.6742	4.84e-06	0.0105	GGGGCGGGC
SP2	MA0516.3	hg19:chrX:71934094:71934214:120:20	61	69	+	15.6742	4.84e-06	0.0105	GGGGCGGGC
SP2	MA0516.3	hg19:chr6:46702216:46702336:120:8	61	69	+	15.6742	4.84e-06	0.0105	GGGGCGGGC
SP2	MA0516.3	hg19:chr17:636127:636247:120:16	62	70	+	15.6742	4.84e-06	0.0105	GGGGCGGGC
SP2	MA0516.3	hg19:chr4:1033428:1033548:120:5	65	73	+	15.6742	4.84e-06	0.0105	GGGGCGGGC
SP2	MA0516.3	hg19:chr12:42538428:42538548:120:23	58	66	-	15.6742	4.84e-06	0.0105	GGGGCGGGC
SP2	MA0516.3	hg19:chr17:40896705:40896825:120:13	58	66	-	15.6742	4.84e-06	0.0105	GGGGCGGGC
SP2	MA0516.3	hg19:chr19:46406320:46406440:120:7	60	68	-	15.6742	4.84e-06	0.0105	GGGGCGGGC
SP2	MA0516.3	hg19:chr2:220041587:220041707:120:13	69	77	+	15.6742	4.84e-06	0.0105	GGGGCGGGC
SP2	MA0516.3	hg19:chr17:62770372:62770492:120:3	70	78	+	15.6742	4.84e-06	0.0105	GGGGCGGGC
SP2	MA0516.3	hg19:chr19:41222845:41222965:120:15	74	82	+	15.6742	4.84e-06	0.0105	GGGGCGGGC
SP2	MA0516.3	hg19:chr17:65373482:65373602:120:18	66	74	-	15.6742	4.84e-06	0.0105	GGGGCGGGC
SP2	MA0516.3	hg19:chr8:146176010:146176130:120:13	69	77	-	15.6742	4.84e-06	0.0105	GGGGCGGGC
SP2	MA0516.3	hg19:chr1:11994655:11994775:120:11	80	88	+	15.6742	4.84e-06	0.0105	GGGGCGGGC
SP2	MA0516.3	hg19:chr9:133710523:133710643:120:16	82	90	+	15.6742	4.84e-06	0.0105	GGGGCGGGC
SP2	MA0516.3	hg19:chr19:1940785:1940905:120:15	82	90	+	15.6742	4.84e-06	0.0105	GGGGCGGGC
SP2	MA0516.3	hg19:chr16:75032712:75032832:120:7	84	92	+	15.6742	4.84e-06	0.0105	GGGGCGGGC
SP2	MA0516.3	hg19:chr1:59369388:59369508:120:15	76	84	-	15.6742	4.84e-06	0.0105	GGGGCGGGC
SP2	MA0516.3	hg19:chr18:12307918:12308038:120:16	86	94	+	15.6742	4.84e-06	0.0105	GGGGCGGGC
SP2	MA0516.3	hg19:chr17:73521481:73521601:120:19	92	100	+	15.6742	4.84e-06	0.0105	GGGGCGGGC
SP2	MA0516.3	hg19:chr19:13953708:13953828:120:15	93	101	+	15.6742	4.84e-06	0.0105	GGGGCGGGC
SP2	MA0516.3	hg19:chr2:233415421:233415541:120:16	86	94	-	15.6742	4.84e-06	0.0105	GGGGCGGGC
SP2	MA0516.3	hg19:chr20:48599010:48599130:120:12	95	103	+	15.6742	4.84e-06	0.0105	GGGGCGGGC
SP2	MA0516.3	hg19:chr3:50273454:50273574:120:9	87	95	-	15.6742	4.84e-06	0.0105	GGGGCGGGC
SP2	MA0516.3	hg19:chr3:118959495:118959615:120:15	88	96	-	15.6742	4.84e-06	0.0105	GGGGCGGGC
SP2	MA0516.3	hg19:chr6:96969505:96969625:120:17	89	97	-	15.6742	4.84e-06	0.0105	GGGGCGGGC
SP2	MA0516.3	hg19:chr6:138428574:138428694:120:17	90	98	-	15.6742	4.84e-06	0.0105	GGGGCGGGC
SP2	MA0516.3	hg19:chr5:52083854:52083974:120:8	99	107	+	15.6742	4.84e-06	0.0105	GGGGCGGGC
SP2	MA0516.3	hg19:chr17:38474279:38474399:120:7	101	109	+	15.6742	4.84e-06	0.0105	GGGGCGGGC
SP2	MA0516.3	hg19:chr19:1940785:1940905:120:15	99	107	-	15.6742	4.84e-06	0.0105	GGGGCGGGC
SP2	MA0516.3	hg19:chr17:3571340:3571460:120:11	103	111	-	15.6742	4.84e-06	0.0105	GGGGCGGGC
SP2	MA0516.3	hg19:chr2:149402433:149402553:120:12	105	113	-	15.6742	4.84e-06	0.0105	GGGGCGGGC
SP2	MA0516.3	hg19:chr2:239197353:239197473:120:25	110	118	-	15.6742	4.84e-06	0.0105	GGGGCGGGC
SP2	MA0516.3	hg19:chrX:71934094:71934214:120:20	111	119	-	15.6742	4.84e-06	0.0105	GGGGCGGGC
SP2	MA0516.3	hg19:chr1:155243045:155243165:120:15	111	119	-	15.6742	4.84e-06	0.0105	GGGGCGGGC
SP2	MA0516.3	hg19:chr11:6633545:6633665:120:11	1	9	-	14.9775	6.67e-06	0.0123	GAGGCGGGG
SP2	MA0516.3	hg19:chr7:39989607:39989727:120:15	2	10	-	14.9775	6.67e-06	0.0123	GAGGCGGGG
SP2	MA0516.3	hg19:chr19:19216269:19216389:120:7	5	13	-	14.9775	6.67e-06	0.0123	GAGGCGGGG
SP2	MA0516.3	hg19:chr19:58892255:58892375:120:15	5	13	-	14.9775	6.67e-06	0.0123	GAGGCGGGG
SP2	MA0516.3	hg19:chr2:38978209:38978329:120:14	8	16	-	14.9775	6.67e-06	0.0123	GAGGCGGGG
SP2	MA0516.3	hg19:chr2:18741720:18741840:120:14	10	18	-	14.9775	6.67e-06	0.0123	GAGGCGGGG
SP2	MA0516.3	hg19:chr16:86588687:86588807:120:10	12	20	-	14.9775	6.67e-06	0.0123	GAGGCGGGG
SP2	MA0516.3	hg19:chr5:60704795:60704915:120:5	22	30	+	14.9775	6.67e-06	0.0123	GAGGCGGGG
SP2	MA0516.3	hg19:chr15:66790133:66790253:120:16	28	36	+	14.9775	6.67e-06	0.0123	GAGGCGGGG
SP2	MA0516.3	hg19:chr17:18150752:18150872:120:5	29	37	+	14.9775	6.67e-06	0.0123	GAGGCGGGG
SP2	MA0516.3	hg19:chr2:179315848:179315968:120:11	22	30	-	14.9775	6.67e-06	0.0123	GAGGCGGGG
SP2	MA0516.3	hg19:chr3:136581036:136581156:120:18	24	32	-	14.9775	6.67e-06	0.0123	GAGGCGGGG
SP2	MA0516.3	hg19:chr1:52521884:52522004:120:15	35	43	+	14.9775	6.67e-06	0.0123	GAGGCGGGG
SP2	MA0516.3	hg19:chr5:68530638:68530758:120:9	36	44	+	14.9775	6.67e-06	0.0123	GAGGCGGGG
SP2	MA0516.3	hg19:chr4:793103:793223:120:4	37	45	+	14.9775	6.67e-06	0.0123	GAGGCGGGG
SP2	MA0516.3	hg19:chr1:10093132:10093252:120:8	38	46	+	14.9775	6.67e-06	0.0123	GAGGCGGGG
SP2	MA0516.3	hg19:chrX:41783094:41783214:120:15	41	49	+	14.9775	6.67e-06	0.0123	GAGGCGGGG
SP2	MA0516.3	hg19:chr15:40987270:40987390:120:16	44	52	+	14.9775	6.67e-06	0.0123	GAGGCGGGG
SP2	MA0516.3	hg19:chr8:61429470:61429590:120:21	45	53	+	14.9775	6.67e-06	0.0123	GAGGCGGGG
SP2	MA0516.3	hg19:chr19:9929808:9929928:120:11	46	54	+	14.9775	6.67e-06	0.0123	GAGGCGGGG
SP2	MA0516.3	hg19:chr2:3522401:3522521:120:10	38	46	-	14.9775	6.67e-06	0.0123	GAGGCGGGG
SP2	MA0516.3	hg19:chr19:7953276:7953396:120:18	48	56	+	14.9775	6.67e-06	0.0123	GAGGCGGGG
SP2	MA0516.3	cg19791395:chr19:51162448:51162568:120:6	50	58	+	14.9775	6.67e-06	0.0123	GAGGCGGGG
SP2	MA0516.3	hg19:chrX:71934094:71934214:120:20	56	64	+	14.9775	6.67e-06	0.0123	GAGGCGGGG
SP2	MA0516.3	cg02902102:chr19:48902230:48902350:120:2	56	64	+	14.9775	6.67e-06	0.0123	GAGGCGGGG
SP2	MA0516.3	hg19:chr16:11680881:11681001:120:12	49	57	-	14.9775	6.67e-06	0.0123	GAGGCGGGG
SP2	MA0516.3	hg19:chr7:107220578:107220698:120:18	61	69	+	14.9775	6.67e-06	0.0123	GAGGCGGGG
SP2	MA0516.3	hg19:chr9:91150193:91150313:120:12	63	71	+	14.9775	6.67e-06	0.0123	GAGGCGGGG
SP2	MA0516.3	hg19:chr1:6685293:6685413:120:14	64	72	+	14.9775	6.67e-06	0.0123	GAGGCGGGG
SP2	MA0516.3	hg19:chr19:48828691:48828811:120:7	68	76	+	14.9775	6.67e-06	0.0123	GAGGCGGGG
SP2	MA0516.3	hg19:chr12:65002205:65002325:120:6	72	80	+	14.9775	6.67e-06	0.0123	GAGGCGGGG
SP2	MA0516.3	hg19:chr9:136127735:136127855:120:3	74	82	+	14.9775	6.67e-06	0.0123	GAGGCGGGG
SP2	MA0516.3	hg19:chr17:79849503:79849623:120:20	81	89	+	14.9775	6.67e-06	0.0123	GAGGCGGGG
SP2	MA0516.3	hg19:chr12:93964663:93964783:120:13	82	90	+	14.9775	6.67e-06	0.0123	GAGGCGGGG
SP2	MA0516.3	hg19:chr4:89205243:89205363:120:11	78	86	-	14.9775	6.67e-06	0.0123	GAGGCGGGG
SP2	MA0516.3	hg19:chr6:90062423:90062543:120:16	79	87	-	14.9775	6.67e-06	0.0123	GAGGCGGGG
SP2	MA0516.3	hg19:chr19:36618974:36619094:120:14	88	96	+	14.9775	6.67e-06	0.0123	GAGGCGGGG
SP2	MA0516.3	hg19:chr20:48599010:48599130:120:12	89	97	+	14.9775	6.67e-06	0.0123	GAGGCGGGG
SP2	MA0516.3	hg19:chr2:171785857:171785977:120:18	94	102	+	14.9775	6.67e-06	0.0123	GAGGCGGGG
SP2	MA0516.3	hg19:chr17:38474279:38474399:120:7	95	103	+	14.9775	6.67e-06	0.0123	GAGGCGGGG
SP2	MA0516.3	hg19:chr3:180630298:180630418:120:6	89	97	-	14.9775	6.67e-06	0.0123	GAGGCGGGG
SP2	MA0516.3	hg19:chr9:37943671:37943791:120:2	90	98	-	14.9775	6.67e-06	0.0123	GAGGCGGGG
SP2	MA0516.3	hg19:chr3:57261620:57261740:120:21	100	108	+	14.9775	6.67e-06	0.0123	GAGGCGGGG
SP2	MA0516.3	hg19:chr13:28195146:28195266:120:12	102	110	+	14.9775	6.67e-06	0.0123	GAGGCGGGG
SP2	MA0516.3	hg19:chr17:55370600:55370720:120:3	104	112	+	14.9775	6.67e-06	0.0123	GAGGCGGGG
SP2	MA0516.3	hg19:chr12:95397372:95397492:120:12	98	106	-	14.9775	6.67e-06	0.0123	GAGGCGGGG
SP2	MA0516.3	hg19:chr19:9929808:9929928:120:11	107	115	+	14.9775	6.67e-06	0.0123	GAGGCGGGG
SP2	MA0516.3	hg19:chr19:37178662:37178782:120:8	109	117	+	14.9775	6.67e-06	0.0123	GAGGCGGGG
SP2	MA0516.3	hg19:chr5:108084171:108084291:120:11	112	120	+	14.9775	6.67e-06	0.0123	GAGGCGGGG
SP2	MA0516.3	hg19:chr3:122513754:122513874:120:11	105	113	-	14.9775	6.67e-06	0.0123	GAGGCGGGG
SP2	MA0516.3	hg19:chr9:97785866:97785986:120:1	110	118	-	14.9775	6.67e-06	0.0123	GAGGCGGGG
SP2	MA0516.3	hg19:chr12:112856703:112856823:120:13	1	9	+	14.9551	8.51e-06	0.0139	AGGGCGGGG
SP2	MA0516.3	hg19:chr16:30645787:30645907:120:12	8	16	+	14.9551	8.51e-06	0.0139	AGGGCGGGG
SP2	MA0516.3	hg19:chr1:45205451:45205571:120:15	8	16	+	14.9551	8.51e-06	0.0139	AGGGCGGGG
SP2	MA0516.3	hg19:chr7:99613371:99613491:120:9	9	17	+	14.9551	8.51e-06	0.0139	AGGGCGGGG
SP2	MA0516.3	hg19:chr17:78010389:78010509:120:21	6	14	-	14.9551	8.51e-06	0.0139	AGGGCGGGG
SP2	MA0516.3	hg19:chr17:18150752:18150872:120:5	15	23	+	14.9551	8.51e-06	0.0139	AGGGCGGGG
SP2	MA0516.3	hg19:chr13:113951857:113951977:120:15	19	27	+	14.9551	8.51e-06	0.0139	AGGGCGGGG
SP2	MA0516.3	hg19:chr11:63449253:63449373:120:11	16	24	-	14.9551	8.51e-06	0.0139	AGGGCGGGG
SP2	MA0516.3	hg19:chr17:26554602:26554722:120:13	20	28	-	14.9551	8.51e-06	0.0139	AGGGCGGGG
SP2	MA0516.3	hg19:chr17:33914395:33914515:120:12	24	32	-	14.9551	8.51e-06	0.0139	AGGGCGGGG
SP2	MA0516.3	hg19:chr6:109416242:109416362:120:12	26	34	-	14.9551	8.51e-06	0.0139	AGGGCGGGG
SP2	MA0516.3	hg19:chr4:1581132:1581252:120:12	26	34	-	14.9551	8.51e-06	0.0139	AGGGCGGGG
SP2	MA0516.3	hg19:chr2:85838951:85839071:120:13	35	43	+	14.9551	8.51e-06	0.0139	AGGGCGGGG
SP2	MA0516.3	hg19:chr6:31671078:31671198:120:9	29	37	-	14.9551	8.51e-06	0.0139	AGGGCGGGG
SP2	MA0516.3	hg19:chr16:1728554:1728674:120:14	41	49	+	14.9551	8.51e-06	0.0139	AGGGCGGGG
SP2	MA0516.3	hg19:chr2:228190058:228190178:120:11	45	53	+	14.9551	8.51e-06	0.0139	AGGGCGGGG
SP2	MA0516.3	hg19:chr3:180630298:180630418:120:6	45	53	+	14.9551	8.51e-06	0.0139	AGGGCGGGG
SP2	MA0516.3	hg19:chr1:19811659:19811779:120:8	50	58	+	14.9551	8.51e-06	0.0139	AGGGCGGGG
SP2	MA0516.3	hg19:chrX:13752871:13752991:120:8	48	56	-	14.9551	8.51e-06	0.0139	AGGGCGGGG
SP2	MA0516.3	hg19:chr10:135075046:135075166:120:12	49	57	-	14.9551	8.51e-06	0.0139	AGGGCGGGG
SP2	MA0516.3	hg19:chr20:48884177:48884297:120:6	58	66	+	14.9551	8.51e-06	0.0139	AGGGCGGGG
SP2	MA0516.3	hg19:chr3:49395804:49395924:120:11	50	58	-	14.9551	8.51e-06	0.0139	AGGGCGGGG
SP2	MA0516.3	hg19:chrX:102509677:102509797:120:4	53	61	-	14.9551	8.51e-06	0.0139	AGGGCGGGG
SP2	MA0516.3	hg19:chr2:179343303:179343423:120:12	54	62	-	14.9551	8.51e-06	0.0139	AGGGCGGGG
SP2	MA0516.3	hg19:chr1:155177144:155177264:120:5	55	63	-	14.9551	8.51e-06	0.0139	AGGGCGGGG
SP2	MA0516.3	hg19:chr3:49045075:49045195:120:11	65	73	+	14.9551	8.51e-06	0.0139	AGGGCGGGG
SP2	MA0516.3	hg19:chr1:44496152:44496272:120:7	59	67	-	14.9551	8.51e-06	0.0139	AGGGCGGGG
SP2	MA0516.3	hg19:chr1:46216271:46216391:120:16	69	77	+	14.9551	8.51e-06	0.0139	AGGGCGGGG
SP2	MA0516.3	hg19:chr1:46768784:46768904:120:14	74	82	+	14.9551	8.51e-06	0.0139	AGGGCGGGG
SP2	MA0516.3	hg19:chr14:73924727:73924847:120:7	70	78	-	14.9551	8.51e-06	0.0139	AGGGCGGGG
SP2	MA0516.3	hg19:chr10:32735249:32735369:120:5	83	91	+	14.9551	8.51e-06	0.0139	AGGGCGGGG
SP2	MA0516.3	hg19:chr1:3447442:3447562:120:10	75	83	-	14.9551	8.51e-06	0.0139	AGGGCGGGG
SP2	MA0516.3	hg19:chr9:129485033:129485153:120:11	84	92	+	14.9551	8.51e-06	0.0139	AGGGCGGGG
SP2	MA0516.3	hg19:chr11:116643669:116643789:120:15	90	98	+	14.9551	8.51e-06	0.0139	AGGGCGGGG
SP2	MA0516.3	hg19:chr21:36261423:36261543:120:15	90	98	+	14.9551	8.51e-06	0.0139	AGGGCGGGG
SP2	MA0516.3	hg19:chr19:36630743:36630863:120:10	92	100	+	14.9551	8.51e-06	0.0139	AGGGCGGGG
SP2	MA0516.3	cg13393327:chr8:128306888:128307008:120:3	94	102	+	14.9551	8.51e-06	0.0139	AGGGCGGGG
SP2	MA0516.3	hg19:chr17:79935263:79935383:120:16	102	110	+	14.9551	8.51e-06	0.0139	AGGGCGGGG
SP2	MA0516.3	hg19:chr9:86238200:86238320:120:12	96	104	-	14.9551	8.51e-06	0.0139	AGGGCGGGG
SP2	MA0516.3	hg19:chr19:48828691:48828811:120:7	106	114	+	14.9551	8.51e-06	0.0139	AGGGCGGGG
SP2	MA0516.3	hg19:chr10:134211368:134211488:120:6	107	115	+	14.9551	8.51e-06	0.0139	AGGGCGGGG
SP2	MA0516.3	hg19:chr19:49617495:49617615:120:16	110	118	-	14.9551	8.51e-06	0.0139	AGGGCGGGG
SP2	MA0516.3	hg19:chr9:35111795:35111915:120:6	112	120	-	14.9551	8.51e-06	0.0139	AGGGCGGGG
SP2	MA0516.3	hg19:chr1:15851216:15851336:120:12	112	120	-	14.9551	8.51e-06	0.0139	AGGGCGGGG
SP2	MA0516.3	hg19:chr19:50832829:50832949:120:6	4	12	+	14.427	1.03e-05	0.0142	GGGGCGGAG
SP2	MA0516.3	hg19:chr12:112856703:112856823:120:13	7	15	+	14.427	1.03e-05	0.0142	GGGGCGGAG
SP2	MA0516.3	hg19:chr17:76183538:76183658:120:4	9	17	+	14.427	1.03e-05	0.0142	GGGGCGGAG
SP2	MA0516.3	hg19:chr19:49559473:49559593:120:10	2	10	-	14.427	1.03e-05	0.0142	GGGGCGGAG
SP2	MA0516.3	hg19:chr19:49315584:49315704:120:12	5	13	-	14.427	1.03e-05	0.0142	GGGGCGGAG
SP2	MA0516.3	hg19:chrX:123093954:123094074:120:13	14	22	+	14.427	1.03e-05	0.0142	GGGGCGGAG
SP2	MA0516.3	hg19:chrX:41301654:41301774:120:8	7	15	-	14.427	1.03e-05	0.0142	GGGGCGGAG
SP2	MA0516.3	hg19:chr5:172571740:172571860:120:7	8	16	-	14.427	1.03e-05	0.0142	GGGGCGGAG
SP2	MA0516.3	hg19:chr2:242498569:242498689:120:16	8	16	-	14.427	1.03e-05	0.0142	GGGGCGGAG
SP2	MA0516.3	hg19:chr17:61819374:61819494:120:3	13	21	-	14.427	1.03e-05	0.0142	GGGGCGGAG
SP2	MA0516.3	hg19:chr3:13891823:13891943:120:3	13	21	-	14.427	1.03e-05	0.0142	GGGGCGGAG
SP2	MA0516.3	hg19:chr5:173314836:173314956:120:9	24	32	+	14.427	1.03e-05	0.0142	GGGGCGGAG
SP2	MA0516.3	hg19:chr19:9250997:9251117:120:11	16	24	-	14.427	1.03e-05	0.0142	GGGGCGGAG
SP2	MA0516.3	hg19:chr16:4986587:4986707:120:8	17	25	-	14.427	1.03e-05	0.0142	GGGGCGGAG
SP2	MA0516.3	hg19:chr16:31470794:31470914:120:16	25	33	+	14.427	1.03e-05	0.0142	GGGGCGGAG
SP2	MA0516.3	hg19:chr13:20176315:20176435:120:20	25	33	+	14.427	1.03e-05	0.0142	GGGGCGGAG
SP2	MA0516.3	hg19:chr6:32163585:32163705:120:16	18	26	-	14.427	1.03e-05	0.0142	GGGGCGGAG
SP2	MA0516.3	hg19:chr19:39616322:39616442:120:9	21	29	-	14.427	1.03e-05	0.0142	GGGGCGGAG
SP2	MA0516.3	hg19:chr9:102582152:102582272:120:17	25	33	-	14.427	1.03e-05	0.0142	GGGGCGGAG
SP2	MA0516.3	hg19:chr7:127228810:127228930:120:9	26	34	-	14.427	1.03e-05	0.0142	GGGGCGGAG
SP2	MA0516.3	hg19:chr9:129986844:129986964:120:9	35	43	+	14.427	1.03e-05	0.0142	GGGGCGGAG
SP2	MA0516.3	hg19:chr7:16684932:16685052:120:4	27	35	-	14.427	1.03e-05	0.0142	GGGGCGGAG
SP2	MA0516.3	hg19:chr8:120868137:120868257:120:19	36	44	+	14.427	1.03e-05	0.0142	GGGGCGGAG
SP2	MA0516.3	hg19:chr19:55670592:55670712:120:4	38	46	+	14.427	1.03e-05	0.0142	GGGGCGGAG
SP2	MA0516.3	hg19:chr3:183602400:183602520:120:10	37	45	-	14.427	1.03e-05	0.0142	GGGGCGGAG
SP2	MA0516.3	hg19:chr7:108166582:108166702:120:12	38	46	-	14.427	1.03e-05	0.0142	GGGGCGGAG
SP2	MA0516.3	hg19:chr8:146176010:146176130:120:13	38	46	-	14.427	1.03e-05	0.0142	GGGGCGGAG
SP2	MA0516.3	hg19:chr8:61429470:61429590:120:21	50	58	+	14.427	1.03e-05	0.0142	GGGGCGGAG
SP2	MA0516.3	hg19:chr8:22462350:22462470:120:14	48	56	-	14.427	1.03e-05	0.0142	GGGGCGGAG
SP2	MA0516.3	hg19:chr2:25016132:25016252:120:7	52	60	-	14.427	1.03e-05	0.0142	GGGGCGGAG
SP2	MA0516.3	hg19:chr1:155108211:155108331:120:16	61	69	+	14.427	1.03e-05	0.0142	GGGGCGGAG
SP2	MA0516.3	hg19:chr22:36903065:36903185:120:20	59	67	-	14.427	1.03e-05	0.0142	GGGGCGGAG
SP2	MA0516.3	hg19:chr2:179315848:179315968:120:11	68	76	+	14.427	1.03e-05	0.0142	GGGGCGGAG
SP2	MA0516.3	hg19:chr1:212965246:212965366:120:12	62	70	-	14.427	1.03e-05	0.0142	GGGGCGGAG
SP2	MA0516.3	hg19:chr11:1785155:1785275:120:20	73	81	+	14.427	1.03e-05	0.0142	GGGGCGGAG
SP2	MA0516.3	hg19:chr14:24630391:24630511:120:3	78	86	+	14.427	1.03e-05	0.0142	GGGGCGGAG
SP2	MA0516.3	hg19:chr19:2945287:2945407:120:13	78	86	+	14.427	1.03e-05	0.0142	GGGGCGGAG
SP2	MA0516.3	hg19:chr15:36871818:36871938:120:8	70	78	-	14.427	1.03e-05	0.0142	GGGGCGGAG
SP2	MA0516.3	hg19:chr19:1812771:1812891:120:3	79	87	+	14.427	1.03e-05	0.0142	GGGGCGGAG
SP2	MA0516.3	hg19:chr9:36400743:36400863:120:15	73	81	-	14.427	1.03e-05	0.0142	GGGGCGGAG
SP2	MA0516.3	hg19:chr1:151254316:151254436:120:7	93	101	+	14.427	1.03e-05	0.0142	GGGGCGGAG
SP2	MA0516.3	hg19:chr6:41863369:41863489:120:4	87	95	-	14.427	1.03e-05	0.0142	GGGGCGGAG
SP2	MA0516.3	hg19:chr12:6833304:6833424:120:12	98	106	+	14.427	1.03e-05	0.0142	GGGGCGGAG
SP2	MA0516.3	hg19:chr8:145159091:145159211:120:11	101	109	+	14.427	1.03e-05	0.0142	GGGGCGGAG
SP2	MA0516.3	hg19:chr1:59012187:59012307:120:11	95	103	-	14.427	1.03e-05	0.0142	GGGGCGGAG
SP2	MA0516.3	hg19:chr1:193028599:193028719:120:9	110	118	+	14.427	1.03e-05	0.0142	GGGGCGGAG
SP2	MA0516.3	hg19:chr16:75018969:75019089:120:7	107	115	-	14.427	1.03e-05	0.0142	GGGGCGGAG
SP2	MA0516.3	hg19:chr7:56032364:56032484:120:16	110	118	-	14.427	1.03e-05	0.0142	GGGGCGGAG
SP2	MA0516.3	hg19:chr1:54954828:54954948:120:5	1	9	+	14.2921	1.22e-05	0.0142	GGGGAGGGG
SP2	MA0516.3	hg19:chr12:6798204:6798324:120:18	1	9	+	14.2921	1.22e-05	0.0142	GGGGAGGGG
SP2	MA0516.3	hg19:chr11:66247563:66247683:120:11	8	16	+	14.2921	1.22e-05	0.0142	GGGGAGGGG
SP2	MA0516.3	hg19:chr1:2246069:2246189:120:15	8	16	+	14.2921	1.22e-05	0.0142	GGGGAGGGG
SP2	MA0516.3	hg19:chr1:204049415:204049535:120:0	10	18	+	14.2921	1.22e-05	0.0142	GGGGAGGGG
SP2	MA0516.3	hg19:chr12:110719406:110719526:120:16	12	20	+	14.2921	1.22e-05	0.0142	GGGGAGGGG
SP2	MA0516.3	hg19:chr19:4066188:4066308:120:7	5	13	-	14.2921	1.22e-05	0.0142	GGGGAGGGG
SP2	MA0516.3	hg19:chr17:48046846:48046966:120:9	5	13	-	14.2921	1.22e-05	0.0142	GGGGAGGGG
SP2	MA0516.3	hg19:chr19:17953061:17953181:120:12	6	14	-	14.2921	1.22e-05	0.0142	GGGGAGGGG
SP2	MA0516.3	hg19:chr9:138372399:138372519:120:8	15	23	+	14.2921	1.22e-05	0.0142	GGGGAGGGG
SP2	MA0516.3	hg19:chr11:66025400:66025520:120:13	16	24	+	14.2921	1.22e-05	0.0142	GGGGAGGGG
SP2	MA0516.3	hg19:chr6:27440751:27440871:120:9	8	16	-	14.2921	1.22e-05	0.0142	GGGGAGGGG
SP2	MA0516.3	hg19:chr1:10093132:10093252:120:8	9	17	-	14.2921	1.22e-05	0.0142	GGGGAGGGG
SP2	MA0516.3	hg19:chr2:85134278:85134398:120:0	21	29	+	14.2921	1.22e-05	0.0142	GGGGAGGGG
SP2	MA0516.3	hg19:chr8:42249308:42249428:120:17	21	29	+	14.2921	1.22e-05	0.0142	GGGGAGGGG
SP2	MA0516.3	hg19:chr1:67390854:67390974:120:10	16	24	-	14.2921	1.22e-05	0.0142	GGGGAGGGG
SP2	MA0516.3	hg19:chr12:53625669:53625789:120:12	17	25	-	14.2921	1.22e-05	0.0142	GGGGAGGGG
SP2	MA0516.3	hg19:chr8:66754226:66754346:120:15	17	25	-	14.2921	1.22e-05	0.0142	GGGGAGGGG
SP2	MA0516.3	hg19:chr3:185825501:185825621:120:12	17	25	-	14.2921	1.22e-05	0.0142	GGGGAGGGG
SP2	MA0516.3	hg19:chr2:85134278:85134398:120:0	26	34	+	14.2921	1.22e-05	0.0142	GGGGAGGGG
SP2	MA0516.3	hg19:chr17:46178572:46178692:120:17	19	27	-	14.2921	1.22e-05	0.0142	GGGGAGGGG
SP2	MA0516.3	hg19:chr9:37120538:37120658:120:12	20	28	-	14.2921	1.22e-05	0.0142	GGGGAGGGG
SP2	MA0516.3	hg19:chr17:65373482:65373602:120:18	28	36	+	14.2921	1.22e-05	0.0142	GGGGAGGGG
SP2	MA0516.3	hg19:chr19:38878685:38878805:120:8	21	29	-	14.2921	1.22e-05	0.0142	GGGGAGGGG
SP2	MA0516.3	hg19:chr17:17614291:17614411:120:2	21	29	-	14.2921	1.22e-05	0.0142	GGGGAGGGG
SP2	MA0516.3	hg19:chr3:51533766:51533886:120:13	21	29	-	14.2921	1.22e-05	0.0142	GGGGAGGGG
SP2	MA0516.3	hg19:chr14:53418297:53418417:120:7	22	30	-	14.2921	1.22e-05	0.0142	GGGGAGGGG
SP2	MA0516.3	hg19:chr2:73511692:73511812:120:14	31	39	+	14.2921	1.22e-05	0.0142	GGGGAGGGG
SP2	MA0516.3	hg19:chr7:5594888:5595008:120:12	31	39	+	14.2921	1.22e-05	0.0142	GGGGAGGGG
SP2	MA0516.3	hg19:chr5:172483662:172483782:120:13	24	32	-	14.2921	1.22e-05	0.0142	GGGGAGGGG
SP2	MA0516.3	hg19:chr17:4607438:4607558:120:10	33	41	+	14.2921	1.22e-05	0.0142	GGGGAGGGG
SP2	MA0516.3	hg19:chr13:103498318:103498438:120:9	26	34	-	14.2921	1.22e-05	0.0142	GGGGAGGGG
SP2	MA0516.3	hg19:chr3:49507326:49507446:120:10	27	35	-	14.2921	1.22e-05	0.0142	GGGGAGGGG
SP2	MA0516.3	hg19:chr9:130331739:130331859:120:9	28	36	-	14.2921	1.22e-05	0.0142	GGGGAGGGG
SP2	MA0516.3	hg19:chr19:46386093:46386213:120:7	31	39	-	14.2921	1.22e-05	0.0142	GGGGAGGGG
SP2	MA0516.3	hg19:chr9:130331739:130331859:120:9	33	41	-	14.2921	1.22e-05	0.0142	GGGGAGGGG
SP2	MA0516.3	hg19:chr19:59031008:59031128:120:10	34	42	-	14.2921	1.22e-05	0.0142	GGGGAGGGG
SP2	MA0516.3	hg19:chr8:22068237:22068357:120:1	34	42	-	14.2921	1.22e-05	0.0142	GGGGAGGGG
SP2	MA0516.3	hg19:chr16:1728554:1728674:120:14	46	54	+	14.2921	1.22e-05	0.0142	GGGGAGGGG
SP2	MA0516.3	hg19:chr15:67134629:67134749:120:6	38	46	-	14.2921	1.22e-05	0.0142	GGGGAGGGG
SP2	MA0516.3	hg19:chr17:4607438:4607558:120:10	46	54	+	14.2921	1.22e-05	0.0142	GGGGAGGGG
SP2	MA0516.3	hg19:chr7:131012557:131012677:120:14	42	50	-	14.2921	1.22e-05	0.0142	GGGGAGGGG
SP2	MA0516.3	hg19:chr7:35840760:35840880:120:10	51	59	+	14.2921	1.22e-05	0.0142	GGGGAGGGG
SP2	MA0516.3	hg19:chr11:560492:560612:120:8	53	61	+	14.2921	1.22e-05	0.0142	GGGGAGGGG
SP2	MA0516.3	hg19:chr2:72372190:72372310:120:11	54	62	+	14.2921	1.22e-05	0.0142	GGGGAGGGG
SP2	MA0516.3	hg19:chr1:113615756:113615876:120:14	54	62	+	14.2921	1.22e-05	0.0142	GGGGAGGGG
SP2	MA0516.3	hg19:chr6:32937614:32937734:120:4	47	55	-	14.2921	1.22e-05	0.0142	GGGGAGGGG
SP2	MA0516.3	hg19:chr1:31270524:31270644:120:3	49	57	-	14.2921	1.22e-05	0.0142	GGGGAGGGG
SP2	MA0516.3	hg19:chr1:33182341:33182461:120:4	50	58	-	14.2921	1.22e-05	0.0142	GGGGAGGGG
SP2	MA0516.3	hg19:chr17:40925535:40925655:120:5	51	59	-	14.2921	1.22e-05	0.0142	GGGGAGGGG
SP2	MA0516.3	hg19:chr20:62130843:62130963:120:6	52	60	-	14.2921	1.22e-05	0.0142	GGGGAGGGG
SP2	MA0516.3	hg19:chr13:98628296:98628416:120:11	61	69	+	14.2921	1.22e-05	0.0142	GGGGAGGGG
SP2	MA0516.3	hg19:chr1:67390854:67390974:120:10	61	69	+	14.2921	1.22e-05	0.0142	GGGGAGGGG
SP2	MA0516.3	hg19:chr7:56032364:56032484:120:16	62	70	+	14.2921	1.22e-05	0.0142	GGGGAGGGG
SP2	MA0516.3	hg19:chr19:11249468:11249588:120:2	54	62	-	14.2921	1.22e-05	0.0142	GGGGAGGGG
SP2	MA0516.3	hg19:chr6:110500545:110500665:120:7	55	63	-	14.2921	1.22e-05	0.0142	GGGGAGGGG
SP2	MA0516.3	hg19:chr19:11708416:11708536:120:8	63	71	+	14.2921	1.22e-05	0.0142	GGGGAGGGG
SP2	MA0516.3	hg19:chr2:97524531:97524651:120:8	55	63	-	14.2921	1.22e-05	0.0142	GGGGAGGGG
SP2	MA0516.3	hg19:chr17:78765648:78765768:120:1	55	63	-	14.2921	1.22e-05	0.0142	GGGGAGGGG
SP2	MA0516.3	hg19:chr1:109825789:109825909:120:7	64	72	+	14.2921	1.22e-05	0.0142	GGGGAGGGG
SP2	MA0516.3	hg19:chrX:100075210:100075330:120:13	65	73	+	14.2921	1.22e-05	0.0142	GGGGAGGGG
SP2	MA0516.3	hg19:chr2:241190796:241190916:120:4	65	73	+	14.2921	1.22e-05	0.0142	GGGGAGGGG
SP2	MA0516.3	hg19:chr3:33319103:33319223:120:13	66	74	+	14.2921	1.22e-05	0.0142	GGGGAGGGG
SP2	MA0516.3	hg19:chr1:10093132:10093252:120:8	68	76	+	14.2921	1.22e-05	0.0142	GGGGAGGGG
SP2	MA0516.3	hg19:chr12:100660928:100661048:120:11	67	75	-	14.2921	1.22e-05	0.0142	GGGGAGGGG
SP2	MA0516.3	hg19:chr19:1940785:1940905:120:15	77	85	+	14.2921	1.22e-05	0.0142	GGGGAGGGG
SP2	MA0516.3	hg19:chr20:62204979:62205099:120:1	78	86	+	14.2921	1.22e-05	0.0142	GGGGAGGGG
SP2	MA0516.3	hg19:chr16:22019210:22019330:120:16	79	87	+	14.2921	1.22e-05	0.0142	GGGGAGGGG
SP2	MA0516.3	hg19:chr19:13953708:13953828:120:15	73	81	-	14.2921	1.22e-05	0.0142	GGGGAGGGG
SP2	MA0516.3	hg19:chr11:113561253:113561373:120:2	82	90	+	14.2921	1.22e-05	0.0142	GGGGAGGGG
SP2	MA0516.3	hg19:chr6:130341802:130341922:120:8	76	84	-	14.2921	1.22e-05	0.0142	GGGGAGGGG
SP2	MA0516.3	hg19:chr1:204485508:204485628:120:8	77	85	-	14.2921	1.22e-05	0.0142	GGGGAGGGG
SP2	MA0516.3	hg19:chr3:180630298:180630418:120:6	77	85	-	14.2921	1.22e-05	0.0142	GGGGAGGGG
SP2	MA0516.3	hg19:chr17:60142352:60142472:120:14	78	86	-	14.2921	1.22e-05	0.0142	GGGGAGGGG
SP2	MA0516.3	hg19:chr17:48104997:48105117:120:4	79	87	-	14.2921	1.22e-05	0.0142	GGGGAGGGG
SP2	MA0516.3	hg19:chr22:31090392:31090512:120:10	87	95	+	14.2921	1.22e-05	0.0142	GGGGAGGGG
SP2	MA0516.3	hg19:chr1:936879:936999:120:6	81	89	-	14.2921	1.22e-05	0.0142	GGGGAGGGG
SP2	MA0516.3	hg19:chr19:6744718:6744838:120:3	81	89	-	14.2921	1.22e-05	0.0142	GGGGAGGGG
SP2	MA0516.3	hg19:chr6:18264434:18264554:120:22	82	90	-	14.2921	1.22e-05	0.0142	GGGGAGGGG
SP2	MA0516.3	hg19:chr8:1772355:1772475:120:10	83	91	-	14.2921	1.22e-05	0.0142	GGGGAGGGG
SP2	MA0516.3	hg19:chr7:107220578:107220698:120:18	83	91	-	14.2921	1.22e-05	0.0142	GGGGAGGGG
SP2	MA0516.3	hg19:chr16:3208717:3208837:120:7	91	99	+	14.2921	1.22e-05	0.0142	GGGGAGGGG
SP2	MA0516.3	hg19:chr17:40925535:40925655:120:5	92	100	+	14.2921	1.22e-05	0.0142	GGGGAGGGG
SP2	MA0516.3	hg19:chr1:93426439:93426559:120:6	93	101	+	14.2921	1.22e-05	0.0142	GGGGAGGGG
SP2	MA0516.3	hg19:chr8:144489876:144489996:120:14	91	99	-	14.2921	1.22e-05	0.0142	GGGGAGGGG
SP2	MA0516.3	hg19:chr16:14724105:14724225:120:14	100	108	+	14.2921	1.22e-05	0.0142	GGGGAGGGG
SP2	MA0516.3	hg19:chr11:119600782:119600902:120:4	93	101	-	14.2921	1.22e-05	0.0142	GGGGAGGGG
SP2	MA0516.3	hg19:chr11:62539020:62539140:120:8	93	101	-	14.2921	1.22e-05	0.0142	GGGGAGGGG
SP2	MA0516.3	hg19:chr10:135207745:135207865:120:13	104	112	+	14.2921	1.22e-05	0.0142	GGGGAGGGG
SP2	MA0516.3	hg19:chr2:149402433:149402553:120:12	96	104	-	14.2921	1.22e-05	0.0142	GGGGAGGGG
SP2	MA0516.3	hg19:chr11:64124095:64124215:120:3	104	112	+	14.2921	1.22e-05	0.0142	GGGGAGGGG
SP2	MA0516.3	hg19:chr3:48693850:48693970:120:12	96	104	-	14.2921	1.22e-05	0.0142	GGGGAGGGG
SP2	MA0516.3	hg19:chr14:101539737:101539857:120:4	106	114	+	14.2921	1.22e-05	0.0142	GGGGAGGGG
SP2	MA0516.3	hg19:chr17:44849520:44849640:120:15	99	107	-	14.2921	1.22e-05	0.0142	GGGGAGGGG
SP2	MA0516.3	hg19:chr17:37856470:37856590:120:9	108	116	+	14.2921	1.22e-05	0.0142	GGGGAGGGG
SP2	MA0516.3	hg19:chr1:180991561:180991681:120:4	101	109	-	14.2921	1.22e-05	0.0142	GGGGAGGGG
SP2	MA0516.3	hg19:chr1:59012187:59012307:120:11	101	109	-	14.2921	1.22e-05	0.0142	GGGGAGGGG
SP2	MA0516.3	hg19:chr7:142985599:142985719:120:7	104	112	-	14.2921	1.22e-05	0.0142	GGGGAGGGG
SP2	MA0516.3	hg19:chr14:105553658:105553778:120:5	104	112	-	14.2921	1.22e-05	0.0142	GGGGAGGGG
SP2	MA0516.3	hg19:chr3:180630298:180630418:120:6	105	113	-	14.2921	1.22e-05	0.0142	GGGGAGGGG
SP2	MA0516.3	hg19:chr9:123555492:123555612:120:13	106	114	-	14.2921	1.22e-05	0.0142	GGGGAGGGG
SP2	MA0516.3	hg19:chr2:70369463:70369583:120:16	109	117	-	14.2921	1.22e-05	0.0142	GGGGAGGGG
SP2	MA0516.3	hg19:chr2:230786881:230787001:120:9	110	118	-	14.2921	1.22e-05	0.0142	GGGGAGGGG
SP2	MA0516.3	hg19:chr11:12188788:12188908:120:2	112	120	-	14.2921	1.22e-05	0.0142	GGGGAGGGG
SP2	MA0516.3	hg19:chr16:3030383:3030503:120:17	112	120	-	14.2921	1.22e-05	0.0142	GGGGAGGGG
SP2	MA0516.3	hg19:chr16:87179045:87179165:120:7	1	9	-	14.0225	1.4e-05	0.0152	TGGGCGGGG
SP2	MA0516.3	hg19:chr2:61108609:61108729:120:14	1	9	-	14.0225	1.4e-05	0.0152	TGGGCGGGG
SP2	MA0516.3	hg19:chr3:49507326:49507446:120:10	16	24	+	14.0225	1.4e-05	0.0152	TGGGCGGGG
SP2	MA0516.3	cg11531021:chr2:220417189:220417309:120:14	23	31	+	14.0225	1.4e-05	0.0152	TGGGCGGGG
SP2	MA0516.3	hg19:chr9:129567355:129567475:120:8	23	31	+	14.0225	1.4e-05	0.0152	TGGGCGGGG
SP2	MA0516.3	hg19:chr17:79519674:79519794:120:10	25	33	+	14.0225	1.4e-05	0.0152	TGGGCGGGG
SP2	MA0516.3	hg19:chr11:805229:805349:120:14	28	36	+	14.0225	1.4e-05	0.0152	TGGGCGGGG
SP2	MA0516.3	hg19:chr15:93461267:93461387:120:4	28	36	+	14.0225	1.4e-05	0.0152	TGGGCGGGG
SP2	MA0516.3	hg19:chr15:60771320:60771440:120:12	37	45	+	14.0225	1.4e-05	0.0152	TGGGCGGGG
SP2	MA0516.3	hg19:chr1:108742809:108742929:120:22	39	47	+	14.0225	1.4e-05	0.0152	TGGGCGGGG
SP2	MA0516.3	hg19:chr19:7487131:7487251:120:6	31	39	-	14.0225	1.4e-05	0.0152	TGGGCGGGG
SP2	MA0516.3	hg19:chr19:17953061:17953181:120:12	35	43	-	14.0225	1.4e-05	0.0152	TGGGCGGGG
SP2	MA0516.3	hg19:chr3:52188453:52188573:120:15	39	47	-	14.0225	1.4e-05	0.0152	TGGGCGGGG
SP2	MA0516.3	hg19:chr8:135844641:135844761:120:11	47	55	-	14.0225	1.4e-05	0.0152	TGGGCGGGG
SP2	MA0516.3	hg19:chr11:6947566:6947686:120:6	58	66	+	14.0225	1.4e-05	0.0152	TGGGCGGGG
SP2	MA0516.3	hg19:chr5:72861455:72861575:120:11	50	58	-	14.0225	1.4e-05	0.0152	TGGGCGGGG
SP2	MA0516.3	hg19:chr22:50638880:50639000:120:12	59	67	+	14.0225	1.4e-05	0.0152	TGGGCGGGG
SP2	MA0516.3	hg19:chr1:9189668:9189788:120:7	52	60	-	14.0225	1.4e-05	0.0152	TGGGCGGGG
SP2	MA0516.3	hg19:chrX:1571560:1571680:120:11	58	66	-	14.0225	1.4e-05	0.0152	TGGGCGGGG
SP2	MA0516.3	hg19:chr7:5594888:5595008:120:12	60	68	-	14.0225	1.4e-05	0.0152	TGGGCGGGG
SP2	MA0516.3	hg19:chr19:12904336:12904456:120:15	63	71	-	14.0225	1.4e-05	0.0152	TGGGCGGGG
SP2	MA0516.3	hg19:chr19:14516747:14516867:120:6	65	73	-	14.0225	1.4e-05	0.0152	TGGGCGGGG
SP2	MA0516.3	hg19:chr19:38878685:38878805:120:8	66	74	-	14.0225	1.4e-05	0.0152	TGGGCGGGG
SP2	MA0516.3	hg19:chr3:49377596:49377716:120:12	75	83	+	14.0225	1.4e-05	0.0152	TGGGCGGGG
SP2	MA0516.3	hg19:chr1:40025162:40025282:120:6	67	75	-	14.0225	1.4e-05	0.0152	TGGGCGGGG
SP2	MA0516.3	hg19:chr19:632903:633023:120:13	76	84	+	14.0225	1.4e-05	0.0152	TGGGCGGGG
SP2	MA0516.3	hg19:chr1:207494903:207495023:120:5	72	80	-	14.0225	1.4e-05	0.0152	TGGGCGGGG
SP2	MA0516.3	hg19:chr2:18741720:18741840:120:14	73	81	-	14.0225	1.4e-05	0.0152	TGGGCGGGG
SP2	MA0516.3	hg19:chr13:111358453:111358573:120:15	76	84	-	14.0225	1.4e-05	0.0152	TGGGCGGGG
SP2	MA0516.3	hg19:chr1:43751244:43751364:120:8	85	93	+	14.0225	1.4e-05	0.0152	TGGGCGGGG
SP2	MA0516.3	hg19:chr11:65414746:65414866:120:13	79	87	-	14.0225	1.4e-05	0.0152	TGGGCGGGG
SP2	MA0516.3	hg19:chr11:1785155:1785275:120:20	94	102	+	14.0225	1.4e-05	0.0152	TGGGCGGGG
SP2	MA0516.3	hg19:chr7:107220578:107220698:120:18	89	97	-	14.0225	1.4e-05	0.0152	TGGGCGGGG
SP2	MA0516.3	hg19:chr1:33182341:33182461:120:4	104	112	+	14.0225	1.4e-05	0.0152	TGGGCGGGG
SP2	MA0516.3	hg19:chr19:46087955:46088075:120:10	105	113	+	14.0225	1.4e-05	0.0152	TGGGCGGGG
SP2	MA0516.3	hg19:chr6:44191487:44191607:120:15	109	117	+	14.0225	1.4e-05	0.0152	TGGGCGGGG
SP2	MA0516.3	hg19:chr10:70883647:70883767:120:15	101	109	-	14.0225	1.4e-05	0.0152	TGGGCGGGG
SP2	MA0516.3	hg19:chr1:53792143:53792263:120:15	103	111	-	14.0225	1.4e-05	0.0152	TGGGCGGGG
SP2	MA0516.3	hg19:chr11:838807:838927:120:5	108	116	-	14.0225	1.4e-05	0.0152	TGGGCGGGG
SP2	MA0516.3	hg19:chr8:102217832:102217952:120:21	108	116	-	14.0225	1.4e-05	0.0152	TGGGCGGGG
SP2	MA0516.3	hg19:chr12:122688137:122688257:120:13	111	119	-	14.0225	1.4e-05	0.0152	TGGGCGGGG
SP2	MA0516.3	hg19:chr12:53894865:53894985:120:13	17	25	+	13.1236	1.62e-05	0.0167	GAGGCGGGA
SP2	MA0516.3	hg19:chr3:101567940:101568060:120:13	10	18	-	13.1236	1.62e-05	0.0167	GAGGCGGGA
SP2	MA0516.3	hg19:chr4:102268880:102269000:120:8	11	19	-	13.1236	1.62e-05	0.0167	GAGGCGGGA
SP2	MA0516.3	hg19:chr19:57901333:57901453:120:9	27	35	+	13.1236	1.62e-05	0.0167	GAGGCGGGA
SP2	MA0516.3	hg19:chr21:45660984:45661104:120:13	33	41	+	13.1236	1.62e-05	0.0167	GAGGCGGGA
SP2	MA0516.3	hg19:chr19:2783369:2783489:120:8	36	44	+	13.1236	1.62e-05	0.0167	GAGGCGGGA
SP2	MA0516.3	hg19:chr1:116184822:116184942:120:13	32	40	-	13.1236	1.62e-05	0.0167	GAGGCGGGA
SP2	MA0516.3	hg19:chr3:49395804:49395924:120:11	34	42	-	13.1236	1.62e-05	0.0167	GAGGCGGGA
SP2	MA0516.3	hg19:chr17:46178572:46178692:120:17	34	42	-	13.1236	1.62e-05	0.0167	GAGGCGGGA
SP2	MA0516.3	hg19:chr3:118959495:118959615:120:15	47	55	+	13.1236	1.62e-05	0.0167	GAGGCGGGA
SP2	MA0516.3	hg19:chr20:44718314:44718434:120:15	47	55	-	13.1236	1.62e-05	0.0167	GAGGCGGGA
SP2	MA0516.3	hg19:chr12:94853782:94853902:120:18	56	64	+	13.1236	1.62e-05	0.0167	GAGGCGGGA
SP2	MA0516.3	hg19:chr14:21572294:21572414:120:13	55	63	-	13.1236	1.62e-05	0.0167	GAGGCGGGA
SP2	MA0516.3	hg19:chr20:50278094:50278214:120:2	59	67	-	13.1236	1.62e-05	0.0167	GAGGCGGGA
SP2	MA0516.3	hg19:chr2:26101575:26101695:120:8	60	68	-	13.1236	1.62e-05	0.0167	GAGGCGGGA
SP2	MA0516.3	hg19:chr14:50159948:50160068:120:14	71	79	+	13.1236	1.62e-05	0.0167	GAGGCGGGA
SP2	MA0516.3	hg19:chr1:144932303:144932423:120:7	63	71	-	13.1236	1.62e-05	0.0167	GAGGCGGGA
SP2	MA0516.3	hg19:chr11:63449253:63449373:120:11	72	80	+	13.1236	1.62e-05	0.0167	GAGGCGGGA
SP2	MA0516.3	hg19:chr17:74068532:74068652:120:12	76	84	+	13.1236	1.62e-05	0.0167	GAGGCGGGA
SP2	MA0516.3	hg19:chr15:38746509:38746629:120:9	79	87	+	13.1236	1.62e-05	0.0167	GAGGCGGGA
SP2	MA0516.3	hg19:chr6:166970474:166970594:120:6	82	90	-	13.1236	1.62e-05	0.0167	GAGGCGGGA
SP2	MA0516.3	hg19:chr12:69753755:69753875:120:12	85	93	-	13.1236	1.62e-05	0.0167	GAGGCGGGA
SP2	MA0516.3	hg19:chr12:49876593:49876713:120:2	87	95	-	13.1236	1.62e-05	0.0167	GAGGCGGGA
SP2	MA0516.3	hg19:chr1:46216271:46216391:120:16	97	105	+	13.1236	1.62e-05	0.0167	GAGGCGGGA
SP2	MA0516.3	hg19:chr7:21467708:21467828:120:12	89	97	-	13.1236	1.62e-05	0.0167	GAGGCGGGA
SP2	MA0516.3	hg19:chr2:128145280:128145400:120:14	99	107	+	13.1236	1.62e-05	0.0167	GAGGCGGGA
SP2	MA0516.3	hg19:chr1:8938706:8938826:120:14	93	101	-	13.1236	1.62e-05	0.0167	GAGGCGGGA
SP2	MA0516.3	hg19:chr7:128171878:128171998:120:10	111	119	+	13.1236	1.62e-05	0.0167	GAGGCGGGA
SP2	MA0516.3	hg19:chr14:105219276:105219396:120:15	106	114	-	13.1236	1.62e-05	0.0167	GAGGCGGGA
SP2	MA0516.3	hg19:chr19:40909842:40909962:120:5	112	120	-	13.1236	1.62e-05	0.0167	GAGGCGGGA
SP2	MA0516.3	hg19:chr1:155293702:155293822:120:6	8	16	-	13.1011	1.85e-05	0.0184	AGGGCGGGA
SP2	MA0516.3	hg19:chr14:45553547:45553667:120:5	11	19	-	13.1011	1.85e-05	0.0184	AGGGCGGGA
SP2	MA0516.3	hg19:chr13:42846514:42846634:120:12	30	38	+	13.1011	1.85e-05	0.0184	AGGGCGGGA
SP2	MA0516.3	hg19:chrX:118986666:118986786:120:11	34	42	-	13.1011	1.85e-05	0.0184	AGGGCGGGA
SP2	MA0516.3	hg19:chr4:186124770:186124890:120:16	47	55	+	13.1011	1.85e-05	0.0184	AGGGCGGGA
SP2	MA0516.3	hg19:chr2:10588154:10588274:120:16	46	54	-	13.1011	1.85e-05	0.0184	AGGGCGGGA
SP2	MA0516.3	hg19:chr11:62446388:62446508:120:18	56	64	+	13.1011	1.85e-05	0.0184	AGGGCGGGA
SP2	MA0516.3	hg19:chr19:36630743:36630863:120:10	56	64	+	13.1011	1.85e-05	0.0184	AGGGCGGGA
SP2	MA0516.3	hg19:chr17:36956159:36956279:120:11	64	72	+	13.1011	1.85e-05	0.0184	AGGGCGGGA
SP2	MA0516.3	hg19:chr5:60627029:60627149:120:17	68	76	+	13.1011	1.85e-05	0.0184	AGGGCGGGA
SP2	MA0516.3	hg19:chr5:122759085:122759205:120:8	66	74	-	13.1011	1.85e-05	0.0184	AGGGCGGGA
SP2	MA0516.3	hg19:chr2:85555110:85555230:120:14	92	100	+	13.1011	1.85e-05	0.0184	AGGGCGGGA
SP2	MA0516.3	hg19:chr8:71315597:71315717:120:15	96	104	-	13.1011	1.85e-05	0.0184	AGGGCGGGA
SP2	MA0516.3	hg19:chr2:134877484:134877604:120:8	97	105	-	13.1011	1.85e-05	0.0184	AGGGCGGGA
SP2	MA0516.3	hg19:chr2:64871474:64871594:120:3	110	118	+	13.1011	1.85e-05	0.0184	AGGGCGGGA
SP2	MA0516.3	hg19:chr6:3000088:3000208:120:16	102	110	-	13.1011	1.85e-05	0.0184	AGGGCGGGA
SP2	MA0516.3	hg19:chr3:49377596:49377716:120:12	103	111	-	13.1011	1.85e-05	0.0184	AGGGCGGGA
SP2	MA0516.3	hg19:chr1:168195312:168195432:120:14	108	116	-	13.1011	1.85e-05	0.0184	AGGGCGGGA
SP2	MA0516.3	hg19:chr19:40476786:40476906:120:13	111	119	-	13.1011	1.85e-05	0.0184	AGGGCGGGA
SP2	MA0516.3	hg19:chr19:2783369:2783489:120:8	4	12	+	13.0899	2.03e-05	0.0194	GAGGCGGGC
SP2	MA0516.3	hg19:chr15:49102924:49103044:120:6	9	17	+	13.0899	2.03e-05	0.0194	GAGGCGGGC
SP2	MA0516.3	hg19:chr8:71315597:71315717:120:15	2	10	-	13.0899	2.03e-05	0.0194	GAGGCGGGC
SP2	MA0516.3	hg19:chr8:141656294:141656414:120:5	11	19	+	13.0899	2.03e-05	0.0194	GAGGCGGGC
SP2	MA0516.3	hg19:chr15:41136598:41136718:120:7	20	28	-	13.0899	2.03e-05	0.0194	GAGGCGGGC
SP2	MA0516.3	hg19:chr8:29917481:29917601:120:3	29	37	+	13.0899	2.03e-05	0.0194	GAGGCGGGC
SP2	MA0516.3	cg11724147:chr7:27703376:27703496:120:7	23	31	-	13.0899	2.03e-05	0.0194	GAGGCGGGC
SP2	MA0516.3	hg19:chr22:31892491:31892611:120:17	31	39	+	13.0899	2.03e-05	0.0194	GAGGCGGGC
SP2	MA0516.3	hg19:chr19:38894058:38894178:120:17	35	43	+	13.0899	2.03e-05	0.0194	GAGGCGGGC
SP2	MA0516.3	hg19:chr1:145611007:145611127:120:13	42	50	+	13.0899	2.03e-05	0.0194	GAGGCGGGC
SP2	MA0516.3	hg19:chr4:122744701:122744821:120:14	38	46	-	13.0899	2.03e-05	0.0194	GAGGCGGGC
SP2	MA0516.3	hg19:chr17:20705131:20705251:120:7	47	55	+	13.0899	2.03e-05	0.0194	GAGGCGGGC
SP2	MA0516.3	hg19:chr7:123174910:123175030:120:9	55	63	+	13.0899	2.03e-05	0.0194	GAGGCGGGC
SP2	MA0516.3	hg19:chr1:6265706:6265826:120:9	48	56	-	13.0899	2.03e-05	0.0194	GAGGCGGGC
SP2	MA0516.3	hg19:chr3:128945072:128945192:120:3	48	56	-	13.0899	2.03e-05	0.0194	GAGGCGGGC
SP2	MA0516.3	hg19:chr16:22019210:22019330:120:16	65	73	+	13.0899	2.03e-05	0.0194	GAGGCGGGC
SP2	MA0516.3	hg19:chr1:28562487:28562607:120:12	60	68	-	13.0899	2.03e-05	0.0194	GAGGCGGGC
SP2	MA0516.3	hg19:chr17:74181731:74181851:120:12	62	70	-	13.0899	2.03e-05	0.0194	GAGGCGGGC
SP2	MA0516.3	hg19:chr12:111180354:111180474:120:10	66	74	-	13.0899	2.03e-05	0.0194	GAGGCGGGC
SP2	MA0516.3	hg19:chr9:37465788:37465908:120:10	76	84	+	13.0899	2.03e-05	0.0194	GAGGCGGGC
SP2	MA0516.3	hg19:chr20:25565678:25565798:120:13	76	84	-	13.0899	2.03e-05	0.0194	GAGGCGGGC
SP2	MA0516.3	hg19:chr3:11812388:11812508:120:3	85	93	+	13.0899	2.03e-05	0.0194	GAGGCGGGC
SP2	MA0516.3	hg19:chr7:6413750:6413870:120:5	79	87	-	13.0899	2.03e-05	0.0194	GAGGCGGGC
SP2	MA0516.3	hg19:chr6:27568414:27568534:120:7	93	101	+	13.0899	2.03e-05	0.0194	GAGGCGGGC
SP2	MA0516.3	hg19:chr16:28962202:28962322:120:14	98	106	+	13.0899	2.03e-05	0.0194	GAGGCGGGC
SP2	MA0516.3	hg19:chr17:29152008:29152128:120:8	102	110	+	13.0899	2.03e-05	0.0194	GAGGCGGGC
SP2	MA0516.3	hg19:chr8:102092853:102092973:120:7	98	106	-	13.0899	2.03e-05	0.0194	GAGGCGGGC
SP2	MA0516.3	hg19:chr1:41847926:41848046:120:19	107	115	+	13.0899	2.03e-05	0.0194	GAGGCGGGC
SP2	MA0516.3	hg19:chr6:46702216:46702336:120:8	110	118	+	13.0899	2.03e-05	0.0194	GAGGCGGGC
SP2	MA0516.3	hg19:chr7:1513774:1513894:120:11	6	14	+	13.0674	2.21e-05	0.0203	AGGGCGGGC
SP2	MA0516.3	hg19:chr1:45478370:45478490:120:5	13	21	+	13.0674	2.21e-05	0.0203	AGGGCGGGC
SP2	MA0516.3	hg19:chr16:4993695:4993815:120:5	12	20	-	13.0674	2.21e-05	0.0203	AGGGCGGGC
SP2	MA0516.3	hg19:chr19:55850853:55850973:120:10	13	21	-	13.0674	2.21e-05	0.0203	AGGGCGGGC
SP2	MA0516.3	hg19:chr11:65641198:65641318:120:9	24	32	-	13.0674	2.21e-05	0.0203	AGGGCGGGC
SP2	MA0516.3	hg19:chr22:50683428:50683548:120:17	35	43	+	13.0674	2.21e-05	0.0203	AGGGCGGGC
SP2	MA0516.3	hg19:chr6:42897133:42897253:120:14	36	44	+	13.0674	2.21e-05	0.0203	AGGGCGGGC
SP2	MA0516.3	hg19:chr1:212458971:212459091:120:15	38	46	+	13.0674	2.21e-05	0.0203	AGGGCGGGC
SP2	MA0516.3	hg19:chr10:75255471:75255591:120:10	30	38	-	13.0674	2.21e-05	0.0203	AGGGCGGGC
SP2	MA0516.3	hg19:chr5:37249445:37249565:120:19	39	47	+	13.0674	2.21e-05	0.0203	AGGGCGGGC
SP2	MA0516.3	hg19:chr2:242498569:242498689:120:16	40	48	+	13.0674	2.21e-05	0.0203	AGGGCGGGC
SP2	MA0516.3	hg19:chr14:75348593:75348713:120:15	39	47	-	13.0674	2.21e-05	0.0203	AGGGCGGGC
SP2	MA0516.3	hg19:chr2:160142862:160142982:120:14	43	51	-	13.0674	2.21e-05	0.0203	AGGGCGGGC
SP2	MA0516.3	cg04854189:chr1:1562711:1562831:120:9	52	60	+	13.0674	2.21e-05	0.0203	AGGGCGGGC
SP2	MA0516.3	hg19:chr9:134484227:134484347:120:5	54	62	+	13.0674	2.21e-05	0.0203	AGGGCGGGC
SP2	MA0516.3	hg19:chr15:41245312:41245432:120:12	52	60	-	13.0674	2.21e-05	0.0203	AGGGCGGGC
SP2	MA0516.3	hg19:chr19:59031008:59031128:120:10	63	71	-	13.0674	2.21e-05	0.0203	AGGGCGGGC
SP2	MA0516.3	hg19:chr9:35114181:35114301:120:2	69	77	-	13.0674	2.21e-05	0.0203	AGGGCGGGC
SP2	MA0516.3	hg19:chr3:50378222:50378342:120:12	79	87	+	13.0674	2.21e-05	0.0203	AGGGCGGGC
SP2	MA0516.3	hg19:chr6:128841552:128841672:120:17	74	82	-	13.0674	2.21e-05	0.0203	AGGGCGGGC
SP2	MA0516.3	hg19:chr6:27099693:27099813:120:7	83	91	+	13.0674	2.21e-05	0.0203	AGGGCGGGC
SP2	MA0516.3	hg19:chr16:1728554:1728674:120:14	85	93	+	13.0674	2.21e-05	0.0203	AGGGCGGGC
SP2	MA0516.3	hg19:chr2:136499583:136499703:120:12	78	86	-	13.0674	2.21e-05	0.0203	AGGGCGGGC
SP2	MA0516.3	hg19:chr11:85780129:85780249:120:11	106	114	-	13.0674	2.21e-05	0.0203	AGGGCGGGC
SP2	MA0516.3	cg23516310:chr7:73417137:73417257:120:8	112	120	-	13.0674	2.21e-05	0.0203	AGGGCGGGC
SP2	MA0516.3	cg14106234:chr10:3805266:3805386:120:9	4	12	-	12.573	2.44e-05	0.022	GGGGCGGAA
SP2	MA0516.3	hg19:chr19:2273694:2273814:120:9	9	17	-	12.573	2.44e-05	0.022	GGGGCGGAA
SP2	MA0516.3	hg19:chr1:153756142:153756262:120:13	22	30	+	12.573	2.44e-05	0.022	GGGGCGGAA
SP2	MA0516.3	hg19:chr10:60145093:60145213:120:13	27	35	-	12.573	2.44e-05	0.022	GGGGCGGAA
SP2	MA0516.3	hg19:chr5:70883136:70883256:120:9	34	42	-	12.573	2.44e-05	0.022	GGGGCGGAA
SP2	MA0516.3	hg19:chr2:70528773:70528893:120:13	63	71	+	12.573	2.44e-05	0.022	GGGGCGGAA
SP2	MA0516.3	cg14302214:chr10:3805213:3805333:120:8	57	65	-	12.573	2.44e-05	0.022	GGGGCGGAA
SP2	MA0516.3	hg19:chr12:122362747:122362867:120:3	61	69	-	12.573	2.44e-05	0.022	GGGGCGGAA
SP2	MA0516.3	hg19:chr16:67906843:67906963:120:11	62	70	-	12.573	2.44e-05	0.022	GGGGCGGAA
SP2	MA0516.3	hg19:chr20:48599010:48599130:120:12	69	77	-	12.573	2.44e-05	0.022	GGGGCGGAA
SP2	MA0516.3	hg19:chr2:219523983:219524103:120:8	84	92	-	12.573	2.44e-05	0.022	GGGGCGGAA
SP2	MA0516.3	hg19:chr9:130565363:130565483:120:13	103	111	+	12.573	2.44e-05	0.022	GGGGCGGAA
SP2	MA0516.3	hg19:chr10:99094416:99094536:120:16	2	10	+	12.5393	2.62e-05	0.0234	GGGGCGGAC
SP2	MA0516.3	hg19:chr7:152372883:152373003:120:8	49	57	+	12.5393	2.62e-05	0.0234	GGGGCGGAC
SP2	MA0516.3	hg19:chr1:113615756:113615876:120:14	59	67	+	12.5393	2.62e-05	0.0234	GGGGCGGAC
SP2	MA0516.3	hg19:chr10:31607536:31607656:120:11	91	99	+	12.5393	2.62e-05	0.0234	GGGGCGGAC
SP2	MA0516.3	cg09502149:chr1:43406732:43406852:120:4	83	91	-	12.5393	2.62e-05	0.0234	GGGGCGGAC
SP2	MA0516.3	hg19:chr2:73340440:73340560:120:10	87	95	-	12.5393	2.62e-05	0.0234	GGGGCGGAC
SP2	MA0516.3	hg19:chr1:3817298:3817418:120:7	112	120	+	12.5393	2.62e-05	0.0234	GGGGCGGAC
SP2	MA0516.3	hg19:chr2:211035480:211035600:120:9	112	120	-	12.5393	2.62e-05	0.0234	GGGGCGGAC
SP2	MA0516.3	cg27661394:chr4:4661892:4662012:120:3	8	16	+	12.4382	2.84e-05	0.024	GGGGAGGGA
SP2	MA0516.3	hg19:chr10:131936849:131936969:120:0	18	26	+	12.4382	2.84e-05	0.024	GGGGAGGGA
SP2	MA0516.3	cg12253071:chr4:19740884:19741004:120:1	22	30	+	12.4382	2.84e-05	0.024	GGGGAGGGA
SP2	MA0516.3	cg05614013:chr19:11253694:11253814:120:3	24	32	+	12.4382	2.84e-05	0.024	GGGGAGGGA
SP2	MA0516.3	hg19:chrX:153597884:153598004:120:0	29	37	-	12.4382	2.84e-05	0.024	GGGGAGGGA
SP2	MA0516.3	hg19:chr12:56693892:56694012:120:10	32	40	-	12.4382	2.84e-05	0.024	GGGGAGGGA
SP2	MA0516.3	hg19:chr4:6784544:6784664:120:20	43	51	+	12.4382	2.84e-05	0.024	GGGGAGGGA
SP2	MA0516.3	hg19:chr15:49338646:49338766:120:9	50	58	+	12.4382	2.84e-05	0.024	GGGGAGGGA
SP2	MA0516.3	hg19:chr16:86588687:86588807:120:10	42	50	-	12.4382	2.84e-05	0.024	GGGGAGGGA
SP2	MA0516.3	hg19:chr17:38501909:38502029:120:3	54	62	+	12.4382	2.84e-05	0.024	GGGGAGGGA
SP2	MA0516.3	hg19:chr17:40925535:40925655:120:5	46	54	-	12.4382	2.84e-05	0.024	GGGGAGGGA
SP2	MA0516.3	hg19:chr22:42228872:42228992:120:11	54	62	+	12.4382	2.84e-05	0.024	GGGGAGGGA
SP2	MA0516.3	hg19:chr2:28616235:28616355:120:17	56	64	+	12.4382	2.84e-05	0.024	GGGGAGGGA
SP2	MA0516.3	hg19:chr16:81129639:81129759:120:14	59	67	+	12.4382	2.84e-05	0.024	GGGGAGGGA
SP2	MA0516.3	hg19:chr1:116184822:116184942:120:13	52	60	-	12.4382	2.84e-05	0.024	GGGGAGGGA
SP2	MA0516.3	cg22725830:chr13:112075899:112076019:120:4	63	71	+	12.4382	2.84e-05	0.024	GGGGAGGGA
SP2	MA0516.3	hg19:chr1:171454747:171454867:120:7	55	63	-	12.4382	2.84e-05	0.024	GGGGAGGGA
SP2	MA0516.3	hg19:chr11:112484293:112484413:120:2	64	72	+	12.4382	2.84e-05	0.024	GGGGAGGGA
SP2	MA0516.3	hg19:chr10:95197489:95197609:120:1	58	66	-	12.4382	2.84e-05	0.024	GGGGAGGGA
SP2	MA0516.3	hg19:chr10:97884356:97884476:120:2	68	76	+	12.4382	2.84e-05	0.024	GGGGAGGGA
SP2	MA0516.3	hg19:chr12:100660928:100661048:120:11	62	70	-	12.4382	2.84e-05	0.024	GGGGAGGGA
SP2	MA0516.3	hg19:chr19:58315323:58315443:120:1	71	79	+	12.4382	2.84e-05	0.024	GGGGAGGGA
SP2	MA0516.3	hg19:chr2:3522401:3522521:120:10	64	72	-	12.4382	2.84e-05	0.024	GGGGAGGGA
SP2	MA0516.3	hg19:chr12:93964663:93964783:120:13	75	83	+	12.4382	2.84e-05	0.024	GGGGAGGGA
SP2	MA0516.3	cg19662885:chr9:129485482:129485602:120:7	67	75	-	12.4382	2.84e-05	0.024	GGGGAGGGA
SP2	MA0516.3	hg19:chr19:796821:796941:120:14	71	79	-	12.4382	2.84e-05	0.024	GGGGAGGGA
SP2	MA0516.3	hg19:chr6:135375989:135376109:120:10	84	92	+	12.4382	2.84e-05	0.024	GGGGAGGGA
SP2	MA0516.3	hg19:chr11:65641198:65641318:120:9	87	95	+	12.4382	2.84e-05	0.024	GGGGAGGGA
SP2	MA0516.3	hg19:chr6:32937614:32937734:120:4	89	97	+	12.4382	2.84e-05	0.024	GGGGAGGGA
SP2	MA0516.3	hg19:chr19:47288155:47288275:120:4	90	98	+	12.4382	2.84e-05	0.024	GGGGAGGGA
SP2	MA0516.3	hg19:chr1:7531201:7531321:120:1	89	97	-	12.4382	2.84e-05	0.024	GGGGAGGGA
SP2	MA0516.3	hg19:chr17:38501909:38502029:120:3	93	101	-	12.4382	2.84e-05	0.024	GGGGAGGGA
SP2	MA0516.3	hg19:chr14:105332068:105332188:120:15	99	107	-	12.4382	2.84e-05	0.024	GGGGAGGGA
SP2	MA0516.3	hg19:chr1:53163750:53163870:120:15	101	109	-	12.4382	2.84e-05	0.024	GGGGAGGGA
SP2	MA0516.3	hg19:chr10:104221712:104221832:120:1	111	119	+	12.4382	2.84e-05	0.024	GGGGAGGGA
SP2	MA0516.3	hg19:chr5:57756194:57756314:120:14	103	111	-	12.4382	2.84e-05	0.024	GGGGAGGGA
SP2	MA0516.3	cg02463653:chr19:5339977:5340097:120:8	112	120	+	12.4382	2.84e-05	0.024	GGGGAGGGA
SP2	MA0516.3	hg19:chr2:220041587:220041707:120:13	105	113	-	12.4382	2.84e-05	0.024	GGGGAGGGA
SP2	MA0516.3	hg19:chr17:38501909:38502029:120:3	110	118	-	12.4382	2.84e-05	0.024	GGGGAGGGA
SP2	MA0516.3	hg19:chr14:102227594:102227714:120:7	112	120	-	12.4382	2.84e-05	0.024	GGGGAGGGA
SP2	MA0516.3	hg19:chr22:37823561:37823681:120:18	2	10	+	12.4045	3.03e-05	0.0241	GGGGAGGGC
SP2	MA0516.3	hg19:chr3:128417694:128417814:120:7	3	11	+	12.4045	3.03e-05	0.0241	GGGGAGGGC
SP2	MA0516.3	hg19:chr15:67134629:67134749:120:6	4	12	+	12.4045	3.03e-05	0.0241	GGGGAGGGC
SP2	MA0516.3	hg19:chr12:58166017:58166137:120:5	5	13	+	12.4045	3.03e-05	0.0241	GGGGAGGGC
SP2	MA0516.3	hg19:chr7:131012557:131012677:120:14	6	14	+	12.4045	3.03e-05	0.0241	GGGGAGGGC
SP2	MA0516.3	cg23841186:chr12:53492602:53492722:120:3	7	15	+	12.4045	3.03e-05	0.0241	GGGGAGGGC
SP2	MA0516.3	hg19:chr18:51750454:51750574:120:15	8	16	+	12.4045	3.03e-05	0.0241	GGGGAGGGC
SP2	MA0516.3	hg19:chr12:53492601:53492721:120:3	8	16	+	12.4045	3.03e-05	0.0241	GGGGAGGGC
SP2	MA0516.3	hg19:chr3:48545183:48545303:120:2	13	21	+	12.4045	3.03e-05	0.0241	GGGGAGGGC
SP2	MA0516.3	hg19:chr19:10514574:10514694:120:6	7	15	-	12.4045	3.03e-05	0.0241	GGGGAGGGC
SP2	MA0516.3	hg19:chr19:4812000:4812120:120:4	13	21	-	12.4045	3.03e-05	0.0241	GGGGAGGGC
SP2	MA0516.3	cg00366818:chr10:28287819:28287939:120:14	28	36	-	12.4045	3.03e-05	0.0241	GGGGAGGGC
SP2	MA0516.3	hg19:chr2:227700663:227700783:120:20	29	37	-	12.4045	3.03e-05	0.0241	GGGGAGGGC
SP2	MA0516.3	hg19:chr11:67272869:67272989:120:9	30	38	-	12.4045	3.03e-05	0.0241	GGGGAGGGC
SP2	MA0516.3	hg19:chr12:109915254:109915374:120:6	39	47	+	12.4045	3.03e-05	0.0241	GGGGAGGGC
SP2	MA0516.3	hg19:chr1:87800963:87801083:120:14	40	48	+	12.4045	3.03e-05	0.0241	GGGGAGGGC
SP2	MA0516.3	hg19:chr15:67134629:67134749:120:6	33	41	-	12.4045	3.03e-05	0.0241	GGGGAGGGC
SP2	MA0516.3	hg19:chr1:11994655:11994775:120:11	44	52	+	12.4045	3.03e-05	0.0241	GGGGAGGGC
SP2	MA0516.3	hg19:chr19:17331443:17331563:120:2	36	44	-	12.4045	3.03e-05	0.0241	GGGGAGGGC
SP2	MA0516.3	hg19:chr4:75719367:75719487:120:7	40	48	-	12.4045	3.03e-05	0.0241	GGGGAGGGC
SP2	MA0516.3	hg19:chr1:182992051:182992171:120:15	44	52	-	12.4045	3.03e-05	0.0241	GGGGAGGGC
SP2	MA0516.3	hg19:chr10:79708953:79709073:120:3	45	53	-	12.4045	3.03e-05	0.0241	GGGGAGGGC
SP2	MA0516.3	hg19:chr18:48405432:48405552:120:16	46	54	-	12.4045	3.03e-05	0.0241	GGGGAGGGC
SP2	MA0516.3	hg19:chr22:29400610:29400730:120:1	46	54	-	12.4045	3.03e-05	0.0241	GGGGAGGGC
SP2	MA0516.3	hg19:chr9:131013118:131013238:120:10	47	55	-	12.4045	3.03e-05	0.0241	GGGGAGGGC
SP2	MA0516.3	hg19:chr19:4870251:4870371:120:0	64	72	+	12.4045	3.03e-05	0.0241	GGGGAGGGC
SP2	MA0516.3	hg19:chr3:122513754:122513874:120:11	72	80	+	12.4045	3.03e-05	0.0241	GGGGAGGGC
SP2	MA0516.3	cg15677087:chr20:61584790:61584910:120:5	77	85	+	12.4045	3.03e-05	0.0241	GGGGAGGGC
SP2	MA0516.3	hg19:chr6:44205477:44205597:120:4	71	79	-	12.4045	3.03e-05	0.0241	GGGGAGGGC
SP2	MA0516.3	hg19:chr15:76030680:76030800:120:8	84	92	+	12.4045	3.03e-05	0.0241	GGGGAGGGC
SP2	MA0516.3	hg19:chr18:12420079:12420199:120:9	86	94	+	12.4045	3.03e-05	0.0241	GGGGAGGGC
SP2	MA0516.3	hg19:chr10:30722510:30722630:120:12	79	87	-	12.4045	3.03e-05	0.0241	GGGGAGGGC
SP2	MA0516.3	hg19:chr3:128417694:128417814:120:7	79	87	-	12.4045	3.03e-05	0.0241	GGGGAGGGC
SP2	MA0516.3	hg19:chr11:2923652:2923772:120:8	88	96	+	12.4045	3.03e-05	0.0241	GGGGAGGGC
SP2	MA0516.3	hg19:chr19:752749:752869:120:7	81	89	-	12.4045	3.03e-05	0.0241	GGGGAGGGC
SP2	MA0516.3	hg19:chr2:136499583:136499703:120:12	82	90	-	12.4045	3.03e-05	0.0241	GGGGAGGGC
SP2	MA0516.3	hg19:chr1:44496152:44496272:120:7	95	103	+	12.4045	3.03e-05	0.0241	GGGGAGGGC
SP2	MA0516.3	cg20373635:chr10:3466735:3466855:120:6	96	104	+	12.4045	3.03e-05	0.0241	GGGGAGGGC
SP2	MA0516.3	hg19:chr17:40761869:40761989:120:4	90	98	-	12.4045	3.03e-05	0.0241	GGGGAGGGC
SP2	MA0516.3	hg19:chr2:232646029:232646149:120:7	98	106	-	12.4045	3.03e-05	0.0241	GGGGAGGGC
SP2	MA0516.3	hg19:chr8:71315597:71315717:120:15	100	108	-	12.4045	3.03e-05	0.0241	GGGGAGGGC
SP2	MA0516.3	hg19:chrX:118892342:118892462:120:5	103	111	-	12.4045	3.03e-05	0.0241	GGGGAGGGC
SP2	MA0516.3	hg19:chrX:123093954:123094074:120:13	104	112	-	12.4045	3.03e-05	0.0241	GGGGAGGGC
SP2	MA0516.3	hg19:chr6:27099693:27099813:120:7	2	10	+	12.3708	3.25e-05	0.0254	AAGGCGGGG
SP2	MA0516.3	hg19:chr1:21621237:21621357:120:1	3	11	+	12.3708	3.25e-05	0.0254	AAGGCGGGG
SP2	MA0516.3	hg19:chr10:38299815:38299935:120:13	11	19	+	12.3708	3.25e-05	0.0254	AAGGCGGGG
SP2	MA0516.3	hg19:chr1:118472030:118472150:120:12	4	12	-	12.3708	3.25e-05	0.0254	AAGGCGGGG
SP2	MA0516.3	hg19:chr19:19145139:19145259:120:4	15	23	+	12.3708	3.25e-05	0.0254	AAGGCGGGG
SP2	MA0516.3	hg19:chr3:156393304:156393424:120:14	15	23	+	12.3708	3.25e-05	0.0254	AAGGCGGGG
SP2	MA0516.3	hg19:chr10:73724483:73724603:120:14	34	42	-	12.3708	3.25e-05	0.0254	AAGGCGGGG
SP2	MA0516.3	hg19:chr9:134248953:134249073:120:13	47	55	+	12.3708	3.25e-05	0.0254	AAGGCGGGG
SP2	MA0516.3	cg27317433:chr19:1401721:1401841:120:11	43	51	-	12.3708	3.25e-05	0.0254	AAGGCGGGG
SP2	MA0516.3	cg21931317:chr2:43411473:43411593:120:4	57	65	-	12.3708	3.25e-05	0.0254	AAGGCGGGG
SP2	MA0516.3	hg19:chr9:94186623:94186743:120:8	87	95	+	12.3708	3.25e-05	0.0254	AAGGCGGGG
SP2	MA0516.3	hg19:chr9:134248953:134249073:120:13	81	89	-	12.3708	3.25e-05	0.0254	AAGGCGGGG
SP2	MA0516.3	hg19:chr3:16306778:16306898:120:7	94	102	+	12.3708	3.25e-05	0.0254	AAGGCGGGG
SP2	MA0516.3	hg19:chr19:42788231:42788351:120:22	110	118	+	12.3708	3.25e-05	0.0254	AAGGCGGGG
SP2	MA0516.3	hg19:chr6:138725323:138725443:120:16	107	115	-	12.3708	3.25e-05	0.0254	AAGGCGGGG
SP2	MA0516.3	hg19:chr4:103997421:103997541:120:14	110	118	-	12.3708	3.25e-05	0.0254	AAGGCGGGG
SP2	MA0516.3	hg19:chr13:114830553:114830673:120:1	111	119	-	12.3708	3.25e-05	0.0254	AAGGCGGGG
SP2	MA0516.3	hg19:chr1:183439424:183439544:120:9	5	13	+	12.2247	3.43e-05	0.0264	GGGGCGGGT
SP2	MA0516.3	hg19:chr10:28287528:28287648:120:8	58	66	+	12.2247	3.43e-05	0.0264	GGGGCGGGT
SP2	MA0516.3	hg19:chr19:47950448:47950568:120:5	59	67	-	12.2247	3.43e-05	0.0264	GGGGCGGGT
SP2	MA0516.3	hg19:chr12:122688137:122688257:120:13	63	71	-	12.2247	3.43e-05	0.0264	GGGGCGGGT
SP2	MA0516.3	hg19:chr1:975965:976085:120:13	69	77	-	12.2247	3.43e-05	0.0264	GGGGCGGGT
SP2	MA0516.3	hg19:chr11:615588:615708:120:10	86	94	+	12.2247	3.43e-05	0.0264	GGGGCGGGT
SP2	MA0516.3	hg19:chr1:51434317:51434437:120:13	87	95	+	12.2247	3.43e-05	0.0264	GGGGCGGGT
SP2	MA0516.3	hg19:chr14:23526954:23527074:120:16	88	96	+	12.2247	3.43e-05	0.0264	GGGGCGGGT
SP2	MA0516.3	hg19:chr1:207925566:207925686:120:14	99	107	+	12.2247	3.43e-05	0.0264	GGGGCGGGT
SP2	MA0516.3	hg19:chr7:7680584:7680704:120:10	91	99	-	12.2247	3.43e-05	0.0264	GGGGCGGGT
SP2	MA0516.3	hg19:chr19:21265087:21265207:120:6	105	113	+	12.2247	3.43e-05	0.0264	GGGGCGGGT
SP2	MA0516.3	hg19:chr3:9438579:9438699:120:11	109	117	-	12.2247	3.43e-05	0.0264	GGGGCGGGT
SP2	MA0516.3	hg19:chr9:129986844:129986964:120:9	6	14	+	12.1685	3.66e-05	0.0275	TGGGCGGGA
SP2	MA0516.3	hg19:chr1:59369388:59369508:120:15	5	13	-	12.1685	3.66e-05	0.0275	TGGGCGGGA
SP2	MA0516.3	hg19:chr17:40896705:40896825:120:13	9	17	-	12.1685	3.66e-05	0.0275	TGGGCGGGA
SP2	MA0516.3	hg19:chr22:24951428:24951548:120:5	16	24	-	12.1685	3.66e-05	0.0275	TGGGCGGGA
SP2	MA0516.3	hg19:chrX:130964715:130964835:120:3	39	47	-	12.1685	3.66e-05	0.0275	TGGGCGGGA
SP2	MA0516.3	hg19:chr9:108210600:108210720:120:16	71	79	+	12.1685	3.66e-05	0.0275	TGGGCGGGA
SP2	MA0516.3	hg19:chr12:65904539:65904659:120:4	65	73	-	12.1685	3.66e-05	0.0275	TGGGCGGGA
SP2	MA0516.3	cg02185402:chr20:400301:400421:120:12	76	84	+	12.1685	3.66e-05	0.0275	TGGGCGGGA
SP2	MA0516.3	hg19:chr15:75743973:75744093:120:13	69	77	-	12.1685	3.66e-05	0.0275	TGGGCGGGA
SP2	MA0516.3	hg19:chr1:67396144:67396264:120:6	82	90	+	12.1685	3.66e-05	0.0275	TGGGCGGGA
SP2	MA0516.3	hg19:chr7:130679627:130679747:120:4	76	84	-	12.1685	3.66e-05	0.0275	TGGGCGGGA
SP2	MA0516.3	hg19:chr13:49888198:49888318:120:3	86	94	+	12.1685	3.66e-05	0.0275	TGGGCGGGA
SP2	MA0516.3	hg19:chr9:37422573:37422693:120:17	82	90	-	12.1685	3.66e-05	0.0275	TGGGCGGGA
SP2	MA0516.3	hg19:chr1:212740370:212740490:120:3	87	95	-	12.1685	3.66e-05	0.0275	TGGGCGGGA
SP2	MA0516.3	hg19:chr19:7487131:7487251:120:6	99	107	-	12.1685	3.66e-05	0.0275	TGGGCGGGA
SP2	MA0516.3	hg19:chr1:8014198:8014318:120:15	99	107	-	12.1685	3.66e-05	0.0275	TGGGCGGGA
SP2	MA0516.3	hg19:chr8:49427242:49427362:120:11	99	107	-	12.1685	3.66e-05	0.0275	TGGGCGGGA
SP2	MA0516.3	hg19:chr8:86132585:86132705:120:13	106	114	-	12.1685	3.66e-05	0.0275	TGGGCGGGA
SP2	MA0516.3	hg19:chr16:710658:710778:120:10	22	30	+	12.1348	3.84e-05	0.0285	TGGGCGGGC
SP2	MA0516.3	hg19:chr6:34759794:34759914:120:22	27	35	+	12.1348	3.84e-05	0.0285	TGGGCGGGC
SP2	MA0516.3	hg19:chrX:67653217:67653337:120:7	31	39	-	12.1348	3.84e-05	0.0285	TGGGCGGGC
SP2	MA0516.3	hg19:chr15:75198840:75198960:120:13	43	51	-	12.1348	3.84e-05	0.0285	TGGGCGGGC
SP2	MA0516.3	hg19:chr3:33319103:33319223:120:13	55	63	+	12.1348	3.84e-05	0.0285	TGGGCGGGC
SP2	MA0516.3	hg19:chr9:139948518:139948638:120:18	63	71	-	12.1348	3.84e-05	0.0285	TGGGCGGGC
SP2	MA0516.3	hg19:chr12:52431221:52431341:120:11	81	89	+	12.1348	3.84e-05	0.0285	TGGGCGGGC
SP2	MA0516.3	hg19:chr3:44754310:44754430:120:10	85	93	-	12.1348	3.84e-05	0.0285	TGGGCGGGC
SP2	MA0516.3	hg19:chr12:120884229:120884349:120:15	95	103	+	12.1348	3.84e-05	0.0285	TGGGCGGGC
SP2	MA0516.3	hg19:chr7:6617251:6617371:120:7	88	96	-	12.1348	3.84e-05	0.0285	TGGGCGGGC
SP2	MA0516.3	hg19:chr2:174219625:174219745:120:18	96	104	+	12.1348	3.84e-05	0.0285	TGGGCGGGC
SP2	MA0516.3	hg19:chr2:220416748:220416868:120:3	112	120	+	12.1348	3.84e-05	0.0285	TGGGCGGGC
SP2	MA0516.3	hg19:chr17:76136786:76136906:120:9	1	9	+	11.9438	4.02e-05	0.0289	GGGGCGTGG
SP2	MA0516.3	hg19:chr13:92000597:92000717:120:15	2	10	+	11.9438	4.02e-05	0.0289	GGGGCGTGG
SP2	MA0516.3	hg19:chr1:51434317:51434437:120:13	5	13	+	11.9438	4.02e-05	0.0289	GGGGCGTGG
SP2	MA0516.3	hg19:chr1:9189668:9189788:120:7	3	11	-	11.9438	4.02e-05	0.0289	GGGGCGTGG
SP2	MA0516.3	hg19:chr19:10679711:10679831:120:15	6	14	-	11.9438	4.02e-05	0.0289	GGGGCGTGG
SP2	MA0516.3	hg19:chr3:52090929:52091049:120:4	19	27	+	11.9438	4.02e-05	0.0289	GGGGCGTGG
SP2	MA0516.3	hg19:chr16:4817207:4817327:120:11	24	32	+	11.9438	4.02e-05	0.0289	GGGGCGTGG
SP2	MA0516.3	hg19:chr9:131988295:131988415:120:6	29	37	+	11.9438	4.02e-05	0.0289	GGGGCGTGG
SP2	MA0516.3	hg19:chr12:120105884:120106004:120:11	31	39	+	11.9438	4.02e-05	0.0289	GGGGCGTGG
SP2	MA0516.3	hg19:chr3:98620554:98620674:120:17	24	32	-	11.9438	4.02e-05	0.0289	GGGGCGTGG
SP2	MA0516.3	hg19:chr1:160990692:160990812:120:7	36	44	+	11.9438	4.02e-05	0.0289	GGGGCGTGG
SP2	MA0516.3	hg19:chr9:132369935:132370055:120:2	28	36	-	11.9438	4.02e-05	0.0289	GGGGCGTGG
SP2	MA0516.3	hg19:chr17:4607438:4607558:120:10	39	47	+	11.9438	4.02e-05	0.0289	GGGGCGTGG
SP2	MA0516.3	hg19:chr1:10093132:10093252:120:8	43	51	+	11.9438	4.02e-05	0.0289	GGGGCGTGG
SP2	MA0516.3	hg19:chr7:131012557:131012677:120:14	36	44	-	11.9438	4.02e-05	0.0289	GGGGCGTGG
SP2	MA0516.3	hg19:chr19:18548341:18548461:120:12	47	55	-	11.9438	4.02e-05	0.0289	GGGGCGTGG
SP2	MA0516.3	hg19:chr4:114683248:114683368:120:12	53	61	-	11.9438	4.02e-05	0.0289	GGGGCGTGG
SP2	MA0516.3	hg19:chr1:9189668:9189788:120:7	71	79	-	11.9438	4.02e-05	0.0289	GGGGCGTGG
SP2	MA0516.3	hg19:chr7:33168820:33168940:120:10	80	88	+	11.9438	4.02e-05	0.0289	GGGGCGTGG
SP2	MA0516.3	hg19:chr11:65560647:65560767:120:6	83	91	+	11.9438	4.02e-05	0.0289	GGGGCGTGG
SP2	MA0516.3	hg19:chrX:118892342:118892462:120:5	77	85	-	11.9438	4.02e-05	0.0289	GGGGCGTGG
SP2	MA0516.3	hg19:chr9:79792465:79792585:120:15	87	95	+	11.9438	4.02e-05	0.0289	GGGGCGTGG
SP2	MA0516.3	hg19:chr9:36400743:36400863:120:15	81	89	-	11.9438	4.02e-05	0.0289	GGGGCGTGG
SP2	MA0516.3	hg19:chr19:49617495:49617615:120:16	91	99	+	11.9438	4.02e-05	0.0289	GGGGCGTGG
SP2	MA0516.3	hg19:chr10:104677677:104677797:120:7	91	99	-	11.9438	4.02e-05	0.0289	GGGGCGTGG
SP2	MA0516.3	hg19:chr16:14724105:14724225:120:14	105	113	+	11.9438	4.02e-05	0.0289	GGGGCGTGG
SP2	MA0516.3	hg19:chr7:66309826:66309946:120:15	110	118	+	11.9438	4.02e-05	0.0289	GGGGCGTGG
SP2	MA0516.3	hg19:chr12:102224368:102224488:120:7	104	112	-	11.9438	4.02e-05	0.0289	GGGGCGTGG
SP2	MA0516.3	hg19:chr22:29949699:29949819:120:14	4	12	+	11.8427	4.24e-05	0.0292	GAGGCGGAG
SP2	MA0516.3	hg19:chr13:53191466:53191586:120:11	2	10	-	11.8427	4.24e-05	0.0292	GAGGCGGAG
SP2	MA0516.3	hg19:chr20:58515471:58515591:120:19	6	14	-	11.8427	4.24e-05	0.0292	GAGGCGGAG
SP2	MA0516.3	hg19:chr14:31635125:31635245:120:2	9	17	-	11.8427	4.24e-05	0.0292	GAGGCGGAG
SP2	MA0516.3	hg19:chr17:18056920:18057040:120:6	19	27	+	11.8427	4.24e-05	0.0292	GAGGCGGAG
SP2	MA0516.3	hg19:chr4:95373083:95373203:120:16	28	36	+	11.8427	4.24e-05	0.0292	GAGGCGGAG
SP2	MA0516.3	hg19:chr16:75498147:75498267:120:13	26	34	-	11.8427	4.24e-05	0.0292	GAGGCGGAG
SP2	MA0516.3	hg19:chr9:33025262:33025382:120:16	35	43	+	11.8427	4.24e-05	0.0292	GAGGCGGAG
SP2	MA0516.3	hg19:chr1:26827323:26827443:120:9	31	39	-	11.8427	4.24e-05	0.0292	GAGGCGGAG
SP2	MA0516.3	hg19:chr20:30310711:30310831:120:3	34	42	-	11.8427	4.24e-05	0.0292	GAGGCGGAG
SP2	MA0516.3	hg19:chr1:153748213:153748333:120:14	43	51	+	11.8427	4.24e-05	0.0292	GAGGCGGAG
SP2	MA0516.3	hg19:chr17:33914395:33914515:120:12	42	50	-	11.8427	4.24e-05	0.0292	GAGGCGGAG
SP2	MA0516.3	hg19:chr10:123734400:123734520:120:11	53	61	-	11.8427	4.24e-05	0.0292	GAGGCGGAG
SP2	MA0516.3	hg19:chr13:115078980:115079100:120:7	54	62	-	11.8427	4.24e-05	0.0292	GAGGCGGAG
SP2	MA0516.3	hg19:chr2:20642364:20642484:120:10	55	63	-	11.8427	4.24e-05	0.0292	GAGGCGGAG
SP2	MA0516.3	hg19:chrX:46988907:46989027:120:4	56	64	-	11.8427	4.24e-05	0.0292	GAGGCGGAG
SP2	MA0516.3	hg19:chr10:482323:482443:120:4	59	67	-	11.8427	4.24e-05	0.0292	GAGGCGGAG
SP2	MA0516.3	hg19:chr12:113796029:113796149:120:9	70	78	+	11.8427	4.24e-05	0.0292	GAGGCGGAG
SP2	MA0516.3	hg19:chr11:120207100:120207220:120:20	63	71	-	11.8427	4.24e-05	0.0292	GAGGCGGAG
SP2	MA0516.3	hg19:chr19:6538416:6538536:120:5	64	72	-	11.8427	4.24e-05	0.0292	GAGGCGGAG
SP2	MA0516.3	hg19:chr12:120972622:120972742:120:13	64	72	-	11.8427	4.24e-05	0.0292	GAGGCGGAG
SP2	MA0516.3	hg19:chr1:228290555:228290675:120:19	68	76	-	11.8427	4.24e-05	0.0292	GAGGCGGAG
SP2	MA0516.3	hg19:chr7:56032364:56032484:120:16	78	86	+	11.8427	4.24e-05	0.0292	GAGGCGGAG
SP2	MA0516.3	hg19:chr10:22610282:22610402:120:15	83	91	+	11.8427	4.24e-05	0.0292	GAGGCGGAG
SP2	MA0516.3	hg19:chr17:74784127:74784247:120:1	78	86	-	11.8427	4.24e-05	0.0292	GAGGCGGAG
SP2	MA0516.3	hg19:chr16:122791:122911:120:9	78	86	-	11.8427	4.24e-05	0.0292	GAGGCGGAG
SP2	MA0516.3	hg19:chr2:179343303:179343423:120:12	79	87	-	11.8427	4.24e-05	0.0292	GAGGCGGAG
SP2	MA0516.3	hg19:chr10:22610282:22610402:120:15	89	97	+	11.8427	4.24e-05	0.0292	GAGGCGGAG
SP2	MA0516.3	hg19:chr6:31671078:31671198:120:9	84	92	-	11.8427	4.24e-05	0.0292	GAGGCGGAG
SP2	MA0516.3	hg19:chr2:240189217:240189337:120:4	96	104	+	11.8427	4.24e-05	0.0292	GAGGCGGAG
SP2	MA0516.3	cg27118059:chr21:32931411:32931531:120:15	89	97	-	11.8427	4.24e-05	0.0292	GAGGCGGAG
SP2	MA0516.3	hg19:chr19:2579035:2579155:120:9	96	104	-	11.8427	4.24e-05	0.0292	GAGGCGGAG
SP2	MA0516.3	hg19:chr6:46702216:46702336:120:8	104	112	+	11.8427	4.24e-05	0.0292	GAGGCGGAG
SP2	MA0516.3	hg19:chr10:104989866:104989986:120:7	97	105	-	11.8427	4.24e-05	0.0292	GAGGCGGAG
SP2	MA0516.3	hg19:chr10:74057506:74057626:120:6	101	109	-	11.8427	4.24e-05	0.0292	GAGGCGGAG
SP2	MA0516.3	hg19:chr12:120972622:120972742:120:13	106	114	-	11.8427	4.24e-05	0.0292	GAGGCGGAG
SP2	MA0516.3	hg19:chr11:47534983:47535103:120:3	111	119	-	11.8427	4.24e-05	0.0292	GAGGCGGAG
SP2	MA0516.3	hg19:chr1:54518977:54519097:120:7	11	19	-	11.8202	4.47e-05	0.0297	AGGGCGGAG
SP2	MA0516.3	hg19:chr3:46036917:46037037:120:6	16	24	-	11.8202	4.47e-05	0.0297	AGGGCGGAG
SP2	MA0516.3	hg19:chr11:64124095:64124215:120:3	27	35	-	11.8202	4.47e-05	0.0297	AGGGCGGAG
SP2	MA0516.3	hg19:chr9:19049298:19049418:120:15	42	50	+	11.8202	4.47e-05	0.0297	AGGGCGGAG
SP2	MA0516.3	hg19:chr3:50273454:50273574:120:9	34	42	-	11.8202	4.47e-05	0.0297	AGGGCGGAG
SP2	MA0516.3	hg19:chr11:6633545:6633665:120:11	49	57	+	11.8202	4.47e-05	0.0297	AGGGCGGAG
SP2	MA0516.3	hg19:chr8:94767271:94767391:120:7	42	50	-	11.8202	4.47e-05	0.0297	AGGGCGGAG
SP2	MA0516.3	hg19:chr3:128840861:128840981:120:11	45	53	-	11.8202	4.47e-05	0.0297	AGGGCGGAG
SP2	MA0516.3	hg19:chr14:74111566:74111686:120:14	56	64	+	11.8202	4.47e-05	0.0297	AGGGCGGAG
SP2	MA0516.3	hg19:chr21:47563829:47563949:120:1	49	57	-	11.8202	4.47e-05	0.0297	AGGGCGGAG
SP2	MA0516.3	hg19:chr5:132166005:132166125:120:15	52	60	-	11.8202	4.47e-05	0.0297	AGGGCGGAG
SP2	MA0516.3	hg19:chr6:134067187:134067307:120:7	63	71	-	11.8202	4.47e-05	0.0297	AGGGCGGAG
SP2	MA0516.3	hg19:chr3:48754750:48754870:120:8	74	82	+	11.8202	4.47e-05	0.0297	AGGGCGGAG
SP2	MA0516.3	hg19:chr1:171750345:171750465:120:11	72	80	-	11.8202	4.47e-05	0.0297	AGGGCGGAG
SP2	MA0516.3	hg19:chr5:102898130:102898250:120:9	80	88	-	11.8202	4.47e-05	0.0297	AGGGCGGAG
SP2	MA0516.3	hg19:chr3:156877987:156878107:120:17	80	88	-	11.8202	4.47e-05	0.0297	AGGGCGGAG
SP2	MA0516.3	hg19:chr13:28024433:28024553:120:12	80	88	-	11.8202	4.47e-05	0.0297	AGGGCGGAG
SP2	MA0516.3	hg19:chr14:56066135:56066255:120:3	91	99	+	11.8202	4.47e-05	0.0297	AGGGCGGAG
SP2	MA0516.3	hg19:chr9:139378444:139378564:120:18	95	103	-	11.8202	4.47e-05	0.0297	AGGGCGGAG
SP2	MA0516.3	hg19:chr9:35111795:35111915:120:6	99	107	-	11.8202	4.47e-05	0.0297	AGGGCGGAG
SP2	MA0516.3	hg19:chr16:89571967:89572087:120:4	3	11	+	11.7079	4.69e-05	0.0297	GAGGAGGGG
SP2	MA0516.3	hg19:chr2:219760134:219760254:120:1	5	13	+	11.7079	4.69e-05	0.0297	GAGGAGGGG
SP2	MA0516.3	hg19:chr12:64312031:64312151:120:1	2	10	-	11.7079	4.69e-05	0.0297	GAGGAGGGG
SP2	MA0516.3	hg19:chr16:2040387:2040507:120:11	12	20	+	11.7079	4.69e-05	0.0297	GAGGAGGGG
SP2	MA0516.3	hg19:chr19:45505493:45505613:120:3	15	23	+	11.7079	4.69e-05	0.0297	GAGGAGGGG
SP2	MA0516.3	cg09375033:chr3:137833574:137833694:120:4	10	18	-	11.7079	4.69e-05	0.0297	GAGGAGGGG
SP2	MA0516.3	hg19:chr18:46548061:46548181:120:1	18	26	+	11.7079	4.69e-05	0.0297	GAGGAGGGG
SP2	MA0516.3	hg19:chr3:196063453:196063573:120:0	11	19	-	11.7079	4.69e-05	0.0297	GAGGAGGGG
SP2	MA0516.3	hg19:chr17:43170381:43170501:120:1	24	32	+	11.7079	4.69e-05	0.0297	GAGGAGGGG
SP2	MA0516.3	hg19:chr19:4812000:4812120:120:4	18	26	-	11.7079	4.69e-05	0.0297	GAGGAGGGG
SP2	MA0516.3	hg19:chr11:75274267:75274387:120:5	22	30	-	11.7079	4.69e-05	0.0297	GAGGAGGGG
SP2	MA0516.3	hg19:chr22:23624254:23624374:120:3	23	31	-	11.7079	4.69e-05	0.0297	GAGGAGGGG
SP2	MA0516.3	hg19:chr1:171750850:171750970:120:7	33	41	+	11.7079	4.69e-05	0.0297	GAGGAGGGG
SP2	MA0516.3	hg19:chr20:60696762:60696882:120:6	36	44	+	11.7079	4.69e-05	0.0297	GAGGAGGGG
SP2	MA0516.3	hg19:chr3:184458693:184458813:120:1	41	49	+	11.7079	4.69e-05	0.0297	GAGGAGGGG
SP2	MA0516.3	hg19:chr17:42620933:42621053:120:0	46	54	+	11.7079	4.69e-05	0.0297	GAGGAGGGG
SP2	MA0516.3	hg19:chr19:39574474:39574594:120:4	48	56	+	11.7079	4.69e-05	0.0297	GAGGAGGGG
SP2	MA0516.3	hg19:chr4:99580190:99580310:120:5	42	50	-	11.7079	4.69e-05	0.0297	GAGGAGGGG
SP2	MA0516.3	cg27121309:chr11:76731529:76731649:120:1	45	53	-	11.7079	4.69e-05	0.0297	GAGGAGGGG
SP2	MA0516.3	hg19:chr7:131012557:131012677:120:14	47	55	-	11.7079	4.69e-05	0.0297	GAGGAGGGG
SP2	MA0516.3	hg19:chr10:105678337:105678457:120:3	48	56	-	11.7079	4.69e-05	0.0297	GAGGAGGGG
SP2	MA0516.3	hg19:chr19:4870251:4870371:120:0	59	67	+	11.7079	4.69e-05	0.0297	GAGGAGGGG
SP2	MA0516.3	hg19:chr11:3818880:3819000:120:7	60	68	+	11.7079	4.69e-05	0.0297	GAGGAGGGG
SP2	MA0516.3	hg19:chr19:50179484:50179604:120:5	64	72	+	11.7079	4.69e-05	0.0297	GAGGAGGGG
SP2	MA0516.3	hg19:chr1:116184822:116184942:120:13	57	65	-	11.7079	4.69e-05	0.0297	GAGGAGGGG
SP2	MA0516.3	hg19:chr4:6691168:6691288:120:2	57	65	-	11.7079	4.69e-05	0.0297	GAGGAGGGG
SP2	MA0516.3	hg19:chr19:49661184:49661304:120:4	65	73	+	11.7079	4.69e-05	0.0297	GAGGAGGGG
SP2	MA0516.3	hg19:chr11:85780129:85780249:120:11	58	66	-	11.7079	4.69e-05	0.0297	GAGGAGGGG
SP2	MA0516.3	hg19:chr12:110719406:110719526:120:16	67	75	+	11.7079	4.69e-05	0.0297	GAGGAGGGG
SP2	MA0516.3	hg19:chr19:18169221:18169341:120:4	60	68	-	11.7079	4.69e-05	0.0297	GAGGAGGGG
SP2	MA0516.3	hg19:chr17:40611061:40611181:120:6	68	76	-	11.7079	4.69e-05	0.0297	GAGGAGGGG
SP2	MA0516.3	hg19:chr11:68109814:68109934:120:1	80	88	+	11.7079	4.69e-05	0.0297	GAGGAGGGG
SP2	MA0516.3	hg19:chr3:49395804:49395924:120:11	74	82	-	11.7079	4.69e-05	0.0297	GAGGAGGGG
SP2	MA0516.3	hg19:chr16:1140300:1140420:120:7	75	83	-	11.7079	4.69e-05	0.0297	GAGGAGGGG
SP2	MA0516.3	hg19:chr17:33569828:33569948:120:1	76	84	-	11.7079	4.69e-05	0.0297	GAGGAGGGG
SP2	MA0516.3	hg19:chr2:73340440:73340560:120:10	76	84	-	11.7079	4.69e-05	0.0297	GAGGAGGGG
SP2	MA0516.3	cg10426581:chr7:100472322:100472442:120:8	85	93	+	11.7079	4.69e-05	0.0297	GAGGAGGGG
SP2	MA0516.3	hg19:chr15:75249413:75249533:120:5	77	85	-	11.7079	4.69e-05	0.0297	GAGGAGGGG
SP2	MA0516.3	hg19:chr16:89571967:89572087:120:4	86	94	+	11.7079	4.69e-05	0.0297	GAGGAGGGG
SP2	MA0516.3	hg19:chr2:36583114:36583234:120:9	87	95	+	11.7079	4.69e-05	0.0297	GAGGAGGGG
SP2	MA0516.3	hg19:chr3:42201536:42201656:120:4	79	87	-	11.7079	4.69e-05	0.0297	GAGGAGGGG
SP2	MA0516.3	hg19:chr14:105559350:105559470:120:4	87	95	+	11.7079	4.69e-05	0.0297	GAGGAGGGG
SP2	MA0516.3	hg19:chr1:54518977:54519097:120:7	88	96	+	11.7079	4.69e-05	0.0297	GAGGAGGGG
SP2	MA0516.3	hg19:chr10:97884356:97884476:120:2	93	101	+	11.7079	4.69e-05	0.0297	GAGGAGGGG
SP2	MA0516.3	hg19:chr17:46048616:46048736:120:11	86	94	-	11.7079	4.69e-05	0.0297	GAGGAGGGG
SP2	MA0516.3	hg19:chr6:12013358:12013478:120:6	87	95	-	11.7079	4.69e-05	0.0297	GAGGAGGGG
SP2	MA0516.3	hg19:chr19:7746287:7746407:120:2	90	98	-	11.7079	4.69e-05	0.0297	GAGGAGGGG
SP2	MA0516.3	cg16303129:chr17:48105825:48105945:120:6	99	107	+	11.7079	4.69e-05	0.0297	GAGGAGGGG
SP2	MA0516.3	hg19:chr11:65641198:65641318:120:9	103	111	+	11.7079	4.69e-05	0.0297	GAGGAGGGG
SP2	MA0516.3	hg19:chr5:156569523:156569643:120:10	97	105	-	11.7079	4.69e-05	0.0297	GAGGAGGGG
SP2	MA0516.3	cg27317433:chr19:1401721:1401841:120:11	100	108	-	11.7079	4.69e-05	0.0297	GAGGAGGGG
SP2	MA0516.3	hg19:chr17:46550054:46550174:120:1	100	108	-	11.7079	4.69e-05	0.0297	GAGGAGGGG
SP2	MA0516.3	hg19:chr1:198203874:198203994:120:1	101	109	-	11.7079	4.69e-05	0.0297	GAGGAGGGG
SP2	MA0516.3	hg19:chr10:33247107:33247227:120:15	110	118	+	11.7079	4.69e-05	0.0297	GAGGAGGGG
SP2	MA0516.3	cg14179401:chr17:46550047:46550167:120:2	107	115	-	11.7079	4.69e-05	0.0297	GAGGAGGGG
SP2	MA0516.3	hg19:chr3:180630298:180630418:120:6	112	120	-	11.7079	4.69e-05	0.0297	GAGGAGGGG
SP2	MA0516.3	hg19:chr20:62586950:62587070:120:11	3	11	+	11.6854	4.91e-05	0.0297	AGGGAGGGG
SP2	MA0516.3	hg19:chr7:120591053:120591173:120:14	9	17	+	11.6854	4.91e-05	0.0297	AGGGAGGGG
SP2	MA0516.3	hg19:chr9:139378444:139378564:120:18	14	22	+	11.6854	4.91e-05	0.0297	AGGGAGGGG
SP2	MA0516.3	hg19:chr11:1569626:1569746:120:1	15	23	+	11.6854	4.91e-05	0.0297	AGGGAGGGG
SP2	MA0516.3	hg19:chr5:176921680:176921800:120:0	15	23	+	11.6854	4.91e-05	0.0297	AGGGAGGGG
SP2	MA0516.3	hg19:chr19:1747927:1748047:120:3	7	15	-	11.6854	4.91e-05	0.0297	AGGGAGGGG
SP2	MA0516.3	hg19:chrX:39958470:39958590:120:10	18	26	+	11.6854	4.91e-05	0.0297	AGGGAGGGG
SP2	MA0516.3	hg19:chr9:131988295:131988415:120:6	23	31	+	11.6854	4.91e-05	0.0297	AGGGAGGGG
SP2	MA0516.3	hg19:chr11:67806082:67806202:120:7	24	32	+	11.6854	4.91e-05	0.0297	AGGGAGGGG
SP2	MA0516.3	hg19:chr8:21906474:21906594:120:17	20	28	-	11.6854	4.91e-05	0.0297	AGGGAGGGG
SP2	MA0516.3	hg19:chr10:75725540:75725660:120:1	21	29	-	11.6854	4.91e-05	0.0297	AGGGAGGGG
SP2	MA0516.3	hg19:chr7:95951079:95951199:120:9	21	29	-	11.6854	4.91e-05	0.0297	AGGGAGGGG
SP2	MA0516.3	hg19:chr17:1552617:1552737:120:17	29	37	+	11.6854	4.91e-05	0.0297	AGGGAGGGG
SP2	MA0516.3	hg19:chr11:31531566:31531686:120:4	32	40	+	11.6854	4.91e-05	0.0297	AGGGAGGGG
SP2	MA0516.3	hg19:chrX:153597884:153598004:120:0	25	33	-	11.6854	4.91e-05	0.0297	AGGGAGGGG
SP2	MA0516.3	hg19:chr17:8113583:8113703:120:7	35	43	+	11.6854	4.91e-05	0.0297	AGGGAGGGG
SP2	MA0516.3	hg19:chr12:111180354:111180474:120:10	27	35	-	11.6854	4.91e-05	0.0297	AGGGAGGGG
SP2	MA0516.3	hg19:chr19:36627996:36628116:120:2	38	46	+	11.6854	4.91e-05	0.0297	AGGGAGGGG
SP2	MA0516.3	hg19:chr3:129611982:129612102:120:8	31	39	-	11.6854	4.91e-05	0.0297	AGGGAGGGG
SP2	MA0516.3	hg19:chr12:100660928:100661048:120:11	37	45	-	11.6854	4.91e-05	0.0297	AGGGAGGGG
SP2	MA0516.3	hg19:chr17:43170381:43170501:120:1	45	53	+	11.6854	4.91e-05	0.0297	AGGGAGGGG
SP2	MA0516.3	hg19:chr3:9926251:9926371:120:1	44	52	-	11.6854	4.91e-05	0.0297	AGGGAGGGG
SP2	MA0516.3	hg19:chr10:45474439:45474559:120:0	54	62	+	11.6854	4.91e-05	0.0297	AGGGAGGGG
SP2	MA0516.3	hg19:chr2:176032458:176032578:120:9	59	67	+	11.6854	4.91e-05	0.0297	AGGGAGGGG
SP2	MA0516.3	hg19:chr18:8882867:8882987:120:3	59	67	+	11.6854	4.91e-05	0.0297	AGGGAGGGG
SP2	MA0516.3	hg19:chr8:102092853:102092973:120:7	52	60	-	11.6854	4.91e-05	0.0297	AGGGAGGGG
SP2	MA0516.3	hg19:chr11:66623635:66623755:120:13	64	72	+	11.6854	4.91e-05	0.0297	AGGGAGGGG
SP2	MA0516.3	hg19:chr2:36583114:36583234:120:9	58	66	-	11.6854	4.91e-05	0.0297	AGGGAGGGG
SP2	MA0516.3	hg19:chr11:100621182:100621302:120:1	66	74	+	11.6854	4.91e-05	0.0297	AGGGAGGGG
SP2	MA0516.3	hg19:chr16:29816974:29817094:120:16	69	77	+	11.6854	4.91e-05	0.0297	AGGGAGGGG
SP2	MA0516.3	hg19:chr6:15245235:15245355:120:9	64	72	-	11.6854	4.91e-05	0.0297	AGGGAGGGG
SP2	MA0516.3	hg19:chr20:3792465:3792585:120:5	79	87	+	11.6854	4.91e-05	0.0297	AGGGAGGGG
SP2	MA0516.3	hg19:chr15:41136598:41136718:120:7	72	80	-	11.6854	4.91e-05	0.0297	AGGGAGGGG
SP2	MA0516.3	hg19:chr9:79792465:79792585:120:15	82	90	+	11.6854	4.91e-05	0.0297	AGGGAGGGG
SP2	MA0516.3	hg19:chr12:42538428:42538548:120:23	82	90	+	11.6854	4.91e-05	0.0297	AGGGAGGGG
SP2	MA0516.3	hg19:chr17:79196467:79196587:120:10	75	83	-	11.6854	4.91e-05	0.0297	AGGGAGGGG
SP2	MA0516.3	hg19:chr7:5594888:5595008:120:12	76	84	-	11.6854	4.91e-05	0.0297	AGGGAGGGG
SP2	MA0516.3	hg19:chr17:3438637:3438757:120:0	76	84	-	11.6854	4.91e-05	0.0297	AGGGAGGGG
SP2	MA0516.3	hg19:chr2:110873142:110873262:120:9	77	85	-	11.6854	4.91e-05	0.0297	AGGGAGGGG
SP2	MA0516.3	hg19:chr8:126103851:126103971:120:17	78	86	-	11.6854	4.91e-05	0.0297	AGGGAGGGG
SP2	MA0516.3	hg19:chr11:10673463:10673583:120:1	92	100	+	11.6854	4.91e-05	0.0297	AGGGAGGGG
SP2	MA0516.3	hg19:chr12:6833304:6833424:120:12	92	100	+	11.6854	4.91e-05	0.0297	AGGGAGGGG
SP2	MA0516.3	hg19:chr1:156093667:156093787:120:1	86	94	-	11.6854	4.91e-05	0.0297	AGGGAGGGG
SP2	MA0516.3	hg19:chr19:17984756:17984876:120:11	97	105	+	11.6854	4.91e-05	0.0297	AGGGAGGGG
SP2	MA0516.3	hg19:chr4:146858013:146858133:120:11	94	102	-	11.6854	4.91e-05	0.0297	AGGGAGGGG
SP2	MA0516.3	hg19:chr2:238484181:238484301:120:6	110	118	+	11.6854	4.91e-05	0.0297	AGGGAGGGG
SP2	MA0516.3	hg19:chr1:16499942:16500062:120:0	106	114	-	11.6854	4.91e-05	0.0297	AGGGAGGGG
SP2	MA0516.3	hg19:chr6:30059814:30059934:120:1	106	114	-	11.6854	4.91e-05	0.0297	AGGGAGGGG
SP2	MA0516.3	hg19:chr12:63126930:63127050:120:0	110	118	-	11.6854	4.91e-05	0.0297	AGGGAGGGG
SP2	MA0516.3	hg19:chr16:15736741:15736861:120:7	37	45	+	11.4382	5.14e-05	0.0305	TAGGCGGGG
SP2	MA0516.3	hg19:chr2:191878729:191878849:120:15	39	47	+	11.4382	5.14e-05	0.0305	TAGGCGGGG
SP2	MA0516.3	hg19:chr19:36630743:36630863:120:10	40	48	-	11.4382	5.14e-05	0.0305	TAGGCGGGG
SP2	MA0516.3	hg19:chr1:36851216:36851336:120:13	53	61	-	11.4382	5.14e-05	0.0305	TAGGCGGGG
SP2	MA0516.3	hg19:chr2:127822483:127822603:120:7	65	73	-	11.4382	5.14e-05	0.0305	TAGGCGGGG
SP2	MA0516.3	hg19:chr2:74056240:74056360:120:11	76	84	-	11.4382	5.14e-05	0.0305	TAGGCGGGG
SP2	MA0516.3	hg19:chr1:18945183:18945303:120:2	99	107	+	11.4382	5.14e-05	0.0305	TAGGCGGGG
SP2	MA0516.3	hg19:chr12:6798204:6798324:120:18	8	16	+	11.1573	5.36e-05	0.0305	GGGGAGGAG
SP2	MA0516.3	hg19:chr16:3314202:3314322:120:9	11	19	+	11.1573	5.36e-05	0.0305	GGGGAGGAG
SP2	MA0516.3	cg19694200:chr20:55204291:55204411:120:14	12	20	+	11.1573	5.36e-05	0.0305	GGGGAGGAG
SP2	MA0516.3	hg19:chr6:30811201:30811321:120:0	13	21	+	11.1573	5.36e-05	0.0305	GGGGAGGAG
SP2	MA0516.3	hg19:chr12:64312031:64312151:120:1	5	13	-	11.1573	5.36e-05	0.0305	GGGGAGGAG
SP2	MA0516.3	hg19:chr19:44205735:44205855:120:1	18	26	+	11.1573	5.36e-05	0.0305	GGGGAGGAG
SP2	MA0516.3	hg19:chr17:75136470:75136590:120:12	11	19	-	11.1573	5.36e-05	0.0305	GGGGAGGAG
SP2	MA0516.3	hg19:chr8:66754226:66754346:120:15	12	20	-	11.1573	5.36e-05	0.0305	GGGGAGGAG
SP2	MA0516.3	hg19:chr17:17614291:17614411:120:2	15	23	-	11.1573	5.36e-05	0.0305	GGGGAGGAG
SP2	MA0516.3	hg19:chr1:160990692:160990812:120:7	15	23	-	11.1573	5.36e-05	0.0305	GGGGAGGAG
SP2	MA0516.3	hg19:chr17:2300170:2300290:120:2	26	34	+	11.1573	5.36e-05	0.0305	GGGGAGGAG
SP2	MA0516.3	hg19:chr16:2570906:2571026:120:6	30	38	+	11.1573	5.36e-05	0.0305	GGGGAGGAG
SP2	MA0516.3	hg19:chr10:112632088:112632208:120:8	28	36	-	11.1573	5.36e-05	0.0305	GGGGAGGAG
SP2	MA0516.3	hg19:chr8:95651466:95651586:120:6	37	45	+	11.1573	5.36e-05	0.0305	GGGGAGGAG
SP2	MA0516.3	hg19:chr13:73664706:73664826:120:2	32	40	-	11.1573	5.36e-05	0.0305	GGGGAGGAG
SP2	MA0516.3	hg19:chr19:6766095:6766215:120:3	44	52	+	11.1573	5.36e-05	0.0305	GGGGAGGAG
SP2	MA0516.3	hg19:chr19:2945287:2945407:120:13	48	56	+	11.1573	5.36e-05	0.0305	GGGGAGGAG
SP2	MA0516.3	hg19:chr19:900871:900991:120:5	46	54	-	11.1573	5.36e-05	0.0305	GGGGAGGAG
SP2	MA0516.3	hg19:chr8:55063886:55064006:120:1	54	62	+	11.1573	5.36e-05	0.0305	GGGGAGGAG
SP2	MA0516.3	hg19:chr12:51765472:51765592:120:2	57	65	-	11.1573	5.36e-05	0.0305	GGGGAGGAG
SP2	MA0516.3	hg19:chr19:30096984:30097104:120:6	58	66	-	11.1573	5.36e-05	0.0305	GGGGAGGAG
SP2	MA0516.3	hg19:chr19:50832829:50832949:120:6	68	76	+	11.1573	5.36e-05	0.0305	GGGGAGGAG
SP2	MA0516.3	hg19:chr4:1581132:1581252:120:12	69	77	+	11.1573	5.36e-05	0.0305	GGGGAGGAG
SP2	MA0516.3	hg19:chr15:22892603:22892723:120:13	69	77	+	11.1573	5.36e-05	0.0305	GGGGAGGAG
SP2	MA0516.3	hg19:chr21:38738280:38738400:120:16	65	73	-	11.1573	5.36e-05	0.0305	GGGGAGGAG
SP2	MA0516.3	hg19:chr19:13953708:13953828:120:15	65	73	-	11.1573	5.36e-05	0.0305	GGGGAGGAG
SP2	MA0516.3	hg19:chr1:246729976:246730096:120:12	66	74	-	11.1573	5.36e-05	0.0305	GGGGAGGAG
SP2	MA0516.3	hg19:chr6:15249197:15249317:120:5	76	84	+	11.1573	5.36e-05	0.0305	GGGGAGGAG
SP2	MA0516.3	hg19:chr3:125986301:125986421:120:10	77	85	+	11.1573	5.36e-05	0.0305	GGGGAGGAG
SP2	MA0516.3	hg19:chrX:13047302:13047422:120:0	78	86	+	11.1573	5.36e-05	0.0305	GGGGAGGAG
SP2	MA0516.3	hg19:chr12:125314001:125314121:120:1	71	79	-	11.1573	5.36e-05	0.0305	GGGGAGGAG
SP2	MA0516.3	hg19:chr1:33190790:33190910:120:1	82	90	+	11.1573	5.36e-05	0.0305	GGGGAGGAG
SP2	MA0516.3	hg19:chr16:451585:451705:120:11	83	91	+	11.1573	5.36e-05	0.0305	GGGGAGGAG
SP2	MA0516.3	hg19:chr16:88923752:88923872:120:10	76	84	-	11.1573	5.36e-05	0.0305	GGGGAGGAG
SP2	MA0516.3	hg19:chr11:62539020:62539140:120:8	76	84	-	11.1573	5.36e-05	0.0305	GGGGAGGAG
SP2	MA0516.3	hg19:chr16:2040387:2040507:120:11	77	85	-	11.1573	5.36e-05	0.0305	GGGGAGGAG
SP2	MA0516.3	hg19:chr14:65006975:65007095:120:8	78	86	-	11.1573	5.36e-05	0.0305	GGGGAGGAG
SP2	MA0516.3	hg19:chr6:42283880:42284000:120:2	79	87	-	11.1573	5.36e-05	0.0305	GGGGAGGAG
SP2	MA0516.3	hg19:chr15:75249413:75249533:120:5	80	88	-	11.1573	5.36e-05	0.0305	GGGGAGGAG
SP2	MA0516.3	hg19:chr5:73839412:73839532:120:2	88	96	+	11.1573	5.36e-05	0.0305	GGGGAGGAG
SP2	MA0516.3	hg19:chr12:122362747:122362867:120:3	83	91	-	11.1573	5.36e-05	0.0305	GGGGAGGAG
SP2	MA0516.3	hg19:chr9:129567355:129567475:120:8	92	100	+	11.1573	5.36e-05	0.0305	GGGGAGGAG
SP2	MA0516.3	hg19:chr4:140099082:140099202:120:20	86	94	-	11.1573	5.36e-05	0.0305	GGGGAGGAG
SP2	MA0516.3	hg19:chr20:62580172:62580292:120:4	90	98	-	11.1573	5.36e-05	0.0305	GGGGAGGAG
SP2	MA0516.3	hg19:chr1:144932303:144932423:120:7	98	106	+	11.1573	5.36e-05	0.0305	GGGGAGGAG
SP2	MA0516.3	hg19:chr19:38878685:38878805:120:8	94	102	-	11.1573	5.36e-05	0.0305	GGGGAGGAG
SP2	MA0516.3	hg19:chr1:242011526:242011646:120:10	102	110	+	11.1573	5.36e-05	0.0305	GGGGAGGAG
SP2	MA0516.3	hg19:chr19:41869974:41870094:120:11	95	103	-	11.1573	5.36e-05	0.0305	GGGGAGGAG
SP2	MA0516.3	hg19:chr10:123900579:123900699:120:1	104	112	+	11.1573	5.36e-05	0.0305	GGGGAGGAG
SP2	MA0516.3	hg19:chr1:39857741:39857861:120:0	106	114	+	11.1573	5.36e-05	0.0305	GGGGAGGAG
SP2	MA0516.3	hg19:chr7:27702185:27702305:120:8	108	116	+	11.1573	5.36e-05	0.0305	GGGGAGGAG
SP2	MA0516.3	hg19:chr17:38268017:38268137:120:1	110	118	+	11.1573	5.36e-05	0.0305	GGGGAGGAG
SP2	MA0516.3	hg19:chr12:133022521:133022641:120:7	102	110	-	11.1573	5.36e-05	0.0305	GGGGAGGAG
SP2	MA0516.3	hg19:chr17:46550054:46550174:120:1	103	111	-	11.1573	5.36e-05	0.0305	GGGGAGGAG
SP2	MA0516.3	hg19:chr16:3030383:3030503:120:17	106	114	-	11.1573	5.36e-05	0.0305	GGGGAGGAG
SP2	MA0516.3	cg14179401:chr17:46550047:46550167:120:2	110	118	-	11.1573	5.36e-05	0.0305	GGGGAGGAG
SP2	MA0516.3	hg19:chr18:12307918:12308038:120:16	112	120	-	11.1573	5.36e-05	0.0305	GGGGAGGAG
SP2	MA0516.3	hg19:chr20:52259372:52259492:120:1	112	120	-	11.1573	5.36e-05	0.0305	GGGGAGGAG
SP2	MA0516.3	hg19:chr13:111358453:111358573:120:15	10	18	+	10.8876	5.58e-05	0.0311	TGGGCGGAG
SP2	MA0516.3	hg19:chr14:78227082:78227202:120:14	11	19	-	10.8876	5.58e-05	0.0311	TGGGCGGAG
SP2	MA0516.3	hg19:chr3:128840861:128840981:120:11	12	20	-	10.8876	5.58e-05	0.0311	TGGGCGGAG
SP2	MA0516.3	hg19:chr5:68530638:68530758:120:9	17	25	-	10.8876	5.58e-05	0.0311	TGGGCGGAG
SP2	MA0516.3	hg19:chr19:751754:751874:120:5	25	33	-	10.8876	5.58e-05	0.0311	TGGGCGGAG
SP2	MA0516.3	hg19:chr7:36429376:36429496:120:15	31	39	-	10.8876	5.58e-05	0.0311	TGGGCGGAG
SP2	MA0516.3	hg19:chr22:41864961:41865081:120:11	35	43	-	10.8876	5.58e-05	0.0311	TGGGCGGAG
SP2	MA0516.3	hg19:chr13:20766365:20766485:120:8	51	59	-	10.8876	5.58e-05	0.0311	TGGGCGGAG
SP2	MA0516.3	hg19:chr22:28315297:28315417:120:15	53	61	-	10.8876	5.58e-05	0.0311	TGGGCGGAG
SP2	MA0516.3	hg19:chr1:26503875:26503995:120:7	55	63	-	10.8876	5.58e-05	0.0311	TGGGCGGAG
SP2	MA0516.3	hg19:chr7:86781861:86781981:120:10	55	63	-	10.8876	5.58e-05	0.0311	TGGGCGGAG
SP2	MA0516.3	hg19:chr11:69974609:69974729:120:4	70	78	+	10.8876	5.58e-05	0.0311	TGGGCGGAG
SP2	MA0516.3	hg19:chr9:37485793:37485913:120:14	71	79	+	10.8876	5.58e-05	0.0311	TGGGCGGAG
SP2	MA0516.3	hg19:chr7:985408:985528:120:6	74	82	+	10.8876	5.58e-05	0.0311	TGGGCGGAG
SP2	MA0516.3	hg19:chr8:86132585:86132705:120:13	68	76	-	10.8876	5.58e-05	0.0311	TGGGCGGAG
SP2	MA0516.3	hg19:chr5:1524026:1524146:120:23	77	85	+	10.8876	5.58e-05	0.0311	TGGGCGGAG
SP2	MA0516.3	hg19:chr9:140445788:140445908:120:14	78	86	-	10.8876	5.58e-05	0.0311	TGGGCGGAG
SP2	MA0516.3	hg19:chr19:40950242:40950362:120:18	87	95	+	10.8876	5.58e-05	0.0311	TGGGCGGAG
SP2	MA0516.3	hg19:chr1:27248252:27248372:120:17	89	97	+	10.8876	5.58e-05	0.0311	TGGGCGGAG
SP2	MA0516.3	hg19:chr10:482323:482443:120:4	90	98	-	10.8876	5.58e-05	0.0311	TGGGCGGAG
SP2	MA0516.3	hg19:chr1:193074219:193074339:120:12	98	106	-	10.8876	5.58e-05	0.0311	TGGGCGGAG
SP2	MA0516.3	hg19:chr5:373596:373716:120:5	109	117	+	10.8876	5.58e-05	0.0311	TGGGCGGAG
SP2	MA0516.3	hg19:chr20:3801016:3801136:120:11	107	115	-	10.8876	5.58e-05	0.0311	TGGGCGGAG
SP2	MA0516.3	hg19:chr2:95787451:95787571:120:15	111	119	-	10.8876	5.58e-05	0.0311	TGGGCGGAG
SP2	MA0516.3	hg19:chr20:30606432:30606552:120:5	3	11	+	10.7528	5.81e-05	0.0315	TGGGAGGGG
SP2	MA0516.3	hg19:chr6:75953336:75953456:120:3	5	13	-	10.7528	5.81e-05	0.0315	TGGGAGGGG
SP2	MA0516.3	hg19:chr8:144365820:144365940:120:11	6	14	-	10.7528	5.81e-05	0.0315	TGGGAGGGG
SP2	MA0516.3	hg19:chr14:24616198:24616318:120:3	17	25	+	10.7528	5.81e-05	0.0315	TGGGAGGGG
SP2	MA0516.3	hg19:chr5:37371253:37371373:120:1	25	33	+	10.7528	5.81e-05	0.0315	TGGGAGGGG
SP2	MA0516.3	hg19:chr11:728082:728202:120:6	29	37	+	10.7528	5.81e-05	0.0315	TGGGAGGGG
SP2	MA0516.3	hg19:chr16:29973188:29973308:120:9	22	30	-	10.7528	5.81e-05	0.0315	TGGGAGGGG
SP2	MA0516.3	hg19:chr12:54019933:54020053:120:5	33	41	+	10.7528	5.81e-05	0.0315	TGGGAGGGG
SP2	MA0516.3	hg19:chr22:42466718:42466838:120:10	25	33	-	10.7528	5.81e-05	0.0315	TGGGAGGGG
SP2	MA0516.3	hg19:chr6:29933787:29933907:120:0	31	39	-	10.7528	5.81e-05	0.0315	TGGGAGGGG
SP2	MA0516.3	hg19:chr1:182558156:182558276:120:3	31	39	-	10.7528	5.81e-05	0.0315	TGGGAGGGG
SP2	MA0516.3	hg19:chr15:75249413:75249533:120:5	34	42	-	10.7528	5.81e-05	0.0315	TGGGAGGGG
SP2	MA0516.3	hg19:chr12:104199247:104199367:120:3	35	43	-	10.7528	5.81e-05	0.0315	TGGGAGGGG
SP2	MA0516.3	hg19:chr19:14516747:14516867:120:6	52	60	+	10.7528	5.81e-05	0.0315	TGGGAGGGG
SP2	MA0516.3	hg19:chr7:4784763:4784883:120:7	45	53	-	10.7528	5.81e-05	0.0315	TGGGAGGGG
SP2	MA0516.3	hg19:chr10:104221712:104221832:120:1	58	66	+	10.7528	5.81e-05	0.0315	TGGGAGGGG
SP2	MA0516.3	hg19:chr1:10093132:10093252:120:8	63	71	+	10.7528	5.81e-05	0.0315	TGGGAGGGG
SP2	MA0516.3	hg19:chr19:19080485:19080605:120:4	61	69	-	10.7528	5.81e-05	0.0315	TGGGAGGGG
SP2	MA0516.3	hg19:chr16:30087034:30087154:120:3	70	78	+	10.7528	5.81e-05	0.0315	TGGGAGGGG
SP2	MA0516.3	cg21324456:chr20:50248016:50248136:120:4	64	72	-	10.7528	5.81e-05	0.0315	TGGGAGGGG
SP2	MA0516.3	hg19:chr11:3147814:3147934:120:6	75	83	+	10.7528	5.81e-05	0.0315	TGGGAGGGG
SP2	MA0516.3	hg19:chr1:36840076:36840196:120:1	73	81	-	10.7528	5.81e-05	0.0315	TGGGAGGGG
SP2	MA0516.3	hg19:chr20:48599010:48599130:120:12	75	83	-	10.7528	5.81e-05	0.0315	TGGGAGGGG
SP2	MA0516.3	hg19:chr17:42164032:42164152:120:2	87	95	+	10.7528	5.81e-05	0.0315	TGGGAGGGG
SP2	MA0516.3	hg19:chr14:65823213:65823333:120:1	95	103	+	10.7528	5.81e-05	0.0315	TGGGAGGGG
SP2	MA0516.3	hg19:chr12:53625669:53625789:120:12	95	103	+	10.7528	5.81e-05	0.0315	TGGGAGGGG
SP2	MA0516.3	hg19:chr19:2495467:2495587:120:6	89	97	-	10.7528	5.81e-05	0.0315	TGGGAGGGG
SP2	MA0516.3	hg19:chr5:61602102:61602222:120:15	109	117	-	10.7528	5.81e-05	0.0315	TGGGAGGGG
SP2	MA0516.3	hg19:chr11:32914084:32914204:120:19	45	53	+	10.5169	6.08e-05	0.033	AAGGCGGGA
SP2	MA0516.3	hg19:chr17:73937126:73937246:120:15	11	19	+	10.4831	6.3e-05	0.0338	AAGGCGGGC
SP2	MA0516.3	hg19:chr6:138725323:138725443:120:16	11	19	+	10.4831	6.3e-05	0.0338	AAGGCGGGC
SP2	MA0516.3	hg19:chr6:42897133:42897253:120:14	12	20	+	10.4831	6.3e-05	0.0338	AAGGCGGGC
SP2	MA0516.3	hg19:chr7:73265107:73265227:120:3	17	25	-	10.4831	6.3e-05	0.0338	AAGGCGGGC
SP2	MA0516.3	hg19:chr5:94982648:94982768:120:6	33	41	+	10.4831	6.3e-05	0.0338	AAGGCGGGC
SP2	MA0516.3	hg19:chr5:145583285:145583405:120:6	26	34	-	10.4831	6.3e-05	0.0338	AAGGCGGGC
SP2	MA0516.3	hg19:chr17:39845192:39845312:120:15	26	34	-	10.4831	6.3e-05	0.0338	AAGGCGGGC
SP2	MA0516.3	hg19:chr12:6382165:6382285:120:4	55	63	-	10.4831	6.3e-05	0.0338	AAGGCGGGC
SP2	MA0516.3	hg19:chr5:110848192:110848312:120:9	66	74	+	10.4831	6.3e-05	0.0338	AAGGCGGGC
SP2	MA0516.3	hg19:chr14:74225449:74225569:120:5	64	72	-	10.4831	6.3e-05	0.0338	AAGGCGGGC
SP2	MA0516.3	cg07143158:chr1:12609248:12609368:120:12	65	73	-	10.4831	6.3e-05	0.0338	AAGGCGGGC
SP2	MA0516.3	hg19:chr5:33440933:33441053:120:8	67	75	-	10.4831	6.3e-05	0.0338	AAGGCGGGC
SP2	MA0516.3	hg19:chr3:152024911:152025031:120:3	110	118	-	10.4831	6.3e-05	0.0338	AAGGCGGGC
SP2	MA0516.3	hg19:chr9:130742907:130743027:120:11	1	9	-	10.0899	6.52e-05	0.0348	GGGGCGTGA
SP2	MA0516.3	hg19:chr10:134211368:134211488:120:6	26	34	+	10.0899	6.52e-05	0.0348	GGGGCGTGA
SP2	MA0516.3	hg19:chr7:107220578:107220698:120:18	54	62	+	10.0899	6.52e-05	0.0348	GGGGCGTGA
SP2	MA0516.3	hg19:chr3:61649838:61649958:120:2	76	84	-	10.0899	6.52e-05	0.0348	GGGGCGTGA
SP2	MA0516.3	hg19:chr17:46048616:46048736:120:11	79	87	-	10.0899	6.52e-05	0.0348	GGGGCGTGA
SP2	MA0516.3	hg19:chr19:38397576:38397696:120:10	110	118	-	10.0899	6.52e-05	0.0348	GGGGCGTGA
SP2	MA0516.3	hg19:chr11:66654375:66654495:120:4	8	16	-	10.0562	6.71e-05	0.0354	GGGGCGTGC
SP2	MA0516.3	hg19:chr20:30310711:30310831:120:3	19	27	-	10.0562	6.71e-05	0.0354	GGGGCGTGC
SP2	MA0516.3	hg19:chr20:47662937:47663057:120:10	33	41	+	10.0562	6.71e-05	0.0354	GGGGCGTGC
SP2	MA0516.3	hg19:chr3:52188453:52188573:120:15	34	42	-	10.0562	6.71e-05	0.0354	GGGGCGTGC
SP2	MA0516.3	hg19:chr19:59031008:59031128:120:10	45	53	-	10.0562	6.71e-05	0.0354	GGGGCGTGC
SP2	MA0516.3	hg19:chr8:42948690:42948810:120:9	57	65	+	10.0562	6.71e-05	0.0354	GGGGCGTGC
SP2	MA0516.3	hg19:chr1:9223940:9224060:120:3	60	68	-	10.0562	6.71e-05	0.0354	GGGGCGTGC
SP2	MA0516.3	hg19:chr11:101982078:101982198:120:5	75	83	+	10.0562	6.71e-05	0.0354	GGGGCGTGC
SP2	MA0516.3	hg19:chr14:105155116:105155236:120:3	100	108	-	10.0562	6.71e-05	0.0354	GGGGCGTGC
SP2	MA0516.3	hg19:chr1:8938706:8938826:120:14	106	114	-	10.0562	6.71e-05	0.0354	GGGGCGTGC
SP2	MA0516.3	hg19:chr6:5004169:5004289:120:14	109	117	-	10.0562	6.71e-05	0.0354	GGGGCGTGC
SP2	MA0516.3	hg19:chr22:41864961:41865081:120:11	111	119	-	10.0562	6.71e-05	0.0354	GGGGCGTGC
SP2	MA0516.3	hg19:chr11:58346105:58346225:120:7	4	12	+	9.98876	6.98e-05	0.0365	GAGGCGGAA
SP2	MA0516.3	hg19:chr8:11724268:11724388:120:6	28	36	+	9.98876	6.98e-05	0.0365	GAGGCGGAA
SP2	MA0516.3	hg19:chr4:146019370:146019490:120:15	26	34	-	9.98876	6.98e-05	0.0365	GAGGCGGAA
SP2	MA0516.3	hg19:chr5:141061250:141061370:120:5	32	40	-	9.98876	6.98e-05	0.0365	GAGGCGGAA
SP2	MA0516.3	hg19:chr2:219536701:219536821:120:11	41	49	+	9.98876	6.98e-05	0.0365	GAGGCGGAA
SP2	MA0516.3	hg19:chr12:110719406:110719526:120:16	45	53	+	9.98876	6.98e-05	0.0365	GAGGCGGAA
SP2	MA0516.3	hg19:chr7:129845034:129845154:120:6	58	66	+	9.98876	6.98e-05	0.0365	GAGGCGGAA
SP2	MA0516.3	hg19:chr1:45478370:45478490:120:5	59	67	+	9.98876	6.98e-05	0.0365	GAGGCGGAA
SP2	MA0516.3	hg19:chr1:155140264:155140384:120:1	51	59	-	9.98876	6.98e-05	0.0365	GAGGCGGAA
SP2	MA0516.3	hg19:chr3:115503219:115503339:120:9	101	109	+	9.98876	6.98e-05	0.0365	GAGGCGGAA
SP2	MA0516.3	hg19:chr19:9546171:9546291:120:11	97	105	-	9.98876	6.98e-05	0.0365	GAGGCGGAA
SP2	MA0516.3	hg19:chr7:108166582:108166702:120:12	102	110	-	9.98876	6.98e-05	0.0365	GAGGCGGAA
SP2	MA0516.3	hg19:chr11:75525879:75525999:120:7	108	116	-	9.98876	6.98e-05	0.0365	GAGGCGGAA
SP2	MA0516.3	hg19:chr15:40987270:40987390:120:16	14	22	+	9.96629	7.25e-05	0.0377	AGGGCGGAA
SP2	MA0516.3	hg19:chr18:21033206:21033326:120:14	24	32	+	9.96629	7.25e-05	0.0377	AGGGCGGAA
SP2	MA0516.3	hg19:chr3:156877987:156878107:120:17	20	28	-	9.96629	7.25e-05	0.0377	AGGGCGGAA
SP2	MA0516.3	hg19:chr6:110501554:110501674:120:5	53	61	-	9.96629	7.25e-05	0.0377	AGGGCGGAA
SP2	MA0516.3	hg19:chr7:127228810:127228930:120:9	59	67	-	9.96629	7.25e-05	0.0377	AGGGCGGAA
SP2	MA0516.3	hg19:chr19:17326072:17326192:120:9	87	95	-	9.96629	7.25e-05	0.0377	AGGGCGGAA
SP2	MA0516.3	hg19:chr11:6633545:6633665:120:11	91	99	-	9.96629	7.25e-05	0.0377	AGGGCGGAA
SP2	MA0516.3	hg19:chr9:35072904:35073024:120:3	12	20	+	9.95506	7.47e-05	0.0385	GAGGCGGAC
SP2	MA0516.3	hg19:chr17:75136470:75136590:120:12	5	13	-	9.95506	7.47e-05	0.0385	GAGGCGGAC
SP2	MA0516.3	hg19:chr10:76586051:76586171:120:6	32	40	+	9.95506	7.47e-05	0.0385	GAGGCGGAC
SP2	MA0516.3	hg19:chr6:135375989:135376109:120:10	36	44	-	9.95506	7.47e-05	0.0385	GAGGCGGAC
SP2	MA0516.3	hg19:chr11:10477155:10477275:120:1	40	48	-	9.95506	7.47e-05	0.0385	GAGGCGGAC
SP2	MA0516.3	hg19:chr10:104180999:104181119:120:9	50	58	+	9.95506	7.47e-05	0.0385	GAGGCGGAC
SP2	MA0516.3	hg19:chrX:133507425:133507545:120:8	52	60	-	9.95506	7.47e-05	0.0385	GAGGCGGAC
SP2	MA0516.3	hg19:chr15:40763892:40764012:120:9	52	60	-	9.95506	7.47e-05	0.0385	GAGGCGGAC
SP2	MA0516.3	hg19:chr19:19431306:19431426:120:8	70	78	-	9.95506	7.47e-05	0.0385	GAGGCGGAC
SP2	MA0516.3	hg19:chr19:17953061:17953181:120:12	52	60	-	9.93258	7.7e-05	0.0396	AGGGCGGAC
SP2	MA0516.3	hg19:chr3:122513754:122513874:120:11	76	84	+	9.93258	7.7e-05	0.0396	AGGGCGGAC
SP2	MA0516.3	hg19:chr7:32768064:32768184:120:16	109	117	+	9.93258	7.7e-05	0.0396	AGGGCGGAC
SP2	MA0516.3	hg19:chr13:45151558:45151678:120:15	1	9	+	9.85393	7.97e-05	0.0403	GAGGAGGGA
SP2	MA0516.3	hg19:chr17:57232362:57232482:120:7	1	9	+	9.85393	7.97e-05	0.0403	GAGGAGGGA
SP2	MA0516.3	hg19:chr12:133022521:133022641:120:7	2	10	-	9.85393	7.97e-05	0.0403	GAGGAGGGA
SP2	MA0516.3	hg19:chr11:73490544:73490664:120:9	17	25	+	9.85393	7.97e-05	0.0403	GAGGAGGGA
SP2	MA0516.3	hg19:chr2:159824744:159824864:120:5	21	29	+	9.85393	7.97e-05	0.0403	GAGGAGGGA
SP2	MA0516.3	hg19:chr1:118472030:118472150:120:12	28	36	-	9.85393	7.97e-05	0.0403	GAGGAGGGA
SP2	MA0516.3	hg19:chr17:3438637:3438757:120:0	39	47	-	9.85393	7.97e-05	0.0403	GAGGAGGGA
SP2	MA0516.3	hg19:chr8:126286148:126286268:120:0	46	54	-	9.85393	7.97e-05	0.0403	GAGGAGGGA
SP2	MA0516.3	hg19:chr6:41863369:41863489:120:4	47	55	-	9.85393	7.97e-05	0.0403	GAGGAGGGA
SP2	MA0516.3	hg19:chr5:33440933:33441053:120:8	56	64	+	9.85393	7.97e-05	0.0403	GAGGAGGGA
SP2	MA0516.3	hg19:chr3:11812388:11812508:120:3	48	56	-	9.85393	7.97e-05	0.0403	GAGGAGGGA
SP2	MA0516.3	hg19:chr17:3438637:3438757:120:0	52	60	-	9.85393	7.97e-05	0.0403	GAGGAGGGA
SP2	MA0516.3	hg19:chr5:167126646:167126766:120:1	65	73	-	9.85393	7.97e-05	0.0403	GAGGAGGGA
SP2	MA0516.3	hg19:chr5:139039558:139039678:120:2	78	86	+	9.85393	7.97e-05	0.0403	GAGGAGGGA
SP2	MA0516.3	hg19:chr17:36956159:36956279:120:11	96	104	+	9.85393	7.97e-05	0.0403	GAGGAGGGA
SP2	MA0516.3	hg19:chr1:154297499:154297619:120:4	100	108	+	9.85393	7.97e-05	0.0403	GAGGAGGGA
SP2	MA0516.3	hg19:chr17:3438637:3438757:120:0	94	102	-	9.85393	7.97e-05	0.0403	GAGGAGGGA
SP2	MA0516.3	hg19:chr22:29400610:29400730:120:1	109	117	+	9.85393	7.97e-05	0.0403	GAGGAGGGA
SP2	MA0516.3	hg19:chr6:31090849:31090969:120:5	109	117	-	9.85393	7.97e-05	0.0403	GAGGAGGGA
SP2	MA0516.3	hg19:chr17:38474279:38474399:120:7	7	15	+	9.83146	8.24e-05	0.0407	AGGGAGGGA
SP2	MA0516.3	cg08047939:chr19:57702592:57702712:120:7	3	11	-	9.83146	8.24e-05	0.0407	AGGGAGGGA
SP2	MA0516.3	hg19:chr14:21572294:21572414:120:13	16	24	+	9.83146	8.24e-05	0.0407	AGGGAGGGA
SP2	MA0516.3	hg19:chr10:28821745:28821865:120:14	13	21	-	9.83146	8.24e-05	0.0407	AGGGAGGGA
SP2	MA0516.3	hg19:chrX:15693339:15693459:120:5	34	42	+	9.83146	8.24e-05	0.0407	AGGGAGGGA
SP2	MA0516.3	hg19:chr8:95652690:95652810:120:11	28	36	-	9.83146	8.24e-05	0.0407	AGGGAGGGA
SP2	MA0516.3	hg19:chr2:120010358:120010478:120:2	29	37	-	9.83146	8.24e-05	0.0407	AGGGAGGGA
SP2	MA0516.3	hg19:chr9:97317005:97317125:120:4	39	47	+	9.83146	8.24e-05	0.0407	AGGGAGGGA
SP2	MA0516.3	hg19:chr1:145507500:145507620:120:7	45	53	+	9.83146	8.24e-05	0.0407	AGGGAGGGA
SP2	MA0516.3	hg19:chr19:48828691:48828811:120:7	45	53	+	9.83146	8.24e-05	0.0407	AGGGAGGGA
SP2	MA0516.3	hg19:chr5:151119737:151119857:120:1	47	55	+	9.83146	8.24e-05	0.0407	AGGGAGGGA
SP2	MA0516.3	hg19:chr14:105553658:105553778:120:5	43	51	-	9.83146	8.24e-05	0.0407	AGGGAGGGA
SP2	MA0516.3	hg19:chr10:25190973:25191093:120:1	55	63	+	9.83146	8.24e-05	0.0407	AGGGAGGGA
SP2	MA0516.3	hg19:chr2:200776052:200776172:120:15	48	56	-	9.83146	8.24e-05	0.0407	AGGGAGGGA
SP2	MA0516.3	hg19:chr19:54942647:54942767:120:2	55	63	-	9.83146	8.24e-05	0.0407	AGGGAGGGA
SP2	MA0516.3	hg19:chr2:10588154:10588274:120:16	58	66	-	9.83146	8.24e-05	0.0407	AGGGAGGGA
SP2	MA0516.3	hg19:chr19:33538517:33538637:120:2	66	74	+	9.83146	8.24e-05	0.0407	AGGGAGGGA
SP2	MA0516.3	cg19662885:chr9:129485482:129485602:120:7	63	71	-	9.83146	8.24e-05	0.0407	AGGGAGGGA
SP2	MA0516.3	hg19:chr2:242576426:242576546:120:20	76	84	+	9.83146	8.24e-05	0.0407	AGGGAGGGA
SP2	MA0516.3	hg19:chr18:8891134:8891254:120:0	79	87	+	9.83146	8.24e-05	0.0407	AGGGAGGGA
SP2	MA0516.3	hg19:chr11:67272869:67272989:120:9	82	90	+	9.83146	8.24e-05	0.0407	AGGGAGGGA
SP2	MA0516.3	hg19:chr14:105885828:105885948:120:2	84	92	+	9.83146	8.24e-05	0.0407	AGGGAGGGA
SP2	MA0516.3	hg19:chr14:67654028:67654148:120:0	76	84	-	9.83146	8.24e-05	0.0407	AGGGAGGGA
SP2	MA0516.3	hg19:chr6:167105418:167105538:120:2	77	85	-	9.83146	8.24e-05	0.0407	AGGGAGGGA
SP2	MA0516.3	hg19:chr2:28616235:28616355:120:17	89	97	+	9.83146	8.24e-05	0.0407	AGGGAGGGA
SP2	MA0516.3	hg19:chr11:10955618:10955738:120:3	89	97	+	9.83146	8.24e-05	0.0407	AGGGAGGGA
SP2	MA0516.3	hg19:chr2:44396299:44396419:120:13	98	106	-	9.83146	8.24e-05	0.0407	AGGGAGGGA
SP2	MA0516.3	hg19:chr5:107717539:107717659:120:14	110	118	+	9.83146	8.24e-05	0.0407	AGGGAGGGA
SP2	MA0516.3	hg19:chr19:38397576:38397696:120:10	102	110	-	9.83146	8.24e-05	0.0407	AGGGAGGGA
SP2	MA0516.3	hg19:chr19:3275673:3275793:120:13	110	118	+	9.83146	8.24e-05	0.0407	AGGGAGGGA
SP2	MA0516.3	hg19:chr19:17346242:17346362:120:12	4	12	-	9.82022	8.46e-05	0.0411	GAGGAGGGC
SP2	MA0516.3	hg19:chr1:1369321:1369441:120:6	23	31	+	9.82022	8.46e-05	0.0411	GAGGAGGGC
SP2	MA0516.3	hg19:chr21:44866236:44866356:120:8	25	33	+	9.82022	8.46e-05	0.0411	GAGGAGGGC
SP2	MA0516.3	hg19:chr13:42846514:42846634:120:12	26	34	+	9.82022	8.46e-05	0.0411	GAGGAGGGC
SP2	MA0516.3	hg19:chr1:230220166:230220286:120:2	27	35	+	9.82022	8.46e-05	0.0411	GAGGAGGGC
SP2	MA0516.3	hg19:chr19:49661184:49661304:120:4	27	35	+	9.82022	8.46e-05	0.0411	GAGGAGGGC
SP2	MA0516.3	hg19:chr6:42897133:42897253:120:14	32	40	+	9.82022	8.46e-05	0.0411	GAGGAGGGC
SP2	MA0516.3	hg19:chr10:112632088:112632208:120:8	25	33	-	9.82022	8.46e-05	0.0411	GAGGAGGGC
SP2	MA0516.3	hg19:chr17:36956159:36956279:120:11	60	68	+	9.82022	8.46e-05	0.0411	GAGGAGGGC
SP2	MA0516.3	hg19:chrX:102509677:102509797:120:4	57	65	-	9.82022	8.46e-05	0.0411	GAGGAGGGC
SP2	MA0516.3	hg19:chr1:1823076:1823196:120:13	67	75	+	9.82022	8.46e-05	0.0411	GAGGAGGGC
SP2	MA0516.3	hg19:chr20:62259436:62259556:120:4	62	70	-	9.82022	8.46e-05	0.0411	GAGGAGGGC
SP2	MA0516.3	hg19:chr1:159824437:159824557:120:14	63	71	-	9.82022	8.46e-05	0.0411	GAGGAGGGC
SP2	MA0516.3	hg19:chr19:2056394:2056514:120:1	75	83	+	9.82022	8.46e-05	0.0411	GAGGAGGGC
SP2	MA0516.3	hg19:chr15:49338646:49338766:120:9	77	85	+	9.82022	8.46e-05	0.0411	GAGGAGGGC
SP2	MA0516.3	hg19:chr19:13858669:13858789:120:18	89	97	+	9.82022	8.46e-05	0.0411	GAGGAGGGC
SP2	MA0516.3	hg19:chr19:46180236:46180356:120:6	91	99	+	9.82022	8.46e-05	0.0411	GAGGAGGGC
SP2	MA0516.3	hg19:chr9:34329628:34329748:120:4	86	94	-	9.82022	8.46e-05	0.0411	GAGGAGGGC
SP2	MA0516.3	hg19:chr17:39222696:39222816:120:0	92	100	-	9.82022	8.46e-05	0.0411	GAGGAGGGC
SP2	MA0516.3	hg19:chr8:109456045:109456165:120:9	101	109	-	9.82022	8.46e-05	0.0411	GAGGAGGGC
SP2	MA0516.3	hg19:chr11:63949142:63949262:120:5	109	117	+	9.82022	8.46e-05	0.0411	GAGGAGGGC
SP2	MA0516.3	hg19:chr17:74448781:74448901:120:14	107	115	-	9.82022	8.46e-05	0.0411	GAGGAGGGC
SP2	MA0516.3	hg19:chr12:679855:679975:120:7	12	20	-	9.79775	8.69e-05	0.0414	AGGGAGGGC
SP2	MA0516.3	hg19:chr9:139842585:139842705:120:5	23	31	+	9.79775	8.69e-05	0.0414	AGGGAGGGC
SP2	MA0516.3	hg19:chr10:77169190:77169310:120:10	25	33	+	9.79775	8.69e-05	0.0414	AGGGAGGGC
SP2	MA0516.3	hg19:chr5:1161596:1161716:120:2	22	30	-	9.79775	8.69e-05	0.0414	AGGGAGGGC
SP2	MA0516.3	hg19:chr20:48925529:48925649:120:2	24	32	-	9.79775	8.69e-05	0.0414	AGGGAGGGC
SP2	MA0516.3	hg19:chr10:22614814:22614934:120:10	33	41	+	9.79775	8.69e-05	0.0414	AGGGAGGGC
SP2	MA0516.3	hg19:chr14:24630391:24630511:120:3	32	40	-	9.79775	8.69e-05	0.0414	AGGGAGGGC
SP2	MA0516.3	hg19:chr6:31671078:31671198:120:9	33	41	-	9.79775	8.69e-05	0.0414	AGGGAGGGC
SP2	MA0516.3	hg19:chr4:6784544:6784664:120:20	47	55	+	9.79775	8.69e-05	0.0414	AGGGAGGGC
SP2	MA0516.3	hg19:chr19:19216269:19216389:120:7	50	58	+	9.79775	8.69e-05	0.0414	AGGGAGGGC
SP2	MA0516.3	hg19:chr5:33440933:33441053:120:8	60	68	+	9.79775	8.69e-05	0.0414	AGGGAGGGC
SP2	MA0516.3	hg19:chr12:49464002:49464122:120:4	69	77	-	9.79775	8.69e-05	0.0414	AGGGAGGGC
SP2	MA0516.3	hg19:chr19:44204916:44205036:120:2	78	86	+	9.79775	8.69e-05	0.0414	AGGGAGGGC
SP2	MA0516.3	hg19:chr6:150284671:150284791:120:13	79	87	+	9.79775	8.69e-05	0.0414	AGGGAGGGC
SP2	MA0516.3	hg19:chr7:73149247:73149367:120:2	84	92	+	9.79775	8.69e-05	0.0414	AGGGAGGGC
SP2	MA0516.3	hg19:chr2:27651715:27651835:120:12	78	86	-	9.79775	8.69e-05	0.0414	AGGGAGGGC
SP2	MA0516.3	cg00374672:chr7:100463356:100463476:120:6	89	97	+	9.79775	8.69e-05	0.0414	AGGGAGGGC
SP2	MA0516.3	cg10970500:chr1:6532587:6532707:120:5	100	108	+	9.79775	8.69e-05	0.0414	AGGGAGGGC
SP2	MA0516.3	hg19:chr11:64037458:64037578:120:8	94	102	-	9.79775	8.69e-05	0.0414	AGGGAGGGC
SP2	MA0516.3	hg19:chr19:751754:751874:120:5	100	108	-	9.79775	8.69e-05	0.0414	AGGGAGGGC
SP2	MA0516.3	cg24008544:chr17:41363839:41363959:120:9	108	116	-	9.79775	8.69e-05	0.0414	AGGGAGGGC
SP2	MA0516.3	hg19:chr5:138940740:138940860:120:19	109	117	-	9.79775	8.69e-05	0.0414	AGGGAGGGC
SP2	MA0516.3	hg19:chr5:159545955:159546075:120:16	110	118	-	9.79775	8.69e-05	0.0414	AGGGAGGGC
SP2	MA0516.3	hg19:chr11:85780129:85780249:120:11	110	118	-	9.79775	8.69e-05	0.0414	AGGGAGGGC
SP2	MA0516.3	hg19:chr16:68064256:68064376:120:4	7	15	+	9.64045	8.91e-05	0.0421	GAGGCGGGT
SP2	MA0516.3	hg19:chr8:54797931:54798051:120:9	9	17	+	9.64045	8.91e-05	0.0421	GAGGCGGGT
SP2	MA0516.3	hg19:chr2:211035480:211035600:120:9	10	18	+	9.64045	8.91e-05	0.0421	GAGGCGGGT
SP2	MA0516.3	hg19:chr9:109985364:109985484:120:1	29	37	+	9.64045	8.91e-05	0.0421	GAGGCGGGT
SP2	MA0516.3	hg19:chr10:94352109:94352229:120:7	52	60	+	9.64045	8.91e-05	0.0421	GAGGCGGGT
SP2	MA0516.3	hg19:chr5:72861455:72861575:120:11	63	71	-	9.64045	8.91e-05	0.0421	GAGGCGGGT
SP2	MA0516.3	hg19:chr22:39052596:39052716:120:10	71	79	+	9.64045	8.91e-05	0.0421	GAGGCGGGT
SP2	MA0516.3	hg19:chr5:175875597:175875717:120:6	79	87	-	9.64045	8.91e-05	0.0421	GAGGCGGGT
SP2	MA0516.3	hg19:chr15:49912903:49913023:120:10	91	99	+	9.64045	8.91e-05	0.0421	GAGGCGGGT
SP2	MA0516.3	hg19:chr10:70883647:70883767:120:15	84	92	-	9.64045	8.91e-05	0.0421	GAGGCGGGT
SP2	MA0516.3	hg19:chr22:38614668:38614788:120:5	88	96	-	9.64045	8.91e-05	0.0421	GAGGCGGGT
SP2	MA0516.3	hg19:chr11:1569626:1569746:120:1	90	98	-	9.64045	8.91e-05	0.0421	GAGGCGGGT
SP2	MA0516.3	hg19:chr6:24721006:24721126:120:15	112	120	-	9.64045	8.91e-05	0.0421	GAGGCGGGT
SP2	MA0516.3	hg19:chr15:75198840:75198960:120:13	22	30	-	9.61798	9.13e-05	0.0428	AGGGCGGGT
SP2	MA0516.3	hg19:chr20:45946105:45946225:120:3	28	36	-	9.61798	9.13e-05	0.0428	AGGGCGGGT
SP2	MA0516.3	hg19:chr2:232545455:232545575:120:5	29	37	-	9.61798	9.13e-05	0.0428	AGGGCGGGT
SP2	MA0516.3	hg19:chr17:73937126:73937246:120:15	57	65	-	9.61798	9.13e-05	0.0428	AGGGCGGGT
SP2	MA0516.3	hg19:chr17:1552617:1552737:120:17	57	65	-	9.61798	9.13e-05	0.0428	AGGGCGGGT
SP2	MA0516.3	hg19:chr7:65447161:65447281:120:18	72	80	+	9.61798	9.13e-05	0.0428	AGGGCGGGT
SP2	MA0516.3	hg19:chr19:17970593:17970713:120:9	80	88	+	9.61798	9.13e-05	0.0428	AGGGCGGGT
SP2	MA0516.3	hg19:chr6:150284671:150284791:120:13	83	91	+	9.61798	9.13e-05	0.0428	AGGGCGGGT
SP2	MA0516.3	hg19:chr19:752749:752869:120:7	77	85	-	9.61798	9.13e-05	0.0428	AGGGCGGGT
SP2	MA0516.3	hg19:chr11:62446388:62446508:120:18	82	90	-	9.61798	9.13e-05	0.0428	AGGGCGGGT
SP2	MA0516.3	hg19:chr5:53605997:53606117:120:7	84	92	-	9.61798	9.13e-05	0.0428	AGGGCGGGT
SP2	MA0516.3	hg19:chr12:122277913:122278033:120:4	43	51	+	9.58427	9.41e-05	0.044	TAGGCGGGA
SP2	MA0516.3	hg19:chrX:47420840:47420960:120:12	76	84	+	9.58427	9.41e-05	0.044	TAGGCGGGA
SP2	MA0516.3	hg19:chr7:5085540:5085660:120:13	72	80	+	9.55056	9.63e-05	0.0449	TAGGCGGGC
SP2	MA0516.3	hg19:chr15:75746241:75746361:120:13	80	88	+	9.55056	9.63e-05	0.0449	TAGGCGGGC
SP2	MA0516.3	hg19:chr19:14516747:14516867:120:6	93	101	+	9.55056	9.63e-05	0.0449	TAGGCGGGC
SP2	MA0516.3	cg23936023:chr5:82768970:82769090:120:9	7	15	+	9.35955	9.85e-05	0.0453	GAGGCGTGG
SP2	MA0516.3	hg19:chr15:101419981:101420101:120:16	9	17	+	9.35955	9.85e-05	0.0453	GAGGCGTGG
SP2	MA0516.3	hg19:chr2:61108609:61108729:120:14	7	15	-	9.35955	9.85e-05	0.0453	GAGGCGTGG
SP2	MA0516.3	hg19:chr2:70370014:70370134:120:14	29	37	+	9.35955	9.85e-05	0.0453	GAGGCGTGG
SP2	MA0516.3	hg19:chr1:59012187:59012307:120:11	22	30	-	9.35955	9.85e-05	0.0453	GAGGCGTGG
SP2	MA0516.3	hg19:chr17:25659842:25659962:120:13	58	66	+	9.35955	9.85e-05	0.0453	GAGGCGTGG
SP2	MA0516.3	hg19:chr6:42981367:42981487:120:9	54	62	-	9.35955	9.85e-05	0.0453	GAGGCGTGG
SP2	MA0516.3	hg19:chr21:33784502:33784622:120:16	61	69	-	9.35955	9.85e-05	0.0453	GAGGCGTGG
SP2	MA0516.3	hg19:chr11:64851571:64851691:120:17	72	80	+	9.35955	9.85e-05	0.0453	GAGGCGTGG
SP2	MA0516.3	hg19:chr7:75921019:75921139:120:8	74	82	+	9.35955	9.85e-05	0.0453	GAGGCGTGG
SP2	MA0516.3	hg19:chr6:4018852:4018972:120:10	66	74	-	9.35955	9.85e-05	0.0453	GAGGCGTGG
SP2	MA0516.3	hg19:chr14:65006975:65007095:120:8	72	80	-	9.35955	9.85e-05	0.0453	GAGGCGTGG
SP2	MA0516.3	hg19:chr17:55740162:55740282:120:3	83	91	+	9.35955	9.85e-05	0.0453	GAGGCGTGG
SP2	MA0516.3	hg19:chr1:236687322:236687442:120:11	84	92	+	9.35955	9.85e-05	0.0453	GAGGCGTGG
SP2	MA0516.3	hg19:chr2:160142862:160142982:120:14	76	84	-	9.35955	9.85e-05	0.0453	GAGGCGTGG
SP2	MA0516.3	hg19:chr16:432161:432281:120:18	86	94	+	9.35955	9.85e-05	0.0453	GAGGCGTGG
SP2	MA0516.3	hg19:chr9:37485793:37485913:120:14	81	89	-	9.35955	9.85e-05	0.0453	GAGGCGTGG
SP2	MA0516.3	hg19:chr10:31607536:31607656:120:11	104	112	+	9.35955	9.85e-05	0.0453	GAGGCGTGG
SP2	MA0516.3	hg19:chr20:44718314:44718434:120:15	103	111	-	9.35955	9.85e-05	0.0453	GAGGCGTGG
SP2	MA0516.3	hg19:chr15:90543569:90543689:120:14	109	117	-	9.35955	9.85e-05	0.0453	GAGGCGTGG
XBP1	MA0844.1	hg19:chr20:16508861:16508981:120:1	23	36	-	16.9231	1.26e-06	0.396	TTAGCCACGTCAGC
XBP1	MA0844.1	hg19:chr2:234259434:234259554:120:4	16	29	-	16.5385	1.68e-06	0.396	TGTGACACGTCAGT
XBP1	MA0844.1	hg19:chr3:118959495:118959615:120:15	69	82	+	16.1731	2.2e-06	0.396	GCCGCCACGTCATC
XBP1	MA0844.1	hg19:chr20:35402278:35402398:120:13	92	105	+	16.1538	2.23e-06	0.396	CTGGCCACGTCACC
XBP1	MA0844.1	hg19:chr1:59369388:59369508:120:15	58	71	+	15.4423	3.6e-06	0.51	CTCGCCACGTCAGC
XBP1	MA0844.1	hg19:chr3:150481205:150481325:120:14	40	53	-	15.1538	4.32e-06	0.51	AGGGACGCGTCAGC
XBP1	MA0844.1	hg19:chr7:56173347:56173467:120:3	35	48	-	14.7308	5.55e-06	0.554	TCTACCACGTCAGC
XBP1	MA0844.1	hg19:chr1:45273432:45273552:120:6	56	69	+	14.5385	6.24e-06	0.554	AGGAACACGTCATG
XBP1	MA0844.1	hg19:chr14:65823213:65823333:120:1	59	72	-	14.0192	8.27e-06	0.652	CCTGCCACGTCAGG
XBP1	MA0844.1	hg19:chrX:102911782:102911902:120:2	69	82	-	13.4231	1.16e-05	0.82	CCTGCCACGTCAGA
XBP1	MA0844.1	hg19:chr16:81752752:81752872:120:3	51	64	+	12.7885	1.62e-05	0.901	ATGGCCTCGTCACC
XBP1	MA0844.1	hg19:chr11:615588:615708:120:10	74	87	+	12.7885	1.62e-05	0.901	AAGGCGACGTCAGG
XBP1	MA0844.1	hg19:chr21:44866236:44866356:120:8	103	116	+	12.75	1.65e-05	0.901	AGGGCCACGTGAGC
XBP1	MA0844.1	hg19:chr15:60771320:60771440:120:12	16	29	-	12.2885	2.1e-05	0.945	GCTGAGACGTCATC
XBP1	MA0844.1	hg19:chr16:89571967:89572087:120:4	10	23	-	11.8077	2.65e-05	0.945	ACTTCCGCGTCACC
XBP1	MA0844.1	hg19:chr10:75504039:75504159:120:10	15	28	-	11.8077	2.65e-05	0.945	TCTGCCACGTCTGC
XBP1	MA0844.1	hg19:chr12:15841532:15841652:120:3	22	35	-	11.7692	2.7e-05	0.945	AATTCCGCGTCATT
XBP1	MA0844.1	hg19:chr16:8715739:8715859:120:5	60	73	+	11.5385	3.03e-05	0.945	AAGTCCACGTCCTC
XBP1	MA0844.1	hg19:chr9:132175976:132176096:120:18	68	81	-	11.4231	3.21e-05	0.945	GTGGCCACGTCGCC
XBP1	MA0844.1	hg19:chr18:2655783:2655903:120:17	72	85	-	11.4231	3.21e-05	0.945	TGCACCACGTCACT
XBP1	MA0844.1	hg19:chr19:8386183:8386303:120:16	90	103	-	11.3269	3.35e-05	0.945	GTGGAGACGTCACC
XBP1	MA0844.1	hg19:chr10:99094416:99094536:120:16	102	115	-	11.1923	3.59e-05	0.945	GGCGCGACGTCACC
XBP1	MA0844.1	hg19:chr3:184080650:184080770:120:12	7	20	+	11.0962	3.76e-05	0.945	ATAGCGACGTCATG
XBP1	MA0844.1	hg19:chr5:1524026:1524146:120:23	70	83	-	10.9808	3.95e-05	0.945	CCGCCCACGTCACC
XBP1	MA0844.1	hg19:chr13:96705681:96705801:120:16	98	111	+	10.9808	3.95e-05	0.945	TGGGCCACGTCGGA
XBP1	MA0844.1	hg19:chr22:24092952:24093072:120:7	99	112	-	10.9615	3.99e-05	0.945	GGCGCCACGTCGCC
XBP1	MA0844.1	hg19:chr7:121170620:121170740:120:1	62	75	-	10.9423	4.03e-05	0.945	ATTGACACGTCTTT
XBP1	MA0844.1	hg19:chr8:55063886:55064006:120:1	16	29	+	10.9038	4.1e-05	0.945	ATGGAAACGTCAGG
XBP1	MA0844.1	hg19:chr14:50334705:50334825:120:9	9	22	-	10.8269	4.26e-05	0.945	ACCTCCACGTCGTC
XBP1	MA0844.1	hg19:chr17:80246020:80246140:120:4	13	26	+	10.7308	4.45e-05	0.945	GAGGCCACGTGAGC
XBP1	MA0844.1	hg19:chr22:31795726:31795846:120:10	63	76	+	10.7308	4.45e-05	0.945	TGAGCCGCGTCAGG
XBP1	MA0844.1	hg19:chr17:80246020:80246140:120:4	82	95	+	10.7308	4.45e-05	0.945	GAGGCCACGTGAGC
XBP1	MA0844.1	hg19:chr7:150725547:150725667:120:8	42	55	+	10.7115	4.49e-05	0.945	TTTACCGCGTCAGC
XBP1	MA0844.1	hg19:chr12:6382165:6382285:120:4	107	120	-	10.6923	4.53e-05	0.945	GAGGTCACGTCACT
XBP1	MA0844.1	cg09375033:chr3:137833574:137833694:120:4	94	107	+	10.5	4.95e-05	1	AATACCACGTCTGC
XBP1	MA0844.1	hg19:chr16:9184989:9185109:120:13	86	99	+	10.3077	5.4e-05	1	TGGGCCTCGTCACG
XBP1	MA0844.1	hg19:chr11:65244880:65245000:120:12	80	93	-	10.2885	5.44e-05	1	GGGGCCACGTCCCC
XBP1	MA0844.1	hg19:chr16:88772791:88772911:120:23	79	92	+	10.1346	5.83e-05	1	ACTCCGACGTCATC
XBP1	MA0844.1	hg19:chr1:159824437:159824557:120:14	27	40	-	9.90385	6.45e-05	1	GGGGACACGTCGGG
XBP1	MA0844.1	hg19:chr12:52586035:52586155:120:3	87	100	-	9.90385	6.45e-05	1	CCAGATACGTCAGC
XBP1	MA0844.1	hg19:chrX:108780169:108780289:120:10	67	80	+	9.78846	6.78e-05	1	ATGGCCACGTCTCT
XBP1	MA0844.1	hg19:chr5:180649276:180649396:120:8	67	80	+	9.48077	7.74e-05	1	CCTGCCACGTAAGG
XBP1	MA0844.1	hg19:chr8:145742928:145743048:120:20	99	112	+	9.46154	7.8e-05	1	GGGAACGCGTCAGC
XBP1	MA0844.1	hg19:chr12:107168270:107168390:120:16	55	68	-	9.44231	7.87e-05	1	CCCGCGACGTCACC
XBP1	MA0844.1	hg19:chr1:45241136:45241256:120:13	2	15	+	9.42308	7.93e-05	1	GCTGACACGTAAGT
XBP1	MA0844.1	hg19:chr1:33182341:33182461:120:4	17	30	+	9.38462	8.06e-05	1	GTTGCCACATCAGC
XBP1	MA0844.1	hg19:chr7:13072275:13072395:120:1	34	47	-	9.28846	8.42e-05	1	AAAAAGACGTCACC
XBP1	MA0844.1	hg19:chr4:8442494:8442614:120:10	2	15	+	9.21154	8.69e-05	1	CGGGCTGCGTCATC
XBP1	MA0844.1	hg19:chr8:54755612:54755732:120:10	64	77	+	9.17308	8.83e-05	1	GGCGCCGCGTCAGA
XBP1	MA0844.1	hg19:chr3:49760851:49760971:120:10	34	47	-	9.13462	8.96e-05	1	TGGACCACGTGATC
XBP1	MA0844.1	hg19:chr15:41805925:41806045:120:6	60	73	+	8.90385	9.89e-05	1	TTTGCCACGGCAGC
XBP1	MA0844.1	hg19:chr2:61108609:61108729:120:14	36	49	+	8.88462	9.97e-05	1	GGGCCTACGTCAGC
NR2C1	MA1535.1	hg19:chr9:132175976:132176096:120:18	9	17	+	12.6731	2.23e-06	0.206	CGGGGTCAC
NR2C1	MA1535.1	cg25318270:chr4:6472997:6473117:120:8	30	38	+	12.6731	2.23e-06	0.206	CGGGGTCAC
NR2C1	MA1535.1	hg19:chr11:65641198:65641318:120:9	79	87	-	12.6731	2.23e-06	0.206	CGGGGTCAC
NR2C1	MA1535.1	hg19:chr19:19739221:19739341:120:14	79	87	-	12.6731	2.23e-06	0.206	CGGGGTCAC
NR2C1	MA1535.1	hg19:chr22:36903065:36903185:120:20	93	101	+	12.6731	2.23e-06	0.206	CGGGGTCAC
NR2C1	MA1535.1	hg19:chr2:230786881:230787001:120:9	101	109	+	12.6731	2.23e-06	0.206	CGGGGTCAC
NR2C1	MA1535.1	hg19:chr14:75744097:75744217:120:12	103	111	-	12.6731	2.23e-06	0.206	CGGGGTCAC
NR2C1	MA1535.1	hg19:chr1:94158930:94159050:120:2	17	25	-	12.4231	4.95e-06	0.267	CGAGGTCAC
NR2C1	MA1535.1	hg19:chr8:25316490:25316610:120:7	29	37	+	12.4231	4.95e-06	0.267	CGAGGTCAC
NR2C1	MA1535.1	hg19:chr11:66247563:66247683:120:11	61	69	-	12.4231	4.95e-06	0.267	CGAGGTCAC
NR2C1	MA1535.1	hg19:chr17:19411408:19411528:120:8	84	92	-	12.4231	4.95e-06	0.267	CGAGGTCAC
NR2C1	MA1535.1	hg19:chr14:55032221:55032341:120:9	89	97	-	12.4231	4.95e-06	0.267	CGAGGTCAC
NR2C1	MA1535.1	cg11960677:chr1:32705700:32705820:120:5	16	24	-	12.2308	1.04e-05	0.305	AGGGGTCAC
NR2C1	MA1535.1	hg19:chr14:96000937:96001057:120:14	51	59	-	12.2308	1.04e-05	0.305	AGGGGTCAC
NR2C1	MA1535.1	hg19:chr16:85587582:85587702:120:4	58	66	-	12.2308	1.04e-05	0.305	AGGGGTCAC
NR2C1	MA1535.1	hg19:chr16:87812784:87812904:120:10	72	80	+	12.2308	1.04e-05	0.305	AGGGGTCAC
NR2C1	MA1535.1	hg19:chr11:62539020:62539140:120:8	64	72	-	12.2308	1.04e-05	0.305	AGGGGTCAC
NR2C1	MA1535.1	hg19:chr7:84041657:84041777:120:0	104	112	+	12.2308	1.04e-05	0.305	AGGGGTCAC
NR2C1	MA1535.1	hg19:chr3:48646873:48646993:120:13	7	15	-	12.2115	1.26e-05	0.305	CGGGGTCAG
NR2C1	MA1535.1	hg19:chr9:102582152:102582272:120:17	54	62	+	12.2115	1.26e-05	0.305	CGGGGTCAG
NR2C1	MA1535.1	hg19:chr2:73340440:73340560:120:10	56	64	-	12.2115	1.26e-05	0.305	CGGGGTCAG
NR2C1	MA1535.1	hg19:chr12:6472872:6472992:120:6	65	73	+	12.2115	1.26e-05	0.305	CGGGGTCAG
NR2C1	MA1535.1	hg19:chr21:45552951:45553071:120:7	71	79	+	12.2115	1.26e-05	0.305	CGGGGTCAG
NR2C1	MA1535.1	hg19:chr3:118959495:118959615:120:15	112	120	-	12.2115	1.26e-05	0.305	CGGGGTCAG
NR2C1	MA1535.1	hg19:chr19:45959281:45959401:120:5	2	10	-	12.1731	1.48e-05	0.305	GGGGGTCAC
NR2C1	MA1535.1	hg19:chr6:2246284:2246404:120:6	19	27	+	12.1731	1.48e-05	0.305	GGGGGTCAC
NR2C1	MA1535.1	hg19:chr17:36715506:36715626:120:4	76	84	+	12.1731	1.48e-05	0.305	GGGGGTCAC
NR2C1	MA1535.1	hg19:chr13:41240242:41240362:120:13	109	117	-	12.1731	1.48e-05	0.305	GGGGGTCAC
NR2C1	MA1535.1	hg19:chr1:10092554:10092674:120:10	4	12	+	12.1154	1.76e-05	0.305	CGGGGTCAA
NR2C1	MA1535.1	cg19690766:chr6:74019570:74019690:120:9	15	23	+	12.1154	1.76e-05	0.305	CGGGGTCAA
NR2C1	MA1535.1	hg19:chr1:150898748:150898868:120:11	31	39	-	12.1154	1.76e-05	0.305	CGGGGTCAA
NR2C1	MA1535.1	hg19:chr6:30615259:30615379:120:15	56	64	+	12.1154	1.76e-05	0.305	CGGGGTCAA
NR2C1	MA1535.1	hg19:chr17:8124126:8124246:120:7	60	68	-	12.1154	1.76e-05	0.305	CGGGGTCAA
NR2C1	MA1535.1	hg19:chr2:209130691:209130811:120:9	60	68	-	12.1154	1.76e-05	0.305	CGGGGTCAA
NR2C1	MA1535.1	hg19:chr1:15851216:15851336:120:12	7	15	+	12.0385	2.03e-05	0.305	TGGGGTCAC
NR2C1	MA1535.1	hg19:chr6:41549388:41549508:120:3	53	61	-	12.0385	2.03e-05	0.305	TGGGGTCAC
NR2C1	MA1535.1	hg19:chr14:60715218:60715338:120:3	63	71	+	12.0385	2.03e-05	0.305	TGGGGTCAC
NR2C1	MA1535.1	hg19:chr11:69452962:69453082:120:11	64	72	-	12.0385	2.03e-05	0.305	TGGGGTCAC
NR2C1	MA1535.1	hg19:chr16:3493670:3493790:120:7	78	86	-	12.0385	2.03e-05	0.305	TGGGGTCAC
NR2C1	MA1535.1	hg19:chr7:150755405:150755525:120:6	103	111	-	12.0385	2.03e-05	0.305	TGGGGTCAC
NR2C1	MA1535.1	hg19:chr7:676152:676272:120:0	108	116	-	12.0385	2.03e-05	0.305	TGGGGTCAC
NR2C1	MA1535.1	hg19:chr1:170032340:170032460:120:0	10	18	+	11.9808	2.69e-05	0.305	AGAGGTCAC
NR2C1	MA1535.1	hg19:chr14:105554748:105554868:120:9	18	26	-	11.9808	2.69e-05	0.305	AGAGGTCAC
NR2C1	MA1535.1	cg05372727:chr13:107028958:107029078:120:2	39	47	+	11.9808	2.69e-05	0.305	AGAGGTCAC
NR2C1	MA1535.1	hg19:chr16:2040387:2040507:120:11	46	54	+	11.9808	2.69e-05	0.305	AGAGGTCAC
NR2C1	MA1535.1	hg19:chr13:22212268:22212388:120:2	52	60	+	11.9808	2.69e-05	0.305	CGAGGTCAT
NR2C1	MA1535.1	hg19:chr8:54797931:54798051:120:9	24	32	+	11.9615	2.96e-05	0.305	CGAGGTCAG
NR2C1	MA1535.1	hg19:chr16:20925331:20925451:120:2	27	35	-	11.9615	2.96e-05	0.305	CGAGGTCAG
NR2C1	MA1535.1	hg19:chr1:243417790:243417910:120:6	28	36	-	11.9615	2.96e-05	0.305	CGAGGTCAG
NR2C1	MA1535.1	hg19:chr17:74181731:74181851:120:12	47	55	-	11.9615	2.96e-05	0.305	CGAGGTCAG
NR2C1	MA1535.1	hg19:chr17:37132034:37132154:120:8	47	55	-	11.9615	2.96e-05	0.305	CGAGGTCAG
NR2C1	MA1535.1	hg19:chr17:20705131:20705251:120:7	62	70	+	11.9615	2.96e-05	0.305	CGAGGTCAG
NR2C1	MA1535.1	hg19:chr10:103813859:103813979:120:4	70	78	+	11.9615	2.96e-05	0.305	CGAGGTCAG
NR2C1	MA1535.1	hg19:chr14:69152475:69152595:120:1	74	82	+	11.9615	2.96e-05	0.305	CGAGGTCAG
NR2C1	MA1535.1	hg19:chr3:170910169:170910289:120:1	8	16	+	11.9231	3.51e-05	0.305	GGAGGTCAC
NR2C1	MA1535.1	hg19:chr9:139588930:139589050:120:7	17	25	+	11.9231	3.51e-05	0.305	GGAGGTCAC
NR2C1	MA1535.1	hg19:chr6:135375989:135376109:120:10	26	34	+	11.9231	3.51e-05	0.305	CAGGGTCAC
NR2C1	MA1535.1	hg19:chr17:48104997:48105117:120:4	35	43	+	11.9231	3.51e-05	0.305	CAGGGTCAC
NR2C1	MA1535.1	hg19:chr2:220591794:220591914:120:1	45	53	+	11.9231	3.51e-05	0.305	GGAGGTCAC
NR2C1	MA1535.1	hg19:chr16:24740783:24740903:120:10	38	46	-	11.9231	3.51e-05	0.305	GGAGGTCAC
NR2C1	MA1535.1	hg19:chrX:9875562:9875682:120:1	47	55	+	11.9231	3.51e-05	0.305	CAGGGTCAC
NR2C1	MA1535.1	hg19:chr10:21625744:21625864:120:0	42	50	-	11.9231	3.51e-05	0.305	CAGGGTCAC
NR2C1	MA1535.1	hg19:chr8:30515328:30515448:120:15	61	69	+	11.9231	3.51e-05	0.305	GGAGGTCAC
NR2C1	MA1535.1	cg07995179:chr6:85484227:85484347:120:12	61	69	-	11.9231	3.51e-05	0.305	CAGGGTCAC
NR2C1	MA1535.1	hg19:chr1:19811659:19811779:120:8	73	81	+	11.9231	3.51e-05	0.305	CAGGGTCAC
NR2C1	MA1535.1	hg19:chr15:85524478:85524598:120:15	79	87	+	11.9231	3.51e-05	0.305	GGAGGTCAC
NR2C1	MA1535.1	hg19:chr11:12188788:12188908:120:2	82	90	+	11.9231	3.51e-05	0.305	CAGGGTCAC
NR2C1	MA1535.1	hg19:chr15:40987270:40987390:120:16	74	82	-	11.9231	3.51e-05	0.305	CAGGGTCAC
NR2C1	MA1535.1	cg15512715:chr14:101539395:101539515:120:4	86	94	+	11.9231	3.51e-05	0.305	CAGGGTCAC
NR2C1	MA1535.1	hg19:chr12:49412279:49412399:120:12	89	97	+	11.9231	3.51e-05	0.305	CAGGGTCAC
NR2C1	MA1535.1	hg19:chr18:9117203:9117323:120:2	58	66	-	11.8654	3.84e-05	0.305	CGAGGTCAA
NR2C1	MA1535.1	hg19:chr19:46273843:46273963:120:9	70	78	+	11.8654	3.84e-05	0.305	CGAGGTCAA
NR2C1	MA1535.1	hg19:chr8:125486929:125487049:120:12	106	114	+	11.8654	3.84e-05	0.305	CGAGGTCAA
NR2C1	MA1535.1	cg00391031:chr10:72237413:72237533:120:1	22	30	+	11.7885	4.5e-05	0.305	AGGGGTCAT
NR2C1	MA1535.1	hg19:chr7:107220578:107220698:120:18	15	23	-	11.7885	4.5e-05	0.305	TGAGGTCAC
NR2C1	MA1535.1	cg18533966:chr1:19336543:19336663:120:4	25	33	+	11.7885	4.5e-05	0.305	TGAGGTCAC
NR2C1	MA1535.1	cg25109396:chr14:91316996:91317116:120:2	33	41	+	11.7885	4.5e-05	0.305	TGAGGTCAC
NR2C1	MA1535.1	hg19:chr14:55240244:55240364:120:7	37	45	+	11.7885	4.5e-05	0.305	TGAGGTCAC
NR2C1	MA1535.1	hg19:chr9:139795986:139796106:120:1	62	70	+	11.7885	4.5e-05	0.305	AGGGGTCAT
NR2C1	MA1535.1	hg19:chr9:130769907:130770027:120:1	57	65	-	11.7885	4.5e-05	0.305	TGAGGTCAC
NR2C1	MA1535.1	hg19:chr17:1521217:1521337:120:5	67	75	+	11.7885	4.5e-05	0.305	TGAGGTCAC
NR2C1	MA1535.1	hg19:chr7:6413750:6413870:120:5	62	70	-	11.7885	4.5e-05	0.305	TGAGGTCAC
NR2C1	MA1535.1	hg19:chr13:99137150:99137270:120:4	82	90	+	11.7885	4.5e-05	0.305	TGAGGTCAC
NR2C1	MA1535.1	hg19:chr22:18121431:18121551:120:15	84	92	-	11.7885	4.5e-05	0.305	TGAGGTCAC
NR2C1	MA1535.1	cg22772747:chr7:27164225:27164345:120:4	103	111	-	11.7885	4.5e-05	0.305	TGAGGTCAC
NR2C1	MA1535.1	hg19:chr22:36023525:36023645:120:3	27	35	-	11.7692	4.77e-05	0.305	AGGGGTCAG
NR2C1	MA1535.1	hg19:chr19:11708416:11708536:120:8	39	47	+	11.7692	4.77e-05	0.305	AGGGGTCAG
NR2C1	MA1535.1	hg19:chr19:39574474:39574594:120:4	52	60	+	11.7692	4.77e-05	0.305	AGGGGTCAG
NR2C1	MA1535.1	hg19:chr1:8014198:8014318:120:15	45	53	-	11.7692	4.77e-05	0.305	AGGGGTCAG
NR2C1	MA1535.1	hg19:chr12:51476957:51477077:120:13	50	58	-	11.7692	4.77e-05	0.305	AGGGGTCAG
NR2C1	MA1535.1	hg19:chr19:45959281:45959401:120:5	61	69	+	11.7692	4.77e-05	0.305	AGGGGTCAG
NR2C1	MA1535.1	hg19:chr19:15751408:15751528:120:1	56	64	-	11.7692	4.77e-05	0.305	AGGGGTCAG
NR2C1	MA1535.1	hg19:chr7:5526685:5526805:120:3	62	70	-	11.7692	4.77e-05	0.305	AGGGGTCAG
NR2C1	MA1535.1	hg19:chr2:233561734:233561854:120:7	81	89	+	11.7692	4.77e-05	0.305	AGGGGTCAG
NR2C1	MA1535.1	hg19:chr4:169753614:169753734:120:6	83	91	+	11.7692	4.77e-05	0.305	AGGGGTCAG
NR2C1	MA1535.1	hg19:chr11:31531566:31531686:120:4	78	86	-	11.7692	4.77e-05	0.305	AGGGGTCAG
NR2C1	MA1535.1	hg19:chr1:33896283:33896403:120:21	93	101	+	11.7692	4.77e-05	0.305	AGGGGTCAG
NR2C1	MA1535.1	hg19:chr1:8075146:8075266:120:1	93	101	+	11.7692	4.77e-05	0.305	AGGGGTCAG
NR2C1	MA1535.1	hg19:chr15:76030680:76030800:120:8	96	104	+	11.7692	4.77e-05	0.305	AGGGGTCAG
NR2C1	MA1535.1	hg19:chr11:64124095:64124215:120:3	108	116	+	11.7692	4.77e-05	0.305	AGGGGTCAG
NR2C1	MA1535.1	hg19:chr3:49760851:49760971:120:10	106	114	-	11.7692	4.77e-05	0.305	AGGGGTCAG
NR2C1	MA1535.1	hg19:chr3:114368347:114368467:120:0	58	66	+	11.7308	5.04e-05	0.32	GGGGGTCAT
NR2C1	MA1535.1	hg19:chr6:89790758:89790878:120:8	57	65	-	11.7115	5.26e-05	0.327	GGGGGTCAG
NR2C1	MA1535.1	hg19:chr9:97785866:97785986:120:1	105	113	-	11.7115	5.26e-05	0.327	GGGGGTCAG
NR2C1	MA1535.1	cg27064337:chr8:18925206:18925326:120:1	9	17	+	11.6731	5.93e-05	0.333	AGGGGTCAA
NR2C1	MA1535.1	hg19:chr1:31643677:31643797:120:1	28	36	+	11.6731	5.93e-05	0.333	CAAGGTCAC
NR2C1	MA1535.1	hg19:chr15:42349663:42349783:120:5	32	40	-	11.6731	5.93e-05	0.333	CAAGGTCAC
NR2C1	MA1535.1	hg19:chr18:46548061:46548181:120:1	45	53	+	11.6731	5.93e-05	0.333	CAAGGTCAC
NR2C1	MA1535.1	hg19:chr8:128342918:128343038:120:0	52	60	-	11.6731	5.93e-05	0.333	CAAGGTCAC
NR2C1	MA1535.1	hg19:chr12:1239524:1239644:120:1	64	72	+	11.6731	5.93e-05	0.333	AGGGGTCAA
NR2C1	MA1535.1	hg19:chr12:64312031:64312151:120:1	72	80	+	11.6731	5.93e-05	0.333	CAAGGTCAC
NR2C1	MA1535.1	hg19:chr19:55972537:55972657:120:7	66	74	-	11.6731	5.93e-05	0.333	CAAGGTCAC
NR2C1	MA1535.1	hg19:chr1:16402920:16403040:120:0	110	118	+	11.6731	5.93e-05	0.333	CAAGGTCAC
NR2C1	MA1535.1	hg19:chr3:197282145:197282265:120:9	103	111	-	11.6731	5.93e-05	0.333	CAAGGTCAC
NR2C1	MA1535.1	hg19:chr2:220553320:220553440:120:3	108	116	-	11.6731	5.93e-05	0.333	CAAGGTCAC
NR2C1	MA1535.1	hg19:chr17:8067496:8067616:120:2	54	62	+	11.6154	6.2e-05	0.34	GGGGGTCAA
NR2C1	MA1535.1	hg19:chrX:11129676:11129796:120:7	99	107	+	11.6154	6.2e-05	0.34	GGGGGTCAA
NR2C1	MA1535.1	hg19:chr3:127392032:127392152:120:12	99	107	-	11.6154	6.2e-05	0.34	GGGGGTCAA
NR2C1	MA1535.1	hg19:chr1:94245430:94245550:120:1	1	9	-	11.5962	6.53e-05	0.341	TGGGGTCAT
NR2C1	MA1535.1	hg19:chr19:2056394:2056514:120:1	6	14	-	11.5962	6.53e-05	0.341	TGGGGTCAT
NR2C1	MA1535.1	hg19:chr3:52347843:52347963:120:2	12	20	-	11.5962	6.53e-05	0.341	TGGGGTCAT
NR2C1	MA1535.1	hg19:chr10:75725540:75725660:120:1	51	59	-	11.5962	6.53e-05	0.341	TGGGGTCAT
NR2C1	MA1535.1	hg19:chr19:14516747:14516867:120:6	36	44	+	11.5769	6.8e-05	0.341	TGGGGTCAG
NR2C1	MA1535.1	hg19:chr16:87179045:87179165:120:7	34	42	-	11.5769	6.8e-05	0.341	TGGGGTCAG
NR2C1	MA1535.1	cg07734161:chr16:1593497:1593617:120:5	65	73	+	11.5769	6.8e-05	0.341	TGGGGTCAG
NR2C1	MA1535.1	hg19:chr12:50595907:50596027:120:0	65	73	-	11.5769	6.8e-05	0.341	TGGGGTCAG
NR2C1	MA1535.1	hg19:chr19:11249468:11249588:120:2	74	82	+	11.5769	6.8e-05	0.341	TGGGGTCAG
NR2C1	MA1535.1	cg18533966:chr1:19336543:19336663:120:4	85	93	-	11.5769	6.8e-05	0.341	TGGGGTCAG
NR2C1	MA1535.1	hg19:chr12:52674694:52674814:120:2	103	111	+	11.5769	6.8e-05	0.341	TGGGGTCAG
NR2C1	MA1535.1	hg19:chr12:125389240:125389360:120:0	36	44	+	11.5385	7.2e-05	0.356	AGAGGTCAT
NR2C1	MA1535.1	hg19:chr1:76251087:76251207:120:1	96	104	+	11.5385	7.2e-05	0.356	AGAGGTCAT
NR2C1	MA1535.1	hg19:chr2:224562793:224562913:120:0	3	11	-	11.5192	7.53e-05	0.364	AGAGGTCAG
NR2C1	MA1535.1	hg19:chr19:2783369:2783489:120:8	66	74	-	11.5192	7.53e-05	0.364	AGAGGTCAG
NR2C1	MA1535.1	hg19:chr8:80696129:80696249:120:5	76	84	-	11.5192	7.53e-05	0.364	AGAGGTCAG
NR2C1	MA1535.1	hg19:chr3:122398554:122398674:120:2	1	9	+	11.4808	8.86e-05	0.39	TGGGGTCAA
NR2C1	MA1535.1	hg19:chr14:50334705:50334825:120:9	17	25	+	11.4808	8.86e-05	0.39	GGAGGTCAT
NR2C1	MA1535.1	hg19:chr22:38614668:38614788:120:5	17	25	-	11.4808	8.86e-05	0.39	CAGGGTCAT
NR2C1	MA1535.1	hg19:chr16:85587582:85587702:120:4	46	54	+	11.4808	8.86e-05	0.39	TGGGGTCAA
NR2C1	MA1535.1	cg00445755:chr17:74868185:74868305:120:3	49	57	-	11.4808	8.86e-05	0.39	CAGGGTCAT
NR2C1	MA1535.1	hg19:chr7:100143346:100143466:120:1	58	66	-	11.4808	8.86e-05	0.39	CAGGGTCAT
NR2C1	MA1535.1	hg19:chr11:31531566:31531686:120:4	60	68	-	11.4808	8.86e-05	0.39	TGGGGTCAA
NR2C1	MA1535.1	cg07495389:chr2:27233812:27233932:120:1	98	106	-	11.4808	8.86e-05	0.39	GGAGGTCAT
NR2C1	MA1535.1	cg15636087:chr19:58194038:58194158:120:3	106	114	+	11.4808	8.86e-05	0.39	CAGGGTCAT
NR2C1	MA1535.1	hg19:chr16:3314202:3314322:120:9	111	119	+	11.4808	8.86e-05	0.39	TGGGGTCAA
NR2C1	MA1535.1	hg19:chr9:117314342:117314462:120:2	10	18	+	11.4615	9.4e-05	0.39	CAGGGTCAG
NR2C1	MA1535.1	hg19:chr10:1034236:1034356:120:14	3	11	-	11.4615	9.4e-05	0.39	GGAGGTCAG
NR2C1	MA1535.1	hg19:chr7:12755365:12755485:120:3	15	23	+	11.4615	9.4e-05	0.39	CAGGGTCAG
NR2C1	MA1535.1	hg19:chr16:4233715:4233835:120:17	21	29	+	11.4615	9.4e-05	0.39	GGAGGTCAG
NR2C1	MA1535.1	hg19:chr17:27139558:27139678:120:10	46	54	+	11.4615	9.4e-05	0.39	GGAGGTCAG
NR2C1	MA1535.1	hg19:chr4:79455515:79455635:120:0	44	52	-	11.4615	9.4e-05	0.39	CAGGGTCAG
NR2C1	MA1535.1	hg19:chr11:62539020:62539140:120:8	71	79	-	11.4615	9.4e-05	0.39	GGAGGTCAG
NR2C1	MA1535.1	hg19:chr19:45505493:45505613:120:3	83	91	-	11.4615	9.4e-05	0.39	CAGGGTCAG
NR2C1	MA1535.1	hg19:chr3:184458693:184458813:120:1	100	108	+	11.4615	9.4e-05	0.39	CAGGGTCAG
NR2C1	MA1535.1	hg19:chr19:1064847:1064967:120:7	102	110	-	11.4615	9.4e-05	0.39	CAGGGTCAG
NR2C1	MA1535.1	hg19:chr20:39657647:39657767:120:15	106	114	-	11.4615	9.4e-05	0.39	CAGGGTCAG
NR2C1	MA1535.1	hg19:chr4:6944234:6944354:120:1	111	119	-	11.4615	9.4e-05	0.39	GGAGGTCAG
MEIS2	MA1640.1	hg19:chr5:73839412:73839532:120:2	22	36	-	14.3889	5.22e-06	1	GAAAGATTTATGAGA
MEIS2	MA1640.1	hg19:chrX:135333967:135334087:120:1	97	111	-	14.0238	7.11e-06	1	TCATGATTTATTGTG
MEIS2	MA1640.1	cg26814100:chr6:136724391:136724511:120:3	63	77	+	13.7381	9.02e-06	1	AAGTGATTTATAGGC
MEIS2	MA1640.1	hg19:chr17:39059919:39060039:120:2	76	90	-	13.4365	1.15e-05	1	CTGAGATTTATGGGC
MEIS2	MA0774.1	hg19:chr6:31126380:31126500:120:11	3	10	-	13.6552	1.47e-05	0.724	TTGACAGC
MEIS2	MA0774.1	hg19:chr17:78010389:78010509:120:21	47	54	+	13.6552	1.47e-05	0.724	TTGACAGC
MEIS2	MA0774.1	hg19:chr15:41805925:41806045:120:6	48	55	+	13.6552	1.47e-05	0.724	TTGACAGC
[truncated: 43,998 more rows]

## Sheet: SW620
Table S8. TF motif analysis of methylation sensitive loci in 3 cell lines
Same as above.
motif_alt_id	motif_id	sequence_name	start	stop	strand	score	p-value	q-value	matched_sequence
GFI1	MA0038.2	hg19:chr17:70611218:70611338:120:0	30	41	-	18.2553	4.01e-07	0.353	TAAATCACTGCA
GFI1	MA0038.2	hg19:chr14:94426106:94426226:120:1	81	92	-	17.1064	1.42e-06	0.473	CCAATCACTGCC
GFI1	MA0038.2	hg19:chr7:150924268:150924388:120:12	54	65	+	16.6383	2.03e-06	0.473	CCAATCACGGCC
GFI1	MA0038.2	hg19:chr18:61637716:61637836:120:10	40	51	-	16.5319	2.15e-06	0.473	CAAATCACAGCG
GFI1	MA0038.2	hg19:chr1:170501218:170501338:120:9	38	49	-	15.6809	4.09e-06	0.72	CCAATCAGTGCA
GFI1	MA0038.2	hg19:chr14:23541218:23541338:120:1	87	98	+	14.6383	7.17e-06	1	CCAATCACTACA
GFI1	MA0038.2	hg19:chr22:35822475:35822595:120:3	99	110	+	13.9149	1.08e-05	1	CAAATCACTTCA
GFI1	MA0038.2	hg19:chr9:37465788:37465908:120:10	35	46	+	13.7872	1.15e-05	1	CCAATCACAACA
GFI1	MA0038.2	hg19:chr9:117041400:117041520:120:0	24	35	+	13.5532	1.28e-05	1	CCAATCACTGTG
GFI1	MA0038.2	hg19:chr5:149877245:149877365:120:5	89	100	-	13.5106	1.32e-05	1	TGAATCACGGCA
GFI1	MA0038.2	hg19:chr17:5740630:5740750:120:4	83	94	+	13.2128	1.56e-05	1	CTAATCACAGCA
GFI1	MA0038.2	hg19:chr2:26919326:26919446:120:2	41	52	-	13.1915	1.6e-05	1	CCAATCAGGGCT
GFI1	MA0038.2	hg19:chr11:101982078:101982198:120:5	23	34	-	12.7021	2.06e-05	1	CAAATCTCAGCC
GFI1	MA0038.2	hg19:chr17:74497009:74497129:120:5	108	119	+	12.6596	2.1e-05	1	TAAATCTCTGCC
GFI1	MA0038.2	hg19:chr8:143859126:143859246:120:11	17	28	-	12.4681	2.33e-05	1	GGAATCACTGCG
GFI1	MA0038.2	hg19:chr6:32862407:32862527:120:11	63	74	-	12.2979	2.58e-05	1	TCAATCAGGGCT
GFI1	MA0038.2	hg19:chr15:35261652:35261772:120:7	103	114	-	12.0638	2.87e-05	1	CAAATCAATGCG
GFI1	MA0038.2	hg19:chr4:84473473:84473593:120:1	64	75	+	11.9574	3.02e-05	1	TGAATCACTGCT
GFI1	MA0038.2	hg19:chr8:22926428:22926548:120:9	66	77	-	11.9149	3.05e-05	1	GCAATCTCTGCG
GFI1	MA0038.2	hg19:chr1:60196787:60196907:120:0	92	103	+	11.8936	3.09e-05	1	AAAATCAGGGCT
GFI1	MA0038.2	hg19:chr17:5740630:5740750:120:4	32	43	-	11.8723	3.11e-05	1	GAAATCACTTCC
GFI1	MA0038.2	hg19:chr17:18056920:18057040:120:6	37	48	-	11.8085	3.23e-05	1	GCAATCTCGGCC
GFI1	MA0038.2	hg19:chr4:174103031:174103151:120:0	71	82	+	11.7234	3.36e-05	1	TGAATCACAGCC
GFI1	MA0038.2	hg19:chr2:85822719:85822839:120:9	65	76	-	11.6383	3.46e-05	1	CCAATCAGAGTA
GFI1	MA0038.2	cg27645259:chr19:41119609:41119729:120:7	26	37	-	11.5106	3.69e-05	1	ACAATCACGGTC
GFI1	MA0038.2	hg19:chr13:24463152:24463272:120:10	39	50	-	11.5106	3.69e-05	1	ACAATCAGGGCG
GFI1	MA0038.2	hg19:chr13:73656735:73656855:120:3	96	107	-	11.4255	3.82e-05	1	GCAATCTCAGCC
GFI1	MA0038.2	hg19:chr19:1415021:1415141:120:5	9	20	-	11.2766	4.03e-05	1	ATAATCACAGCA
GFI1	MA0038.2	hg19:chr1:8235060:8235180:120:3	19	30	-	11.1915	4.19e-05	1	GCAATCTCGGCT
GFI1	MA0038.2	hg19:chr10:104989866:104989986:120:7	76	87	+	11.1915	4.19e-05	1	GCAATCTCGGCT
GFI1	MA0038.2	hg19:chr3:129344832:129344952:120:8	95	106	-	11.1915	4.19e-05	1	GCAATCTCGGCT
GFI1	MA0038.2	hg19:chr12:53835016:53835136:120:4	25	36	+	11.1277	4.36e-05	1	GAAATCTCTGTA
GFI1	MA0038.2	hg19:chr19:39881797:39881917:120:9	66	77	-	10.7872	4.93e-05	1	CCAATCACAGAA
GFI1	MA0038.2	hg19:chr11:43852633:43852753:120:3	4	15	+	10.3404	5.86e-05	1	AAAATCACTGAA
GFI1	MA0038.2	cg05165378:chr7:99155679:99155799:120:5	77	88	-	10.2766	5.99e-05	1	GAAATCTCAGTA
GFI1	MA0038.2	hg19:chr10:32250666:32250786:120:1	67	78	+	10.2553	6.03e-05	1	CCAATCAGGGTG
GFI1	MA0038.2	hg19:chr5:131892542:131892662:120:16	66	77	-	10.234	6.09e-05	1	GAAATCAGAGTC
GFI1	MA0038.2	hg19:chr3:13526941:13527061:120:1	40	51	-	10.0638	6.47e-05	1	TCAATCACACCA
GFI1	MA0038.2	hg19:chr9:104296102:104296222:120:8	74	85	+	10.0426	6.54e-05	1	GGAATCTCTGCA
GFI1	MA0038.2	hg19:chr18:9719945:9720065:120:3	77	88	+	9.89362	6.84e-05	1	ACAATCTCGGCT
GFI1	MA0038.2	hg19:chr15:80729002:80729122:120:3	16	27	+	9.87234	6.94e-05	1	ACAATCAGTACA
GFI1	MA0038.2	hg19:chr19:36119768:36119888:120:5	78	89	-	9.87234	6.94e-05	1	CCAATCAGAGTG
GFI1	MA0038.2	hg19:chr10:15001611:15001731:120:7	103	114	-	9.87234	6.94e-05	1	AAAATCACGGAA
GFI1	MA0038.2	hg19:chr7:27205165:27205285:120:14	87	98	+	9.78723	7.15e-05	1	TAAATCACTCCG
GFI1	MA0038.2	hg19:chr3:120461377:120461497:120:4	24	35	+	9.61702	7.63e-05	1	CCAATCAGAGTT
GFI1	MA0038.2	hg19:chr12:113659122:113659242:120:10	43	54	+	9.61702	7.63e-05	1	CCAATCAGAGTT
GFI1	MA0038.2	hg19:chr11:86452410:86452530:120:2	37	48	-	9.59574	7.68e-05	1	CCAATCTCAACA
GFI1	MA0038.2	hg19:chr5:102898130:102898250:120:9	1	12	+	9.55319	7.82e-05	1	GAAATCACACCC
GFI1	MA0038.2	hg19:chr10:60095179:60095299:120:16	101	112	+	9.46809	8.04e-05	1	GAAATCTGTGCT
GFI1	MA0038.2	hg19:chr17:1613676:1613796:120:14	37	48	-	9.3617	8.34e-05	1	CCAATCACCGCC
GFI1	MA0038.2	cg02205193:chr13:107029327:107029447:120:6	97	108	+	9.2766	8.61e-05	1	GGAATCACTGTG
GFI1	MA0038.2	hg19:chr22:42228872:42228992:120:11	73	84	+	9.25532	8.68e-05	1	CAAATCTGAGCT
GFI1	MA0038.2	hg19:chr3:150321132:150321252:120:8	79	90	+	9.25532	8.68e-05	1	CCAATCTGGGCG
GFI1	MA0038.2	hg19:chr2:232537842:232537962:120:3	45	56	-	9.19149	8.89e-05	1	GAAATCAGAACG
GFI1	MA0038.2	hg19:chr4:56412951:56413071:120:19	86	97	-	9.12766	9.09e-05	1	GCAATCACGGAC
GFI1	MA0038.2	hg19:chr1:110546758:110546878:120:3	87	98	-	9.02128	9.42e-05	1	CTAATCTCAGCA
GFI1	MA0038.2	cg01839396:chr6:85484390:85484510:120:4	60	71	-	9	9.49e-05	1	TAAATCTGGGCG
GFI1	MA0038.2	hg19:chr16:19342343:19342463:120:2	103	114	+	9	9.49e-05	1	ACAATCAAAGCC
GFI1	MA0038.2	hg19:chr20:33463842:33463962:120:5	43	54	+	8.95745	9.65e-05	1	GCAATCAGATCA
GFI1	MA0038.2	hg19:chr20:61334958:61335078:120:4	95	106	+	8.89362	9.88e-05	1	TGAATCAGAGCC
GMEB2	MA0862.1	hg19:chrX:114795529:114795649:120:11	55	62	+	12.7424	2.18e-05	1	TTACGTAA
GMEB2	MA0862.1	hg19:chrX:114795529:114795649:120:11	55	62	-	12.7424	2.18e-05	1	TTACGTAA
GMEB2	MA0862.1	hg19:chr2:224441757:224441877:120:3	10	17	-	11.5606	5.75e-05	1	TGACGTAA
GMEB2	MA0862.1	hg19:chr2:70370014:70370134:120:14	14	21	-	11.5606	5.75e-05	1	TGACGTAA
GMEB2	MA0862.1	hg19:chr7:89975961:89976081:120:11	23	30	+	11.5606	5.75e-05	1	TGACGTAA
GMEB2	MA0862.1	hg19:chr19:59066442:59066562:120:19	39	46	+	11.5606	5.75e-05	1	TGACGTAA
GMEB2	MA0862.1	hg19:chr8:142167356:142167476:120:4	35	42	-	11.5606	5.75e-05	1	TGACGTAA
GMEB2	MA0862.1	hg19:chr12:74796310:74796430:120:3	45	52	-	11.5606	5.75e-05	1	TGACGTAA
GMEB2	MA0862.1	hg19:chr4:122722380:122722500:120:11	94	101	+	11.5606	5.75e-05	1	TGACGTAA
GMEB2	MA0862.1	hg19:chr7:56173347:56173467:120:3	90	97	-	11.5606	5.75e-05	1	TGACGTAA
GMEB2	MA0862.1	hg19:chr22:39096951:39097071:120:21	111	118	+	11.5606	5.75e-05	1	TGACGTAA
GMEB2	MA0862.1	hg19:chrX:48660001:48660121:120:17	27	34	-	11.3636	9.33e-05	1	CTACGTAA
GMEB2	MA0862.1	hg19:chr2:74684918:74685038:120:8	66	73	+	11.3636	9.33e-05	1	CTACGTAA
HLF	MA0043.3	hg19:chr16:3507987:3508107:120:17	84	97	-	15	5.35e-06	1	GAGTTATGTAACCG
HLF	MA0043.3	hg19:chr19:1101902:1102022:120:2	89	102	+	13.6306	1.5e-05	1	GACTTATGCAAGAC
HLF	MA0043.3	hg19:chr12:13025139:13025259:120:2	47	60	-	12.5676	2.83e-05	1	TTCTTATGTAATTA
HLF	MA0043.3	hg19:chr18:43678287:43678407:120:7	97	110	+	12.4955	2.95e-05	1	TTTTTATGTAACAT
HLF	MA0043.3	hg19:chr6:36634987:36635107:120:7	25	38	+	12.3514	3.2e-05	1	TGATGATGCAACAA
HLF	MA0043.3	hg19:chr1:8272134:8272254:120:7	102	115	-	12.2883	3.3e-05	1	AGATGATGCAACAT
HLF	MA0043.3	hg19:chr12:122851549:122851669:120:1	54	67	+	12.0991	3.64e-05	1	AGATGATGCAACCT
HLF	MA0043.3	cg18452973:chr12:3445944:3446064:120:3	25	38	+	11.7928	4.28e-05	1	CACTTGTGCAACAA
HLF	MA0043.3	hg19:chr17:46026496:46026616:120:1	67	80	+	11.4324	5.11e-05	1	AGGTTGTGTAACCC
HLF	MA0043.3	hg19:chr1:184020694:184020814:120:7	51	64	+	11	6.28e-05	1	GGCTGATGCAACTT
HLF	MA0043.3	hg19:chr1:8235060:8235180:120:3	24	37	-	10.7928	6.94e-05	1	CAGTGATGCAATCT
HLF	MA0043.3	hg19:chr12:76051315:76051435:120:3	73	86	-	10.7928	6.94e-05	1	CAGTGATGCAATCT
HLF	MA0043.3	cg07168939:chr8:143763352:143763472:120:7	94	107	+	10.6486	7.44e-05	1	GACTTGTGCAACGC
HLF	MA0043.3	hg19:chr17:62770372:62770492:120:3	3	16	-	10.4775	8.07e-05	1	TTCTTATACAAGCA
HLF	MA0043.3	hg19:chr3:111393710:111393830:120:3	79	92	+	10.4144	8.33e-05	1	AGTTTATGTAAGAT
ZFP42	MA1651.1	hg19:chr16:2827472:2827592:120:13	97	117	-	21.2247	1.85e-08	0.00507	TGCCCAAGATGGCGGCCACGA
ZFP42	MA1651.1	hg19:chrX:75392935:75393055:120:8	31	51	+	21.2022	1.9e-08	0.00507	GTTGCAAGATGGCGGCCACCA
ZFP42	MA1651.1	hg19:chr22:38902230:38902350:120:12	74	94	+	21.0674	2.22e-08	0.00507	TGCACAAAATGGCGGCCGCCG
ZFP42	MA1651.1	hg19:chr6:33539118:33539238:120:10	77	97	-	20.6404	3.58e-08	0.00614	AGTCCAAGATGGCCGCCGCCG
ZFP42	MA1651.1	hg19:chr19:13067928:13068048:120:17	86	106	-	20.1124	6.36e-08	0.008	CAGCCAAGATGGCGGCGTCCG
ZFP42	MA1651.1	hg19:chr11:63742015:63742135:120:9	66	86	-	19.9888	7.25e-08	0.008	AAGCCAAAATGGCTGCGCTGG
ZFP42	MA1651.1	hg19:chr19:13446085:13446205:120:3	16	36	-	19.809	8.74e-08	0.008	GTCTTAAGATGGCTGCCTCAC
ZFP42	MA1651.1	hg19:chr16:31470794:31470914:120:16	44	64	+	19.6517	1.02e-07	0.008	GAGCCAAGATGGCGGCTGCGA
ZFP42	MA1651.1	hg19:chr1:225965520:225965640:120:9	3	23	-	19.3371	1.39e-07	0.008	GCCCCAAGATGGCGGCGCCTC
ZFP42	MA1651.1	hg19:chr1:150849120:150849240:120:11	57	77	+	19.2921	1.45e-07	0.008	AATCCAAGATGGCGGCTTCAG
ZFP42	MA1651.1	hg19:chr3:44803144:44803264:120:13	54	74	+	19.2472	1.52e-07	0.008	CGGGCAACATGGCGGCCTCCA
ZFP42	MA1651.1	hg19:chrX:153237201:153237321:120:12	49	69	-	19.236	1.53e-07	0.008	CACACAAGATGGCGGCTCCCA
ZFP42	MA1651.1	hg19:chr3:4508859:4508979:120:8	58	78	-	19.0449	1.83e-07	0.008	GGGACAACATGGCTGCGCCCG
ZFP42	MA1651.1	hg19:chr22:31365194:31365314:120:14	92	112	-	18.9663	1.97e-07	0.008	GAGACAAGATGGCTCCTCCGG
ZFP42	MA1651.1	hg19:chr22:30752847:30752967:120:21	24	44	+	18.9326	2.03e-07	0.008	CTCGCAAGATGGCGGCGGCCG
ZFP42	MA1651.1	hg19:chr17:74068532:74068652:120:12	28	48	-	18.8876	2.11e-07	0.008	GGGGCAAGATGGCTGCTGAGA
ZFP42	MA1651.1	hg19:chr8:95835447:95835567:120:15	60	80	-	18.8652	2.15e-07	0.008	AATCCAAAATGGCGGCGCGGG
ZFP42	MA1651.1	hg19:chr1:149899701:149899821:120:12	75	95	-	18.7978	2.29e-07	0.008	CTCCTAAGATGGCTGCAGCCG
ZFP42	MA1651.1	hg19:chr11:119205178:119205298:120:7	58	78	+	18.7416	2.4e-07	0.008	CACACAAGATGGCGGCGCCCA
ZFP42	MA1651.1	hg19:chr7:131012557:131012677:120:14	94	114	+	18.7303	2.42e-07	0.008	CTGACAAGATGGCGGCTGGCG
ZFP42	MA1651.1	hg19:chr12:56862484:56862604:120:3	4	24	+	18.7191	2.45e-07	0.008	CCTCCAGAATGGCTGCCGTCT
ZFP42	MA1651.1	hg19:chr1:28157297:28157417:120:13	42	62	+	18.5393	2.86e-07	0.00891	GACGCAAGATGGCGGCAGCCG
ZFP42	MA1651.1	hg19:chr2:24583295:24583415:120:15	85	105	+	18.2809	3.55e-07	0.0106	ACAACAACATGGCGGCCGCGG
ZFP42	MA1651.1	hg19:chr3:12705569:12705689:120:16	16	36	+	18.1124	4.08e-07	0.0111	CATCTAAGATGGCGGCCCAAG
ZFP42	MA1651.1	hg19:chr17:43238797:43238917:120:11	62	82	+	18.0674	4.23e-07	0.0111	AGCCCAAAATGGCGGCGATGG
ZFP42	MA1651.1	hg19:chr6:107077407:107077527:120:5	52	72	+	18.0449	4.31e-07	0.0111	AATTAAAGATGGCTGCGCCCA
ZFP42	MA1651.1	hg19:chr1:153606508:153606628:120:9	32	52	-	18.0112	4.43e-07	0.0111	AAAACAAAATGGCCGCCACGT
ZFP42	MA1651.1	hg19:chr2:25016132:25016252:120:7	60	80	-	17.8989	4.85e-07	0.0111	TCAGGAAGATGGCGGCCTCTG
ZFP42	MA1651.1	hg19:chr20:44563174:44563294:120:10	85	105	+	17.8876	4.89e-07	0.0111	CACTCAAGATGGCGGCGCGGC
ZFP42	MA1651.1	hg19:chr22:18121431:18121551:120:15	94	114	+	17.8764	4.94e-07	0.0111	CCTCCAACATGGCGGCGGCGG
ZFP42	MA1651.1	hg19:chr14:77564299:77564419:120:11	35	55	+	17.8539	5.03e-07	0.0111	CGTACAAAATGGCGGCGAGGC
ZFP42	MA1651.1	hg19:chr20:47538237:47538357:120:22	28	48	+	17.7191	5.6e-07	0.012	GCTCCAACATGGCGGCGCCGT
ZFP42	MA1651.1	hg19:chr1:31538491:31538611:120:9	53	73	+	17.6404	5.96e-07	0.0123	CCGACAACATGGCGGCCCACT
ZFP42	MA1651.1	hg19:chr12:123849360:123849480:120:15	10	30	-	17.6067	6.12e-07	0.0123	GCGTCAAGATGGCGGCGGGGA
ZFP42	MA1651.1	hg19:chr1:174968727:174968847:120:8	6	26	+	17.5618	6.33e-07	0.0124	TACACAACATGGCGGCCTGGT
ZFP42	MA1651.1	hg19:chr2:70475725:70475845:120:10	20	40	+	17.4157	7.1e-07	0.0135	AATACAAGATGGCGGCGAGCC
ZFP42	MA1651.1	hg19:chr8:42911391:42911511:120:9	91	111	+	17.3483	7.48e-07	0.0139	GAGGCGAGATGGCGGCCACCG
ZFP42	MA1651.1	hg19:chr19:34663378:34663498:120:17	41	61	-	17.3146	7.67e-07	0.0139	GACCCAACATGGCGGCGGCGC
ZFP42	MA1651.1	hg19:chr19:11546290:11546410:120:6	37	57	+	17.2472	8.08e-07	0.0142	TGCCCAAGATGGCCGTCTCGG
ZFP42	MA1651.1	hg19:chr12:6772263:6772383:120:10	62	82	-	17.2022	8.37e-07	0.0143	GCCGCAAAATGGCTTCGGCCC
ZFP42	MA1651.1	cg09175843:chr2:70313357:70313477:120:11	48	68	+	17.1461	8.73e-07	0.0146	CAGGAAACATGGCGGCCGCCC
ZFP42	MA1651.1	hg19:chr19:23432865:23432985:120:6	5	25	-	16.8539	1.09e-06	0.0178	GCCATAAGATGGCGGCTTCGC
ZFP42	MA1651.1	hg19:chr22:38064085:38064205:120:3	42	62	-	16.809	1.13e-06	0.0178	GGGGCAAGATGGCTCACGCCT
ZFP42	MA1651.1	hg19:chr2:27851835:27851955:120:9	83	103	+	16.7865	1.14e-06	0.0178	GGAGGAAGATGGCGGCGTCCG
ZFP42	MA1651.1	hg19:chr19:9434820:9434940:120:17	42	62	-	16.6517	1.26e-06	0.0193	CTGTTAAGATGGCGGCCGTTA
ZFP42	MA1651.1	hg19:chr19:21950044:21950164:120:9	22	42	-	16.6067	1.31e-06	0.0195	GCCATAAGATGGCGGCTGCGC
ZFP42	MA1651.1	hg19:chr5:32444344:32444464:120:14	49	69	-	16.5169	1.39e-06	0.0203	ATGCCAAAATGGCGACCGGCA
ZFP42	MA1651.1	hg19:chr2:30670269:30670389:120:11	16	36	+	16.4494	1.46e-06	0.0209	CGAGGAAAATGGCGGCGGCCG
ZFP42	MA1651.1	hg19:chr5:154320642:154320762:120:9	21	41	+	16.3483	1.57e-06	0.022	GGCGAAAGATGGCGGCGGCAG
ZFP42	MA1651.1	hg19:chr5:138739732:138739852:120:12	36	56	+	16.236	1.71e-06	0.0234	AGTTGGAAATGGCTGCCTCGG
ZFP42	MA1651.1	hg19:chr6:74230074:74230194:120:12	66	86	-	16.191	1.76e-06	0.0237	GCGGAAAGATGGCCGCTTCCC
ZFP42	MA1651.1	hg19:chrX:153059881:153060001:120:15	53	73	-	16.1348	1.83e-06	0.0242	CCCTCAACATGGCGGCAGCGG
ZFP42	MA1651.1	hg19:chr9:35814957:35815077:120:15	7	27	-	16.0674	1.92e-06	0.0249	CAGGGAAGATGGCGGCAGCCG
ZFP42	MA1651.1	hg19:chr17:28804398:28804518:120:10	46	66	+	16.0112	2e-06	0.0254	CGACAAAGATGGCGGCAGGGA
ZFP42	MA1651.1	hg19:chr4:39699663:39699783:120:21	85	105	-	15.8652	2.21e-06	0.0276	CCACCAAAATGGCGCCGGGTC
ZFP42	MA1651.1	hg19:chr12:8234797:8234917:120:15	80	100	+	15.8202	2.28e-06	0.0277	GACCCAAGATGGCGACCGAGT
ZFP42	MA1651.1	hg19:chr3:67704916:67705036:120:13	82	102	-	15.809	2.3e-06	0.0277	TGTTTAAGATGGCGTCCCCCG
ZFP42	MA1651.1	hg19:chr11:65101339:65101459:120:4	11	31	+	15.7303	2.43e-06	0.0287	CAGGGAAGATGGCGGCTGTGG
ZFP42	MA1651.1	hg19:chr14:99947660:99947780:120:10	95	115	+	15.6742	2.52e-06	0.0293	TATACAAGATGGCCGCAGTCG
ZFP42	MA1651.1	hg19:chr3:57041439:57041559:120:0	50	70	-	15.6067	2.64e-06	0.0301	AAACCAAGATGCCTGCCTGTT
ZFP42	MA1651.1	hg19:chr3:5164100:5164220:120:14	37	57	-	15.5506	2.74e-06	0.0308	CCAGCATGATGGCGGCCGGGA
ZFP42	MA1651.1	hg19:chr16:28223489:28223609:120:8	26	46	-	15.5281	2.78e-06	0.0308	TTACTAAAATGGCAGCCCGGG
ZFP42	MA1651.1	hg19:chr15:41624717:41624837:120:13	30	50	-	15.4157	3e-06	0.0326	GCGGGAAGATGGCGGCTCAGC
ZFP42	MA1651.1	hg19:chr19:17246530:17246650:120:2	19	39	-	15.2921	3.25e-06	0.0348	CCACCACCATGGCTGCCCAAG
ZFP42	MA1651.1	hg19:chr8:42698431:42698551:120:7	13	33	+	15.1348	3.6e-06	0.038	TCTCCAAGATGGCGGAGGCAG
ZFP42	MA1651.1	hg19:chr5:133847537:133847657:120:1	47	67	-	15.1124	3.66e-06	0.038	TGTACAAGGTGGCTGCCTTGG
ZFP42	MA1651.1	hg19:chr1:212208748:212208868:120:6	83	103	-	15.0674	3.76e-06	0.0385	GGGGGAAGATGGCGGTCCTGG
ZFP42	MA1651.1	hg19:chr14:23299018:23299138:120:10	9	29	+	15.0225	3.87e-06	0.0391	GATTCAAGATGGCGACTTCCT
ZFP42	MA1651.1	hg19:chr1:24969987:24970107:120:17	80	100	+	14.8539	4.32e-06	0.0429	GCCGGAAAATGGCGGCGGGAA
ZFP42	MA1651.1	hg19:chr19:11546290:11546410:120:6	84	104	+	14.809	4.44e-06	0.0435	CTCCCAACATGGCGACCCTGA
ZFP42	MA1651.1	hg19:chr12:2113530:2113650:120:7	55	75	-	14.6292	4.97e-06	0.048	GAGGGAAGATGGCAGCCGTGG
ZFP42	MA1651.1	hg19:chr14:60558505:60558625:120:9	47	67	+	14.5618	5.19e-06	0.0487	TGCGCAAAATGGCGGTTGCAC
ZFP42	MA1651.1	hg19:chrX:77154904:77155024:120:6	45	65	-	14.5618	5.19e-06	0.0487	AAAACAAAATGGCTTTCAGCC
ZFP42	MA1651.1	hg19:chrX:2382463:2382583:120:6	24	44	-	14.3596	5.88e-06	0.0545	GTGCGAACATGGCGGCGGTCC
ZFP42	MA1651.1	hg19:chr13:27825678:27825798:120:13	25	45	-	14.1461	6.7e-06	0.0605	CCTGGAAGATGGCGGTTCCGG
ZFP42	MA1651.1	hg19:chr11:47270390:47270510:120:13	48	68	-	14.1461	6.7e-06	0.0605	TAAGTAAGATGGCGGCGAACG
ZFP42	MA1651.1	hg19:chr5:36606923:36607043:120:6	10	30	-	14.0787	6.98e-06	0.0622	CTACCAAAATGGCTAGCCTTG
ZFP42	MA1651.1	hg19:chr7:99063738:99063858:120:10	14	34	-	14	7.32e-06	0.0644	ACTCCAAAATGGCGTCAGTTG
ZFP42	MA1651.1	hg19:chr12:49075737:49075857:120:8	54	74	-	13.9213	7.68e-06	0.0659	AGGACAAAATGGCGCTCGCAT
ZFP42	MA1651.1	hg19:chr3:111697810:111697930:120:12	91	111	+	13.9101	7.73e-06	0.0659	CTACGAAGATGGCGGTTGCGC
ZFP42	MA1651.1	hg19:chr3:101231855:101231975:120:8	81	101	+	13.8989	7.78e-06	0.0659	GGATGAAGATGGCCGTCGCCC
ZFP42	MA1651.1	hg19:chr3:185655262:185655382:120:13	66	86	-	13.7978	8.27e-06	0.0691	AGATGAAAATGGCCGCTGCGT
ZFP42	MA1651.1	hg19:chr5:72794184:72794304:120:11	85	105	-	13.7079	8.72e-06	0.0721	GACGCAAGATGGCAGCTAAAG
ZFP42	MA1651.1	hg19:chr16:67880851:67880971:120:13	9	29	-	13.5393	9.63e-06	0.0777	CTGGCACGATGGCGGCAGCGG
ZFP42	MA1651.1	hg19:chr17:685512:685632:120:19	99	119	+	13.5393	9.63e-06	0.0777	CAGGGAACATGGCGGCGCTGG
ZFP42	MA1651.1	hg19:chr20:34329538:34329658:120:7	53	73	-	13.4607	1.01e-05	0.0796	CTCCCAACATGGCGCCAGTTG
ZFP42	MA1651.1	hg19:chrX:153237201:153237321:120:12	80	100	+	13.4607	1.01e-05	0.0796	AACTAAACATGGCGGCAGCGG
ZFP42	MA1651.1	hg19:chr15:57998903:57999023:120:19	15	35	+	13.3483	1.08e-05	0.084	CCGGGAAAATGGCGACTCCCG
ZFP42	MA1651.1	hg19:chr8:135725194:135725314:120:11	64	84	+	13.2697	1.13e-05	0.0869	CATCCAACATGGCGGATGGAG
ZFP42	MA1651.1	hg19:chr6:82957710:82957830:120:5	14	34	-	13.1798	1.19e-05	0.0905	ACTACGAGATGGCTGGCCTGA
ZFP42	MA1651.1	hg19:chr19:49133244:49133364:120:7	88	108	+	13.1236	1.23e-05	0.0925	CGGCCAGGATGGCTGAGGGCG
ZFP42	MA1651.1	cg26351132:chr17:47049830:47049950:120:3	56	76	-	13.0787	1.26e-05	0.0939	GGGCCAGAATGTCTGCGCCAG
ZFP42	MA1651.1	hg19:chr16:30934505:30934625:120:7	35	55	-	12.9438	1.36e-05	0.1	CAAACAAGATGGCCTTCTCCC
ZFP42	MA1651.1	hg19:chr14:23299018:23299138:120:10	96	116	+	12.7865	1.49e-05	0.108	TGCTCAGCATGGCTGCTTTAG
ZFP42	MA1651.1	hg19:chr12:120875832:120875952:120:8	90	110	+	12.7528	1.51e-05	0.109	GATCAAAAATGGCGGTAGTTG
ZFP42	MA1651.1	hg19:chrX:135579363:135579483:120:18	44	64	+	12.7303	1.53e-05	0.11	CGCCGACAATGGCGGCTGCGT
ZFP42	MA1651.1	hg19:chr5:138739732:138739852:120:12	5	25	-	12.6404	1.61e-05	0.114	GGCGGAAGATGGCGACGCCCC
ZFP42	MA1651.1	hg19:chr19:49990571:49990691:120:14	14	34	+	12.618	1.63e-05	0.114	TCAAAAATATGGCCGCCGAGG
ZFP42	MA1651.1	hg19:chr6:37548074:37548194:120:2	100	120	-	12.6067	1.64e-05	0.114	GGCCCAAGGTGGCTGCTGAAA
ZFP42	MA1651.1	hg19:chr6:42104604:42104724:120:5	4	24	+	12.5281	1.72e-05	0.118	GGAACAGAATGGCGCCGCCCC
ZFP42	MA1651.1	cg18026227:chr8:77593411:77593531:120:3	93	113	-	12.4944	1.75e-05	0.119	TTAAAAAAATGGCTGATTAAG
ZFP42	MA1651.1	cg09175843:chr2:70313357:70313477:120:11	27	47	-	12.4382	1.8e-05	0.12	AACACAAAATGGCGACACGTG
ZFP42	MA1651.1	hg19:chr3:15140571:15140691:120:15	50	70	-	12.4382	1.8e-05	0.12	CGATGGAGATGGCGGCTGCGG
ZFP42	MA1651.1	hg19:chr14:101012980:101013100:120:18	22	42	+	12.4157	1.83e-05	0.12	GCAACGACATGGCGGCGGCGG
ZFP42	MA1651.1	cg26213453:chr15:89455800:89455920:120:7	90	110	-	12.3708	1.87e-05	0.122	CTTGGAAGAGGGCTGCCTGCT
[truncated: 55,591 more rows]

## Sheet: TF category
methylplus TF	methylminusTF
HLF	GFI1
LHX9	GMEB2
[truncated: 141 more rows]
