# Supplementary material for: Systematic analysis of functional genetic and epigenetic variants in colorectal cancer
Source: Sci Adv. 2026 Feb 20;12(8):eaeb2473. doi: 10.1126/sciadv.aeb2473 (PMC12922747; doi:10.1126/sciadv.aeb2473)
Supplement: Supplementary file 3 — Tables S1 to S18 [file sciadv.aeb2473_tables_s1_to_s18.zip › Supplementary Tables/Table S9.xlsx]

## Sheet: Sheet1
Table S9. 487 common methylation sensitive loci identified in both HCT116 and SW480
This table profiles 487 genomic loci identified as common methylation-sensitive regulatory elements in two colorectal cancer cell lines, integrating their functional impact and epigenetic state.CpG locus: Genomic coordinate (hg19) of the tested CpG region.SW480 (log2FC), HCT116 (log2FC): Log2 fold change in enhancer activity (methylated vs. unmethylated). Negative values indicate methylation sile…
CpG locus	SW480 (log2FC)	SW480(padj)	HCT116 (log2FC)	HCT116(padj)	SW480(H3K27ac)	SW480（H3K4me1）	HCT116(H3K27ac)	HCT116（H3K4me1）	TF binding	TF bingding(motif with CG)
>hg19:chr19:41222845:41222965:120:15	-2.77135	1.64149e-33	-4.05692	4.84283e-35	Y	N	Y	N	Y	Y
>cg14179401:chr17:46550047:46550167:120:2	-3.50426	6.18198e-39	-2.5301	6.20167e-35	N	Y	Y	Y	Y	Y
>hg19:chr14:24630391:24630511:120:3	-2.60654	1.0597e-31	-2.89483	4.86227e-33	N	Y	Y	Y	Y	Y
>hg19:chr19:46386093:46386213:120:7	-2.22838	9.6615e-29	-1.57279	4.72525e-31	N	Y	Y	Y	Y	Y
>hg19:chr5:1524026:1524146:120:23	2.61627	6.33323e-34	2.79118	4.72525e-31	N	N	Y	N	Y	Y
>cg12273284:chr10:12490784:12490904:120:7	-3.0211	5.16519e-37	-1.69722	4.85494e-31	N	Y	Y	Y	Y	Y
>hg19:chr3:115503219:115503339:120:9	-1.43519	6.88476e-19	1.77946	8.10664e-31	Y	N	Y	N	Y	Y
>hg19:chr1:150551140:150551260:120:5	-3.00145	8.95203e-35	-2.00498	1.68171e-30	N	N	Y	N	Y	Y
>hg19:chr20:48753847:48753967:120:3	-3.01385	7.97731e-29	-3.2894	4.22789e-30	N	Y	Y	Y	Y	Y
>hg19:chr7:131012557:131012677:120:14	-1.79073	7.61669e-22	-2.5439	5.23179e-30	N	N	Y	N	Y	Y
>hg19:chr16:3208717:3208837:120:7	-5.3983	1.70011e-36	-3.98718	3.94847e-29	N	N	Y	N	Y	Y
>hg19:chr20:45946105:45946225:120:3	-3.98705	1.14305e-33	-3.56075	5.92644e-28	Y	Y	Y	Y	Y	Y
>cg15357075:chr11:123325035:123325155:120:3	-2.8412	1.07337e-21	-2.17653	6.04059e-28	N	Y	Y	Y	Y	N
>hg19:chr3:184080650:184080770:120:12	-1.45741	2.91391e-27	-2.17809	6.73179e-27	N	N	Y	Y	Y	Y
>hg19:chr6:74230074:74230194:120:12	-1.84521	3.94826e-21	-1.65676	6.73179e-27	N	N	Y	N	Y	Y
>hg19:chr8:27491413:27491533:120:22	2.71238	5.937e-29	2.88729	6.73179e-27	N	Y	Y	N	Y	Y
>hg19:chr16:87812784:87812904:120:10	-2.03699	1.07234e-24	-2.49946	6.73179e-27	N	Y	Y	Y	Y	Y
>hg19:chr21:45660984:45661104:120:13	4.0973	1.48911e-24	-1.91089	1.03448e-26	N	Y	Y	N	Y	Y
>hg19:chr12:110719406:110719526:120:16	-2.03516	1.58361e-19	-1.36365	5.50939e-26	N	N	Y	N	Y	Y
>cg08640619:chr1:157989460:157989580:120:2	-2.88666	2.14169e-30	-1.5751	1.36267e-25	N	Y	Y	Y	Y	Y
>hg19:chr13:31379963:31380083:120:4	-1.73314	1.80256e-16	1.52192	2.5551e-25	Y	Y	Y	Y	Y	Y
>hg19:chr12:64312031:64312151:120:1	3.71492	4.72796e-34	2.59652	4.19061e-25	N	N	Y	Y	Y	Y
>hg19:chr1:27854571:27854691:120:14	-3.82638	7.76227e-19	-2.31224	6.93821e-25	N	Y	Y	Y	Y	Y
>cg23516310:chr7:73417137:73417257:120:8	-2.71184	5.4791e-31	-1.1876	1.75727e-24	N	Y	Y	Y	Y	Y
>hg19:chr3:53304181:53304301:120:4	-1.8271	7.1679e-25	-1.17524	3.82496e-24	N	Y	Y	Y	Y	Y
>hg19:chr15:90544776:90544896:120:15	1.73835	7.0995e-30	1.76039	6.44874e-24	Y	N	Y	N	Y	Y
>hg19:chr6:18264434:18264554:120:22	1.88045	3.86851e-25	2.05536	8.56032e-24	Y	N	Y	N	Y	Y
>hg19:chr2:242576426:242576546:120:20	2.65048	2.34467e-25	2.71555	1.69464e-23	N	N	Y	N	Y	Y
>hg19:chr22:18121431:18121551:120:15	-2.16792	2.04162e-19	-1.25232	2.18384e-23	Y	N	Y	N	Y	Y
>hg19:chr16:90085910:90086030:120:15	1.79815	1.36793e-24	1.97306	2.30652e-23	Y	N	Y	N	Y	Y
>hg19:chr14:50480274:50480394:120:2	-1.6898	1.35765e-28	-1.47375	9.09699e-23	N	Y	Y	Y	Y	N
>hg19:chr1:117664686:117664806:120:8	3.82356	1.40878e-24	1.16033	1.4602e-22	N	N	Y	Y	Y	Y
>cg14106234:chr10:3805266:3805386:120:9	-4.25717	1.1102e-41	-0.950126	2.23331e-22	Y	Y	Y	Y	Y	Y
>hg19:chr22:23522851:23522971:120:25	2.94793	8.56268e-29	2.76087	3.07836e-22	N	N	Y	N	Y	Y
>hg19:chr1:26231934:26232054:120:11	2.82446	3.61814e-19	2.16101	4.48507e-22	Y	N	Y	Y	Y	Y
>hg19:chr11:16760320:16760440:120:5	3.64015	1.46788e-21	-2.45969	8.74622e-22	Y	N	Y	N	Y	Y
>hg19:chr7:5526685:5526805:120:3	-3.25055	3.02001e-23	2.86326	1.36634e-21	N	Y	Y	Y	Y	Y
>hg19:chr1:33207367:33207487:120:25	2.8147	7.66603e-23	2.98961	1.42717e-21	Y	N	Y	N	Y	Y
>hg19:chr1:26856551:26856671:120:15	2.96813	1.05503e-28	-1.42678	1.56312e-21	N	N	Y	N	Y	Y
>hg19:chr9:114119038:114119158:120:2	3.16297	1.69077e-17	3.52583	1.74072e-21	N	N	Y	Y	Y	Y
>hg19:chr13:111358453:111358573:120:15	2.77884	6.73664e-20	4.4188	2.12303e-21	N	N	Y	N	Y	Y
>hg19:chr15:22892603:22892723:120:13	2.91285	4.69881e-17	-1.19423	5.41059e-21	N	N	Y	N	Y	Y
>hg19:chr16:25122860:25122980:120:5	-2.49401	2.967e-21	-1.29314	1.10968e-20	N	N	Y	N	Y	Y
>hg19:chr9:124044079:124044199:120:0	3.15348	2.08685e-19	3.35152	1.28188e-20	N	Y	Y	Y	Y	N
>hg19:chr9:108210600:108210720:120:16	4.16725	2.32024e-22	-1.59547	1.31184e-20	N	N	Y	N	Y	Y
>hg19:chr12:118490399:118490519:120:1	1.17674	1.54175e-11	1.72332	1.43385e-20	Y	Y	Y	Y	Y	N
>hg19:chr1:115124254:115124374:120:9	3.38418	8.62048e-24	-1.87665	1.51922e-20	N	N	Y	N	Y	Y
>hg19:chr11:67272869:67272989:120:9	-3.56794	1.20698e-22	-2.24368	2.03379e-20	N	N	Y	Y	Y	Y
>hg19:chrX:54834849:54834969:120:8	-1.91423	4.5253e-21	-1.10757	3.01705e-20	N	N	Y	Y	Y	Y
>hg19:chr1:153606508:153606628:120:9	-3.28561	5.16538e-17	-1.60037	4.54256e-20	N	N	Y	N	Y	Y
>hg19:chr14:51422421:51422541:120:0	3.35778	1.28707e-21	-1.35954	4.7757e-20	N	Y	Y	Y	Y	N
>hg19:chr4:6784544:6784664:120:20	1.77741	1.13402e-14	2.3891	5.01897e-20	N	N	Y	N	Y	Y
>hg19:chr8:128342918:128343038:120:0	1.92231	3.78617e-18	-2.96159	6.1849e-20	N	Y	Y	Y	Y	N
>hg19:chr22:31227026:31227146:120:2	-1.82665	1.41713e-21	-1.48315	8.10524e-20	N	N	Y	Y	Y	Y
>hg19:chr11:69515568:69515688:120:4	3.39056	2.98574e-23	1.51909	8.97516e-20	N	Y	Y	Y	Y	Y
>hg19:chr11:63536239:63536359:120:11	2.34794	1.07012e-17	-1.86966	1.03051e-19	N	N	Y	N	Y	Y
>hg19:chr13:114830553:114830673:120:1	-2.96101	1.41813e-18	1.70103	1.07676e-19	Y	Y	Y	Y	Y	Y
>hg19:chrX:21959237:21959357:120:22	2.59944	1.13055e-19	2.6281	1.11857e-19	Y	N	Y	N	Y	Y
>hg19:chr6:27099693:27099813:120:7	4.39756	2.22128e-23	-1.59641	1.45217e-19	N	N	Y	N	Y	Y
>hg19:chr15:57211287:57211407:120:24	2.06922	3.86278e-21	2.41066	1.84083e-19	Y	N	Y	N	Y	Y
>hg19:chr1:207224302:207224422:120:15	-4.01833	5.19903e-36	-0.992768	1.98385e-19	Y	N	Y	N	Y	Y
>hg19:chr1:156093667:156093787:120:1	-1.14985	4.95223e-12	1.97336	2.06717e-19	N	Y	Y	Y	Y	N
>hg19:chr12:54019933:54020053:120:5	4.08219	5.32686e-25	2.91937	2.09777e-19	N	N	Y	N	Y	Y
>hg19:chr18:812339:812459:120:19	-1.83924	6.42265e-09	-1.70874	2.81392e-19	N	N	Y	N	Y	Y
>hg19:chr1:33896283:33896403:120:21	2.06435	6.22163e-19	2.32376	2.88979e-19	Y	N	Y	N	Y	Y
>hg19:chr18:77218490:77218610:120:5	2.63644	5.21591e-20	3.38127	3.32164e-19	Y	Y	Y	Y	Y	Y
>hg19:chr22:21356031:21356151:120:19	1.91991	3.03402e-17	2.28606	7.26974e-19	N	N	Y	N	Y	Y
>hg19:chr10:74081977:74082097:120:5	-5.06082	1.48746e-33	-1.75517	7.26974e-19	Y	Y	Y	Y	Y	Y
>hg19:chr16:67906843:67906963:120:11	-4.36466	7.88181e-40	-1.83232	7.35974e-19	N	N	Y	N	Y	Y
>hg19:chr19:1041036:1041156:120:6	4.42461	5.63747e-22	1.36494	8.32602e-19	N	Y	Y	N	Y	N
>hg19:chr6:126307841:126307961:120:11	3.36567	4.33829e-22	-1.33546	8.99389e-19	Y	N	Y	N	Y	Y
>hg19:chr9:132369935:132370055:120:2	-2.80161	1.15631e-18	2.47938	1.0988e-18	Y	Y	Y	Y	Y	Y
>hg19:chr2:61108609:61108729:120:14	-1.36762	7.9021e-14	-1.3529	1.41613e-18	N	N	Y	N	Y	Y
>hg19:chr4:175204796:175204916:120:9	1.96405	3.46769e-18	-1.82698	1.61389e-18	N	N	Y	N	Y	Y
>hg19:chr3:45187732:45187852:120:13	-2.597	1.16155e-17	-2.32205	1.65694e-18	N	N	Y	N	Y	Y
>hg19:chr4:146734120:146734240:120:4	-2.66321	1.83151e-27	-1.37427	1.84174e-18	N	Y	Y	Y	Y	Y
>hg19:chr10:74080666:74080786:120:4	-2.17889	2.60598e-29	-1.2742	1.85699e-18	Y	Y	Y	Y	Y	Y
>hg19:chr17:74129033:74129153:120:1	1.44759	1.24034e-12	-1.12363	2.04214e-18	Y	Y	Y	Y	Y	Y
>hg19:chr18:55983149:55983269:120:5	-3.70941	5.81745e-35	-1.35261	2.22645e-18	Y	Y	Y	Y	Y	Y
>hg19:chr11:911204:911324:120:11	-2.73322	2.90901e-20	2.15345	2.28136e-18	N	N	Y	Y	Y	Y
>hg19:chr16:27325288:27325408:120:19	-2.31759	4.88994e-20	-1.88323	2.44685e-18	N	N	Y	N	Y	Y
>hg19:chr7:22011847:22011967:120:0	2.35898	8.94814e-23	-1.46982	3.75555e-18	N	Y	Y	Y	Y	N
>hg19:chr5:89705255:89705375:120:5	-1.90457	3.33023e-21	1.40273	3.79323e-18	N	N	Y	N	Y	Y
>hg19:chr8:42051242:42051362:120:5	-1.0703	2.19507e-09	-1.46836	5.28224e-18	N	Y	Y	N	#N/A	N
>hg19:chr1:94883971:94884091:120:19	-2.39641	4.71825e-21	-1.40379	5.28286e-18	N	N	Y	N	Y	Y
>cg25982657:chr4:8193293:8193413:120:7	-2.14667	4.43041e-37	-0.997254	5.84491e-18	N	Y	Y	Y	Y	Y
>hg19:chr14:54649447:54649567:120:0	-2.29508	6.47896e-18	-3.38821	5.88198e-18	Y	Y	Y	Y	Y	N
>cg14302214:chr10:3805213:3805333:120:8	-2.84943	2.55094e-39	-1.27801	5.91869e-18	Y	Y	Y	Y	Y	Y
>hg19:chr16:24657668:24657788:120:0	4.89594	2.71162e-27	1.49111	6.22673e-18	N	N	Y	Y	Y	N
>hg19:chr13:45151558:45151678:120:15	-3.78618	1.34247e-21	-1.19427	7.03384e-18	N	N	Y	N	Y	Y
>hg19:chr17:72199761:72199881:120:7	3.23636	3.7967e-21	-1.15581	8.00538e-18	N	N	Y	N	Y	Y
>hg19:chr9:22084988:22085108:120:0	1.42461	1.42184e-16	2.63702	8.16181e-18	Y	Y	Y	Y	Y	N
>hg19:chr6:109416242:109416362:120:12	-3.76316	2.77399e-21	-2.64115	8.40722e-18	N	N	Y	N	Y	Y
>hg19:chr19:751754:751874:120:5	2.13392	4.20468e-16	1.34459	8.74883e-18	Y	Y	Y	Y	Y	Y
>cg24008544:chr17:41363839:41363959:120:9	1.58282	6.30737e-14	-0.980469	1.10725e-17	N	N	Y	N	Y	Y
>hg19:chr7:30066434:30066554:120:8	-2.72732	3.75634e-16	2.56406	1.34406e-17	N	N	Y	N	Y	Y
>hg19:chr17:46550054:46550174:120:1	-2.89932	8.78392e-38	-1.26373	1.34406e-17	N	Y	Y	Y	Y	Y
>hg19:chr17:73851535:73851655:120:4	3.55255	6.41511e-21	2.82356	1.35746e-17	N	N	Y	N	Y	Y
>hg19:chr11:615588:615708:120:10	-3.60651	2.20306e-16	-2.94079	1.43537e-17	N	Y	Y	Y	Y	Y
>hg19:chr9:132459614:132459734:120:19	1.69604	2.4588e-23	2.30462	1.47597e-17	N	Y	Y	Y	Y	Y
>hg19:chr7:985408:985528:120:6	-3.87189	1.02449e-35	-1.5446	1.5101e-17	N	Y	Y	Y	Y	Y
>hg19:chr17:29152008:29152128:120:8	-4.60159	6.58808e-26	2.1361	1.57571e-17	N	Y	Y	Y	Y	Y
>hg19:chr1:155293702:155293822:120:6	-2.29662	1.63957e-20	-2.97165	1.59927e-17	N	N	Y	Y	Y	Y
>hg19:chr6:150070219:150070339:120:2	2.12362	5.76312e-16	2.1924	1.88196e-17	N	Y	Y	N	Y	N
>hg19:chr16:14724105:14724225:120:14	-1.72646	1.22358e-19	-1.17257	2.43554e-17	N	N	Y	N	Y	Y
>hg19:chr8:17780523:17780643:120:15	-2.66047	1.81223e-26	-1.56088	2.77814e-17	N	N	Y	N	Y	Y
>hg19:chr17:16913410:16913530:120:1	-2.64722	1.26241e-20	1.73406	2.91627e-17	N	Y	Y	N	Y	N
>hg19:chr17:42785906:42786026:120:11	-3.48643	3.77329e-22	-1.24261	3.11585e-17	N	N	Y	N	Y	Y
>hg19:chr19:19739221:19739341:120:14	-1.89872	3.67337e-31	-1.47836	3.28648e-17	Y	N	Y	Y	Y	Y
>hg19:chr1:7972774:7972894:120:0	2.21746	1.74325e-20	1.38845	3.43112e-17	N	N	Y	Y	#N/A	N
>hg19:chr19:10530702:10530822:120:11	2.931	1.89178e-21	2.74159	3.70277e-17	N	Y	Y	Y	Y	Y
>hg19:chr2:70370014:70370134:120:14	-1.90023	3.89944e-24	-0.923467	5.10015e-17	Y	N	Y	N	Y	Y
>cg14753094:chr11:43852823:43852943:120:2	4.68443	1.72242e-23	3.21628	5.12877e-17	N	Y	Y	Y	Y	Y
>hg19:chr19:488913:489033:120:20	-3.97765	1.39831e-28	-1.33078	8.98151e-17	N	N	Y	N	Y	Y
>hg19:chr8:145691701:145691821:120:22	2.74628	2.96754e-17	3.22195	1.29759e-16	N	N	Y	N	Y	Y
>hg19:chr13:31005717:31005837:120:1	-3.97391	2.14048e-25	1.81829	1.41755e-16	N	N	Y	Y	Y	Y
>hg19:chr1:108742809:108742929:120:22	2.35074	6.58314e-17	2.15113	1.41796e-16	N	N	Y	N	Y	Y
>hg19:chr13:28024433:28024553:120:12	2.5682	4.15779e-15	2.03224	2.30308e-16	N	N	Y	N	Y	Y
>hg19:chr12:52674694:52674814:120:2	2.25493	5.11079e-19	-0.933613	2.30892e-16	N	Y	Y	Y	Y	Y
>hg19:chr16:87883982:87884102:120:2	2.05054	7.54667e-18	1.599	2.43561e-16	N	Y	Y	N	Y	Y
>hg19:chr1:8075146:8075266:120:1	4.26727	1.06752e-29	-1.48985	2.49638e-16	N	Y	Y	Y	Y	N
>hg19:chr3:184032616:184032736:120:15	-1.72643	1.5316e-11	-1.83666	2.49638e-16	N	N	Y	N	Y	Y
>hg19:chr6:16239287:16239407:120:5	-3.40797	1.63829e-26	-2.06919	2.60595e-16	N	Y	Y	N	Y	Y
>hg19:chr20:33893788:33893908:120:1	-4.64583	1.72402e-24	-1.38156	2.60595e-16	N	Y	Y	Y	Y	N
>hg19:chr19:33571985:33572105:120:13	-2.06345	5.95016e-10	-1.41202	3.12338e-16	N	N	Y	N	Y	Y
>hg19:chr1:212740370:212740490:120:3	-2.10764	6.0964e-25	1.50402	3.23985e-16	Y	Y	Y	Y	Y	Y
>hg19:chr3:53289437:53289557:120:8	-3.84477	6.16251e-21	-1.61774	3.34266e-16	N	N	Y	N	Y	N
>hg19:chr1:32420405:32420525:120:3	3.84718	4.9107e-23	-1.05415	3.46973e-16	N	Y	Y	Y	Y	N
>hg19:chr1:1369321:1369441:120:6	2.32299	1.02508e-13	1.96821	3.72558e-16	N	Y	Y	Y	Y	Y
>hg19:chr1:163005636:163005756:120:1	-4.64811	4.93004e-34	-2.05156	4.48886e-16	N	Y	Y	Y	Y	Y
>hg19:chr6:36410760:36410880:120:22	1.94622	5.27533e-20	2.00354	5.53609e-16	Y	N	Y	N	Y	Y
>hg19:chr17:47049798:47049918:120:3	3.77766	9.79572e-24	-1.52719	6.37589e-16	Y	Y	Y	Y	Y	Y
>hg19:chr10:75692132:75692252:120:1	3.46517	2.51546e-22	2.14984	6.45498e-16	Y	Y	Y	Y	Y	Y
>hg19:chr16:3493670:3493790:120:7	-1.856	2.79623e-17	-1.24274	7.68647e-16	N	N	Y	N	Y	Y
>hg19:chr9:79433352:79433472:120:1	1.0937	5.12109e-06	2.37273	8.86165e-16	N	Y	Y	Y	Y	Y
>hg19:chr3:185826425:185826545:120:17	1.74057	2.80296e-08	1.75085	8.93275e-16	N	N	Y	N	Y	Y
>hg19:chr6:130069546:130069666:120:3	-1.53475	8.41198e-21	-0.979318	9.20614e-16	N	Y	Y	Y	Y	N
>hg19:chr13:46039170:46039290:120:15	-3.95024	2.30091e-22	1.42257	9.54921e-16	N	N	Y	N	Y	Y
>hg19:chrX:102911782:102911902:120:2	-1.80342	6.42485e-29	-0.997358	1.08027e-15	N	Y	Y	Y	Y	Y
>hg19:chr7:75544542:75544662:120:15	-3.5321	1.92811e-24	-1.50786	1.11811e-15	N	N	Y	N	Y	Y
>hg19:chr19:19145139:19145259:120:4	-1.2744	9.11005e-11	-2.05898	1.22993e-15	N	Y	Y	Y	Y	Y
>hg19:chr19:19216269:19216389:120:7	2.3559	1.21997e-19	-1.02214	1.37401e-15	N	Y	Y	Y	Y	Y
>hg19:chr10:75504039:75504159:120:10	-2.34198	4.36945e-18	-1.36327	1.37401e-15	Y	N	Y	N	Y	Y
>hg19:chr2:98612304:98612424:120:15	-3.15978	2.63514e-22	-1.27162	1.38581e-15	N	N	Y	N	Y	Y
>hg19:chr3:43732441:43732561:120:15	3.78707	8.00113e-23	-1.43647	1.97663e-15	N	N	Y	N	Y	Y
>hg19:chr2:233561734:233561854:120:7	2.84891	4.73425e-21	-1.48998	2.05004e-15	N	N	Y	Y	Y	Y
>hg19:chr1:11990012:11990132:120:4	-4.73374	1.99495e-25	-1.66053	2.37773e-15	Y	Y	Y	Y	Y	Y
>hg19:chr16:1140300:1140420:120:7	2.60164	6.37442e-19	-2.16757	2.53885e-15	N	Y	Y	Y	Y	Y
>hg19:chr11:64037458:64037578:120:8	-1.68057	5.7091e-14	-1.13193	2.59869e-15	N	N	Y	N	Y	Y
>hg19:chr8:135844641:135844761:120:11	-2.06958	1.30795e-18	-1.29293	2.89122e-15	Y	N	Y	N	Y	Y
>hg19:chr2:3522401:3522521:120:10	-3.65513	3.68506e-22	2.12606	3.31461e-15	N	N	Y	N	Y	Y
>hg19:chrX:43514168:43514288:120:7	-2.93269	9.9045e-18	1.4755	3.37412e-15	N	N	Y	N	Y	Y
>hg19:chr2:27579664:27579784:120:6	2.96436	2.77748e-25	1.4253	3.63165e-15	Y	N	Y	N	Y	Y
>hg19:chr16:89571967:89572087:120:4	-3.30768	1.2858e-22	-1.71561	3.66479e-15	N	Y	Y	Y	Y	Y
>hg19:chr16:28223489:28223609:120:8	2.30473	3.5898e-17	-1.76839	3.73177e-15	N	N	Y	Y	Y	Y
>hg19:chr5:93954269:93954389:120:12	3.78187	5.55653e-23	1.93802	4.15823e-15	N	N	Y	N	Y	Y
>hg19:chr16:2140832:2140952:120:9	2.45433	4.02824e-09	-1.98963	4.41817e-15	N	Y	Y	Y	Y	Y
>hg19:chr11:2923652:2923772:120:8	2.06562	2.69618e-19	1.66939	4.63013e-15	N	Y	Y	Y	Y	Y
>hg19:chr22:30752847:30752967:120:21	-4.72736	7.53794e-21	-1.02221	4.63568e-15	N	N	Y	N	Y	Y
>hg19:chr19:3275673:3275793:120:13	-4.45224	8.78392e-38	-1.6436	5.23849e-15	N	N	Y	Y	Y	Y
>hg19:chr20:3792465:3792585:120:5	-4.37199	3.64865e-27	-2.14651	5.77865e-15	N	Y	Y	N	Y	Y
>hg19:chr3:129514580:129514700:120:2	2.33047	2.9707e-14	1.6717	6.10681e-15	N	Y	Y	Y	Y	Y
>hg19:chr16:68955671:68955791:120:2	-5.00014	6.77572e-32	-1.92858	6.86124e-15	N	Y	Y	Y	Y	Y
>hg19:chr17:18150752:18150872:120:5	2.41691	3.1553e-24	-1.40637	7.06178e-15	N	Y	Y	Y	Y	Y
>hg19:chr6:116692248:116692368:120:17	-2.22164	1.83655e-20	-1.06309	7.9053e-15	N	N	Y	N	Y	Y
>hg19:chr14:55240244:55240364:120:7	-3.04703	5.95491e-31	-1.27651	8.05531e-15	N	Y	Y	Y	Y	Y
>hg19:chr5:130970966:130971086:120:11	-1.6486	2.9991e-09	-1.25144	8.16707e-15	Y	N	Y	N	Y	Y
>hg19:chr5:132581997:132582117:120:2	-3.33714	3.77216e-24	1.80504	8.49013e-15	N	Y	Y	Y	Y	Y
>hg19:chr2:85640104:85640224:120:1	-4.34149	5.88074e-26	1.6319	8.59054e-15	N	Y	Y	Y	Y	N
>hg19:chr2:61991352:61991472:120:14	1.52246	1.66192e-13	1.68704	9.64985e-15	N	N	Y	N	Y	Y
>hg19:chr1:70671311:70671431:120:12	-2.53748	1.04459e-14	-1.05514	9.88597e-15	N	N	Y	N	Y	Y
>hg19:chr15:42783227:42783347:120:15	1.00011	1.07178e-05	2.24511	1.05096e-14	Y	N	Y	N	Y	Y
>hg19:chr1:154955658:154955778:120:4	4.42553	2.15265e-19	1.25917	1.13948e-14	Y	N	Y	N	Y	Y
>hg19:chr16:2570906:2571026:120:6	2.13243	1.8843e-23	1.85246	1.15017e-14	N	N	Y	Y	Y	Y
>hg19:chr12:79257644:79257764:120:8	-3.51202	5.89706e-29	1.87242	1.15017e-14	Y	N	Y	N	Y	Y
>hg19:chr18:29077982:29078102:120:14	-2.86846	5.92895e-31	-1.03804	1.2357e-14	Y	N	Y	N	Y	Y
>hg19:chr1:183439424:183439544:120:9	-5.29032	3.16739e-41	-1.22487	1.35576e-14	N	Y	Y	N	Y	Y
>hg19:chr1:168195312:168195432:120:14	-2.40807	9.85431e-20	-1.30891	1.42053e-14	N	N	Y	N	Y	Y
>hg19:chr11:47207481:47207601:120:10	-2.48157	1.01409e-14	-2.09742	1.49154e-14	Y	Y	Y	N	Y	Y
>hg19:chr7:128471601:128471721:120:5	4.23811	3.15609e-22	2.4232	1.52527e-14	N	Y	Y	Y	Y	Y
>hg19:chr13:20702231:20702351:120:11	-5.41064	2.23836e-22	-1.35708	1.57849e-14	N	N	Y	Y	Y	Y
>hg19:chr17:28732246:28732366:120:0	-2.9985	2.55154e-22	1.30465	1.80224e-14	N	Y	Y	Y	Y	N
>hg19:chr9:37422573:37422693:120:17	2.56011	1.38843e-13	2.53576	1.82779e-14	N	N	Y	N	Y	Y
>hg19:chr5:16870801:16870921:120:3	-3.38806	1.35813e-36	-1.54375	1.85504e-14	N	Y	Y	Y	Y	Y
>hg19:chr12:108078818:108078938:120:4	4.85644	1.00884e-25	1.23728	1.88496e-14	N	N	Y	Y	Y	Y
>hg19:chr4:83956009:83956129:120:8	3.80389	1.43416e-34	1.41583	1.90666e-14	N	N	Y	N	Y	N
>hg19:chr14:70826287:70826407:120:8	2.79422	2.41942e-17	1.8738	1.94579e-14	N	N	Y	N	Y	Y
>hg19:chr5:60627029:60627149:120:17	-4.08469	2.45428e-24	-1.28086	2.03288e-14	N	N	Y	N	Y	Y
>hg19:chr17:19411408:19411528:120:8	3.58124	9.85306e-23	1.86152	2.08274e-14	N	N	Y	N	Y	Y
>hg19:chr3:50378222:50378342:120:12	3.41579	8.16e-19	1.47713	2.49745e-14	N	Y	Y	Y	Y	Y
>hg19:chr1:11999304:11999424:120:2	4.86403	1.15232e-37	1.60989	2.79177e-14	N	Y	Y	Y	Y	Y
>hg19:chr1:23345901:23346021:120:23	3.38888	3.21293e-21	1.45309	2.98142e-14	N	N	Y	N	Y	Y
>hg19:chr19:36606154:36606274:120:6	2.12453	8.76056e-20	-1.20881	3.56911e-14	N	N	Y	N	Y	N
>hg19:chr8:95651466:95651586:120:6	1.76316	1.85262e-15	-1.10876	3.84479e-14	Y	N	Y	Y	Y	Y
>hg19:chr12:123289616:123289736:120:3	4.10449	1.25456e-30	-1.34857	4.02336e-14	N	N	Y	Y	Y	Y
>hg19:chr9:34329628:34329748:120:4	2.87129	7.8926e-15	2.40342	4.41608e-14	N	N	Y	N	Y	N
>hg19:chr8:110346685:110346805:120:14	2.05807	3.24937e-16	-1.15286	4.51723e-14	N	N	Y	N	Y	Y
>hg19:chr5:110428245:110428365:120:7	2.0321	2.12067e-18	-1.50268	4.96824e-14	N	N	Y	N	Y	Y
>hg19:chr1:86072944:86073064:120:3	-1.99777	1.65779e-20	-1.25602	5.15451e-14	N	Y	Y	Y	Y	Y
>hg19:chr22:42228872:42228992:120:11	-4.63886	1.13747e-36	-1.05921	5.15587e-14	N	N	Y	N	Y	Y
>hg19:chr19:10676558:10676678:120:23	2.13915	3.21241e-24	1.34051	5.75314e-14	Y	N	Y	N	Y	Y
>hg19:chr19:7994199:7994319:120:2	2.63916	1.19796e-15	2.06684	5.75548e-14	N	Y	Y	Y	Y	Y
>hg19:chr16:81439426:81439546:120:6	3.15965	5.07375e-31	1.43004	5.76661e-14	N	Y	Y	Y	Y	Y
>hg19:chr19:2495467:2495587:120:6	-4.61986	4.28368e-23	-1.50822	6.16048e-14	N	Y	Y	Y	Y	Y
>hg19:chr8:131540597:131540717:120:2	-3.02927	1.94533e-22	2.21726	6.3492e-14	N	Y	Y	Y	Y	Y
>hg19:chr3:171860309:171860429:120:0	3.02019	9.5986e-17	-2.16291	6.52692e-14	N	N	Y	Y	Y	N
>hg19:chr3:58223489:58223609:120:13	-2.97538	2.8422e-15	-3.06028	6.70098e-14	Y	N	Y	N	Y	Y
>hg19:chr17:79486136:79486256:120:15	2.59355	1.576e-19	1.52524	6.75502e-14	N	Y	Y	Y	Y	Y
>hg19:chr3:49395804:49395924:120:11	-1.40951	1.54957e-15	-0.933798	6.75502e-14	N	N	Y	N	Y	Y
>hg19:chr19:18548341:18548461:120:12	-1.78697	5.67787e-07	2.49505	6.77054e-14	N	N	Y	N	Y	Y
>hg19:chr1:9189668:9189788:120:7	2.44377	9.41617e-15	1.44603	6.79703e-14	N	N	Y	Y	Y	Y
>hg19:chr11:59333567:59333687:120:4	3.34053	2.32199e-16	-3.17447	6.86235e-14	N	N	Y	Y	Y	Y
>hg19:chrX:41301654:41301774:120:8	-3.14724	5.37031e-36	-1.10087	7.52376e-14	N	Y	Y	N	Y	Y
>hg19:chr22:28114291:28114411:120:3	-1.60502	3.30287e-14	-1.1623	8.05493e-14	N	Y	Y	Y	Y	Y
>hg19:chr7:993453:993573:120:10	2.85567	3.52083e-14	1.41594	8.47275e-14	N	N	Y	N	Y	Y
>hg19:chr17:79633476:79633596:120:17	4.14931	4.35624e-20	2.2486	8.85373e-14	N	N	Y	N	Y	Y
>hg19:chr20:50383589:50383709:120:6	-1.97512	6.60393e-12	-1.0828	8.96939e-14	N	N	Y	N	Y	Y
>hg19:chr10:52177917:52178037:120:20	-2.64762	2.38374e-20	-1.42292	9.8028e-14	N	N	Y	N	Y	Y
>hg19:chr1:35245314:35245434:120:1	4.70883	1.34835e-32	2.18836	1.06404e-13	N	Y	Y	Y	Y	N
>hg19:chr2:85838951:85839071:120:13	-3.70528	2.26917e-26	-1.66137	1.0667e-13	N	N	Y	N	Y	Y
>hg19:chr16:77224730:77224850:120:12	2.36988	2.52182e-13	-2.34785	1.09599e-13	N	N	Y	N	Y	Y
>hg19:chr11:111473436:111473556:120:15	-2.64241	8.16739e-25	-1.39138	1.13009e-13	N	N	Y	N	Y	Y
>hg19:chr11:63606381:63606501:120:14	2.74349	1.32021e-14	1.25147	1.14414e-13	N	N	Y	N	Y	Y
>hg19:chr3:152879496:152879616:120:11	1.39281	6.48551e-13	-1.34635	1.35257e-13	N	N	Y	N	Y	Y
>hg19:chrX:129245454:129245574:120:6	2.14555	1.5094e-17	-1.3636	1.35257e-13	Y	Y	Y	Y	Y	Y
>hg19:chr10:99094416:99094536:120:16	-3.38711	1.52089e-22	-1.51298	1.64244e-13	N	N	Y	Y	Y	Y
>hg19:chr18:22006709:22006829:120:8	-1.94563	7.97754e-16	-1.03719	1.65778e-13	N	N	Y	N	Y	Y
>hg19:chrX:13710227:13710347:120:2	4.10954	3.65588e-19	-1.27527	1.82553e-13	N	Y	Y	Y	Y	Y
>hg19:chr15:49338646:49338766:120:9	2.632	2.4238e-20	-1.7404	1.85962e-13	N	N	Y	N	Y	Y
>hg19:chr2:240196977:240197097:120:4	-5.69988	6.45709e-28	-1.76895	1.88868e-13	N	Y	Y	Y	Y	Y
>hg19:chr3:48130271:48130391:120:12	-1.2936	3.37665e-08	-1.32125	2.0085e-13	Y	N	Y	N	Y	Y
>hg19:chr15:93461267:93461387:120:4	-2.38951	3.01096e-14	-1.40395	2.02507e-13	Y	Y	Y	N	Y	Y
>hg19:chr7:32768064:32768184:120:16	-1.32561	1.20996e-12	-1.33386	2.16353e-13	N	N	Y	N	Y	Y
>hg19:chr7:5862574:5862694:120:3	3.07498	2.19459e-21	1.19143	2.21238e-13	N	N	Y	Y	Y	Y
>hg19:chr1:41847926:41848046:120:19	-1.87886	4.88725e-11	-1.0482	2.21238e-13	N	N	Y	N	Y	Y
>hg19:chr11:67764478:67764598:120:3	-2.91294	2.88735e-19	1.85612	2.33867e-13	N	Y	Y	Y	Y	Y
>hg19:chr22:39052596:39052716:120:10	3.32133	4.10367e-17	-2.36244	2.40321e-13	N	N	Y	N	Y	Y
>hg19:chr11:66774227:66774347:120:0	3.18576	1.39359e-30	-1.10626	2.5591e-13	N	N	Y	Y	Y	N
>hg19:chr1:46016464:46016584:120:10	-1.8009	2.58048e-13	1.75059	2.96887e-13	N	N	Y	N	Y	Y
>hg19:chr5:141909550:141909670:120:1	3.44573	2.312e-18	-2.17698	2.97296e-13	N	Y	Y	Y	Y	N
>hg19:chr16:69431514:69431634:120:3	2.89988	1.69309e-17	-1.62855	3.24268e-13	Y	Y	Y	Y	#N/A	N
>hg19:chr9:130331739:130331859:120:9	3.94354	4.22934e-21	1.3938	3.60097e-13	N	Y	Y	Y	Y	Y
>hg19:chr11:3862655:3862775:120:8	2.84577	2.00259e-19	-1.12539	4.12306e-13	N	N	Y	Y	Y	Y
>hg19:chr2:65547584:65547704:120:1	2.75362	1.20649e-22	-0.979534	4.45317e-13	N	Y	Y	Y	Y	N
>cg19690766:chr6:74019570:74019690:120:9	2.41151	7.36666e-14	1.56393	5.00327e-13	N	N	Y	N	Y	Y
>hg19:chr15:64995685:64995805:120:3	3.15615	4.62581e-18	1.64528	5.17431e-13	N	Y	Y	Y	Y	Y
>hg19:chr12:56660690:56660810:120:12	2.04285	2.12013e-14	1.92035	5.74744e-13	N	N	Y	Y	Y	Y
>hg19:chr8:27477921:27478041:120:1	4.55967	3.40943e-24	1.35608	5.75313e-13	N	Y	Y	Y	Y	N
>hg19:chr14:64971155:64971275:120:10	-3.70742	2.26915e-19	2.24176	6.26695e-13	Y	N	Y	Y	Y	Y
>hg19:chr18:67848004:67848124:120:1	-2.80302	3.96506e-22	-2.56994	6.41687e-13	N	N	Y	Y	#N/A	N
>hg19:chr6:32937614:32937734:120:4	-1.56917	2.07234e-19	-1.28227	7.08044e-13	Y	N	Y	Y	Y	Y
>hg19:chr8:145698003:145698123:120:16	1.54612	1.19255e-19	1.711	7.11525e-13	N	N	Y	Y	Y	Y
>hg19:chr9:38047578:38047698:120:0	3.31766	1.91827e-15	-1.20674	7.23808e-13	N	Y	Y	Y	Y	N
>hg19:chr11:35000179:35000299:120:1	4.23681	8.22169e-21	2.25563	7.63968e-13	N	N	Y	Y	#N/A	N
>hg19:chr19:14630858:14630978:120:0	2.93385	1.37376e-22	1.86992	9.52519e-13	Y	Y	Y	Y	Y	N
>hg19:chr1:3369966:3370086:120:1	-3.7056	6.14056e-18	2.09809	9.6167e-13	Y	Y	Y	Y	Y	N
>hg19:chr4:15922722:15922842:120:0	3.89856	7.50259e-20	1.83277	1.005e-12	N	Y	Y	Y	Y	N
>hg19:chr12:123942864:123942984:120:7	-2.7468	6.21102e-20	1.2506	1.02559e-12	N	N	Y	N	Y	Y
>hg19:chr1:94204079:94204199:120:4	-2.71866	1.70094e-17	-1.25077	1.25702e-12	N	Y	Y	Y	#N/A	N
>hg19:chr17:40611061:40611181:120:6	2.40541	3.08491e-16	1.46378	1.2834e-12	N	N	Y	N	Y	Y
>hg19:chr3:105088406:105088526:120:7	1.09936	5.63968e-09	1.52453	1.30181e-12	N	N	Y	N	Y	Y
>hg19:chr15:90455521:90455641:120:6	-2.87897	1.78907e-23	1.21686	1.36885e-12	N	Y	Y	Y	Y	Y
>hg19:chr19:47987493:47987613:120:14	-3.39917	2.71413e-17	-1.00355	1.47034e-12	N	Y	Y	N	Y	Y
>hg19:chr3:196594436:196594556:120:6	-2.05078	8.8635e-16	-0.91767	1.53201e-12	N	N	Y	Y	Y	Y
>hg19:chr17:7464375:7464495:120:9	2.11208	1.42011e-14	1.35981	1.55515e-12	N	N	Y	Y	Y	Y
>hg19:chr9:123638800:123638920:120:13	-3.27857	1.34447e-22	-1.1207	1.5626e-12	N	N	Y	N	Y	Y
>hg19:chr7:129928882:129929002:120:1	3.22082	4.84851e-20	-1.26472	1.5626e-12	N	Y	Y	Y	Y	N
>hg19:chr3:122134296:122134416:120:3	-2.81651	3.58145e-31	1.30894	1.61368e-12	Y	N	Y	N	Y	N
>cg04724556:chr15:44507937:44508057:120:1	4.18197	2.22351e-33	2.09642	1.65606e-12	N	Y	Y	Y	#N/A	N
>hg19:chr9:130565363:130565483:120:13	2.41979	1.16879e-12	-1.65259	1.9784e-12	N	N	Y	N	Y	Y
>hg19:chr22:31045558:31045678:120:2	-1.63463	3.6866e-16	1.42755	2.10901e-12	Y	Y	Y	Y	Y	N
>hg19:chr7:99613371:99613491:120:9	2.00816	6.62629e-13	1.37334	2.18867e-12	N	N	Y	N	Y	Y
>hg19:chr1:94245430:94245550:120:1	-3.58616	1.03584e-16	2.48463	2.23789e-12	N	Y	Y	Y	Y	Y
>hg19:chr6:133135152:133135272:120:4	3.79147	1.7675e-24	1.34053	2.3734e-12	Y	N	Y	N	Y	Y
>hg19:chr18:19253192:19253312:120:1	3.70759	5.54919e-20	1.442	2.61643e-12	N	Y	Y	Y	Y	Y
>hg19:chr14:68879634:68879754:120:1	3.2287	2.39559e-22	2.26978	2.64239e-12	N	N	Y	Y	Y	Y
>hg19:chr3:40498869:40498989:120:13	3.15234	1.01934e-14	-1.1866	2.67275e-12	Y	N	Y	N	Y	Y
>hg19:chr7:101459300:101459420:120:10	-3.2319	7.67049e-20	-1.36478	2.70116e-12	N	N	Y	N	Y	Y
>hg19:chr10:103813859:103813979:120:4	-2.96605	5.59668e-27	1.29299	2.72321e-12	N	N	Y	Y	Y	Y
>hg19:chr2:120124878:120124998:120:8	-4.44902	4.59754e-23	-1.24869	2.79445e-12	Y	N	Y	N	Y	Y
>hg19:chr7:130679627:130679747:120:4	2.66309	4.27423e-21	-1.26137	2.88808e-12	N	Y	Y	Y	Y	Y
>hg19:chr17:55370600:55370720:120:3	-2.79825	9.77432e-24	-0.980329	2.94974e-12	Y	Y	Y	Y	Y	Y
>hg19:chr1:15851216:15851336:120:12	2.07781	5.20783e-24	1.51457	3.03375e-12	N	N	Y	N	Y	Y
>hg19:chr9:125675753:125675873:120:9	-3.34341	1.74455e-21	-1.0536	3.04852e-12	N	N	Y	N	Y	Y
>hg19:chr2:179315848:179315968:120:11	1.76774	1.46101e-15	1.58893	3.12491e-12	N	N	Y	N	Y	Y
>hg19:chr11:76534965:76535085:120:0	-3.73866	4.30934e-20	1.77832	3.16945e-12	N	Y	Y	Y	Y	N
>hg19:chr3:196063453:196063573:120:0	3.47279	8.38784e-20	2.62538	3.2058e-12	N	Y	Y	Y	Y	N
>hg19:chr19:2015197:2015317:120:10	2.71092	4.63503e-23	-1.74382	4.18987e-12	N	N	Y	N	Y	Y
>hg19:chr1:182558156:182558276:120:3	3.06358	3.06905e-17	2.19232	4.38376e-12	N	N	Y	N	Y	Y
>hg19:chr1:45205451:45205571:120:15	2.63364	4.31073e-16	-1.04703	4.80974e-12	N	N	Y	N	Y	Y
>hg19:chr2:68384720:68384840:120:7	3.5094	1.46045e-16	-1.65034	4.93972e-12	N	N	Y	N	Y	Y
>hg19:chr17:78010389:78010509:120:21	4.76221	4.67861e-27	-2.15151	6.04734e-12	N	Y	Y	N	Y	Y
>hg19:chr2:10588154:10588274:120:16	-1.83481	1.40167e-12	1.71358	6.34897e-12	N	N	Y	N	Y	Y
>hg19:chr6:153488402:153488522:120:0	3.69335	1.03615e-17	-2.43459	6.78023e-12	N	Y	Y	N	Y	N
>hg19:chr1:156470691:156470811:120:13	-1.92446	5.33123e-13	-1.07215	7.06584e-12	Y	N	Y	N	Y	Y
>hg19:chr3:124605496:124605616:120:9	-2.30657	2.21687e-24	-1.36948	7.24254e-12	N	N	Y	N	Y	Y
>hg19:chr15:99789926:99790046:120:4	-3.20038	2.71586e-23	1.57583	8.00431e-12	Y	N	Y	Y	#N/A	N
>hg19:chr8:126103851:126103971:120:17	3.27176	1.3449e-22	1.37879	8.89436e-12	N	N	Y	N	Y	Y
>hg19:chr19:58892255:58892375:120:15	2.38965	1.31561e-15	1.22584	9.72974e-12	N	N	Y	N	Y	Y
>hg19:chr19:18169221:18169341:120:4	3.05511	7.61932e-25	-1.5757	1.00296e-11	N	Y	Y	Y	Y	Y
>hg19:chr5:67730004:67730124:120:6	-3.95349	4.93719e-19	-1.38782	1.08264e-11	Y	Y	Y	Y	Y	Y
>hg19:chr15:84048668:84048788:120:4	-3.52326	4.73681e-14	2.20508	1.11576e-11	N	Y	Y	Y	Y	Y
>hg19:chr8:146176010:146176130:120:13	-1.72188	1.85445e-10	-1.57616	1.17821e-11	N	N	Y	N	Y	Y
>hg19:chr11:65554692:65554812:120:13	-2.99431	1.28173e-18	1.25061	1.24388e-11	N	Y	Y	Y	Y	Y
>hg19:chr4:95373083:95373203:120:16	-2.97373	1.00782e-27	-1.30531	1.24496e-11	N	N	Y	N	Y	Y
>hg19:chr17:42296199:42296319:120:15	-3.77778	3.79374e-26	-1.07258	1.25216e-11	Y	N	Y	N	Y	Y
>hg19:chr8:101801296:101801416:120:1	3.69181	3.74391e-20	-1.71116	1.41984e-11	N	Y	Y	Y	Y	N
>hg19:chr4:84405976:84406096:120:16	-2.645	2.90872e-15	-2.05987	1.42452e-11	N	N	Y	Y	Y	Y
>hg19:chr1:84804339:84804459:120:3	-2.77433	1.02201e-15	-2.35922	1.54699e-11	N	N	Y	Y	#N/A	N
>hg19:chr13:113951857:113951977:120:15	-1.54126	2.19528e-18	-0.899039	1.67644e-11	N	N	Y	N	Y	Y
>hg19:chr19:47288155:47288275:120:4	4.43145	7.05113e-23	-1.7614	1.707e-11	N	N	Y	Y	Y	Y
>hg19:chr19:19080485:19080605:120:4	-3.0499	5.62176e-25	-1.14368	1.80322e-11	Y	Y	Y	Y	Y	Y
>hg19:chrX:70287940:70288060:120:13	2.61606	1.31487e-15	1.52424	1.92922e-11	N	N	Y	N	Y	Y
>hg19:chr14:56066135:56066255:120:3	-4.02404	2.74929e-24	-1.21461	1.9929e-11	N	N	Y	N	Y	Y
>hg19:chr13:34594197:34594317:120:3	-2.39568	1.42422e-16	-1.00973	1.99338e-11	Y	Y	Y	Y	Y	N
>hg19:chr1:150898748:150898868:120:11	1.65855	4.28208e-22	-1.0846	2.15583e-11	N	N	Y	N	Y	Y
>hg19:chr15:41245312:41245432:120:12	-5.16616	1.50832e-23	-1.59511	2.15583e-11	Y	N	Y	N	Y	Y
>hg19:chr19:14516747:14516867:120:6	-3.16509	3.21493e-15	-1.8811	2.16798e-11	N	Y	Y	Y	Y	Y
>hg19:chr13:109895984:109896104:120:3	2.91592	4.03798e-17	-1.04801	2.23565e-11	N	Y	Y	Y	Y	Y
>hg19:chr11:65306981:65307101:120:7	-3.18058	4.68867e-23	1.25095	2.46399e-11	N	N	Y	Y	#N/A	N
>hg19:chr14:58894017:58894137:120:7	-2.36529	9.68211e-20	1.17342	2.62213e-11	N	N	Y	N	Y	Y
>hg19:chrX:13047302:13047422:120:0	-3.90042	3.58476e-28	-1.93137	2.75628e-11	Y	Y	Y	Y	Y	N
>hg19:chr19:45257213:45257333:120:4	3.42142	4.5573e-18	1.75313	2.77056e-11	N	Y	Y	Y	Y	Y
>hg19:chr2:69968927:69969047:120:9	-5.37279	3.72212e-25	-1.9505	2.89447e-11	Y	N	Y	N	Y	Y
>hg19:chr11:11832731:11832851:120:3	4.09537	1.8447e-24	1.49625	2.95382e-11	N	Y	Y	Y	Y	Y
>hg19:chr17:27139558:27139678:120:10	4.5935	8.09464e-24	1.36945	3.01553e-11	Y	N	Y	N	Y	Y
>hg19:chr12:107168270:107168390:120:16	-2.62419	4.91348e-15	-2.6112	3.61942e-11	N	N	Y	N	Y	Y
>hg19:chr2:74781513:74781633:120:12	3.17658	8.4871e-19	1.46988	3.77626e-11	N	N	Y	Y	Y	Y
>hg19:chr3:110133970:110134090:120:1	-3.66441	1.53939e-28	-1.40249	3.90493e-11	N	N	Y	Y	Y	N
>hg19:chr17:74025637:74025757:120:3	-1.58338	5.60103e-20	1.90717	4.11747e-11	N	Y	Y	Y	Y	Y
>hg19:chr12:110841144:110841264:120:14	2.98456	3.98538e-15	1.72555	4.13665e-11	Y	N	Y	N	Y	Y
>hg19:chr16:24740783:24740903:120:10	2.73273	2.50362e-19	1.59072	5.54701e-11	N	N	Y	N	Y	Y
>hg19:chr1:201229080:201229200:120:6	-3.23105	2.52166e-16	1.89742	6.28048e-11	N	Y	Y	Y	Y	Y
>hg19:chr1:156631741:156631861:120:1	-3.73266	5.42571e-20	1.46872	6.29638e-11	N	Y	Y	Y	Y	N
>hg19:chr17:8129507:8129627:120:8	4.77393	2.84288e-26	1.16436	6.57994e-11	N	Y	Y	N	Y	N
>hg19:chr9:138372399:138372519:120:8	-1.33255	6.76305e-16	-1.15844	6.7101e-11	Y	N	Y	N	Y	Y
>hg19:chr5:139038850:139038970:120:4	2.50575	1.18232e-23	-1.21581	7.06488e-11	N	Y	Y	Y	Y	Y
>hg19:chr1:181082015:181082135:120:2	2.93548	3.42676e-25	-1.40958	7.72851e-11	N	Y	Y	Y	Y	Y
>hg19:chr1:43388800:43388920:120:0	5.48145	1.42664e-26	1.71818	7.9612e-11	N	Y	Y	Y	Y	N
>hg19:chr16:676868:676988:120:10	3.2888	1.33395e-19	1.80809	1.00252e-10	N	N	Y	Y	Y	Y
>hg19:chr2:211035480:211035600:120:9	-3.10027	4.1497e-20	1.64161	1.09235e-10	Y	N	Y	N	Y	Y
>hg19:chr6:126661443:126661563:120:5	3.36696	1.06944e-28	1.35447	1.15502e-10	N	N	Y	N	Y	Y
>hg19:chr8:132916549:132916669:120:16	-2.11517	6.25005e-14	-1.44651	1.18523e-10	N	N	Y	N	Y	Y
>hg19:chr16:81557075:81557195:120:3	-3.95012	2.09276e-20	1.38571	1.28022e-10	N	Y	Y	Y	Y	N
>hg19:chr19:50360712:50360832:120:1	3.12455	7.68124e-22	1.57311	1.2936e-10	N	N	Y	N	Y	Y
>hg19:chr3:128840861:128840981:120:11	-1.39015	5.07157e-12	1.39909	1.4187e-10	Y	Y	Y	Y	Y	Y
>hg19:chr8:110656635:110656755:120:0	1.91589	6.22615e-15	1.37451	1.68181e-10	N	N	Y	Y	Y	N
>hg19:chr2:239197353:239197473:120:25	3.29313	1.03999e-14	2.16056	1.74704e-10	Y	N	Y	N	Y	Y
>hg19:chr8:125486929:125487049:120:12	-4.02694	1.8355e-25	-1.45833	1.81453e-10	N	N	Y	N	Y	Y
>cg24524396:chr6:53213959:53214079:120:6	-2.02117	9.40316e-23	1.11251	1.86191e-10	N	N	Y	Y	Y	Y
>hg19:chr12:56520033:56520153:120:0	2.72296	3.54739e-21	1.24071	1.86209e-10	N	Y	Y	Y	Y	N
>hg19:chr3:5430878:5430998:120:3	-3.44086	5.15084e-22	-1.97045	1.89137e-10	N	Y	Y	Y	Y	Y
>hg19:chr8:21906474:21906594:120:17	-1.80463	4.80453e-10	-1.81992	1.89692e-10	N	N	Y	N	Y	Y
>hg19:chr20:23618228:23618348:120:14	-2.97514	2.42231e-25	-1.39633	1.9621e-10	N	N	Y	N	Y	Y
>hg19:chr20:5107050:5107170:120:4	-2.68804	2.31007e-15	-2.38247	2.16236e-10	N	N	Y	N	Y	Y
>hg19:chr4:74606163:74606283:120:2	2.74638	8.12592e-23	-0.974449	2.26185e-10	Y	N	Y	Y	Y	N
>hg19:chr1:21672119:21672239:120:14	-2.74348	1.60934e-27	-1.37775	2.31591e-10	N	N	Y	N	Y	Y
>hg19:chr19:46180236:46180356:120:6	4.15438	1.99077e-20	-1.02054	2.35776e-10	N	Y	Y	Y	Y	Y
>hg19:chr12:63126930:63127050:120:0	3.75973	4.84839e-16	1.92466	2.4522e-10	N	Y	Y	Y	Y	N
>hg19:chr6:34759794:34759914:120:22	-2.68514	5.0702e-15	-1.32038	2.45764e-10	Y	N	Y	N	Y	Y
>hg19:chr5:72666637:72666757:120:2	4.10044	1.38215e-18	-1.90656	2.46711e-10	N	N	Y	Y	Y	N
>hg19:chr16:67438895:67439015:120:1	3.59821	9.39375e-37	1.96705	2.57806e-10	Y	Y	Y	Y	Y	N
>hg19:chr7:151493833:151493953:120:6	3.46626	8.04616e-22	1.57587	2.73646e-10	N	Y	Y	Y	Y	Y
>hg19:chr17:37009735:37009855:120:6	1.0211	8.48815e-06	1.09491	2.83929e-10	N	N	Y	N	Y	Y
>hg19:chr2:70823886:70824006:120:2	2.58034	3.13031e-15	-0.917713	2.9796e-10	N	Y	Y	Y	Y	N
>hg19:chr6:158254869:158254989:120:1	-4.04765	1.51388e-28	-2.40924	2.99945e-10	Y	Y	Y	Y	Y	N
>hg19:chr14:68555413:68555533:120:1	3.21243	3.94652e-21	-0.87842	3.2365e-10	N	N	Y	Y	Y	N
>hg19:chr12:27904676:27904796:120:4	4.04522	1.02447e-26	-1.02213	3.5598e-10	Y	Y	Y	Y	Y	Y
>hg19:chr1:193028599:193028719:120:9	-3.28466	1.02993e-19	-1.20895	3.75912e-10	Y	N	Y	N	Y	Y
>hg19:chr7:100143346:100143466:120:1	-1.21153	3.27843e-19	-1.2686	3.95679e-10	Y	Y	Y	Y	Y	Y
>hg19:chr3:33341126:33341246:120:0	-4.40243	2.84619e-19	-2.08275	4.03774e-10	Y	Y	Y	Y	Y	N
>hg19:chr3:151984924:151985044:120:0	1.46272	1.76339e-10	1.29466	4.10518e-10	Y	Y	Y	Y	Y	N
>hg19:chr17:1952980:1953100:120:16	1.77537	1.85078e-11	-1.17161	4.29034e-10	N	N	Y	Y	Y	Y
>hg19:chr17:78958686:78958806:120:1	3.27554	1.92855e-24	1.43986	4.37155e-10	N	N	Y	Y	Y	Y
>hg19:chr19:38894058:38894178:120:17	-3.99488	7.60145e-28	-0.9836	4.45879e-10	N	N	Y	N	Y	Y
>cg15636087:chr19:58194038:58194158:120:3	-1.6765	2.07127e-11	-1.02349	4.72402e-10	N	Y	Y	Y	Y	Y
>hg19:chr6:15245235:15245355:120:9	-3.79719	3.41366e-23	-1.16148	5.00067e-10	N	N	Y	Y	Y	Y
>hg19:chr1:223888766:223888886:120:3	3.77911	1.14371e-17	-1.7191	5.09994e-10	Y	Y	Y	Y	Y	Y
>hg19:chr2:36583114:36583234:120:9	-2.8241	3.37491e-19	-1.29628	5.26811e-10	N	N	Y	N	Y	Y
>hg19:chr9:34126402:34126522:120:12	3.59102	8.30361e-21	-1.4627	5.52074e-10	N	N	Y	N	Y	Y
>hg19:chr15:91413010:91413130:120:0	-2.38799	1.10396e-18	-1.65584	6.38426e-10	N	Y	Y	Y	Y	N
>hg19:chr17:36956159:36956279:120:11	-3.9489	2.20375e-26	-0.935833	6.82593e-10	Y	N	Y	N	Y	Y
>hg19:chr6:4018852:4018972:120:10	-1.48047	2.64683e-08	1.48671	7.41169e-10	N	N	Y	N	Y	Y
>hg19:chr7:39989607:39989727:120:15	-2.46531	3.63599e-26	-0.913879	7.43588e-10	N	N	Y	N	Y	Y
>hg19:chr10:79708953:79709073:120:3	2.6677	9.05554e-13	-1.29326	7.477e-10	N	Y	Y	Y	Y	Y
>hg19:chr1:45241136:45241256:120:13	-3.14675	9.71732e-21	-1.07658	7.58989e-10	N	N	Y	N	Y	Y
>hg19:chr10:102106711:102106831:120:9	-2.92544	9.52125e-24	-0.957911	9.28798e-10	N	N	Y	N	Y	Y
>hg19:chr14:104006845:104006965:120:3	3.67223	1.21192e-18	1.74825	9.3243e-10	N	Y	Y	Y	Y	Y
>hg19:chr10:101804369:101804489:120:1	2.45907	2.56191e-12	1.41478	9.65277e-10	N	N	Y	Y	Y	Y
>hg19:chr8:22439199:22439319:120:3	5.24201	2.58182e-24	1.33082	9.69655e-10	N	Y	Y	Y	#N/A	N
>hg19:chr6:24721006:24721126:120:15	-3.57535	2.429e-25	1.40126	1.09795e-09	Y	N	Y	N	Y	Y
>hg19:chr21:35028085:35028205:120:1	2.24728	9.97573e-19	-1.00314	1.10057e-09	N	N	Y	Y	Y	N
>hg19:chr17:8113583:8113703:120:7	2.81328	2.24392e-18	-1.03488	1.15732e-09	N	N	Y	N	Y	Y
>hg19:chr11:89956114:89956234:120:10	3.23338	2.3669e-18	-1.48503	1.17618e-09	N	N	Y	N	#N/A	N
>hg19:chr5:68530638:68530758:120:9	-3.26742	9.78483e-15	-1.54379	1.2007e-09	N	N	Y	N	Y	Y
>hg19:chr20:50149908:50150028:120:2	-3.77988	7.8009e-18	-1.87994	1.27926e-09	N	Y	Y	Y	Y	N
>hg19:chr16:20925331:20925451:120:2	3.81384	1.37843e-20	1.70726	1.54085e-09	Y	Y	Y	Y	Y	Y
>hg19:chr14:74207941:74208061:120:2	1.44643	1.41925e-07	1.87391	1.62815e-09	N	Y	Y	Y	#N/A	N
>hg19:chr10:33247107:33247227:120:15	-2.45764	1.07874e-16	-1.10308	1.7691e-09	Y	N	Y	N	Y	Y
>hg19:chr13:27610389:27610509:120:3	4.28441	1.126e-24	1.47153	1.77204e-09	N	Y	Y	Y	Y	Y
>hg19:chr15:60771320:60771440:120:12	3.61032	1.50275e-26	1.15689	1.8181e-09	N	N	Y	N	Y	Y
>hg19:chr6:42897133:42897253:120:14	-2.07483	1.46724e-13	-1.60355	1.84383e-09	Y	N	Y	N	Y	Y
>hg19:chr22:37838869:37838989:120:0	3.92122	9.14523e-21	-1.47429	1.8588e-09	N	N	Y	Y	Y	N
>hg19:chr17:38268017:38268137:120:1	2.89736	6.63773e-17	-1.5258	2.53408e-09	Y	Y	Y	Y	Y	N
>hg19:chr22:41986193:41986313:120:3	2.61436	1.61763e-15	-1.06159	2.68787e-09	N	Y	Y	Y	Y	Y
>hg19:chr6:114292099:114292219:120:10	-3.17781	2.43496e-21	-1.01865	2.77382e-09	Y	N	Y	N	Y	Y
>hg19:chr6:157744669:157744789:120:7	2.14636	8.52255e-16	-1.31166	3.01384e-09	N	N	Y	N	Y	Y
>hg19:chr14:103018932:103019052:120:3	-3.03115	3.25287e-21	-1.78184	3.12526e-09	Y	Y	Y	N	Y	Y
>hg19:chr7:73149247:73149367:120:2	-1.18469	1.67845e-08	-1.13984	3.33628e-09	Y	Y	Y	Y	Y	Y
>hg19:chr16:30102824:30102944:120:9	4.76155	2.39363e-17	2.17527	3.67925e-09	N	Y	Y	Y	Y	Y
>hg19:chr1:11994655:11994775:120:11	1.40696	5.91666e-12	-0.944806	3.81018e-09	N	Y	Y	N	Y	Y
>hg19:chr3:170910169:170910289:120:1	3.51875	7.43383e-18	1.46013	4.06964e-09	N	Y	Y	Y	Y	N
>hg19:chr8:6405310:6405430:120:3	-1.41611	3.98368e-13	-1.15568	4.29003e-09	Y	Y	Y	Y	Y	Y
>hg19:chr10:72432217:72432337:120:19	-3.18994	1.51118e-22	-1.07729	4.89885e-09	N	N	Y	N	Y	Y
>hg19:chr14:104583199:104583319:120:16	-2.50763	4.32658e-13	-1.53746	5.68885e-09	N	Y	Y	N	Y	Y
>hg19:chr13:42846514:42846634:120:12	2.68464	2.18426e-20	-0.815159	6.10634e-09	N	N	Y	N	Y	Y
>hg19:chr11:112484293:112484413:120:2	2.61969	1.93184e-21	1.81163	6.53974e-09	Y	Y	Y	Y	Y	Y
>hg19:chr9:116364805:116364925:120:8	3.30763	1.45662e-13	1.48983	8.20122e-09	N	Y	Y	Y	Y	Y
>hg19:chr8:21998998:21999118:120:8	-2.60799	2.12829e-24	-1.07048	8.93745e-09	N	N	Y	N	Y	Y
>hg19:chr14:105330847:105330967:120:9	2.32258	7.65707e-18	-1.21228	9.40289e-09	Y	N	Y	N	Y	Y
>hg19:chr5:131132651:131132771:120:12	-3.79907	9.39938e-25	-1.54796	1.1391e-08	N	N	Y	N	Y	Y
>hg19:chr6:34648833:34648953:120:0	-2.65568	1.60697e-17	1.99515	1.18421e-08	N	Y	Y	Y	Y	N
>hg19:chr8:21867900:21868020:120:9	3.13035	1.37651e-16	-1.59519	1.2172e-08	N	Y	Y	N	Y	Y
>hg19:chr9:139000333:139000453:120:4	-1.26512	4.27136e-08	-1.20041	1.24364e-08	N	Y	Y	Y	Y	Y
>hg19:chr17:4607438:4607558:120:10	3.40362	5.00522e-21	-1.06598	1.30895e-08	N	N	Y	N	Y	Y
>hg19:chr10:31320930:31321050:120:14	-2.70061	1.16879e-17	1.17551	1.3811e-08	N	N	Y	Y	Y	Y
>hg19:chr20:62586950:62587070:120:11	-3.60249	4.55467e-20	-0.993367	1.43265e-08	N	N	Y	Y	Y	Y
>hg19:chr3:33319103:33319223:120:13	2.23143	3.545e-18	-1.16059	1.51449e-08	N	N	Y	N	Y	Y
>hg19:chr13:28195146:28195266:120:12	-3.9789	3.10095e-19	-1.81494	1.52982e-08	N	N	Y	Y	Y	Y
>hg19:chr1:33182341:33182461:120:4	1.49095	1.06969e-08	-1.41024	1.58689e-08	N	Y	Y	Y	Y	Y
>cg05506594:chr6:56792871:56792991:120:1	2.52592	3.72285e-16	1.19028	1.8985e-08	N	N	Y	Y	Y	N
>hg19:chr1:86861548:86861668:120:9	3.91158	3.58599e-19	-1.47451	2.20953e-08	N	N	Y	N	Y	Y
>hg19:chr4:128630448:128630568:120:1	3.24587	1.13557e-16	1.50757	2.51946e-08	N	N	Y	Y	Y	Y
>hg19:chr6:170122941:170123061:120:3	3.26944	2.4466e-17	1.35518	2.52988e-08	N	N	Y	Y	Y	Y
>hg19:chrX:153284860:153284980:120:12	5.14715	7.90891e-24	1.15443	2.6857e-08	Y	N	Y	N	Y	Y
>hg19:chr1:160990692:160990812:120:7	3.64716	1.51538e-25	1.41177	3.09114e-08	N	N	Y	N	Y	Y
>hg19:chr16:75032712:75032832:120:7	3.02361	3.57449e-19	-1.15047	3.3413e-08	N	N	Y	Y	Y	Y
>hg19:chr16:69426046:69426166:120:1	-5.11151	4.07819e-25	-1.0518	3.64404e-08	N	N	Y	Y	#N/A	N
>cg26477856:chr12:56324855:56324975:120:1	1.97219	1.45514e-13	-1.10443	4.59513e-08	N	Y	Y	Y	Y	Y
>hg19:chr1:117452797:117452917:120:14	-3.41994	6.68916e-18	1.34755	4.90575e-08	N	N	Y	N	Y	Y
>hg19:chr19:1812771:1812891:120:3	-3.19757	4.9915e-16	-1.09595	5.52795e-08	N	Y	Y	Y	Y	Y
>hg19:chr15:85201598:85201718:120:14	-1.9968	5.18177e-14	-1.27678	6.68969e-08	N	Y	Y	N	Y	Y
>hg19:chr16:84535000:84535120:120:2	2.84923	1.03544e-16	1.55291	6.70409e-08	N	Y	Y	Y	Y	N
>hg19:chr1:180471809:180471929:120:15	-2.44098	2.08669e-13	-1.11127	6.79617e-08	N	N	Y	N	Y	Y
>hg19:chr15:76005210:76005330:120:10	3.18014	3.5849e-15	1.71352	7.41376e-08	N	Y	Y	Y	Y	Y
>hg19:chr8:144349648:144349768:120:17	-3.30602	1.69274e-23	-1.3477	8.19586e-08	N	N	Y	N	Y	Y
>hg19:chr5:89825797:89825917:120:4	3.86758	8.52244e-18	-1.37933	8.6308e-08	N	N	Y	N	Y	Y
>hg19:chr1:45097616:45097736:120:20	1.35099	8.43691e-08	1.50344	1.21594e-07	N	N	Y	N	Y	Y
>hg19:chr5:133841955:133842075:120:1	3.47799	8.46926e-20	-1.1267	1.34987e-07	Y	Y	Y	Y	Y	N
>cg07200871:chr17:1040915:1041035:120:9	-4.29889	1.32129e-32	-0.882901	1.42302e-07	N	Y	Y	N	Y	Y
>hg19:chr8:6417255:6417375:120:2	3.27168	1.31265e-25	-1.19481	1.66897e-07	Y	Y	Y	Y	Y	N
>hg19:chr15:101419981:101420101:120:16	3.41355	1.01544e-20	-1.03662	1.84229e-07	N	N	Y	N	Y	Y
>hg19:chr20:62285101:62285221:120:3	1.73298	0.000150673	1.89051	2.23859e-07	N	Y	Y	Y	Y	Y
>hg19:chr19:2579035:2579155:120:9	2.13534	9.39499e-09	2.68567	2.31327e-07	N	Y	Y	Y	Y	Y
>hg19:chr12:53625669:53625789:120:12	2.30113	3.8289e-13	-1.40802	3.53086e-07	Y	Y	Y	Y	Y	Y
>hg19:chr17:48104997:48105117:120:4	2.32739	5.08883e-14	-1.51371	3.98785e-07	Y	Y	Y	Y	Y	Y
>hg19:chr5:132166005:132166125:120:15	1.37203	2.28302e-06	1.32316	6.21006e-07	N	N	Y	N	Y	Y
>hg19:chr5:74161867:74161987:120:21	2.16786	1.79926e-14	1.37874	6.81531e-07	N	N	Y	N	Y	Y
>hg19:chr1:52521884:52522004:120:15	-1.87603	5.92311e-07	-1.08756	7.41466e-07	Y	N	Y	N	Y	Y
>hg19:chr1:178511813:178511933:120:17	3.04636	1.39154e-11	1.29459	1.00196e-06	Y	N	Y	N	Y	Y
>hg19:chr21:32881949:32882069:120:0	3.73112	8.65511e-29	-1.25668	1.03271e-06	N	Y	Y	Y	Y	N
>hg19:chr19:36618974:36619094:120:14	-2.27578	1.45309e-08	-2.01911	1.16774e-06	N	Y	Y	N	Y	Y
>hg19:chr13:79232973:79233093:120:12	2.33606	6.08033e-17	1.20295	1.21934e-06	N	N	Y	N	Y	Y
>cg08190044:chr1:154298275:154298395:120:12	-1.61323	6.73877e-12	-1.07394	1.23102e-06	N	Y	Y	N	Y	Y
>hg19:chr15:100249080:100249200:120:4	3.29331	7.06389e-14	1.19992	1.35603e-06	N	Y	Y	Y	Y	Y
>hg19:chr11:65411557:65411677:120:3	3.32169	1.45985e-20	-0.941548	1.5771e-06	N	Y	Y	Y	Y	N
>hg19:chr11:67210828:67210948:120:14	2.92195	8.27812e-09	1.79263	1.58348e-06	N	N	Y	N	Y	Y
>hg19:chr19:19779841:19779961:120:12	4.13112	2.60527e-13	1.42792	1.81852e-06	N	N	Y	N	Y	Y
>hg19:chr3:105588048:105588168:120:8	-2.62294	5.50494e-20	-1.09096	2.97594e-06	N	N	Y	N	Y	Y
>hg19:chr17:3438637:3438757:120:0	1.97537	5.49462e-08	2.47265	3.11841e-06	N	N	Y	Y	Y	N
>hg19:chr19:632903:633023:120:13	-4.54234	2.35075e-22	-1.0484	3.45627e-06	N	N	Y	N	Y	Y
>hg19:chr12:42538428:42538548:120:23	2.49555	9.84669e-09	1.98682	6.10829e-06	N	N	Y	N	Y	Y
>hg19:chr9:115249553:115249673:120:18	-2.53288	9.98782e-14	-1.22552	7.67954e-06	N	N	Y	N	Y	Y
>hg19:chr21:47563829:47563949:120:1	4.14335	1.18185e-22	1.07736	8.06949e-06	N	Y	Y	Y	Y	Y
>hg19:chr22:37823561:37823681:120:18	-2.54249	2.6519e-12	-1.38006	8.2969e-06	Y	Y	Y	N	Y	Y
>hg19:chr17:77770725:77770845:120:11	2.33886	5.85068e-16	-0.775753	9.13268e-06	N	N	Y	N	Y	Y
>hg19:chr5:14186010:14186130:120:2	-3.58895	1.06216e-25	-0.868412	1.19755e-05	Y	Y	Y	Y	Y	N
>hg19:chr2:54014184:54014304:120:12	2.19677	6.25691e-09	1.42473	1.49094e-05	N	N	Y	N	Y	Y
>hg19:chr4:114683248:114683368:120:12	-4.28491	5.34317e-21	-0.856538	2.28713e-05	N	N	Y	Y	Y	Y
>hg19:chr9:129567355:129567475:120:8	-2.69865	2.34573e-12	-1.40736	3.17622e-05	N	N	Y	N	Y	Y
>hg19:chr3:122513754:122513874:120:11	2.10784	3.08371e-08	1.16644	3.86457e-05	N	N	Y	N	Y	Y
>hg19:chr18:12307918:12308038:120:16	1.86989	4.0837e-09	1.26425	4.18077e-05	N	N	Y	Y	Y	Y
>hg19:chr2:38978209:38978329:120:14	2.97609	4.46208e-09	1.66664	7.2416e-05	N	N	Y	N	Y	Y
>hg19:chr1:154297499:154297619:120:4	1.80638	6.33613e-10	-0.830319	0.000105948	N	Y	Y	Y	Y	Y
>cg20911180:chr11:76411735:76411855:120:2	-3.27034	9.72724e-20	-1.30676	0.000152511	N	Y	Y	Y	Y	N
>hg19:chr14:105332068:105332188:120:15	2.34128	1.72276e-08	1.2133	0.000217728	Y	N	Y	N	Y	Y
>hg19:chr15:81384734:81384854:120:3	-3.08368	3.86458e-11	-1.16857	0.00244763	N	Y	Y	Y	Y	N
