# Supplementary material for: Systematic analysis of functional genetic and epigenetic variants in colorectal cancer
Source: Sci Adv. 2026 Feb 20;12(8):eaeb2473. doi: 10.1126/sciadv.aeb2473 (PMC12922747; doi:10.1126/sciadv.aeb2473)
Supplement: Supplementary file 3 — Tables S1 to S18 [file sciadv.aeb2473_tables_s1_to_s18.zip › Supplementary Tables/Table S10.xlsx]

## Sheet: 6 sites in 14 tumors
Table S10. The differential methylated analysis in 14 tumor types of 6 candidates
δbeta value:the methylation difference between tumor tissue and matched normal control tissue.pval:Annotate the false discovery rate of differential methylation.
	LIHC Normal	LIHC Tumor	δbeta value	pval	BLCA Normal	BLCA Tumor	δbeta value	pval	PRAD Normal	PRAD Tumor	δbeta value	pval	THCA Normal	THCA Tumor	δbeta value	pval
cg15357075	0.403512	0.19839	-0.205122	<0.0001	0.423286	0.138332	-0.284954	<0.0001	0.430052	0.411996	-0.0180564	ns	0.784152	0.715955	-0.0681964	0.0017
cg08640619	0.568132	0.356798	-0.211334	<0.0001	0.446419	0.363905	-0.0825143	0.0263	0.270936	0.36868	0.097744	0.0005	0.322873	0.346963	0.0240893	ns
cg23516310	0.606848	0.461572	-0.145276	0.0002	0.422357	0.193518	-0.228839	0.0006	0.668862	0.739314	0.070452	<0.0001	0.684489	0.644946	-0.0395434	ns
cg14302214	0.928594	0.877364	-0.05123	0.0008	0.603	0.276029	-0.326971	<0.0001	0.829058	0.889008	0.05995	0.0001	0.917496	0.886168	-0.0313286	0.0002
cg25982657	0.562248	0.51911	-0.043138	ns	0.380438	0.287352	-0.0930857	0.0127	0.647672	0.696238	0.048566	<0.0001	0.635621	0.64288	0.00725893	ns
cg14106234	0.967102	0.935258	-0.031844	ns	0.682305	0.333033	-0.349272	<0.0001	0.809198	0.899726	0.090528	<0.0001	0.961113	0.942762	-0.01835	0.0014
	COAD Normal	COAD Tumor	δbeta value	pval	HNSC Normal	HNSC Tumor	δbeta value	pval	UCEC Normal	UCEC Tumor	δbeta value	pval	KIRP Normal	KIRP Tumor	δbeta value	pval
cg15357075	0.558771	0.165627	-0.393144	<0.0001	0.224563	0.113522	-0.111041	<0.0001	0.718252	0.23924	-0.479012	<0.0001	0.499689	0.46833	-0.0313589	ns
cg08640619	0.786145	0.426997	-0.359147	<0.0001	0.40689	0.387086	-0.019804	ns	0.230022	0.40033	0.170308	0.0013	0.202425	0.334903	0.132478	<0.0001
cg23516310	0.395725	0.135073	-0.260652	<0.0001	0.44518	0.184857	-0.260323	<0.0001	0.479021	0.466484	-0.0125373	ns	0.584027	0.379548	-0.204478	<0.0001
cg14302214	0.535042	0.228077	-0.306965	<0.0001	0.509292	0.338176	-0.171116	<0.0001	0.868391	0.326849	-0.541542	<0.0001	0.836629	0.52979	-0.306839	<0.0001
cg25982657	0.469689	0.219345	-0.250345	<0.0001	0.339044	0.248634	-0.09041	<0.0001	0.520145	0.489333	-0.0308121	ns	0.304858	0.252705	-0.0521524	0.0173
cg14106234	0.614639	0.296424	-0.318216	<0.0001	0.56656	0.422112	-0.144448	0.0001	0.916836	0.328404	-0.588432	<0.0001	0.894147	0.59726	-0.296887	<0.0001
	ESCA Normal	ESCA Tumor	δbeta value	pval	BRCA Normal	BRCA Tumor	δbeta value	pval	LUSC Normal	LUSC Tumor	δbeta value	pval	LUAD Normal	LUAD Tumor	δbeta value	pval
cg15357075	0.356728	0.111344	-0.245384	0.0002	0.367943	0.189276	-0.178667	<0.0001	0.326571	0.132331	-0.19424	<0.0001	0.427059	0.259066	-0.167993	<0.0001
cg08640619	0.41725	0.334087	-0.0831625	ns	0.309402	0.521118	0.211716	<0.0001	0.42616	0.500757	0.0745975	0.0136	0.427031	0.424366	-0.00266552	ns
cg23516310	0.364594	0.1198	-0.244794	0.001	0.59703	0.620609	0.0235789	0.1006	0.3787	0.268114	-0.110586	0.0005	0.433969	0.244771	-0.189198	<0.0001
cg14302214	0.386231	0.307225	-0.0790062	ns	0.843403	0.690585	-0.152819	<0.0001	0.778685	0.430032	-0.348652	<0.0001	0.756669	0.498459	-0.25821	<0.0001
cg25982657	0.291278	0.216672	-0.0746056	0.0214	0.532603	0.550272	0.0176689	ns	0.376958	0.36264	-0.0143175	ns	0.431886	0.336724	-0.0951621	<0.0001
cg14106234	0.452919	0.399931	-0.0529875	ns	0.886427	0.718011	-0.168416	<0.0001	0.836345	0.501925	-0.33442	<0.0001	0.821934	0.569621	-0.252314	<0.0001
	PAAD Normal	PAAD Tumor	δbeta value	pval	KIRC Normal	KIRC Tumor	δbeta value	pval
cg15357075	0.37977	0.30946	-0.07031	ns	0.570664	0.298189	-0.272475	<0.0001
cg08640619	0.52631	0.35188	-0.17443	0.0137	0.179192	0.330096	0.150904	<0.0001
cg23516310	0.5481	0.33339	-0.21471	0.0273	0.590959	0.31616	-0.274799	<0.0001
cg14302214	0.83177	0.41507	-0.4167	0.002	0.881253	0.341861	-0.539393	<0.0001
cg25982657	0.50971	0.32383	-0.18588	0.0098	0.338284	0.234888	-0.103396	<0.0001
cg14106234	0.88267	0.50429	-0.37838	0.002	0.91815	0.415828	-0.502323	<0.0001

## Sheet: TCGA data information
TCGA data information
cancer	all_sample	normal_sample	tumor_sample	NT_paires
TCGA_KIRC	483	160	323	160
TCGA_BRCA	890	96	794	75
TCGA_THCA	571	56	515	54
TCGA_HNSC	580	50	530	45
TCGA_PRAD	553	50	503	49
TCGA_LIHC	430	50	380	50
TCGA_UCEC	482	46	436	33
TCGA_KIRP	321	45	276	45
TCGA_LUSC	412	42	370	40
TCGA_COAD	347	38	309	38
TCGA_LUAD	503	32	471	29
TCGA_BLCA	437	21	416	21
TCGA_ESCA	202	16	186	16
TCGA_PAAD	195	10	185	10
