# Supplementary material for: Systematic analysis of functional genetic and epigenetic variants in colorectal cancer
Source: Sci Adv. 2026 Feb 20;12(8):eaeb2473. doi: 10.1126/sciadv.aeb2473 (PMC12922747; doi:10.1126/sciadv.aeb2473)
Supplement: Supplementary file 3 — Tables S1 to S18 [file sciadv.aeb2473_tables_s1_to_s18.zip › Supplementary Tables/Table S11.xlsx]

## Sheet: Sheet1
Table S11 Deatil information of 3008 CRC metastatic methyl sites
SW620 log2 (increase/decrease)and SW620 padjust:respectively show the log2 fold change of methylation levels at the site in the SW620 cell line and the adjusted P value, used to quantify the significance of methylation differences.minus/plus EAS:records the epigenetic activity score associated with the site.located in up/downDEGs (±1M):indicates whether the site is within 1M upstream or downstrea…
CpG locus	SW620 log2(plus/minus)	SW620 padjust	minus EAS	plus EAS	located in upDEGs(±1M）	located in downDEGs(±1M）	up-regulated gene name	H3K27ac status(SW620/SW480)	H3K4me1-in-SW480	H3K4me3-in-SW480	TF binding	TF binding(motif with CG)
>hg19:chr15:51892487:51892607:120:0	-1.31894	2.74678e-20	4.97948	3.26711	N	N	#N/A	N	Y	N	Y	N
>hg19:chr7:26903897:26904017:120:8	3.37426	5.16202e-39	0.206842	0.842625	N	N	#N/A	Pos/Neg	N	Y	Y	Y
>hg19:chr1:1166175:1166295:120:4	6.00715	9.24245e-49	0.0182626	1.22675	N	N	#N/A	Pos/Neg	Y	Y	Y	Y
>hg19:chr17:4269273:4269393:120:10	3.10859	2.47122e-16	0.0274821	0.454383	N	N	#N/A	Pos/Neg	N	Y	Y	Y
>hg19:chr13:45009400:45009520:120:7	-2.95358	1.03795e-17	1.40277	1.01312	N	Y	#N/A	Pos/Pos	N	Y	Y	Y
>hg19:chr20:18548030:18548150:120:14	3.59729	8.32528e-26	0.719225	2.90114	N	Y	#N/A	Pos/Neg	N	Y	Y	Y
>hg19:chr3:69135537:69135657:120:2	5.27267	9.34725e-30	0.0629839	1.82579	N	Y	#N/A	Pos/Neg	Y	N	Y	N
>hg19:chr19:40790819:40790939:120:16	6.47985	6.61989e-39	0.00911012	0.522693	N	N	#N/A	Pos/Pos	N	Y	Y	Y
>hg19:chr1:59250163:59250283:120:9	2.10465	1.0258e-25	0.482373	1.39025	Y	Y	MYSM1、JUN、FGGY	Pos/Pos	N	Y	Y	Y
>cg03375002:chr7:73623816:73623936:120:3	-4.11665	8.8354e-31	0.885829	0.397319	N	N	#N/A	Pos/Neg	Y	Y	Y	N
>hg19:chr1:77787897:77788017:120:0	-6.03063	2.31461e-44	1.25928	0.0202055	Y	Y	DNAJB4	N	N	N	Y	N
>hg19:chr8:42752411:42752531:120:16	-4.32277	7.70813e-25	0.385158	0.104675	Y	Y	POMK	Pos/Pos	N	Y	Y	Y
>hg19:chr6:90928332:90928452:120:5	7.56526	5.49523e-36	0.00713246	1.29246	N	N	#N/A	N	Y	N	Y	N
>hg19:chr11:111895986:111896106:120:13	-3.61784	1.83869e-25	1.09376	0.442565	Y	Y	ENSG00000254990、DIXDC1、BCO2	Pos/Neg	N	Y	Y	Y
>hg19:chr1:226070306:226070426:120:12	-5.30679	4.23489e-31	1.27343	0.0447991	N	N	#N/A	Pos/Pos	N	Y	Y	Y
>hg19:chr11:130184242:130184362:120:18	5.8454	3.20052e-24	0.0352986	1.24687	Y	Y	LINC02873	Pos/Pos	N	Y	Y	Y
>hg19:chr16:9217885:9218005:120:2	3.00638	4.4061e-22	0.398113	1.41173	N	Y	#N/A	Pos/Neg	Y	N	Y	Y
>cg24500832:chr12:54394152:54394272:120:16	1.23416	2.6047e-19	0.328495	0.619504	N	N	#N/A	Pos/Neg	N	Y	Y	Y
>hg19:chr1:12494390:12494510:120:2	-5.15935	1.93629e-27	1.0353	0.273263	N	N	#N/A	Pos/Neg	Y	N	Y	Y
>hg19:chr14:54315736:54315856:120:3	-0.966585	1.65429e-10	2.34891	1.60161	N	Y	#N/A	Pos/Pos	N	N	Y	Y
>hg19:chr12:21654676:21654796:120:10	-4.98815	5.12765e-40	4.7017	0.841643	Y	Y	ENSG00000256615、ENSG00000255644、ABCC9	Pos/Neg	N	Y	Y	Y
>hg19:chr7:23221593:23221713:120:13	-5.82229	2.00157e-32	0.453051	0.0117053	N	Y	#N/A	Pos/Neg	N	Y	Y	Y
>hg19:chr13:20139180:20139300:120:10	-3.26894	3.27324e-23	1.23678	0.663409	N	Y	#N/A	N	N	N	Y	Y
>hg19:chr7:73727092:73727212:120:5	3.81374	4.01809e-37	0.361061	1.84641	N	N	#N/A	Pos/Neg	Y	N	Y	N
>hg19:chr16:81527394:81527514:120:8	-1.13651	1.35146e-24	2.1437	0.981891	Y	Y	DYNLRB2-AS1、LINC01227、CDYL2、ARLNC1、CMC2、CENPN-AS1、ATMIN、C16orf46、ENSG00000260643、GCSH、GAN、CMIP、ENSG00000261235、MPHOSPH6	N	Y	N	Y	Y
>hg19:chr1:28827643:28827763:120:0	2.25996	4.35485e-19	0.813699	1.89931	N	N	#N/A	Pos/Pos	Y	N	Y	N
>hg19:chr2:231658677:231658797:120:1	3.87373	4.46878e-25	0.529451	0.748699	N	N	#N/A	Pos/Neg	Y	N	Y	N
>cg16243197:chr1:182807902:182808022:120:6	3.31121	2.6359e-40	0.335747	1.45256	Y	Y	RGL1	Pos/Neg	Y	Y	N	N
>hg19:chr19:41945583:41945703:120:5	-1.11406	3.8405e-20	0.822445	0.47498	N	N	#N/A	Pos/Neg	N	Y	Y	N
>hg19:chr1:2457494:2457614:120:13	-3.94079	1.59241e-23	0.379711	0.0317674	N	N	#N/A	Pos/Neg	N	Y	Y	Y
>hg19:chr3:52490556:52490676:120:2	-4.3374	6.86731e-33	1.44146	0.40772	N	N	#N/A	Pos/Pos	Y	N	Y	N
>cg27508071:chr7:6629290:6629410:120:7	6.67419	5.3503e-31	0.00560215	0.419412	Y	Y	FSCN1	Pos/Neg	Y	Y	Y	Y
>hg19:chr21:43894312:43894432:120:0	4.02514	9.93296e-44	0.413905	2.25841	N	N	#N/A	Pos/Neg	Y	N	Y	N
>hg19:chr2:135675937:135676057:120:11	-1.54681	1.52097e-10	2.69302	1.35071	N	Y	#N/A	Pos/Neg	N	Y	Y	Y
>hg19:chr20:42604122:42604242:120:1	1.35597	4.20513e-18	0.650672	1.19353	Y	Y	SGK2、RPL27AP、GDAP1L1、R3HDML、HNF4A、ADA	N	Y	N	Y	N
>hg19:chr7:44888089:44888209:120:4	5.35911	2.04017e-42	0.27231	1.56349	N	N	#N/A	Pos/Neg	N	Y	N	N
>hg19:chr11:61497838:61497958:120:2	4.06683	1.27579e-28	0.161469	0.807696	N	N	#N/A	Pos/Neg	Y	N	Y	Y
>hg19:chr20:60961992:60962112:120:17	1.35647	1.24229e-16	0.692481	1.34331	Y	N	CDH4	Pos/Neg	N	Y	Y	Y
>hg19:chr11:86748664:86748784:120:16	-4.06594	1.14905e-22	1.7691	0.531858	N	N	#N/A	Pos/Neg	N	Y	Y	Y
>hg19:chr2:27545925:27546045:120:8	-1.81575	1.27901e-30	1.93814	0.487646	N	N	#N/A	Pos/Pos	N	Y	Y	Y
>hg19:chr7:100895323:100895443:120:11	2.45521	1.16892e-22	0.141281	0.386145	N	Y	#N/A	N	N	Y	Y	Y
>hg19:chr15:85113780:85113900:120:10	2.04076	3.7883e-27	0.994746	2.29009	N	N	#N/A	Pos/Neg	N	Y	Y	Y
>hg19:chr6:42306433:42306553:120:1	-6.43523	3.47304e-30	1.58952	0.0275908	N	N	#N/A	Pos/Pos	Y	N	Y	N
>hg19:chr2:152684642:152684762:120:5	5.25236	7.54418e-24	0.105859	2.56397	Y	Y	FMNL2	Pos/Pos	N	Y	Y	Y
>hg19:chr3:183415919:183416039:120:10	6.27049	4.27352e-47	0.019181	1.76892	N	N	#N/A	Pos/Neg	N	Y	Y	Y
>hg19:chrX:15873394:15873514:120:6	-4.64185	7.58718e-29	0.847363	0.127102	N	N	#N/A	Pos/Neg	N	Y	Y	Y
>cg20852851:chr2:240168788:240168908:120:9	1.63005	1.06486e-22	0.385311	1.01503	N	N	#N/A	Pos/Neg	Y	Y	N	N
>cg01777586:chr17:80163114:80163234:120:4	6.67312	1.31034e-44	0.0057222	0.590295	N	N	#N/A	Pos/Neg	Y	N	Y	N
>hg19:chr16:30621338:30621458:120:14	-4.32491	1.07176e-24	1.06174	0.444132	Y	Y	QPRT、MAZ、MVP、SMG1P5、DCTPP1、ENSG00000239791、CTF1、HSD3B7、ARMC5	Pos/Neg	N	Y	Y	Y
>hg19:chr9:33161461:33161581:120:1	-5.66575	2.44945e-30	0.793878	0.0245071	N	N	#N/A	Pos/Pos	Y	N	N	N
>hg19:chr2:85804723:85804843:120:3	-4.12914	9.62842e-18	0.687083	0.0136456	N	N	#N/A	Pos/Neg	N	Y	Y	N
>hg19:chr3:156272620:156272740:120:13	-6.22786	1.56087e-34	0.490813	0.00936793	Y	Y	PLCH1	Pos/Neg	N	Y	Y	Y
>hg19:chr20:47538237:47538357:120:22	-6.36485	1.97689e-27	5.96839	0.893782	Y	Y	PREX1	Pos/Neg	N	Y	Y	Y
>hg19:chr19:48216793:48216913:120:6	-6.24194	1.33052e-44	0.861012	0.00997075	N	N	#N/A	N	Y	Y	Y	Y
>hg19:chr17:2795895:2796015:120:1	-6.17466	1.45286e-29	2.27024	0.043444	N	N	#N/A	N	Y	N	Y	Y
>hg19:chr7:155754752:155754872:120:3	6.01682	2.28277e-26	0.11405	0.968679	N	N	#N/A	Pos/Pos	Y	Y	Y	Y
>hg19:chr3:101231855:101231975:120:8	-5.81734	1.36308e-31	0.479241	0.16994	N	N	#N/A	Pos/Pos	N	Y	Y	Y
>hg19:chrX:118925551:118925671:120:10	-7.28183	2.04717e-31	3.60458	0.0277705	N	N	#N/A	Pos/Pos	N	Y	Y	Y
>hg19:chr19:18334985:18335105:120:7	3.59974	5.0549e-21	0.26034	1.10984	N	N	#N/A	N	Y	Y	Y	Y
>hg19:chr2:234156273:234156393:120:1	4.84346	2.91805e-22	0.0555825	1.71161	Y	Y	NGEF、ENSG00000222001、INPP5D、DGKD	Pos/Pos	Y	N	Y	N
>hg19:chr16:2213143:2213263:120:3	3.74437	1.41538e-24	0.236331	0.565549	N	N	#N/A	Pos/Neg	Y	N	Y	Y
>hg19:chr19:19214098:19214218:120:7	-4.0882	6.74192e-45	0.562619	0.0301707	N	N	#N/A	Pos/Neg	N	N	N	N
>hg19:chr7:74489499:74489619:120:14	-4.29573	6.68818e-19	8.32984	3.00249	N	N	#N/A	Pos/Pos	N	Y	Y	Y
>hg19:chr15:59569049:59569169:120:3	3.9157	4.07162e-22	0.623401	1.20484	N	N	#N/A	Pos/Pos	Y	N	Y	Y
>hg19:chr15:89089706:89089826:120:4	-2.95619	1.21644e-20	0.442386	0.161545	N	N	#N/A	N	N	Y	Y	N
>hg19:chr3:120461377:120461497:120:4	-4.22133	4.61967e-45	1.51479	0.20608	N	Y	#N/A	Pos/Pos	N	Y	Y	N
>hg19:chr9:100684797:100684917:120:15	-5.56794	2.72707e-40	1.2069	0.0634748	N	N	#N/A	Pos/Neg	N	Y	Y	Y
>hg19:chr6:150185323:150185443:120:17	6.36526	3.16978e-24	0.0265688	1.51706	N	N	#N/A	Pos/Neg	N	Y	Y	Y
>hg19:chr20:60734993:60735113:120:4	-3.87576	1.63003e-17	6.2902	1.24123	N	N	#N/A	N	Y	N	Y	Y
>hg19:chr3:48514395:48514515:120:3	1.63885	1.06061e-15	0.320358	0.933021	N	N	#N/A	Pos/Neg	Y	Y	Y	Y
>hg19:chr8:25315754:25315874:120:8	1.92215	1.88981e-15	0.2075	0.443411	N	Y	#N/A	Pos/Neg	N	Y	Y	Y
>hg19:chrX:134185931:134186051:120:14	5.34654	5.57185e-24	0.208762	1.21854	Y	Y	NT5DC1P2	N	N	N	Y	Y
>hg19:chr3:111697810:111697930:120:12	-5.52707	1.01301e-40	6.21161	0.39844	Y	Y	LINC02042	Pos/Neg	N	Y	Y	Y
>hg19:chr3:161089899:161090019:120:8	4.82762	4.55947e-29	0.0379895	0.73148	N	N	#N/A	N	N	Y	Y	Y
>hg19:chr10:79273957:79274077:120:2	6.47279	1.86019e-28	0.0264192	1.7073	Y	Y	ENSG00000213514、IMPDH1P5、POLR3A、RPS24	N	Y	N	N	N
>hg19:chr10:6321674:6321794:120:1	-6.06115	5.51233e-32	1.33368	0.0265138	N	N	#N/A	Pos/Neg	Y	N	Y	N
>hg19:chr19:50308729:50308849:120:16	-5.74929	8.68776e-38	3.99899	0.0677389	N	N	#N/A	N	N	N	Y	Y
>hg19:chr12:133137009:133137129:120:16	-5.59285	5.87203e-47	1.64145	0.180179	Y	Y	MMP17、ENSG00000256955、PUS1、EP400P1、FBRSL1、PGAM5、CHFR	Pos/Neg	N	Y	Y	Y
>hg19:chr9:86595059:86595179:120:19	3.00796	8.29034e-13	0.0345714	0.593	N	N	#N/A	Pos/Neg	N	Y	Y	Y
>hg19:chr20:61507166:61507286:120:4	-5.99356	2.64284e-47	1.51386	0.0234792	N	N	#N/A	Pos/Neg	Y	N	N	N
>hg19:chr19:19717114:19717234:120:1	-5.82808	8.99862e-29	0.894285	0.0238557	N	N	#N/A	N	Y	N	Y	N
>hg19:chr15:44038684:44038804:120:18	-2.77004	4.98534e-15	1.09034	0.277735	N	N	#N/A	Pos/Neg	N	Y	Y	Y
>hg19:chr4:39529264:39529384:120:14	-3.00297	8.96551e-24	1.48864	0.327127	Y	N	KLF3-AS1、KLF3	Pos/Neg	N	Y	Y	Y
>hg19:chr11:62413758:62413878:120:12	2.39057	9.13312e-21	0.491347	1.26696	N	N	#N/A	Pos/Neg	N	Y	Y	Y
>hg19:chr19:42579390:42579510:120:6	-6.4016	8.67199e-32	0.559055	0.00927949	N	N	#N/A	Pos/Neg	Y	Y	Y	Y
>hg19:chr1:41575430:41575550:120:1	6.98084	4.07629e-33	0.0242122	1.87881	Y	Y	COL9A2、SMAP2、SCMH1	N	N	N	Y	N
>hg19:chr3:138582058:138582178:120:1	4.02875	5.51675e-18	0.349395	0.84185	N	N	#N/A	Pos/Pos	Y	N	Y	N
>hg19:chr7:17979981:17980101:120:19	5.51633	1.5655e-38	0.0365863	1.81199	N	Y	#N/A	Pos/Neg	N	Y	Y	Y
>hg19:chr14:93226524:93226644:120:2	6.21402	5.44424e-36	0.0176281	1.63994	N	Y	#N/A	N	N	N	Y	Y
>cg23136139:chr10:43697858:43697978:120:9	1.64651	2.16162e-28	0.317096	0.608437	N	N	#N/A	N	N	N	Y	Y
>hg19:chr20:62205893:62206013:120:1	6.72469	3.98794e-46	0.00468514	0.567326	N	N	#N/A	Pos/Neg	Y	Y	Y	N
>hg19:chr8:42911391:42911511:120:9	-5.22165	1.08212e-27	8.45947	2.71343	N	N	#N/A	Pos/Neg	N	Y	Y	Y
>hg19:chr2:10830329:10830449:120:5	5.57783	2.92745e-32	0.0333728	1.01735	Y	Y	KCNF1	Pos/Neg	N	Y	Y	Y
>hg19:chr9:99328386:99328506:120:2	7.07109	8.25977e-29	0.434025	2.32093	Y	Y	HSD17B3	N	Y	Y	N	N
>hg19:chr7:117824017:117824137:120:11	-6.03348	2.44793e-28	0.738311	0.0167189	N	Y	#N/A	Pos/Pos	N	Y	Y	Y
>hg19:chr11:65548133:65548253:120:17	3.11581	3.31612e-24	0.106058	0.975612	N	N	#N/A	Pos/Neg	N	Y	Y	Y
>hg19:chr22:36026659:36026779:120:0	5.70855	5.24348e-26	0.0287591	1.07248	N	N	#N/A	Pos/Neg	Y	N	Y	N
>hg19:chr10:81838626:81838746:120:11	-5.51493	2.00158e-42	3.52797	0.0696462	N	N	#N/A	Pos/Neg	N	Y	Y	Y
>hg19:chr12:124086517:124086637:120:18	-5.72573	1.14203e-39	0.727236	0.257392	N	N	#N/A	Pos/Neg	N	Y	Y	Y
>hg19:chr15:43398072:43398192:120:5	5.57332	9.4475e-28	0.0322287	1.1724	N	N	#N/A	Pos/Pos	N	Y	Y	Y
>hg19:chr21:46749927:46750047:120:6	3.94812	1.96877e-21	0.117963	0.656766	N	Y	#N/A	Pos/Neg	Y	Y	Y	Y
>hg19:chr14:24740495:24740615:120:10	6.35039	2.29852e-33	0.165099	0.750186	N	N	#N/A	Pos/Neg	Y	Y	Y	Y
>cg03097134:chr6:37598204:37598324:120:2	-2.91288	1.3061e-38	15.1876	1.93364	Y	Y	CCDC167	Pos/Neg	Y	N	Y	Y
>hg19:chr7:158621865:158621985:120:14	5.90889	2.63244e-33	0.0181304	0.707137	N	N	#N/A	Pos/Neg	N	Y	Y	Y
>hg19:chr11:73087603:73087723:120:15	2.27985	1.26567e-16	0.189749	0.64014	N	N	#N/A	Pos/Neg	N	Y	Y	Y
>hg19:chr3:98620099:98620219:120:16	-5.22732	4.53156e-30	5.23067	0.120846	Y	Y	ENSG00000244464、COL8A1	Pos/Neg	N	Y	Y	Y
>hg19:chr1:228579871:228579991:120:1	1.13301	2.83251e-14	0.455989	0.753459	Y	Y	GJC2	N	Y	N	Y	N
>hg19:chr14:105864985:105865105:120:12	-2.58743	1.76287e-14	0.374257	0.123103	N	N	#N/A	Pos/Neg	N	Y	Y	Y
>hg19:chr7:99845084:99845204:120:1	3.56855	2.75444e-23	0.243423	0.754313	N	N	#N/A	N	Y	N	Y	N
>hg19:chr14:100149768:100149888:120:7	3.34676	6.66331e-39	0.136512	0.968782	Y	Y	BCL11B	Pos/Neg	Y	Y	Y	Y
>cg08913523:chr8:126649747:126649867:120:2	5.67888	6.48373e-29	0.0172715	0.568588	N	N	#N/A	N	Y	N	Y	N
>hg19:chr16:89778632:89778752:120:7	3.74937	9.9161e-26	0.509812	1.05589	N	N	#N/A	Pos/Neg	N	Y	Y	Y
>hg19:chr19:10946027:10946147:120:6	6.09448	3.97504e-34	0.164591	0.52346	N	N	#N/A	Pos/Neg	Y	Y	Y	Y
>hg19:chr6:42104604:42104724:120:5	3.91943	1.80359e-23	0.152798	0.799766	N	N	#N/A	Pos/Neg	Y	N	Y	Y
>hg19:chr5:76326282:76326402:120:8	6.14615	3.23e-30	0.242779	1.33545	Y	Y	F2RL1、ZBED3-AS1、PDE8B	Pos/Neg	N	Y	Y	Y
>hg19:chr17:75084620:75084740:120:9	-5.95743	2.00559e-41	2.79011	0.302428	Y	Y	SNHG16、MGAT5B、ENSG00000267568、ENSG00000267665、TNRC6C	Pos/Neg	N	Y	Y	Y
>hg19:chr19:10613364:10613484:120:17	-6.18194	4.92245e-27	4.07952	0.705391	N	N	#N/A	Pos/Neg	N	Y	Y	Y
>hg19:chr19:9731905:9732025:120:10	-4.84018	4.88053e-28	3.50307	1.23574	N	N	#N/A	Pos/Neg	N	Y	Y	Y
>hg19:chr16:2097560:2097680:120:13	6.16843	2.12049e-33	0.294497	0.602997	Y	Y	CACNA1H、EME2、MEIOB、NPW、DNASE1L2、PDPK2P	Pos/Neg	N	Y	Y	Y
>hg19:chr9:111776081:111776201:120:5	-5.59862	2.70242e-32	3.89615	1.47477	N	N	#N/A	Pos/Pos	Y	Y	Y	Y
>hg19:chr1:33565154:33565274:120:2	3.90649	5.09297e-37	0.146766	1.05288	N	N	#N/A	Pos/Neg	Y	N	Y	Y
>hg19:chr9:127059793:127059913:120:1	4.09917	1.94996e-27	0.253259	1.08417	N	N	#N/A	N	Y	N	Y	Y
>hg19:chr15:52971160:52971280:120:10	-1.28948	1.36943e-13	0.758438	0.345205	Y	Y	BCL2L10、MYO5C、WDR72	Pos/Neg	N	Y	Y	Y
>hg19:chr4:109571718:109571838:120:12	-4.3129	3.61849e-21	0.673566	0.0337052	N	Y	#N/A	Pos/Neg	N	Y	Y	Y
>hg19:chr10:94333798:94333918:120:16	-3.82046	4.12127e-20	1.40904	0.502167	N	N	#N/A	Pos/Neg	N	Y	Y	Y
>hg19:chr16:2205561:2205681:120:11	-6.20754	3.24861e-48	2.78959	0.0242081	N	N	#N/A	Pos/Neg	N	Y	Y	Y
>hg19:chr22:45559351:45559471:120:11	6.68928	9.17482e-34	0.016361	1.24053	Y	N	PARVG	Pos/Neg	N	Y	Y	Y
>hg19:chr17:79995272:79995392:120:17	3.19081	1.21334e-20	0.313497	0.721601	N	N	#N/A	Pos/Neg	N	Y	Y	Y
>hg19:chr22:42475655:42475775:120:12	-3.55948	1.51622e-29	2.56502	0.786683	N	N	#N/A	Pos/Neg	N	Y	Y	Y
>hg19:chr1:185285792:185285912:120:17	6.02902	1.06049e-33	0.0106725	0.431797	N	Y	#N/A	Pos/Neg	N	Y	Y	Y
>hg19:chr22:39096951:39097071:120:21	-5.20161	2.31389e-35	3.14758	0.191201	N	N	#N/A	Pos/Pos	N	Y	Y	Y
>hg19:chr1:28559317:28559437:120:7	5.56723	7.98483e-29	0.136512	0.416613	N	N	#N/A	Pos/Neg	N	Y	Y	Y
>hg19:chr2:677388:677508:120:8	-6.5356	9.6255e-33	1.87805	0.740725	Y	Y	TPO、ENSG00000228613、ENSG00000203635、PXDN	Pos/Neg	N	Y	Y	Y
>hg19:chr2:37458825:37458945:120:12	5.49868	9.78431e-31	0.154974	0.569199	N	Y	#N/A	Pos/Neg	N	Y	Y	Y
>hg19:chr19:14517240:14517360:120:11	-3.42783	3.05235e-22	0.28968	0.0353011	N	N	#N/A	N	Y	N	Y	Y
>cg11945668:chr6:436845:436965:120:6	6.00833	3.09319e-31	0.00853723	0.339232	N	N	#N/A	Pos/Neg	Y	N	N	N
>hg19:chr6:158034338:158034458:120:0	3.41599	5.03223e-20	1.68963	4.1858	Y	N	ARID1B、TMEM242、ZDHHC14、TULP4	Pos/Neg	Y	N	Y	N
>cg03679565:chr5:1882715:1882835:120:15	4.23839	4.64668e-30	0.231971	0.999845	N	N	#N/A	N	N	N	Y	Y
>hg19:chr16:70285553:70285673:120:15	5.19987	7.63683e-23	0.0402863	1.048	Y	N	DDX19A、ST3GAL2、FCSK、COG4	Pos/Neg	N	Y	Y	Y
>hg19:chr11:62359018:62359138:120:12	-2.16834	2.10176e-31	5.3282	1.3069	N	N	#N/A	Pos/Neg	N	Y	Y	Y
>hg19:chrX:16804659:16804779:120:13	-3.01316	1.6231e-18	1.0817	0.37151	Y	Y	CTPS2	Pos/Neg	N	Y	Y	Y
>hg19:chr19:18485038:18485158:120:2	4.66378	8.4976e-26	0.519949	1.69683	Y	Y	FCHO1、B3GNT3、MAST3、ENSG00000268173、COMP、ARMC6	Pos/Pos	Y	N	Y	N
>hg19:chr6:151441312:151441432:120:3	-6.33002	6.67565e-30	1.31453	0.0243539	N	N	#N/A	Pos/Pos	N	N	Y	N
>hg19:chr17:56708996:56709116:120:3	4.51349	3.81135e-36	0.114213	0.55836	N	N	#N/A	Pos/Pos	N	N	Y	Y
>hg19:chr3:49977568:49977688:120:14	-3.77932	1.77263e-17	0.308741	0.00911165	N	N	#N/A	Pos/Neg	N	Y	Y	Y
>hg19:chr1:31538491:31538611:120:9	-1.62136	8.7408e-22	3.34349	1.21657	N	N	#N/A	Pos/Pos	N	Y	Y	Y
>hg19:chr6:6751908:6752028:120:2	-2.12489	2.53519e-10	0.730763	0.0972278	Y	Y	SSR1、RIOK1、DSP、SNRNP48	Pos/Pos	Y	N	Y	Y
>hg19:chr17:36830802:36830922:120:14	5.66484	2.97216e-33	0.0176357	0.562928	N	Y	#N/A	Pos/Neg	N	Y	Y	Y
>hg19:chrX:105855534:105855654:120:4	4.09139	1.46214e-23	0.591964	1.08866	N	N	#N/A	Pos/Neg	Y	Y	Y	Y
>hg19:chr6:78002653:78002773:120:0	5.69105	6.33172e-26	0.117361	3.81304	N	N	#N/A	N	N	N	Y	N
>hg19:chr14:91976433:91976553:120:9	4.89063	5.64154e-29	0.151696	0.964258	N	Y	#N/A	Pos/Neg	N	Y	Y	Y
>hg19:chr6:86159807:86159927:120:19	-1.70071	2.6445e-13	1.2814	0.511201	N	N	#N/A	N	Y	Y	Y	Y
>hg19:chr7:99214341:99214461:120:8	-6.09313	6.15978e-45	1.36519	0.0127005	N	Y	#N/A	Pos/Neg	N	Y	Y	Y
>hg19:chr9:130814318:130814438:120:2	7.29675	1.17595e-33	0.00568854	0.650561	N	N	#N/A	Pos/Pos	Y	N	Y	Y
>hg19:chr8:25052924:25053044:120:2	3.93368	1.04678e-36	0.0367961	0.287901	N	N	#N/A	Pos/Pos	Y	N	Y	Y
>cg19171596:chr6:125284185:125284305:120:12	0.96388	1.2843e-09	0.322484	0.63538	Y	Y	HDDC2、HINT3	N	N	Y	Y	Y
>hg19:chr2:236617923:236618043:120:1	1.14605	4.96379e-15	6.76925	8.66078	N	Y	#N/A	Pos/Neg	Y	N	Y	N
>hg19:chr19:10947230:10947350:120:14	6.69818	2.06761e-31	0.0190937	1.41661	N	Y	#N/A	Pos/Neg	Y	Y	Y	Y
>hg19:chr2:202897891:202898011:120:9	5.60859	1.58512e-34	0.0623159	1.89213	Y	Y	DAZAP2P1	N	N	Y	Y	Y
>hg19:chr17:61919970:61920090:120:23	4.3535	8.52194e-23	0.966327	7.52506	N	N	#N/A	Pos/Pos	N	Y	Y	Y
>hg19:chr1:29211630:29211750:120:1	-1.39719	1.1062e-30	7.37277	2.77631	N	N	#N/A	Pos/Neg	Y	N	Y	Y
>hg19:chr19:10535205:10535325:120:15	-6.70292	3.62532e-31	1.03969	0.308066	N	N	#N/A	N	Y	Y	Y	Y
>hg19:chr17:81009966:81010086:120:9	-6.16042	3.3253e-27	0.697517	0.40229	N	N	#N/A	Pos/Neg	Y	Y	Y	Y
>hg19:chr12:92538554:92538674:120:5	-6.1262	2.19632e-33	2.19661	0.0483699	N	N	#N/A	Pos/Neg	N	Y	Y	Y
>hg19:chr11:71752418:71752538:120:2	-4.67949	3.65501e-21	1.26623	0.354641	Y	Y	KRTAP5-9、ALG1L9P、DEFB130C、LRRC51、ANAPC15	Pos/Neg	Y	N	Y	Y
>hg19:chr19:14665397:14665517:120:1	4.46857	8.22106e-42	0.174574	1.16375	N	N	#N/A	Pos/Neg	Y	N	Y	Y
>hg19:chr17:1465720:1465840:120:17	1.81097	2.11509e-12	0.078634	0.139364	N	N	#N/A	Pos/Neg	N	Y	Y	Y
>hg19:chr1:203662087:203662207:120:0	-3.308	2.45771e-21	1.66273	0.435041	Y	Y	TUBA5P、BTG2、FMOD、PLEKHA6、PIK3C2B	Pos/Neg	Y	N	Y	N
>hg19:chr1:225117362:225117482:120:14	6.61962	3.41139e-31	0.515963	1.37238	Y	N	CNIH3	Pos/Neg	N	Y	Y	Y
>cg04273763:chr17:17862089:17862209:120:2	6.0661	1.83001e-31	0.0813893	3.88422	Y	N	TBC1D28	Pos/Pos	Y	N	Y	N
>hg19:chr1:8235060:8235180:120:3	3.85907	3.11584e-37	1.28419	5.74559	N	N	#N/A	N	Y	N	Y	Y
>hg19:chr12:58258354:58258474:120:3	1.15371	1.72808e-16	0.496606	1.07732	N	N	#N/A	Pos/Pos	Y	N	Y	Y
>hg19:chr4:119512803:119512923:120:13	-4.46597	1.94607e-22	1.53785	0.522166	Y	Y	CICP16	N	N	Y	Y	Y
>hg19:chr17:73401413:73401533:120:14	5.67319	4.05915e-25	0.0599371	2.05807	Y	Y	GRIN2C、SLC25A19、TMEM94、TSEN54、LLGL2、MYO15B、UNK、FBF1、RNF157	Pos/Neg	N	Y	Y	Y
>hg19:chr9:74526079:74526199:120:4	3.81895	9.54468e-31	0.0673046	0.433333	N	Y	#N/A	Pos/Neg	N	Y	Y	Y
>hg19:chr2:169046663:169046783:120:1	7.61908	4.99097e-32	0.00664026	1.09399	N	N	#N/A	Pos/Pos	N	N	Y	Y
>hg19:chr5:85914110:85914230:120:8	6.54775	2.45238e-27	0.0185397	1.36232	Y	N	ENSG00000250874、ENSG00000249061、RASA1	Pos/Neg	N	Y	Y	Y
>hg19:chr5:141851886:141852006:120:1	-6.0118	3.98897e-30	2.42793	0.0567356	N	N	#N/A	Pos/Pos	Y	N	Y	Y
>hg19:chr11:110228591:110228711:120:5	-6.404	1.20604e-36	3.24352	0.0323739	N	Y	#N/A	Pos/Neg	Y	N	Y	Y
>hg19:chr4:39367818:39367938:120:9	5.6141	2.47736e-32	0.0308095	1.18704	N	N	#N/A	Pos/Neg	N	Y	Y	Y
>cg24974982:chr22:46403256:46403376:120:4	3.69295	1.45852e-31	0.208001	0.404622	N	N	#N/A	Pos/Neg	Y	N	Y	Y
>hg19:chr5:175874813:175874933:120:10	-3.59833	8.89618e-21	2.0168	0.744278	N	Y	#N/A	Pos/Neg	N	Y	Y	Y
>hg19:chr11:59522952:59523072:120:15	4.29415	6.43613e-29	0.174737	1.60285	N	N	#N/A	Pos/Neg	N	Y	Y	Y
>hg19:chr22:37360357:37360477:120:0	2.79518	6.23118e-28	0.2076	0.764325	N	N	#N/A	N	N	N	Y	N
>hg19:chr19:49133244:49133364:120:7	-6.06476	4.3982e-31	1.18035	0.174725	N	N	#N/A	Pos/Neg	Y	N	Y	Y
>hg19:chr17:37730142:37730262:120:8	3.63465	1.89135e-31	0.0533572	0.318143	N	N	#N/A	N	N	Y	Y	Y
>hg19:chr8:55047732:55047852:120:13	-8.36365	1.4409e-46	6.58471	0.0199091	N	Y	#N/A	Pos/Neg	N	Y	Y	Y
>hg19:chr13:51484177:51484297:120:17	-4.95048	6.23383e-28	3.34665	0.396775	N	N	#N/A	Pos/Neg	N	Y	Y	Y
>hg19:chr22:43045706:43045826:120:9	-5.8449	7.63424e-35	1.30203	0.822043	Y	Y	PHETA2、CYP2D7、CYP2D8P、LINC01315、RRP7BP、TSPO、TTLL12、MPPED1、EFCAB6-AS1、EFCAB6	Pos/Neg	Y	Y	Y	Y
>hg19:chr6:31789589:31789709:120:11	5.49415	9.01856e-31	0.567263	1.13241	N	N	#N/A	Pos/Pos	N	Y	Y	Y
>hg19:chrX:68370536:68370656:120:2	-1.37445	6.7888e-21	5.47356	3.03217	Y	Y	STARD8	N	Y	N	Y	Y
>hg19:chr12:89919499:89919619:120:12	6.88877	5.72253e-27	0.101687	0.872399	N	Y	#N/A	Pos/Neg	N	Y	Y	Y
>cg25169679:chr11:69197157:69197277:120:4	-6.52847	2.10291e-54	1.03223	0.0104488	Y	Y	GAL、ENSG00000255741、TPCN2、ENSG00000260895、ENSG00000261070	Pos/Neg	Y	Y	Y	Y
>hg19:chr1:91966579:91966699:120:14	3.61664	7.67559e-39	0.0571208	0.241322	N	Y	#N/A	Pos/Neg	N	Y	Y	Y
>hg19:chr6:31697590:31697710:120:9	-2.72162	3.84021e-15	1.93398	1.02636	N	N	#N/A	Pos/Pos	N	Y	Y	Y
>hg19:chr7:55154304:55154424:120:7	-5.25894	5.2431e-47	2.99827	0.96217	Y	Y	VOPP1、CDC42P2、TUBBP6、ENSG00000231317、FKBP9P1、ENSG00000249773、NIPSNAP2、PHKG1	N	Y	N	Y	Y
>hg19:chr1:47184509:47184629:120:17	-5.44766	1.46421e-48	0.805211	0.0170677	N	Y	#N/A	Pos/Neg	N	Y	Y	Y
>hg19:chr10:75490216:75490336:120:11	4.23596	1.69561e-19	0.705122	2.00422	N	N	#N/A	Pos/Neg	N	Y	Y	Y
>hg19:chr19:10217120:10217240:120:18	3.27278	4.21974e-21	0.0137895	0.299006	N	N	#N/A	Pos/Neg	N	Y	Y	Y
>hg19:chr1:91487361:91487481:120:10	-6.36718	1.04962e-34	0.785549	0.0133129	N	N	#N/A	Pos/Neg	N	Y	Y	Y
>hg19:chr12:31231638:31231758:120:8	-3.90007	8.86053e-26	0.742223	0.159433	Y	Y	DENND5B、H3-5	N	Y	N	Y	Y
>hg19:chr11:119205178:119205298:120:7	-6.63301	7.77877e-31	1.27768	0.275368	N	N	#N/A	Pos/Neg	N	Y	Y	Y
>hg19:chr2:225010726:225010846:120:3	1.11609	1.91903e-12	103.347	224.922	N	N	#N/A	Pos/Pos	Y	N	Y	Y
>cg21571060:chr5:92414203:92414323:120:2	2.69835	2.00475e-21	0.309225	1.35876	Y	Y	LINC02058、ENSG00000251361、POLD2P1、CCT7P2	Pos/Neg	N	N	Y	N
>hg19:chr17:26645667:26645787:120:3	5.52792	1.75173e-24	0.0252955	0.793871	N	N	#N/A	Pos/Neg	N	Y	Y	Y
>hg19:chr7:44530052:44530172:120:8	-5.30938	3.39181e-37	0.391545	0.0150985	N	Y	#N/A	Pos/Neg	N	Y	Y	Y
>hg19:chr12:123849360:123849480:120:15	-6.06397	3.2286e-34	1.49631	0.26906	N	N	#N/A	Pos/Neg	N	Y	Y	Y
>hg19:chr14:103524324:103524444:120:14	-2.85815	3.04184e-26	1.07321	0.268699	N	N	#N/A	Pos/Neg	Y	Y	Y	Y
>hg19:chr10:72164159:72164279:120:13	-6.94219	2.54298e-35	0.733291	0.00942442	N	N	#N/A	Pos/Neg	N	Y	Y	Y
>hg19:chr20:48702390:48702510:120:0	4.29915	4.46565e-26	0.232109	1.84408	Y	Y	KRT18P4、SNAI1	N	Y	N	Y	N
>hg19:chrX:103401693:103401813:120:11	-4.42666	8.82612e-36	4.61079	0.580691	Y	Y	RAB40A	Pos/Neg	N	Y	Y	Y
>hg19:chr1:6674157:6674277:120:14	2.9825	1.43995e-28	0.0529001	0.296824	N	N	#N/A	Pos/Neg	N	Y	Y	Y
>hg19:chr22:39693777:39693897:120:5	-7.40767	5.44539e-28	1.69327	0.0993441	Y	Y	FAM83F	Pos/Pos	Y	N	Y	Y
>hg19:chr1:249200296:249200416:120:15	-5.80611	4.92764e-29	1.21905	0.512141	Y	N	ZNF692	Pos/Neg	N	Y	Y	Y
>cg00865724:chr19:17346447:17346567:120:17	5.56889	5.52647e-43	0.0925262	1.21722	N	N	#N/A	Pos/Neg	N	Y	Y	Y
>hg19:chr2:74685599:74685719:120:8	3.83865	3.41658e-27	0.150776	0.581625	N	N	#N/A	Pos/Neg	N	Y	Y	Y
>hg19:chr6:151712170:151712290:120:14	-3.32378	2.64124e-35	1.74565	0.354558	Y	Y	MTHFD1L、RMND1	Pos/Pos	N	Y	Y	Y
>cg05389236:chr6:36635027:36635147:120:6	4.46007	8.72693e-26	0.376295	0.918044	N	N	#N/A	N	Y	N	Y	Y
>hg19:chr5:122847780:122847900:120:12	-8.08909	5.90178e-37	2.87575	0.363148	N	Y	#N/A	Pos/Neg	N	Y	Y	Y
>hg19:chr11:6704336:6704456:120:13	-4.98907	1.44095e-35	3.50316	0.59954	Y	Y	ENSG00000254444、ENSG00000267940、C11orf42、FHIP1B、CAVIN3、GVINP1、ZNF215、NLRP14、PPFIBP2	Pos/Neg	N	Y	Y	Y
>hg19:chr5:139781475:139781595:120:15	6.63597	8.66626e-34	0.149102	1.05639	N	Y	#N/A	Pos/Neg	N	Y	Y	Y
>hg19:chr14:55518414:55518534:120:11	2.96175	3.67648e-20	0.126926	0.303041	N	N	#N/A	Pos/Neg	N	Y	Y	Y
>hg19:chr16:57564054:57564174:120:4	-1.94328	3.11669e-27	8.66852	2.96256	N	N	#N/A	Pos/Neg	Y	N	Y	Y
>hg19:chr22:36861389:36861509:120:6	5.81413	3.24653e-30	0.01275	0.521246	N	N	#N/A	Pos/Pos	Y	N	Y	Y
>hg19:chr20:305229:305349:120:12	-1.76487	1.64592e-18	1.2963	0.399588	N	N	#N/A	Pos/Neg	N	Y	Y	Y
>hg19:chr9:136242684:136242804:120:16	6.46815	2.51356e-28	0.0598347	4.59748	N	N	#N/A	Pos/Neg	N	Y	Y	Y
>cg20636559:chr15:101253442:101253562:120:4	2.20354	3.96127e-21	0.269024	0.622765	N	N	#N/A	Pos/Pos	Y	N	Y	Y
>hg19:chr22:50737744:50737864:120:10	-6.51302	4.82376e-31	1.64541	0.0265581	N	N	#N/A	Pos/Neg	Y	Y	Y	Y
>hg19:chr16:718162:718282:120:18	1.03876	5.0684e-10	0.0476753	0.0976537	N	N	#N/A	Pos/Neg	N	Y	Y	Y
>hg19:chr20:33851206:33851326:120:1	-3.25	4.96916e-26	1.18334	0.596606	N	N	#N/A	Pos/Neg	Y	N	Y	N
>hg19:chr3:128947914:128948034:120:1	4.29524	5.62573e-29	0.0638027	0.399981	N	N	#N/A	Pos/Neg	Y	N	Y	N
>hg19:chr5:90576249:90576369:120:7	-5.20717	3.11025e-29	0.857107	0.017362	Y	Y	ENSG00000250049	Pos/Neg	N	Y	Y	Y
>hg19:chr17:48610183:48610303:120:7	-2.36963	7.78429e-12	0.0405336	0.00695844	N	N	#N/A	Pos/Neg	Y	N	Y	Y
>hg19:chr11:118972834:118972954:120:8	-2.5661	5.89183e-28	4.61247	0.813163	N	N	#N/A	Pos/Neg	N	Y	Y	Y
>hg19:chr6:108879406:108879526:120:13	4.1502	1.34974e-23	0.205863	0.729085	Y	N	CCDC162P、ZBTB24	Pos/Neg	N	Y	Y	Y
>hg19:chr20:62169053:62169173:120:7	-3.70922	2.72816e-27	0.884237	0.254349	N	N	#N/A	Pos/Neg	Y	Y	Y	Y
>hg19:chr17:70611218:70611338:120:0	6.71892	4.6175e-42	0.0176288	1.80142	N	N	#N/A	Pos/Neg	Y	N	Y	N
>hg19:chr14:23067469:23067589:120:6	5.83825	6.50151e-28	0.0146358	0.619337	N	N	#N/A	N	N	Y	Y	Y
>hg19:chr1:52831770:52831890:120:15	-3.48186	3.19139e-28	8.27628	2.28526	Y	Y	SHISAL2A、COA7、SLC1A7	Pos/Neg	N	Y	Y	Y
>hg19:chr16:69051529:69051649:120:1	-3.58938	9.09878e-20	2.34719	0.826998	Y	N	DUS2	Pos/Neg	Y	N	Y	N
>hg19:chr13:50571476:50571596:120:7	-5.84555	1.07318e-30	0.495495	0.139971	Y	Y	CAB39L、DLEU1、DLEU7	Pos/Pos	N	Y	Y	Y
>hg19:chr14:56046752:56046872:120:17	4.88578	1.69674e-37	0.269983	1.31704	N	N	#N/A	Pos/Pos	N	Y	Y	Y
>hg19:chr9:130689440:130689560:120:13	-5.90926	8.19143e-30	0.57726	0.228513	N	Y	#N/A	N	N	N	Y	Y
>hg19:chr11:2555270:2555390:120:2	5.26774	1.06469e-27	0.029856	0.829412	Y	Y	ENSG00000230834、SYT8、TNNI2、LSP1、MRPL23-AS1、LINC01219、ASCL2、C11orf21、TSPAN32、CD81-AS1、PHLDA2、ZNF195	Pos/Neg	Y	Y	Y	N
>hg19:chr7:64838924:64839044:120:11	-5.17046	1.06411e-41	0.600707	0.0129669	Y	N	ZNF117	Pos/Neg	N	Y	Y	Y
>hg19:chr21:26979702:26979822:120:12	4.27997	1.18482e-29	0.0664981	0.597775	Y	N	ENSG00000222042、LINC00158、ENSG00000229962	Pos/Neg	N	Y	Y	Y
>hg19:chr13:26796197:26796317:120:10	-3.19579	2.22556e-20	0.886743	0.496111	N	Y	#N/A	Pos/Neg	N	Y	Y	Y
>hg19:chr14:65381067:65381187:120:14	-3.55263	4.6444e-33	3.22307	0.729832	N	Y	#N/A	Pos/Neg	N	Y	Y	Y
>cg17036007:chr1:156460687:156460807:120:1	-4.71123	4.30973e-27	0.538776	0.0450637	N	N	#N/A	Pos/Neg	Y	N	Y	N
>hg19:chr7:158497571:158497691:120:10	4.57994	1.09843e-33	1.39079	3.90916	N	N	#N/A	Pos/Neg	N	Y	Y	Y
>cg05295038:chr20:61340047:61340167:120:17	4.03208	9.8469e-22	0.0931338	0.534123	N	N	#N/A	Pos/Neg	N	Y	Y	Y
>hg19:chr5:138739732:138739852:120:12	1.07412	1.99393e-10	0.517954	1.03486	N	Y	#N/A	Pos/Neg	Y	Y	Y	Y
>hg19:chr17:37025937:37026057:120:10	5.9501	2.84544e-29	0.00959505	0.371846	N	N	#N/A	Pos/Neg	N	Y	Y	Y
>hg19:chr17:56020529:56020649:120:4	5.65763	2.95789e-32	0.0209419	0.795571	N	N	#N/A	Pos/Pos	Y	N	Y	Y
>hg19:chr19:40791490:40791610:120:10	-4.70984	3.00855e-25	4.06563	0.731098	Y	Y	CYP2B6	Pos/Pos	N	Y	Y	Y
>hg19:chr2:74699859:74699979:120:9	-5.54691	3.25134e-45	6.07522	0.105295	N	N	#N/A	Pos/Neg	N	Y	Y	Y
>hg19:chr18:29598663:29598783:120:12	-3.30432	2.758e-21	0.199172	0.0301389	Y	Y	GAREM1、KLHL14	N	N	Y	Y	Y
>hg19:chr16:12707006:12707126:120:3	-3.46311	6.03416e-34	1.46076	0.324942	Y	N	SHISA9、ENSG00000262801	Pos/Pos	Y	N	N	N
>hg19:chr10:101190899:101191019:120:5	3.97587	7.22392e-20	0.236376	0.585666	N	N	#N/A	Pos/Neg	N	Y	Y	Y
>hg19:chr8:95835447:95835567:120:15	-3.8881	1.40387e-33	4.07369	1.1516	N	Y	#N/A	Pos/Neg	N	Y	Y	Y
>hg19:chr16:67063373:67063493:120:17	6.2905	1.93249e-27	0.0241664	1.49151	N	N	#N/A	Pos/Neg	N	Y	Y	Y
>hg19:chr10:135170968:135171088:120:13	6.87504	1.18255e-47	0.0064004	0.758502	N	N	#N/A	Pos/Neg	Y	Y	Y	Y
>hg19:chr16:745126:745246:120:8	-1.17537	1.9284e-12	3.14053	1.91252	N	N	#N/A	N	Y	Y	Y	Y
>hg19:chr2:85645869:85645989:120:5	4.1903	2.28489e-22	0.142416	0.688286	N	N	#N/A	Pos/Neg	Y	Y	Y	Y
>hg19:chr19:48246511:48246631:120:5	-1.7776	5.37078e-23	5.59838	1.52505	N	N	#N/A	Pos/Neg	Y	Y	Y	N
>hg19:chr2:85173544:85173664:120:1	-4.55098	3.68794e-36	1.65531	0.257113	N	N	#N/A	Pos/Neg	Y	N	Y	N
>hg19:chr19:925367:925487:120:8	6.47407	5.18652e-29	0.0329896	2.25177	Y	Y	MISP、KISS1R、ARID3A	Pos/Pos	Y	Y	Y	Y
>hg19:chr7:131223282:131223402:120:3	-3.24306	1.42474e-25	2.28271	1.2772	N	N	#N/A	Pos/Pos	Y	N	Y	N
>hg19:chr9:103191554:103191674:120:2	-5.74909	2.64256e-27	1.49303	1.07505	N	Y	#N/A	Pos/Pos	Y	N	N	N
>hg19:chr11:12745866:12745986:120:3	5.3387	3.59556e-29	0.0193739	0.509807	N	N	#N/A	Pos/Neg	Y	N	N	N
>hg19:chr14:77385321:77385441:120:8	5.73624	1.04703e-28	0.248835	1.03419	N	N	#N/A	Pos/Neg	Y	N	Y	Y
>hg19:chr1:29048437:29048557:120:7	2.82451	5.8753e-25	0.530371	1.63592	Y	Y	PHACTR4、RCC1、SNHG12、OPRD1、ENSG00000233427、EPB41	N	N	Y	Y	Y
>hg19:chr19:3500657:3500777:120:12	-5.96086	7.35658e-41	4.75261	0.70147	N	N	#N/A	Pos/Neg	N	Y	Y	Y
>hg19:chr4:141294805:141294925:120:10	7.65943	1.40548e-37	0.289159	1.35789	N	Y	#N/A	N	N	Y	Y	Y
>hg19:chr19:42388237:42388357:120:14	-2.76276	1.32743e-23	3.93739	1.0376	N	N	#N/A	Pos/Neg	N	Y	Y	Y
>hg19:chr12:80084213:80084333:120:11	-4.21798	2.96953e-22	0.750364	0.0572903	Y	N	SYT1、OTOGL	Pos/Neg	N	Y	Y	Y
>hg19:chr17:41856080:41856200:120:18	6.54151	5.31665e-34	0.0245637	1.58705	Y	Y	WNK4、AOC3	Pos/Neg	N	Y	Y	Y
>hg19:chr1:60196787:60196907:120:0	5.67315	1.24002e-33	0.083083	2.32432	Y	Y	HOOK1、LINC01748	Pos/Pos	Y	N	Y	N
>hg19:chr3:47323901:47324021:120:11	3.08269	7.65716e-21	0.145066	0.604187	N	N	#N/A	Pos/Neg	N	Y	Y	Y
>hg19:chr19:1026344:1026464:120:9	-2.84955	2.18725e-11	0.873394	0.0803111	N	N	#N/A	Pos/Pos	N	Y	Y	Y
>hg19:chr22:37828353:37828473:120:2	3.7709	4.00612e-25	0.104323	0.874695	N	N	#N/A	Pos/Pos	Y	N	Y	N
>hg19:chr11:111957436:111957556:120:11	-1.15084	4.49862e-25	1.8273	0.865088	N	N	#N/A	Pos/Neg	N	Y	Y	Y
>hg19:chr3:177075259:177075379:120:1	4.47637	1.99743e-32	0.0118241	0.726125	N	N	#N/A	Pos/Neg	Y	N	Y	Y
>hg19:chr12:50017685:50017805:120:4	4.93648	6.87114e-31	0.18589	0.762247	N	N	#N/A	N	Y	Y	Y	Y
>hg19:chr1:157108248:157108368:120:12	-1.60423	9.20065e-10	3.3983	1.89997	N	N	#N/A	Pos/Neg	N	Y	Y	Y
>hg19:chr1:44793647:44793767:120:0	-3.67721	6.19492e-39	0.908048	0.332812	Y	Y	TMEM53、BEST4	Pos/Neg	Y	N	Y	N
>hg19:chr19:42772825:42772945:120:7	3.48575	3.75596e-16	0.449197	1.8352	Y	Y	POU2F2	Pos/Neg	N	Y	Y	Y
>hg19:chr22:49768670:49768790:120:0	2.24946	1.00514e-18	5.37114	15.3227	N	Y	#N/A	Pos/Neg	Y	N	Y	N
>hg19:chr1:35658309:35658429:120:14	2.39655	3.23582e-21	0.598408	1.31829	N	N	#N/A	Pos/Pos	N	Y	Y	Y
>hg19:chr4:83351030:83351150:120:14	-3.08391	2.25162e-27	3.20138	0.922833	Y	Y	HNRNPDL、ENOPH1、PLAC8	Pos/Neg	N	Y	Y	Y
>hg19:chr19:34919396:34919516:120:14	6.62011	6.19753e-38	0.0339746	3.92957	N	N	#N/A	Pos/Neg	N	Y	Y	Y
>hg19:chr20:30945920:30946040:120:15	-4.14363	1.86393e-38	4.34499	0.486929	N	N	#N/A	Pos/Neg	N	Y	Y	Y
>cg25063165:chr6:30737376:30737496:120:3	1.05243	1.30995e-06	0.141295	0.314587	N	N	#N/A	Pos/Pos	Y	N	Y	Y
>hg19:chr5:76114896:76115016:120:15	3.53349	8.35885e-22	0.399913	1.52386	N	N	#N/A	Pos/Neg	N	Y	Y	Y
>hg19:chr16:19342343:19342463:120:2	4.10325	1.08263e-24	0.1197	0.507718	N	N	#N/A	N	N	N	Y	N
>hg19:chr7:156433702:156433822:120:6	6.07523	6.27378e-32	0.0274246	1.42169	Y	Y	MNX1	Pos/Neg	N	Y	Y	Y
>hg19:chr20:52824796:52824916:120:15	5.19629	1.08647e-32	0.0216996	0.539007	N	N	#N/A	Pos/Neg	N	Y	Y	Y
>hg19:chr1:154984568:154984688:120:4	-3.38772	2.9496e-19	1.24473	0.583598	N	N	#N/A	Pos/Pos	Y	N	Y	Y
>hg19:chr12:3413098:3413218:120:3	1.46416	1.32446e-22	0.372922	0.947283	N	N	#N/A	Pos/Neg	Y	N	Y	N
>hg19:chr2:43446806:43446926:120:2	-5.32075	1.25891e-25	1.72248	0.827594	Y	Y	OXER1、HAAO、CHORDC1P1、LINC01819	Pos/Neg	Y	Y	Y	Y
>hg19:chr20:50366843:50366963:120:3	-1.63846	6.29157e-28	19.6439	6.41026	N	Y	#N/A	Pos/Neg	Y	N	Y	Y
>hg19:chr12:75883478:75883598:120:3	1.53438	8.08165e-20	0.972291	1.76501	N	N	#N/A	N	N	N	Y	Y
>hg19:chr1:20126323:20126443:120:16	3.44665	3.25052e-24	0.142699	0.531548	N	N	#N/A	Pos/Neg	N	Y	Y	Y
>hg19:chr14:55596199:55596319:120:13	5.2247	1.2746e-28	0.0397037	1.21829	N	Y	#N/A	Pos/Neg	N	Y	Y	Y
>hg19:chr1:32397379:32397499:120:0	2.14485	1.00873e-24	5.22644	14.3033	N	N	#N/A	Pos/Neg	Y	N	Y	N
>hg19:chr10:89577982:89578102:120:16	-7.11997	3.05823e-35	1.55365	0.0163125	Y	Y	BMPR1A、SHLD2、ATAD1、KLLN、LIPK	Pos/Neg	N	Y	Y	Y
>hg19:chr2:27851835:27851955:120:9	-2.611	1.174e-22	3.99571	1.46006	N	N	#N/A	Pos/Neg	N	Y	Y	Y
>hg19:chr15:85473272:85473392:120:1	-4.32139	9.54301e-25	4.38172	2.0843	Y	Y	ENSG00000259244、UBE2Q2P1、NMB、ALPK3、ENSG00000259762、KLHL25	Pos/Pos	Y	N	Y	N
>hg19:chr6:31869776:31869896:120:15	-4.02781	8.99478e-26	1.20011	0.471921	Y	Y	VARS1	Pos/Neg	N	Y	Y	Y
>hg19:chr11:88288234:88288354:120:0	4.23909	1.45476e-24	0.163142	0.950846	Y	N	CTSC	N	N	N	Y	N
>cg06350432:chr7:73245692:73245812:120:10	6.7179	5.8023e-47	0.00386084	0.466955	N	N	#N/A	Pos/Neg	N	Y	Y	Y
>hg19:chr7:151216397:151216517:120:20	2.43708	2.49749e-18	0.89334	1.89792	Y	Y	TMEM176A、KCNH2、ATG9B、TMUB1、GALNTL5	Pos/Pos	N	Y	Y	Y
>hg19:chr4:120221758:120221878:120:16	-1.5622	3.06947e-14	3.71897	1.87128	N	N	#N/A	Pos/Neg	N	Y	Y	Y
>hg19:chr15:74693632:74693752:120:1	3.5557	5.3343e-23	0.204716	0.743378	Y	Y	REC114	Pos/Neg	Y	N	Y	N
>hg19:chr7:27702783:27702903:120:10	4.00821	2.86882e-25	0.490101	1.53492	N	N	#N/A	Pos/Neg	N	Y	Y	Y
>hg19:chr12:96588205:96588325:120:4	-4.39278	5.25096e-27	4.77416	2.59222	N	N	#N/A	Pos/Pos	N	Y	Y	Y
>hg19:chr11:10427801:10427921:120:1	6.46175	1.61816e-28	0.425009	5.34884	N	N	#N/A	N	Y	N	Y	Y
>hg19:chr1:40348940:40349060:120:13	5.52592	2.44349e-30	0.542112	1.12812	N	Y	#N/A	Pos/Neg	N	Y	Y	Y
>hg19:chr17:40118749:40118869:120:18	1.41214	9.41835e-12	0.226881	0.590627	N	N	#N/A	Pos/Neg	N	Y	Y	Y
>hg19:chr3:5236390:5236510:120:0	-4.41396	6.51869e-36	2.72401	0.510555	N	Y	#N/A	Neg/Pos	Y	N	Y	N
>hg19:chr5:144911077:144911197:120:2	-5.49814	1.0206e-31	0.917632	0.494452	N	N	#N/A	N	N	N	Y	Y
>hg19:chr17:33390705:33390825:120:3	-2.92259	4.93319e-31	9.45517	1.27799	N	N	#N/A	Pos/Pos	Y	N	Y	Y
>hg19:chr9:123165561:123165681:120:1	5.87195	3.99223e-34	0.0302172	1.1217	Y	N	MEGF9	Pos/Neg	Y	N	Y	Y
>hg19:chr17:44025001:44025121:120:3	7.4919	1.2676e-33	0.00990187	1.24017	N	N	#N/A	N	N	N	N	N
>hg19:chr1:203274813:203274933:120:9	6.00509	5.34018e-27	0.0505102	2.21622	Y	N	LGR6	Pos/Neg	N	Y	Y	Y
>hg19:chr4:6955651:6955771:120:8	4.55849	2.28378e-33	0.10849	1.32939	Y	Y	PPP2R2C、S100P	N	Y	N	Y	Y
>hg19:chr18:68030720:68030840:120:1	-6.34105	1.63983e-31	1.9128	0.0345005	N	Y	#N/A	Neg/Pos	Y	N	Y	N
>hg19:chr8:144690580:144690700:120:1	7.29821	1.31445e-32	0.162393	1.30325	Y	Y	TOP1MT、IQANK1、EXOSC4、HGH1	Pos/Neg	Y	N	Y	N
>hg19:chr11:61160196:61160316:120:8	6.49105	6.4435e-32	0.0247815	1.55088	Y	Y	PTGDR2、CD6、CD5、VWCE、TKFC、DAGLA	Pos/Neg	N	Y	Y	Y
>hg19:chr22:32149839:32149959:120:19	-6.02074	2.13593e-42	6.65327	0.504194	N	N	#N/A	Pos/Pos	N	Y	Y	Y
>hg19:chr3:13456006:13456126:120:1	1.34937	6.17959e-22	11.8825	23.4158	Y	Y	TSEN2、MKRN2OS、CAND2、IQSEC1、NUP210、FBLN2	Pos/Neg	Y	N	Y	Y
>hg19:chr10:121417848:121417968:120:6	-3.57405	1.80159e-19	0.497274	0.0565686	N	N	#N/A	Pos/Neg	Y	N	Y	N
>hg19:chr22:32072652:32072772:120:7	-2.57792	3.4116e-13	2.64703	0.866493	Y	Y	OSBP2、SMTN、DEPDC5、ENSG00000232346、SLC5A4-AS1、CPSF1P1	N	N	N	Y	Y
>hg19:chr1:44412407:44412527:120:13	5.06863	2.21992e-31	0.141121	1.5432	N	N	#N/A	Pos/Neg	N	Y	Y	Y
>hg19:chr12:112847086:112847206:120:10	3.52557	7.20769e-18	0.17659	0.705073	N	N	#N/A	Pos/Pos	N	Y	Y	Y
>hg19:chr12:102513996:102514116:120:8	5.57737	2.18841e-34	0.543473	1.94715	N	Y	#N/A	Pos/Neg	N	Y	Y	Y
>hg19:chr2:74875179:74875299:120:12	4.39934	3.29583e-33	0.130577	1.01668	N	N	#N/A	N	N	N	Y	Y
>hg19:chr11:64691816:64691936:120:2	-1.19412	1.20756e-08	0.897034	0.483566	N	N	#N/A	Pos/Neg	Y	Y	Y	N
>hg19:chr1:45252018:45252138:120:9	3.97241	1.85181e-27	0.300738	1.30371	N	N	#N/A	Pos/Neg	Y	Y	Y	Y
>hg19:chr8:52812087:52812207:120:9	5.02456	5.64986e-30	0.00708279	0.169915	Y	N	ST18	Pos/Neg	N	Y	Y	Y
>hg19:chr8:145516235:145516355:120:6	6.23265	9.41213e-28	0.108533	5.20285	N	N	#N/A	Pos/Neg	Y	Y	Y	Y
>hg19:chrX:109472890:109473010:120:7	5.4215	1.22861e-25	9.00208	27.2002	Y	Y	TDGF1P3、PAK3	N	Y	Y	Y	Y
>cg01206705:chr15:65822296:65822416:120:3	-1.32319	1.75205e-20	0.860284	0.362174	N	N	#N/A	Pos/Neg	N	Y	Y	N
>hg19:chr6:43655568:43655688:120:10	5.48497	7.2673e-30	0.0184401	0.526002	Y	Y	VEGFA、MRPL14	Pos/Neg	N	Y	Y	Y
>hg19:chr18:11908607:11908727:120:13	3.27652	9.73941e-22	0.332718	0.692619	N	N	#N/A	Pos/Neg	N	Y	Y	Y
>hg19:chr5:140070933:140071053:120:10	-7.14351	3.81477e-35	4.11645	1.50332	N	N	#N/A	Pos/Neg	N	Y	Y	Y
>hg19:chr19:49250308:49250428:120:3	4.8656	7.00104e-41	0.15132	1.81718	N	N	#N/A	N	Y	N	Y	Y
>hg19:chr5:61699721:61699841:120:7	6.98952	2.04875e-31	0.0703939	6.41568	N	N	#N/A	Pos/Neg	N	Y	Y	Y
>hg19:chr6:37105424:37105544:120:3	5.69121	7.86129e-30	0.0142854	0.553116	N	Y	#N/A	Pos/Pos	Y	Y	Y	Y
>cg19263548:chr1:12609556:12609676:120:4	-6.34526	7.58484e-36	0.387281	0.00636776	N	Y	#N/A	Pos/Neg	Y	Y	Y	Y
>hg19:chr7:1572261:1572381:120:8	-4.36513	1.16393e-35	0.93384	0.156747	N	N	#N/A	Pos/Neg	Y	Y	Y	Y
>hg19:chr19:7294905:7295025:120:11	-7.10836	2.29157e-34	0.928096	0.116007	N	N	#N/A	Pos/Neg	N	Y	Y	Y
>hg19:chr19:4343195:4343315:120:5	-4.28192	7.20221e-20	0.965945	0.172653	N	N	#N/A	Pos/Neg	N	Y	Y	Y
>hg19:chr2:142943495:142943615:120:3	-6.37352	8.63415e-33	2.06392	0.0343041	N	Y	#N/A	N	N	N	Y	N
>hg19:chr12:51167604:51167724:120:7	-5.15133	5.69121e-31	3.5526	1.52815	N	Y	#N/A	N	N	N	Y	Y
>hg19:chr16:1128762:1128882:120:3	6.20697	1.12897e-35	0.00803585	0.421983	N	N	#N/A	Pos/Neg	Y	N	Y	Y
>hg19:chr14:75230344:75230464:120:7	3.12925	1.17844e-24	0.0611828	0.283574	N	Y	#N/A	Pos/Neg	N	Y	Y	Y
>hg19:chr3:125985642:125985762:120:6	4.92985	9.92269e-28	0.297941	1.28191	N	Y	#N/A	Pos/Neg	Y	N	N	N
>hg19:chr1:153681522:153681642:120:7	-4.7619	1.2179e-20	3.66918	1.38784	N	N	#N/A	N	Y	N	Y	Y
>hg19:chr1:174968727:174968847:120:8	-3.61175	3.41259e-26	4.66294	1.08157	Y	Y	LINC02803	Pos/Neg	N	Y	Y	Y
>hg19:chr18:28680881:28681001:120:4	6.33658	2.46333e-29	0.00639915	0.370513	N	N	#N/A	N	N	N	Y	Y
>hg19:chr22:38793829:38793949:120:14	3.17013	3.0378e-18	0.0943858	0.434156	N	N	#N/A	N	N	Y	Y	Y
>hg19:chrX:85302353:85302473:120:3	5.46528	1.07543e-30	0.218559	1.22157	Y	Y	ENSG00000235461、ZNF711、POF1B	Pos/Neg	N	Y	Y	N
>hg19:chr3:191492467:191492587:120:0	6.52623	1.8994e-28	2.1324	10.4904	N	N	#N/A	N	N	N	Y	N
>hg19:chr8:123793589:123793709:120:10	1.78908	6.02598e-21	0.416586	1.3121	N	N	#N/A	Pos/Pos	N	Y	Y	Y
>hg19:chr3:49757004:49757124:120:13	6.58599	2.04156e-35	0.324745	0.78244	N	N	#N/A	N	Y	Y	Y	Y
>hg19:chr22:39916184:39916304:120:15	-6.36695	6.18832e-34	3.39164	0.629855	N	N	#N/A	Pos/Pos	N	Y	Y	Y
>hg19:chr9:6757697:6757817:120:6	-5.70827	9.02153e-35	0.566257	0.0163718	N	N	#N/A	Pos/Neg	N	Y	Y	Y
>hg19:chr1:52035462:52035582:120:0	6.37604	6.38498e-46	0.0165321	1.36194	N	Y	#N/A	N	Y	N	Y	N
>hg19:chr12:122356361:122356481:120:15	-3.49909	1.36591e-38	8.22856	0.84441	N	N	#N/A	Pos/Neg	Y	Y	Y	Y
>hg19:chr19:18451711:18451831:120:9	4.47546	3.63067e-24	0.502225	2.42013	N	N	#N/A	Pos/Neg	Y	Y	Y	Y
>hg19:chr6:155522985:155523105:120:1	5.68622	2.14657e-41	0.0549558	3.03604	Y	N	CNKSR3、SCAF8、TIAM2、TFB1M	N	Y	N	Y	N
>hg19:chr1:993841:993961:120:5	-5.40417	7.60609e-19	0.56651	0.0119586	Y	Y	ENSG00000228327、TTLL10、TNFRSF18、TNFRSF4、C1QTNF12、TAS1R3、VWA1、ATAD3B、SLC35E2A	Pos/Neg	Y	Y	Y	Y
>hg19:chr9:97021805:97021925:120:7	5.56557	1.11196e-35	0.0167563	0.843444	Y	Y	WNK2	Pos/Neg	N	Y	Y	Y
>hg19:chr22:46402902:46403022:120:5	4.28192	1.22624e-25	0.264312	1.17914	N	N	#N/A	Pos/Neg	Y	Y	Y	Y
>hg19:chr7:82791973:82792093:120:10	3.46327	2.58818e-19	0.385692	0.914839	Y	Y	SEMA3A	Pos/Neg	N	Y	Y	Y
>hg19:chr8:145026245:145026365:120:9	-6.43861	1.69869e-36	1.37676	0.360249	N	N	#N/A	Pos/Neg	Y	Y	Y	Y
>hg19:chr14:100498047:100498167:120:2	6.864	5.39577e-36	0.0185032	1.35161	N	N	#N/A	N	Y	N	Y	N
>hg19:chr16:4321769:4321889:120:7	4.16829	1.86271e-25	0.295789	0.678971	N	N	#N/A	Pos/Neg	N	Y	Y	Y
>hg19:chr20:34129888:34130008:120:11	-6.37059	3.0963e-30	5.30725	0.0723499	Y	Y	GGT7、ENSG00000261582	Pos/Neg	Y	Y	Y	Y
>hg19:chr10:102802749:102802869:120:9	-1.96288	2.91099e-23	1.8275	0.691412	N	N	#N/A	Pos/Neg	Y	Y	Y	Y
>hg19:chr4:1283896:1284016:120:14	-5.22415	3.71435e-25	3.38113	0.122693	N	N	#N/A	Pos/Neg	N	Y	Y	Y
>hg19:chr16:57481118:57481238:120:9	-1.38756	2.57736e-06	0.257654	0.12048	Y	Y	NUDT21、OGFOD1、MT1L	Pos/Neg	N	Y	Y	Y
>hg19:chr4:2264336:2264456:120:17	1.58906	1.79635e-15	0.375501	0.977142	N	N	#N/A	Pos/Neg	N	Y	Y	Y
>cg22649187:chr11:69197264:69197384:120:7	1.03303	1.93848e-16	0.22784	0.427751	N	N	#N/A	Pos/Neg	Y	Y	Y	Y
>hg19:chr20:61436527:61436647:120:14	-5.02571	6.14043e-33	0.194275	0.0612482	N	N	#N/A	Pos/Neg	N	Y	Y	Y
>hg19:chr13:44887472:44887592:120:0	3.65352	7.25601e-29	1.08674	7.06899	N	Y	#N/A	Pos/Pos	Y	N	Y	N
>hg19:chr12:83134427:83134547:120:1	-3.02868	1.10447e-16	0.734098	0.189779	N	N	#N/A	N	Y	N	Y	N
>hg19:chr8:145515592:145515712:120:16	6.12461	6.61444e-24	0.0919133	4.85508	N	N	#N/A	Pos/Neg	N	Y	Y	Y
>cg23433370:chr12:27396834:27396954:120:4	-3.96513	1.30212e-19	1.01469	0.232776	Y	N	ENSG00000255968	N	Y	Y	Y	Y
>hg19:chr12:49182518:49182638:120:10	4.45432	1.2112e-28	0.266064	1.25059	N	N	#N/A	Pos/Pos	N	Y	Y	Y
>hg19:chr3:169899097:169899217:120:10	-5.73288	1.05753e-30	1.95895	0.0451572	Y	Y	TERC	Pos/Pos	N	Y	Y	Y
>hg19:chr9:132539528:132539648:120:4	-7.28875	1.99918e-35	1.80932	0.0170163	N	N	#N/A	N	Y	N	Y	Y
>hg19:chr11:10582702:10582822:120:0	-3.28692	1.51913e-15	1.6293	0.678444	N	Y	#N/A	N	Y	N	Y	N
>hg19:chr4:39707275:39707395:120:2	4.98783	3.40993e-39	0.283727	2.12107	Y	Y	KLB、RPL9、LIAS、N4BP2、RBM47	N	N	N	N	N
>hg19:chr20:48802988:48803108:120:3	4.17428	3.23462e-24	0.102791	3.25145	N	N	#N/A	N	Y	N	Y	N
>hg19:chr15:42840949:42841069:120:19	1.1412	4.03789e-11	0.203032	0.349089	N	N	#N/A	Pos/Neg	N	Y	Y	Y
>hg19:chr8:146278177:146278297:120:6	5.73471	5.04107e-35	0.0168547	0.616107	N	Y	#N/A	Pos/Neg	N	Y	Y	Y
>hg19:chr6:37548074:37548194:120:2	5.11533	2.10294e-30	0.203341	0.579984	N	N	#N/A	Pos/Neg	N	N	Y	N
>hg19:chr15:51330579:51330699:120:3	6.59481	4.26624e-27	0.011972	0.854169	Y	Y	GABPB1-AS1、TRPM7、MIR4713HG、CYP19A1、GLDN、ENSG00000259678、MAPK6	Pos/Neg	Y	Y	Y	N
>hg19:chr21:18984360:18984480:120:5	4.72532	7.98957e-34	0.166573	0.844657	Y	Y	CHODL	Pos/Neg	N	Y	Y	Y
>hg19:chr19:18794533:18794653:120:13	5.36522	3.79288e-22	0.231903	1.07362	N	N	#N/A	Pos/Neg	N	Y	Y	Y
>hg19:chr16:31008429:31008549:120:6	5.88661	1.84547e-29	0.0479031	2.11229	N	N	#N/A	Pos/Pos	N	Y	Y	Y
>hg19:chr15:91565604:91565724:120:4	4.16624	6.24193e-22	0.128046	0.441136	Y	Y	NGRN	Pos/Neg	N	Y	Y	Y
>hg19:chr2:238396265:238396385:120:3	6.48093	8.51084e-32	0.0107322	0.598395	N	N	#N/A	Pos/Neg	Y	Y	Y	Y
>hg19:chr15:40559057:40559177:120:2	5.78134	7.07573e-31	0.29354	0.966545	N	N	#N/A	Pos/Neg	Y	N	Y	Y
>hg19:chr11:2913600:2913720:120:7	1.26443	3.85785e-15	0.226748	0.557646	Y	N	PGAP2	Pos/Neg	Y	Y	Y	Y
>hg19:chr6:135229972:135230092:120:0	-4.31041	1.01899e-38	1.97462	0.369423	Y	Y	TBPL1	N	Y	N	Y	N
>hg19:chr18:8800501:8800621:120:4	-3.64868	4.31203e-32	1.9416	0.437796	N	N	#N/A	Pos/Pos	Y	N	Y	Y
>cg00594560:chr8:77593182:77593302:120:14	3.20017	9.15107e-19	0.174707	0.332086	Y	Y	ZFHX4、PEX2	N	N	N	Y	Y
>hg19:chr17:62705243:62705363:120:4	3.41677	1.78305e-21	0.256583	0.72086	N	N	#N/A	Pos/Pos	Y	N	Y	Y
>hg19:chr12:104458146:104458266:120:11	4.4814	3.84335e-30	0.233155	2.31832	N	N	#N/A	Pos/Neg	N	Y	Y	Y
>hg19:chr21:47394392:47394512:120:11	-3.63329	9.92183e-20	0.884271	0.036473	N	N	#N/A	Pos/Neg	Y	Y	Y	Y
>hg19:chr9:140057191:140057311:120:9	5.72454	8.34662e-32	0.0855127	0.281847	N	N	#N/A	N	Y	Y	Y	Y
>cg13306815:chr6:140364551:140364671:120:1	2.49175	2.53067e-23	0.478602	2.63756	N	N	#N/A	N	Y	N	Y	N
>hg19:chr10:75936928:75937048:120:9	-2.91396	1.43011e-34	20.7675	3.53713	N	N	#N/A	Pos/Neg	N	Y	Y	Y
>hg19:chr5:145561912:145562032:120:5	4.49335	5.30711e-24	0.599704	0.963102	N	Y	#N/A	Pos/Neg	N	Y	Y	Y
>hg19:chr20:35464273:35464393:120:5	-3.57831	9.48824e-35	0.804314	0.134859	N	N	#N/A	Pos/Neg	Y	N	Y	Y
>hg19:chr16:72911451:72911571:120:4	2.9767	1.90917e-26	0.279282	1.32832	N	Y	#N/A	Neg/Pos	Y	N	Y	Y
>hg19:chr3:196439146:196439266:120:15	7.28513	9.35639e-36	0.0245411	2.26425	N	Y	#N/A	Pos/Neg	N	Y	Y	Y
>hg19:chr17:47113173:47113293:120:6	5.85783	2.01423e-42	0.0338321	2.03079	N	N	#N/A	N	N	N	Y	N
>hg19:chr3:9988500:9988620:120:10	5.40563	5.44378e-27	0.0578857	0.357933	N	N	#N/A	Pos/Neg	Y	Y	Y	Y
>hg19:chr17:40540927:40541047:120:4	-7.67842	2.04631e-36	1.9891	0.538492	N	N	#N/A	Pos/Neg	N	Y	Y	Y
>hg19:chr16:103226:103346:120:9	1.13725	6.16327e-19	1.07851	2.27985	N	N	#N/A	Pos/Neg	N	Y	Y	Y
>hg19:chr17:17752991:17753111:120:0	6.57266	4.02103e-26	0.0136633	1.15472	N	N	#N/A	Pos/Neg	Y	N	Y	N
>hg19:chr19:50507509:50507629:120:1	1.64099	1.29209e-14	1.5363	2.27772	N	N	#N/A	Pos/Neg	Y	N	Y	Y
>hg19:chr11:62473477:62473597:120:12	-4.50079	1.70926e-22	0.430177	0.032703	N	N	#N/A	Pos/Pos	Y	Y	Y	Y
>hg19:chr14:65704860:65704980:120:2	5.65353	3.66135e-29	0.0162785	0.542104	N	N	#N/A	Pos/Pos	Y	Y	Y	Y
>hg19:chr19:267162:267282:120:15	5.8045	5.20575e-43	0.144907	2.6898	N	N	#N/A	N	Y	Y	Y	Y
>hg19:chr3:50653602:50653722:120:3	6.49209	2.38546e-42	0.0347805	3.42174	N	N	#N/A	N	Y	Y	Y	Y
>hg19:chr7:72971776:72971896:120:13	6.5588	5.57883e-44	0.00835039	0.835641	N	N	#N/A	Pos/Neg	N	Y	Y	Y
>hg19:chr3:50126405:50126525:120:7	-2.42822	1.58334e-25	0.930492	0.514324	N	N	#N/A	Pos/Neg	N	Y	Y	Y
>hg19:chr16:89786940:89787060:120:14	4.89694	4.79122e-39	0.0183766	0.561421	N	N	#N/A	Pos/Neg	N	Y	Y	Y
>hg19:chr22:50945751:50945871:120:3	1.03473	1.69302e-10	0.897604	1.47673	N	N	#N/A	Pos/Neg	N	Y	Y	Y
>hg19:chr3:133380804:133380924:120:9	-6.80269	1.05845e-21	14.0899	5.10387	N	N	#N/A	Pos/Pos	N	Y	Y	Y
>hg19:chr6:57037472:57037592:120:10	4.18463	4.50812e-37	0.0551507	0.411202	Y	Y	DST、ZNF451	Pos/Neg	N	Y	Y	Y
>hg19:chr2:234475039:234475159:120:7	6.58477	1.15988e-36	0.0161282	0.955054	N	Y	#N/A	Pos/Neg	N	Y	Y	Y
>hg19:chr16:54321085:54321205:120:8	2.95131	3.35214e-31	0.359002	1.15809	Y	Y	CHD9、FTO	N	Y	Y	Y	Y
>hg19:chr16:31191407:31191527:120:15	4.67205	2.79702e-33	0.0214761	0.259578	N	N	#N/A	Pos/Neg	N	Y	Y	Y
>hg19:chr2:183943523:183943643:120:3	-3.17231	1.08471e-29	1.5472	0.407367	N	N	#N/A	Pos/Neg	N	Y	Y	Y
>hg19:chr3:122920362:122920482:120:3	3.51669	1.1332e-18	0.101104	0.351638	N	Y	#N/A	Pos/Neg	N	Y	Y	Y
>hg19:chr6:2999614:2999734:120:5	5.36064	2.02815e-29	0.542456	1.29901	N	N	#N/A	N	N	Y	Y	Y
>hg19:chr17:42767481:42767601:120:8	3.56777	3.76279e-27	0.263514	0.991999	N	N	#N/A	Pos/Neg	N	Y	Y	Y
>hg19:chr6:43670565:43670685:120:4	6.09222	2.16812e-32	0.739917	2.18199	N	N	#N/A	Pos/Pos	Y	N	Y	Y
>hg19:chr10:62538461:62538581:120:7	4.60732	4.7541e-27	0.046709	0.572142	Y	N	ANK3、RHOBTB1	Pos/Neg	N	Y	Y	Y
>hg19:chr8:61590826:61590946:120:16	4.67047	3.29102e-27	0.107493	1.0284	Y	N	CHD7	Pos/Neg	N	Y	Y	Y
>hg19:chr19:11457030:11457150:120:10	-3.44024	2.15301e-17	0.797121	0.166117	N	N	#N/A	Pos/Neg	N	Y	Y	Y
>hg19:chr17:79212957:79213077:120:3	7.1042	5.49923e-32	0.0159383	1.59502	N	N	#N/A	Pos/Neg	N	Y	Y	Y
>hg19:chrX:10602004:10602124:120:1	-5.48532	5.5728e-26	0.623094	0.0199443	N	N	#N/A	Pos/Pos	Y	N	Y	N
>hg19:chr12:56122962:56123082:120:10	-5.46081	3.35953e-37	3.23115	0.241169	N	Y	#N/A	Pos/Pos	N	Y	Y	Y
>hg19:chr1:153581553:153581673:120:3	4.39104	4.82542e-40	0.193124	0.854113	N	N	#N/A	Pos/Pos	Y	Y	Y	Y
>hg19:chr1:116919115:116919235:120:1	3.39618	6.82728e-31	0.371213	1.83083	N	N	#N/A	Pos/Pos	Y	N	Y	N
>hg19:chr1:209958009:209958129:120:11	-5.12352	1.0724e-41	7.93207	0.581656	N	N	#N/A	Pos/Pos	N	Y	Y	Y
>hg19:chr11:762960:763080:120:4	3.26971	2.17605e-36	0.116706	0.417405	N	Y	#N/A	Pos/Neg	Y	N	Y	Y
>hg19:chr15:71087576:71087696:120:1	1.89281	1.55634e-24	0.251827	0.88084	Y	Y	ENSG00000259309	Pos/Pos	Y	N	Y	N
>hg19:chr19:10370423:10370543:120:7	-6.6349	1.44016e-36	0.583459	0.0107809	N	N	#N/A	N	Y	N	Y	Y
>hg19:chr12:1100046:1100166:120:12	-2.80615	1.49966e-15	0.656371	0.268422	N	Y	#N/A	Pos/Neg	N	Y	Y	Y
>hg19:chr17:7155437:7155557:120:13	-6.25797	7.3113e-31	11.5693	0.226554	N	N	#N/A	Pos/Pos	N	Y	Y	Y
>hg19:chr10:72238105:72238225:120:13	3.95878	2.49902e-19	0.0754602	3.71688	Y	Y	TSPAN15、MACROH2A2、PPA1、PALD1、PCBD1	Pos/Pos	N	Y	Y	Y
>hg19:chr9:86601924:86602044:120:2	1.39192	5.99259e-12	0.287236	0.671214	N	N	#N/A	N	Y	N	Y	Y
>hg19:chr1:221613417:221613537:120:1	0.816214	3.05808e-11	38.1429	56.0175	Y	N	C1orf115、MTARC1	Pos/Neg	Y	N	Y	N
>hg19:chr2:198364599:198364719:120:12	-4.75734	9.24375e-46	2.03525	0.292562	Y	Y	ANKRD44	Pos/Neg	N	Y	Y	Y
>hg19:chr17:900310:900430:120:14	-4.85581	1.40589e-23	1.97782	0.0994162	N	N	#N/A	Pos/Neg	N	Y	Y	Y
>hg19:chr3:10290150:10290270:120:16	-4.75939	4.7643e-29	4.20631	0.0970899	N	N	#N/A	Pos/Neg	N	Y	Y	Y
>hg19:chr9:91914219:91914339:120:2	1.93054	2.65914e-21	0.111444	0.591415	Y	Y	SHC3	N	N	N	Y	N
>hg19:chr5:162932529:162932649:120:15	-7.50575	4.46534e-27	1.88496	0.258711	N	N	#N/A	Pos/Pos	N	Y	Y	Y
>hg19:chr17:42164542:42164662:120:1	-6.40059	4.31167e-38	0.759425	0.0139179	N	N	#N/A	Pos/Neg	Y	N	Y	N
>hg19:chr10:114418405:114418525:120:1	-5.13895	1.02572e-31	1.10648	0.0490468	N	N	#N/A	N	Y	N	Y	N
>hg19:chr11:59383666:59383786:120:4	-5.44162	1.50924e-31	0.658251	0.019155	N	N	#N/A	Pos/Neg	N	Y	Y	Y
>hg19:chr13:51103606:51103726:120:7	-0.96189	8.55726e-09	1.69094	1.1511	Y	Y	INTS6	N	Y	N	Y	Y
>hg19:chr12:30948320:30948440:120:6	6.59644	7.06892e-30	0.338819	1.52396	N	N	#N/A	Pos/Neg	Y	Y	Y	Y
>hg19:chr19:46144495:46144615:120:1	5.88199	2.89089e-27	0.0210042	0.889315	N	N	#N/A	Pos/Neg	Y	Y	N	N
>hg19:chr13:98085658:98085778:120:13	-4.51322	1.56262e-17	1.41494	0.0678835	Y	Y	RAP2A、IPO5	Pos/Neg	N	Y	Y	Y
>hg19:chr3:150126516:150126636:120:14	6.33916	2.20925e-48	0.0115595	0.963131	Y	Y	TM4SF4	Pos/Neg	N	Y	Y	Y
>hg19:chr17:74536730:74536850:120:6	-6.07206	8.75876e-35	0.480686	0.00829366	N	N	#N/A	Pos/Neg	Y	Y	Y	Y
>hg19:chr3:50336513:50336633:120:10	5.47325	7.48764e-33	0.015356	0.451866	N	N	#N/A	Pos/Neg	N	Y	Y	Y
>hg19:chr8:77593293:77593413:120:7	4.46957	3.7536e-30	0.138269	0.565209	N	N	#N/A	N	N	N	Y	Y
>cg24940138:chr17:41363681:41363801:120:9	4.46772	2.60177e-29	0.31301	1.01063	N	N	#N/A	Pos/Neg	N	Y	Y	Y
>hg19:chr12:76844638:76844758:120:3	-4.71196	5.9956e-28	0.810068	0.37815	N	N	#N/A	N	N	N	Y	N
>hg19:chr19:13171707:13171827:120:0	5.84576	6.72322e-31	0.012578	0.465443	N	N	#N/A	Pos/Neg	Y	Y	Y	N
>hg19:chr3:82035574:82035694:120:1	1.47944	9.98391e-17	0.545982	1.16713	N	Y	#N/A	N	N	N	Y	Y
>hg19:chr19:11200051:11200171:120:4	-6.42397	1.637e-29	2.08396	0.0341754	N	N	#N/A	Pos/Pos	N	Y	Y	Y
>hg19:chr19:56110909:56111029:120:5	5.7732	1.74477e-22	0.0252955	0.952023	N	N	#N/A	Pos/Neg	N	Y	Y	Y
>hg19:chr1:11322870:11322990:120:10	1.65215	1.27938e-16	0.134567	0.407598	N	N	#N/A	Pos/Neg	N	Y	Y	Y
>hg19:chr7:150811584:150811704:120:12	-5.06434	2.76797e-25	2.4573	0.5955	Y	N	ACTR3C、LRRC61、ENSG00000261305、RARRES2、REPIN1-AS1、ZNF775	Pos/Neg	Y	Y	Y	Y
>hg19:chr1:200639010:200639130:120:15	-5.54553	2.49409e-26	1.75271	0.0434042	N	N	#N/A	Pos/Pos	N	Y	Y	Y
>hg19:chr11:63604871:63604991:120:2	1.26371	4.45073e-28	0.439936	1.00499	Y	N	SPINDOC	Pos/Neg	Y	N	Y	N
>hg19:chr8:41009451:41009571:120:0	-3.48742	1.31741e-15	1.16473	0.74391	N	Y	#N/A	Pos/Neg	Y	N	Y	N
>hg19:chr9:135996888:135997008:120:8	3.49602	1.28421e-20	0.111924	0.351738	N	N	#N/A	Pos/Neg	Y	Y	N	N
>hg19:chr10:118502529:118502649:120:14	-4.31965	6.18581e-37	0.403483	0.019514	N	N	#N/A	Pos/Neg	N	Y	Y	Y
>hg19:chr10:97878680:97878800:120:6	4.92581	1.45683e-26	0.193924	0.843834	Y	Y	ENTPD1-AS1、ZNF518A	Pos/Neg	N	Y	Y	Y
>hg19:chr12:98796082:98796202:120:1	-3.57899	2.26213e-20	0.401096	0.0818065	Y	N	RMST、PAFAH1B2P2、LINC02453	Neg/Pos	Y	N	Y	N
>hg19:chr19:36103662:36103782:120:15	1.61929	6.21112e-21	0.149846	0.486588	Y	Y	SBSN、ATP4A、PRODH2	Pos/Pos	Y	Y	Y	Y
>hg19:chr8:41649817:41649937:120:5	-3.24596	1.0914e-39	0.0939927	0.00946318	N	Y	#N/A	Pos/Neg	Y	Y	N	N
>hg19:chr1:156182982:156183102:120:17	-5.02057	1.60687e-42	4.05388	0.884438	N	N	#N/A	Pos/Neg	N	Y	Y	Y
>cg13427748:chr15:70767589:70767709:120:5	-2.22858	8.86282e-40	6.38495	1.5405	N	N	#N/A	Pos/Neg	Y	N	Y	Y
>hg19:chr16:10674264:10674384:120:14	-4.07681	2.29854e-34	0.617676	0.153839	N	N	#N/A	Pos/Pos	N	Y	Y	Y
>hg19:chr16:2827472:2827592:120:13	1.05878	2.10064e-09	0.86756	1.80893	N	N	#N/A	Pos/Neg	N	Y	Y	Y
>hg19:chr5:175970341:175970461:120:19	4.13333	3.75837e-19	0.605915	1.85615	N	N	#N/A	Pos/Neg	N	Y	Y	Y
>hg19:chr16:71757209:71757329:120:10	5.554	2.67729e-28	0.0379409	1.14549	N	N	#N/A	Pos/Neg	N	Y	Y	Y
>hg19:chr5:170845769:170845889:120:11	2.70832	9.79069e-17	0.239182	0.843615	N	Y	#N/A	Pos/Neg	N	Y	Y	Y
>hg19:chr3:50654819:50654939:120:6	3.53801	4.68285e-24	0.114917	0.448581	N	N	#N/A	Pos/Pos	N	Y	Y	Y
>hg19:chr3:40351480:40351600:120:10	-2.54595	8.15892e-27	2.12972	0.790415	N	N	#N/A	Pos/Neg	N	Y	Y	Y
>hg19:chr12:54388974:54389094:120:5	3.18357	1.11595e-29	0.290707	1.16024	N	N	#N/A	Pos/Neg	Y	Y	Y	Y
>hg19:chr9:131799027:131799147:120:10	6.72468	4.046e-32	0.00856027	0.543034	Y	Y	SLC25A25-AS1、KYAT1	Pos/Neg	N	Y	Y	Y
>hg19:chr17:61904656:61904776:120:6	-4.73216	1.81869e-40	1.22856	0.166178	Y	Y	TANC2、ENSG00000263644、CYB561、DCAF7、FAM136DP、MILR1、CEP95、ARHGAP27P1-BPTFP1-KPNA2P3	Pos/Neg	N	Y	Y	Y
>hg19:chr2:3606059:3606179:120:9	5.52202	1.96807e-39	0.0576914	1.7895	Y	Y	ENSG00000234929	Pos/Neg	N	Y	Y	Y
>hg19:chr1:115053509:115053629:120:18	1.53107	1.24988e-16	0.0460401	0.132657	Y	Y	MAGI3、PTPN22、OLFML3、SYCP1	Pos/Neg	N	Y	Y	Y
>hg19:chr19:17717009:17717129:120:14	5.78754	5.4561e-29	0.0301215	1.05501	N	N	#N/A	Pos/Neg	N	N	Y	Y
>hg19:chr19:6199229:6199349:120:11	2.63604	4.58729e-16	0.1842	0.951066	N	N	#N/A	N	Y	Y	Y	Y
>hg19:chr19:41172317:41172437:120:2	-3.96744	8.08922e-23	1.0393	0.606862	N	N	#N/A	Pos/Neg	Y	N	Y	N
>hg19:chr19:23432865:23432985:120:6	-6.19133	6.47961e-31	1.53701	0.0278943	Y	Y	ZNF91、LINC01224、ZNF681	Pos/Neg	N	Y	Y	Y
>hg19:chr17:79961585:79961705:120:10	-4.01897	1.46756e-47	0.468447	0.0485645	N	N	#N/A	Pos/Neg	Y	N	Y	Y
>hg19:chr6:32095575:32095695:120:9	3.73307	1.8625e-23	0.644254	2.61641	N	N	#N/A	Pos/Neg	N	Y	Y	Y
>hg19:chr15:101142176:101142296:120:6	-5.36783	6.49269e-33	0.527464	0.367592	N	Y	#N/A	Pos/Neg	N	Y	Y	Y
>hg19:chr19:3397358:3397478:120:2	4.4482	3.03731e-32	0.0582069	0.448528	N	N	#N/A	Pos/Neg	Y	N	Y	N
>hg19:chr19:41682181:41682301:120:2	-2.93274	1.81276e-18	24.7607	5.90872	N	N	#N/A	Pos/Pos	Y	Y	Y	Y
>hg19:chr17:8095600:8095720:120:1	4.77858	7.84975e-26	0.0867092	1.15941	Y	Y	ENSG00000262526、SLC2A4、EIF5A、ENSG00000262880、MPDU1、PFAS、ENSG00000269947、MYH10	N	Y	Y	Y	Y
>hg19:chr18:55711081:55711201:120:9	-6.03426	6.96765e-33	0.633007	0.0146349	Y	Y	ONECUT2、ZNF532	Pos/Neg	N	Y	Y	Y
>hg19:chr1:16212735:16212855:120:3	7.31136	2.55365e-42	0.0286908	4.94257	N	N	#N/A	Pos/Neg	Y	N	Y	Y
>hg19:chr4:6675722:6675842:120:11	-5.68183	2.01325e-40	2.37768	0.341146	N	Y	#N/A	Pos/Neg	N	Y	Y	Y
>hg19:chr19:11849492:11849612:120:11	3.57279	1.63331e-25	0.379227	0.769059	N	N	#N/A	Pos/Neg	N	Y	Y	Y
>hg19:chr14:23476174:23476294:120:11	6.1317	1.1171e-31	0.00734987	0.383218	Y	Y	PRMT5	Pos/Pos	Y	Y	Y	Y
>hg19:chr5:150169852:150169972:120:0	-4.84548	3.51283e-27	0.44906	0.0228621	Y	Y	CSF1R、FAT2	N	Y	N	Y	N
>hg19:chr20:20033036:20033156:120:9	-6.37505	5.54609e-25	11.175	2.0639	N	N	#N/A	Pos/Neg	N	Y	Y	Y
>hg19:chr12:6310141:6310261:120:8	5.40365	1.71949e-38	0.0269361	1.4279	N	N	#N/A	Pos/Neg	N	Y	Y	Y
>hg19:chr17:49199271:49199391:120:9	-5.63377	2.17145e-43	3.60785	0.32486	N	N	#N/A	Pos/Neg	Y	Y	Y	Y
>hg19:chr16:90014648:90014768:120:8	4.54792	3.21528e-23	0.157632	2.77042	N	N	#N/A	N	Y	Y	Y	Y
>hg19:chr4:41216896:41217016:120:1	7.49862	2.32004e-41	0.12009	0.653877	N	N	#N/A	Pos/Pos	Y	Y	Y	N
>hg19:chr10:72977975:72978095:120:0	3.6926	3.48867e-20	0.1973	1.08805	N	N	#N/A	Pos/Neg	Y	Y	Y	N
>hg19:chr1:161582554:161582674:120:12	3.25446	3.51065e-28	0.587004	2.63859	N	N	#N/A	N	Y	Y	Y	Y
>hg19:chr14:95623652:95623772:120:18	2.33876	9.23615e-12	0.580531	1.559	N	Y	#N/A	Pos/Neg	N	Y	Y	Y
>hg19:chr1:161509866:161509986:120:6	6.30918	8.69208e-33	0.0293263	1.6003	Y	Y	ENSG00000213080	N	Y	Y	Y	Y
>hg19:chr4:85419899:85420019:120:14	6.77647	8.52566e-38	0.00556851	0.421775	N	Y	#N/A	N	N	Y	Y	Y
>hg19:chr18:21977420:21977540:120:17	6.40234	1.08998e-33	0.0259772	1.41332	N	Y	#N/A	Pos/Neg	N	Y	Y	Y
>hg19:chr20:48729419:48729539:120:14	5.30757	5.42427e-28	0.138219	3.9154	N	N	#N/A	Pos/Neg	N	Y	Y	Y
>hg19:chr17:63738994:63739114:120:2	-4.25365	6.6017e-25	1.52704	0.485895	Y	Y	SLC16A6P1、PSMD7P1、APOH、PRKCA	Pos/Pos	Y	N	Y	Y
>hg19:chr10:15001611:15001731:120:7	-1.84596	2.94191e-30	2.03794	0.582591	Y	Y	FRMD4A	Pos/Pos	N	Y	Y	Y
>hg19:chr1:51086736:51086856:120:0	-6.24209	1.73172e-26	1.53364	0.0262645	N	Y	#N/A	N	N	N	Y	N
>hg19:chr1:65886414:65886534:120:14	5.03987	3.79548e-25	0.188794	0.557178	N	N	#N/A	Pos/Neg	N	Y	Y	Y
>hg19:chr10:6317274:6317394:120:5	1.80284	5.7855e-24	0.706915	2.14444	N	N	#N/A	Pos/Neg	Y	N	Y	N
>hg19:chr1:161697146:161697266:120:16	2.79759	1.31444e-16	0.391531	2.78872	Y	N	DDR2	N	Y	Y	Y	Y
>hg19:chr11:65101339:65101459:120:4	-6.53084	1.09694e-42	2.10735	0.0205914	N	N	#N/A	Pos/Neg	N	Y	Y	Y
>cg23961842:chr6:85483740:85483860:120:7	4.25858	1.35772e-22	0.323241	1.93992	N	N	#N/A	N	N	Y	Y	Y
>hg19:chr19:872658:872778:120:5	-6.61137	2.67025e-35	0.798079	0.0114656	N	N	#N/A	Pos/Neg	Y	Y	Y	Y
>hg19:chr4:187112719:187112839:120:19	-3.64919	7.42954e-20	4.67673	2.30795	N	N	#N/A	Pos/Pos	N	Y	Y	Y
>hg19:chr21:38639844:38639964:120:10	-5.50702	4.31865e-54	1.85365	0.0277034	N	N	#N/A	Pos/Neg	N	Y	Y	Y
>hg19:chr6:52930078:52930198:120:13	3.3199	9.9805e-24	0.182731	0.711854	Y	Y	PKHD1、MCM3、PAQR8、TMEM14A、GSTA4、CILK1、GCLC、LINC01564	Pos/Neg	N	Y	Y	Y
>hg19:chr17:21305344:21305464:120:5	4.12426	1.19419e-25	0.194793	0.52179	N	Y	#N/A	Pos/Neg	N	N	Y	Y
>hg19:chr19:5292917:5293037:120:9	2.94401	1.39436e-24	0.33431	0.87171	N	N	#N/A	N	N	Y	Y	Y
>hg19:chr12:13332632:13332752:120:5	6.62867	1.786e-47	0.00998903	1.25508	Y	Y	LRP6、BCL2L14、LINC01559、GRIN2B、ENSG00000256306	Pos/Neg	Y	Y	Y	Y
>hg19:chr17:72772238:72772358:120:7	4.524	1.17492e-38	0.0707885	0.499801	Y	Y	RPL38、MGC16275、TTYH2、KIF19	Pos/Neg	N	Y	Y	Y
>hg19:chr16:25118237:25118357:120:12	6.08067	4.47908e-30	0.0588407	2.67237	N	Y	#N/A	Pos/Neg	Y	Y	Y	Y
>hg19:chr1:249167658:249167778:120:6	6.52878	2.31592e-33	0.0125746	0.819949	N	N	#N/A	Pos/Neg	N	Y	Y	Y
>hg19:chr10:64576304:64576424:120:14	5.12342	2.96545e-30	0.0220818	0.575442	Y	Y	RTKN2、JMJD1C、ENSG00000228566	Pos/Neg	N	Y	Y	Y
>hg19:chr2:112811976:112812096:120:6	6.97059	2.77312e-31	0.154574	0.816571	N	Y	#N/A	N	N	Y	Y	Y
>hg19:chr1:19253475:19253595:120:2	6.07278	2.00547e-28	0.00606244	0.256583	N	N	#N/A	Pos/Neg	Y	N	Y	Y
>hg19:chr9:135230524:135230644:120:16	-4.08768	5.09181e-43	3.91932	0.533971	N	N	#N/A	Pos/Neg	N	Y	Y	Y
>hg19:chr16:67875953:67876073:120:14	-4.35566	6.81499e-37	0.61968	0.0248483	N	N	#N/A	Pos/Neg	N	Y	Y	Y
>hg19:chr7:137567235:137567355:120:4	-4.13966	1.98389e-22	0.66069	0.168733	N	N	#N/A	N	Y	N	Y	N
>hg19:chr17:27070721:27070841:120:13	6.17654	6.46372e-32	0.0197396	1.04401	N	N	#N/A	Pos/Pos	N	Y	Y	Y
>hg19:chr1:62587781:62587901:120:3	6.61434	1.32908e-31	0.0786781	5.59028	N	Y	#N/A	Pos/Neg	Y	N	Y	Y
>hg19:chr8:124429126:124429246:120:14	6.5077	2.70019e-51	0.00329846	0.341596	N	N	#N/A	Pos/Neg	N	Y	Y	Y
>hg19:chr15:64679898:64680018:120:11	5.8736	2.27159e-27	0.023939	0.92258	N	N	#N/A	N	N	Y	Y	Y
>hg19:chr10:5855441:5855561:120:13	-5.29171	5.38782e-42	0.735317	0.0174566	N	N	#N/A	Pos/Pos	N	Y	Y	Y
>hg19:chr22:41252723:41252843:120:6	5.67579	1.4156e-29	0.149281	0.406538	Y	Y	L3MBTL2	Pos/Neg	N	Y	Y	Y
>hg19:chrX:48754962:48755082:120:13	4.95863	1.23374e-44	0.00709339	0.239217	N	N	#N/A	Pos/Neg	N	Y	Y	Y
>hg19:chr11:64002328:64002448:120:16	-4.64931	2.13174e-27	1.07085	0.166925	N	N	#N/A	Pos/Neg	N	Y	Y	Y
>hg19:chr1:38273832:38273952:120:14	-1.4834	1.1543e-27	6.81064	3.21065	N	N	#N/A	Pos/Neg	N	Y	Y	Y
>hg19:chr12:56498216:56498336:120:8	3.77228	5.17865e-22	0.215419	0.693342	N	N	#N/A	Pos/Neg	N	Y	Y	Y
>hg19:chr8:11142093:11142213:120:10	-5.01324	2.5351e-31	0.488252	0.0982251	Y	Y	SUB1P1	Pos/Neg	N	Y	Y	Y
>hg19:chr14:23531358:23531478:120:3	4.59739	7.13558e-30	0.933884	1.85337	N	N	#N/A	Pos/Neg	Y	N	Y	Y
>hg19:chr16:1832936:1833056:120:14	6.4095	1.59905e-32	0.0160988	0.972213	N	N	#N/A	Pos/Neg	N	Y	Y	Y
>hg19:chr22:19419532:19419652:120:17	-6.7342	7.07528e-37	1.06164	0.0155363	N	N	#N/A	Pos/Neg	N	Y	Y	Y
>hg19:chr1:28672563:28672683:120:4	-2.3092	3.33001e-21	0.14869	0.0292393	Y	Y	ENSG00000237429	N	Y	N	Y	Y
>hg19:chr6:43395408:43395528:120:6	-6.34171	3.70426e-33	1.09622	0.0169644	N	N	#N/A	Pos/Neg	N	Y	Y	Y
>cg07567326:chr14:20937047:20937167:120:4	-1.08738	2.04048e-16	1.57777	0.868483	N	N	#N/A	Pos/Neg	Y	Y	Y	Y
>hg19:chr3:63848976:63849096:120:6	3.37068	1.08852e-21	0.98135	1.80081	Y	Y	C3orf49、ADAMTS9	Pos/Pos	N	Y	Y	Y
>hg19:chr6:30457516:30457636:120:16	-3.37225	1.53894e-18	0.441501	0.239573	N	N	#N/A	N	N	Y	Y	Y
>hg19:chr3:118960389:118960509:120:1	-6.46507	1.24125e-48	6.60417	0.0718125	N	N	#N/A	Pos/Neg	N	Y	N	N
>hg19:chr2:202315978:202316098:120:10	6.78738	1.26054e-30	0.0162077	1.44366	N	N	#N/A	Pos/Neg	N	Y	Y	Y
>hg19:chr11:33183094:33183214:120:10	5.31042	6.30476e-33	0.0115307	0.330719	N	N	#N/A	Pos/Pos	N	Y	Y	Y
>hg19:chrX:69353497:69353617:120:7	6.39702	4.01386e-29	0.636364	2.56359	N	N	#N/A	Pos/Neg	N	Y	Y	Y
>hg19:chr5:104728268:104728388:120:3	6.59713	2.19686e-30	0.274707	1.34116	Y	N	ENSG00000251574	N	N	N	N	N
>hg19:chr11:64610560:64610680:120:1	-6.74268	2.13925e-35	0.861326	0.0110402	N	N	#N/A	Pos/Pos	Y	N	Y	Y
>cg13702185:chr4:3438519:3438639:120:6	4.34684	1.58357e-33	0.140717	0.812109	Y	Y	LYAR	Pos/Neg	Y	N	Y	Y
>hg19:chr19:917393:917513:120:14	-5.47375	3.84016e-31	1.214	0.0360533	N	N	#N/A	Pos/Neg	Y	Y	Y	Y
>hg19:chr4:17616142:17616262:120:10	-5.61252	7.65073e-40	5.96076	0.654647	N	N	#N/A	Pos/Neg	N	Y	Y	Y
>cg01845036:chr5:141852017:141852137:120:2	-4.47104	1.59139e-37	6.77839	0.847094	N	N	#N/A	Pos/Pos	Y	N	Y	Y
>hg19:chr11:809380:809500:120:11	4.17585	1.75641e-25	0.175425	1.13763	N	N	#N/A	Pos/Neg	N	Y	Y	Y
>hg19:chr2:26567597:26567717:120:5	-3.83775	5.05293e-39	4.32317	0.606981	N	N	#N/A	Pos/Neg	Y	Y	Y	Y
>hg19:chr19:11071452:11071572:120:23	1.42007	2.85487e-15	0.0267144	0.0705773	N	N	#N/A	Pos/Neg	N	Y	Y	Y
>hg19:chr17:27507545:27507665:120:7	-4.76354	4.3297e-28	0.604327	0.0292382	N	N	#N/A	Pos/Pos	N	Y	Y	Y
>hg19:chr1:156631166:156631286:120:3	-1.13747	1.61498e-24	2.54817	1.09469	N	N	#N/A	Pos/Neg	N	Y	Y	Y
>hg19:chr2:160143569:160143689:120:5	1.37112	6.59855e-13	0.373621	0.65744	N	Y	#N/A	Pos/Neg	N	Y	Y	Y
>hg19:chr1:170501218:170501338:120:9	-3.52252	6.66189e-33	0.517546	0.158802	Y	Y	F5、FMO3、FMO6P、PRRC2C	Pos/Neg	N	Y	Y	Y
>hg19:chr18:9136522:9136642:120:15	-5.40177	4.93478e-29	8.24948	0.272028	N	N	#N/A	Pos/Neg	N	Y	Y	Y
>cg09820729:chr1:12039652:12039772:120:6	2.68404	1.49507e-25	0.156181	0.345768	N	N	#N/A	Pos/Neg	Y	Y	Y	Y
>hg19:chr18:46449389:46449509:120:2	-1.45736	1.38375e-14	5.72979	2.393	N	Y	#N/A	Pos/Neg	Y	N	Y	Y
>hg19:chr19:16296206:16296326:120:4	-1.46941	2.0054e-12	1.78398	1.11234	N	N	#N/A	Pos/Neg	N	Y	Y	N
>hg19:chr2:26467722:26467842:120:7	2.81535	7.47802e-28	0.163366	0.850636	N	N	#N/A	Pos/Neg	N	Y	Y	Y
>hg19:chr19:46389000:46389120:120:23	5.25905	6.09785e-35	0.204904	4.71517	N	N	#N/A	Pos/Neg	N	Y	Y	Y
>hg19:chr19:54713134:54713254:120:5	6.20353	1.17766e-42	0.00769604	0.683178	N	N	#N/A	Pos/Neg	Y	N	Y	N
>hg19:chr11:63997944:63998064:120:10	-1.61124	1.66902e-20	1.36742	0.629137	N	N	#N/A	Pos/Neg	Y	Y	Y	Y
>hg19:chr9:104296102:104296222:120:8	-2.2132	3.14869e-30	3.80369	0.846878	N	Y	#N/A	Pos/Neg	N	Y	Y	Y
>cg03978675:chr1:16679440:16679560:120:5	5.12832	6.72204e-40	0.105637	0.837729	N	N	#N/A	Pos/Neg	Y	Y	Y	Y
>hg19:chr12:65950685:65950805:120:9	-5.3416	3.8412e-43	1.53028	0.235062	N	N	#N/A	N	Y	N	Y	Y
>hg19:chr1:6532600:6532720:120:5	6.11937	2.61514e-27	0.668136	1.16014	N	N	#N/A	N	Y	N	Y	Y
>hg19:chr11:57405745:57405865:120:3	-5.54638	1.53418e-27	2.70089	0.0733708	Y	Y	ENSG00000254979、SLC43A3、SLC43A1	N	N	N	Y	Y
>hg19:chr3:188017106:188017226:120:5	-2.36005	1.03516e-30	2.42377	0.936624	Y	Y	TPRG1	Pos/Neg	N	N	Y	N
>hg19:chr15:49447447:49447567:120:8	6.44003	1.77026e-46	0.00532147	0.538395	N	Y	#N/A	Pos/Neg	N	Y	Y	Y
>hg19:chr7:73214235:73214355:120:2	-4.08366	3.1033e-19	3.86263	0.291865	N	N	#N/A	Pos/Neg	Y	Y	Y	Y
>hg19:chrX:24043109:24043229:120:13	-4.31908	2.03455e-27	1.61556	0.0545164	Y	N	PRDX4、SAT1、APOO、PCYT1B	Pos/Pos	N	Y	Y	Y
>hg19:chr19:48949057:48949177:120:10	-5.58752	3.74531e-26	0.456409	0.0128977	N	Y	#N/A	Pos/Neg	N	Y	Y	Y
>hg19:chr6:71108844:71108964:120:3	-4.77872	2.27123e-32	1.83592	0.361941	N	N	#N/A	Pos/Pos	Y	N	Y	N
>hg19:chr2:234335350:234335470:120:3	1.03015	1.17222e-15	9.84396	15.5638	N	N	#N/A	N	Y	N	Y	Y
>hg19:chr22:50913673:50913793:120:8	4.80516	4.58959e-26	0.493985	2.30823	N	N	#N/A	Pos/Pos	N	Y	Y	Y
>hg19:chr17:8192002:8192122:120:6	6.4385	1.69305e-29	0.0350519	1.91895	N	N	#N/A	Pos/Neg	N	Y	Y	Y
>hg19:chr16:4166926:4167046:120:8	5.82777	1.60026e-29	0.0146401	0.599098	N	N	#N/A	Pos/Neg	Y	Y	Y	Y
>cg16167060:chr2:235934885:235935005:120:3	-3.96563	3.76927e-25	0.714891	0.0961841	N	N	#N/A	Pos/Neg	Y	N	Y	N
>hg19:chr9:33876627:33876747:120:8	-5.67094	1.36575e-26	1.36808	0.039598	Y	Y	ASS1P12、BAG1、AQP7、AQP3、CYP4F26P、PRSS3	N	N	N	N	N
>hg19:chr2:191184417:191184537:120:10	6.26886	4.93553e-36	0.0376967	1.88758	Y	N	SLC40A1、ENSG00000228509、MYO1B	N	N	Y	Y	Y
>hg19:chr12:125052455:125052575:120:5	-5.14434	5.24071e-34	0.361998	0.0156697	N	N	#N/A	Pos/Neg	N	Y	Y	Y
>hg19:chr3:49302602:49302722:120:3	4.46364	3.09382e-42	0.0385566	1.12955	N	N	#N/A	N	N	N	N	N
>hg19:chr4:152020751:152020871:120:8	-5.73108	3.08775e-26	3.36376	0.0989815	Y	Y	LRBA、RPS3A、SH3D19、GATB	Pos/Neg	N	Y	Y	Y
>hg19:chr7:100184229:100184349:120:7	6.00105	6.81448e-29	0.0184829	0.845299	N	N	#N/A	Pos/Neg	N	Y	Y	Y
>hg19:chr1:38397101:38397221:120:5	7.04538	5.92989e-28	1.49823	5.49504	Y	Y	DNALI1、MANEAL、YRDC	Pos/Neg	Y	Y	Y	Y
>hg19:chr12:125212279:125212399:120:3	5.05132	7.59694e-43	0.0632883	0.719702	N	N	#N/A	Pos/Neg	Y	N	Y	Y
>hg19:chr19:48151690:48151810:120:2	-6.63673	5.26976e-32	1.27487	0.0178955	N	N	#N/A	Pos/Neg	Y	Y	Y	Y
>hg19:chr16:87491458:87491578:120:6	-5.36714	2.53485e-40	3.63135	0.515418	N	N	#N/A	Pos/Neg	Y	N	Y	Y
>hg19:chr5:82248351:82248471:120:0	4.13203	7.20862e-26	0.615835	4.42259	Y	Y	RPS23	N	N	N	Y	N
>hg19:chr19:2028782:2028902:120:0	3.82652	8.56185e-23	1.34792	3.568	N	N	#N/A	N	Y	N	Y	N
>hg19:chr8:125551120:125551240:120:8	6.3418	2.26804e-31	0.0184034	1.09382	N	N	#N/A	Pos/Neg	N	Y	Y	Y
>hg19:chr7:135347112:135347232:120:16	-3.14807	9.97169e-20	8.1832	2.83423	Y	N	AGBL3、SLC13A4	Pos/Neg	N	Y	Y	Y
>hg19:chr12:97301274:97301394:120:5	4.54072	3.45697e-33	0.129866	0.651082	Y	Y	HAL、ENSG00000258131	Pos/Neg	N	Y	Y	Y
>hg19:chr5:66462169:66462289:120:9	4.56848	1.46874e-28	0.79533	3.07543	Y	N	MAST4	Pos/Neg	Y	Y	Y	Y
>hg19:chr17:43502852:43502972:120:3	3.23304	7.59487e-23	0.338309	0.727992	N	N	#N/A	Pos/Neg	Y	Y	Y	Y
>hg19:chr7:12726727:12726847:120:12	-6.98011	3.26839e-39	0.678616	0.0074964	N	N	#N/A	Pos/Neg	N	Y	Y	Y
>hg19:chr6:31509249:31509369:120:2	4.67402	3.49122e-32	0.612288	2.79722	N	N	#N/A	Pos/Neg	N	Y	Y	N
>hg19:chr19:19303283:19303403:120:8	-6.44768	5.67838e-28	0.632484	0.0107586	Y	Y	ENSG00000267383	Pos/Neg	N	Y	Y	Y
>hg19:chr10:32250666:32250786:120:1	-1.37393	5.95692e-25	12.7689	4.75902	N	Y	#N/A	N	Y	N	Y	N
>hg19:chr10:51565136:51565256:120:10	-4.55146	1.20039e-21	0.194099	0.00756001	Y	Y	ERCC6、PARG、AGAP6、BEND3P1	Pos/Neg	N	Y	Y	N
>hg19:chr7:73245572:73245692:120:9	2.26441	5.10993e-19	0.525989	2.49071	N	N	#N/A	Pos/Neg	N	Y	Y	Y
>hg19:chr5:45278049:45278169:120:0	-3.36463	1.08235e-16	0.406129	0.0217698	Y	Y	MRPS30-DT、MRPS30、ENSG00000272335	Pos/Neg	N	N	N	N
>hg19:chr3:183967053:183967173:120:5	-5.44753	1.94083e-33	0.664766	0.188077	N	Y	#N/A	Pos/Neg	N	Y	Y	Y
>hg19:chr16:30751913:30752033:120:1	4.1598	1.56174e-27	0.954551	1.5518	N	N	#N/A	Pos/Neg	Y	N	Y	Y
>hg19:chr15:41085889:41086009:120:3	-6.8864	2.05354e-48	1.73241	0.0123996	Y	Y	GCHFR、DLL4	Pos/Pos	Y	N	Y	Y
>hg19:chr4:122617724:122617844:120:7	6.27032	7.02868e-37	0.00950381	0.562575	N	Y	#N/A	Pos/Pos	N	Y	Y	Y
>hg19:chr20:37408261:37408381:120:3	3.39267	5.25542e-35	0.351232	1.46513	Y	Y	ARHGAP40、PPP1R16B	Pos/Pos	Y	Y	Y	Y
>hg19:chr15:92411038:92411158:120:2	-2.01974	6.6132e-22	1.51112	0.636611	Y	N	ENSG00000258676、ENSG00000271763、CHASERR	Pos/Pos	Y	N	Y	N
>hg19:chr7:73246423:73246543:120:2	4.83861	2.26954e-39	0.0591944	0.615751	N	N	#N/A	Pos/Neg	N	Y	Y	N
>hg19:chr15:81281847:81281967:120:11	5.98852	1.30745e-46	0.0223847	1.66304	Y	Y	ARNT2、ABHD17C、CEMIP	Pos/Neg	N	Y	Y	Y
>hg19:chr1:8021561:8021681:120:8	-5.22776	9.5434e-38	1.75863	0.143996	N	N	#N/A	Pos/Neg	N	Y	Y	Y
>hg19:chr22:30831679:30831799:120:2	3.27214	3.95142e-39	0.18117	0.92611	N	N	#N/A	Pos/Neg	Y	N	Y	Y
>hg19:chr1:11863608:11863728:120:5	5.21917	7.08394e-23	0.128764	3.45605	N	N	#N/A	Pos/Neg	Y	N	Y	Y
>hg19:chr17:73718254:73718374:120:2	5.58634	6.57735e-38	0.016611	0.829717	N	N	#N/A	Pos/Pos	N	Y	Y	N
>hg19:chr17:6544058:6544178:120:3	-4.39922	4.44311e-20	11.137	4.63191	N	N	#N/A	Pos/Pos	N	Y	Y	Y
>hg19:chr11:118955785:118955905:120:6	-2.08765	2.69133e-09	0.442874	0.143801	N	N	#N/A	Pos/Neg	N	Y	Y	N
>hg19:chr13:50069680:50069800:120:7	-5.60605	5.24956e-29	1.68743	0.052461	N	Y	#N/A	Pos/Neg	Y	Y	Y	Y
>hg19:chr1:204042769:204042889:120:16	5.51188	6.00672e-37	0.0103614	0.342693	N	N	#N/A	Pos/Neg	N	Y	Y	Y
>hg19:chr19:3607222:3607342:120:4	5.05546	2.03196e-24	0.0142933	0.998702	N	N	#N/A	N	Y	Y	Y	N
>hg19:chr19:45681656:45681776:120:6	-1.96027	1.1921e-18	2.68638	1.11979	N	N	#N/A	Pos/Neg	N	Y	Y	Y
>hg19:chr20:40322176:40322296:120:8	-6.64986	2.28531e-53	0.900245	0.00866786	Y	N	PTPRT	Pos/Neg	N	Y	Y	Y
>cg25882887:chr8:22844314:22844434:120:4	-4.83605	8.54614e-24	1.05008	0.471119	N	Y	#N/A	Pos/Neg	Y	N	Y	Y
>hg19:chr3:148847629:148847749:120:11	-3.69208	2.404e-21	0.975073	0.0377641	Y	Y	UBQLN4P1、HLTF、CP、TM4SF1、TM4SF1-AS1	Pos/Neg	N	Y	Y	Y
>hg19:chr20:44485700:44485820:120:6	4.27793	2.73292e-33	0.589251	1.88886	Y	Y	TOMM34、RPS2P7	Pos/Neg	N	Y	Y	Y
>hg19:chr4:2813919:2814039:120:4	-6.48434	1.14291e-31	2.82684	1.49488	N	N	#N/A	Pos/Neg	Y	Y	Y	Y
>hg19:chr10:74091845:74091965:120:6	-5.85451	5.29493e-41	4.36046	0.318014	N	N	#N/A	Pos/Neg	Y	N	Y	N
>hg19:chr6:158461237:158461357:120:0	-3.75703	1.28022e-15	0.616408	0.132571	N	N	#N/A	Pos/Neg	Y	N	Y	N
>hg19:chr1:43920157:43920277:120:8	3.17915	2.00335e-31	0.170428	1.05673	N	N	#N/A	Pos/Neg	Y	Y	Y	Y
>hg19:chr3:152770031:152770151:120:0	6.53566	9.17244e-35	0.0169628	1.31071	N	Y	#N/A	N	Y	N	Y	N
>hg19:chr19:16653243:16653363:120:16	-5.7469	1.93736e-31	1.33188	0.64257	N	N	#N/A	Pos/Neg	N	Y	Y	Y
>hg19:chr18:19192194:19192314:120:17	-5.56825	5.80443e-43	1.3753	0.17823	N	N	#N/A	Pos/Pos	N	Y	Y	Y
>hg19:chr8:103801345:103801465:120:0	7.03516	6.14513e-35	0.199793	1.26881	N	Y	#N/A	Pos/Pos	Y	N	Y	N
>cg01839396:chr6:85484390:85484510:120:4	3.85828	3.5358e-22	0.32386	0.770455	N	N	#N/A	N	N	Y	Y	Y
>hg19:chr16:68741467:68741587:120:2	-5.51005	7.51388e-30	0.534789	0.0183384	Y	N	PSKH1、ENSG00000261884	Pos/Pos	Y	N	Y	Y
>cg03015585:chr22:43523262:43523382:120:2	2.43195	1.58895e-21	0.376641	1.24443	Y	N	EFCAB6-DT、SULT4A1	Pos/Neg	Y	Y	N	N
>hg19:chr19:48989639:48989759:120:2	5.83798	8.57736e-29	0.023205	0.874058	N	N	#N/A	Pos/Neg	Y	N	Y	Y
>hg19:chr11:14521397:14521517:120:8	-7.87749	7.74229e-41	4.07976	0.439532	N	N	#N/A	Pos/Neg	N	Y	Y	Y
>hg19:chr3:196669305:196669425:120:12	4.44505	8.48436e-21	0.0555138	0.696024	N	Y	#N/A	Pos/Neg	N	Y	Y	Y
>cg05540369:chr16:3355493:3355613:120:11	4.3632	2.05559e-19	0.115413	0.66199	N	N	#N/A	Pos/Neg	N	Y	N	N
>hg19:chr5:126112553:126112673:120:10	6.34933	9.45059e-32	0.193815	1.25128	N	Y	#N/A	Pos/Neg	N	Y	Y	Y
>hg19:chr10:101681777:101681897:120:0	-5.96892	1.54088e-29	2.36881	0.0438852	N	N	#N/A	Pos/Neg	N	N	Y	N
>hg19:chr12:52419228:52419348:120:8	-0.889686	1.98346e-08	0.613496	0.384117	N	N	#N/A	N	Y	Y	Y	Y
>hg19:chr5:142623943:142624063:120:6	5.6275	1.37389e-26	0.13715	0.876127	N	Y	#N/A	Pos/Pos	Y	N	Y	Y
>hg19:chr14:54955618:54955738:120:13	-5.61448	3.29402e-24	1.84071	0.0560768	N	N	#N/A	Pos/Pos	N	Y	Y	Y
>hg19:chr3:49967072:49967192:120:9	-5.81765	2.46336e-32	0.604657	0.0167524	N	N	#N/A	Pos/Neg	N	Y	Y	Y
>hg19:chr15:75959271:75959391:120:1	5.11723	1.05498e-34	0.413873	3.39577	Y	Y	CSK、RPP25、ENSG00000260269、IMP3、TMEM266、ETFA	N	Y	N	Y	N
>hg19:chr16:87799476:87799596:120:13	5.8757	4.05568e-41	0.0170607	1.17476	Y	Y	CA5A、ENSG00000261193、ENSG00000205037、ENSG00000261327	Pos/Neg	N	Y	Y	Y
>hg19:chr1:179846861:179846981:120:13	-3.77917	7.65825e-30	5.66131	1.57748	N	N	#N/A	Pos/Neg	N	Y	Y	Y
>hg19:chr11:43852633:43852753:120:3	1.69118	2.1899e-36	4.68803	15.0111	N	N	#N/A	Pos/Pos	Y	N	Y	Y
>hg19:chr19:19314010:19314130:120:6	-6.28016	4.16952e-45	1.01527	0.0123335	N	N	#N/A	Pos/Neg	N	Y	Y	Y
>hg19:chr1:153930825:153930945:120:12	5.17965	1.34545e-28	0.0368994	0.914788	N	N	#N/A	Pos/Neg	N	Y	Y	Y
>hg19:chr4:186317596:186317716:120:14	-4.19289	5.05293e-39	2.81311	0.350124	N	N	#N/A	Pos/Neg	N	Y	Y	Y
>hg19:chr1:156084133:156084253:120:2	3.69628	6.28848e-22	0.290549	0.747391	N	N	#N/A	Pos/Pos	Y	Y	Y	N
>hg19:chr14:68162028:68162148:120:5	4.89102	1.65934e-24	0.335321	1.99163	N	Y	#N/A	Pos/Neg	N	Y	Y	Y
>hg19:chr2:113482641:113482761:120:1	6.20233	2.94055e-38	0.0241099	1.25756	N	Y	#N/A	Pos/Neg	Y	N	Y	Y
>hg19:chr18:44676876:44676996:120:17	-3.15572	4.5391e-21	5.02968	1.46698	Y	Y	ZBTB7C	Pos/Neg	N	Y	Y	Y
>hg19:chr9:124527345:124527465:120:2	-6.22017	4.81551e-33	0.611076	0.0123839	N	N	#N/A	N	Y	N	Y	N
>hg19:chr7:47823253:47823373:120:1	-3.95868	8.16983e-28	1.21564	0.499967	N	N	#N/A	Pos/Pos	Y	N	Y	Y
>hg19:chr9:38392924:38393044:120:7	6.96947	1.11338e-34	0.00961983	0.826723	Y	Y	ANKRD18A	Pos/Neg	N	Y	Y	Y
>hg19:chr4:980711:980831:120:14	-2.40521	2.57761e-18	0.433181	0.102348	N	N	#N/A	Pos/Neg	N	Y	Y	Y
>hg19:chr1:178506302:178506422:120:1	6.49148	3.14648e-30	0.0278591	1.55569	Y	Y	TEX35、C1orf220	Pos/Pos	Y	N	Y	N
>hg19:chr6:159128266:159128386:120:3	4.52974	6.69528e-27	0.344999	2.21871	N	N	#N/A	N	Y	N	Y	Y
>hg19:chr10:95181271:95181391:120:1	3.68331	4.42039e-33	0.272843	1.55722	N	N	#N/A	Pos/Pos	Y	N	Y	Y
>hg19:chr6:33539118:33539238:120:10	-4.43948	2.39267e-39	1.56827	0.402578	N	N	#N/A	Pos/Neg	Y	Y	Y	Y
>hg19:chr2:27632394:27632514:120:19	-5.03412	9.09984e-38	1.63074	0.142178	N	Y	#N/A	Pos/Neg	N	Y	Y	Y
>hg19:chr11:111990833:111990953:120:1	-4.68054	3.05737e-24	1.36746	0.0592187	N	N	#N/A	Pos/Neg	Y	N	Y	Y
>hg19:chr7:157092656:157092776:120:9	-1.5684	2.99989e-19	3.21224	1.84958	N	N	#N/A	Pos/Neg	Y	N	Y	Y
>hg19:chr2:219261134:219261254:120:7	-5.5552	1.03668e-33	1.80729	0.0445643	N	N	#N/A	Pos/Pos	Y	Y	Y	Y
>hg19:chr10:134330986:134331106:120:3	-5.13034	3.05169e-30	0.537419	0.023318	N	N	#N/A	Pos/Neg	Y	Y	Y	Y
>hg19:chr9:116102408:116102528:120:9	-5.50276	4.2229e-45	0.923914	0.0201888	Y	Y	COL27A1	Pos/Pos	N	Y	Y	Y
>cg02627966:chr7:54899477:54899597:120:2	3.65514	4.86894e-22	0.210979	0.992832	N	N	#N/A	N	Y	N	N	N
>hg19:chr3:23709935:23710055:120:1	5.00057	3.52122e-40	0.381337	3.02442	N	N	#N/A	Neg/Pos	Y	N	Y	N
>hg19:chr6:90539720:90539840:120:10	-6.20721	3.83725e-40	1.71586	0.0153464	Y	Y	GABRR1	Pos/Neg	N	Y	Y	Y
>hg19:chr6:116422103:116422223:120:15	3.34315	5.5519e-16	0.134196	0.450173	Y	N	FRK、NT5DC1、TSPYL4、RWDD1、RSPH4A、ZUP1、KPNA5、GPRC6A	Pos/Neg	N	Y	Y	Y
>hg19:chr9:132949472:132949592:120:6	1.43908	2.11419e-23	0.234804	0.644416	Y	Y	FIBCD1、LAMC3	Pos/Neg	Y	Y	Y	Y
>hg19:chr9:138852838:138852958:120:11	6.84843	6.07908e-33	0.0482608	0.413589	N	N	#N/A	Pos/Neg	N	Y	Y	Y
>hg19:chr17:876511:876631:120:5	-6.68351	1.62951e-33	1.40863	0.40092	N	N	#N/A	Pos/Neg	Y	N	Y	Y
>hg19:chr2:183580924:183581044:120:16	-4.97486	2.31461e-40	1.4039	0.199826	Y	N	ITPRID2-DT、ITPRID2	Pos/Neg	N	Y	Y	Y
>hg19:chr9:132096509:132096629:120:5	-5.4597	6.16631e-32	0.494702	0.0154577	N	N	#N/A	Pos/Pos	Y	N	Y	Y
>hg19:chr2:101741573:101741693:120:3	-6.23494	6.57211e-30	1.38634	0.0263027	Y	Y	NPAS2、TBC1D8、CREG2	Pos/Neg	Y	N	Y	Y
>cg09175843:chr2:70313357:70313477:120:11	-4.25664	1.003e-39	2.49902	0.418791	N	N	#N/A	Pos/Pos	Y	Y	Y	Y
>hg19:chr1:32180606:32180726:120:5	7.92505	1.34463e-37	0.0131482	1.90082	N	N	#N/A	Pos/Neg	Y	Y	Y	Y
>hg19:chr8:98810672:98810792:120:4	6.17362	1.16687e-27	0.0452477	2.43459	N	Y	#N/A	Pos/Neg	Y	N	Y	N
>hg19:chr17:16232447:16232567:120:1	6.83702	1.90177e-27	0.0194972	1.84607	N	Y	#N/A	Pos/Neg	Y	N	Y	N
>hg19:chr19:50145375:50145495:120:16	-6.30674	5.17822e-37	6.11557	0.0729433	Y	Y	ENSG00000243829	Pos/Neg	N	Y	Y	Y
>hg19:chr2:99757766:99757886:120:14	-5.03706	2.18814e-27	0.552536	0.0227944	N	N	#N/A	Pos/Neg	N	Y	Y	Y
>hg19:chr12:122326623:122326743:120:15	-6.5479	1.17999e-31	1.52996	0.0256867	N	N	#N/A	Pos/Neg	N	Y	Y	Y
>hg19:chr1:35246923:35247043:120:14	-3.4942	1.05544e-24	1.07295	0.450956	Y	Y	NCDN、TFAP2E-AS1	Pos/Neg	N	Y	Y	Y
>hg19:chr1:214454466:214454586:120:20	1.32836	1.9223e-06	0.144573	0.317155	Y	N	ENSG00000225233、ENSG00000228255、PROX1-AS1、PROX1	Pos/Neg	N	Y	Y	Y
>hg19:chrX:134478349:134478469:120:5	7.01533	3.53309e-32	0.0268758	2.32504	N	N	#N/A	Pos/Neg	N	Y	Y	Y
>hg19:chr1:109373322:109373442:120:6	3.13112	2.50848e-19	0.447847	0.70691	N	Y	#N/A	Pos/Pos	Y	Y	Y	Y
>hg19:chr17:4386864:4386984:120:0	5.50577	3.69075e-32	4.62976	31.0324	Y	Y	TM4SF5、GP1BA、ENO3、C1QBP、DHX33	Pos/Neg	Y	N	Y	N
>hg19:chr20:43238481:43238601:120:3	5.24814	4.96657e-39	0.133733	1.70889	N	N	#N/A	Pos/Neg	Y	N	Y	N
>hg19:chr1:93811378:93811498:120:10	-1.5077	1.91047e-15	5.1427	2.76471	N	N	#N/A	Pos/Pos	N	Y	Y	Y
>hg19:chr11:47429770:47429890:120:16	6.56071	1.59348e-36	0.0153464	0.948573	N	N	#N/A	Pos/Neg	N	Y	Y	Y
>hg19:chr3:134031494:134031614:120:5	-4.54279	6.46552e-32	0.934816	0.580614	N	Y	#N/A	Pos/Neg	Y	N	Y	Y
>cg19609242:chr5:38845702:38845822:120:8	3.32467	6.03399e-21	0.193482	0.369841	Y	Y	ENSG00000251257、RICTOR、FYB1、DAB2、INTS6P1	N	N	N	Y	Y
>hg19:chr7:143169311:143169431:120:4	-5.65179	7.85223e-44	0.451521	0.00793217	Y	Y	TRBJ2-1、TRBJ2-2、TRBJ2-2P、TRBJ2-3、TRBJ2-4、TRBJ2-5、TRBJ2-6、TRBJ2-7、TRBC2、KEL、TMEM139-AS1	N	N	N	Y	Y
>hg19:chr3:180319864:180319984:120:10	-1.50419	2.40687e-24	2.71218	0.944855	Y	Y	SOX2-OT	N	N	Y	Y	Y
>hg19:chr5:88180090:88180210:120:12	4.50294	9.50698e-26	0.0925777	0.547105	N	Y	#N/A	N	N	Y	Y	Y
>hg19:chr5:65018801:65018921:120:2	6.22293	2.36561e-19	0.0550984	3.41342	N	N	#N/A	Pos/Neg	N	Y	Y	N
>hg19:chr17:38497774:38497894:120:15	4.04838	3.16492e-23	0.223864	2.04861	N	N	#N/A	Pos/Neg	N	Y	Y	Y
>hg19:chr2:208394158:208394278:120:16	-3.836	4.13236e-23	0.790157	0.0946564	N	N	#N/A	Pos/Neg	N	Y	Y	Y
>hg19:chr1:167191294:167191414:120:8	5.14198	2.01788e-33	0.0295733	0.713234	N	Y	#N/A	Pos/Pos	N	Y	Y	Y
>hg19:chr4:122722380:122722500:120:11	-5.41128	4.07577e-28	1.98114	0.632783	N	Y	#N/A	Pos/Pos	N	Y	Y	Y
>hg19:chr8:22561000:22561120:120:16	-1.56717	2.16262e-21	0.729767	0.275971	N	N	#N/A	Pos/Neg	Y	N	Y	Y
>hg19:chr3:160473199:160473319:120:17	6.83585	1.7187e-37	0.0079337	0.808576	N	Y	#N/A	Pos/Neg	N	Y	Y	Y
>hg19:chr6:150217403:150217523:120:2	-5.39221	1.39954e-25	1.58883	0.0586728	Y	Y	PPIL4、RPS18P9、LATS1、NUP43、PCMT1、RAET1L	Pos/Neg	Y	N	Y	N
>hg19:chr17:5740630:5740750:120:4	6.2883	1.24374e-32	0.0130211	0.696515	N	N	#N/A	Pos/Neg	Y	N	Y	Y
>hg19:chr11:118809470:118809590:120:2	5.4009	2.60343e-26	0.0302183	0.836587	Y	Y	MPZL3	Pos/Neg	Y	N	Y	Y
>hg19:chr8:145669542:145669662:120:11	6.87528	6.43609e-32	0.0773219	0.452014	N	N	#N/A	Pos/Neg	N	Y	Y	Y
>hg19:chr17:72838816:72838936:120:10	-3.22588	1.51535e-22	1.22965	0.355047	N	N	#N/A	Pos/Neg	Y	Y	Y	Y
>hg19:chr2:231191813:231191933:120:5	-1.74221	1.52128e-17	11.9909	5.3677	N	N	#N/A	N	N	N	Y	Y
>hg19:chr6:36842347:36842467:120:14	3.1916	7.36875e-38	0.321437	0.985882	N	N	#N/A	Pos/Pos	N	Y	Y	Y
>hg19:chr19:11639764:11639884:120:12	4.8042	9.65853e-27	0.0465088	0.665467	N	N	#N/A	Pos/Neg	N	Y	Y	Y
>hg19:chr16:58549400:58549520:120:18	3.56712	2.11305e-16	0.0237099	0.5221	Y	N	GOT2	Pos/Neg	N	Y	Y	Y
>hg19:chr4:699745:699865:120:16	1.91526	1.21004e-13	0.154951	0.415019	N	N	#N/A	Pos/Neg	N	Y	Y	Y
>hg19:chr1:154989918:154990038:120:13	-3.11912	2.40566e-18	0.979201	0.105591	N	N	#N/A	Pos/Pos	Y	Y	Y	Y
>hg19:chr9:84352879:84352999:120:2	-0.965631	2.865e-10	11.2877	7.10799	N	Y	#N/A	N	N	N	Y	N
>hg19:chr1:182360840:182360960:120:10	-4.29849	1.70361e-32	0.692003	0.0863288	N	N	#N/A	Pos/Neg	N	Y	Y	Y
>hg19:chr5:151150968:151151088:120:11	2.40897	3.19285e-16	0.81534	1.44322	N	Y	#N/A	Pos/Pos	N	Y	Y	Y
>hg19:chr11:73205378:73205498:120:0	-4.56127	1.23127e-30	0.398369	0.13024	N	Y	#N/A	N	N	N	Y	N
>hg19:chr8:81083665:81083785:120:20	1.07153	1.16996e-06	0.057795	0.121101	N	N	#N/A	Pos/Neg	N	Y	Y	Y
>hg19:chr12:8234797:8234917:120:15	5.79255	2.41026e-32	0.352376	1.33081	N	N	#N/A	Pos/Neg	N	Y	Y	Y
>hg19:chr9:132816295:132816415:120:8	-4.17672	1.92911e-25	0.301883	0.021762	N	N	#N/A	Pos/Neg	N	Y	Y	Y
>cg00030296:chr17:75318672:75318792:120:5	1.92762	4.88756e-35	0.263151	0.899631	N	N	#N/A	Pos/Neg	Y	Y	Y	Y
>hg19:chr5:131722549:131722669:120:1	3.5117	6.4523e-24	0.175834	1.03591	N	N	#N/A	Pos/Neg	Y	N	Y	Y
>hg19:chr11:18610062:18610182:120:7	6.13413	6.73895e-37	0.0290607	1.23157	N	N	#N/A	Pos/Neg	N	Y	Y	Y
>hg19:chr19:6516607:6516727:120:8	6.39658	7.4392e-37	0.0059685	0.39174	N	N	#N/A	N	N	Y	Y	N
>cg08418670:chr19:4374507:4374627:120:7	3.85927	9.84008e-26	0.164656	0.49764	N	N	#N/A	Pos/Pos	Y	N	Y	Y
>hg19:chr17:73452888:73453008:120:3	4.03362	1.13166e-37	0.0377327	0.771236	N	N	#N/A	Pos/Pos	N	Y	Y	N
>hg19:chr19:17347152:17347272:120:1	6.51238	3.30672e-33	0.0258817	1.45931	N	N	#N/A	Pos/Neg	Y	N	Y	N
>hg19:chr7:107204326:107204446:120:10	-2.65642	7.90435e-24	0.193416	0.0994214	Y	Y	LAMB4、NRCAM	Pos/Neg	N	Y	Y	Y
>hg19:chr20:13765684:13765804:120:12	5.40349	6.22027e-25	0.489472	0.665559	N	Y	#N/A	Pos/Neg	N	Y	Y	Y
>hg19:chr11:66610757:66610877:120:19	-4.82014	5.70185e-27	1.76313	0.350164	N	N	#N/A	Pos/Neg	N	Y	Y	Y
>hg19:chr10:18948220:18948340:120:8	3.14436	7.22195e-26	0.0344002	0.212881	Y	N	ENSG00000240291	Pos/Neg	N	Y	Y	Y
>hg19:chr19:1415021:1415141:120:5	-5.99954	5.08952e-32	0.673036	0.0158631	N	N	#N/A	Pos/Neg	Y	N	Y	Y
>hg19:chr11:75203256:75203376:120:2	3.26574	6.11307e-20	0.515946	1.1935	Y	N	WNT11	Pos/Neg	Y	N	Y	N
>hg19:chr17:79988911:79989031:120:17	6.58757	1.81561e-29	0.0197754	1.33983	Y	Y	ALYREF、PCYT2、SIRT7、PYCR1、NOTUM、ASPSCR1、CENPX、LRRC45、DCXR、DUS1L、FASN、SLC16A3、B3GNTL1	Pos/Neg	N	Y	Y	Y
>hg19:chr2:26919326:26919446:120:2	-1.4834	1.70451e-22	3.93623	1.43915	N	N	#N/A	N	Y	N	Y	Y
>hg19:chr18:47901311:47901431:120:13	-6.48729	2.49694e-35	2.02185	0.0299964	N	N	#N/A	N	Y	Y	Y	Y
>hg19:chr1:181074033:181074153:120:12	7.21935	3.29198e-30	0.684061	2.55485	N	N	#N/A	Pos/Neg	Y	Y	Y	Y
>hg19:chr19:4375198:4375318:120:2	-6.3498	1.14947e-46	0.859659	0.00882289	N	N	#N/A	Pos/Pos	Y	N	Y	Y
>hg19:chr7:44084377:44084497:120:12	-3.76585	3.16034e-19	1.62712	0.31074	N	N	#N/A	Pos/Neg	N	Y	Y	Y
>hg19:chr8:22926428:22926548:120:9	2.82114	1.57148e-11	0.288164	1.16876	N	N	#N/A	Pos/Pos	N	Y	Y	Y
>hg19:chr20:61847993:61848113:120:9	4.196	1.75591e-30	0.134112	0.843967	Y	Y	LINC01749、NKAIN4、ARFGAP1、MYT1	Pos/Neg	Y	Y	Y	Y
>hg19:chr19:46072097:46072217:120:1	5.49817	1.08112e-28	0.0562892	2.05631	N	N	#N/A	N	N	N	Y	N
>hg19:chr10:105156192:105156312:120:13	-5.11646	4.40867e-36	1.6417	0.111309	N	N	#N/A	Pos/Neg	N	Y	Y	Y
>hg19:chr8:30560676:30560796:120:2	-0.827144	2.17864e-06	0.241262	0.135579	N	N	#N/A	N	Y	N	Y	Y
>cg06376426:chr1:24648143:24648263:120:7	-1.35258	1.00042e-13	0.637686	0.2532	N	Y	#N/A	Pos/Neg	Y	Y	Y	Y
>hg19:chr14:23388342:23388462:120:8	3.65293	1.9879e-27	0.402119	1.65854	N	N	#N/A	Pos/Neg	N	Y	Y	Y
>hg19:chr1:161135859:161135979:120:4	-5.01645	5.29056e-26	0.277517	0.011303	N	N	#N/A	Pos/Neg	N	Y	Y	Y
>hg19:chr19:10982483:10982603:120:21	4.92402	1.30617e-46	0.100672	0.848183	N	N	#N/A	Pos/Neg	N	Y	Y	Y
>hg19:chr1:149899701:149899821:120:12	-7.13006	5.33495e-43	4.75796	0.0292896	N	N	#N/A	Pos/Neg	N	Y	Y	Y
>hg19:chr12:121648211:121648331:120:10	-3.01515	8.19631e-17	1.39668	0.607881	N	N	#N/A	Pos/Neg	N	Y	Y	Y
>hg19:chr4:170947879:170947999:120:8	5.93466	1.58453e-33	0.0171515	0.66862	N	N	#N/A	N	N	Y	Y	Y
>hg19:chr1:36816920:36817040:120:2	7.10686	8.76072e-45	0.00679615	1.1974	N	Y	#N/A	N	N	N	Y	Y
>hg19:chr2:162164840:162164960:120:12	-3.33511	1.77263e-17	2.64597	0.79044	N	N	#N/A	Pos/Neg	N	Y	Y	Y
>hg19:chr17:48764249:48764369:120:2	-3.4115	2.8506e-29	0.581	0.0863589	N	N	#N/A	Pos/Pos	Y	N	Y	Y
>hg19:chr16:67261236:67261356:120:4	5.59871	9.26581e-29	0.0097965	0.412804	N	N	#N/A	Pos/Neg	N	Y	Y	Y
>hg19:chr3:119217250:119217370:120:8	-1.88214	7.55937e-17	4.36668	2.16669	N	N	#N/A	Pos/Neg	N	Y	Y	Y
>hg19:chr19:51505620:51505740:120:4	3.32882	4.13421e-18	0.760057	1.74312	N	N	#N/A	Pos/Neg	Y	Y	Y	Y
>hg19:chr11:66659810:66659930:120:2	-3.25591	6.3129e-21	1.80772	1.22986	N	N	#N/A	Pos/Neg	Y	N	Y	Y
>cg05336982:chr16:69564675:69564795:120:4	0.833386	1.49183e-10	19.5443	34.0309	N	N	#N/A	Pos/Pos	Y	N	Y	Y
>hg19:chr2:70370749:70370869:120:1	-6.4946	7.12617e-36	1.1433	0.0195735	N	N	#N/A	Pos/Pos	Y	N	Y	Y
>hg19:chr6:86200396:86200516:120:1	1.25252	7.34585e-17	1.7839	2.95063	Y	Y	LINC02535、ENSG00000271793	N	Y	N	Y	N
>hg19:chr2:85822719:85822839:120:9	-2.37594	9.88271e-29	1.02298	0.253496	N	N	#N/A	Pos/Neg	N	Y	Y	Y
>hg19:chr19:40336815:40336935:120:7	4.74669	1.26952e-35	0.192915	0.918427	N	N	#N/A	Pos/Neg	N	Y	Y	Y
>hg19:chrX:106138138:106138258:120:0	-3.96022	8.51097e-27	0.741898	0.134808	Y	Y	PWWP3B、RADX、RNF128、TBC1D8B	N	Y	N	Y	N
>hg19:chr2:29117515:29117635:120:14	-4.09749	1.11836e-32	5.03226	0.616761	N	Y	#N/A	Pos/Neg	N	Y	Y	Y
>hg19:chr10:102757409:102757529:120:11	4.40537	1.97659e-28	0.188827	1.2178	N	Y	#N/A	Pos/Pos	N	Y	Y	Y
>hg19:chr20:36156291:36156411:120:9	-5.72001	2.5656e-45	1.28111	0.0211129	Y	Y	TLDC2	Pos/Neg	N	Y	Y	Y
>hg19:chr13:30995795:30995915:120:11	-4.26296	2.34247e-24	0.074338	0.00585199	N	Y	#N/A	N	N	Y	Y	Y
>hg19:chr6:158262619:158262739:120:0	-5.39118	3.5468e-29	1.06114	0.0379154	N	N	#N/A	Pos/Neg	Y	N	Y	N
>hg19:chr2:69366340:69366460:120:0	1.23095	6.90962e-30	0.843757	1.90869	N	Y	#N/A	Pos/Neg	Y	N	Y	N
>hg19:chr6:7389981:7390101:120:13	-4.22912	3.43514e-23	1.33435	0.505307	N	N	#N/A	Pos/Neg	N	Y	Y	Y
>hg19:chr8:125985664:125985784:120:7	6.28709	2.25198e-35	0.0186221	0.915795	N	N	#N/A	Pos/Neg	N	Y	Y	N
>cg10755077:chr17:75318822:75318942:120:5	2.57025	3.81087e-16	0.260423	0.436107	N	N	#N/A	Pos/Neg	Y	Y	Y	Y
>hg19:chr12:101853709:101853829:120:1	3.88588	7.20622e-21	0.277373	0.998225	N	Y	#N/A	N	N	N	Y	N
>hg19:chr1:16494346:16494466:120:14	-3.59572	2.95414e-20	1.23459	0.606752	Y	Y	CTRC	Pos/Neg	Y	Y	Y	Y
>hg19:chrX:70401960:70402080:120:9	-6.84677	4.70122e-33	2.84901	0.412557	N	N	#N/A	Pos/Pos	Y	N	Y	Y
>hg19:chr16:48418974:48419094:120:19	-4.07808	1.33089e-39	2.98246	0.682234	Y	Y	ABCC11、SIAH1、ENSG00000260086	Pos/Pos	N	Y	Y	Y
>hg19:chr14:100659106:100659226:120:15	4.41988	7.05293e-26	0.0195975	0.688395	N	N	#N/A	Pos/Neg	Y	N	Y	Y
>cg04014685:chr3:115509614:115509734:120:1	5.81202	6.87781e-30	0.0245774	0.855934	Y	N	GAP43	Pos/Pos	Y	N	N	N
>hg19:chr10:51572300:51572420:120:14	5.17935	3.08647e-40	0.0680052	0.511532	N	N	#N/A	Pos/Neg	Y	Y	Y	Y
>hg19:chr19:10531309:10531429:120:13	-5.33953	2.18347e-34	0.547381	0.0209402	N	N	#N/A	N	Y	Y	Y	Y
>hg19:chr19:19029964:19030084:120:15	1.09176	6.76337e-15	1.34625	2.25449	N	N	#N/A	Pos/Neg	N	Y	Y	Y
>hg19:chr9:136890543:136890663:120:19	5.16406	1.36508e-33	0.0142519	1.45183	N	Y	#N/A	N	N	Y	Y	Y
>hg19:chrX:146993933:146994053:120:12	-4.45573	1.81756e-20	1.11122	0.0395945	Y	Y	FTH1P8	Pos/Neg	N	Y	Y	Y
>hg19:chr17:1419898:1420018:120:17	3.03007	2.06326e-30	0.297301	1.53499	N	N	#N/A	Pos/Neg	N	Y	Y	Y
>hg19:chr6:27100297:27100417:120:7	4.66617	2.84429e-36	0.620329	2.04439	Y	Y	H4C3、H1-4、H1-3、BTN3A2、BTN3A3、ABT1	Pos/Neg	N	Y	Y	Y
>hg19:chr3:52321834:52321954:120:10	-5.17571	6.03046e-36	1.42781	0.0375626	Y	Y	GLYCTK-AS1、DNAH1、SEMA3G	Pos/Neg	N	Y	Y	Y
>hg19:chrX:48534489:48534609:120:5	-4.86961	2.20586e-29	3.36127	0.0455567	N	N	#N/A	Pos/Neg	N	Y	N	N
>hg19:chrX:77154904:77155024:120:6	-4.95059	2.14466e-36	3.92582	0.670332	Y	N	ATP7A	Pos/Neg	N	Y	Y	N
>hg19:chr11:561281:561401:120:10	5.85401	1.60938e-26	0.0114284	0.445567	N	N	#N/A	Pos/Neg	N	Y	Y	Y
>hg19:chr20:49262179:49262299:120:2	-6.51532	7.388e-37	0.965503	0.016168	N	Y	#N/A	Pos/Neg	Y	N	Y	N
>hg19:chr17:61678298:61678418:120:14	-5.94627	1.98277e-30	1.88462	0.710476	N	N	#N/A	Pos/Neg	N	Y	Y	Y
>hg19:chr11:93394997:93395117:120:12	5.29247	1.01962e-29	0.0402755	1.05958	N	Y	#N/A	Pos/Neg	N	Y	Y	Y
>hg19:chr1:201140159:201140279:120:10	-3.66984	5.66962e-29	0.718033	0.503843	N	N	#N/A	Pos/Neg	Y	Y	Y	Y
>hg19:chr19:860597:860717:120:20	-5.74784	9.02221e-53	2.79102	0.0382074	N	N	#N/A	N	Y	Y	Y	Y
>cg18729298:chr11:2555143:2555263:120:8	-1.72535	1.92408e-20	10.3403	3.23077	N	N	#N/A	Pos/Neg	Y	Y	Y	Y
>cg26719625:chr17:16322422:16322542:120:1	4.22466	1.36458e-26	0.465058	1.02275	N	N	#N/A	Pos/Pos	Y	N	Y	N
>hg19:chr1:11796952:11797072:120:5	-3.89031	2.32637e-26	3.40704	1.04095	N	N	#N/A	Pos/Neg	Y	N	Y	Y
>hg19:chrX:1365218:1365338:120:2	7.0285	1.18741e-32	0.0126821	0.869749	N	N	#N/A	N	N	N	N	N
>hg19:chr1:236269797:236269917:120:5	-5.08684	1.29289e-34	4.07641	0.388574	N	N	#N/A	N	N	N	Y	Y
>hg19:chr11:62607061:62607181:120:10	-3.44065	3.97375e-22	1.39308	0.911504	N	N	#N/A	Pos/Neg	N	Y	Y	Y
>hg19:chr17:30669028:30669148:120:7	4.2655	6.08026e-25	0.0173897	0.224533	N	Y	#N/A	Pos/Neg	N	Y	Y	N
>hg19:chrX:54209308:54209428:120:12	4.49531	3.68164e-26	0.0876509	2.0337	Y	Y	GNL3L、ITIH6	Pos/Neg	N	Y	Y	Y
>hg19:chr8:22455904:22456024:120:4	6.96061	1.0322e-33	0.0155107	1.32959	N	N	#N/A	Pos/Neg	Y	Y	Y	Y
>hg19:chr16:2265383:2265503:120:7	5.56031	1.25175e-29	0.0397929	1.16712	N	N	#N/A	Pos/Neg	N	Y	Y	N
>hg19:chr14:94426106:94426226:120:1	6.56798	2.78894e-30	0.0325596	2.08734	N	Y	#N/A	Pos/Neg	Y	N	Y	N
>hg19:chr13:95254277:95254397:120:13	2.63068	1.82657e-27	0.10167	0.72281	N	N	#N/A	Pos/Neg	N	Y	Y	Y
>hg19:chr6:116574987:116575107:120:8	1.40941	3.8853e-24	0.181856	0.469784	N	N	#N/A	Pos/Neg	N	Y	Y	Y
>hg19:chr6:43463885:43464005:120:2	4.20859	3.02844e-23	0.550247	1.7018	N	N	#N/A	Pos/Neg	Y	N	Y	Y
>hg19:chr1:90098569:90098689:120:17	-4.38037	2.08111e-29	1.34122	0.397143	N	N	#N/A	Pos/Neg	N	Y	Y	Y
>hg19:chr5:180661870:180661990:120:0	6.29462	4.35611e-30	0.0204358	1.13888	N	N	#N/A	N	Y	N	Y	N
>hg19:chr13:42623565:42623685:120:3	4.91965	1.05442e-34	0.133395	0.927342	N	Y	#N/A	N	Y	N	Y	Y
>hg19:chr1:153631187:153631307:120:13	3.74814	1.41584e-27	0.092825	0.409221	N	N	#N/A	Pos/Neg	Y	Y	Y	Y
>hg19:chr21:40752569:40752689:120:6	3.67464	1.9462e-22	0.4122	2.10542	N	N	#N/A	Pos/Neg	N	Y	Y	Y
>hg19:chr5:32444344:32444464:120:14	-5.78244	7.27862e-23	1.75528	0.0428118	Y	Y	DROSHA、ENSG00000250764、MTMR12、SUB1、TARS1-DT、TARS1	Pos/Neg	N	Y	Y	Y
>hg19:chr19:14667163:14667283:120:5	3.1294	1.05169e-15	0.134293	0.759939	N	N	#N/A	Pos/Neg	Y	N	N	N
>hg19:chr1:109969012:109969132:120:9	4.06194	1.67531e-22	0.493731	0.915921	N	N	#N/A	Pos/Neg	N	Y	Y	Y
>hg19:chr19:58193468:58193588:120:13	6.22371	7.82703e-30	0.166441	1.72494	N	N	#N/A	Pos/Neg	N	Y	Y	Y
>hg19:chr14:66974712:66974832:120:7	5.00892	6.86424e-29	0.0173265	0.420844	N	Y	#N/A	Pos/Neg	N	Y	Y	Y
>hg19:chr17:30668253:30668373:120:2	6.26247	7.73543e-30	0.0435115	2.51406	N	N	#N/A	Pos/Neg	Y	Y	Y	Y
>hg19:chr16:74777697:74777817:120:3	3.90381	3.10687e-26	0.324201	1.95941	Y	N	PSMD7-DT	Pos/Neg	Y	Y	Y	Y
>hg19:chr1:16515546:16515666:120:2	5.7112	9.94984e-28	0.0444566	1.52733	N	N	#N/A	Pos/Neg	Y	N	Y	N
>hg19:chr1:149871233:149871353:120:9	5.97531	7.58293e-30	0.0238679	0.957015	Y	Y	ENSG00000232721、ENSG00000223779	Pos/Neg	N	Y	Y	N
>hg19:chr4:37828177:37828297:120:20	3.43251	7.20591e-20	0.241699	0.805311	Y	Y	ENSG00000249863	Pos/Neg	N	Y	Y	Y
>hg19:chr16:4466162:4466282:120:14	-6.00025	5.05599e-29	1.09537	0.0253856	N	N	#N/A	Pos/Neg	N	Y	Y	Y
>cg02870741:chr19:16272309:16272429:120:2	7.27517	2.06081e-33	0.383241	1.5577	N	N	#N/A	Pos/Neg	Y	N	Y	N
>cg00595356:chr21:32931319:32931439:120:19	4.45909	4.48314e-25	0.180812	0.478114	N	Y	#N/A	Pos/Neg	N	Y	Y	Y
>hg19:chr4:184020008:184020128:120:8	4.13687	1.68884e-27	0.0505609	1.52676	N	Y	#N/A	Pos/Neg	N	Y	Y	Y
>hg19:chr5:180258432:180258552:120:11	4.0188	4.94824e-20	0.198248	0.677248	N	Y	#N/A	Pos/Neg	N	Y	Y	Y
>hg19:chr6:24775337:24775457:120:9	5.40276	1.2133e-31	0.0111408	0.302552	Y	Y	CARMIL1	Pos/Neg	N	Y	Y	Y
>hg19:chr1:21651002:21651122:120:1	6.31337	1.18864e-31	0.0689537	3.76092	N	N	#N/A	Pos/Neg	Y	N	Y	Y
>hg19:chr19:1045138:1045258:120:8	-3.84553	3.29475e-22	3.94716	0.574433	N	N	#N/A	N	N	N	Y	Y
>hg19:chr12:66524506:66524626:120:13	-5.44866	1.55303e-26	1.26568	0.0454101	N	Y	#N/A	Pos/Neg	N	Y	Y	Y
>hg19:chr11:12200856:12200976:120:2	5.70383	1.51962e-38	0.0687369	1.27291	N	Y	#N/A	Pos/Neg	Y	N	Y	Y
>hg19:chr17:76210449:76210569:120:7	6.17193	1.85142e-33	0.0109316	0.567182	Y	N	PGS1	Pos/Neg	Y	Y	Y	Y
>hg19:chr19:13446085:13446205:120:3	-3.95946	5.88858e-28	1.00902	0.438619	N	N	#N/A	N	N	N	Y	Y
>hg19:chr17:8533950:8534070:120:13	-5.10423	1.97259e-37	5.01056	0.43921	N	N	#N/A	Pos/Neg	N	Y	Y	Y
>hg19:chr12:69963665:69963785:120:2	-5.90458	4.87754e-27	1.11398	0.0292037	N	N	#N/A	N	N	N	N	N
>hg19:chr10:72319087:72319207:120:0	4.92593	2.07647e-40	0.228291	1.82158	N	N	#N/A	N	Y	N	Y	N
>hg19:chr2:112641788:112641908:120:13	-6.08651	4.46153e-47	2.16192	0.0309779	N	N	#N/A	Pos/Neg	N	Y	Y	Y
>hg19:chr17:7747009:7747129:120:12	-5.46499	6.04138e-30	0.979925	0.0343658	N	N	#N/A	Pos/Neg	N	Y	Y	Y
>hg19:chr15:67368651:67368771:120:6	-2.08297	6.75066e-22	11.7237	4.75103	N	N	#N/A	Pos/Neg	Y	N	Y	Y
>hg19:chr12:109043661:109043781:120:0	4.96838	4.77526e-45	0.143433	1.07692	N	Y	#N/A	N	Y	N	Y	N
>hg19:chr16:69364445:69364565:120:17	-2.39423	9.6516e-27	3.16699	1.13328	N	N	#N/A	Pos/Neg	N	Y	Y	Y
>cg07474083:chr16:3225493:3225613:120:6	5.65059	5.36406e-33	1.00528	1.49006	N	N	#N/A	N	N	N	Y	Y
>hg19:chr7:45039464:45039584:120:13	-1.15001	2.60079e-08	0.138752	0.0717551	Y	Y	IGFBP1	Pos/Pos	N	Y	Y	Y
>cg17907056:chr10:30638443:30638563:120:4	3.51009	5.52287e-29	0.209552	1.17627	N	N	#N/A	Pos/Pos	N	Y	Y	Y
>hg19:chrX:153991189:153991309:120:15	-8.00837	6.30264e-40	8.99027	0.590813	N	N	#N/A	Pos/Neg	N	Y	Y	Y
>hg19:chr16:1662166:1662286:120:18	-4.59301	2.28407e-31	0.442049	0.0238034	N	N	#N/A	Pos/Neg	N	Y	Y	Y
>hg19:chr1:147189391:147189511:120:0	-5.58692	1.76385e-29	1.87209	0.0492849	N	N	#N/A	Neg/Pos	Y	N	Y	N
>hg19:chr2:175260217:175260337:120:3	-4.55045	2.258e-24	0.393965	0.0307448	Y	N	ENSG00000270460	Pos/Neg	N	Y	Y	N
>cg08951638:chr5:141706153:141706273:120:3	-4.66217	1.9939e-44	0.750295	0.185517	N	N	#N/A	Pos/Pos	Y	Y	Y	Y
>hg19:chr1:225965520:225965640:120:9	-5.36699	1.36204e-36	1.69964	0.130815	Y	N	LINC02813	Pos/Pos	N	Y	Y	Y
>hg19:chr16:4995499:4995619:120:3	5.20182	2.85025e-23	0.994124	1.98152	N	N	#N/A	Pos/Pos	Y	N	Y	Y
>hg19:chr6:74289885:74290005:120:2	6.73512	1.5232e-37	0.422593	1.41723	N	N	#N/A	Pos/Pos	Y	N	Y	Y
>hg19:chrX:39968343:39968463:120:17	-2.3115	8.94595e-26	3.2312	0.680964	N	N	#N/A	Pos/Pos	N	Y	Y	Y
>hg19:chr2:127415481:127415601:120:3	4.7765	1.97659e-28	0.930291	2.05339	N	N	#N/A	N	N	N	Y	Y
>hg19:chr2:75873883:75874003:120:7	-1.64975	9.9539e-19	1.62537	0.896405	Y	Y	HK2、RN7SKP203	Pos/Neg	N	Y	Y	Y
>hg19:chr10:71930310:71930430:120:16	-3.76858	6.3415e-20	0.650261	0.218511	N	N	#N/A	Pos/Neg	N	Y	Y	Y
>hg19:chr15:55920291:55920411:120:2	3.83827	1.23163e-17	0.108222	0.850147	Y	Y	UNC13C、PIGB	N	Y	N	Y	N
>hg19:chr20:37377142:37377262:120:16	2.59272	8.10603e-17	0.190553	0.850575	N	N	#N/A	Pos/Neg	N	Y	Y	Y
>hg19:chr20:48859679:48859799:120:8	5.74716	2.5934e-28	0.27082	1.15821	N	N	#N/A	Pos/Neg	Y	N	Y	Y
>hg19:chr3:177076108:177076228:120:3	3.64193	7.99344e-23	0.110857	0.620317	N	N	#N/A	Pos/Neg	Y	Y	Y	N
>hg19:chr17:37019876:37019996:120:2	-5.69546	2.69519e-45	2.39991	0.169328	N	N	#N/A	N	Y	N	Y	Y
>hg19:chr5:68513813:68513933:120:11	4.82131	2.19299e-33	0.0968083	0.96704	N	N	#N/A	Pos/Neg	N	Y	Y	Y
>hg19:chr6:144416407:144416527:120:9	6.39635	1.49872e-29	0.281665	0.956444	N	N	#N/A	Pos/Neg	N	Y	Y	Y
>hg19:chr7:55132782:55132902:120:1	5.83575	1.50782e-24	0.0397234	1.67601	N	N	#N/A	N	Y	N	Y	N
>hg19:chr8:124428423:124428543:120:4	6.58426	9.83681e-34	0.0102641	0.672743	N	N	#N/A	N	N	Y	Y	Y
>hg19:chr9:100564611:100564731:120:1	-2.65235	1.48217e-19	0.310941	0.0345261	N	N	#N/A	Pos/Neg	Y	N	Y	N
>hg19:chr1:150849120:150849240:120:11	-3.26726	1.14073e-23	6.83475	1.76968	N	N	#N/A	Pos/Neg	N	Y	Y	Y
>hg19:chr3:149376028:149376148:120:7	-6.21032	2.86807e-29	4.22615	0.0915628	N	N	#N/A	Pos/Neg	N	Y	Y	Y
>hg19:chr4:84473473:84473593:120:1	3.33755	2.75572e-23	0.32881	0.833362	N	N	#N/A	Pos/Neg	Y	N	Y	N
>hg19:chr3:12329821:12329941:120:18	3.57424	3.09158e-29	0.290131	0.923358	N	N	#N/A	Pos/Neg	Y	Y	Y	Y
>hg19:chr12:46383980:46384100:120:18	4.92473	6.84436e-45	0.00776341	0.380494	Y	N	SLC38A2、SLC38A4	Pos/Neg	N	Y	Y	Y
>hg19:chr15:65903494:65903614:120:16	-4.33503	3.7757e-31	1.72245	0.74721	Y	N	MAP2K1、LCTL、LINC01169	Pos/Pos	N	Y	Y	Y
>hg19:chr18:47766619:47766739:120:0	1.22305	6.79022e-25	0.919058	2.0783	Y	Y	RPL17	N	N	N	Y	N
>cg14050053:chr17:33416774:33416894:120:4	4.44947	2.05555e-25	0.346786	1.04172	Y	Y	FNDC8	Pos/Neg	N	Y	Y	Y
>hg19:chr11:47236367:47236487:120:9	1.26025	9.65169e-11	0.49691	0.902253	N	Y	#N/A	Pos/Neg	Y	Y	Y	Y
>hg19:chr12:96589830:96589950:120:2	-3.27681	9.2947e-27	2.63892	0.908191	N	N	#N/A	Neg/Pos	N	Y	Y	Y
>hg19:chr2:172959909:172960029:120:10	5.97047	7.64417e-27	0.0172137	0.809386	N	N	#N/A	Pos/Neg	N	Y	Y	Y
>hg19:chr11:62341776:62341896:120:4	6.22362	1.5655e-38	0.0657813	3.12541	N	N	#N/A	Pos/Neg	N	Y	Y	Y
>hg19:chr6:135819035:135819155:120:13	6.05488	1.09487e-33	0.00974534	0.463383	Y	N	HBS1L、MYB、ENSG00000224374、AHI1	Pos/Neg	N	Y	Y	Y
>hg19:chr6:27760010:27760130:120:5	3.67132	6.47812e-20	0.237483	1.05173	N	N	#N/A	Pos/Neg	N	Y	Y	N
>hg19:chr3:131221499:131221619:120:5	5.66558	2.69459e-31	0.0150262	0.496228	N	N	#N/A	Pos/Neg	N	Y	Y	Y
>hg19:chr19:33545640:33545760:120:4	-6.96342	5.08358e-48	5.0825	0.0394506	N	N	#N/A	Pos/Pos	N	N	Y	Y
>hg19:chr2:20784358:20784478:120:2	4.01288	4.40435e-25	0.165469	0.785334	Y	Y	ENSG00000234378	Pos/Neg	Y	N	Y	N
>hg19:chr4:2415770:2415890:120:3	5.30175	3.43302e-27	0.024047	0.734879	N	N	#N/A	Pos/Pos	Y	N	Y	Y
>hg19:chr1:25876273:25876393:120:1	5.85923	2.64143e-34	0.00810891	0.290127	N	N	#N/A	Pos/Neg	Y	N	Y	Y
>hg19:chr5:140090630:140090750:120:5	-6.55286	1.08559e-30	0.47464	0.159336	N	N	#N/A	N	N	Y	Y	Y
>hg19:chr6:144606200:144606320:120:10	6.82697	4.38981e-41	0.00878916	0.613604	Y	N	AIG1、ADAT2、PEX3、FUCA2	N	N	Y	Y	Y
>hg19:chr20:5931150:5931270:120:12	-6.08157	5.46085e-38	5.50081	0.325107	Y	Y	SHLD1	Pos/Neg	N	Y	Y	Y
>hg19:chr19:44037714:44037834:120:6	2.99645	7.5979e-28	0.0888052	0.57813	N	N	#N/A	Pos/Neg	Y	Y	Y	Y
>hg19:chr5:159826849:159826969:120:9	3.49646	1.31183e-30	0.0781905	0.292243	N	Y	#N/A	Pos/Pos	N	Y	Y	Y
>hg19:chr11:47437314:47437434:120:2	-6.84855	5.2462e-47	1.56866	0.0126912	N	N	#N/A	Pos/Neg	Y	N	Y	Y
>hg19:chr1:43282621:43282741:120:11	4.21851	7.64911e-23	0.189344	1.59901	Y	Y	CLDN19、ERMAP	Pos/Neg	N	Y	Y	Y
>hg19:chr7:28081457:28081577:120:1	-3.9004	1.03442e-16	2.4575	0.0462095	Y	Y	HOXA10	Neg/Pos	N	N	Y	N
>cg01179012:chr2:131595047:131595167:120:9	-2.6774	1.53894e-18	0.424722	0.277413	Y	Y	FAR2P1、POTEF、FAR2P3	Pos/Neg	Y	Y	Y	Y
>cg26472636:chr5:1594222:1594342:120:12	4.75666	5.64162e-31	0.174168	1.17354	Y	N	CEP72、TPPP	N	N	Y	Y	Y
>hg19:chr12:93861518:93861638:120:4	5.27866	3.02661e-41	0.0137462	0.659797	Y	Y	PLEKHG7、EEA1、LINC02413、ENSG00000257512、NUDT4、RN7SL737P、CRADD、ENSG00000257283	Pos/Neg	N	Y	Y	Y
>hg19:chr12:123718103:123718223:120:13	3.49337	2.15863e-20	0.285953	1.4716	N	N	#N/A	Pos/Neg	N	Y	Y	Y
>hg19:chrX:2382463:2382583:120:6	-3.9142	9.18847e-23	0.542006	0.10959	N	Y	#N/A	N	N	N	Y	Y
>hg19:chr17:27278425:27278545:120:25	5.45337	3.12563e-37	0.104577	1.45047	Y	Y	DHRS13	Pos/Neg	N	Y	Y	Y
>hg19:chr12:29533748:29533868:120:5	6.50762	9.52347e-37	0.00794313	0.47235	N	Y	#N/A	Pos/Neg	N	Y	Y	Y
>hg19:chr2:65659569:65659689:120:10	-3.537	1.76115e-20	0.901532	0.313295	N	N	#N/A	Pos/Neg	N	Y	Y	Y
>hg19:chr16:30786869:30786989:120:13	6.34469	1.09634e-38	0.267912	0.737714	N	N	#N/A	Pos/Neg	N	Y	Y	Y
>hg19:chr2:10471030:10471150:120:3	6.53801	3.45396e-31	0.0103522	0.695272	N	N	#N/A	Pos/Neg	Y	N	Y	Y
>hg19:chr15:71126458:71126578:120:0	5.92727	5.98493e-39	0.0184351	0.860183	N	N	#N/A	Pos/Pos	Y	N	Y	N
>hg19:chr6:43596489:43596609:120:2	4.44167	1.42647e-20	0.0175843	0.266391	N	N	#N/A	Pos/Pos	N	Y	Y	Y
>hg19:chr11:116658691:116658811:120:12	-1.26694	4.46009e-12	3.22059	1.54845	N	N	#N/A	Pos/Neg	N	Y	Y	Y
>hg19:chr11:35104231:35104351:120:3	5.59043	1.34436e-52	0.00812977	0.482808	N	N	#N/A	Pos/Pos	Y	N	Y	Y
>hg19:chr3:49298561:49298681:120:1	6.0381	3.16707e-37	0.0545826	3.6455	Y	Y	FBXW12、PLXNB1、TMEM89、SLC26A6、SLC25A20、AMT、CAMKV、SEMA3F-AS1、SEMA3F、SLC38A3	N	N	N	Y	N
>hg19:chr8:59323880:59324000:120:14	-5.80524	3.7114e-35	2.8366	0.0747343	N	Y	#N/A	Pos/Neg	N	Y	Y	Y
>hg19:chr12:109592767:109592887:120:3	5.81012	1.61602e-37	0.0143606	0.797068	N	N	#N/A	N	Y	Y	Y	Y
>hg19:chr16:3185287:3185407:120:15	2.57068	2.59831e-24	0.295231	1.18481	N	N	#N/A	Pos/Neg	N	Y	Y	Y
>hg19:chr6:13615512:13615632:120:16	-4.14951	7.88256e-27	0.718463	0.325537	N	N	#N/A	Pos/Neg	N	Y	Y	Y
>hg19:chr15:75165615:75165735:120:15	-2.92718	2.32687e-30	0.502351	0.159465	N	N	#N/A	Pos/Neg	N	Y	Y	Y
>hg19:chr9:140171829:140171949:120:0	5.66569	3.46826e-28	0.0119971	0.498252	N	N	#N/A	Pos/Neg	Y	Y	Y	N
>cg09422614:chr19:54484763:54484883:120:3	5.4557	1.89419e-49	0.0749674	0.856641	N	Y	#N/A	N	Y	Y	Y	N
>hg19:chr17:79068762:79068882:120:3	-2.04242	1.30535e-15	6.49667	2.58329	N	N	#N/A	Pos/Neg	Y	N	Y	N
>hg19:chr19:58920026:58920146:120:18	3.75981	3.55361e-21	0.278853	0.757377	Y	Y	ENSG00000268543、ENSG00000268912、SLC27A5	Pos/Neg	N	Y	Y	Y
>hg19:chr10:53459423:53459543:120:4	-4.5732	2.61992e-34	2.22843	0.378369	Y	Y	ASAH2B、A1CF、PRKG1	Pos/Neg	N	Y	Y	N
>hg19:chr19:1455407:1455527:120:15	3.46627	3.51283e-27	0.320834	0.914882	N	N	#N/A	N	Y	Y	Y	Y
>hg19:chr11:66487904:66488024:120:6	-5.0528	2.38509e-30	7.10588	0.0915506	Y	Y	SPTBN2、PC、GRK2、RAD9A、CABP4、GSTP1、ACY3、RPL37P2	Pos/Pos	Y	N	Y	Y
>hg19:chr3:51705454:51705574:120:9	-4.15189	4.45775e-28	1.18517	0.345965	N	N	#N/A	Pos/Neg	N	Y	Y	Y
>hg19:chr2:25194612:25194732:120:11	4.20106	1.41558e-26	0.300684	0.929827	N	N	#N/A	Pos/Neg	N	Y	Y	Y
>hg19:chr19:40737805:40737925:120:2	-4.14089	2.63798e-20	0.954338	0.298248	N	N	#N/A	Pos/Neg	Y	N	Y	N
>hg19:chr19:55973306:55973426:120:13	5.44101	4.43599e-30	0.34172	0.866831	N	N	#N/A	Pos/Neg	Y	Y	Y	Y
>hg19:chr10:94450053:94450173:120:17	7.49318	2.73827e-34	0.0365805	4.05932	N	Y	#N/A	Pos/Neg	N	Y	Y	Y
>hg19:chr10:71218585:71218705:120:4	6.26782	3.65933e-51	0.00750237	0.693693	N	N	#N/A	N	Y	N	Y	N
>cg21646392:chr3:23710243:23710363:120:2	-7.62964	6.25263e-38	3.13925	1.20442	N	Y	#N/A	Neg/Pos	Y	N	Y	N
>hg19:chr9:38620564:38620684:120:14	-1.85097	4.28825e-20	1.14712	0.484279	N	N	#N/A	Pos/Neg	N	Y	Y	Y
>hg19:chr5:86708311:86708431:120:11	3.44844	7.02447e-22	0.466004	0.874585	N	N	#N/A	Pos/Neg	N	Y	N	N
>hg19:chr1:1015329:1015449:120:9	6.41953	2.33874e-36	0.26017	1.19526	N	N	#N/A	Pos/Neg	Y	Y	Y	Y
>hg19:chr2:30441152:30441272:120:2	5.28483	2.10692e-36	0.0646819	0.866162	N	Y	#N/A	N	Y	N	Y	N
>hg19:chr7:27195776:27195896:120:13	4.65773	1.13184e-27	0.0164567	0.303738	N	Y	#N/A	Pos/Neg	N	Y	Y	Y
>hg19:chr18:72163794:72163914:120:15	5.87485	3.53376e-34	0.297278	1.35195	Y	Y	ZNF407	Pos/Neg	N	Y	Y	Y
>hg19:chr2:162101361:162101481:120:5	-5.47604	9.76237e-30	0.501624	0.0143593	N	N	#N/A	Pos/Pos	N	Y	Y	Y
>hg19:chr3:131080882:131081002:120:11	-2.56433	9.66571e-23	0.552563	0.120189	N	Y	#N/A	Pos/Neg	Y	Y	Y	Y
>hg19:chr13:114566147:114566267:120:8	1.11976	9.54976e-21	0.531488	1.12435	Y	Y	GAS6-AS1、GAS6、RASA3、UPF3A、CHAMP1	Pos/Neg	N	Y	Y	Y
>hg19:chr19:33793895:33794015:120:11	2.97342	1.26358e-18	0.269804	0.588153	N	N	#N/A	Pos/Neg	N	Y	Y	Y
>hg19:chr3:4345197:4345317:120:15	-6.59348	3.91493e-52	2.08703	0.0230641	N	N	#N/A	Pos/Neg	Y	Y	Y	Y
>hg19:chr17:64463259:64463379:120:2	5.82199	1.57237e-43	0.0237108	1.46466	Y	N	CACNG4、CACNG1	Pos/Pos	Y	N	Y	Y
>hg19:chr1:23695461:23695581:120:13	6.502	3.14334e-29	0.0619648	0.638637	Y	Y	EPHB2、KDM1A、MDS2	Pos/Neg	N	Y	Y	Y
>hg19:chr18:7921458:7921578:120:4	3.59568	1.04295e-27	0.615479	1.32063	Y	Y	PTPRM	Pos/Neg	N	N	Y	Y
>hg19:chr14:23341022:23341142:120:10	4.07098	4.52838e-27	0.269763	0.830184	N	N	#N/A	Pos/Neg	N	Y	Y	Y
>hg19:chr3:53164400:53164520:120:12	-3.12462	2.01356e-22	7.6854	1.14296	N	N	#N/A	Pos/Pos	N	Y	Y	Y
>hg19:chr17:47724182:47724302:120:0	3.93791	1.66301e-24	0.0169252	0.696205	N	N	#N/A	Pos/Neg	Y	N	Y	N
>hg19:chr1:65613637:65613757:120:11	6.46155	1.73299e-33	0.0444361	2.53967	N	N	#N/A	Pos/Neg	N	Y	Y	Y
>hg19:chr2:45877943:45878063:120:18	1.0001	3.30683e-09	0.0275308	0.0556486	Y	Y	SIX2、LINC01121	Pos/Neg	N	Y	Y	Y
>hg19:chr17:63052281:63052401:120:17	2.47923	4.35147e-18	0.0640025	0.17082	N	N	#N/A	Pos/Neg	N	Y	Y	Y
>hg19:chr9:132106213:132106333:120:2	4.46391	9.20031e-29	0.00802611	0.160642	N	N	#N/A	Pos/Neg	N	N	Y	N
>hg19:chr7:89841105:89841225:120:15	4.34026	4.52316e-36	0.0677634	0.565112	N	N	#N/A	Pos/Pos	N	Y	Y	Y
>hg19:chr21:38711294:38711414:120:0	3.96895	2.44564e-27	0.769539	2.05188	Y	N	TTC3	N	Y	N	Y	N
>hg19:chr1:109618578:109618698:120:12	-7.55314	1.7377e-36	1.61033	0.270888	N	N	#N/A	Pos/Neg	N	Y	Y	Y
>hg19:chr6:148663873:148663993:120:8	1.05762	5.94125e-14	0.175946	0.337864	Y	N	SASH1	Pos/Neg	N	Y	Y	Y
>hg19:chr16:15982397:15982517:120:13	-3.17011	2.08675e-12	1.5524	0.518961	Y	Y	PKD1P6、PKD1P2	Pos/Neg	N	Y	Y	Y
>hg19:chr16:3109281:3109401:120:16	5.36318	1.89894e-27	0.0179091	0.471341	N	N	#N/A	Pos/Neg	N	Y	Y	Y
>hg19:chr12:124876538:124876658:120:9	6.39457	3.99994e-30	0.0249718	1.38614	N	N	#N/A	Pos/Neg	N	N	Y	Y
>hg19:chr3:127842614:127842734:120:10	2.27884	1.89698e-26	0.246762	0.948639	N	Y	#N/A	Pos/Neg	N	Y	Y	Y
>hg19:chr12:104531492:104531612:120:18	0.863127	1.04946e-14	0.0427738	0.0844489	N	N	#N/A	Pos/Neg	N	Y	Y	Y
>hg19:chr4:184580648:184580768:120:6	4.70654	1.60046e-23	0.0317089	0.471801	N	Y	#N/A	Pos/Neg	N	Y	Y	Y
>hg19:chr1:167905378:167905498:120:15	-3.35212	1.56145e-17	1.63379	0.59717	Y	N	TBX19、ENSG00000228697、XCL2、XCL1	Pos/Neg	N	Y	Y	Y
>hg19:chr7:155089197:155089317:120:13	5.09821	1.22818e-28	0.181079	0.922232	N	N	#N/A	Pos/Neg	N	Y	Y	Y
>hg19:chr17:1613676:1613796:120:14	3.95994	9.48245e-24	0.301804	0.855026	N	N	#N/A	Pos/Neg	N	Y	Y	Y
>hg19:chr19:55700815:55700935:120:7	-3.67373	1.25647e-26	0.917005	0.450914	N	N	#N/A	N	Y	N	Y	Y
>hg19:chr11:67169509:67169629:120:3	-7.01384	6.25508e-32	5.26928	0.0622384	N	N	#N/A	Pos/Neg	N	Y	Y	Y
>hg19:chr11:45944284:45944404:120:16	-4.21208	1.10319e-25	0.548726	0.0434755	Y	Y	ENSG00000254664、CRY2、C11orf94、PEX16、LARGE2	Pos/Neg	N	Y	Y	Y
>cg02861178:chr20:10492259:10492379:120:2	4.76849	2.1095e-37	0.114374	1.05947	Y	N	SLX4IP、JAG1、ENSG00000270792	Pos/Neg	Y	N	Y	Y
>hg19:chr8:6416608:6416728:120:2	7.45232	1.57889e-35	0.294746	1.89091	Y	Y	MCPH1、MCPH1-AS1、AGPAT5	Neg/Pos	N	N	Y	N
>hg19:chr1:227915863:227915983:120:8	6.05941	2.40988e-31	0.0249975	1.1501	N	Y	#N/A	N	Y	Y	Y	Y
>hg19:chr11:62529196:62529316:120:9	4.63777	8.31845e-32	0.0387373	2.39661	Y	Y	MYRF、B3GAT3、ENSG00000255432、SNHG1、ZFTA	Pos/Neg	Y	Y	Y	Y
>hg19:chr2:173420718:173420838:120:15	-5.25194	7.30253e-24	2.07746	0.882287	Y	N	RAPGEF4	Pos/Neg	N	Y	Y	Y
>hg19:chr9:94711234:94711354:120:10	-6.22781	5.40316e-30	1.34952	0.0332174	Y	Y	FGD3	N	N	Y	Y	Y
>hg19:chr22:44351382:44351502:120:11	-6.85177	1.14296e-39	1.86123	0.658533	N	N	#N/A	Pos/Neg	N	Y	Y	Y
>hg19:chr19:6423634:6423754:120:7	-3.8245	3.75114e-25	0.507579	0.224928	N	N	#N/A	Pos/Neg	Y	N	Y	Y
>hg19:chr14:35099111:35099231:120:11	2.90981	9.46691e-11	0.0388102	0.603851	Y	Y	BAZ1A	Pos/Neg	N	Y	Y	Y
>hg19:chr1:32410265:32410385:120:12	4.29702	2.17647e-50	0.158521	0.668516	Y	Y	NKAIN1、ENSG00000203325、DCDC2B、MTMR9LP、LCK、HDAC1、MARCKSL1	Pos/Pos	Y	Y	Y	Y
>hg19:chr12:56367366:56367486:120:4	5.63464	2.50903e-30	0.0108507	0.399444	N	N	#N/A	Pos/Neg	N	Y	Y	Y
>hg19:chr8:145555445:145555565:120:8	5.34121	8.89501e-47	0.018753	0.956716	N	N	#N/A	N	N	N	Y	Y
>hg19:chr6:42531948:42532068:120:11	-6.2467	1.1551e-51	3.63807	0.0419188	Y	Y	USP49、GUCA1B、TRERF1	Pos/Neg	N	Y	Y	Y
>hg19:chr22:46409685:46409805:120:4	-6.03905	1.66242e-33	0.537138	0.296926	Y	Y	RIBC2、ENSG00000232363、FBLN1、WNT7B、PKDREJ、TTC38	Pos/Neg	Y	Y	Y	Y
>hg19:chr1:226111853:226111973:120:13	-3.46628	1.51563e-27	4.26682	1.33577	Y	Y	DNAH14、ENAH、ENSG00000255835	Pos/Neg	N	Y	Y	Y
>cg26970847:chr19:57702733:57702853:120:13	1.12932	3.88226e-17	0.34623	0.463534	N	N	#N/A	N	N	N	Y	Y
>hg19:chr1:200708541:200708661:120:9	-5.00136	1.26899e-32	5.25172	0.64296	N	Y	#N/A	Pos/Neg	N	Y	Y	Y
>cg20122943:chr19:54483472:54483592:120:13	3.60169	1.31265e-28	0.449619	1.81487	N	N	#N/A	N	Y	Y	Y	Y
>hg19:chr10:73975704:73975824:120:21	4.885	1.24832e-27	0.076457	2.44569	N	N	#N/A	Pos/Neg	N	Y	Y	Y
>cg13865488:chr9:137299225:137299345:120:7	-1.78111	9.71937e-21	3.98263	1.83233	N	N	#N/A	Pos/Neg	Y	N	Y	Y
>hg19:chr3:5068492:5068612:120:2	6.4817	7.68251e-33	0.132945	0.473982	N	N	#N/A	N	Y	Y	Y	Y
>hg19:chr3:50649294:50649414:120:14	-8.06795	2.20925e-48	7.49213	0.0266081	N	Y	#N/A	Pos/Neg	N	Y	Y	Y
>hg19:chr12:8395797:8395917:120:7	1.39097	4.83799e-17	0.214754	0.413307	N	N	#N/A	Pos/Neg	N	Y	Y	Y
>hg19:chr7:148769094:148769214:120:9	-6.03972	3.33541e-32	2.30779	0.0923896	Y	Y	C7orf33、ZNF282、ENSG00000224016	N	N	N	Y	Y
>hg19:chr20:34330243:34330363:120:10	-5.24718	1.50633e-46	3.92921	0.846712	N	N	#N/A	Pos/Pos	N	Y	Y	Y
>hg19:chr7:66767647:66767767:120:9	3.19405	5.66679e-16	0.533383	1.3982	N	Y	#N/A	Pos/Neg	N	Y	Y	Y
>hg19:chr18:9719945:9720065:120:3	-4.71077	9.03812e-38	1.11277	0.134718	N	N	#N/A	N	Y	N	Y	Y
>hg19:chr8:129567378:129567498:120:3	6.29352	4.77697e-31	0.0179888	0.941493	N	Y	#N/A	N	Y	Y	Y	Y
>hg19:chr4:18023127:18023247:120:13	4.30095	6.89251e-26	0.316935	1.29566	N	N	#N/A	Pos/Neg	N	Y	Y	Y
>hg19:chr10:43698463:43698583:120:3	3.57037	8.01095e-26	0.220586	1.6308	N	N	#N/A	Pos/Neg	N	N	Y	Y
>hg19:chr21:45432034:45432154:120:19	6.18687	1.23086e-33	0.0288805	1.38154	N	N	#N/A	Pos/Neg	N	Y	Y	Y
>hg19:chr5:14011595:14011715:120:14	6.88031	7.80005e-29	0.00977241	0.707088	N	N	#N/A	Pos/Neg	N	Y	Y	Y
>hg19:chr19:16940259:16940379:120:18	5.81848	1.09993e-23	0.061517	2.61084	N	N	#N/A	Pos/Neg	N	Y	Y	Y
>hg19:chr5:134476625:134476745:120:2	4.55446	1.14032e-28	0.0693576	0.256979	N	Y	#N/A	Pos/Neg	Y	N	Y	Y
>cg25528916:chr19:4328758:4328878:120:9	6.93121	3.78133e-35	0.00749798	0.610179	N	N	#N/A	N	N	N	Y	Y
>hg19:chr12:53718775:53718895:120:14	-3.67793	3.60578e-23	0.220622	0.0236894	Y	Y	EIF4B、SOAT2、EIF4A1P4、ITGB7、ATP5MC2、HOXC13-AS、HOXC13、HOXC10、HOXC4、FAM242C、LINC02381、ENSG00000260470、CBX5	Pos/Neg	Y	Y	Y	Y
>hg19:chr19:49458093:49458213:120:21	3.76953	5.28648e-36	0.0132245	1.49058	N	N	#N/A	Pos/Neg	N	Y	Y	Y
>hg19:chr19:55629357:55629477:120:8	5.74624	2.83317e-26	0.701625	1.98523	N	N	#N/A	Pos/Neg	N	Y	Y	Y
>hg19:chr7:128095926:128096046:120:10	1.327	2.55526e-10	0.184187	0.404754	Y	Y	FSCN3、ENSG00000273184、ENSG00000242588	Pos/Neg	N	Y	Y	Y
>hg19:chr5:156938915:156939035:120:2	-5.3874	2.63791e-48	0.572011	0.0129055	N	N	#N/A	N	Y	N	Y	N
>hg19:chr11:64125513:64125633:120:3	3.6404	1.34031e-24	0.292014	0.647686	N	N	#N/A	Pos/Neg	Y	Y	Y	Y
>hg19:chr17:42201084:42201204:120:9	-2.87082	9.73453e-22	11.3683	3.44514	N	N	#N/A	Pos/Neg	N	Y	Y	Y
>hg19:chrX:193366:193486:120:10	-5.65343	2.79615e-32	0.746009	0.214486	N	N	#N/A	N	N	N	Y	Y
>hg19:chr7:130656084:130656204:120:2	6.47248	4.60483e-31	0.0295356	1.70625	N	Y	#N/A	Neg/Pos	N	N	N	N
>hg19:chr15:67175806:67175926:120:3	-4.13912	2.60927e-31	1.8473	0.395387	Y	N	SMAD6、SMAD3	N	Y	N	Y	Y
>hg19:chr21:43938359:43938479:120:2	4.82629	8.31477e-27	0.133133	2.18484	Y	Y	ENSG00000223400、LINC00479、RIPK4、TFF3、TFF2	Pos/Neg	Y	N	Y	Y
>hg19:chrX:47510422:47510542:120:9	-7.12365	2.21059e-40	0.782795	0.00850609	N	N	#N/A	Pos/Neg	N	Y	Y	Y
>hg19:chr2:136742986:136743106:120:9	-7.17658	2.02252e-34	3.82704	0.398597	N	Y	#N/A	Pos/Neg	N	Y	Y	Y
>hg19:chr7:148936674:148936794:120:10	-4.78239	1.9734e-28	0.227191	0.0108612	N	N	#N/A	Pos/Neg	N	Y	Y	Y
>hg19:chr5:145827032:145827152:120:11	2.71826	2.61727e-20	1.74211	2.93402	Y	Y	DPYSL3	Pos/Neg	N	Y	Y	Y
>hg19:chr17:60501212:60501332:120:10	6.76036	3.98164e-24	0.0499683	4.50249	Y	Y	TBX4	N	Y	Y	Y	Y
>hg19:chr20:32078181:32078301:120:15	4.18679	9.88487e-23	0.269084	0.866195	N	N	#N/A	Pos/Neg	N	Y	Y	Y
>hg19:chr16:88637086:88637206:120:14	-6.41669	6.15541e-47	0.737952	0.00694578	N	N	#N/A	Pos/Neg	N	Y	Y	Y
>hg19:chr17:19265782:19265902:120:12	-4.9784	5.9613e-39	3.28342	0.14364	N	Y	#N/A	Pos/Neg	N	Y	Y	Y
>hg19:chr12:50418951:50419071:120:9	7.03071	6.04662e-32	0.0106603	1.05878	Y	Y	KMT2D、ENSG00000258017、KCNH3、BCDIN3D-AS1、BCDIN3D、METTL7A	Pos/Neg	N	Y	Y	Y
>hg19:chrX:75392935:75393055:120:8	-7.44308	1.68875e-34	1.74636	0.012736	N	N	#N/A	Pos/Neg	N	Y	Y	Y
>hg19:chrX:2006299:2006419:120:3	5.99249	2.74371e-33	0.037874	1.98546	N	N	#N/A	N	N	N	N	N
>hg19:chr2:216974247:216974367:120:6	1.17677	1.03886e-10	0.375541	0.835743	N	Y	#N/A	Pos/Pos	N	Y	Y	N
>hg19:chr3:128417146:128417266:120:10	5.88263	1.49508e-25	0.0167112	0.823923	N	Y	#N/A	Pos/Neg	Y	Y	Y	Y
>hg19:chr3:33156509:33156629:120:3	7.14826	5.02415e-34	0.330063	0.969113	N	N	#N/A	N	Y	Y	Y	Y
>hg19:chr8:141248366:141248486:120:2	4.03875	7.2685e-22	0.816647	4.92237	N	N	#N/A	Pos/Neg	Y	N	Y	N
>hg19:chr15:76489000:76489120:120:4	1.4491	5.18507e-06	1.29029	2.63453	N	N	#N/A	Pos/Neg	Y	N	Y	Y
>hg19:chr1:36621678:36621798:120:14	1.3843	1.07351e-15	2.89419	6.70654	N	N	#N/A	Pos/Neg	N	Y	Y	Y
>hg19:chr1:109506038:109506158:120:13	-4.40489	4.19222e-35	2.49674	0.349504	N	N	#N/A	Pos/Neg	N	Y	Y	Y
>hg19:chr1:9488760:9488880:120:6	6.00147	9.84576e-27	0.8195	2.35505	N	N	#N/A	Pos/Neg	Y	Y	Y	Y
>hg19:chr17:74091006:74091126:120:2	3.77429	3.46973e-32	0.0390714	0.528565	N	N	#N/A	N	N	N	Y	Y
>hg19:chr19:18747351:18747471:120:6	4.84739	2.89825e-22	0.0123071	0.258056	N	N	#N/A	N	Y	Y	Y	Y
>hg19:chr17:38674786:38674906:120:0	-3.36338	1.22587e-20	0.322242	0.0186977	N	N	#N/A	Pos/Neg	Y	N	Y	N
>hg19:chr8:17707565:17707685:120:4	-5.67095	3.18528e-43	1.66388	0.0301221	Y	Y	PSD3	N	N	N	Y	Y
>hg19:chr17:79884510:79884630:120:5	5.76051	5.73032e-28	0.0591441	2.18413	N	N	#N/A	Pos/Neg	N	Y	Y	Y
>hg19:chr19:52800710:52800830:120:9	1.21268	3.46705e-13	0.308019	0.816872	N	N	#N/A	Pos/Neg	Y	Y	Y	Y
>hg19:chrX:1510979:1511099:120:20	4.20579	9.02161e-31	0.445665	1.65248	N	N	#N/A	N	N	N	Y	Y
>hg19:chr16:68687805:68687925:120:6	-6.5633	6.33863e-32	1.2431	0.0150757	N	N	#N/A	N	N	N	N	N
>hg19:chr16:431358:431478:120:10	5.74754	1.40369e-27	0.284917	1.10154	N	N	#N/A	Pos/Neg	N	Y	Y	Y
>hg19:chr11:18405518:18405638:120:1	6.69971	1.53612e-31	0.0176487	1.31687	Y	Y	USH1C、TPH1、ST13P5	Pos/Neg	Y	N	Y	N
>hg19:chr7:44925189:44925309:120:14	-3.89144	1.37217e-31	4.20582	0.714836	Y	N	GTF2IP13	Pos/Neg	N	Y	Y	Y
>hg19:chr6:15245908:15246028:120:11	-6.3057	5.3646e-28	2.56233	0.050348	N	N	#N/A	Pos/Neg	N	Y	Y	Y
>hg19:chr14:24711792:24711912:120:11	6.7945	1.00799e-30	0.188495	2.33407	N	Y	#N/A	Pos/Neg	N	Y	Y	Y
>hg19:chr2:131594535:131594655:120:15	4.05883	3.97504e-34	0.683745	2.53035	N	N	#N/A	Pos/Neg	Y	Y	Y	Y
>hg19:chr1:95119421:95119541:120:2	4.50808	1.45889e-35	0.212787	1.08136	Y	N	SLC44A3、CNN3、CNN3-DT、ALG14	N	Y	N	Y	N
>hg19:chr10:48332272:48332392:120:1	-3.87894	1.5478e-23	3.52308	1.56893	Y	N	AGAP9	Pos/Pos	Y	N	Y	N
>hg19:chr17:59488976:59489096:120:8	-3.89666	9.4351e-24	1.08037	0.327537	N	N	#N/A	Pos/Neg	N	Y	Y	Y
>hg19:chr14:23564369:23564489:120:11	-3.61276	4.05663e-32	2.18235	0.92318	N	N	#N/A	Pos/Neg	N	Y	Y	Y
>hg19:chr10:6281232:6281352:120:2	4.68541	8.78598e-27	0.014001	0.366111	N	N	#N/A	N	Y	N	Y	Y
>hg19:chr8:134309409:134309529:120:13	-4.66436	5.08445e-31	0.501759	0.029226	N	Y	#N/A	Pos/Neg	N	Y	Y	Y
>hg19:chr15:85455593:85455713:120:0	3.78136	1.52993e-21	0.22436	0.820933	N	N	#N/A	Pos/Neg	Y	N	Y	N
>hg19:chr14:101012980:101013100:120:18	-5.51832	6.32315e-33	5.66394	0.142679	N	N	#N/A	Pos/Neg	Y	Y	Y	Y
>hg19:chr3:53272098:53272218:120:0	4.43297	1.59688e-27	0.298269	0.864503	Y	Y	CHDH、IL17RB	Pos/Neg	Y	N	Y	N
>hg19:chr19:41769768:41769888:120:6	-4.93098	7.33472e-29	0.6709	0.226433	N	N	#N/A	Pos/Pos	N	Y	Y	Y
>hg19:chr6:170862243:170862363:120:10	2.74398	5.67616e-11	0.0346763	0.377959	N	Y	#N/A	Pos/Neg	N	Y	Y	Y
>hg19:chr15:44119073:44119193:120:14	3.97807	3.60211e-38	0.134512	1.18299	N	N	#N/A	Pos/Neg	N	Y	Y	Y
>cg11284973:chr6:33165607:33165727:120:4	4.42426	4.26008e-27	0.83177	2.24225	N	Y	#N/A	N	Y	N	Y	Y
>hg19:chr1:161397533:161397653:120:2	3.14685	5.91019e-27	0.310816	1.47719	N	N	#N/A	N	N	N	Y	Y
>hg19:chr1:32687930:32688050:120:12	-2.67446	4.33145e-28	5.68662	1.64969	N	N	#N/A	Pos/Neg	N	Y	Y	Y
>hg19:chr1:20915542:20915662:120:5	4.61093	2.85528e-40	0.122146	1.18864	N	N	#N/A	Pos/Neg	Y	Y	Y	Y
>hg19:chr19:4713587:4713707:120:8	4.42144	1.31992e-19	0.0813491	0.23861	N	N	#N/A	Pos/Neg	Y	N	Y	Y
>hg19:chr8:95961491:95961611:120:12	1.70005	2.65153e-20	0.188044	0.597655	N	Y	#N/A	Pos/Neg	N	Y	Y	Y
>hg19:chr22:27068822:27068942:120:5	4.58854	3.13053e-25	1.66573	4.45093	Y	Y	MIAT、ENSG00000231369	Pos/Neg	Y	Y	Y	Y
>hg19:chr1:145382773:145382893:120:3	6.50035	1.1668e-30	0.0272914	1.65111	N	N	#N/A	Pos/Neg	N	Y	Y	Y
>hg19:chr1:46049798:46049918:120:10	1.78449	3.60106e-17	0.33169	1.22829	N	N	#N/A	Pos/Neg	N	Y	Y	Y
>hg19:chr17:81060482:81060602:120:11	6.04795	5.91065e-22	0.0173962	0.985474	N	N	#N/A	N	Y	Y	Y	Y
>hg19:chr1:94747081:94747201:120:2	-7.721	1.44224e-32	2.56746	0.0196521	N	N	#N/A	N	Y	N	Y	Y
>cg26213453:chr15:89455800:89455920:120:7	6.51815	1.54996e-34	0.00907244	0.614889	Y	Y	ENSG00000173867、CARMAL、ABHD2	Pos/Neg	Y	Y	Y	Y
>hg19:chr17:56736418:56736538:120:6	3.62524	3.57016e-22	0.200822	0.938171	Y	Y	TSPOAP1-AS1、GDPD1	N	N	N	Y	Y
>hg19:chr9:140307078:140307198:120:3	6.15114	8.80635e-31	0.0257475	1.18646	N	Y	#N/A	Pos/Neg	Y	N	Y	Y
>hg19:chr14:61189279:61189399:120:6	-1.80527	2.09194e-18	1.99176	0.86257	N	N	#N/A	Pos/Neg	N	Y	N	N
>hg19:chr1:151319733:151319853:120:9	6.70493	1.31977e-30	0.0795715	0.79784	N	Y	#N/A	Pos/Neg	N	Y	Y	Y
>hg19:chr1:222817458:222817578:120:11	-2.27033	1.12669e-25	2.83963	0.546573	Y	Y	TAF1A	Pos/Neg	N	Y	Y	Y
>hg19:chr7:150924268:150924388:120:12	5.47904	1.46407e-35	0.12897	0.337526	N	N	#N/A	Pos/Neg	N	Y	Y	Y
>hg19:chr19:3713258:3713378:120:3	6.26545	5.77835e-29	0.0178674	0.848595	Y	Y	S1PR4	N	Y	N	Y	Y
>hg19:chr1:19812395:19812515:120:17	-3.24472	2.78955e-15	1.69357	0.914143	Y	Y	AKR7L、AKR7A3、ENSG00000270728	Pos/Neg	N	Y	Y	Y
>hg19:chr11:65479684:65479804:120:8	-3.80286	1.63239e-19	5.10543	2.38472	N	N	#N/A	Pos/Neg	N	Y	Y	Y
>hg19:chr1:149224506:149224626:120:8	3.66463	3.42044e-29	0.105937	0.178344	Y	N	LINC02799、ENSG00000223495	Pos/Neg	N	Y	Y	Y
>hg19:chr6:31927069:31927189:120:5	5.05122	2.08474e-41	0.0732159	0.546905	N	N	#N/A	Pos/Neg	N	Y	Y	Y
>hg19:chr20:17538402:17538522:120:1	-6.66254	7.44529e-33	2.29489	0.701311	N	Y	#N/A	Pos/Neg	Y	N	Y	Y
>hg19:chr6:27720399:27720519:120:6	7.23463	1.35811e-33	0.02301	2.47772	Y	Y	GUSBP2	N	N	Y	Y	Y
>hg19:chr1:110753376:110753496:120:17	3.83805	1.33297e-16	0.480652	1.1788	N	N	#N/A	Pos/Neg	N	Y	Y	Y
>hg19:chr2:220110160:220110280:120:13	-1.88784	3.118e-19	1.48831	0.600413	N	N	#N/A	Pos/Pos	N	Y	Y	Y
>hg19:chr12:79941386:79941506:120:1	5.52524	5.88389e-31	0.845006	5.02607	N	N	#N/A	Pos/Neg	Y	N	Y	Y
>hg19:chr4:147443204:147443324:120:14	6.91563	6.12509e-34	0.0190988	1.30194	Y	Y	SMAD1、SLC10A7	Pos/Neg	N	Y	Y	Y
>hg19:chr3:182971567:182971687:120:14	6.12548	1.6228e-41	0.0162449	1.21349	N	Y	#N/A	Pos/Neg	N	Y	Y	Y
>hg19:chr16:67880851:67880971:120:13	5.10891	5.90331e-29	0.528353	1.62199	N	N	#N/A	Pos/Neg	N	Y	Y	Y
>hg19:chr17:25660685:25660805:120:4	3.35542	2.37301e-19	0.21146	0.427953	Y	Y	KSR1、LGALS9	Pos/Neg	Y	Y	Y	Y
>hg19:chr16:15576184:15576304:120:0	6.79007	7.90547e-28	0.552974	3.42679	N	N	#N/A	Pos/Neg	Y	N	Y	N
>hg19:chr18:9614961:9615081:120:19	-3.14195	7.13523e-27	0.648281	0.0618616	Y	Y	GACAT2、MTCL1	Pos/Pos	N	Y	Y	Y
>hg19:chr19:17186042:17186162:120:10	2.78579	6.93768e-12	0.0250537	0.500175	N	N	#N/A	Pos/Neg	N	Y	Y	Y
>hg19:chr22:20199466:20199586:120:3	4.39295	3.15806e-23	0.20199	1.51927	N	N	#N/A	Pos/Neg	Y	N	Y	N
>hg19:chr8:143859126:143859246:120:11	-4.09247	1.8866e-35	0.765074	0.0962596	N	N	#N/A	N	N	Y	Y	Y
>hg19:chrX:24072780:24072900:120:10	-4.42652	7.59424e-25	3.34397	2.0372	N	N	#N/A	Pos/Neg	N	Y	Y	Y
>hg19:chr8:38325552:38325672:120:22	3.58351	4.88827e-30	0.338412	3.16266	N	N	#N/A	Pos/Neg	N	Y	Y	Y
>hg19:chr20:31350582:31350702:120:9	7.25101	8.5098e-35	0.195215	1.2766	N	N	#N/A	Pos/Neg	N	Y	Y	Y
>hg19:chr16:4367094:4367214:120:2	6.3737	1.06832e-40	0.358762	1.90889	N	N	#N/A	Pos/Neg	Y	Y	Y	Y
>hg19:chr8:135725194:135725314:120:11	4.33186	6.77113e-19	0.23832	3.17311	Y	Y	ENSG00000253627	Pos/Neg	N	Y	Y	Y
>hg19:chr19:4457508:4457628:120:10	3.56867	2.49417e-22	0.172027	0.437469	Y	Y	DOHH、MRPL54、CREB3L3	Pos/Neg	N	Y	Y	Y
>hg19:chr1:245255293:245255413:120:2	-5.87799	5.81634e-27	2.7671	0.706998	N	N	#N/A	Pos/Neg	Y	N	Y	N
>cg03534410:chr3:12801052:12801172:120:4	-3.80985	7.27941e-21	2.01245	1.19292	N	N	#N/A	Pos/Neg	Y	N	Y	Y
>hg19:chr5:14264833:14264953:120:14	-7.06898	2.0894e-44	2.22078	0.0161863	N	N	#N/A	Pos/Neg	Y	Y	Y	Y
>hg19:chr19:13067928:13068048:120:17	-1.27982	5.83275e-11	2.51194	1.34555	N	N	#N/A	Pos/Neg	N	Y	Y	Y
>hg19:chr5:6378276:6378396:120:11	5.10298	1.69674e-37	0.511095	4.68358	Y	Y	NSUN2、ENSG00000272071、LINC02196	Pos/Neg	N	Y	Y	Y
>hg19:chr15:74699814:74699934:120:3	-6.34323	1.74415e-36	0.774776	0.0107869	N	N	#N/A	Pos/Neg	Y	N	Y	Y
>hg19:chr13:27617314:27617434:120:1	-5.05806	5.48271e-25	1.40835	0.0655808	N	Y	#N/A	N	Y	N	Y	N
>hg19:chr17:16342121:16342241:120:10	-3.5844	1.86129e-33	7.58507	1.52151	N	Y	#N/A	Pos/Pos	N	Y	Y	Y
>hg19:chr1:2121065:2121185:120:13	-6.22554	7.47282e-29	1.89272	0.0267713	N	N	#N/A	Pos/Neg	Y	Y	Y	Y
>hg19:chr7:89975961:89976081:120:11	-1.83593	9.08039e-40	2.90134	0.891461	N	Y	#N/A	Pos/Neg	N	Y	Y	Y
>hg19:chr4:11398448:11398568:120:3	1.79583	7.35345e-23	0.269638	0.909059	N	Y	#N/A	N	N	N	Y	Y
>hg19:chr7:101526159:101526279:120:3	-5.40219	1.99357e-37	0.463132	0.0171126	N	Y	#N/A	Pos/Pos	Y	N	Y	N
>hg19:chr10:76871387:76871507:120:17	3.99759	7.37749e-29	0.41589	0.912513	Y	Y	COMTD1	Pos/Neg	N	Y	Y	Y
>cg06599949:chr12:6388995:6389115:120:4	4.94847	7.63456e-33	0.195425	0.758065	N	Y	#N/A	Pos/Neg	Y	Y	Y	Y
>hg19:chr2:157888664:157888784:120:1	-4.95569	1.02162e-41	1.56036	0.0295651	Y	Y	LINC01876、NR4A2、GALNT5	N	N	N	Y	N
>hg19:chr1:179198536:179198656:120:11	1.89535	2.5909e-30	0.168335	0.423156	N	Y	#N/A	Pos/Neg	N	Y	Y	Y
>cg02660643:chr16:87491527:87491647:120:5	3.99164	1.06182e-23	0.226571	0.864458	N	Y	#N/A	Pos/Neg	Y	N	Y	Y
>hg19:chr17:19881090:19881210:120:11	-2.74255	1.62937e-31	4.36847	0.752239	N	N	#N/A	Pos/Pos	N	Y	Y	Y
>hg19:chr6:107077407:107077527:120:5	-1.64164	2.3855e-31	2.62482	0.918867	Y	N	BEND3、SOBP、SCML4	Pos/Pos	N	Y	Y	Y
>hg19:chr19:44029903:44030023:120:4	3.39163	5.42199e-23	0.402216	0.851139	N	N	#N/A	Pos/Neg	Y	Y	Y	Y
>cg17159058:chr8:1704015:1704135:120:5	4.7126	3.00486e-27	0.643731	2.41766	N	N	#N/A	N	Y	Y	Y	N
>hg19:chr8:141474728:141474848:120:6	-3.16139	1.7468e-18	0.867332	0.285345	Y	N	KCNK9	Pos/Neg	N	Y	Y	Y
>hg19:chr6:16760455:16760575:120:13	2.87108	9.43224e-14	0.598342	1.48827	N	N	#N/A	Pos/Pos	N	Y	Y	Y
>hg19:chr22:25387657:25387777:120:3	-4.44448	8.4376e-25	7.36053	3.38159	N	N	#N/A	Pos/Neg	Y	N	Y	Y
>cg05476182:chr5:133913062:133913182:120:1	-2.08964	1.19621e-16	2.74774	1.28573	Y	Y	LINC01843	N	Y	N	Y	Y
>hg19:chr6:88118092:88118212:120:14	6.43631	2.83995e-34	0.0199475	1.08674	Y	N	GJB7	Pos/Neg	N	Y	Y	Y
>cg16209064:chr4:187766531:187766651:120:2	6.30399	9.6217e-32	0.009575	0.554858	N	Y	#N/A	Pos/Pos	Y	N	Y	Y
>hg19:chr1:164741940:164742060:120:1	3.17467	2.66889e-30	0.258271	1.25528	N	Y	#N/A	N	Y	N	N	N
>hg19:chr16:31153916:31154036:120:14	5.00331	5.95739e-31	0.0697896	1.16388	N	N	#N/A	N	Y	Y	Y	Y
>hg19:chr21:41002341:41002461:120:4	-1.22075	5.01398e-12	1.87135	1.04675	N	Y	#N/A	Pos/Neg	Y	N	Y	Y
>hg19:chr12:6772263:6772383:120:10	-2.49577	7.11444e-32	5.79304	1.05401	N	N	#N/A	Pos/Neg	N	Y	Y	Y
>hg19:chr17:27181820:27181940:120:2	5.68242	1.66736e-41	0.200724	2.03075	N	N	#N/A	Pos/Neg	N	Y	Y	Y
>hg19:chr5:139927137:139927257:120:11	-1.74733	1.3751e-11	1.35829	0.512257	Y	Y	PSD2-AS1、ENSG00000251387、PSD2、PCDHGA1	Pos/Neg	Y	N	Y	Y
>hg19:chr16:19567095:19567215:120:5	2.68892	1.58056e-24	0.0717823	0.423289	Y	Y	TMC7、COQ7-DT、SYT17、TMC5、IQCK	Pos/Neg	N	Y	Y	Y
>hg19:chr21:47426470:47426590:120:6	3.92768	3.22396e-35	0.107747	0.846451	N	Y	#N/A	N	N	N	N	N
>hg19:chr1:45966058:45966178:120:5	-2.87888	2.84819e-25	2.18579	0.583206	N	N	#N/A	Pos/Neg	N	Y	Y	Y
>hg19:chr10:126772990:126773110:120:4	-5.65827	1.00262e-28	0.610842	0.0152832	Y	Y	CTBP2	N	Y	N	Y	Y
>hg19:chr17:40171978:40172098:120:14	-5.94441	1.55601e-46	1.07294	0.014777	N	N	#N/A	Pos/Neg	Y	Y	Y	Y
>hg19:chr6:41041361:41041481:120:14	-5.09761	1.80531e-27	0.54642	0.0244501	Y	N	UNC5CL	Pos/Pos	N	Y	Y	Y
>hg19:chr3:171527805:171527925:120:9	-4.24123	1.3524e-26	0.352831	0.033666	Y	Y	LINC02068、NCEH1	Pos/Neg	N	Y	Y	Y
>hg19:chr17:74497009:74497129:120:5	6.41662	3.23652e-32	0.0128136	0.768803	N	N	#N/A	Pos/Neg	N	Y	Y	Y
>cg11738486:chr19:6744838:6744958:120:10	5.54144	1.59759e-34	0.0109492	0.326163	N	Y	#N/A	Pos/Neg	Y	N	Y	Y
>hg19:chr1:161360145:161360265:120:9	6.7018	2.86719e-26	0.238313	1.93155	N	N	#N/A	N	N	Y	Y	Y
>hg19:chr15:57998903:57999023:120:19	-4.95859	2.29852e-33	3.74994	0.466682	Y	N	TCF12、CGNL1、ALDH1A2、LIPC、ENSG00000259250	Pos/Neg	N	Y	Y	Y
>hg19:chr19:11529597:11529717:120:2	5.27076	1.4119e-47	0.0436899	0.556	N	N	#N/A	Pos/Neg	Y	Y	Y	Y
>hg19:chr20:30311421:30311541:120:15	2.94631	2.11929e-32	0.447114	1.66728	N	N	#N/A	Pos/Neg	N	Y	Y	Y
>hg19:chr2:182756554:182756674:120:12	2.32114	3.17339e-13	0.104261	0.607487	N	N	#N/A	Pos/Neg	N	Y	Y	Y
>hg19:chr14:105144819:105144939:120:2	6.40306	5.33094e-32	0.00729353	0.398391	N	N	#N/A	Pos/Neg	Y	Y	Y	N
>hg19:chr12:125224596:125224716:120:1	2.87315	1.14711e-17	0.435407	0.560029	Y	N	DHX37、BRI3BP	Pos/Neg	Y	N	Y	Y
>hg19:chr1:152020575:152020695:120:3	-3.67494	1.09277e-27	1.04461	0.618066	N	N	#N/A	Pos/Neg	Y	Y	Y	Y
>cg08928882:chr8:77593302:77593422:120:6	4.14114	1.00264e-22	0.0894078	0.365145	N	N	#N/A	N	N	N	Y	Y
>hg19:chrX:153707167:153707287:120:19	5.19862	4.7423e-30	0.239522	2.60549	N	N	#N/A	Pos/Neg	N	Y	Y	Y
>hg19:chr16:2318218:2318338:120:7	5.93658	3.10237e-32	0.0252465	0.9759	N	N	#N/A	Pos/Neg	N	Y	Y	Y
>hg19:chr11:535681:535801:120:15	-5.79042	1.05865e-29	3.31044	0.0927296	N	N	#N/A	Pos/Neg	N	Y	Y	Y
>hg19:chr7:65958632:65958752:120:10	-4.99541	8.75038e-23	1.02596	0.0462976	Y	N	ENSG00000235421、ENSG00000232546	Pos/Neg	N	Y	Y	Y
>hg19:chr5:60458257:60458377:120:13	-1.39301	1.10374e-31	6.4609	2.48872	N	Y	#N/A	Pos/Neg	N	Y	Y	Y
>hg19:chr3:197463350:197463470:120:14	3.59323	1.66523e-23	0.227446	1.66864	Y	N	ANKRD18DP	Pos/Neg	N	Y	Y	Y
>hg19:chr2:102844408:102844528:120:3	1.63721	8.2769e-25	10.846	25.5039	N	Y	#N/A	N	Y	N	Y	Y
>hg19:chr6:166796855:166796975:120:12	3.57035	3.17469e-27	0.110897	0.386488	N	N	#N/A	Pos/Neg	N	Y	Y	Y
>hg19:chr3:134204847:134204967:120:7	-5.86568	9.47833e-39	16.9649	1.30603	N	N	#N/A	Pos/Pos	N	Y	Y	Y
>hg19:chr20:61339671:61339791:120:6	-0.9982	3.03843e-13	1.03528	0.593633	N	N	#N/A	Pos/Neg	Y	Y	Y	Y
>hg19:chr12:105501450:105501570:120:15	-1.78284	7.78432e-21	3.3333	1.10886	N	N	#N/A	Pos/Neg	N	Y	Y	Y
>hg19:chr19:13274264:13274384:120:5	5.80331	2.25535e-42	0.0109133	0.6997	N	N	#N/A	Pos/Pos	Y	Y	Y	Y
>hg19:chr2:224822298:224822418:120:14	-6.26105	2.02548e-44	1.62565	0.014447	Y	Y	AP1S3	Pos/Pos	N	Y	Y	Y
>hg19:chr22:46664085:46664205:120:11	-5.68167	2.35086e-29	2.51304	0.0761855	N	N	#N/A	Pos/Neg	Y	Y	Y	Y
>hg19:chr7:154997199:154997319:120:5	6.48369	7.48583e-30	0.0338364	2.07106	Y	Y	ENSG00000204876	Pos/Neg	Y	N	Y	N
>cg14606858:chr7:98871709:98871829:120:2	-4.10205	7.1568e-26	3.71244	1.49668	N	N	#N/A	Pos/Neg	Y	N	Y	N
>hg19:chr1:25664989:25665109:120:12	5.23634	1.27739e-30	0.0408303	2.56066	N	N	#N/A	Pos/Neg	N	Y	Y	Y
>hg19:chr7:138145414:138145534:120:12	-3.2849	5.28384e-22	0.825677	0.290378	Y	N	DGKI	Pos/Neg	N	Y	Y	Y
>hg19:chr16:31117212:31117332:120:11	-4.31083	4.51054e-22	1.97405	0.429073	N	N	#N/A	N	Y	N	Y	Y
>hg19:chr1:182808546:182808666:120:13	7.09825	4.45376e-35	0.324334	0.938395	N	N	#N/A	Pos/Neg	N	Y	Y	Y
>hg19:chr16:81666640:81666760:120:2	-1.16366	4.30925e-18	14.908	8.29472	Y	N	CDH13	Pos/Pos	Y	N	Y	N
>hg19:chrX:96872184:96872304:120:1	3.05316	1.45456e-18	0.321605	0.463964	N	N	#N/A	Pos/Pos	Y	N	Y	N
>hg19:chr11:9780372:9780492:120:11	5.11647	7.52723e-42	0.144563	1.23886	N	N	#N/A	Pos/Neg	N	Y	Y	Y
>hg19:chr22:42253343:42253463:120:1	6.45101	7.66075e-32	0.0460851	2.69914	N	N	#N/A	Pos/Neg	Y	N	Y	Y
>hg19:chr1:1098410:1098530:120:10	2.06876	9.14632e-28	0.246797	0.624754	N	N	#N/A	Pos/Neg	Y	Y	Y	Y
>cg27149973:chr17:74868665:74868785:120:4	1.94543	2.66988e-15	0.250282	0.441801	N	N	#N/A	Pos/Neg	Y	N	Y	Y
>hg19:chr19:8426961:8427081:120:2	6.3704	1.37039e-41	0.00798363	0.90812	N	N	#N/A	N	Y	N	Y	Y
>hg19:chr18:19749892:19750012:120:6	4.10869	1.07944e-20	0.501443	1.88048	Y	Y	GATA6、CABLES1	N	Y	Y	Y	Y
>hg19:chr15:45003712:45003832:120:7	5.5588	9.07221e-29	0.0151911	0.556915	N	N	#N/A	Pos/Neg	N	Y	Y	Y
>hg19:chr1:144932229:144932349:120:9	3.47409	3.70843e-19	0.577223	1.0998	N	N	#N/A	N	N	Y	Y	Y
>hg19:chr9:133557896:133558016:120:6	7.90699	2.29518e-35	0.0127414	1.87472	N	Y	#N/A	Pos/Neg	Y	Y	Y	Y
>hg19:chr11:65627350:65627470:120:4	-4.98682	2.17327e-28	0.616397	0.490959	N	N	#N/A	Pos/Neg	Y	Y	Y	Y
>hg19:chr2:38603851:38603971:120:20	2.07926	1.00926e-32	0.121492	1.11064	N	Y	#N/A	Pos/Neg	N	Y	Y	Y
>hg19:chr8:8709765:8709885:120:1	-6.73715	3.44786e-32	1.58089	0.0221456	N	N	#N/A	Pos/Pos	Y	N	N	N
>hg19:chr5:154320642:154320762:120:9	-5.08863	7.51604e-42	1.83485	0.231476	N	Y	#N/A	Pos/Neg	N	Y	Y	Y
>hg19:chr17:57298215:57298335:120:5	6.44911	6.82988e-43	0.0164139	1.55291	N	N	#N/A	Pos/Neg	N	Y	Y	Y
>hg19:chr11:34460485:34460605:120:7	6.34026	1.56897e-31	0.0187704	0.938635	Y	Y	PDHX	Pos/Neg	N	Y	Y	Y
>hg19:chr8:126606423:126606543:120:2	-6.7971	2.0009e-48	3.68976	0.0319634	N	N	#N/A	N	Y	N	Y	N
>hg19:chr6:83585678:83585798:120:0	-7.24292	1.1743e-37	3.84136	1.20974	Y	Y	LINC02542	N	Y	N	Y	N
>cg19038690:chr6:151561607:151561727:120:14	5.20539	3.16651e-47	0.0960004	0.989681	N	N	#N/A	N	N	N	Y	Y
>hg19:chr1:245027102:245027222:120:16	-3.51866	1.87823e-18	0.774058	0.470807	N	N	#N/A	Pos/Pos	N	Y	Y	Y
>hg19:chr12:74931584:74931704:120:9	2.57212	7.4193e-28	0.804608	2.45029	N	N	#N/A	Pos/Neg	N	Y	Y	Y
>hg19:chr7:101929690:101929810:120:18	5.96615	1.2583e-43	0.0264438	1.85103	N	N	#N/A	Pos/Neg	Y	Y	Y	Y
>hg19:chr17:2796858:2796978:120:7	-6.98755	6.71136e-36	0.813804	0.322293	Y	Y	ENSG00000262304、CAMKK1	N	Y	N	Y	Y
>hg19:chr11:66360551:66360671:120:15	-1.99121	2.21666e-23	2.58407	1.48209	N	N	#N/A	Pos/Neg	N	Y	Y	Y
>hg19:chr1:94081126:94081246:120:3	1.96759	2.10692e-36	0.454279	1.62946	Y	Y	SLC44A3-AS1	Pos/Neg	Y	N	Y	Y
>hg19:chr17:7590744:7590864:120:4	4.06255	1.91064e-32	0.114338	0.795178	N	N	#N/A	Pos/Pos	N	Y	Y	Y
>hg19:chr2:172544320:172544440:120:7	5.80814	6.81877e-31	0.126953	0.335115	N	Y	#N/A	Pos/Neg	N	Y	Y	Y
>hg19:chr7:73624134:73624254:120:5	3.0634	7.06174e-25	0.0837027	0.54152	N	N	#N/A	Pos/Neg	Y	Y	Y	Y
>hg19:chr3:49158115:49158235:120:16	2.06034	3.1617e-13	0.352339	1.37429	N	N	#N/A	Pos/Neg	N	Y	Y	Y
>hg19:chr6:43027575:43027695:120:11	5.69124	2.43746e-39	0.00911967	0.525234	N	N	#N/A	Pos/Pos	N	Y	Y	Y
>hg19:chr17:20059425:20059545:120:15	-5.96402	2.50366e-29	1.72349	0.0414008	N	N	#N/A	Pos/Neg	N	Y	N	N
>hg19:chr12:107486121:107486241:120:2	3.19828	5.92437e-22	0.965339	1.82461	N	N	#N/A	Pos/Neg	N	Y	Y	N
>hg19:chr7:7606457:7606577:120:15	3.80432	2.6425e-35	1.33182	5.03167	N	N	#N/A	Pos/Neg	N	Y	Y	Y
>hg19:chr10:111682881:111683001:120:15	-4.99025	1.19653e-39	1.18049	0.261226	N	N	#N/A	Pos/Neg	N	Y	Y	Y
>hg19:chr8:42698431:42698551:120:7	-3.86749	1.18078e-24	1.46665	0.737456	N	N	#N/A	Pos/Pos	N	Y	Y	Y
>hg19:chr19:48111767:48111887:120:15	3.98749	6.4964e-24	0.738818	1.62645	N	N	#N/A	Pos/Neg	N	Y	Y	Y
>hg19:chr8:21775917:21776037:120:0	5.16942	7.75089e-24	0.0330565	0.894308	N	N	#N/A	Pos/Neg	Y	Y	Y	N
>hg19:chr19:459901:460021:120:5	4.14218	7.48033e-27	0.518469	1.25979	N	N	#N/A	N	N	Y	Y	Y
>hg19:chr17:78233991:78234111:120:17	2.3242	3.53475e-10	0.092187	0.596663	N	N	#N/A	Pos/Neg	N	Y	Y	Y
>hg19:chr17:19250354:19250474:120:3	-5.86431	4.06925e-43	2.83463	0.0521605	N	N	#N/A	Pos/Neg	Y	N	Y	Y
>hg19:chr10:15002425:15002545:120:8	-3.05029	2.87928e-20	0.20494	0.0356354	N	N	#N/A	Pos/Pos	N	Y	N	N
>hg19:chr19:1101902:1102022:120:2	6.15705	1.16771e-47	0.00746445	0.578285	N	N	#N/A	Pos/Neg	Y	N	Y	Y
>hg19:chr5:180596913:180597033:120:7	4.16734	3.60926e-26	0.305238	0.734325	N	N	#N/A	N	N	N	Y	Y
>hg19:chr16:89641616:89641736:120:14	4.31247	4.29151e-30	0.0259958	0.269761	N	N	#N/A	Pos/Neg	N	Y	Y	Y
>hg19:chr1:211432540:211432660:120:17	1.53268	6.82561e-11	0.145108	0.32488	Y	N	TRAF5	Pos/Pos	N	Y	Y	Y
>hg19:chr11:827477:827597:120:7	-7.03711	2.29219e-27	3.83913	0.653703	N	N	#N/A	Pos/Neg	Y	Y	Y	Y
>cg16199747:chr6:147234973:147235093:120:3	6.18234	3.57853e-42	0.0103146	0.780064	Y	Y	SHPRH、RAB32、STXBP5-AS1、STXBP5	Pos/Neg	Y	N	Y	N
>hg19:chr10:104005356:104005476:120:7	6.42684	1.01564e-31	0.033029	1.76812	Y	Y	NPM3、KCNIP2、SFXN2、CYP17A1	Pos/Neg	N	Y	Y	Y
>hg19:chr1:36184142:36184262:120:5	6.53882	4.05337e-31	0.0109759	0.786398	N	N	#N/A	Pos/Neg	N	Y	Y	Y
>cg25773259:chr12:94019013:94019133:120:1	1.56097	5.85091e-19	0.540145	0.932791	N	Y	#N/A	N	Y	N	Y	N
>hg19:chr2:228368172:228368292:120:0	-2.98168	1.96417e-29	1.79213	0.528485	Y	N	LINC01807	Pos/Neg	Y	N	Y	N
>hg19:chr17:7232859:7232979:120:8	-6.20706	1.67464e-37	2.47467	0.0313732	N	N	#N/A	Pos/Neg	N	Y	Y	Y
>hg19:chr7:46018056:46018176:120:5	4.83932	1.47571e-32	0.0285218	0.593925	N	N	#N/A	Pos/Neg	Y	N	Y	Y
>hg19:chr19:2462519:2462639:120:11	6.569	1.45388e-27	0.0296528	1.89935	N	N	#N/A	Pos/Neg	Y	Y	Y	Y
>hg19:chr17:48712307:48712427:120:16	2.33449	5.94953e-13	0.047873	0.447715	N	N	#N/A	Pos/Neg	Y	Y	Y	Y
>hg19:chr12:123874356:123874476:120:14	5.3071	2.1189e-28	0.0343903	0.674425	Y	Y	HCAR1、VPS37B、PITPNM2、DDX55、RFLNA	Pos/Neg	N	Y	Y	Y
>hg19:chr7:134855273:134855393:120:11	4.34066	9.12047e-26	0.116566	0.446414	Y	N	AKR1B1	Pos/Neg	N	Y	Y	Y
>hg19:chr12:2113530:2113650:120:7	-3.81271	1.18588e-22	2.33477	0.574504	N	N	#N/A	Pos/Neg	N	Y	Y	Y
>hg19:chr2:24307204:24307324:120:3	6.29387	1.65087e-39	0.0583286	5.24516	Y	Y	ATAD2B	Pos/Pos	N	Y	Y	Y
>hg19:chr10:5931316:5931436:120:20	2.9031	2.4433e-22	0.0662036	2.70512	Y	N	AKR1C1、AKR1C2、AKR1C3、AKR1C4	Pos/Neg	N	Y	Y	Y
>hg19:chr1:78567371:78567491:120:1	-1.16104	2.5314e-13	1.47439	0.813464	N	N	#N/A	N	N	N	Y	Y
>hg19:chr15:34635368:34635488:120:4	-6.56571	2.62833e-38	1.07413	0.267426	Y	Y	PGBD4、NOP10、NUTM1、AQR	Pos/Neg	N	Y	Y	Y
>hg19:chr1:155036192:155036312:120:8	6.47467	1.66337e-28	0.0243675	1.59137	N	N	#N/A	N	N	Y	Y	Y
>hg19:chr17:43324411:43324531:120:7	4.37675	5.17155e-36	0.101519	0.64217	N	N	#N/A	Pos/Neg	Y	Y	Y	Y
>hg19:chr7:73097841:73097961:120:13	-3.43849	9.97933e-22	1.33545	0.437883	N	N	#N/A	Pos/Neg	N	Y	Y	Y
>hg19:chr18:29963260:29963380:120:0	4.38433	2.76569e-23	0.049358	1.75563	N	N	#N/A	Neg/Pos	Y	N	Y	N
>hg19:chr8:18472183:18472303:120:0	-5.64492	6.56369e-28	0.7694	0.0208533	N	Y	#N/A	N	N	N	N	N
>hg19:chr12:132195686:132195806:120:13	6.51234	4.74369e-48	0.0126409	1.18205	Y	N	RIMBP2	Pos/Neg	N	Y	Y	Y
>hg19:chr15:90645330:90645450:120:17	-7.3518	1.24346e-33	3.95597	0.0372332	N	N	#N/A	Pos/Neg	N	Y	Y	Y
>hg19:chr16:67193131:67193251:120:8	6.64963	5.38443e-46	0.0167478	1.75558	N	N	#N/A	N	Y	Y	Y	Y
>hg19:chr22:50908389:50908509:120:4	1.79313	1.20451e-15	17.8437	51.4469	Y	Y	MIR3667HG、MLC1	Pos/Pos	Y	N	Y	Y
>hg19:chr18:57721146:57721266:120:4	-2.54385	3.43747e-37	12.5413	2.20573	Y	Y	OACYLP	Pos/Neg	Y	N	Y	Y
>hg19:chr19:708656:708776:120:8	6.09593	2.04517e-29	0.140683	0.981419	N	N	#N/A	N	Y	Y	Y	Y
>hg19:chr13:73655547:73655667:120:1	-2.03224	1.14672e-31	1.20851	0.30184	Y	N	PIBF1、LINC00393	N	N	N	Y	N
>hg19:chr1:92496498:92496618:120:1	-4.44477	5.84327e-23	8.15269	1.98673	N	N	#N/A	Pos/Neg	Y	Y	Y	Y
>hg19:chr1:41707303:41707423:120:15	-5.34843	1.97918e-34	0.548737	0.28894	N	N	#N/A	Pos/Pos	N	Y	Y	Y
>hg19:chr19:3574012:3574132:120:6	-3.81084	7.9491e-33	0.224352	0.0137068	N	N	#N/A	Pos/Neg	Y	N	Y	Y
>hg19:chr5:5422587:5422707:120:7	5.86123	4.17966e-31	0.0101049	0.377782	Y	N	LINC02145	Pos/Neg	N	Y	Y	Y
>hg19:chr22:25516161:25516281:120:1	5.46083	2.99481e-27	0.150621	0.663793	Y	Y	KIAA1671、CRYBB3、ENSG00000230637、ENSG00000231466、LRP5L、CRYBB2P1	Pos/Pos	Y	N	Y	Y
>hg19:chr3:32433301:32433421:120:16	1.67903	1.15599e-09	0.235053	0.617303	Y	Y	TRIM71	Pos/Neg	N	Y	Y	Y
>hg19:chr16:66907165:66907285:120:14	4.78523	2.25894e-30	0.344398	1.01923	Y	N	RIPOR1、ENSG00000261386、CTCF、CARMIL2、ACD、PARD6A、ENKD1、C16orf86、GFOD2、RANBP10、TSNAXIP1、CENPT、NUTF2、EDC4	N	Y	N	Y	Y
>hg19:chr4:40253010:40253130:120:1	5.11774	4.73257e-39	0.0666964	0.941623	N	N	#N/A	N	N	N	Y	N
>hg19:chr10:22331923:22332043:120:1	6.83481	9.38078e-36	0.0202244	2.01803	N	N	#N/A	N	N	N	Y	N
>hg19:chr3:120278527:120278647:120:1	2.61909	3.91499e-24	0.567751	1.3112	N	N	#N/A	Pos/Neg	Y	Y	Y	N
>hg19:chr19:2841092:2841212:120:16	4.27433	4.16839e-26	0.100823	0.688584	N	N	#N/A	Pos/Neg	N	Y	Y	Y
>hg19:chr10:12237882:12238002:120:10	-5.51004	5.39644e-43	0.888547	0.0295294	N	Y	#N/A	Pos/Neg	N	Y	Y	Y
>hg19:chr22:41418084:41418204:120:9	-6.13321	7.26674e-25	6.07713	0.11006	N	N	#N/A	Pos/Neg	N	Y	Y	Y
>hg19:chr1:205718737:205718857:120:8	-4.27725	1.58933e-27	1.28005	0.262247	N	Y	#N/A	Pos/Pos	N	Y	Y	Y
>hg19:chr19:49149024:49149144:120:3	2.5484	3.14905e-21	0.507455	1.27363	Y	Y	FAM83E	Pos/Neg	Y	Y	Y	Y
>hg19:chr1:68179201:68179321:120:0	-0.839648	2.87708e-20	4.10509	3.13637	N	Y	#N/A	Pos/Neg	Y	N	Y	N
>hg19:chr19:52531642:52531762:120:10	-2.63018	9.73051e-28	5.36452	0.853975	Y	Y	KLK14	Pos/Neg	N	Y	Y	Y
>hg19:chr16:22309104:22309224:120:12	-3.14431	4.53799e-22	0.574333	0.189475	N	N	#N/A	Pos/Neg	N	Y	Y	Y
>hg19:chr3:123305018:123305138:120:3	5.04257	2.22355e-45	0.0662807	1.21402	N	N	#N/A	Pos/Pos	N	Y	Y	Y
>hg19:chr16:4545827:4545947:120:0	5.64951	4.98068e-33	0.20785	0.548775	N	N	#N/A	N	N	N	Y	N
>hg19:chr14:59583880:59584000:120:0	3.50487	2.65505e-21	0.743191	1.10307	N	N	#N/A	Neg/Pos	Y	N	Y	N
>hg19:chr2:240189883:240190003:120:4	5.62784	4.45943e-30	0.0251301	0.929144	N	N	#N/A	Pos/Neg	Y	N	Y	N
>hg19:chr16:30662457:30662577:120:5	5.91641	1.33169e-23	0.459666	0.904453	N	N	#N/A	Pos/Neg	N	Y	Y	Y
>hg19:chr17:57696717:57696837:120:12	-4.31558	1.10275e-21	0.9952	0.0859916	N	Y	#N/A	Pos/Neg	N	Y	Y	Y
>hg19:chr19:38422817:38422937:120:5	-5.12193	3.68045e-25	1.33523	0.050776	Y	Y	LGALS7、LGALS7B、CCER2	Pos/Neg	Y	Y	Y	N
>hg19:chr22:50628937:50629057:120:10	6.72942	1.20622e-31	0.13302	0.718093	N	N	#N/A	Pos/Neg	Y	Y	Y	Y
>hg19:chr2:202098439:202098559:120:1	4.29459	2.10496e-26	0.514467	1.81674	N	Y	#N/A	Pos/Neg	N	Y	Y	N
>hg19:chr5:68628596:68628716:120:17	-3.60206	1.89115e-18	7.46068	2.03618	N	N	#N/A	Pos/Neg	N	Y	Y	Y
>hg19:chr15:99271000:99271120:120:9	-5.76997	3.29311e-33	4.30397	0.122852	Y	Y	ENSG00000259760	Pos/Neg	Y	N	Y	Y
>hg19:chrX:71906084:71906204:120:1	6.38114	6.99598e-45	0.0165609	1.43007	Y	N	CITED1	N	N	N	Y	N
>cg26389727:chr6:28510223:28510343:120:9	5.7769	5.74785e-30	0.0830388	0.430621	N	N	#N/A	N	N	N	Y	Y
>hg19:chr19:7702128:7702248:120:11	-4.13451	2.89149e-31	0.187657	0.0144585	Y	Y	VAV1、CAMSAP3、CERS4、CD320	Pos/Neg	Y	Y	Y	Y
>hg19:chr1:85742213:85742333:120:21	6.53738	2.11356e-31	0.253786	1.19375	N	N	#N/A	Pos/Neg	N	Y	Y	Y
>hg19:chr8:142216785:142216905:120:4	2.77622	2.19322e-32	0.541363	1.56815	Y	Y	CHRAC1、AGO2、PTK2	Pos/Neg	Y	Y	Y	Y
>hg19:chr1:223959670:223959790:120:1	-5.71706	4.4389e-27	1.00694	0.019603	N	N	#N/A	N	Y	N	Y	N
>hg19:chr22:36747110:36747230:120:1	-6.2542	4.29114e-29	2.50081	0.0516921	N	N	#N/A	Pos/Neg	Y	N	Y	Y
>hg19:chr14:73525164:73525284:120:15	-7.08264	2.02303e-35	2.42031	0.487173	N	Y	#N/A	Pos/Pos	N	Y	Y	Y
>hg19:chr3:137834287:137834407:120:13	5.1799	1.07926e-35	0.118104	0.927978	N	Y	#N/A	Pos/Neg	N	Y	Y	Y
>hg19:chr11:64073324:64073444:120:10	5.95592	1.32849e-45	0.0152354	0.955417	N	N	#N/A	Pos/Neg	N	Y	Y	Y
>hg19:chr2:32390693:32390813:120:9	4.65214	5.15889e-27	0.0348327	0.603796	N	Y	#N/A	Pos/Neg	N	Y	Y	Y
>hg19:chr11:118478881:118479001:120:6	6.79057	1.79695e-28	0.0587684	4.63309	N	N	#N/A	Pos/Neg	N	Y	Y	Y
>hg19:chr17:46655440:46655560:120:17	6.05207	2.12612e-42	0.0312819	2.45387	N	N	#N/A	Pos/Neg	N	Y	Y	Y
>hg19:chr1:26606247:26606367:120:3	6.27391	7.35427e-34	0.0153575	0.941689	Y	Y	ENSG00000225643、CEP85、CRYBG2、GPATCH3、TRNP1、NPM1P39	Pos/Neg	N	Y	Y	Y
>hg19:chr17:48422970:48423090:120:8	0.875835	1.07156e-12	0.511969	1.02653	N	N	#N/A	Pos/Neg	Y	Y	Y	Y
>hg19:chr10:95228478:95228598:120:1	6.5096	1.5768e-40	0.0112251	1.31183	N	N	#N/A	Pos/Pos	Y	N	N	N
>hg19:chr12:104801977:104802097:120:3	4.83468	6.57566e-29	0.0917178	6.74629	Y	Y	STAB2、ENSG00000257681、NT5DC3、TDG、NOPCHAP1	N	N	N	Y	Y
>hg19:chr17:73390081:73390201:120:5	-5.6397	3.14294e-27	0.405096	0.129311	N	N	#N/A	Pos/Pos	N	Y	Y	Y
>hg19:chr20:19974227:19974347:120:1	6.92855	6.6828e-30	0.0466494	3.54333	N	Y	#N/A	Pos/Neg	Y	N	Y	Y
>hg19:chr2:64751155:64751275:120:9	3.62673	4.87157e-20	0.0182077	0.531536	Y	Y	ENSG00000225889	Pos/Neg	N	Y	Y	Y
>hg19:chr7:151384775:151384895:120:2	5.26363	9.39012e-23	0.0549839	2.43554	N	N	#N/A	Pos/Pos	Y	N	Y	Y
>hg19:chr1:45011795:45011915:120:5	-1.92371	2.05586e-19	3.45427	1.21922	N	N	#N/A	Pos/Pos	Y	N	Y	Y
>cg18082515:chr10:95197066:95197186:120:5	-2.09402	9.28282e-21	9.43223	3.37872	N	N	#N/A	Pos/Pos	Y	N	Y	N
>hg19:chr19:47382061:47382181:120:0	1.12747	7.14397e-10	1.03344	1.91362	Y	Y	IGFL4	N	Y	N	Y	N
>hg19:chr15:90388766:90388886:120:1	6.28611	4.91504e-26	0.0484702	2.80844	N	N	#N/A	N	Y	N	Y	N
>hg19:chr16:86587750:86587870:120:1	3.69865	5.62887e-21	0.162371	1.75046	N	N	#N/A	Pos/Neg	N	N	Y	N
>hg19:chr4:77625309:77625429:120:0	2.97985	1.32602e-21	0.728346	5.42956	N	N	#N/A	Pos/Pos	Y	N	Y	N
>hg19:chr10:60095179:60095299:120:16	6.66479	4.36092e-31	0.00841031	0.524799	N	N	#N/A	Pos/Neg	N	Y	Y	Y
>hg19:chr9:139760717:139760837:120:17	4.52167	1.49769e-36	0.0434219	0.38406	N	N	#N/A	Pos/Neg	N	Y	Y	Y
>hg19:chr4:146540505:146540625:120:14	-3.99996	1.95275e-23	3.6399	0.779846	N	Y	#N/A	Pos/Pos	N	Y	Y	Y
>hg19:chr15:72410209:72410329:120:13	2.88153	1.77459e-17	0.913011	1.76943	N	Y	#N/A	Pos/Neg	N	Y	Y	Y
>hg19:chr9:114658935:114659055:120:22	1.19344	1.91715e-10	0.74116	1.97122	N	N	#N/A	Pos/Neg	N	Y	Y	Y
>hg19:chr10:75878605:75878725:120:2	4.9383	8.64582e-30	0.131056	1.2676	N	N	#N/A	N	Y	N	Y	Y
>hg19:chr5:77071859:77071979:120:15	3.1462	4.79779e-22	0.430303	0.971964	N	N	#N/A	Pos/Neg	N	Y	Y	Y
>hg19:chr19:50359520:50359640:120:3	6.36778	2.61942e-33	0.0230907	1.19198	N	N	#N/A	N	N	N	Y	Y
>hg19:chr22:19159289:19159409:120:9	1.68406	1.32359e-27	0.393485	1.24672	N	N	#N/A	Pos/Neg	N	Y	Y	Y
>hg19:chr17:62646589:62646709:120:1	4.02805	1.55526e-20	0.537476	3.9336	N	N	#N/A	N	Y	N	Y	N
>hg19:chr11:59327990:59328110:120:6	-6.22935	1.80235e-30	1.96559	0.0396151	Y	Y	LPXN、ZFP91-CNTF、CNTF	Pos/Neg	N	Y	Y	Y
>hg19:chr2:200323481:200323601:120:21	-4.16857	1.01261e-39	3.21331	0.868066	N	Y	#N/A	Pos/Pos	N	Y	Y	Y
>hg19:chr13:95201689:95201809:120:10	6.12391	2.0465e-29	0.0110156	0.515402	N	N	#N/A	Pos/Pos	N	Y	Y	Y
>hg19:chr2:71295477:71295597:120:7	-5.59351	3.61855e-27	0.918988	0.0279304	Y	Y	VAX2、ENSG00000258881	Pos/Neg	N	Y	Y	Y
>hg19:chr17:18218325:18218445:120:13	-1.77556	2.7076e-15	1.46124	0.609302	N	N	#N/A	Pos/Neg	N	Y	Y	Y
>hg19:chr16:29985083:29985203:120:13	-1.85972	5.92456e-24	1.97359	0.704782	N	N	#N/A	Pos/Neg	N	Y	Y	Y
>hg19:chr17:65437291:65437411:120:3	4.16082	4.49592e-20	0.0292389	0.643745	N	N	#N/A	N	Y	N	Y	Y
>hg19:chr8:144640708:144640828:120:9	-4.29929	6.81774e-42	1.7862	0.240208	N	N	#N/A	Pos/Neg	Y	Y	Y	Y
>hg19:chr19:49468795:49468915:120:5	6.69247	7.17461e-54	0.00649184	0.725351	N	N	#N/A	Pos/Neg	N	Y	Y	Y
>hg19:chr12:123429212:123429332:120:1	1.21794	3.56268e-13	0.745947	1.33401	N	N	#N/A	Pos/Pos	Y	N	Y	Y
>hg19:chr11:64085136:64085256:120:10	-2.77975	1.22046e-36	4.31522	0.817756	N	N	#N/A	Pos/Neg	N	Y	Y	Y
>hg19:chr17:48944461:48944581:120:12	4.93291	1.70253e-39	0.0161958	0.625472	Y	Y	SGCA、H1-9P、TOB1、ENSG00000247011	Pos/Pos	N	Y	Y	Y
>hg19:chr16:69103502:69103622:120:2	-6.14589	9.63902e-37	1.00072	0.0198133	N	N	#N/A	Pos/Pos	Y	N	N	N
>hg19:chr19:56146352:56146472:120:11	-6.14623	2.69041e-37	19.925	0.171394	N	N	#N/A	Pos/Neg	N	Y	Y	Y
>hg19:chrX:46306855:46306975:120:2	6.02066	2.49694e-35	0.177577	1.08385	N	Y	#N/A	Pos/Neg	N	Y	Y	Y
>hg19:chr7:112090923:112091043:120:9	4.34579	3.04372e-25	0.0979701	0.87833	N	Y	#N/A	Pos/Neg	N	Y	Y	Y
>hg19:chr7:102938022:102938142:120:16	-4.48133	4.37204e-27	1.50153	0.469107	N	N	#N/A	Pos/Neg	N	Y	Y	Y
>hg19:chr12:56523132:56523252:120:11	-6.41786	4.28437e-27	1.23859	0.274603	Y	Y	ERBB3、RPL41、MYL6B-AS1、ENSG00000258199、SLC39A5、IL23A、MIP、RDH16、MYO1A	Pos/Neg	N	Y	Y	Y
>hg19:chr2:220095028:220095148:120:9	-1.30744	1.27933e-14	0.961141	0.42912	Y	Y	GPBAR1、VIL1、IHH	Pos/Neg	N	Y	Y	Y
>hg19:chr8:19675232:19675352:120:4	3.50013	1.20339e-18	0.213004	0.711672	N	Y	#N/A	Pos/Neg	N	Y	Y	Y
>cg02446106:chr19:57751631:57751751:120:6	3.04831	1.44724e-11	0.164053	1.11471	N	N	#N/A	Pos/Neg	Y	Y	Y	N
>cg14535068:chr2:220416359:220416479:120:11	5.86231	7.8605e-30	0.191208	0.72513	N	N	#N/A	N	Y	N	Y	Y
>hg19:chr16:69345558:69345678:120:14	-3.72523	2.92778e-33	1.14536	0.196257	Y	Y	PRMT7、CDH1、TANGO6、HAS3、CHTF8、UTP4、SNTB2、ENSG00000260914、COG8、ENSG00000260371、TERF2、NQO1-DT、NOB1、WWP2、PDXDC2P-NPIPB14P、PDPR、SMG1P7、EXOSC6、AARS1	Pos/Neg	N	Y	Y	Y
>hg19:chr1:8193861:8193981:120:0	2.5153	1.40805e-16	0.629249	1.69134	N	N	#N/A	N	Y	N	Y	N
>hg19:chr1:45187334:45187454:120:4	6.58197	2.05427e-46	0.01293	1.30388	N	N	#N/A	Pos/Neg	N	N	Y	Y
>hg19:chr9:114654357:114654477:120:5	6.6099	1.92552e-31	0.0371547	2.24161	N	Y	#N/A	N	Y	N	Y	Y
>hg19:chr5:133861020:133861140:120:8	-1.7567	3.77833e-13	1.13586	0.63397	N	N	#N/A	Pos/Pos	N	Y	Y	Y
>hg19:chr9:124512689:124512809:120:2	4.06167	6.95846e-28	0.0775571	0.724934	N	Y	#N/A	N	Y	N	Y	Y
>hg19:chr4:493136:493256:120:14	4.32562	4.02086e-27	0.374397	0.737952	N	N	#N/A	Pos/Neg	N	Y	Y	Y
>hg19:chr11:61394291:61394411:120:2	-7.42425	4.06081e-48	3.01307	0.014133	N	N	#N/A	N	Y	N	Y	Y
>hg19:chr16:87905159:87905279:120:3	5.94454	1.34525e-35	0.108125	6.94297	N	N	#N/A	Pos/Pos	Y	N	Y	Y
>hg19:chr3:185216632:185216752:120:13	3.9787	1.15125e-26	0.214008	0.665827	N	N	#N/A	Pos/Neg	N	Y	Y	Y
>hg19:chr2:10548628:10548748:120:1	-6.79095	2.51065e-32	1.40188	0.397304	N	N	#N/A	Pos/Neg	Y	N	Y	Y
>cg02205193:chr13:107029327:107029447:120:6	-3.72111	1.3637e-28	1.10138	0.404024	Y	Y	LINC00460、EFNB2、ARGLU1	Pos/Neg	Y	Y	Y	Y
>hg19:chr8:131108035:131108155:120:1	6.26182	2.3493e-27	0.0951406	4.64581	N	N	#N/A	N	N	N	Y	Y
>hg19:chr9:5839604:5839724:120:3	5.64181	1.05027e-31	0.0189827	0.729163	Y	Y	HNRNPA1P41、ERMP1、KDM4C	Pos/Pos	Y	N	Y	Y
>hg19:chr11:112034710:112034830:120:2	2.95963	2.13852e-14	0.169167	0.388296	N	N	#N/A	Pos/Pos	N	N	Y	N
>hg19:chr1:88271736:88271856:120:2	-7.49423	6.32925e-39	5.94722	1.89171	Y	N	HS2ST1	Pos/Pos	N	N	Y	N
>hg19:chr9:102195943:102196063:120:2	-3.88429	1.74579e-23	14.4356	3.40717	N	N	#N/A	Pos/Pos	Y	N	Y	Y
>hg19:chr7:6388698:6388818:120:9	-3.17705	9.01737e-17	0.804428	0.318427	N	N	#N/A	N	N	Y	Y	Y
>hg19:chr9:99808604:99808724:120:2	-3.88026	1.2371e-30	0.286996	0.00667222	N	N	#N/A	Neg/Pos	Y	N	Y	Y
>hg19:chr1:8262510:8262630:120:2	-3.71472	1.49667e-14	1.93556	0.0645534	N	N	#N/A	Pos/Neg	Y	N	Y	N
>hg19:chr10:88731219:88731339:120:9	-6.24582	1.51207e-34	0.962309	0.198014	Y	Y	WAPL	Pos/Neg	Y	Y	Y	Y
>hg19:chr2:175113157:175113277:120:10	-5.33314	3.18925e-27	2.91106	0.0977897	N	N	#N/A	Pos/Neg	N	Y	Y	Y
>hg19:chr14:104314231:104314351:120:20	0.934627	2.7749e-11	0.0497067	0.0957477	N	Y	#N/A	Pos/Neg	N	Y	Y	Y
>cg12232146:chr12:76347877:76347997:120:1	3.68601	6.94488e-19	0.482091	1.61343	N	N	#N/A	Pos/Pos	Y	N	Y	N
>hg19:chr5:176514306:176514426:120:8	6.05694	8.0715e-44	0.0090589	0.685578	N	N	#N/A	Pos/Pos	N	Y	Y	Y
>hg19:chrX:45710460:45710580:120:7	-5.98997	2.20775e-45	1.13683	0.0147756	N	N	#N/A	Pos/Pos	N	Y	Y	Y
>hg19:chr3:44803144:44803264:120:13	3.05413	1.52497e-33	0.12637	0.526792	Y	Y	RPS24P8、LIMD1	Pos/Neg	N	Y	Y	Y
>hg19:chr15:75182341:75182461:120:11	-3.69935	5.08151e-28	1.51447	0.662783	N	N	#N/A	Pos/Neg	Y	Y	Y	Y
>hg19:chr7:139026122:139026242:120:15	-3.52588	2.58265e-20	0.718382	0.455815	Y	Y	KIAA1549、ZC3HAV1L、HIPK2、TBXAS1	Pos/Neg	N	Y	Y	Y
>hg19:chr4:75230555:75230675:120:5	1.49036	4.35691e-18	0.338489	0.415656	N	N	#N/A	Pos/Pos	Y	Y	Y	Y
>cg24841318:chr17:27038626:27038746:120:8	3.08873	4.9282e-20	0.422351	0.535696	N	N	#N/A	Pos/Neg	Y	Y	Y	Y
>hg19:chr1:154405555:154405675:120:3	6.44691	1.42723e-33	0.0148505	0.859513	N	N	#N/A	Pos/Neg	Y	N	Y	Y
>hg19:chr2:217277389:217277509:120:8	-5.51764	4.14573e-44	1.4111	0.106518	Y	Y	LINC00607、TMEM169	Pos/Neg	N	Y	Y	Y
>hg19:chr12:48099551:48099671:120:19	3.28873	2.21811e-35	0.393972	1.58621	N	N	#N/A	Pos/Neg	N	Y	Y	Y
>hg19:chr19:3708562:3708682:120:3	-1.14496	6.91909e-12	2.10815	1.09533	N	N	#N/A	Pos/Neg	Y	Y	Y	Y
>hg19:chr6:91296813:91296933:120:5	-2.0374	3.79128e-24	0.753729	0.222475	Y	Y	MDN1	Pos/Neg	N	Y	Y	Y
>hg19:chr16:19107239:19107359:120:1	2.94423	2.76285e-16	0.161553	0.521998	N	N	#N/A	N	N	N	Y	N
>hg19:chr1:10003202:10003322:120:9	-5.12971	8.26242e-44	0.331313	0.00774862	Y	Y	H6PD、SPSB1、CTNNBIP1、CASZ1	Pos/Neg	N	Y	Y	Y
>hg19:chr2:10197747:10197867:120:2	5.3816	1.81735e-21	0.156761	0.822754	N	N	#N/A	Pos/Neg	Y	Y	Y	N
>hg19:chr7:148581389:148581509:120:16	4.16642	2.30082e-25	0.24755	1.63946	N	N	#N/A	Pos/Pos	N	Y	Y	Y
>hg19:chr8:29413091:29413211:120:2	-3.60088	6.65958e-18	2.86104	1.09421	N	N	#N/A	Pos/Pos	Y	N	N	N
>hg19:chr9:77702812:77702932:120:10	5.1106	3.64068e-36	0.121748	1.68242	N	Y	#N/A	Pos/Neg	N	Y	Y	Y
>hg19:chr13:97874683:97874803:120:3	-6.83893	2.20045e-39	1.39338	0.0192099	N	N	#N/A	Pos/Pos	N	Y	Y	Y
>hg19:chr12:76728626:76728746:120:3	-1.19168	6.9466e-13	3.96338	2.01089	N	Y	#N/A	N	N	N	Y	N
>hg19:chr7:30811047:30811167:120:6	2.37741	2.51987e-27	0.105778	0.343081	N	N	#N/A	Pos/Neg	N	Y	Y	Y
>hg19:chr17:11900375:11900495:120:8	5.49329	2.64284e-47	0.208188	2.96413	N	Y	#N/A	Pos/Neg	N	Y	Y	Y
>hg19:chr12:39837385:39837505:120:10	6.39104	1.6713e-31	0.269996	1.21483	Y	Y	KIF21A	Pos/Neg	N	Y	Y	Y
>hg19:chr17:65374877:65374997:120:17	-3.45401	2.32724e-35	0.277552	0.0196551	N	N	#N/A	Pos/Pos	N	Y	Y	Y
>hg19:chr8:82754910:82755030:120:2	7.08959	1.29867e-30	0.0112626	1.07588	Y	Y	FABP5、SLC10A5	Pos/Neg	N	Y	Y	Y
>hg19:chr11:102139021:102139141:120:5	5.73282	1.31681e-40	0.0230784	1.5371	N	Y	#N/A	N	N	Y	Y	N
>hg19:chr5:130600049:130600169:120:4	1.24943	1.4196e-12	0.33077	0.782516	N	N	#N/A	Pos/Neg	N	Y	Y	Y
>hg19:chr2:162948223:162948343:120:1	-2.72592	3.01126e-18	50.1261	17.7827	Y	Y	TIMM8AP1	Neg/Pos	Y	N	Y	Y
>hg19:chr16:11036196:11036316:120:15	-4.43497	2.85812e-20	0.953754	0.0638205	N	N	#N/A	N	N	Y	Y	Y
>cg06021088:chr2:127822491:127822611:120:7	1.29483	5.26388e-19	4.08076	6.67217	N	N	#N/A	Pos/Neg	Y	N	Y	Y
>hg19:chr5:180454945:180455065:120:2	6.73209	1.27197e-44	0.0101012	1.19924	N	Y	#N/A	N	Y	N	Y	Y
>hg19:chr18:32559063:32559183:120:3	6.59665	4.33387e-32	0.0466379	3.03928	N	Y	#N/A	N	Y	Y	Y	Y
>hg19:chr12:122225181:122225301:120:2	-6.40588	5.93622e-31	0.991127	0.451698	N	N	#N/A	Pos/Pos	Y	N	Y	N
>hg19:chr12:56131031:56131151:120:2	-2.6561	2.28842e-20	0.353599	0.195146	N	N	#N/A	Pos/Pos	Y	N	Y	Y
>hg19:chr12:50652160:50652280:120:3	7.10759	4.61614e-50	0.0067682	0.976491	N	N	#N/A	Pos/Neg	Y	N	Y	N
>hg19:chr4:174291027:174291147:120:18	-6.7813	6.15541e-47	1.49798	0.00928225	Y	Y	GALNT7	Pos/Neg	N	Y	Y	Y
>hg19:chr4:185570173:185570293:120:9	2.91042	3.4318e-30	0.266673	0.856428	N	N	#N/A	Pos/Neg	N	Y	Y	Y
>hg19:chrX:135579363:135579483:120:18	-2.46665	6.77176e-21	5.96343	1.83396	N	Y	#N/A	Pos/Pos	N	Y	Y	Y
>hg19:chrX:47342250:47342370:120:11	-1.30443	5.54313e-10	1.69423	1.19598	N	Y	#N/A	Pos/Neg	N	Y	Y	Y
>hg19:chr1:59165537:59165657:120:4	6.8642	1.71081e-33	0.0166042	1.25958	N	N	#N/A	Pos/Neg	N	Y	Y	Y
>hg19:chr8:28239184:28239304:120:2	-5.84314	5.6226e-28	2.15787	0.057787	N	N	#N/A	Pos/Pos	Y	N	Y	Y
>hg19:chr20:30102280:30102400:120:13	6.65439	3.34316e-50	0.0203815	2.10862	Y	Y	ID1	Pos/Neg	N	Y	Y	Y
>cg03270204:chr6:30851578:30851698:120:5	3.33965	4.92501e-28	0.310022	1.50559	N	N	#N/A	Pos/Pos	Y	Y	Y	Y
>hg19:chr6:4136353:4136473:120:11	4.81137	9.67594e-25	0.0455035	1.22741	N	N	#N/A	N	N	Y	Y	Y
>hg19:chr12:122710359:122710479:120:18	4.5906	2.78301e-23	0.592491	2.7482	Y	Y	CAMKK2、ANAPC5	Pos/Neg	N	Y	Y	Y
>hg19:chr22:24059374:24059494:120:11	5.41682	5.99776e-24	0.0262484	0.700116	N	N	#N/A	Pos/Neg	N	Y	Y	Y
>hg19:chr11:67007304:67007424:120:3	1.51884	7.17787e-12	0.258088	0.68109	N	N	#N/A	Pos/Neg	N	Y	Y	Y
>hg19:chr19:48201481:48201601:120:3	2.83229	5.24632e-18	0.440331	0.786204	N	N	#N/A	N	N	N	Y	Y
>hg19:chr1:2457912:2458032:120:12	-2.11233	1.44012e-28	1.67911	0.389986	N	N	#N/A	Pos/Neg	N	Y	Y	Y
>hg19:chr19:14063348:14063468:120:14	6.66791	1.08694e-23	0.0683898	5.58888	Y	Y	NFIX、MRI1、MISP3	Pos/Neg	N	Y	Y	Y
>hg19:chr16:22448422:22448542:120:17	-3.03814	1.13741e-15	0.982703	0.554585	N	Y	#N/A	N	N	Y	Y	Y
>hg19:chr16:57654067:57654187:120:1	6.75935	1.70768e-35	0.150544	0.652864	Y	Y	MT1G、NUP93、CPNE2、PSME3IP1、RSPRY1、PLLP、CX3CL1、CIAPIN1、COQ9、POLR2C、DOK4、ADGRG5、HMGB3P32、ADGRG1、DRC7、KATNB1、CFAP20、CSNK2A2、GINS3、SETD6、CNOT1	Pos/Neg	N	Y	Y	N
>hg19:chr3:194298919:194299039:120:3	-1.06746	9.18497e-24	18.0215	8.46268	Y	Y	LINC02026	Pos/Neg	Y	N	Y	Y
>hg19:chr4:17578878:17578998:120:19	1.77865	1.2803e-19	0.3191	0.714978	Y	N	MED28、DCAF16	Pos/Neg	N	Y	Y	Y
>hg19:chr4:3438835:3438955:120:4	4.11318	5.93975e-23	7.42049	18.9152	N	N	#N/A	Pos/Neg	Y	N	Y	Y
>hg19:chr4:88312467:88312587:120:8	4.93509	1.06856e-28	0.379734	1.89392	N	Y	#N/A	Pos/Pos	N	Y	Y	Y
>hg19:chr5:67069651:67069771:120:0	-3.78951	1.04745e-18	1.11698	0.0268671	N	N	#N/A	Pos/Pos	Y	N	Y	N
>hg19:chr9:115096316:115096436:120:7	3.96664	6.02018e-40	0.316608	1.70864	Y	Y	ZNF883	Pos/Neg	N	Y	Y	Y
>hg19:chr10:101666365:101666485:120:4	-5.03106	6.51733e-25	1.52978	0.0727401	N	N	#N/A	N	Y	N	Y	Y
>hg19:chr10:3827765:3827885:120:17	3.01051	4.57162e-19	0.420773	1.43384	N	N	#N/A	Pos/Pos	N	Y	Y	Y
>hg19:chr13:113366195:113366315:120:1	5.64674	8.26271e-39	0.298522	3.68328	Y	Y	TUBGCP3、ATP11A、MCF2L、PROZ、PCID2、CUL4A、GRTP1、DCUN1D2、TMCO3	Pos/Neg	Y	Y	Y	Y
>hg19:chr5:179246518:179246638:120:8	-2.87457	2.21968e-30	9.18468	1.3668	N	Y	#N/A	Pos/Neg	Y	Y	Y	Y
>hg19:chr20:62495546:62495666:120:5	5.76069	2.38579e-33	0.154427	0.859957	N	N	#N/A	Pos/Neg	N	Y	Y	Y
>hg19:chr22:25390352:25390472:120:1	3.51461	2.51705e-16	0.0666673	9.22317	N	N	#N/A	Pos/Neg	Y	N	Y	N
>hg19:chr7:32997251:32997371:120:21	6.65614	9.21304e-34	0.0172711	1.20035	N	N	#N/A	Pos/Neg	N	Y	Y	Y
>hg19:chr1:155278755:155278875:120:6	5.66816	1.95283e-37	0.0602865	0.781611	N	N	#N/A	Pos/Pos	N	Y	Y	N
>hg19:chr11:66830071:66830191:120:3	-4.27607	3.71223e-29	0.159922	0.0122678	N	N	#N/A	Pos/Neg	Y	N	Y	N
>hg19:chr9:27573480:27573600:120:14	3.39112	1.84436e-21	1.57724	5.97082	N	Y	#N/A	N	N	Y	Y	Y
>hg19:chr18:43678287:43678407:120:7	-1.56842	7.63571e-16	2.10139	0.742667	N	Y	#N/A	Pos/Neg	N	Y	Y	Y
>hg19:chr3:167813558:167813678:120:9	3.30923	1.30665e-23	0.441449	1.09905	N	Y	#N/A	Pos/Neg	N	Y	Y	Y
>hg19:chr7:44801372:44801492:120:9	6.67229	6.03846e-36	0.402592	1.35183	Y	Y	NPC1L1、SNHG15、ELK1P1、SEPTIN7P2	N	Y	N	Y	N
>hg19:chr6:159107774:159107894:120:2	6.18292	1.84644e-33	0.0138619	0.621109	Y	N	EZR、OSTCP1、RSPH3	N	Y	N	N	N
>hg19:chr19:36394665:36394785:120:9	-4.95152	7.856e-28	3.30608	0.816756	N	N	#N/A	Pos/Neg	Y	N	Y	Y
>hg19:chr6:47103516:47103636:120:0	3.44054	1.5502e-30	0.575774	3.17672	N	Y	#N/A	Pos/Neg	Y	N	Y	N
>hg19:chr2:48010283:48010403:120:12	4.82115	1.28489e-44	0.134192	1.01175	N	N	#N/A	Pos/Neg	N	Y	Y	Y
>hg19:chr17:56596044:56596164:120:11	1.69274	5.89742e-12	0.590069	0.958688	N	N	#N/A	Pos/Neg	N	Y	Y	Y
>hg19:chr10:69524005:69524125:120:5	6.59658	8.78672e-30	0.010474	0.643907	N	N	#N/A	Pos/Neg	N	Y	N	N
>hg19:chr1:179051268:179051388:120:15	-5.18592	4.09298e-36	0.199316	0.00844799	N	N	#N/A	Pos/Neg	N	Y	Y	Y
>hg19:chr19:7456380:7456500:120:5	2.58623	6.28848e-22	0.607047	1.69629	N	N	#N/A	Pos/Neg	Y	N	Y	Y
>hg19:chr3:101395562:101395682:120:13	4.17664	3.45697e-33	0.126485	0.690545	N	N	#N/A	Pos/Neg	N	Y	Y	Y
>hg19:chr6:3382666:3382786:120:1	4.6499	2.94988e-24	0.852438	3.25883	N	N	#N/A	Pos/Neg	Y	N	Y	N
>cg20003368:chr6:44026415:44026535:120:4	-6.00471	8.93727e-24	0.601156	0.0130334	N	N	#N/A	Pos/Neg	Y	N	Y	Y
>hg19:chr2:208657236:208657356:120:0	4.16628	1.14238e-30	0.522737	1.20863	Y	Y	FZD5	Pos/Pos	Y	N	Y	N
>hg19:chrX:46838136:46838256:120:1	2.30183	5.45503e-13	1.49023	3.44799	Y	Y	NUS1P1	N	N	N	Y	N
>hg19:chr9:114774690:114774810:120:1	-3.77226	2.79044e-25	3.11679	1.61756	N	N	#N/A	Pos/Pos	Y	N	Y	N
>hg19:chr6:13711621:13711741:120:17	2.65452	2.926e-13	0.552666	0.637089	N	Y	#N/A	Pos/Pos	N	Y	Y	Y
>hg19:chr22:36847874:36847994:120:4	4.83452	2.04057e-25	0.455001	1.3025	N	N	#N/A	Pos/Pos	Y	N	Y	Y
>hg19:chr19:704397:704517:120:5	3.70324	1.87458e-16	0.165163	0.573751	N	N	#N/A	N	Y	N	Y	Y
>hg19:chr16:68002122:68002242:120:18	5.94556	4.44616e-43	0.0137932	0.872594	N	N	#N/A	Pos/Pos	N	Y	Y	Y
>hg19:chr8:33342557:33342677:120:17	-3.77174	7.04265e-39	1.82105	0.358553	Y	Y	ENSG00000272338	Pos/Neg	N	Y	Y	Y
>hg19:chr1:31091378:31091498:120:2	1.88166	9.41424e-25	4.27862	12.2649	N	Y	#N/A	N	Y	N	Y	N
>cg22053861:chr11:65318623:65318743:120:11	-0.951772	6.26331e-11	1.89916	0.985864	N	N	#N/A	Pos/Pos	Y	N	Y	Y
>hg19:chr9:99437356:99437476:120:0	-3.98034	2.6122e-27	0.860145	0.434175	N	N	#N/A	N	N	N	Y	N
>hg19:chr9:37592363:37592483:120:8	-5.34395	1.27576e-32	0.646277	0.0202865	N	Y	#N/A	Pos/Neg	N	Y	Y	Y
>hg19:chr5:114598277:114598397:120:12	-3.29531	9.01692e-30	0.969644	0.196709	N	N	#N/A	Pos/Neg	N	Y	Y	Y
>hg19:chr4:10528744:10528864:120:1	4.3015	1.15511e-25	0.488877	1.17521	N	Y	#N/A	N	N	N	Y	N
>hg19:chr2:20551026:20551146:120:5	5.84653	1.79284e-27	0.0342279	1.42517	N	Y	#N/A	Pos/Pos	N	Y	Y	Y
>hg19:chr12:27863818:27863938:120:8	-6.20308	1.03244e-26	0.456599	0.238833	Y	Y	ITPR2、TM7SF3、STK38L	Pos/Neg	N	Y	Y	Y
>hg19:chr6:44201996:44202116:120:0	-0.944229	5.45874e-15	0.465572	0.406041	N	N	#N/A	Pos/Neg	Y	N	Y	N
>hg19:chr15:68564626:68564746:120:1	-5.99394	3.0342e-39	1.56979	0.0386516	Y	Y	IQCH、ENSG00000260007、CALML4	Neg/Pos	Y	N	Y	N
>hg19:chr15:45021194:45021314:120:10	-2.23605	8.70171e-33	0.64826	0.126147	Y	Y	SPATA5L1、ENSG00000259200	Pos/Pos	N	Y	Y	Y
>hg19:chrX:16737686:16737806:120:15	-3.78726	7.08934e-27	1.32917	0.338142	N	N	#N/A	Pos/Pos	N	Y	Y	Y
>hg19:chr10:70481085:70481205:120:12	-6.9985	3.74897e-34	1.0791	0.0110043	Y	N	DNAJC12、PBLD、DNA2、TET1、ENSG00000260400、DDX21、SRGN	Pos/Pos	N	Y	Y	Y
>hg19:chr14:35343293:35343413:120:17	-3.50693	1.80595e-33	1.84954	0.379121	N	N	#N/A	Pos/Pos	N	Y	Y	Y
>hg19:chr11:61627839:61627959:120:3	3.33668	1.01564e-31	0.169276	0.744085	N	N	#N/A	Pos/Neg	Y	N	Y	Y
>hg19:chr3:40566289:40566409:120:15	-1.53068	5.94519e-12	27.3468	12.9773	N	Y	#N/A	Pos/Neg	N	Y	Y	Y
>hg19:chr1:228270014:228270134:120:9	7.01303	7.6838e-34	0.0111794	0.914675	N	N	#N/A	Pos/Neg	N	Y	Y	Y
>hg19:chr13:77903601:77903721:120:3	3.83174	7.36405e-25	0.0811678	0.486429	Y	Y	MYCBP2	Pos/Neg	N	Y	Y	Y
>hg19:chrX:63425744:63425864:120:8	-7.79621	3.16861e-33	1.59023	0.358658	Y	N	AMER1	Pos/Neg	N	Y	Y	Y
>hg19:chr16:29955384:29955504:120:1	1.34053	2.35592e-12	0.510281	1.00086	N	N	#N/A	Pos/Neg	Y	N	Y	N
>hg19:chr1:1624524:1624644:120:15	-4.59563	3.76063e-29	1.13013	0.279151	N	Y	#N/A	N	N	Y	Y	Y
>hg19:chr16:2478736:2478856:120:8	6.96006	1.84679e-33	0.0214118	1.82337	N	Y	#N/A	Pos/Neg	N	Y	Y	Y
>hg19:chr1:63833318:63833438:120:16	-5.91861	8.00434e-27	1.36976	0.0298148	N	Y	#N/A	Pos/Neg	N	Y	Y	Y
>hg19:chr2:157038840:157038960:120:2	-1.65753	1.09788e-20	2.9454	0.97429	N	N	#N/A	N	N	N	Y	Y
>hg19:chr19:956958:957078:120:6	-2.97313	3.23491e-29	0.459599	0.227144	N	N	#N/A	Pos/Neg	Y	N	Y	Y
>hg19:chr2:228337140:228337260:120:13	6.70687	1.48065e-48	0.00662765	0.705441	N	N	#N/A	Pos/Neg	N	Y	Y	Y
>hg19:chr10:116581681:116581801:120:14	-1.45939	2.87661e-13	2.09162	1.34585	N	N	#N/A	Pos/Neg	N	Y	Y	Y
>cg20715764:chr19:57702637:57702757:120:6	4.96927	1.04841e-31	0.135203	1.36316	N	Y	#N/A	N	N	N	Y	Y
>hg19:chr13:27825678:27825798:120:13	-3.5064	3.60459e-24	1.13718	0.520806	N	Y	#N/A	Pos/Neg	N	Y	Y	Y
>hg19:chr18:12702508:12702628:120:13	5.69453	1.97494e-38	0.038152	2.2395	Y	Y	MPPE1、ENSG00000267108、ENSG00000267199	Pos/Neg	N	Y	Y	Y
>hg19:chr22:24093609:24093729:120:3	1.07417	8.11213e-13	0.401352	0.840842	Y	Y	DRICH1、GUSBP11、ENSG00000251357、MIF-AS1、UPB1、GGT1、ENSG00000273295	Pos/Neg	N	Y	Y	Y
>hg19:chr5:171879938:171880058:120:4	6.29574	4.23739e-31	0.0342859	1.91792	Y	Y	ENSG00000253785、NKX2-5	Pos/Neg	N	N	Y	Y
>hg19:chr17:46687840:46687960:120:12	4.52402	2.28985e-36	0.0700564	0.64904	N	Y	#N/A	Pos/Neg	N	Y	Y	Y
>cg07168939:chr8:143763352:143763472:120:7	-4.12858	2.17971e-31	4.44304	0.806837	N	N	#N/A	Pos/Neg	Y	N	Y	Y
>hg19:chr6:64237880:64238000:120:0	1.65843	3.124e-08	0.485747	0.958205	N	Y	#N/A	N	Y	N	N	N
>hg19:chr9:140111799:140111919:120:9	0.864914	2.09105e-13	0.732887	0.882731	N	N	#N/A	Pos/Neg	Y	N	Y	Y
>hg19:chr1:156679721:156679841:120:5	-5.57657	2.84874e-36	0.34795	0.173451	N	N	#N/A	Pos/Neg	Y	N	Y	N
>hg19:chr10:72147305:72147425:120:2	-0.820517	2.55613e-06	0.141419	0.0869155	N	N	#N/A	N	Y	N	Y	N
>hg19:chr19:36119768:36119888:120:5	5.12666	1.24725e-32	0.104656	0.599216	N	N	#N/A	Pos/Pos	N	Y	Y	N
>hg19:chr2:55276280:55276400:120:6	-5.54866	4.45775e-28	0.466661	0.0108287	N	N	#N/A	Pos/Neg	N	Y	Y	Y
>hg19:chr7:73133908:73134028:120:18	4.63962	6.37886e-23	0.0719649	1.17945	N	N	#N/A	Pos/Neg	N	Y	Y	Y
>hg19:chr10:102027356:102027476:120:11	6.3868	1.91636e-47	0.0359087	3.56453	N	N	#N/A	Pos/Neg	N	Y	Y	Y
>hg19:chr3:33138567:33138687:120:12	1.29907	1.12702e-25	0.435871	1.0447	N	Y	#N/A	Pos/Neg	N	Y	Y	Y
>hg19:chr3:127317050:127317170:120:17	5.48497	1.87994e-32	0.178742	0.648749	N	N	#N/A	Pos/Neg	Y	Y	Y	Y
>hg19:chr19:18668341:18668461:120:1	1.31703	3.15287e-17	0.607884	1.17515	N	N	#N/A	Pos/Neg	Y	Y	Y	Y
>hg19:chr7:6098674:6098794:120:16	3.40659	1.77068e-17	0.404654	1.38471	N	N	#N/A	Pos/Neg	N	Y	Y	Y
>cg00554682:chr2:185463072:185463192:120:12	5.77733	2.94531e-26	0.0162404	0.660916	N	N	#N/A	N	N	N	Y	Y
>hg19:chr16:71508054:71508174:120:2	-6.18048	4.88381e-37	0.399453	0.174747	N	N	#N/A	N	N	N	N	N
>hg19:chr16:85833158:85833278:120:17	-4.60232	4.68067e-26	1.42806	0.379572	N	Y	#N/A	Pos/Neg	N	Y	Y	Y
>hg19:chr5:133922677:133922797:120:2	3.33844	7.061e-21	0.259298	0.523794	N	Y	#N/A	N	N	N	Y	Y
>hg19:chr6:150216419:150216539:120:1	-5.18022	1.17636e-28	0.639524	0.0257017	N	N	#N/A	Pos/Neg	Y	N	Y	Y
>hg19:chr7:13056740:13056860:120:1	-2.47967	7.49648e-23	7.72394	3.45586	Y	Y	ARL4A、ENSG00000229618	Pos/Pos	Y	N	Y	Y
>hg19:chr19:14228718:14228838:120:18	-5.08737	6.06349e-29	1.24391	0.0500095	N	N	#N/A	Pos/Neg	N	Y	Y	Y
>hg19:chr14:24911656:24911776:120:7	1.83958	4.96744e-22	0.461503	1.01867	N	N	#N/A	Pos/Neg	N	Y	Y	Y
>hg19:chr2:239869960:239870080:120:0	6.434	3.29704e-37	0.0234515	1.38606	N	Y	#N/A	Pos/Pos	Y	N	Y	N
>hg19:chr19:42579850:42579970:120:8	5.90473	1.54773e-27	0.013086	0.48691	N	N	#N/A	Pos/Neg	N	Y	Y	Y
>hg19:chr12:9217933:9218053:120:3	4.46207	3.37471e-29	0.0851996	0.706348	N	Y	#N/A	N	Y	N	Y	Y
>hg19:chr3:48732503:48732623:120:2	3.5656	1.20242e-34	0.109475	0.624844	N	N	#N/A	Pos/Neg	Y	N	Y	N
>hg19:chr7:1014739:1014859:120:14	-3.5922	2.42068e-18	2.70482	1.06078	Y	Y	ADAP1、CYP2W1	Pos/Neg	N	Y	Y	Y
>hg19:chr19:45393888:45394008:120:9	-4.6793	6.25973e-33	1.56641	0.196614	N	N	#N/A	Pos/Neg	N	Y	Y	Y
>hg19:chr22:22296965:22297085:120:4	-2.18976	7.84238e-32	1.58743	0.413643	N	N	#N/A	Pos/Neg	Y	N	Y	Y
>hg19:chr14:20923073:20923193:120:3	4.57942	1.42122e-29	0.14207	0.585635	Y	N	DUXAP10	Pos/Neg	N	Y	Y	N
>hg19:chr22:41346854:41346974:120:11	4.44941	1.12268e-22	0.378508	2.16525	N	N	#N/A	Pos/Neg	N	Y	Y	Y
>hg19:chr15:78423900:78424020:120:17	6.04425	4.92942e-35	0.0177821	0.996788	N	N	#N/A	Pos/Neg	Y	Y	Y	Y
>hg19:chr12:106751829:106751949:120:15	-3.50597	7.24427e-15	2.70778	1.2673	N	N	#N/A	Pos/Pos	N	Y	Y	Y
>hg19:chr14:60558505:60558625:120:9	-3.5864	2.46376e-23	0.458838	0.0435587	N	N	#N/A	Pos/Neg	N	Y	Y	Y
>hg19:chr16:85784143:85784263:120:8	4.2855	4.52767e-26	0.600465	2.30375	N	N	#N/A	Pos/Neg	Y	Y	Y	Y
>hg19:chr1:247171042:247171162:120:16	5.62557	2.72008e-22	0.0842865	2.80853	Y	Y	ZNF124	Pos/Neg	N	Y	Y	Y
>hg19:chr19:58987343:58987463:120:9	-5.32697	1.95912e-32	0.883118	0.0336502	N	N	#N/A	Pos/Neg	Y	Y	Y	Y
>hg19:chr20:35233937:35234057:120:13	-3.76499	2.40039e-22	1.28133	0.405763	N	N	#N/A	Pos/Neg	N	Y	Y	Y
>hg19:chr5:134370307:134370427:120:13	-6.44207	1.02653e-32	1.83095	0.0177655	N	Y	#N/A	Pos/Neg	Y	Y	Y	Y
>hg19:chr6:3053940:3054060:120:12	6.90032	3.28194e-32	0.0379335	3.08473	N	N	#N/A	Pos/Neg	Y	Y	Y	Y
>hg19:chr21:34852561:34852681:120:13	-6.3705	8.80158e-33	1.5011	0.350029	Y	Y	CFAP298-TCP10L、TCP10L、CFAP298	Pos/Neg	N	Y	Y	Y
>hg19:chr6:74414023:74414143:120:5	-4.60668	4.75016e-24	0.988639	0.0496742	N	N	#N/A	Pos/Pos	Y	N	Y	Y
>hg19:chrX:128977408:128977528:120:16	3.58257	2.3132e-20	0.113579	3.24922	Y	Y	SASH3、ELF4、AIFM1、SLC25A14、GPR119、RBMX2	Pos/Pos	N	Y	Y	Y
>hg19:chr4:89444666:89444786:120:16	4.17044	1.59706e-25	0.134259	0.947598	N	Y	#N/A	Pos/Neg	N	Y	Y	Y
>hg19:chr7:73153616:73153736:120:9	4.146	1.05981e-24	0.0290392	0.492464	N	N	#N/A	Pos/Pos	N	Y	Y	Y
>hg19:chr8:2075063:2075183:120:1	4.31937	2.70216e-16	0.0872206	1.82219	N	Y	#N/A	N	N	N	Y	N
>hg19:chr2:242626344:242626464:120:18	-6.26813	4.76956e-31	3.32481	0.187428	Y	Y	AGXT、ING5、NEU4	Pos/Neg	N	Y	Y	Y
>hg19:chr7:135242899:135243019:120:2	6.55334	1.33146e-34	0.0137624	1.07251	N	N	#N/A	Pos/Neg	N	Y	Y	N
>hg19:chr4:174103031:174103151:120:0	-5.59425	4.71968e-21	4.16061	0.133898	N	N	#N/A	Pos/Neg	Y	N	Y	N
>hg19:chr22:25844171:25844291:120:7	-5.66854	1.40431e-26	1.31142	0.0318036	N	N	#N/A	Pos/Pos	N	Y	Y	Y
>hg19:chr11:33061038:33061158:120:8	6.85778	7.34015e-36	0.235507	0.954685	Y	Y	WT1、WT1-AS、DEPDC7	Pos/Neg	N	Y	Y	Y
>hg19:chr11:86452410:86452530:120:2	2.76217	4.63508e-18	0.575811	1.79121	Y	Y	CCDC81、ENSG00000254733	Pos/Neg	Y	N	Y	N
>hg19:chr10:43133814:43133934:120:9	3.77272	3.49315e-37	0.117683	0.740802	N	N	#N/A	Pos/Neg	N	Y	Y	Y
>hg19:chr2:74730088:74730208:120:12	-3.82369	1.99225e-30	0.278403	0.0557791	N	N	#N/A	Pos/Neg	N	Y	Y	Y
>hg19:chr6:119215677:119215797:120:17	3.55514	2.27108e-20	0.11401	0.456436	Y	N	SELENOKP3、MCM9、ENSG00000253194、MAN1A1	Pos/Neg	N	Y	Y	Y
>hg19:chr2:27994556:27994676:120:7	1.632	3.70002e-15	0.56154	1.07198	N	N	#N/A	Pos/Neg	N	Y	Y	Y
>hg19:chr22:51021160:51021280:120:16	-3.40506	9.65947e-17	0.751021	0.293571	N	N	#N/A	Pos/Neg	N	Y	Y	Y
>hg19:chr5:5146265:5146385:120:7	2.13304	7.51516e-21	0.21113	0.965689	Y	Y	ENSG00000260763、ENSG00000248973	N	Y	Y	Y	Y
>hg19:chr19:42376889:42377009:120:4	4.71898	1.51729e-31	0.172648	6.02181	N	N	#N/A	N	Y	N	Y	Y
>hg19:chr5:178986598:178986718:120:6	-6.92891	1.19941e-32	1.39056	0.518131	N	Y	#N/A	Pos/Neg	N	Y	Y	Y
>hg19:chr21:34755433:34755553:120:2	-1.3859	3.85754e-17	8.6031	3.34726	N	N	#N/A	Pos/Pos	Y	N	Y	N
>hg19:chr6:30029038:30029158:120:9	2.71139	3.7285e-43	0.114737	0.435405	Y	N	HLA-A、ABCF1	Pos/Neg	N	Y	Y	Y
>cg06012483:chr16:86388793:86388913:120:1	2.0109	3.7049e-19	0.366942	1.46914	Y	Y	GSE1、ENSG00000270124、ENSG00000260417	N	Y	N	Y	N
>hg19:chr14:61614832:61614952:120:3	-3.62654	9.41219e-20	1.18501	0.355182	Y	Y	SIX1	Pos/Neg	Y	N	Y	N
>hg19:chr12:71039616:71039736:120:0	6.66731	1.99918e-35	0.192864	0.718749	Y	Y	PTPRB、ENSG00000258053、LGR5	Pos/Pos	Y	N	Y	N
>hg19:chr4:10097973:10098093:120:3	-4.73958	1.62453e-27	0.54505	0.0306354	N	N	#N/A	Pos/Neg	Y	N	Y	N
>hg19:chr16:89623906:89624026:120:4	4.05667	6.80285e-21	0.242647	1.4317	N	N	#N/A	N	N	N	Y	N
>hg19:chr7:73184652:73184772:120:11	-3.99842	4.21017e-22	4.03283	1.3938	N	N	#N/A	Pos/Neg	Y	Y	Y	Y
>hg19:chr7:129930755:129930875:120:1	1.06519	3.32363e-09	5.07265	8.73333	N	N	#N/A	N	N	N	Y	N
>hg19:chr16:1020557:1020677:120:10	6.83492	1.00129e-29	0.0198784	1.64405	N	N	#N/A	Pos/Neg	Y	Y	Y	Y
>hg19:chr4:1317817:1317937:120:0	4.05329	2.3493e-27	0.0257473	0.801645	N	N	#N/A	N	N	N	N	N
>hg19:chr20:814390:814510:120:10	-1.81553	2.14988e-11	0.14929	0.12198	N	N	#N/A	Pos/Neg	N	Y	Y	Y
>hg19:chr15:79223434:79223554:120:3	1.58173	4.72419e-21	0.479771	1.41495	Y	Y	COMMD4P1、CRABP1、IREB2	Pos/Neg	Y	N	Y	Y
>cg11539857:chr6:436534:436654:120:7	1.18211	9.69901e-22	0.453961	1.08796	Y	Y	ENSG00000176515、FOXQ1	Pos/Neg	Y	N	Y	Y
>hg19:chr17:883336:883456:120:9	-4.81397	1.68495e-28	1.1274	0.721091	N	N	#N/A	Pos/Neg	Y	Y	Y	Y
>hg19:chr1:45197850:45197970:120:1	5.14265	3.46929e-45	0.293987	2.24949	N	N	#N/A	N	Y	N	Y	N
>hg19:chr12:12419840:12419960:120:18	-2.14288	1.10136e-17	0.501294	0.258746	N	Y	#N/A	Pos/Neg	N	Y	Y	Y
>hg19:chr17:77810072:77810192:120:6	-4.87655	4.06114e-23	0.796359	0.0352402	Y	Y	USP36、LGALS3BP、CBX2、TBC1D16、GAA、RNF213-AS1、ENSG00000260369、RPTOR	Pos/Neg	Y	N	Y	Y
>hg19:chr7:913071:913191:120:6	4.69514	3.2059e-36	0.205242	1.95048	N	N	#N/A	Pos/Neg	Y	N	Y	Y
>hg19:chr10:101766333:101766453:120:1	2.51631	5.09243e-12	0.890665	1.78514	N	N	#N/A	Pos/Pos	Y	N	Y	N
>hg19:chr19:14661282:14661402:120:3	-6.46269	5.06316e-36	0.498207	0.210259	N	N	#N/A	Pos/Neg	Y	N	Y	Y
>hg19:chr20:50359401:50359521:120:1	3.85772	8.43177e-23	0.157512	1.10083	N	N	#N/A	Pos/Neg	Y	N	Y	Y
>hg19:chr13:95248433:95248553:120:13	-5.47145	3.14394e-26	1.07793	0.0326462	Y	Y	TGDS、BRD7P5、ABCC4	Pos/Pos	N	Y	Y	Y
>hg19:chr19:1811597:1811717:120:4	-4.61368	1.40991e-36	2.10211	0.253879	N	N	#N/A	Pos/Neg	Y	Y	Y	Y
>hg19:chr6:32223398:32223518:120:2	1.00706	1.88437e-14	1.06409	2.13143	N	N	#N/A	N	Y	N	Y	N
>hg19:chr21:33836236:33836356:120:1	4.22567	5.39301e-19	0.313658	0.724318	N	N	#N/A	Pos/Pos	Y	N	Y	N
>hg19:chr17:34136431:34136551:120:17	3.01316	6.48798e-15	0.268658	0.695242	N	N	#N/A	Pos/Pos	N	Y	Y	Y
>hg19:chr19:4639058:4639178:120:2	4.1809	2.8862e-31	0.284518	0.792847	N	N	#N/A	Pos/Neg	N	Y	Y	Y
>hg19:chr17:4581903:4582023:120:5	7.32945	7.72694e-39	0.0146768	1.44868	N	Y	#N/A	N	Y	N	Y	Y
>hg19:chr4:1872280:1872400:120:14	5.13129	3.94683e-28	0.431175	1.67146	N	N	#N/A	Pos/Neg	Y	Y	Y	Y
>hg19:chr3:45635143:45635263:120:10	3.26027	1.83936e-34	0.288115	0.950919	N	N	#N/A	Pos/Neg	Y	Y	Y	Y
>hg19:chr19:19774480:19774600:120:9	-2.81232	5.26747e-15	3.71198	0.669588	N	Y	#N/A	Pos/Neg	N	Y	Y	Y
>hg19:chr19:41076191:41076311:120:2	-3.93603	6.36834e-25	0.399999	0.0241003	N	N	#N/A	Pos/Neg	Y	Y	Y	N
>hg19:chr17:19140945:19141065:120:7	6.67778	7.88211e-48	0.0119307	1.95146	N	N	#N/A	Pos/Neg	N	Y	Y	Y
>hg19:chr9:139872587:139872707:120:18	7.00879	4.49907e-28	0.480675	2.57321	N	N	#N/A	Pos/Pos	N	Y	Y	Y
>hg19:chr19:44100347:44100467:120:15	-6.27061	3.31119e-32	2.07026	0.0399679	N	N	#N/A	Pos/Neg	N	Y	Y	Y
>hg19:chr4:1003950:1004070:120:15	-5.81929	5.38365e-34	0.238891	0.00583472	N	N	#N/A	Pos/Neg	Y	Y	Y	Y
>hg19:chr19:47729754:47729874:120:13	5.6106	1.83651e-28	0.352353	0.956265	N	N	#N/A	Pos/Neg	Y	Y	Y	Y
>hg19:chr19:18058321:18058441:120:7	6.38018	1.00107e-29	0.0372846	1.9451	N	N	#N/A	N	Y	Y	Y	N
>hg19:chr8:8299149:8299269:120:2	6.22697	2.96589e-28	0.148686	7.57408	N	N	#N/A	Pos/Pos	Y	N	Y	Y
>cg23233404:chr6:10887527:10887647:120:6	-5.96314	2.63171e-32	0.784126	0.0189414	N	N	#N/A	N	N	N	Y	Y
>hg19:chr19:2051048:2051168:120:19	5.57189	2.06616e-23	0.0261923	0.884505	Y	Y	ADAMTSL5、ENSG00000267059、TCF3、ENSG00000267073、DOT1L、LSM7、ENSG00000268798	Pos/Neg	N	Y	Y	Y
>hg19:chr7:97881354:97881474:120:14	5.31856	1.24048e-27	0.0146753	0.386021	N	N	#N/A	Pos/Neg	N	Y	Y	Y
>hg19:chr17:55968039:55968159:120:3	3.71754	1.14333e-30	0.260773	0.741685	N	Y	#N/A	Pos/Neg	Y	N	Y	Y
>cg08514558:chr10:81106652:81106772:120:2	-3.10885	5.11379e-16	0.589093	0.247146	Y	Y	PPIF	Pos/Neg	Y	N	Y	N
>hg19:chr11:102962710:102962830:120:15	2.02087	4.74315e-16	0.619794	1.6502	Y	Y	ENSG00000260966	Pos/Neg	N	Y	Y	Y
>cg04486019:chr6:28510221:28510341:120:9	1.85008	4.23581e-18	0.287013	1.0342	N	N	#N/A	N	N	N	Y	Y
>hg19:chr2:161064649:161064769:120:1	-3.12666	1.62029e-14	1.46471	0.976769	N	Y	#N/A	Pos/Neg	Y	N	Y	N
>hg19:chr8:17639478:17639598:120:3	3.88865	7.10853e-25	0.126899	0.735328	N	N	#N/A	N	Y	N	Y	Y
>hg19:chr22:50329897:50330017:120:15	-5.73957	4.58783e-28	2.43982	0.0593273	N	N	#N/A	Pos/Neg	Y	Y	Y	Y
>hg19:chr11:27955989:27956109:120:3	4.00502	1.14087e-24	0.339281	1.63482	N	N	#N/A	N	N	N	Y	Y
>hg19:chr1:210001262:210001382:120:12	-3.74831	9.04959e-31	3.63336	0.629778	N	N	#N/A	Pos/Neg	N	Y	Y	Y
>hg19:chr16:69166237:69166357:120:18	-2.52559	9.81946e-25	1.85359	0.548216	Y	N	NFATC3、ESRP2、PLA2G15、SLC7A6、SLC7A6OS	Pos/Pos	N	Y	Y	Y
>hg19:chr16:2961571:2961691:120:6	5.33768	4.87914e-45	0.196847	0.969514	N	N	#N/A	Pos/Neg	N	Y	Y	Y
>hg19:chr12:95867795:95867915:120:10	-3.33916	1.54416e-28	2.71046	0.600846	N	Y	#N/A	Pos/Neg	N	Y	Y	Y
>hg19:chr2:10260671:10260791:120:13	6.67499	9.98728e-24	0.105456	8.47659	N	N	#N/A	Pos/Neg	N	Y	Y	Y
>hg19:chr4:128982344:128982464:120:16	-4.05746	1.44145e-21	2.48578	0.917075	N	N	#N/A	Pos/Neg	N	Y	Y	Y
>hg19:chr12:49716827:49716947:120:9	-5.93341	3.23142e-37	0.552198	0.0647348	N	N	#N/A	Pos/Neg	N	Y	Y	Y
>hg19:chr9:131459808:131459928:120:2	-6.58705	1.63416e-33	0.715904	0.0102824	N	N	#N/A	N	N	N	Y	N
>hg19:chr5:10250514:10250634:120:9	6.12917	1.07013e-34	0.0157649	0.837638	Y	Y	CMBL	Pos/Neg	N	Y	Y	Y
>hg19:chr9:140100141:140100261:120:12	5.33907	9.63298e-32	0.0245719	0.669643	N	N	#N/A	Pos/Neg	N	Y	Y	Y
>cg19548479:chr17:41363677:41363797:120:9	6.8124	8.16113e-36	0.256838	0.730976	N	N	#N/A	Pos/Neg	N	Y	Y	Y
>cg01529404:chr3:126755325:126755445:120:5	-3.42507	8.01566e-18	0.601084	0.33494	N	N	#N/A	Pos/Neg	Y	N	Y	N
>hg19:chr17:27053783:27053903:120:10	5.45039	8.50197e-27	0.722252	1.88097	N	N	#N/A	Pos/Pos	N	Y	Y	Y
>hg19:chr16:66583780:66583900:120:14	-5.95824	1.8648e-31	1.04169	0.0259878	N	N	#N/A	Pos/Pos	Y	Y	Y	Y
>hg19:chr18:21299773:21299893:120:1	-3.72622	8.17978e-17	8.98302	5.09035	N	Y	#N/A	N	Y	N	Y	N
>hg19:chr16:4400881:4401001:120:10	5.29656	3.91544e-39	0.341401	2.03428	Y	Y	TRAP1、CDIP1、ANKS3、GLYR1、SEC14L5	Pos/Neg	N	Y	Y	Y
>hg19:chr10:70748844:70748964:120:11	5.78896	1.87869e-28	0.021304	0.728155	N	N	#N/A	Pos/Neg	N	Y	Y	Y
>hg19:chr19:8009237:8009357:120:4	-3.87518	7.79499e-25	1.00915	0.493428	N	N	#N/A	Pos/Neg	N	Y	Y	Y
>hg19:chr8:27950462:27950582:120:9	3.86579	1.0169e-27	0.160396	0.759409	Y	Y	ZNF395、FBXO16	Pos/Neg	N	Y	Y	Y
>hg19:chr14:61447834:61447954:120:11	-4.5556	3.29386e-28	1.58969	0.499622	N	N	#N/A	Pos/Neg	N	Y	Y	Y
>hg19:chr16:3150469:3150589:120:1	-2.93582	2.48681e-18	1.26086	0.457751	N	N	#N/A	N	Y	N	Y	N
>hg19:chr1:17560103:17560223:120:1	3.88957	5.87895e-27	0.108467	0.482155	N	Y	#N/A	Pos/Neg	Y	N	Y	Y
>hg19:chrX:129065740:129065860:120:7	6.22451	1.21022e-33	0.00506085	0.24656	N	N	#N/A	Pos/Neg	N	Y	Y	Y
>cg06316121:chr1:111019725:111019845:120:1	2.83003	9.27426e-29	0.494428	1.48603	Y	Y	ATXN7L2、AMPD2、LINC01397、OVGP1、ENSG00000243960	Pos/Neg	Y	N	Y	Y
>hg19:chr6:111927226:111927346:120:5	-5.71754	7.20084e-29	0.56491	0.0127275	Y	Y	GTF3C6、SLC16A10、TRAF3IP2-AS1、TRAF3IP2、FYN、CCN6、TUBE1	Pos/Neg	N	N	Y	Y
>hg19:chr18:20513408:20513528:120:10	6.09075	1.99499e-28	0.559712	1.37617	N	N	#N/A	Pos/Neg	N	Y	Y	Y
>hg19:chr5:95047215:95047335:120:9	-5.33617	3.13417e-32	0.586102	0.0214585	N	Y	#N/A	N	N	N	Y	Y
>hg19:chr10:106014902:106015022:120:12	5.87773	5.3138e-29	0.0259785	1.07152	N	N	#N/A	Pos/Pos	N	Y	Y	Y
>hg19:chr3:146031500:146031620:120:0	1.78003	3.65577e-19	0.91407	2.06757	Y	N	PLSCR2	N	N	N	Y	N
>hg19:chr1:213224592:213224712:120:16	7.32302	6.71359e-43	0.00786877	1.23295	Y	Y	NSL1、FLVCR1	Pos/Neg	N	Y	Y	Y
>hg19:chr18:33709564:33709684:120:12	-5.17756	9.94757e-44	0.611989	0.0162801	N	N	#N/A	Pos/Neg	N	Y	Y	N
>hg19:chr2:74684918:74685038:120:8	3.18132	1.41045e-27	0.31307	1.02413	Y	Y	DGUOK-AS1、ENSG00000235499、TLX2	Pos/Neg	N	Y	Y	Y
>hg19:chrX:49023340:49023460:120:6	-1.53793	1.03359e-23	2.82919	0.955679	Y	Y	SLC38A5、PORCN、RBM3、WDR45、CACNA1F	Pos/Pos	Y	Y	Y	Y
>hg19:chr17:21190919:21191039:120:1	4.29706	2.95584e-28	0.179693	0.795908	N	N	#N/A	Pos/Neg	Y	N	Y	N
>hg19:chr13:21871433:21871553:120:2	4.33819	1.00325e-24	0.211775	1.60695	N	N	#N/A	N	Y	Y	Y	N
>hg19:chr16:777024:777144:120:16	-4.2163	1.25363e-33	0.555624	0.0237056	N	N	#N/A	Pos/Neg	Y	Y	Y	Y
>hg19:chr5:176778700:176778820:120:7	-6.07379	2.10801e-47	0.80105	0.0111606	N	N	#N/A	Pos/Neg	N	Y	Y	Y
>hg19:chr12:54394045:54394165:120:14	7.46729	3.72298e-36	0.119316	1.48704	N	N	#N/A	Pos/Neg	N	Y	Y	Y
>hg19:chr1:155023870:155023990:120:7	7.19248	2.5372e-30	0.0169712	1.68882	N	N	#N/A	Pos/Neg	N	Y	Y	Y
>hg19:chr7:5229822:5229942:120:17	-8.21452	3.58586e-53	3.15219	0.00891684	N	N	#N/A	Pos/Neg	N	Y	Y	Y
>hg19:chr2:54683059:54683179:120:12	3.89837	4.54229e-26	0.361483	0.810633	N	N	#N/A	Pos/Neg	N	Y	Y	Y
>hg19:chrX:52964177:52964297:120:9	5.92807	1.38732e-50	0.0109711	0.731194	Y	Y	KANTR	Pos/Neg	N	Y	Y	Y
>hg19:chrX:38186549:38186669:120:12	-4.69195	1.15329e-43	1.8963	0.22535	Y	Y	ENSG00000250349	Pos/Neg	N	Y	Y	Y
>hg19:chr1:35220868:35220988:120:2	6.80391	5.68599e-32	0.575349	1.65453	N	N	#N/A	N	Y	N	Y	Y
>hg19:chr4:166033912:166034032:120:10	-5.7002	3.67979e-30	1.03898	0.353724	N	N	#N/A	Pos/Neg	N	Y	Y	Y
>hg19:chr1:95045645:95045765:120:1	6.4808	4.91163e-37	0.0318139	1.92461	N	N	#N/A	Pos/Neg	Y	N	Y	N
>hg19:chr19:12551360:12551480:120:9	1.60898	6.01186e-15	0.353708	0.932902	N	N	#N/A	Pos/Neg	N	Y	Y	Y
>hg19:chr1:6259538:6259658:120:10	-7.35374	1.13522e-54	3.94511	0.0212867	Y	Y	NPHP4、KCNAB2	Pos/Pos	N	Y	Y	Y
>hg19:chr17:11924493:11924613:120:13	-5.79349	6.69894e-34	0.633033	0.0162743	N	N	#N/A	Pos/Neg	N	Y	Y	Y
>hg19:chr12:76302978:76303098:120:1	-3.71918	5.50994e-20	0.959437	0.486651	N	N	#N/A	Pos/Pos	Y	N	Y	Y
>hg19:chr18:11851178:11851298:120:13	4.67759	8.81217e-27	0.0145298	0.286248	Y	N	PIEZO2	Pos/Neg	N	Y	Y	Y
>hg19:chr9:100881074:100881194:120:8	6.71661	2.09169e-34	0.020448	1.40612	Y	Y	GABBR2	Pos/Neg	N	Y	Y	Y
>hg19:chr19:12035837:12035957:120:9	-5.37999	3.05169e-30	0.638476	0.020412	N	N	#N/A	Pos/Neg	N	Y	Y	Y
>hg19:chr14:61190890:61191010:120:6	-6.17514	5.53914e-37	1.08648	0.246939	N	Y	#N/A	Pos/Neg	N	Y	Y	Y
>hg19:chr19:58258477:58258597:120:7	3.48797	7.46342e-24	0.352994	1.47334	N	N	#N/A	Pos/Neg	N	Y	Y	Y
>hg19:chr10:71892123:71892243:120:8	3.50765	2.80175e-17	0.0746043	1.19021	Y	N	SUPV3L1、HKDC1	Pos/Pos	N	Y	Y	Y
>hg19:chr1:173684079:173684199:120:8	-6.24294	5.83326e-27	0.755517	0.0129199	Y	Y	GOT2P2	Pos/Neg	N	Y	Y	Y
>hg19:chr1:46712777:46712897:120:3	5.08261	3.10709e-28	0.489033	2.10756	N	N	#N/A	Pos/Neg	N	Y	Y	N
>hg19:chr20:62534154:62534274:120:7	4.34826	7.6597e-37	0.267644	1.68709	N	N	#N/A	N	Y	N	N	N
>hg19:chr5:56205274:56205394:120:7	1.18369	1.0225e-08	0.811274	1.71231	N	Y	#N/A	Pos/Pos	N	Y	Y	Y
>hg19:chr19:7935717:7935837:120:4	-2.74593	8.80469e-19	0.779383	0.360427	N	N	#N/A	N	Y	N	Y	Y
>hg19:chr10:64028345:64028465:120:11	3.47441	1.3661e-17	0.330709	1.56143	N	N	#N/A	Pos/Neg	N	Y	Y	Y
>cg11646192:chr4:75230555:75230675:120:5	1.49036	4.35691e-18	0.338489	0.415656	Y	Y	RASSF6、CXCL8、CXCL6、CXCL1、CXCL3、CXCL2	Pos/Pos	Y	Y	Y	Y
>hg19:chr17:70657767:70657887:120:4	4.26939	1.10986e-24	0.0635973	0.665439	N	N	#N/A	Pos/Neg	Y	N	Y	Y
>hg19:chr6:137540148:137540268:120:13	2.68557	6.57045e-17	0.0254249	0.590895	Y	N	MTFR2、BCLAF1、MAP7、MAP3K5、PEX7、SLC35D3、NHEG1、ENSG00000235399、IL20RA、IFNGR1、WAKMAR2、TNFAIP3、PERP	Pos/Neg	N	Y	Y	Y
>hg19:chr17:36981458:36981578:120:9	6.55666	1.68594e-38	0.143649	0.686074	N	N	#N/A	Pos/Pos	Y	Y	Y	Y
>hg19:chr12:56583457:56583577:120:9	-5.21259	1.75156e-29	0.355105	0.109842	N	N	#N/A	Pos/Neg	N	Y	Y	Y
>hg19:chr12:53689271:53689391:120:13	-4.91426	4.88725e-44	7.81444	1.26979	N	N	#N/A	Pos/Neg	N	Y	Y	Y
>hg19:chr6:105850897:105851017:120:17	-5.61212	3.03161e-45	1.25017	0.0259251	N	Y	#N/A	Pos/Neg	N	Y	Y	Y
>hg19:chr15:91498238:91498358:120:5	1.15344	2.58119e-12	0.611125	1.37221	N	N	#N/A	Pos/Neg	N	Y	Y	Y
>hg19:chr14:72943636:72943756:120:1	-1.67081	2.38949e-11	2.7005	0.976692	Y	Y	ENSG00000251393	N	Y	N	Y	Y
>hg19:chr20:799167:799287:120:7	1.23663	2.7812e-27	0.449966	1.05102	N	N	#N/A	N	Y	N	N	N
>hg19:chr17:29159050:29159170:120:11	3.77901	8.64038e-21	0.117352	0.623739	N	N	#N/A	Pos/Pos	N	Y	Y	Y
>hg19:chr7:99149497:99149617:120:14	6.77201	1.66792e-33	0.0266343	1.8817	N	N	#N/A	Pos/Neg	N	Y	Y	Y
>hg19:chr1:161147136:161147256:120:8	-5.85246	2.13704e-34	0.758879	0.0180538	N	N	#N/A	Pos/Neg	N	Y	Y	Y
>hg19:chr4:15656691:15656811:120:19	5.26882	5.96728e-33	0.197231	1.36256	Y	Y	CC2D2A、CD38、FGFBP1、PROM1	Pos/Neg	N	Y	Y	Y
>hg19:chr10:80917483:80917603:120:2	-6.62735	5.54482e-50	0.85537	0.00850013	N	N	#N/A	Pos/Neg	Y	N	Y	Y
>hg19:chr17:76356485:76356605:120:7	5.80564	1.98263e-47	0.00984966	0.572256	N	N	#N/A	Pos/Neg	N	Y	Y	Y
>hg19:chr12:56862484:56862604:120:3	3.58351	1.2676e-33	0.153877	1.12336	N	N	#N/A	Pos/Pos	N	Y	Y	Y
>hg19:chr14:24768725:24768845:120:10	1.40107	2.46056e-16	0.217301	0.585674	N	N	#N/A	Pos/Neg	N	Y	Y	Y
>hg19:chr6:141179686:141179806:120:4	6.50708	1.89935e-38	0.0840868	9.38655	Y	N	ENSG00000234147、RN7SKP106	N	N	N	Y	Y
>hg19:chr7:27205165:27205285:120:14	-3.16848	8.52442e-19	1.38659	1.03812	N	N	#N/A	Pos/Neg	N	Y	Y	Y
>hg19:chr16:88717513:88717633:120:9	6.75503	6.96819e-51	0.00840053	1.07046	N	N	#N/A	Pos/Neg	N	Y	Y	Y
>hg19:chr2:150186526:150186646:120:8	4.76315	1.23461e-27	0.151282	1.20103	Y	Y	MMADHC-DT	N	N	Y	Y	Y
>hg19:chr6:2764907:2765027:120:8	6.80319	1.93795e-35	0.0106953	0.794631	N	N	#N/A	Pos/Neg	N	Y	Y	Y
>hg19:chr8:145638270:145638390:120:10	6.90262	6.97157e-51	0.00548953	0.711466	N	N	#N/A	N	N	N	Y	Y
>hg19:chr12:8179538:8179658:120:5	2.62267	1.81108e-28	0.139892	0.295449	N	N	#N/A	Pos/Pos	N	Y	Y	Y
>hg19:chr14:97646994:97647114:120:2	4.15664	1.88e-19	0.467337	1.66916	N	Y	#N/A	N	Y	N	Y	N
>hg19:chr6:3118850:3118970:120:13	-4.09405	2.43118e-30	0.523359	0.197827	Y	Y	GMDS、GMDS-DT、SERPINB1	Pos/Neg	N	Y	Y	Y
>hg19:chr16:66642582:66642702:120:6	-3.11734	4.73692e-18	0.34906	0.195031	N	N	#N/A	Pos/Neg	Y	N	Y	Y
>hg19:chr3:174157658:174157778:120:1	7.48786	3.28783e-32	0.114974	1.46493	N	Y	#N/A	Pos/Neg	Y	Y	Y	N
>hg19:chr2:242642166:242642286:120:9	6.00026	4.50341e-38	0.376042	1.65964	N	N	#N/A	Pos/Neg	N	Y	Y	Y
>hg19:chr12:3000325:3000445:120:8	-3.92306	1.5855e-24	0.331148	0.155614	N	N	#N/A	Pos/Neg	N	Y	Y	Y
>hg19:chr14:77428288:77428408:120:8	-4.07991	6.73758e-21	2.76062	1.34545	N	N	#N/A	Pos/Neg	Y	Y	Y	Y
>hg19:chr10:32236650:32236770:120:0	-3.75768	1.65743e-26	5.53682	2.46123	N	N	#N/A	Pos/Pos	Y	N	Y	N
>hg19:chr19:42901219:42901339:120:9	3.5081	3.75406e-21	0.349823	1.0562	N	Y	#N/A	Pos/Neg	N	Y	Y	Y
>hg19:chr2:219264495:219264615:120:11	-5.07253	1.32881e-26	1.37656	0.472894	N	Y	#N/A	Pos/Pos	N	Y	Y	Y
>hg19:chr16:81348747:81348867:120:16	-5.26841	8.24225e-34	1.12001	0.0374422	N	N	#N/A	Pos/Neg	N	Y	Y	Y
>hg19:chr21:32688950:32689070:120:1	4.8669	1.60728e-38	0.1373	1.89225	Y	Y	MRAP	N	Y	N	Y	N
>hg19:chr3:194980723:194980843:120:11	-3.09492	2.1899e-36	10.8096	3.11046	N	N	#N/A	Pos/Neg	N	Y	Y	Y
>hg19:chr17:72565658:72565778:120:3	6.69763	2.29167e-47	0.0113274	1.22674	N	N	#N/A	N	Y	N	Y	Y
>hg19:chr10:96122409:96122529:120:5	6.23997	2.27663e-30	0.0238397	1.13376	Y	Y	PDE6C	N	N	Y	Y	Y
>hg19:chr6:99963381:99963501:120:15	-2.39936	2.73404e-24	1.06716	0.466374	Y	Y	COQ3、PRDM13	Pos/Neg	N	Y	Y	Y
>hg19:chr3:57994602:57994722:120:13	6.01122	7.46559e-38	0.00906507	0.359199	N	Y	#N/A	Pos/Neg	N	Y	Y	Y
>hg19:chr6:33165452:33165572:120:2	3.97188	1.61811e-21	0.0141052	0.4587	N	N	#N/A	N	Y	N	Y	Y
>hg19:chr10:104503904:104504024:120:5	4.99323	1.67197e-25	0.0524672	1.05789	N	N	#N/A	Pos/Neg	N	Y	Y	Y
>hg19:chr10:131909197:131909317:120:4	4.01852	8.60051e-21	0.294207	0.49568	N	Y	#N/A	Pos/Neg	N	Y	Y	Y
>hg19:chr2:75092423:75092543:120:4	6.41761	1.41409e-32	0.00746717	0.494524	N	N	#N/A	Pos/Neg	Y	N	N	N
>hg19:chr6:166756007:166756127:120:14	-2.57657	9.29299e-19	3.10756	1.31479	N	N	#N/A	Pos/Neg	N	Y	Y	Y
>hg19:chr1:65363922:65364042:120:2	4.37786	3.5435e-19	0.376341	2.16702	Y	Y	DNAJC6	Pos/Pos	Y	N	Y	N
>hg19:chr2:121692573:121692693:120:2	6.2989	8.05898e-27	0.189847	1.16035	Y	Y	INHBB、ENSG00000236145	Pos/Neg	Y	N	N	N
>hg19:chr10:3509700:3509820:120:5	-5.84369	3.04572e-41	4.79306	0.589229	N	N	#N/A	Pos/Neg	Y	N	Y	Y
>hg19:chr9:131790205:131790325:120:12	4.19964	5.4882e-25	0.0526421	0.891045	N	N	#N/A	Pos/Neg	N	Y	Y	Y
>hg19:chr6:36634987:36635107:120:7	-6.94809	3.43916e-35	1.97267	0.537516	N	N	#N/A	N	Y	N	Y	Y
>hg19:chr15:38544327:38544447:120:15	4.32219	2.76249e-26	0.231304	0.973811	N	Y	#N/A	Pos/Pos	N	Y	Y	Y
>hg19:chr1:17231639:17231759:120:4	-6.17984	3.97918e-33	3.36079	0.744099	N	N	#N/A	Pos/Neg	Y	Y	Y	Y
>hg19:chr6:6804028:6804148:120:2	6.58842	4.39642e-29	0.0209332	1.55073	N	N	#N/A	Pos/Neg	Y	N	Y	Y
>hg19:chrX:7050798:7050918:120:1	-7.4054	1.55911e-36	1.09045	0.422597	Y	N	VCX	N	N	N	Y	Y
>hg19:chr19:1040011:1040131:120:11	-5.36928	1.15652e-27	0.320713	0.00918744	N	N	#N/A	Pos/Neg	Y	Y	Y	Y
>hg19:chr1:55229984:55230104:120:13	-6.0276	2.88423e-37	0.826992	0.393074	Y	Y	ENSG00000256407、SSBP3、PCSK9	Pos/Neg	N	Y	Y	Y
>hg19:chr17:7284529:7284649:120:10	3.0271	8.36428e-26	0.160616	1.34616	N	N	#N/A	Pos/Neg	Y	Y	Y	Y
>hg19:chrX:39956979:39957099:120:17	6.87419	5.26247e-25	0.0284404	2.30825	N	N	#N/A	Pos/Pos	N	Y	Y	Y
>hg19:chr19:19030603:19030723:120:6	5.32238	9.68395e-42	0.0174873	0.730915	N	N	#N/A	Pos/Neg	N	Y	Y	Y
>hg19:chr2:238383968:238384088:120:15	6.16563	5.84203e-31	0.403201	1.62528	N	N	#N/A	Pos/Neg	N	Y	Y	Y
>hg19:chr3:150321132:150321252:120:8	3.17027	7.33864e-19	0.121651	0.942428	N	Y	#N/A	Pos/Neg	N	Y	Y	Y
>hg19:chr2:216176857:216176977:120:16	3.06382	1.89198e-19	0.172605	0.637474	N	Y	#N/A	Pos/Neg	N	Y	Y	Y
>hg19:chr19:11266213:11266333:120:11	6.08628	1.6939e-47	0.0586576	1.59909	N	N	#N/A	Pos/Neg	N	Y	Y	Y
>hg19:chr17:73426626:73426746:120:6	5.85688	1.25504e-33	0.44226	1.50222	N	N	#N/A	Pos/Pos	Y	N	Y	Y
>hg19:chr7:75947644:75947764:120:11	6.52639	8.22622e-34	0.00895326	0.581683	Y	Y	CCL26、ENSG00000230882、GTF2IP7	Pos/Neg	Y	Y	Y	Y
>hg19:chr1:202857964:202858084:120:14	-2.59122	1.9648e-35	9.94607	1.75097	N	Y	#N/A	Pos/Neg	N	Y	Y	Y
>hg19:chr3:69062640:69062760:120:12	5.66415	1.00446e-28	0.0269609	0.922343	N	N	#N/A	Pos/Neg	N	Y	Y	Y
>hg19:chr12:57521570:57521690:120:14	1.14587	2.39882e-15	0.168586	0.379722	Y	Y	KIF5A	Pos/Pos	N	Y	Y	Y
>hg19:chr3:126754962:126755082:120:1	5.26857	3.61227e-32	0.129109	1.17618	N	N	#N/A	Pos/Neg	Y	N	Y	Y
>hg19:chr18:56806820:56806940:120:9	-5.19841	2.09339e-27	0.693359	0.20658	N	N	#N/A	Pos/Neg	N	Y	Y	Y
>hg19:chr12:27175520:27175640:120:5	6.23614	1.14341e-28	0.0203951	1.03875	N	Y	#N/A	Pos/Neg	N	Y	Y	Y
>hg19:chr17:66308820:66308940:120:5	-1.86475	2.78433e-26	6.10573	2.04715	N	N	#N/A	Pos/Pos	Y	N	Y	Y
>hg19:chr1:22109629:22109749:120:21	-1.92653	1.065e-29	4.01036	1.03111	N	N	#N/A	Pos/Neg	N	Y	Y	Y
>hg19:chr17:36103826:36103946:120:13	4.6277	3.31612e-24	2.16042	3.23179	N	N	#N/A	N	N	N	Y	Y
>hg19:chr17:55953434:55953554:120:3	1.03376	1.90381e-10	0.812507	1.65646	N	N	#N/A	Pos/Neg	Y	N	Y	N
>cg09686013:chr5:167729463:167729583:120:3	-5.12449	3.53637e-27	0.784376	0.355138	N	Y	#N/A	N	Y	N	Y	Y
>hg19:chr11:121003107:121003227:120:3	4.99631	6.37978e-25	0.0447911	0.933899	Y	Y	GRIK4、BMPR1AP2、SORL1-AS1、SORL1	N	N	N	Y	Y
>hg19:chrX:347607:347727:120:22	4.12665	8.22559e-19	0.321925	1.12464	N	N	#N/A	N	N	N	Y	Y
>hg19:chr17:19015231:19015351:120:7	2.69297	6.81671e-27	0.111298	0.388955	N	N	#N/A	N	Y	N	Y	Y
>cg10650018:chr10:92616699:92616819:120:5	7.47254	6.49523e-39	0.337706	1.21598	N	Y	#N/A	N	N	N	Y	Y
>hg19:chr19:13049062:13049182:120:12	6.22842	4.17644e-39	0.0198898	0.926208	N	N	#N/A	Pos/Neg	N	Y	Y	Y
>hg19:chr19:40030333:40030453:120:12	3.33044	2.9137e-18	0.390546	2.646	N	N	#N/A	Pos/Neg	N	Y	Y	Y
>hg19:chr21:45132188:45132308:120:2	-6.80448	2.56664e-30	3.23267	0.0360017	Y	Y	ERVH48-1、DNMT3L	Pos/Neg	Y	Y	Y	Y
>hg19:chr3:111436465:111436585:120:1	6.94615	3.09151e-39	0.154546	1.42777	N	N	#N/A	N	Y	N	Y	Y
>hg19:chr16:711172:711292:120:9	5.53946	1.00398e-39	0.0172631	1.20345	N	N	#N/A	Pos/Neg	Y	N	Y	Y
>hg19:chr17:29923631:29923751:120:2	4.32819	5.78651e-22	0.108546	0.529578	N	N	#N/A	Pos/Neg	Y	N	Y	N
>hg19:chr10:75759000:75759120:120:3	3.90701	6.14262e-24	0.0519696	0.367373	Y	N	NUDT13	Pos/Neg	N	Y	Y	Y
>hg19:chr13:113379833:113379953:120:2	5.01329	7.57599e-25	0.555593	3.03612	N	N	#N/A	Pos/Neg	Y	N	Y	N
>hg19:chr11:67780737:67780857:120:4	5.42068	2.13532e-33	0.10274	4.45804	N	N	#N/A	Pos/Neg	Y	N	Y	Y
>hg19:chr10:102046257:102046377:120:9	3.87962	3.85147e-38	0.219871	1.48058	N	N	#N/A	Pos/Neg	N	Y	Y	Y
>hg19:chr3:57041439:57041559:120:0	3.92036	1.70954e-21	0.385744	1.43975	N	N	#N/A	Pos/Pos	Y	N	Y	N
>hg19:chr14:58764637:58764757:120:6	4.79087	1.3928e-27	0.0146425	0.75412	Y	Y	CCDC198、KIAA0586	Pos/Neg	N	Y	Y	N
>hg19:chr2:197466483:197466603:120:0	5.16268	1.64396e-26	0.0491631	1.35259	N	N	#N/A	N	Y	N	Y	N
>hg19:chr19:34745156:34745276:120:6	6.38978	2.23068e-29	0.0246352	1.31273	N	N	#N/A	Pos/Neg	N	Y	Y	Y
>cg03757805:chr13:111521921:111522041:120:7	4.24166	4.88827e-30	0.299607	0.717018	Y	Y	RAB20、NAXD、CARS2、ANKRD10、TEX29	Pos/Neg	N	Y	Y	Y
>hg19:chr10:74052176:74052296:120:2	-6.12016	1.22607e-33	1.05408	0.0230332	Y	N	MCU	Pos/Pos	Y	N	Y	Y
>hg19:chr17:27917258:27917378:120:4	5.92981	5.28974e-35	0.0108673	0.442053	N	N	#N/A	Pos/Neg	Y	Y	Y	Y
>hg19:chr1:202927084:202927204:120:10	-5.43035	6.8778e-36	1.23217	0.0360372	N	N	#N/A	Pos/Neg	N	Y	Y	Y
>hg19:chr2:54785319:54785439:120:15	4.98451	1.35829e-34	0.73091	2.52849	N	Y	#N/A	Pos/Pos	N	Y	Y	Y
>cg22689909:chr5:95159305:95159425:120:3	3.90003	5.3856e-23	0.2146	0.732373	N	N	#N/A	Pos/Pos	Y	Y	Y	N
>hg19:chr7:141437985:141438105:120:12	6.52402	8.0301e-34	0.0228112	1.63987	Y	Y	ENSG00000244701、DENND11、TAS2R6P、TAS2R5	Pos/Pos	N	Y	Y	Y
>hg19:chr18:12947329:12947449:120:10	1.79286	2.75156e-16	0.113975	0.37535	N	Y	#N/A	Pos/Neg	N	Y	Y	Y
>hg19:chr9:130483878:130483998:120:3	4.65322	6.92606e-28	0.262915	1.03045	N	N	#N/A	Pos/Neg	Y	N	Y	N
>hg19:chr12:69004251:69004371:120:9	7.14305	3.6378e-29	0.155737	1.1721	N	Y	#N/A	Pos/Pos	N	Y	Y	Y
>hg19:chr7:104624485:104624605:120:8	-3.84123	1.10538e-25	0.15247	0.00530199	N	Y	#N/A	Pos/Neg	N	Y	Y	Y
>hg19:chr12:113659122:113659242:120:10	4.93689	1.48348e-38	0.17596	1.09048	Y	Y	HECTD4、DDX54	Pos/Neg	N	Y	Y	Y
>hg19:chr9:140197083:140197203:120:14	5.95408	1.67657e-24	0.0962882	4.12369	N	N	#N/A	Pos/Neg	N	Y	Y	Y
>hg19:chr11:108768013:108768133:120:0	1.91529	1.79428e-15	3.73644	9.36719	Y	Y	ACAT1、ATM、C11orf65	N	N	N	Y	N
>hg19:chr1:2064815:2064935:120:7	3.02111	1.7006e-29	0.0669722	0.321497	N	N	#N/A	Pos/Pos	Y	Y	Y	Y
>hg19:chr1:154580658:154580778:120:8	-2.30519	3.90001e-17	3.68594	1.86864	N	N	#N/A	Pos/Neg	N	Y	Y	Y
>hg19:chrX:48901408:48901528:120:6	5.05039	7.8642e-45	0.231603	2.40903	N	N	#N/A	Pos/Pos	N	Y	Y	Y
>cg24511054:chr3:13460939:13461059:120:8	2.84425	5.45416e-19	0.123813	0.259157	N	N	#N/A	Pos/Neg	N	Y	Y	Y
>hg19:chr5:158634961:158635081:120:3	5.20557	2.97226e-30	0.0291446	0.694768	Y	Y	ADRA1B	Pos/Neg	N	Y	N	N
>hg19:chr22:44319984:44320104:120:14	-5.95658	2.75006e-33	2.07216	0.576607	N	N	#N/A	Pos/Neg	Y	Y	Y	Y
>hg19:chr12:76051315:76051435:120:3	-4.00431	4.06227e-29	1.90626	1.01216	Y	Y	GLIPR1、PHLDA1、ENSG00000257526	Pos/Pos	Y	N	Y	N
>hg19:chr19:36869796:36869916:120:6	3.58071	2.45157e-20	0.484112	0.860134	N	N	#N/A	N	N	Y	Y	Y
>hg19:chr10:135122934:135123054:120:7	4.30568	1.33882e-36	0.0961642	1.08203	N	N	#N/A	Pos/Neg	Y	Y	Y	Y
>hg19:chr8:27168399:27168519:120:13	2.60808	2.73986e-27	0.20644	0.957319	N	Y	#N/A	Pos/Neg	N	Y	Y	Y
>hg19:chr12:53455426:53455546:120:1	3.86235	9.42208e-19	0.264084	1.65505	N	N	#N/A	Pos/Neg	Y	N	Y	Y
>cg03547062:chr11:393546:393666:120:5	-2.59309	1.17019e-27	1.42759	0.44522	Y	Y	RASSF7、CDHR5、DRD4、SLC25A22	Pos/Pos	Y	Y	Y	Y
>hg19:chr20:37393616:37393736:120:1	-4.02294	5.97777e-19	3.84049	1.19287	N	N	#N/A	Pos/Pos	Y	N	Y	Y
>hg19:chr6:4776154:4776274:120:15	6.41569	2.70034e-32	0.0750637	0.436354	Y	Y	ENSG00000220685	N	N	Y	N	N
>hg19:chr2:71222384:71222504:120:5	6.83546	2.14853e-28	0.0813188	5.90102	N	N	#N/A	Pos/Neg	Y	Y	Y	Y
>hg19:chr1:43824054:43824174:120:7	1.0727	8.87057e-07	0.334204	0.677265	N	N	#N/A	Pos/Pos	N	Y	Y	Y
>hg19:chr19:36239572:36239692:120:5	4.66693	1.36274e-33	0.0470611	1.00439	N	N	#N/A	Pos/Neg	N	Y	Y	Y
>hg19:chr12:52569696:52569816:120:2	6.03746	8.60624e-29	0.0180614	0.83651	N	Y	#N/A	Pos/Neg	Y	N	Y	Y
>cg11592230:chr2:26981246:26981366:120:2	-4.32358	2.36991e-27	1.83841	1.15735	N	Y	#N/A	N	Y	N	Y	Y
>hg19:chr15:63797074:63797194:120:20	0.843547	0.000132931	0.707424	1.25786	N	N	#N/A	Pos/Pos	N	Y	Y	Y
>hg19:chr20:54967323:54967443:120:13	-1.43738	5.53773e-24	1.0218	0.360418	N	N	#N/A	Pos/Neg	N	Y	Y	Y
>hg19:chr12:14094746:14094866:120:2	-3.97346	7.50375e-38	1.43908	0.446686	Y	Y	PLBD1-AS1	Pos/Pos	Y	N	Y	N
>hg19:chr17:7760909:7761029:120:10	-3.32231	2.39306e-43	3.3321	0.53177	N	N	#N/A	Pos/Neg	N	Y	Y	Y
>hg19:chr11:9336162:9336282:120:15	-6.23461	1.38598e-34	1.8932	0.0368491	N	N	#N/A	Pos/Neg	N	Y	Y	Y
>hg19:chr17:42281806:42281926:120:2	5.58791	7.46559e-38	0.0182756	0.875489	N	N	#N/A	Neg/Pos	Y	N	Y	Y
>hg19:chr19:49567880:49568000:120:2	6.14442	1.98018e-31	0.0161034	0.741854	N	N	#N/A	N	Y	Y	N	N
>hg19:chr1:172501959:172502079:120:9	-6.0842	1.46361e-27	2.50024	0.0518585	N	N	#N/A	Pos/Neg	N	Y	Y	Y
>hg19:chr15:36720561:36720681:120:0	-4.8695	6.13448e-25	11.5999	4.45672	Y	Y	DPH6	N	N	N	Y	N
>hg19:chr7:106809472:106809592:120:13	5.48699	4.29939e-23	0.0344844	1.14565	N	Y	#N/A	Pos/Neg	N	Y	Y	Y
>hg19:chr9:6681431:6681551:120:7	-4.73073	1.18041e-24	0.938829	0.403597	N	N	#N/A	Pos/Neg	N	Y	Y	Y
>hg19:chr8:126618700:126618820:120:1	-3.3449	1.01858e-29	0.113382	0.0123927	N	Y	#N/A	Pos/Neg	Y	N	Y	N
>hg19:chrX:153059881:153060001:120:15	-4.78092	6.81448e-29	3.24566	0.0947834	N	Y	#N/A	Pos/Neg	N	Y	Y	Y
>hg19:chr16:30107688:30107808:120:18	-5.50791	4.15397e-32	5.49299	0.576473	N	N	#N/A	Pos/Neg	Y	Y	Y	Y
>hg19:chr11:6256464:6256584:120:6	7.01077	6.71541e-32	0.0201229	1.94721	Y	N	HBG2	Pos/Pos	N	Y	Y	N
>hg19:chrX:15288106:15288226:120:3	-4.32846	1.93773e-27	0.746508	0.0482329	N	N	#N/A	Pos/Neg	Y	Y	Y	Y
>hg19:chr17:8103723:8103843:120:7	-5.60342	7.91925e-31	0.46686	0.0149538	N	N	#N/A	N	Y	Y	Y	Y
>hg19:chr14:21149484:21149604:120:2	5.60814	1.36335e-31	0.0625089	1.91242	N	N	#N/A	Pos/Pos	N	Y	Y	N
>hg19:chr10:27532034:27532154:120:2	-5.86399	6.55806e-23	4.35477	0.137425	Y	N	PDSS1、MKX、ODAD2	Pos/Pos	N	Y	Y	Y
>hg19:chr5:170289340:170289460:120:15	-1.15832	3.31083e-13	0.280471	0.176791	N	N	#N/A	Pos/Neg	N	Y	Y	Y
>hg19:chr14:103995147:103995267:120:8	3.20664	1.59139e-37	0.316531	1.58619	N	Y	#N/A	Pos/Neg	Y	Y	Y	Y
>hg19:chr11:96123058:96123178:120:8	-6.67148	1.8019e-36	10.8022	0.0765868	N	N	#N/A	Pos/Neg	N	Y	Y	Y
>hg19:chr1:21588603:21588723:120:2	-3.18258	6.4964e-24	1.55512	0.0198908	Y	Y	HSPG2	Pos/Pos	Y	N	Y	N
>hg19:chr9:130829834:130829954:120:3	6.66103	4.53874e-31	0.0121372	0.850159	N	N	#N/A	Pos/Neg	N	Y	Y	Y
>hg19:chr3:195641708:195641828:120:4	6.12603	3.71777e-32	0.0122391	0.527562	N	N	#N/A	Pos/Neg	Y	N	Y	Y
>hg19:chr18:12287796:12287916:120:10	-2.93685	8.54323e-23	0.60666	0.143312	N	N	#N/A	Pos/Neg	Y	Y	Y	Y
>hg19:chr17:73775445:73775565:120:15	-5.01211	3.62662e-26	2.01317	0.526233	N	N	#N/A	Pos/Neg	N	Y	Y	Y
>hg19:chr13:47128121:47128241:120:14	6.42732	2.61942e-33	0.451111	0.983897	Y	Y	LCP1	Pos/Neg	N	Y	Y	Y
>hg19:chr10:101492064:101492184:120:13	-7.1195	3.87934e-29	1.07436	0.00950057	N	N	#N/A	Pos/Neg	N	Y	Y	Y
>hg19:chr3:5065051:5065171:120:2	1.35394	1.97245e-17	0.81826	2.04153	N	N	#N/A	N	Y	N	Y	Y
>hg19:chr8:23133657:23133777:120:3	-2.00483	1.20341e-37	12.7855	3.28254	N	N	#N/A	N	Y	N	Y	Y
>hg19:chr20:16555249:16555369:120:2	6.23652	1.17683e-29	0.0792834	3.75776	N	Y	#N/A	Pos/Neg	Y	Y	Y	N
>hg19:chr10:118609141:118609261:120:9	-6.93756	1.8667e-33	1.09534	0.215968	Y	Y	ENO4、SHTN1、SLC18A2、PDZD8	Pos/Neg	N	Y	Y	Y
>hg19:chr1:109235103:109235223:120:10	4.78894	8.52048e-33	0.0301327	1.1777	N	N	#N/A	Pos/Pos	N	Y	Y	N
>hg19:chr20:3026793:3026913:120:13	6.10458	5.17345e-31	0.020328	1.0082	Y	Y	NOP56、LZTS3、ITPA、HSPA12B、C20orf27、CENPB	Pos/Neg	N	Y	Y	Y
>hg19:chr19:44174345:44174465:120:9	-5.01268	6.52217e-23	0.67304	0.0276533	N	N	#N/A	Pos/Neg	Y	Y	Y	Y
>hg19:chr9:116173336:116173456:120:4	-4.91192	6.8894e-43	0.577505	0.0537028	N	N	#N/A	Pos/Neg	N	Y	Y	Y
>cg05165378:chr7:99155679:99155799:120:5	3.57446	4.49158e-19	0.24367	0.794571	N	N	#N/A	Pos/Neg	N	N	Y	Y
>hg19:chr2:122494210:122494330:120:10	2.90446	1.20248e-28	0.310249	0.857164	N	N	#N/A	Pos/Neg	N	Y	Y	Y
>hg19:chr2:100106461:100106581:120:25	6.90637	7.62399e-52	0.00693065	0.987533	N	Y	#N/A	Pos/Neg	N	Y	Y	Y
>cg00131261:chr8:142287204:142287324:120:7	-3.82663	1.28676e-34	0.573272	0.207642	Y	N	LINC00051	N	Y	N	N	N
>cg13048512:chr1:110693552:110693672:120:11	5.36752	1.96549e-30	0.103693	0.443738	N	N	#N/A	N	N	N	Y	Y
>hg19:chr7:1544004:1544124:120:17	-7.69977	9.04959e-31	4.36991	0.0282913	N	N	#N/A	Pos/Neg	N	Y	Y	Y
>hg19:chr8:82754122:82754242:120:12	1.65032	1.50197e-13	0.327888	0.944699	N	N	#N/A	Pos/Neg	N	N	Y	Y
>hg19:chr5:43039843:43039963:120:5	6.28915	6.44127e-32	0.0348806	2.56165	N	N	#N/A	Pos/Neg	N	Y	Y	Y
>hg19:chr14:55544338:55544458:120:4	7.08952	4.80982e-34	1.00205	3.92975	N	Y	#N/A	Neg/Pos	Y	N	Y	Y
>hg19:chr17:6554632:6554752:120:2	-4.84851	1.11322e-26	1.6703	0.724392	Y	Y	PITPNM3	Pos/Neg	N	Y	Y	N
>hg19:chr22:20286697:20286817:120:18	6.58184	1.92505e-35	0.0347367	1.88719	Y	Y	HIRA	N	N	Y	Y	Y
>hg19:chr13:21750719:21750839:120:18	-4.37485	1.01379e-25	2.31386	1.11444	N	N	#N/A	Pos/Neg	N	Y	Y	Y
>cg14424963:chr9:139472839:139472959:120:8	1.59942	2.93533e-32	0.327966	1.14988	N	N	#N/A	Pos/Neg	Y	N	Y	Y
>hg19:chr1:31191931:31192051:120:7	7.83989	4.7719e-38	0.00890462	1.02887	N	N	#N/A	Pos/Neg	N	Y	Y	Y
>hg19:chr16:87350953:87351073:120:10	4.8712	3.59857e-27	0.454563	1.02128	N	N	#N/A	Pos/Neg	N	Y	Y	Y
>hg19:chr22:35822475:35822595:120:3	3.13484	1.68968e-24	0.131869	0.526655	Y	Y	ISX、TOM1	Pos/Neg	Y	N	Y	N
>hg19:chr6:43484650:43484770:120:10	-3.80136	2.72807e-20	2.5452	0.677168	N	N	#N/A	Pos/Neg	N	Y	Y	Y
>hg19:chr2:43037430:43037550:120:14	3.34714	8.37067e-24	0.101178	0.399022	N	Y	#N/A	Pos/Neg	N	Y	Y	Y
>cg24439686:chr17:76588664:76588784:120:10	-3.79978	2.05233e-22	1.57795	0.620105	N	N	#N/A	Pos/Neg	Y	N	Y	Y
>hg19:chr17:39216327:39216447:120:1	-3.40943	7.86212e-38	1.25335	0.232689	N	N	#N/A	Pos/Pos	Y	N	Y	N
>hg19:chr17:8030144:8030264:120:5	1.63668	8.01226e-18	0.212162	0.654492	N	N	#N/A	N	Y	Y	Y	Y
>hg19:chr3:149530648:149530768:120:7	6.39173	3.78653e-36	0.0197695	1.11855	N	N	#N/A	Pos/Neg	N	Y	Y	Y
>hg19:chr6:86114511:86114631:120:4	5.85175	3.69104e-28	1.04954	3.23701	N	N	#N/A	N	Y	N	Y	Y
>hg19:chr12:98987458:98987578:120:6	-2.06593	5.31273e-28	2.6923	0.642408	N	N	#N/A	Pos/Neg	N	Y	Y	Y
>hg19:chr19:49588634:49588754:120:16	-5.94438	6.62221e-47	0.656713	0.0104142	N	N	#N/A	Pos/Neg	N	Y	Y	Y
>hg19:chr6:30710122:30710242:120:6	3.52439	2.1068e-32	0.120907	0.700439	N	N	#N/A	Pos/Pos	N	Y	Y	Y
>hg19:chr16:31226390:31226510:120:18	3.23982	2.09108e-25	0.246977	1.15208	N	N	#N/A	N	Y	Y	Y	Y
>hg19:chrX:39957748:39957868:120:12	6.09121	7.55495e-37	0.0138222	0.605348	Y	Y	RPS2P55	Pos/Pos	N	Y	Y	Y
>hg19:chr17:39957436:39957556:120:2	5.56394	2.37634e-36	0.291945	0.516256	N	N	#N/A	Pos/Neg	Y	N	Y	Y
>hg19:chr9:112240017:112240137:120:3	3.67266	1.67596e-31	0.279557	1.4839	Y	Y	EPB41L4B、C9orf152	Pos/Neg	Y	N	Y	Y
>hg19:chr15:78730498:78730618:120:11	-1.80307	9.26097e-22	1.92384	0.517302	N	Y	#N/A	Pos/Neg	N	Y	Y	Y
>hg19:chr19:50979352:50979472:120:6	-2.20316	1.09528e-14	0.263792	0.0551718	N	N	#N/A	Pos/Neg	Y	Y	Y	Y
>hg19:chr1:20822745:20822865:120:2	-5.74138	1.54492e-31	2.27616	0.0590157	Y	Y	PLA2G2A、PLA2G2F	Pos/Neg	Y	N	Y	Y
>hg19:chr2:228175283:228175403:120:3	3.92412	6.09209e-20	0.0578122	0.378854	Y	Y	CCL20	N	N	N	N	N
>hg19:chr3:28283260:28283380:120:17	6.11969	1.79486e-50	0.0131697	0.916643	Y	Y	SLC4A7、LINC01980、LINC01967	Pos/Neg	N	Y	Y	Y
>hg19:chr17:62676248:62676368:120:1	1.71841	6.97202e-12	1.10742	1.85004	N	N	#N/A	N	Y	N	Y	N
>hg19:chr17:75361964:75362084:120:2	-1.46696	9.39907e-31	2.85553	1.20324	N	Y	#N/A	Pos/Pos	Y	N	Y	Y
>hg19:chr3:129118379:129118499:120:1	-6.69273	1.24403e-30	1.65575	0.330051	N	N	#N/A	Pos/Pos	N	Y	Y	N
>hg19:chr3:146262177:146262297:120:13	4.39824	1.32988e-26	0.0345403	1.12057	N	N	#N/A	Pos/Neg	Y	Y	Y	Y
>hg19:chr19:13969456:13969576:120:3	-4.40077	1.33982e-37	2.31153	0.322562	N	N	#N/A	Pos/Neg	Y	N	Y	Y
>cg01325460:chr19:57831759:57831879:120:14	-1.01011	7.3463e-17	1.92702	1.03529	N	N	#N/A	Pos/Neg	N	Y	Y	Y
>cg02882375:chr11:34517691:34517811:120:9	-4.30204	1.16009e-27	1.37118	0.487074	N	N	#N/A	Pos/Pos	Y	N	Y	Y
>hg19:chr7:32931327:32931447:120:18	1.49897	5.47969e-13	0.104883	0.404035	Y	N	NT5C3A	Pos/Pos	N	Y	Y	Y
>hg19:chr2:73613096:73613216:120:13	6.56706	2.63085e-30	0.0930323	6.31355	N	Y	#N/A	Pos/Neg	N	Y	Y	Y
>hg19:chr19:14586715:14586835:120:2	8.0126	4.39275e-53	0.040303	10.8814	N	N	#N/A	Pos/Neg	Y	N	N	N
>hg19:chr1:231473607:231473727:120:14	5.2207	4.54311e-29	0.289519	0.843638	Y	Y	AGT、TSNAX-DISC1	Pos/Neg	N	Y	Y	Y
>hg19:chr16:790249:790369:120:7	3.9566	2.47482e-19	0.0120109	0.392079	Y	Y	POLR3K、NPRL3、HBQ1、NME4、MCRIP2、JMJD8、CCDC78、HAGHL、MSLN、MSLNL、RPUSD1	Pos/Neg	N	Y	Y	Y
>hg19:chr12:110019668:110019788:120:0	4.45569	9.18524e-41	0.163245	0.999144	N	N	#N/A	Pos/Neg	Y	N	Y	N
>hg19:chr1:213031489:213031609:120:17	7.53302	5.917e-58	0.0061315	1.17026	N	N	#N/A	Pos/Neg	N	Y	Y	Y
>hg19:chr6:153304487:153304607:120:6	-3.55335	3.20273e-29	1.56044	0.278741	Y	Y	ENSG00000227627	Pos/Neg	N	Y	N	N
>hg19:chr12:74796310:74796430:120:3	-4.42132	5.9335e-21	1.97219	0.127339	N	N	#N/A	N	N	N	Y	Y
>hg19:chr17:55938566:55938686:120:1	4.81617	3.63539e-33	0.599624	2.71793	N	N	#N/A	Pos/Neg	Y	Y	Y	Y
>hg19:chr21:16248980:16249100:120:1	3.72298	2.66217e-21	0.641685	1.48108	Y	Y	ANKRD20A11P、NRIP1	N	N	N	N	N
>hg19:chr15:96808016:96808136:120:3	2.20189	2.08968e-18	0.384949	0.964977	Y	Y	LINC02253	Neg/Pos	Y	N	Y	Y
>hg19:chr11:77530597:77530717:120:3	6.53607	1.6536e-33	0.0381126	2.37232	Y	Y	MYO7A、GDPD4、PAK1、KCTD14、GAB2、ENSG00000254420	Pos/Neg	N	Y	Y	Y
>hg19:chr1:204463478:204463598:120:12	4.92977	7.68969e-25	0.0222491	0.492816	N	N	#N/A	Pos/Neg	N	Y	Y	Y
>hg19:chr15:22977193:22977313:120:4	4.48715	1.56064e-29	0.824509	2.04848	Y	N	MKRN3	Pos/Neg	Y	N	Y	N
>hg19:chr19:34286881:34287001:120:12	-4.02283	1.06844e-13	0.759867	0.208585	N	N	#N/A	Pos/Neg	N	Y	Y	Y
>hg19:chr1:44440482:44440602:120:17	-4.87267	2.70883e-34	0.679795	0.309537	N	N	#N/A	Pos/Neg	N	Y	Y	Y
>hg19:chr19:11616329:11616449:120:17	-2.6934	7.37913e-32	1.93938	0.307468	Y	N	ZNF69	Pos/Neg	N	Y	Y	Y
>hg19:chr5:134239816:134239936:120:10	6.49632	5.4005e-35	0.0131295	0.747187	N	N	#N/A	Pos/Neg	Y	N	N	N
>hg19:chr20:61408175:61408295:120:1	4.85852	3.49129e-30	0.0204034	0.447506	N	N	#N/A	Pos/Neg	Y	Y	Y	N
>hg19:chr22:29196368:29196488:120:12	4.47571	1.1253e-24	0.0360979	1.2625	N	Y	#N/A	Pos/Neg	N	Y	Y	Y
>hg19:chr3:13526941:13527061:120:1	5.52499	5.3324e-41	0.0451635	2.17426	N	N	#N/A	Pos/Neg	Y	N	Y	Y
>hg19:chr4:128802213:128802333:120:8	5.03683	4.02529e-26	0.612809	1.51637	N	Y	#N/A	Pos/Neg	N	Y	Y	Y
>hg19:chr16:21513597:21513717:120:16	-5.79727	3.61747e-34	4.45871	0.0564403	Y	Y	ENSG00000261113、POLR3E、SMG1P1	N	N	Y	Y	Y
>hg19:chr17:72413654:72413774:120:2	6.49785	8.4445e-33	0.281284	0.776058	N	N	#N/A	Pos/Pos	Y	N	N	N
>hg19:chr11:22851037:22851157:120:12	2.06419	1.86406e-14	0.63448	1.91798	Y	Y	GAS2	Pos/Neg	N	Y	Y	Y
>hg19:chr16:3507987:3508107:120:17	-1.4484	1.58378e-18	1.47077	0.659613	N	N	#N/A	Pos/Neg	N	Y	Y	Y
>hg19:chr6:16346122:16346242:120:1	-6.74316	8.23468e-33	1.71211	0.0220785	N	Y	#N/A	Pos/Neg	Y	N	Y	Y
>hg19:chr5:124084494:124084614:120:2	-5.82398	1.15481e-32	0.562599	0.0155572	N	Y	#N/A	Pos/Pos	N	Y	N	N
>hg19:chr2:105946424:105946544:120:13	5.72838	1.64797e-32	0.011613	0.38458	N	Y	#N/A	Pos/Neg	N	Y	Y	Y
>hg19:chr15:41149914:41150034:120:2	4.06997	3.1819e-29	0.254707	1.19126	N	N	#N/A	N	Y	N	Y	Y
>hg19:chr10:5589275:5589395:120:0	6.018	3.50068e-31	0.0196325	1.01688	N	N	#N/A	Pos/Neg	Y	Y	Y	N
>hg19:chr3:185191442:185191562:120:6	-5.72156	4.92338e-41	3.52827	0.642902	N	N	#N/A	N	N	N	Y	N
>hg19:chr15:44205728:44205848:120:0	5.56113	9.76873e-35	0.0383344	1.43547	N	N	#N/A	Pos/Neg	Y	N	Y	N
>hg19:chr2:47195227:47195347:120:2	4.53904	1.20774e-20	0.316372	1.07375	N	Y	#N/A	N	Y	N	Y	Y
>hg19:chr19:42830034:42830154:120:6	-3.66241	4.37236e-26	0.634411	0.174027	N	N	#N/A	Pos/Neg	N	Y	Y	Y
>hg19:chr19:50880451:50880571:120:1	-6.21515	1.16557e-25	6.56335	0.129375	N	Y	#N/A	N	Y	N	Y	N
>hg19:chr1:17222815:17222935:120:3	3.90631	1.27952e-19	0.251267	0.725681	Y	Y	SRARP、ESPNP、ARHGEF10L	N	N	Y	Y	N
>cg20697025:chr7:1553143:1553263:120:9	-1.36042	2.92224e-16	1.73526	0.894423	N	N	#N/A	Pos/Neg	Y	N	Y	Y
>hg19:chr22:19131814:19131934:120:6	6.56201	1.03053e-34	0.0219119	1.38617	N	N	#N/A	Pos/Neg	N	Y	Y	Y
>hg19:chr7:99063738:99063858:120:10	-7.19788	2.97819e-32	7.64758	0.0546095	N	N	#N/A	Pos/Neg	N	Y	Y	Y
>hg19:chr8:10510609:10510729:120:1	6.30575	4.92584e-30	0.667621	4.28704	Y	Y	MSRA、PRSS51、RP1L1、SOX7	N	Y	N	Y	N
>hg19:chr1:33899303:33899423:120:1	-2.99447	5.34912e-15	0.373796	0.123392	N	N	#N/A	Pos/Pos	Y	N	Y	Y
>hg19:chr14:39736121:39736241:120:6	4.71598	8.51618e-41	0.0108126	0.332256	Y	N	ENSG00000258526	Pos/Neg	N	Y	Y	Y
>hg19:chr6:37210302:37210422:120:0	-1.16184	1.53365e-11	12.2138	8.25934	N	N	#N/A	Pos/Pos	Y	N	Y	N
>hg19:chr4:154143834:154143954:120:6	1.73453	5.68118e-16	0.796911	1.55937	Y	Y	TIGD4、FHDC1、TMEM131L	N	N	N	Y	Y
>hg19:chr14:76127528:76127648:120:15	6.92116	1.4469e-30	0.0142594	1.10834	N	N	#N/A	Pos/Neg	N	Y	Y	Y
>hg19:chr1:44820665:44820785:120:11	6.32963	9.67378e-34	0.00973868	0.488963	N	N	#N/A	Pos/Neg	N	Y	Y	Y
>hg19:chr6:160148177:160148297:120:11	4.02743	7.45184e-28	0.131332	0.558227	Y	N	TCP1、MRPL18、SLC22A3	Pos/Neg	N	Y	Y	Y
>hg19:chr4:25175070:25175190:120:0	3.68628	1.04354e-21	0.0280526	0.640607	Y	N	ANAPC4	N	Y	N	Y	N
>hg19:chr2:242295732:242295852:120:16	3.56428	5.68021e-22	0.135957	0.455829	N	N	#N/A	Pos/Neg	N	Y	Y	Y
>hg19:chr1:155618299:155618419:120:2	3.46652	1.08039e-19	0.470031	1.65165	N	N	#N/A	N	Y	N	Y	Y
>hg19:chr20:62185215:62185335:120:11	6.54861	2.58168e-31	0.0154989	1.06195	N	N	#N/A	Pos/Neg	Y	Y	Y	Y
>cg10824354:chr17:47049896:47050016:120:2	6.92895	4.29238e-30	0.0227185	1.89309	Y	Y	IGF2BP1	Pos/Pos	Y	N	Y	Y
>hg19:chr1:95200933:95201053:120:1	4.26687	1.76535e-30	0.20633	0.681361	N	N	#N/A	N	N	N	Y	N
>hg19:chr17:66180096:66180216:120:0	3.48194	2.08223e-16	0.333947	1.17294	N	N	#N/A	N	N	N	N	N
>hg19:chr1:153588816:153588936:120:1	-1.78236	3.58072e-20	2.0703	1.05346	N	N	#N/A	Pos/Pos	Y	N	Y	Y
>hg19:chr13:45694620:45694740:120:12	2.90551	7.77239e-37	0.0909382	0.378794	N	N	#N/A	Pos/Pos	N	Y	Y	Y
>hg19:chr1:229478074:229478194:120:14	-3.87952	2.7251e-25	0.563657	0.216899	N	N	#N/A	Pos/Neg	N	Y	Y	Y
>hg19:chr22:39601646:39601766:120:2	-5.01221	1.76594e-34	2.29516	0.039286	N	N	#N/A	Pos/Pos	Y	N	Y	N
>hg19:chr1:40770824:40770944:120:6	4.92713	2.02402e-25	0.0172188	0.331391	N	N	#N/A	N	N	N	Y	Y
>hg19:chr4:106394913:106395033:120:13	-3.96723	2.91782e-30	1.08489	0.411949	Y	Y	EEF1A1P9	Pos/Neg	N	Y	Y	Y
>hg19:chr10:43249361:43249481:120:8	6.71676	6.64233e-47	0.0128059	1.50088	Y	Y	ZNF37BP、HNRNPF、ZNF485	N	Y	Y	Y	Y
>hg19:chr9:117041400:117041520:120:0	3.31663	8.05977e-19	0.590751	1.20018	Y	N	WHRN、DELEC1、TNC、ENSG00000236461	Pos/Neg	Y	N	Y	N
>hg19:chr19:17901301:17901421:120:1	3.13755	4.61921e-38	0.106038	0.687875	N	N	#N/A	Pos/Neg	Y	N	Y	Y
>hg19:chr7:4671592:4671712:120:4	4.20846	2.7069e-21	0.380268	1.68769	Y	Y	ENSG00000272953	N	Y	N	Y	Y
>hg19:chr2:113239290:113239410:120:7	5.22234	6.46257e-30	0.381106	2.46303	N	N	#N/A	Pos/Neg	N	Y	Y	Y
>hg19:chr9:135905933:135906053:120:5	-5.49256	7.15217e-31	0.598319	0.0208088	N	N	#N/A	Pos/Neg	N	Y	Y	N
>hg19:chr4:169239563:169239683:120:11	-3.78655	4.15788e-25	0.439684	0.11355	N	N	#N/A	N	N	Y	Y	Y
>hg19:chr8:1734832:1734952:120:1	-4.35283	4.0275e-31	1.51855	0.373692	N	Y	#N/A	N	Y	N	Y	N
>hg19:chr9:15422718:15422838:120:13	-4.66826	1.96324e-24	0.440493	0.182128	Y	Y	FREM1	Pos/Neg	N	Y	Y	Y
>hg19:chr6:73934119:73934239:120:3	-5.04525	4.85122e-38	7.62715	0.850057	N	N	#N/A	N	N	N	Y	N
>hg19:chr14:105282265:105282385:120:15	6.22561	1.86129e-33	0.0176182	0.944914	Y	Y	GPR132	Pos/Neg	N	Y	Y	Y
>hg19:chr5:68788868:68788988:120:11	-6.15383	2.12991e-35	0.28786	0.00583308	Y	N	ENSG00000254701、GUSBP14、GTF2H2B	Pos/Neg	N	Y	Y	Y
>hg19:chr2:9614963:9615083:120:20	-4.59802	7.03092e-38	1.68846	0.155645	Y	Y	ODC1-DT	Pos/Neg	N	Y	Y	Y
>hg19:chr19:41082711:41082831:120:9	-3.01721	1.59588e-28	3.332	1.10955	N	N	#N/A	Pos/Pos	N	Y	Y	Y
>hg19:chr14:99947660:99947780:120:10	-5.94564	6.25263e-32	1.62783	0.619025	N	N	#N/A	Pos/Neg	N	Y	Y	Y
>hg19:chr19:50370416:50370536:120:9	-5.26873	1.58612e-44	1.17633	0.0270395	N	N	#N/A	Pos/Neg	N	Y	Y	Y
>hg19:chr4:185571050:185571170:120:3	-5.14303	3.19687e-25	0.694793	0.0261416	Y	Y	RWDD4	Pos/Neg	N	Y	Y	Y
>hg19:chr16:1132694:1132814:120:5	1.38602	3.67318e-21	0.768547	1.00032	N	N	#N/A	Pos/Neg	Y	Y	Y	Y
>hg19:chr14:64010393:64010513:120:13	3.47591	9.48649e-30	0.133696	0.371691	Y	Y	ZBTB1、GCATP1	Pos/Neg	N	Y	Y	Y
>hg19:chr9:136114210:136114330:120:5	5.79472	1.23952e-26	0.0216049	0.81451	Y	Y	CFAP77、EEF1A1P5、MYMK、ADAMTSL2	N	Y	Y	Y	Y
>hg19:chr14:50583274:50583394:120:20	-4.52148	1.6071e-37	1.26728	0.286576	N	Y	#N/A	Pos/Neg	N	Y	Y	Y
>hg19:chr19:17246530:17246650:120:2	1.70164	1.76209e-18	0.100002	0.202153	N	N	#N/A	Pos/Pos	Y	N	Y	Y
>hg19:chr5:64858937:64859057:120:11	7.23889	2.46144e-47	0.00726911	1.13925	Y	N	SREK1IP1	Pos/Neg	N	Y	Y	Y
>hg19:chr19:55973727:55973847:120:4	-4.37456	2.09503e-37	0.652087	0.0259814	N	N	#N/A	Pos/Neg	Y	Y	Y	Y
>hg19:chr3:101281292:101281412:120:7	6.64601	2.92485e-31	0.0222582	1.57895	N	Y	#N/A	Pos/Neg	N	Y	Y	Y
>hg19:chr12:89346142:89346262:120:1	6.86833	5.08605e-30	0.0221441	1.78376	N	N	#N/A	Neg/Pos	Y	N	Y	Y
[truncated: 1,011 more rows]
