# Supplementary material for: Systematic analysis of functional genetic and epigenetic variants in colorectal cancer
Source: Sci Adv. 2026 Feb 20;12(8):eaeb2473. doi: 10.1126/sciadv.aeb2473 (PMC12922747; doi:10.1126/sciadv.aeb2473)
Supplement: Supplementary file 3 — Tables S1 to S18 [file sciadv.aeb2473_tables_s1_to_s18.zip › Supplementary Tables/Table S1.xlsx]

## Sheet: 18880-CRC-enhancer-regions
Table S1 Genetic and Epigenetic Variants within Colorectal Cancer Enhancer Regions and Differential Enhancer Activity Identified by STARR-seq
This table catalogs enhancer regions in colorectal cancer, identifying genetic and epigenetic variants within them and measuring their functional impact on activity using STARR-seq.chr, start, end: The genomic coordinates (hg19) of each enhancer.enhancer-region: A unique identifier for each enhancer.overlap with other cancer: Indicates if and with which other cancer types the enhancer overlaps.SN…
chr	star	end	enhancer-region	overlap with other cancer	overlap annotation	SNPs contained	STARRseq-paSNPs	methylation CG cites	mSTARRseq-paMethylsites
chr1	713748	714612	enhancer_region_1	15	BRCA,CESC,DLBC,STAD,HNSC,KIRC,LAML,LIHC,LUAD,NB,OV,PAAD,SARC,THCA,UCEC	rs12028261	#N/A	hg19:chr1:714120:714240:120:10	#N/A
chr1	894400	895791	enhancer_region_2	6	STAD,HNSC,LAML,LIHC,OV,SARC	rs13303010, rs13303327	#N/A	hg19:chr1:895035:895155:120:14	#N/A
chr1	901226	902890	enhancer_region_3	12	BRCA,CESC,STAD,GBM,HNSC,KIRC,LAML,LIHC,LUAD,OV,PAAD,PRAD	rs13303160, rs13302996, rs80125161	#N/A	hg19:chr1:901998:902118:120:13	#N/A
chr1	911244	912111	enhancer_region_4	7	BRCA,CESC,STAD,HNSC,LUAD,PRAD,SARC	rs7417106, rs74045046, rs7367995	#N/A	hg19:chr1:911617:911737:120:6	>hg19:chr1:911617:911737:120:6
chr1	935034	935081	enhancer_region_5	2	LAML,LUAD	#N/A	#N/A	#N/A	#N/A
chr1	935193	936352	enhancer_region_6	13	BRCA,CESC,STAD,HNSC,KIRC,LAML,LIHC,LUAD,OV,PAAD,PRAD,SARC,UCEC	rs2298214, rs3128113, rs3121571, rs116904365, rs3128114, rs3128115, rs1936360, rs3121570, rs3121569	#N/A	hg19:chr1:935712:935832:120:15	>hg19:chr1:935712:935832:120:15
chr1	936844	937035	enhancer_region_7	1	LAML	#N/A	#N/A	hg19:chr1:936879:936999:120:6	>hg19:chr1:936879:936999:120:6
chr1	941551	942225	enhancer_region_8	4	STAD,HNSC,LIHC,LUAD	#N/A	#N/A	hg19:chr1:941828:941948:120:3、cg09364122:chr1:942138:942258:120:4	#N/A
chr1	948522	950006	enhancer_region_9	10	BRCA,STAD,HNSC,KIRC,LAML,LUAD,OV,PAAD,PRAD,SARC	rs1921	#N/A	hg19:chr1:949204:949324:120:3	#N/A
chr1	954531	954845	enhancer_region_10	1	STAD	rs61766299	rs61766299	hg19:chr1:954628:954748:120:2	#N/A
chr1	954906	955294	enhancer_region_11	5	BRCA,STAD,HNSC,LAML,PRAD	#N/A	#N/A	hg19:chr1:955040:955160:120:15	#N/A
chr1	955285	955761	enhancer_region_12	2	LAML,PRAD	rs115173026	#N/A	hg19:chr1:955463:955583:120:20	#N/A
chr1	956516	956790	enhancer_region_13	5	BRCA,CESC,HNSC,LUAD,SARC	#N/A	#N/A	hg19:chr1:956593:956713:120:4	#N/A
chr1	975758	976293	enhancer_region_14	6	STAD,HNSC,KIRC,OV,PRAD,SARC	#N/A	#N/A	hg19:chr1:975965:976085:120:13	>hg19:chr1:975965:976085:120:13
chr1	993714	994089	enhancer_region_15	1	STAD	#N/A	#N/A	hg19:chr1:993841:993961:120:5	>hg19:chr1:993841:993961:120:5
chr1	994245	995372	enhancer_region_16	6	BRCA,STAD,HNSC,LAML,LIHC,SARC	#N/A	#N/A	hg19:chr1:994748:994868:120:14	#N/A
chr1	999045	999951	enhancer_region_17	8	BRCA,CESC,STAD,HNSC,KIRC,LAML,LUAD,OV	#N/A	#N/A	hg19:chr1:999438:999558:120:5	#N/A
chr1	1003903	1005092	enhancer_region_18	6	BRCA,STAD,HNSC,LUAD,OV,PRAD	rs61766321, rs61766322, rs4073176, rs4073177	#N/A	hg19:chr1:1004437:1004557:120:9	#N/A
chr1	1009058	1010178	enhancer_region_19	3	BRCA,STAD,LUAD	rs9442366, rs9442367, rs12752391	#N/A	hg19:chr1:1009558:1009678:120:6	>hg19:chr1:1009558:1009678:120:6
chr1	1014745	1016034	enhancer_region_20	12	BRCA,CESC,STAD,HNSC,KIRC,LAML,LUAD,OV,PAAD,PRAD,SARC,UCEC	rs12401605, rs12411041, rs36027499, rs9442369, rs9442370, rs61290587, rs12746483	rs36027499, rs9442369, rs61290587	hg19:chr1:1015329:1015449:120:9	>hg19:chr1:1015329:1015449:120:9
chr1	1051158	1051561	enhancer_region_21	7	CESC,STAD,HNSC,KIRC,OV,SARC,UCEC	#N/A	#N/A	hg19:chr1:1051299:1051419:120:15	>hg19:chr1:1051299:1051419:120:15
chr1	1092841	1094009	enhancer_region_22	11	BRCA,CESC,STAD,GBM,HNSC,KIRC,LAML,LIHC,LUAD,PAAD,SARC	#N/A	#N/A	hg19:chr1:1093365:1093485:120:14	>hg19:chr1:1093365:1093485:120:14
chr1	1097811	1099130	enhancer_region_23	5	BRCA,HNSC,LUAD,PRAD,UCEC	rs12135382, rs4379629	#N/A	hg19:chr1:1098410:1098530:120:10	>hg19:chr1:1098410:1098530:120:10
chr1	1141163	1142679	enhancer_region_24	1	UCEC	#N/A	#N/A	hg19:chr1:1141861:1141981:120:12	>hg19:chr1:1141861:1141981:120:12
chr1	1166119	1166352	enhancer_region_25	9	BRCA,DLBC,LAML,LIHC,LUAD,OV,PAAD,PRAD,SARC	rs55717744, rs56316126	rs56316126	hg19:chr1:1166175:1166295:120:4	>hg19:chr1:1166175:1166295:120:4
chr1	1166835	1167333	enhancer_region_26	11	CESC,DLBC,STAD,HNSC,KIRC,LAML,LUAD,OV,SARC,SKCM,UCEC	rs60252802	rs60252802	hg19:chr1:1167024:1167144:120:13	>hg19:chr1:1167024:1167144:120:13
chr1	1208611	1209299	enhancer_region_27	8	BRCA,CESC,STAD,HNSC,KIRC,LAML,OV,SARC	#N/A	#N/A	hg19:chr1:1208895:1209015:120:20	#N/A
chr1	1209398	1209860	enhancer_region_28	7	CESC,HNSC,KIRC,LAML,OV,SARC,UCEC	rs3737722	#N/A	hg19:chr1:1209569:1209689:120:10	#N/A
chr1	1228844	1229430	enhancer_region_29	0	none	#N/A	#N/A	hg19:chr1:1229077:1229197:120:11	#N/A
chr1	1239901	1240610	enhancer_region_30	5	DLBC,HNSC,LAML,LIHC,SARC	rs12410087	#N/A	hg19:chr1:1240195:1240315:120:8	>hg19:chr1:1240195:1240315:120:8
chr1	1240691	1241263	enhancer_region_31	5	DLBC,LAML,LIHC,LUAD,SARC	#N/A	#N/A	hg19:chr1:1240917:1241037:120:4	#N/A
chr1	1253320	1254006	enhancer_region_32	5	BRCA,STAD,LUAD,PAAD,SARC	#N/A	#N/A	hg19:chr1:1253603:1253723:120:0	#N/A
chr1	1259611	1260790	enhancer_region_33	13	BRCA,CESC,STAD,HNSC,KIRC,LAML,LIHC,LUAD,OV,PAAD,PRAD,SARC,UCEC	rs61766199, rs307346	#N/A	hg19:chr1:1260140:1260260:120:19	#N/A
chr1	1273145	1273249	enhancer_region_34	0	none	#N/A	#N/A	hg19:chr1:1273137:1273257:120:2	#N/A
chr1	1279489	1280835	enhancer_region_35	9	BRCA,STAD,HNSC,KIRC,LAML,LUAD,OV,PAAD,PRAD	rs307359	#N/A	hg19:chr1:1280102:1280222:120:4	#N/A
chr1	1295423	1296419	enhancer_region_36	4	STAD,HNSC,KIRC,PAAD	rs35705386	#N/A	hg19:chr1:1295861:1295981:120:1	>hg19:chr1:1295861:1295981:120:1
chr1	1310449	1311203	enhancer_region_37	13	BRCA,CESC,STAD,HNSC,KIRC,LAML,LIHC,LUAD,OV,PAAD,SARC,THCA,UCEC	rs2649594, rs2649593, rs2649592	rs2649594	hg19:chr1:1310766:1310886:120:8	#N/A
chr1	1334586	1335824	enhancer_region_38	13	BRCA,CESC,DLBC,STAD,HNSC,KIRC,LAML,LIHC,LUAD,OV,PAAD,SARC,UCEC	rs1240707	rs1240707	hg19:chr1:1335145:1335265:120:14	#N/A
chr1	1341933	1343608	enhancer_region_39	15	BRCA,CESC,DLBC,STAD,GBM,HNSC,KIRC,LAML,LIHC,LUAD,OV,PAAD,PRAD,SARC,UCEC	rs536111712, rs2275915	rs536111712	hg19:chr1:1342710:1342830:120:13	>hg19:chr1:1342710:1342830:120:13
chr1	1368587	1370175	enhancer_region_40	8	BRCA,STAD,HNSC,LAML,LIHC,LUAD,PAAD,PRAD	rs76731745	rs76731745	hg19:chr1:1369321:1369441:120:6	>hg19:chr1:1369321:1369441:120:6
chr1	1376168	1377199	enhancer_region_41	2	HNSC,OV	rs1240697	#N/A	hg19:chr1:1376623:1376743:120:4	>hg19:chr1:1376623:1376743:120:4
chr1	1406327	1406671	enhancer_region_42	6	BRCA,DLBC,LAML,LUAD,PAAD,PRAD	rs1240734	#N/A	hg19:chr1:1406439:1406559:120:5	#N/A
chr1	1406753	1407338	enhancer_region_43	10	BRCA,CESC,STAD,HNSC,KIRC,LAML,LUAD,OV,PAAD,SARC	#N/A	#N/A	hg19:chr1:1406985:1407105:120:19	#N/A
chr1	1407856	1408088	enhancer_region_44	2	LAML,PAAD	#N/A	#N/A	hg19:chr1:1407912:1408032:120:4	>hg19:chr1:1407912:1408032:120:4
chr1	1440014	1440834	enhancer_region_45	9	BRCA,DLBC,STAD,HNSC,KIRC,LAML,OV,PAAD,PRAD	#N/A	#N/A	hg19:chr1:1440364:1440484:120:4	#N/A
chr1	1446376	1446699	enhancer_region_46	7	BRCA,DLBC,LAML,LUAD,OV,PAAD,PRAD	#N/A	#N/A	hg19:chr1:1446477:1446597:120:2	#N/A
chr1	1446816	1447707	enhancer_region_47	13	BRCA,CESC,DLBC,STAD,HNSC,KIRC,LAML,LIHC,LUAD,OV,PAAD,SARC,UCEC	rs6690515	#N/A	hg19:chr1:1447201:1447321:120:11	>hg19:chr1:1447201:1447321:120:11
chr1	1509495	1510907	enhancer_region_48	15	BRCA,CESC,DLBC,GBM,HNSC,KIRC,LAML,LIHC,LUAD,OV,PAAD,PRAD,SARC,SKCM,UCEC	rs6666293, rs7519837	#N/A	hg19:chr1:1510141:1510261:120:22	#N/A
chr1	1550480	1551551	enhancer_region_49	15	BRCA,CESC,DLBC,STAD,GBM,HNSC,KIRC,LAML,LIHC,LUAD,OV,PAAD,PRAD,SARC,UCEC	rs4648611, rs9726211, rs111715097	rs4648611	hg19:chr1:1550955:1551075:120:17	>hg19:chr1:1550955:1551075:120:17
chr1	1562621	1563932	enhancer_region_50	1	HNSC	rs12735861, rs74892851	rs12735861	hg19:chr1:1563216:1563336:120:2、cg04854189:chr1:1562711:1562831:120:9、cg06080300:chr1:1563036:1563156:120:6	>cg04854189:chr1:1562711:1562831:120:9, >hg19:chr1:1563216:1563336:120:2, >cg06080300:chr1:1563036:1563156:120:6
chr1	1590181	1591171	enhancer_region_51	13	BRCA,CESC,DLBC,HNSC,KIRC,LAML,LIHC,LUAD,OV,PAAD,PRAD,SARC,UCEC	rs111946117, rs7547516, rs79113395, rs9661285, rs9661500	rs7547516, rs9661285	hg19:chr1:1590616:1590736:120:17	#N/A
chr1	1617522	1618587	enhancer_region_52	6	BRCA,CESC,HNSC,LUAD,PAAD,SARC	rs28736713, rs111969239, rs28367203, rs28463291	#N/A	hg19:chr1:1617994:1618114:120:2	>hg19:chr1:1617994:1618114:120:2
chr1	1624329	1624840	enhancer_region_53	15	BRCA,CESC,DLBC,GBM,HNSC,KIRC,LAML,LUAD,NB,OV,PAAD,PRAD,SARC,SKCM,UCEC	rs368915	#N/A	hg19:chr1:1624524:1624644:120:15	>hg19:chr1:1624524:1624644:120:15
chr1	1655464	1656456	enhancer_region_54	14	BRCA,CESC,DLBC,STAD,HNSC,KIRC,LAML,LIHC,LUAD,OV,PAAD,PRAD,SARC,UCEC	rs142552274, rs28649027	#N/A	hg19:chr1:1655900:1656020:120:17	#N/A
chr1	1690076	1691065	enhancer_region_55	9	BRCA,CESC,STAD,HNSC,LAML,LIHC,LUAD,PRAD,UCEC	rs2235538, rs35672141	rs2235538	hg19:chr1:1690510:1690630:120:5、cg03606098:chr1:1690780:1690900:120:4	#N/A
chr1	1709420	1710449	enhancer_region_56	14	BRCA,CESC,DLBC,STAD,HNSC,KIRC,LAML,LIHC,LUAD,OV,PAAD,PRAD,SARC,UCEC	rs12058658	rs12058658	hg19:chr1:1709874:1709994:120:24	#N/A
chr1	1821732	1822508	enhancer_region_57	7	BRCA,DLBC,GBM,HNSC,KIRC,LAML,SARC	rs6676565	#N/A	hg19:chr1:1822060:1822180:120:17	#N/A
chr1	1822935	1823338	enhancer_region_58	8	CESC,HNSC,KIRC,LAML,LIHC,OV,SARC,UCEC	#N/A	#N/A	hg19:chr1:1823076:1823196:120:13	>hg19:chr1:1823076:1823196:120:13
chr1	1837675	1838004	enhancer_region_59	4	BRCA,DLBC,STAD,OV	rs4648732	#N/A	hg19:chr1:1837779:1837899:120:6	#N/A
chr1	1840709	1841252	enhancer_region_60	8	BRCA,STAD,HNSC,LAML,LUAD,OV,PRAD,SARC	#N/A	#N/A	hg19:chr1:1840920:1841040:120:8	#N/A
chr1	1850065	1851204	enhancer_region_61	7	CESC,STAD,HNSC,KIRC,OV,PRAD,SARC	rs2295364, rs2295363	#N/A	hg19:chr1:1850574:1850694:120:18	#N/A
chr1	1980911	1981697	enhancer_region_62	8	BRCA,STAD,HNSC,KIRC,LIHC,LUAD,OV,PRAD	rs3795277	#N/A	hg19:chr1:1981244:1981364:120:10	#N/A
chr1	2064400	2065351	enhancer_region_63	7	BRCA,STAD,HNSC,KIRC,OV,SARC,THCA	rs3128293, rs3128294	#N/A	hg19:chr1:2064815:2064935:120:7	>hg19:chr1:2064815:2064935:120:7
chr1	2071048	2072149	enhancer_region_64	4	BRCA,STAD,HNSC,KIRC	rs424079, rs436045, rs364677	rs436045	hg19:chr1:2071538:2071658:120:0	#N/A
chr1	2120742	2121509	enhancer_region_65	10	BRCA,CESC,STAD,HNSC,KIRC,LIHC,PAAD,PRAD,SARC,THCA	rs2503701	rs2503701	hg19:chr1:2121065:2121185:120:13	>hg19:chr1:2121065:2121185:120:13
chr1	2125958	2127097	enhancer_region_66	13	BRCA,CESC,DLBC,STAD,HNSC,KIRC,LAML,LIHC,OV,PAAD,PRAD,SARC,UCEC	#N/A	#N/A	hg19:chr1:2126467:2126587:120:11	#N/A
chr1	2130609	2131256	enhancer_region_67	7	BRCA,STAD,KIRC,LAML,OV,PAAD,SARC	#N/A	#N/A	hg19:chr1:2130872:2130992:120:4	>hg19:chr1:2130872:2130992:120:4
chr1	2136748	2137206	enhancer_region_68	4	HNSC,KIRC,OV,SARC	rs429136	#N/A	hg19:chr1:2136917:2137037:120:20	#N/A
chr1	2143632	2144892	enhancer_region_69	7	CESC,STAD,HNSC,KIRC,LAML,LUAD,SARC	rs262695	#N/A	hg19:chr1:2144202:2144322:120:9	>hg19:chr1:2144202:2144322:120:9
chr1	2158651	2159298	enhancer_region_70	8	CESC,STAD,HNSC,KIRC,LAML,OV,SARC,UCEC	#N/A	#N/A	hg19:chr1:2158914:2159034:120:11	#N/A
chr1	2186751	2188111	enhancer_region_71	7	BRCA,HNSC,KIRC,LAML,LUAD,PAAD,SARC	rs260509, rs260508	#N/A	hg19:chr1:2187371:2187491:120:1	#N/A
chr1	2242601	2243510	enhancer_region_72	4	BRCA,OV,PAAD,SARC	#N/A	#N/A	hg19:chr1:2242995:2243115:120:7	#N/A
chr1	2245784	2246474	enhancer_region_73	6	GBM,HNSC,KIRC,LAML,SARC,UCEC	rs959528	#N/A	hg19:chr1:2246069:2246189:120:15	>hg19:chr1:2246069:2246189:120:15
chr1	2322459	2323621	enhancer_region_74	13	BRCA,CESC,DLBC,STAD,HNSC,KIRC,LAML,LIHC,LUAD,OV,SARC,THCA,UCEC	rs2935277	#N/A	hg19:chr1:2322980:2323100:120:10	#N/A
chr1	2343437	2345207	enhancer_region_75	14	BRCA,CESC,DLBC,STAD,HNSC,KIRC,LAML,LIHC,LUAD,OV,PAAD,PRAD,SARC,UCEC	rs2494595, rs9424320	rs2494595	hg19:chr1:2344262:2344382:120:12	#N/A
chr1	2457347	2457761	enhancer_region_76	8	BRCA,STAD,HNSC,KIRC,LAML,OV,SARC,UCEC	#N/A	#N/A	hg19:chr1:2457494:2457614:120:13	>hg19:chr1:2457494:2457614:120:13
chr1	2457830	2458115	enhancer_region_77	7	BRCA,CESC,STAD,HNSC,LAML,OV,SARC	#N/A	#N/A	hg19:chr1:2457912:2458032:120:12	>hg19:chr1:2457912:2458032:120:12
chr1	2477399	2477583	enhancer_region_78	4	BRCA,STAD,OV,SARC	#N/A	#N/A	hg19:chr1:2477431:2477551:120:2	>hg19:chr1:2477431:2477551:120:2
chr1	2477399	2478845	enhancer_region_79	13	BRCA,CESC,DLBC,STAD,HNSC,KIRC,LAML,LIHC,LUAD,OV,PAAD,PRAD,SARC	rs2477678	#N/A	hg19:chr1:2477431:2477551:120:2、hg19:chr1:2478062:2478182:120:15	>hg19:chr1:2478062:2478182:120:15, >hg19:chr1:2477431:2477551:120:2
chr1	2509372	2510261	enhancer_region_80	3	HNSC,KIRC,PRAD	#N/A	#N/A	hg19:chr1:2509756:2509876:120:6	#N/A
chr1	2517602	2518532	enhancer_region_81	11	BRCA,CESC,DLBC,STAD,HNSC,KIRC,LAML,LIHC,OV,SARC,THCA	#N/A	#N/A	hg19:chr1:2518007:2518127:120:14	#N/A
chr1	2573619	2574799	enhancer_region_82	11	BRCA,CESC,HNSC,KIRC,LAML,LIHC,LUAD,OV,PAAD,SARC,UCEC	rs12726651, rs9970196	#N/A	hg19:chr1:2574149:2574269:120:15	>hg19:chr1:2574149:2574269:120:15
chr1	3229415	3230502	enhancer_region_83	4	STAD,HNSC,KIRC,PAAD	rs2282193, rs12741836	#N/A	cg27171194:chr1:3229519:3229639:120:6、cg10893986:chr1:3229679:3229799:120:8、cg09845604:chr1:3229861:3229981:120:8、cg15605124:chr1:3230190:3230310:120:10、cg16394551:chr1:3230297:3230417:120:6、cg15491247:chr1:3230364:3230484:120:7、hg19:chr1:3229898:3230018:120:6	>cg10893986:chr1:3229679:3229799:120:8, >cg15491247:chr1:3230364:3230484:120:7
chr1	3369793	3370259	enhancer_region_84	1	BRCA	rs34681041	rs34681041	hg19:chr1:3369966:3370086:120:1	>hg19:chr1:3369966:3370086:120:1
chr1	3370404	3371792	enhancer_region_85	10	BRCA,CESC,STAD,HNSC,KIRC,LIHC,LUAD,PRAD,SARC,UCEC	rs142378881	#N/A	hg19:chr1:3371038:3371158:120:14	>hg19:chr1:3371038:3371158:120:14
chr1	3398519	3398848	enhancer_region_86	4	BRCA,CESC,HNSC,KIRC	#N/A	#N/A	hg19:chr1:3398623:3398743:120:4	#N/A
chr1	3398922	3399522	enhancer_region_87	5	BRCA,CESC,HNSC,KIRC,LUAD	#N/A	#N/A	hg19:chr1:3399162:3399282:120:3	#N/A
chr1	3400166	3400339	enhancer_region_88	0	none	rs2487675, rs2493314	rs2487675, rs2493314	hg19:chr1:3400192:3400312:120:4	#N/A
chr1	3426404	3426974	enhancer_region_89	1	HNSC	rs2821005, rs2821004, rs2821003	#N/A	hg19:chr1:3426629:3426749:120:0	#N/A
chr1	3446995	3448010	enhancer_region_90	7	BRCA,CESC,STAD,HNSC,KIRC,LUAD,UCEC	rs56103034, rs75413213, rs3927734, rs3927735	rs75413213	hg19:chr1:3447442:3447562:120:10	>hg19:chr1:3447442:3447562:120:10
chr1	3459347	3460687	enhancer_region_91	5	CESC,HNSC,KIRC,LUAD,PAAD	rs61762173	#N/A	cg27450668:chr1:3460010:3460130:120:4、hg19:chr1:3459957:3460077:120:4	#N/A
chr1	3529945	3530635	enhancer_region_92	2	HNSC,LUAD	rs4648530	#N/A	hg19:chr1:3530230:3530350:120:3	#N/A
chr1	3566293	3566637	enhancer_region_93	7	CESC,STAD,HNSC,KIRC,OV,SARC,THCA	#N/A	#N/A	hg19:chr1:3566405:3566525:120:13	#N/A
chr1	3568562	3569982	enhancer_region_94	3	HNSC,LAML,OV	#N/A	#N/A	hg19:chr1:3569212:3569332:120:13	>hg19:chr1:3569212:3569332:120:13
chr1	3590988	3591580	enhancer_region_95	1	HNSC	rs3819954, rs12027041	#N/A	hg19:chr1:3591224:3591344:120:4	#N/A
chr1	3712291	3713576	enhancer_region_96	14	BRCA,CESC,STAD,HNSC,KIRC,LAML,LIHC,OV,PAAD,PRAD,SARC,SKCM,THCA,UCEC	#N/A	#N/A	hg19:chr1:3712873:3712993:120:15	#N/A
chr1	3816557	3818160	enhancer_region_97	16	BRCA,CESC,DLBC,STAD,GBM,HNSC,KIRC,LAML,LIHC,LUAD,OV,PAAD,PRAD,SARC,THCA,UCEC	rs112821673, rs113529609, rs61770363, rs10909825, rs3935779, rs3935778, rs11811801, rs72849340	rs113529609	hg19:chr1:3817298:3817418:120:7	>hg19:chr1:3817298:3817418:120:7
chr1	6052008	6052650	enhancer_region_98	13	BRCA,CESC,STAD,GBM,HNSC,KIRC,LAML,LIHC,OV,PAAD,SARC,THCA,UCEC	#N/A	#N/A	hg19:chr1:6052269:6052389:120:17	#N/A
chr1	6052744	6053359	enhancer_region_99	5	STAD,HNSC,LAML,OV,SARC	#N/A	#N/A	hg19:chr1:6052991:6053111:120:7	>hg19:chr1:6052991:6053111:120:7
chr1	6085221	6086894	enhancer_region_100	5	CESC,DLBC,HNSC,KIRC,PAAD	#N/A	#N/A	hg19:chr1:6085997:6086117:120:6	>hg19:chr1:6085997:6086117:120:6
chr1	6217213	6218443	enhancer_region_101	4	BRCA,STAD,LUAD,PAAD	rs9434740, rs9434741	#N/A	hg19:chr1:6217768:6217888:120:2	>hg19:chr1:6217768:6217888:120:2
chr1	6258998	6260198	enhancer_region_102	15	BRCA,CESC,DLBC,STAD,HNSC,KIRC,LAML,LIHC,LUAD,OV,PAAD,SARC,SKCM,THCA,UCEC	rs3789522, rs3789520, rs3827723	rs3827723	hg19:chr1:6259538:6259658:120:10	>hg19:chr1:6259538:6259658:120:10
chr1	6264955	6266577	enhancer_region_103	11	BRCA,CESC,HNSC,KIRC,LAML,LIHC,LUAD,OV,PAAD,PRAD,UCEC	rs4908540	rs4908540	hg19:chr1:6265706:6265826:120:9	>hg19:chr1:6265706:6265826:120:9
chr1	6279715	6280748	enhancer_region_104	3	BRCA,HNSC,LUAD	rs4908866	#N/A	hg19:chr1:6280171:6280291:120:2	#N/A
chr1	6295364	6296700	enhancer_region_105	10	BRCA,CESC,DLBC,HNSC,KIRC,LAML,OV,PRAD,SARC,SKCM	rs116431230, rs9970334	rs9970334	hg19:chr1:6296383:6296503:120:7、hg19:chr1:6295972:6296092:120:21	>hg19:chr1:6296383:6296503:120:7
chr1	6296167	6296720	enhancer_region_106	6	CESC,HNSC,LAML,OV,PRAD,SARC	rs116431230, rs9970334	rs9970334	hg19:chr1:6296383:6296503:120:7	>hg19:chr1:6296383:6296503:120:7
chr1	6413868	6414634	enhancer_region_107	1	LIHC	rs11121699	rs11121699	hg19:chr1:6414191:6414311:120:2	>hg19:chr1:6414191:6414311:120:2
chr1	6445303	6446889	enhancer_region_108	7	BRCA,CESC,STAD,HNSC,KIRC,LUAD,PAAD	rs12095137	#N/A	hg19:chr1:6446036:6446156:120:2、cg00777636:chr1:6446156:6446276:120:5、cg02328793:chr1:6446174:6446294:120:5	#N/A
chr1	6452947	6454266	enhancer_region_109	14	BRCA,CESC,DLBC,STAD,HNSC,KIRC,LAML,LIHC,LUAD,OV,PAAD,PRAD,SARC,UCEC	rs58110988	#N/A	hg19:chr1:6453546:6453666:120:16	#N/A
chr1	6479635	6480644	enhancer_region_110	2	CESC,HNSC	rs12074131	#N/A	hg19:chr1:6480079:6480199:120:14	#N/A
chr1	6480728	6480862	enhancer_region_111	0	none	#N/A	#N/A	hg19:chr1:6480735:6480855:120:13	#N/A
chr1	6484714	6485583	enhancer_region_112	0	none	rs188079860	#N/A	hg19:chr1:6485088:6485208:120:16	#N/A
chr1	6507134	6509135	enhancer_region_113	3	LIHC,OV,UCEC	#N/A	#N/A	hg19:chr1:6508074:6508194:120:8	#N/A
chr1	6531134	6532386	enhancer_region_114	4	BRCA,STAD,HNSC,LUAD	#N/A	#N/A	hg19:chr1:6531700:6531820:120:13	>hg19:chr1:6531700:6531820:120:13
chr1	6532550	6532770	enhancer_region_115	1	HNSC	#N/A	#N/A	cg10970500:chr1:6532587:6532707:120:5、hg19:chr1:6532600:6532720:120:5	>cg10970500:chr1:6532587:6532707:120:5, >hg19:chr1:6532600:6532720:120:5
chr1	6550479	6551125	enhancer_region_116	8	BRCA,CESC,GBM,HNSC,KIRC,LIHC,LUAD,OV	rs11806429	#N/A	hg19:chr1:6550742:6550862:120:8	#N/A
chr1	6551211	6551892	enhancer_region_117	4	HNSC,KIRC,LUAD,THCA	rs3007429	rs3007429	hg19:chr1:6551491:6551611:120:2	#N/A
chr1	6613820	6614741	enhancer_region_118	12	BRCA,CESC,DLBC,HNSC,KIRC,LAML,LIHC,OV,PAAD,PRAD,SARC,UCEC	rs4908921, rs4908922, rs10864625, rs4908923, rs4908924	#N/A	hg19:chr1:6614220:6614340:120:14	#N/A
chr1	6639609	6641186	enhancer_region_119	13	BRCA,CESC,DLBC,STAD,HNSC,KIRC,LAML,LIHC,OV,PAAD,SARC,THCA,UCEC	rs17029626	#N/A	hg19:chr1:6640337:6640457:120:4	>hg19:chr1:6640337:6640457:120:4
chr1	6661252	6663188	enhancer_region_120	12	BRCA,CESC,STAD,HNSC,KIRC,LAML,LIHC,LUAD,OV,PAAD,PRAD,SARC	rs12028517, rs6674407, rs78728410	rs6674407	hg19:chr1:6662160:6662280:120:20	#N/A
chr1	6662728	6663905	enhancer_region_121	11	BRCA,CESC,STAD,HNSC,KIRC,LAML,LIHC,LUAD,OV,PAAD,SARC	rs6674407, rs78728410, rs2232453	rs6674407	hg19:chr1:6663256:6663376:120:10	#N/A
chr1	6672754	6673585	enhancer_region_122	12	BRCA,CESC,STAD,HNSC,KIRC,LAML,LIHC,LUAD,OV,PAAD,PRAD,SARC	#N/A	#N/A	hg19:chr1:6673109:6673229:120:14	#N/A
chr1	6673713	6674722	enhancer_region_123	9	DLBC,STAD,HNSC,KIRC,LAML,LIHC,OV,SARC,UCEC	rs12402498	#N/A	hg19:chr1:6674157:6674277:120:14	>hg19:chr1:6674157:6674277:120:14
chr1	6684598	6686109	enhancer_region_124	12	BRCA,CESC,STAD,HNSC,KIRC,LAML,LIHC,LUAD,OV,PAAD,PRAD,SARC	rs2076363, rs12746591, rs12127191, rs12127219	#N/A	hg19:chr1:6685293:6685413:120:14	>hg19:chr1:6685293:6685413:120:14
chr1	6761213	6761983	enhancer_region_125	13	BRCA,CESC,DLBC,HNSC,KIRC,LAML,LIHC,LUAD,OV,PAAD,PRAD,SARC,SKCM	rs3761925	#N/A	hg19:chr1:6761538:6761658:120:14	#N/A
chr1	6844505	6845208	enhancer_region_126	17	BLCA,BRCA,CESC,DLBC,STAD,HNSC,KIRC,LAML,LIHC,LUAD,NB,OV,PAAD,PRAD,SARC,THCA,UCEC	#N/A	#N/A	hg19:chr1:6844796:6844916:120:15	#N/A
chr1	6919514	6921020	enhancer_region_127	3	BRCA,KIRC,LUAD	#N/A	#N/A	hg19:chr1:6920207:6920327:120:0	#N/A
chr1	7325766	7326933	enhancer_region_128	8	BRCA,CESC,DLBC,STAD,HNSC,KIRC,PAAD,THCA	rs10779680, rs7517429, rs10864290, rs1034454, rs12043571, rs11120892, rs10864291	rs7517429, rs10864291	hg19:chr1:7326289:7326409:120:3	>hg19:chr1:7326289:7326409:120:3
chr1	7359341	7360083	enhancer_region_129	7	CESC,GBM,HNSC,KIRC,PAAD,PRAD,SARC	#N/A	#N/A	hg19:chr1:7359652:7359772:120:2	#N/A
chr1	7530767	7531755	enhancer_region_130	7	BRCA,CESC,GBM,HNSC,KIRC,PAAD,SARC	rs4908640, rs75507805	rs4908640	hg19:chr1:7531201:7531321:120:1	>hg19:chr1:7531201:7531321:120:1
chr1	7609112	7610856	enhancer_region_131	5	BRCA,CESC,HNSC,PAAD,SARC	rs12408411, rs1193157	rs1193157	hg19:chr1:7609924:7610044:120:2	>hg19:chr1:7609924:7610044:120:2
chr1	7831339	7832147	enhancer_region_132	11	BRCA,CESC,STAD,HNSC,KIRC,LAML,LIHC,OV,PRAD,SARC,UCEC	#N/A	#N/A	hg19:chr1:7831683:7831803:120:12	#N/A
chr1	7843822	7844565	enhancer_region_133	6	BRCA,STAD,HNSC,KIRC,OV,SARC	rs2797687, rs2794664	#N/A	hg19:chr1:7844133:7844253:120:19	>hg19:chr1:7844133:7844253:120:19
chr1	7972711	7972957	enhancer_region_134	0	none	#N/A	#N/A	hg19:chr1:7972774:7972894:120:0	>hg19:chr1:7972774:7972894:120:0
chr1	7973034	7973794	enhancer_region_135	1	LUAD	#N/A	#N/A	hg19:chr1:7973354:7973474:120:3	#N/A
chr1	8013808	8014708	enhancer_region_136	12	BRCA,CESC,DLBC,STAD,HNSC,KIRC,LAML,LIHC,LUAD,PAAD,PRAD,SARC	rs225115	rs225115	hg19:chr1:8014198:8014318:120:15	>hg19:chr1:8014198:8014318:120:15
chr1	8021145	8022098	enhancer_region_137	14	BRCA,CESC,DLBC,STAD,HNSC,KIRC,LAML,LIHC,OV,PAAD,PRAD,SARC,THCA,UCEC	rs17523802, rs226249, rs35675666	rs35675666	hg19:chr1:8021561:8021681:120:8	>hg19:chr1:8021561:8021681:120:8
chr1	8064745	8065461	enhancer_region_138	6	CESC,STAD,HNSC,LAML,LUAD,SARC	#N/A	#N/A	hg19:chr1:8065043:8065163:120:1、cg25978327:chr1:8064979:8065099:120:5	#N/A
chr1	8075098	8075314	enhancer_region_139	2	BRCA,LUAD	#N/A	#N/A	hg19:chr1:8075146:8075266:120:1	>hg19:chr1:8075146:8075266:120:1
chr1	8100502	8101055	enhancer_region_140	6	BRCA,LIHC,LUAD,PAAD,PRAD,SARC	#N/A	#N/A	hg19:chr1:8100718:8100838:120:0	>hg19:chr1:8100718:8100838:120:0
chr1	8106131	8106388	enhancer_region_141	2	LUAD,SARC	rs12757968	#N/A	hg19:chr1:8106199:8106319:120:1	#N/A
chr1	8121275	8121848	enhancer_region_142	4	BRCA,LUAD,PAAD,PRAD	rs225106	#N/A	hg19:chr1:8121501:8121621:120:0	#N/A
chr1	8166616	8167530	enhancer_region_143	0	none	#N/A	#N/A	hg19:chr1:8167013:8167133:120:1	#N/A
chr1	8193137	8193632	enhancer_region_144	2	LUAD,PAAD	rs1542388, rs6668504, rs6677033, rs1542386, rs6577470	rs6668504	hg19:chr1:8193324:8193444:120:2	#N/A
chr1	8193772	8194070	enhancer_region_145	3	HNSC,LUAD,PAAD	rs6577471, rs7531634	#N/A	hg19:chr1:8193861:8193981:120:0	>hg19:chr1:8193861:8193981:120:0
chr1	8197626	8198440	enhancer_region_146	5	BRCA,HNSC,KIRC,LUAD,PAAD	#N/A	#N/A	hg19:chr1:8197973:8198093:120:3	>hg19:chr1:8197973:8198093:120:3
chr1	8214473	8215135	enhancer_region_147	5	BRCA,HNSC,LIHC,LUAD,PAAD	rs2100516	rs2100516	hg19:chr1:8214744:8214864:120:3	#N/A
chr1	8215466	8216162	enhancer_region_148	4	BRCA,HNSC,LIHC,LUAD	rs12742518, rs9661870	rs12742518, rs9661870	hg19:chr1:8215754:8215874:120:4	#N/A
chr1	8226022	8226581	enhancer_region_149	0	none	#N/A	#N/A	hg19:chr1:8226241:8226361:120:2	#N/A
chr1	8227211	8227804	enhancer_region_150	1	LUAD	#N/A	#N/A	hg19:chr1:8227447:8227567:120:0	#N/A
chr1	8232929	8233432	enhancer_region_151	0	none	#N/A	#N/A	hg19:chr1:8233120:8233240:120:0	#N/A
chr1	8233393	8233604	enhancer_region_152	0	none	#N/A	#N/A	hg19:chr1:8233438:8233558:120:4	#N/A
chr1	8234537	8234731	enhancer_region_153	0	none	#N/A	#N/A	hg19:chr1:8234574:8234694:120:3	>hg19:chr1:8234574:8234694:120:3
chr1	8234913	8235327	enhancer_region_154	0	none	#N/A	#N/A	hg19:chr1:8235060:8235180:120:3	>hg19:chr1:8235060:8235180:120:3
chr1	8242071	8242219	enhancer_region_155	2	STAD,HNSC	#N/A	#N/A	hg19:chr1:8242085:8242205:120:1	>hg19:chr1:8242085:8242205:120:1
chr1	8261366	8262125	enhancer_region_156	1	LUAD	rs12138839	#N/A	hg19:chr1:8261685:8261805:120:2	#N/A
chr1	8262202	8262938	enhancer_region_157	5	CESC,STAD,KIRC,LUAD,PAAD	#N/A	#N/A	hg19:chr1:8262510:8262630:120:2	>hg19:chr1:8262510:8262630:120:2
chr1	8271796	8272593	enhancer_region_158	7	BRCA,CESC,HNSC,KIRC,LIHC,LUAD,PAAD	rs11121131, rs425371	rs425371	hg19:chr1:8272134:8272254:120:7、cg20014974:chr1:8271858:8271978:120:3、cg02847588:chr1:8271937:8272057:120:7、cg00590817:chr1:8272021:8272141:120:5、cg06780032:chr1:8272217:8272337:120:4	>hg19:chr1:8272134:8272254:120:7
chr1	8291758	8292960	enhancer_region_159	1	KIRC	rs299501, rs6667177, rs299500, rs299499	#N/A	hg19:chr1:8292299:8292419:120:3	#N/A
chr1	8298761	8300050	enhancer_region_160	6	BRCA,HNSC,LIHC,LUAD,PAAD,PRAD	rs6577475, rs299509, rs299508, rs299507	rs6577475	hg19:chr1:8299345:8299465:120:0	>hg19:chr1:8299345:8299465:120:0
chr1	8403106	8404230	enhancer_region_161	6	CESC,HNSC,KIRC,LUAD,PAAD,SARC	rs4908499, rs1055236	rs1055236	cg04994795:chr1:8403990:8404110:120:11、cg15554087:chr1:8404156:8404276:120:1、hg19:chr1:8403608:8403728:120:6	>cg04994795:chr1:8403990:8404110:120:11
chr1	8483948	8484939	enhancer_region_162	11	BRCA,DLBC,HNSC,KIRC,LAML,LIHC,LUAD,OV,PRAD,SARC,UCEC	rs159961, rs301807	#N/A	hg19:chr1:8484383:8484503:120:3	>hg19:chr1:8484383:8484503:120:3
chr1	8553939	8554879	enhancer_region_163	2	DLBC,LUAD	rs4908501, rs55858268	#N/A	hg19:chr1:8554349:8554469:120:1	#N/A
chr1	8877517	8878327	enhancer_region_164	13	BRCA,CESC,DLBC,STAD,HNSC,KIRC,LAML,LIHC,LUAD,OV,PAAD,PRAD,SARC	#N/A	#N/A	hg19:chr1:8877862:8877982:120:7	#N/A
chr1	8922600	8923016	enhancer_region_165	1	OV	#N/A	#N/A	hg19:chr1:8922748:8922868:120:0	#N/A
chr1	8938026	8939507	enhancer_region_166	14	BRCA,CESC,DLBC,STAD,HNSC,KIRC,LAML,LIHC,LUAD,OV,PAAD,PRAD,SARC,UCEC	rs11811795, rs1359591	#N/A	hg19:chr1:8938706:8938826:120:14	>hg19:chr1:8938706:8938826:120:14
chr1	8949506	8951058	enhancer_region_167	7	CESC,HNSC,KIRC,LUAD,PAAD,PRAD,UCEC	rs12027729, rs12122136, rs6677265	rs12027729	hg19:chr1:8950222:8950342:120:2	#N/A
chr1	8959616	8960500	enhancer_region_168	3	HNSC,LAML,PAAD	rs12034719, rs12032404	rs12034719	hg19:chr1:8959998:8960118:120:1	#N/A
chr1	8962905	8963129	enhancer_region_169	1	LUAD	#N/A	#N/A	hg19:chr1:8962957:8963077:120:3	#N/A
chr1	9046050	9046582	enhancer_region_170	6	BRCA,HNSC,KIRC,LUAD,PAAD,PRAD	#N/A	#N/A	hg19:chr1:9046256:9046376:120:2	>hg19:chr1:9046256:9046376:120:2
chr1	9188217	9189214	enhancer_region_171	6	BRCA,CESC,STAD,HNSC,KIRC,OV	#N/A	#N/A	hg19:chr1:9188655:9188775:120:14	#N/A
chr1	9189454	9190002	enhancer_region_172	6	BRCA,STAD,HNSC,LUAD,OV,PAAD	#N/A	#N/A	hg19:chr1:9189668:9189788:120:7	>hg19:chr1:9189668:9189788:120:7
chr1	9223310	9224691	enhancer_region_173	8	BRCA,CESC,STAD,HNSC,LIHC,LUAD,PAAD,PRAD	rs6577557, rs11121332	#N/A	cg10377510:chr1:9223943:9224063:120:2、hg19:chr1:9223940:9224060:120:3	>hg19:chr1:9223940:9224060:120:3, >cg10377510:chr1:9223943:9224063:120:2
chr1	9241228	9241890	enhancer_region_174	2	BRCA,LIHC	#N/A	#N/A	hg19:chr1:9241499:9241619:120:7	#N/A
chr1	9241981	9242566	enhancer_region_175	3	BRCA,HNSC,LIHC	#N/A	#N/A	hg19:chr1:9242213:9242333:120:13	>hg19:chr1:9242213:9242333:120:13
chr1	9294146	9294696	enhancer_region_176	6	BRCA,HNSC,LAML,LIHC,OV,PAAD	#N/A	#N/A	hg19:chr1:9294361:9294481:120:9	#N/A
chr1	9294804	9295478	enhancer_region_177	11	BRCA,CESC,DLBC,HNSC,KIRC,LIHC,LUAD,PRAD,SARC,SKCM,UCEC	rs184437520, rs9435144	#N/A	hg19:chr1:9295081:9295201:120:22	#N/A
chr1	9360044	9360884	enhancer_region_178	4	BRCA,HNSC,LAML,LUAD	rs61783492, rs11121366	#N/A	hg19:chr1:9360404:9360524:120:2	#N/A
chr1	9362904	9363555	enhancer_region_179	6	BRCA,STAD,HNSC,KIRC,LUAD,PAAD	rs577685	#N/A	hg19:chr1:9363169:9363289:120:0	#N/A
chr1	9472756	9474150	enhancer_region_180	5	BRCA,CESC,HNSC,KIRC,LUAD	#N/A	#N/A	hg19:chr1:9473393:9473513:120:2	#N/A
chr1	9488641	9489000	enhancer_region_181	7	BRCA,STAD,HNSC,KIRC,OV,PAAD,SARC	#N/A	#N/A	hg19:chr1:9488760:9488880:120:6	>hg19:chr1:9488760:9488880:120:6
chr1	9599020	9599364	enhancer_region_182	8	BRCA,DLBC,STAD,LAML,LIHC,OV,PAAD,SARC	rs72646714	rs72646714	hg19:chr1:9599132:9599252:120:3	#N/A
chr1	9599020	9600421	enhancer_region_183	13	BRCA,CESC,DLBC,STAD,HNSC,KIRC,LAML,LIHC,OV,PAAD,SARC,SKCM,UCEC	rs72646714, rs112358601, rs148840119, rs72646715	rs72646714, rs112358601, rs72646715	hg19:chr1:9599132:9599252:120:3、hg19:chr1:9599660:9599780:120:21	#N/A
chr1	9648875	9649779	enhancer_region_184	8	CESC,DLBC,STAD,HNSC,KIRC,LAML,LIHC,SARC	#N/A	#N/A	hg19:chr1:9649267:9649387:120:19	>hg19:chr1:9649267:9649387:120:19
chr1	9747175	9748151	enhancer_region_185	5	DLBC,HNSC,LAML,OV,PAAD	#N/A	#N/A	hg19:chr1:9747603:9747723:120:10	#N/A
chr1	9778893	9779815	enhancer_region_186	6	CESC,STAD,HNSC,LAML,LIHC,PAAD	rs12564733	#N/A	hg19:chr1:9779294:9779414:120:5	#N/A
chr1	9882994	9884055	enhancer_region_187	7	BRCA,DLBC,STAD,HNSC,LAML,OV,SARC	rs145817822	#N/A	hg19:chr1:9883464:9883584:120:15	#N/A
chr1	9885119	9886064	enhancer_region_188	4	BRCA,STAD,LUAD,PRAD	rs12078414	#N/A	hg19:chr1:9885531:9885651:120:2	>hg19:chr1:9885531:9885651:120:2
chr1	9950238	9951095	enhancer_region_189	4	BRCA,HNSC,LUAD,SARC	#N/A	#N/A	hg19:chr1:9950606:9950726:120:0	>hg19:chr1:9950606:9950726:120:0
chr1	9953071	9953623	enhancer_region_190	5	BRCA,HNSC,LUAD,PAAD,PRAD	#N/A	#N/A	hg19:chr1:9953287:9953407:120:3	>hg19:chr1:9953287:9953407:120:3
chr1	9959018	9959417	enhancer_region_191	1	LUAD	rs12034119	#N/A	hg19:chr1:9959157:9959277:120:4	>hg19:chr1:9959157:9959277:120:4
chr1	9970635	9971328	enhancer_region_192	14	BRCA,CESC,DLBC,STAD,HNSC,KIRC,LAML,LIHC,OV,PAAD,PRAD,SARC,THCA,UCEC	#N/A	#N/A	hg19:chr1:9970921:9971041:120:5	#N/A
chr1	10002502	10002734	enhancer_region_193	7	BRCA,DLBC,LAML,LIHC,LUAD,PAAD,SARC	#N/A	#N/A	hg19:chr1:10002558:10002678:120:4	#N/A
chr1	10002856	10003668	enhancer_region_194	14	BRCA,CESC,DLBC,STAD,HNSC,KIRC,LAML,LIHC,LUAD,OV,PAAD,PRAD,SARC,UCEC	rs7535945, rs1234694, rs2297843	rs1234694	hg19:chr1:10003202:10003322:120:9	>hg19:chr1:10003202:10003322:120:9
chr1	10056729	10057594	enhancer_region_195	2	HNSC,UCEC	#N/A	#N/A	hg19:chr1:10057101:10057221:120:11	#N/A
chr1	10092489	10092740	enhancer_region_196	4	STAD,HNSC,OV,SARC	#N/A	#N/A	hg19:chr1:10092554:10092674:120:10	>hg19:chr1:10092554:10092674:120:10
chr1	10092489	10093895	enhancer_region_197	14	BRCA,CESC,DLBC,STAD,HNSC,KIRC,LAML,LIHC,LUAD,OV,PAAD,PRAD,SARC,UCEC	rs6541075, rs7528979	#N/A	hg19:chr1:10092554:10092674:120:10、hg19:chr1:10093132:10093252:120:8	>hg19:chr1:10092554:10092674:120:10, >hg19:chr1:10093132:10093252:120:8
chr1	10269832	10270495	enhancer_region_198	12	BRCA,CESC,STAD,HNSC,KIRC,LIHC,OV,PAAD,PRAD,SARC,SKCM,THCA	rs3828081	#N/A	hg19:chr1:10270103:10270223:120:15	#N/A
chr1	10270086	10271284	enhancer_region_199	13	BRCA,CESC,STAD,HNSC,KIRC,LAML,LIHC,OV,PAAD,PRAD,SARC,SKCM,THCA	rs3828081, rs61784580	rs61784580	hg19:chr1:10270103:10270223:120:15、hg19:chr1:10270625:10270745:120:20	#N/A
chr1	10290465	10291311	enhancer_region_200	1	KIRC	rs7524908, rs12129035	rs12129035	hg19:chr1:10290828:10290948:120:0	#N/A
chr1	10458482	10459805	enhancer_region_201	15	BRCA,CESC,DLBC,STAD,HNSC,KIRC,LAML,LIHC,LUAD,OV,PAAD,PRAD,SARC,SKCM,UCEC	rs3737155	#N/A	hg19:chr1:10459083:10459203:120:14	>hg19:chr1:10459083:10459203:120:14
chr1	10490122	10491355	enhancer_region_202	12	BRCA,CESC,DLBC,HNSC,KIRC,LAML,LIHC,LUAD,OV,PAAD,PRAD,SARC	rs649639, rs661256, rs661272, rs6662684, rs481571, rs484416	rs6662684, rs484416	hg19:chr1:10490678:10490798:120:14	>hg19:chr1:10490678:10490798:120:14
chr1	10518884	10519498	enhancer_region_203	6	BRCA,HNSC,LAML,LUAD,PRAD,SARC	rs7537164	rs7537164	hg19:chr1:10519131:10519251:120:3	#N/A
chr1	10531865	10532855	enhancer_region_204	11	BRCA,CESC,DLBC,STAD,HNSC,KIRC,LAML,LUAD,OV,PAAD,SARC	#N/A	#N/A	hg19:chr1:10532300:10532420:120:13	#N/A
chr1	10534802	10535585	enhancer_region_205	13	BRCA,CESC,DLBC,STAD,HNSC,KIRC,LAML,LIHC,LUAD,OV,PAAD,SARC,UCEC	#N/A	#N/A	hg19:chr1:10535133:10535253:120:7	#N/A
chr1	10587803	10589040	enhancer_region_206	8	BRCA,CESC,STAD,HNSC,LUAD,OV,PAAD,SARC	rs2039175	#N/A	hg19:chr1:10588361:10588481:120:0	#N/A
chr1	10838698	10840137	enhancer_region_207	4	BRCA,STAD,LUAD,PAAD	#N/A	#N/A	hg19:chr1:10839357:10839477:120:4	#N/A
chr1	10863931	10864961	enhancer_region_208	4	BRCA,HNSC,LUAD,PRAD	#N/A	#N/A	hg19:chr1:10864386:10864506:120:1	>hg19:chr1:10864386:10864506:120:1
chr1	10960617	10962032	enhancer_region_209	5	BRCA,CESC,HNSC,LUAD,SARC	rs11586085	#N/A	hg19:chr1:10961264:10961384:120:7	>hg19:chr1:10961264:10961384:120:7
chr1	11072216	11073474	enhancer_region_210	15	BRCA,CESC,DLBC,GBM,HNSC,KIRC,LAML,LIHC,LUAD,OV,PAAD,PRAD,SARC,SKCM,UCEC	rs4133584	#N/A	hg19:chr1:11072785:11072905:120:13	>hg19:chr1:11072785:11072905:120:13
chr1	11120247	11120780	enhancer_region_211	7	BRCA,CESC,STAD,HNSC,KIRC,OV,SARC	#N/A	#N/A	hg19:chr1:11120453:11120573:120:10	#N/A
chr1	11159200	11160288	enhancer_region_212	14	BRCA,CESC,DLBC,GBM,HNSC,KIRC,LAML,LIHC,LUAD,OV,PAAD,PRAD,SARC,UCEC	#N/A	#N/A	hg19:chr1:11159684:11159804:120:15	#N/A
chr1	11322177	11322657	enhancer_region_213	9	CESC,STAD,HNSC,KIRC,LIHC,OV,SARC,THCA,UCEC	rs2295079, rs2295080	#N/A	hg19:chr1:11322357:11322477:120:10	#N/A
chr1	11322806	11323054	enhancer_region_214	6	BRCA,CESC,STAD,HNSC,OV,SARC	#N/A	#N/A	hg19:chr1:11322870:11322990:120:10	>hg19:chr1:11322870:11322990:120:10
chr1	11333217	11333879	enhancer_region_215	14	BRCA,CESC,DLBC,STAD,HNSC,KIRC,LAML,LIHC,LUAD,OV,PRAD,SARC,SKCM,UCEC	#N/A	#N/A	hg19:chr1:11333488:11333608:120:8	>hg19:chr1:11333488:11333608:120:8
chr1	11713150	11714638	enhancer_region_216	6	BRCA,CESC,HNSC,LIHC,LUAD,OV	rs1883575, rs909934, rs2272983	#N/A	cg19747992:chr1:11713583:11713703:120:2、hg19:chr1:11713834:11713954:120:4	#N/A
chr1	11723753	11725271	enhancer_region_217	6	HNSC,KIRC,LAML,PAAD,SARC,UCEC	rs3125814, rs3125813, rs55706902, rs3125812, rs3125811, rs3117064	rs3125814, rs3125813	hg19:chr1:11724452:11724572:120:19	#N/A
chr1	11740454	11741960	enhancer_region_218	13	BRCA,CESC,DLBC,STAD,HNSC,KIRC,LAML,LIHC,OV,PAAD,PRAD,SARC,UCEC	rs2272981, rs2272978, rs2233011, rs2233006	rs2272978	hg19:chr1:11741147:11741267:120:20、cg24718367:chr1:11740448:11740568:120:10	>hg19:chr1:11741147:11741267:120:20
chr1	11795789	11796751	enhancer_region_219	12	BRCA,CESC,HNSC,KIRC,LAML,LIHC,LUAD,OV,PAAD,PRAD,SARC,UCEC	#N/A	#N/A	hg19:chr1:11796210:11796330:120:10	>hg19:chr1:11796210:11796330:120:10
chr1	11796856	11797168	enhancer_region_220	7	BRCA,DLBC,HNSC,KIRC,LAML,LUAD,PRAD	rs12116971	#N/A	hg19:chr1:11796952:11797072:120:5	>hg19:chr1:11796952:11797072:120:5
chr1	11850662	11851623	enhancer_region_221	2	BRCA,LAML	#N/A	#N/A	hg19:chr1:11851082:11851202:120:1	#N/A
chr1	11863534	11863803	enhancer_region_222	4	BRCA,DLBC,LIHC,OV	#N/A	#N/A	hg19:chr1:11863608:11863728:120:5	>hg19:chr1:11863608:11863728:120:5
chr1	11865451	11866596	enhancer_region_223	15	BRCA,CESC,DLBC,STAD,GBM,HNSC,KIRC,LAML,LIHC,LUAD,OV,PAAD,PRAD,SARC,UCEC	rs3753582, rs13306561	#N/A	hg19:chr1:11865963:11866083:120:14	#N/A
chr1	11881253	11882129	enhancer_region_224	3	HNSC,KIRC,LUAD	rs198396, rs6699618	#N/A	hg19:chr1:11881631:11881751:120:1	#N/A
chr1	11967787	11968035	enhancer_region_225	9	BRCA,DLBC,LAML,LIHC,LUAD,PAAD,PRAD,SARC,UCEC	rs6662295	#N/A	hg19:chr1:11967851:11967971:120:5	>hg19:chr1:11967851:11967971:120:5
chr1	11968132	11969160	enhancer_region_226	13	BRCA,CESC,DLBC,STAD,HNSC,KIRC,LAML,LUAD,OV,PAAD,PRAD,SARC,UCEC	rs74761498, rs6687063, rs77101937, rs6684539, rs75534118, rs11121840, rs530423161, rs12754681, rs77029566, rs12065911, rs75451252, rs79511994, rs12092731, rs12092734, rs12403427, rs11121841	rs77101937	hg19:chr1:11968586:11968706:120:8	#N/A
chr1	11985942	11987098	enhancer_region_227	6	BRCA,HNSC,LAML,OV,PAAD,SARC	rs61776480, rs6682554, rs56277955	#N/A	hg19:chr1:11986460:11986580:120:13	#N/A
chr1	11989957	11990187	enhancer_region_228	2	LAML,OV	#N/A	#N/A	hg19:chr1:11990012:11990132:120:4	>hg19:chr1:11990012:11990132:120:4
chr1	11994146	11995284	enhancer_region_229	11	BRCA,CESC,STAD,HNSC,KIRC,LAML,LIHC,OV,PAAD,PRAD,SARC	rs1208984	rs1208984	hg19:chr1:11994655:11994775:120:11	>hg19:chr1:11994655:11994775:120:11
chr1	11999075	11999653	enhancer_region_230	0	none	rs6682230	#N/A	hg19:chr1:11999304:11999424:120:2	>hg19:chr1:11999304:11999424:120:2
chr1	12039707	12040927	enhancer_region_231	15	BRCA,CESC,STAD,HNSC,KIRC,LAML,LIHC,LUAD,OV,PAAD,PRAD,SARC,SKCM,THCA,UCEC	rs2236053, rs2236054, rs2180183	#N/A	cg09820729:chr1:12039652:12039772:120:6、cg18184769:chr1:12039654:12039774:120:7、hg19:chr1:12040257:12040377:120:21	>cg09820729:chr1:12039652:12039772:120:6, >cg18184769:chr1:12039654:12039774:120:7
chr1	12079486	12080206	enhancer_region_232	8	CESC,STAD,HNSC,KIRC,LAML,LIHC,OV,SARC	rs74052928	#N/A	hg19:chr1:12079786:12079906:120:11	#N/A
chr1	12111759	12112642	enhancer_region_233	2	STAD,KIRC	#N/A	#N/A	hg19:chr1:12112140:12112260:120:3	#N/A
chr1	12141234	12142324	enhancer_region_234	1	LAML	rs2297875, rs11582661, rs6698465, rs59457204, rs59346161	#N/A	hg19:chr1:12141719:12141839:120:3	>hg19:chr1:12141719:12141839:120:3
chr1	12221373	12222576	enhancer_region_235	7	CESC,STAD,HNSC,KIRC,LAML,LUAD,PAAD	rs534146	#N/A	hg19:chr1:12221914:12222034:120:2	#N/A
chr1	12290058	12291430	enhancer_region_236	10	BRCA,CESC,HNSC,KIRC,LAML,LIHC,LUAD,PRAD,SARC,UCEC	rs139881781	#N/A	hg19:chr1:12290684:12290804:120:4	#N/A
chr1	12493338	12494088	enhancer_region_237	1	LAML	#N/A	#N/A	hg19:chr1:12493653:12493773:120:3	#N/A
chr1	12494178	12494723	enhancer_region_238	4	LAML,LUAD,PAAD,PRAD	#N/A	#N/A	hg19:chr1:12494390:12494510:120:2	>hg19:chr1:12494390:12494510:120:2
chr1	12529602	12530652	enhancer_region_239	0	none	#N/A	#N/A	hg19:chr1:12530067:12530187:120:1	#N/A
chr1	12537921	12539154	enhancer_region_240	14	BRCA,CESC,STAD,GBM,HNSC,KIRC,LAML,LIHC,LUAD,OV,PAAD,PRAD,SKCM,THCA	rs75109580	#N/A	hg19:chr1:12538477:12538597:120:5	#N/A
chr1	12540857	12541355	enhancer_region_241	5	BRCA,HNSC,LAML,LUAD,PAAD	#N/A	#N/A	hg19:chr1:12541046:12541166:120:0	#N/A
chr1	12545815	12547222	enhancer_region_242	3	BRCA,CESC,LUAD	rs12125606, rs56191406	rs12125606	hg19:chr1:12546458:12546578:120:2	#N/A
chr1	12599801	12600938	enhancer_region_243	2	CESC,HNSC	rs9430736, rs7521256, rs17346564	rs9430736, rs17346564	hg19:chr1:12600309:12600429:120:7	#N/A
chr1	12609129	12609424	enhancer_region_244	2	BRCA,LAML	rs74790186	#N/A	cg07143158:chr1:12609248:12609368:120:12、hg19:chr1:12609216:12609336:120:12	>cg07143158:chr1:12609248:12609368:120:12
chr1	12609530	12610604	enhancer_region_245	7	BRCA,STAD,HNSC,KIRC,LAML,LUAD,PAAD	rs12724629	#N/A	cg19263548:chr1:12609556:12609676:120:4、hg19:chr1:12610007:12610127:120:6	>cg19263548:chr1:12609556:12609676:120:4
chr1	12633470	12634735	enhancer_region_246	5	CESC,STAD,HNSC,LUAD,PAAD	rs4845906	#N/A	hg19:chr1:12634042:12634162:120:0	>hg19:chr1:12634042:12634162:120:0
chr1	12655675	12656855	enhancer_region_247	8	BRCA,CESC,GBM,HNSC,KIRC,LUAD,PAAD,THCA	rs72871195, rs77184154, rs10864573	rs72871195	hg19:chr1:12656205:12656325:120:7	>hg19:chr1:12656205:12656325:120:7
chr1	12677996	12679694	enhancer_region_248	11	BRCA,CESC,STAD,HNSC,LAML,LIHC,LUAD,OV,PAAD,SARC,SKCM	#N/A	#N/A	hg19:chr1:12678785:12678905:120:3	#N/A
chr1	14075964	14076563	enhancer_region_249	10	BRCA,CESC,DLBC,STAD,HNSC,KIRC,LAML,LUAD,OV,PAAD	#N/A	#N/A	hg19:chr1:14076203:14076323:120:17	#N/A
chr1	14093405	14093973	enhancer_region_250	0	none	#N/A	#N/A	hg19:chr1:14093629:14093749:120:0	#N/A
chr1	15322440	15323610	enhancer_region_251	4	BRCA,HNSC,KIRC,LAML	rs61772173, rs4661557, rs34783698, rs61772175, rs1316257, rs3902772, rs3902773	rs34783698, rs61772175	hg19:chr1:15322965:15323085:120:1	>hg19:chr1:15322965:15323085:120:1
chr1	15478834	15480428	enhancer_region_252	9	BRCA,CESC,STAD,HNSC,KIRC,LIHC,LUAD,OV,PRAD	rs2312401, rs2312402, rs1076726, rs2013089, rs2013070, rs742675, rs742674, rs7530108	rs2312402	hg19:chr1:15479571:15479691:120:7	#N/A
chr1	15500372	15501213	enhancer_region_253	1	BRCA	#N/A	#N/A	hg19:chr1:15500732:15500852:120:1	#N/A
chr1	15505200	15506229	enhancer_region_254	4	HNSC,KIRC,LUAD,PAAD	#N/A	#N/A	hg19:chr1:15505654:15505774:120:0	#N/A
chr1	15526654	15527700	enhancer_region_255	6	BRCA,STAD,HNSC,LUAD,PAAD,PRAD	#N/A	#N/A	hg19:chr1:15527117:15527237:120:0	#N/A
chr1	15586654	15588469	enhancer_region_256	2	HNSC,KIRC	rs7531846, rs7512217, rs4420077, rs10927750	#N/A	hg19:chr1:15587501:15587621:120:1	#N/A
chr1	15663875	15665015	enhancer_region_257	4	HNSC,KIRC,PAAD,SARC	#N/A	#N/A	hg19:chr1:15664385:15664505:120:4	#N/A
chr1	15678735	15679278	enhancer_region_258	5	BRCA,LUAD,PAAD,PRAD,SARC	#N/A	#N/A	hg19:chr1:15678946:15679066:120:1	>hg19:chr1:15678946:15679066:120:1
chr1	15682474	15683215	enhancer_region_259	4	CESC,HNSC,KIRC,LUAD	rs2473360, rs12131993	#N/A	hg19:chr1:15682784:15682904:120:2	#N/A
chr1	15735803	15737255	enhancer_region_260	8	BRCA,CESC,DLBC,HNSC,KIRC,LAML,OV,SARC	#N/A	#N/A	hg19:chr1:15736469:15736589:120:16	#N/A
chr1	15742496	15743419	enhancer_region_261	6	BRCA,HNSC,KIRC,LAML,LUAD,PAAD	rs2473351, rs2496322, rs55654432	#N/A	hg19:chr1:15742897:15743017:120:3	#N/A
chr1	15850434	15850852	enhancer_region_262	6	BRCA,DLBC,STAD,KIRC,OV,SARC	rs4645985, rs4645983, rs1052571	rs4645985, rs4645983, rs1052571	hg19:chr1:15850583:15850703:120:12	#N/A
chr1	15851034	15851519	enhancer_region_263	11	BRCA,CESC,DLBC,STAD,HNSC,KIRC,LUAD,OV,PAAD,PRAD,SARC	#N/A	#N/A	hg19:chr1:15851216:15851336:120:12	>hg19:chr1:15851216:15851336:120:12
chr1	15851351	15851952	enhancer_region_264	5	BRCA,STAD,HNSC,OV,SARC	rs4645980	#N/A	hg19:chr1:15851591:15851711:120:12	>hg19:chr1:15851591:15851711:120:12
chr1	15852904	15853352	enhancer_region_265	9	BRCA,STAD,HNSC,LAML,LIHC,LUAD,OV,PAAD,SARC	rs12741552, rs35718454	#N/A	hg19:chr1:15853068:15853188:120:8	#N/A
chr1	15943265	15943776	enhancer_region_266	8	BRCA,STAD,HNSC,LAML,LUAD,OV,PAAD,SARC	#N/A	#N/A	hg19:chr1:15943460:15943580:120:3	#N/A
chr1	15943880	15944714	enhancer_region_267	14	BRCA,CESC,DLBC,STAD,HNSC,KIRC,LAML,LIHC,LUAD,OV,PRAD,SARC,SKCM,UCEC	rs74057713	#N/A	hg19:chr1:15944237:15944357:120:15	#N/A
chr1	16010527	16011813	enhancer_region_268	6	DLBC,GBM,LAML,LIHC,SARC,UCEC	#N/A	#N/A	hg19:chr1:16011110:16011230:120:18	#N/A
chr1	16114785	16115526	enhancer_region_269	4	BRCA,HNSC,KIRC,LUAD	#N/A	#N/A	hg19:chr1:16115095:16115215:120:1	#N/A
chr1	16121563	16122176	enhancer_region_270	5	BRCA,STAD,HNSC,LUAD,PAAD	rs6429780	rs6429780	hg19:chr1:16121809:16121929:120:1	#N/A
chr1	16125561	16125841	enhancer_region_271	3	BRCA,LUAD,PAAD	#N/A	#N/A	hg19:chr1:16125641:16125761:120:1	#N/A
chr1	16126402	16127167	enhancer_region_272	5	BRCA,STAD,LIHC,LUAD,PAAD	rs2013745, rs904911	rs2013745	hg19:chr1:16126724:16126844:120:2	>hg19:chr1:16126724:16126844:120:2
chr1	16161011	16162918	enhancer_region_273	14	BRCA,CESC,DLBC,STAD,HNSC,KIRC,LAML,LIHC,LUAD,OV,PAAD,PRAD,SARC,UCEC	rs6688051, rs4661666, rs4661667	rs4661667	hg19:chr1:16161904:16162024:120:11	#N/A
chr1	16175780	16176760	enhancer_region_274	10	BRCA,STAD,HNSC,LAML,LIHC,LUAD,OV,PAAD,PRAD,SARC	#N/A	#N/A	hg19:chr1:16176210:16176330:120:4	#N/A
chr1	16212267	16213323	enhancer_region_275	12	BRCA,CESC,DLBC,HNSC,KIRC,LAML,LIHC,LUAD,OV,PAAD,PRAD,SARC	rs598371	#N/A	hg19:chr1:16212735:16212855:120:3	>hg19:chr1:16212735:16212855:120:3
chr1	16275926	16276745	enhancer_region_276	5	CESC,STAD,KIRC,LAML,SARC	rs78442776	#N/A	hg19:chr1:16276275:16276395:120:6	#N/A
chr1	16301815	16302799	enhancer_region_277	11	BRCA,CESC,HNSC,KIRC,LAML,LIHC,LUAD,OV,PAAD,SARC,UCEC	#N/A	#N/A	hg19:chr1:16302247:16302367:120:14	#N/A
chr1	16338949	16340177	enhancer_region_278	6	CESC,HNSC,KIRC,LAML,LIHC,SARC	rs10927886, rs1763604, rs1763602	rs10927886	hg19:chr1:16339503:16339623:120:15	#N/A
chr1	16399546	16400598	enhancer_region_279	1	HNSC	rs7537484	#N/A	hg19:chr1:16400012:16400132:120:17	#N/A
chr1	16402513	16403448	enhancer_region_280	3	KIRC,LUAD,PAAD	#N/A	#N/A	cg11218176:chr1:16403374:16403494:120:4、hg19:chr1:16402920:16403040:120:0	>hg19:chr1:16402920:16403040:120:0
chr1	16471571	16473109	enhancer_region_281	11	BRCA,CESC,STAD,GBM,HNSC,LAML,LIHC,LUAD,OV,PAAD,SARC	rs3754333	rs3754333	hg19:chr1:16472280:16472400:120:3	#N/A
chr1	16485469	16485994	enhancer_region_282	3	STAD,LUAD,PAAD	rs11260822	#N/A	hg19:chr1:16485671:16485791:120:2	#N/A
chr1	16488892	16489330	enhancer_region_283	2	LAML,SARC	rs729402	rs729402	hg19:chr1:16489051:16489171:120:10	#N/A
chr1	16490704	16491145	enhancer_region_284	6	BRCA,STAD,LAML,LIHC,PAAD,SARC	#N/A	#N/A	hg19:chr1:16490864:16490984:120:1、cg06538426:chr1:16491065:16491185:120:2	#N/A
chr1	16493908	16494116	enhancer_region_285	2	LUAD,SARC	#N/A	#N/A	hg19:chr1:16493952:16494072:120:6	#N/A
chr1	16494186	16494626	enhancer_region_286	8	BRCA,CESC,HNSC,LAML,LUAD,OV,SARC,UCEC	#N/A	#N/A	hg19:chr1:16494346:16494466:120:14	>hg19:chr1:16494346:16494466:120:14
chr1	16499500	16500505	enhancer_region_287	6	BRCA,CESC,STAD,HNSC,LAML,LUAD	rs1497407, rs6674349, rs6661012	#N/A	hg19:chr1:16499942:16500062:120:0	>hg19:chr1:16499942:16500062:120:0
chr1	16508105	16509136	enhancer_region_288	9	BRCA,CESC,STAD,GBM,HNSC,KIRC,LIHC,LUAD,PAAD	rs12057175, rs12057222, rs1007887	#N/A	hg19:chr1:16508560:16508680:120:4	#N/A
chr1	16514090	16515091	enhancer_region_289	4	HNSC,LUAD,OV,PAAD	rs11260930, rs4661721	#N/A	hg19:chr1:16514530:16514650:120:3	#N/A
chr1	16515418	16515795	enhancer_region_290	4	BRCA,CESC,HNSC,LUAD	#N/A	#N/A	hg19:chr1:16515546:16515666:120:2	>hg19:chr1:16515546:16515666:120:2
chr1	16532736	16533868	enhancer_region_291	12	BRCA,CESC,DLBC,HNSC,KIRC,LAML,LIHC,LUAD,OV,PAAD,PRAD,SARC	rs221050, rs221052, rs221053, rs221054, rs221055, rs170234	rs221052, rs221053, rs170234	hg19:chr1:16533242:16533362:120:10	#N/A
chr1	16533991	16534340	enhancer_region_292	3	HNSC,KIRC,LAML	rs221056, rs221057	rs221056	hg19:chr1:16534105:16534225:120:11	>hg19:chr1:16534105:16534225:120:11
chr1	16562742	16563924	enhancer_region_293	13	BRCA,CESC,DLBC,STAD,HNSC,KIRC,LAML,LUAD,OV,PAAD,PRAD,SARC,UCEC	rs6603850, rs717863	#N/A	hg19:chr1:16563273:16563393:120:3	>hg19:chr1:16563273:16563393:120:3
chr1	16678437	16679647	enhancer_region_294	13	BRCA,CESC,DLBC,HNSC,KIRC,LAML,LIHC,LUAD,OV,PAAD,SARC,SKCM,UCEC	rs76697647, rs112982587, rs11260734, rs3754319	#N/A	cg03978675:chr1:16679440:16679560:120:5、hg19:chr1:16678982:16679102:120:20	>cg03978675:chr1:16679440:16679560:120:5
chr1	16693396	16694559	enhancer_region_295	16	BRCA,CESC,DLBC,STAD,GBM,HNSC,KIRC,LAML,LIHC,LUAD,OV,PAAD,PRAD,SARC,SKCM,UCEC	#N/A	#N/A	hg19:chr1:16693917:16694037:120:10	>hg19:chr1:16693917:16694037:120:10
chr1	16766544	16767864	enhancer_region_296	11	BRCA,CESC,DLBC,HNSC,KIRC,LAML,LIHC,OV,PAAD,SARC,UCEC	#N/A	#N/A	hg19:chr1:16767144:16767264:120:16	#N/A
chr1	16825074	16826358	enhancer_region_297	8	CESC,HNSC,KIRC,LAML,LIHC,LUAD,OV,SARC	rs156863	#N/A	hg19:chr1:16825656:16825776:120:19	#N/A
chr1	16840046	16841004	enhancer_region_298	12	BLCA,CESC,STAD,GBM,HNSC,KIRC,NB,OV,SARC,SKCM,THCA,UCEC	rs9439618, rs156901, rs28581553, rs2418621, rs3981637	#N/A	hg19:chr1:16840465:16840585:120:1	#N/A
chr1	16939750	16940539	enhancer_region_299	14	BRCA,CESC,STAD,GBM,HNSC,KIRC,LAML,LIHC,LUAD,OV,PAAD,SARC,SKCM,UCEC	rs2147037, rs1762929, rs113677251	rs113677251	hg19:chr1:16940084:16940204:120:12	>hg19:chr1:16940084:16940204:120:12
chr1	16970590	16972081	enhancer_region_300	16	BRCA,CESC,DLBC,STAD,GBM,HNSC,KIRC,LAML,LIHC,LUAD,OV,PAAD,PRAD,SARC,SKCM,UCEC	rs698885, rs9660685, rs10796422, rs2224812, rs2209174, rs1360574, rs1360575	rs698885, rs10796422	hg19:chr1:16971275:16971395:120:9	>hg19:chr1:16971275:16971395:120:9
chr1	17026887	17028233	enhancer_region_301	4	GBM,HNSC,LUAD,UCEC	#N/A	#N/A	hg19:chr1:17027500:17027620:120:11	#N/A
chr1	17033859	17034832	enhancer_region_302	3	CESC,HNSC,UCEC	rs2743505	rs2743505	hg19:chr1:17034285:17034405:120:13	#N/A
chr1	17053633	17054557	enhancer_region_303	2	BRCA,OV	rs2926372, rs77671393, rs2419171, rs79963399, rs2419167, rs2419166, rs2419165, rs5014834, rs5016505, rs5016504	rs2419171, rs2419167	hg19:chr1:17054035:17054155:120:5	>hg19:chr1:17054035:17054155:120:5
chr1	17222098	17222387	enhancer_region_304	14	BRCA,CESC,DLBC,GBM,HNSC,KIRC,LAML,LIHC,OV,PRAD,SARC,SKCM,THCA,UCEC	#N/A	#N/A	hg19:chr1:17222182:17222302:120:6	#N/A
chr1	17222582	17223168	enhancer_region_305	15	BLCA,BRCA,CESC,DLBC,STAD,HNSC,LAML,LUAD,NB,OV,PAAD,PRAD,SARC,THCA,UCEC	rs9325651, rs10157942, rs4562613, rs74055961	#N/A	hg19:chr1:17222815:17222935:120:3	>hg19:chr1:17222815:17222935:120:3
chr1	17231071	17232328	enhancer_region_306	16	BRCA,CESC,DLBC,STAD,GBM,HNSC,KIRC,LAML,LIHC,LUAD,OV,PAAD,PRAD,SARC,SKCM,UCEC	rs11203380, rs9435780, rs11584240, rs9435695, rs12140351, rs56277800, rs12140356, rs12132219, rs71512926, rs71512927, rs60795692, rs79224975, rs75366749, rs80315653, rs11588350, rs11582934, rs7412249, rs3890521, rs6586536, rs6586537, rs1687155	rs9435695, rs12140351, rs56277800, rs11588350, rs6586537, rs1687155	hg19:chr1:17231639:17231759:120:4	>hg19:chr1:17231639:17231759:120:4
chr1	17240100	17240475	enhancer_region_307	9	BRCA,CESC,STAD,HNSC,KIRC,OV,PAAD,SARC,UCEC	#N/A	#N/A	hg19:chr1:17240227:17240347:120:9	>hg19:chr1:17240227:17240347:120:9
chr1	17240531	17241251	enhancer_region_308	8	CESC,STAD,GBM,HNSC,KIRC,OV,SARC,UCEC	rs59917627, rs66839752	#N/A	hg19:chr1:17240831:17240951:120:16	#N/A
chr1	17287070	17287923	enhancer_region_309	4	CESC,STAD,KIRC,OV	rs2273113, rs2273112	#N/A	hg19:chr1:17287436:17287556:120:16	>hg19:chr1:17287436:17287556:120:16
chr1	17298101	17299192	enhancer_region_310	0	none	rs7513616	rs7513616	hg19:chr1:17298586:17298706:120:2	#N/A
chr1	17306244	17307840	enhancer_region_311	3	KIRC,SARC,UCEC	rs2284748, rs2284747, rs2284746, rs55750792, rs56265117, rs55779591	#N/A	hg19:chr1:17306982:17307102:120:15	#N/A
chr1	17380225	17380593	enhancer_region_312	7	BRCA,STAD,HNSC,KIRC,OV,SARC,UCEC	#N/A	#N/A	hg19:chr1:17380349:17380469:120:2	#N/A
chr1	17559592	17560735	enhancer_region_313	8	BRCA,CESC,STAD,HNSC,LUAD,PAAD,PRAD,SARC	rs3750296, rs3750297, rs74058992, rs4920359, rs11203338, rs35269235, rs35549923, rs35823191, rs35408430, rs34130414, rs4920575, rs4920576, rs12026071	rs11203338, rs4920576, rs4920575	hg19:chr1:17560103:17560223:120:1	>hg19:chr1:17560103:17560223:120:1
chr1	17674256	17675209	enhancer_region_314	7	BRCA,CESC,STAD,HNSC,KIRC,LAML,LUAD	rs2240336, rs2240335, rs766449	rs2240336, rs766449	hg19:chr1:17674672:17674792:120:1	#N/A
chr1	17764081	17765167	enhancer_region_315	9	BRCA,DLBC,GBM,HNSC,KIRC,LAML,LIHC,OV,SARC	rs113663016	#N/A	hg19:chr1:17764564:17764684:120:23	#N/A
chr1	17814288	17814965	enhancer_region_316	2	HNSC,LAML	#N/A	#N/A	hg19:chr1:17814566:17814686:120:3	#N/A
chr1	17846412	17847266	enhancer_region_317	3	BRCA,HNSC,LUAD	rs3850723, rs2244444	#N/A	hg19:chr1:17846779:17846899:120:3	>hg19:chr1:17846779:17846899:120:3
chr1	17855905	17857139	enhancer_region_318	1	BRCA	#N/A	#N/A	hg19:chr1:17856462:17856582:120:3	>hg19:chr1:17856462:17856582:120:3
chr1	17857966	17858980	enhancer_region_319	1	SKCM	rs7549022, rs6657964	#N/A	hg19:chr1:17858413:17858533:120:1	>hg19:chr1:17858413:17858533:120:1
chr1	17865789	17867318	enhancer_region_320	3	HNSC,KIRC,UCEC	#N/A	#N/A	hg19:chr1:17866493:17866613:120:15	#N/A
chr1	17895642	17896891	enhancer_region_321	7	BRCA,CESC,STAD,HNSC,KIRC,LUAD,SKCM	rs2257142	#N/A	hg19:chr1:17896206:17896326:120:8	>hg19:chr1:17896206:17896326:120:8
chr1	17951064	17951900	enhancer_region_322	3	BRCA,CESC,LUAD	#N/A	#N/A	hg19:chr1:17951422:17951542:120:1	>hg19:chr1:17951422:17951542:120:1
chr1	18944727	18945760	enhancer_region_323	2	HNSC,LUAD	rs4027744, rs6664982	#N/A	hg19:chr1:18945183:18945303:120:2	>hg19:chr1:18945183:18945303:120:2
chr1	19228679	19229776	enhancer_region_324	13	BRCA,CESC,STAD,HNSC,KIRC,LAML,LIHC,LUAD,OV,PAAD,PRAD,SARC,UCEC	#N/A	#N/A	hg19:chr1:19229167:19229287:120:5	#N/A
chr1	19252777	19254293	enhancer_region_325	5	CESC,HNSC,LUAD,PAAD,SARC	#N/A	#N/A	hg19:chr1:19253475:19253595:120:2	>hg19:chr1:19253475:19253595:120:2
chr1	19336484	19337975	enhancer_region_326	11	BRCA,CESC,STAD,GBM,HNSC,KIRC,LIHC,LUAD,PAAD,PRAD,SARC	rs2038879, rs2038878, rs2038877, rs28611345, rs17384710	#N/A	hg19:chr1:19337169:19337289:120:1、cg18533966:chr1:19336543:19336663:120:4	>cg18533966:chr1:19336543:19336663:120:4
chr1	19536276	19537345	enhancer_region_327	15	BRCA,CESC,DLBC,STAD,HNSC,KIRC,LAML,LIHC,LUAD,OV,PAAD,PRAD,SARC,SKCM,UCEC	#N/A	#N/A	hg19:chr1:19536750:19536870:120:15	#N/A
chr1	19577570	19579016	enhancer_region_328	14	BRCA,CESC,DLBC,STAD,HNSC,KIRC,LAML,LIHC,LUAD,OV,PAAD,PRAD,SARC,UCEC	rs2294942, rs17551584, rs55852916	#N/A	hg19:chr1:19578233:19578353:120:17	>hg19:chr1:19578233:19578353:120:17
chr1	19637760	19639234	enhancer_region_329	13	BRCA,CESC,DLBC,STAD,GBM,HNSC,KIRC,LAML,LIHC,LUAD,OV,SARC,UCEC	rs4911983, rs2227295, rs2473808	#N/A	hg19:chr1:19638437:19638557:120:22	#N/A
chr1	19756401	19757461	enhancer_region_330	4	BRCA,LIHC,LUAD,PAAD	rs10917449	#N/A	hg19:chr1:19756871:19756991:120:1	#N/A
chr1	19795302	19795363	enhancer_region_331	1	DLBC	#N/A	#N/A	hg19:chr1:19795272:19795392:120:5	#N/A
chr1	19795934	19796541	enhancer_region_332	6	BRCA,DLBC,HNSC,LAML,LUAD,SARC	rs10799816, rs6672955	#N/A	hg19:chr1:19796177:19796297:120:2	#N/A
chr1	19811390	19812048	enhancer_region_333	10	BRCA,CESC,DLBC,STAD,HNSC,KIRC,LAML,LIHC,OV,SARC	rs66657441	#N/A	hg19:chr1:19811659:19811779:120:8	>hg19:chr1:19811659:19811779:120:8
chr1	19812201	19812709	enhancer_region_334	13	BRCA,CESC,DLBC,STAD,HNSC,KIRC,LIHC,LUAD,OV,PAAD,PRAD,SARC,UCEC	rs6426806	#N/A	hg19:chr1:19812395:19812515:120:17	>hg19:chr1:19812395:19812515:120:17
chr1	19922752	19923989	enhancer_region_335	13	BRCA,CESC,DLBC,GBM,HNSC,KIRC,LAML,LIHC,LUAD,OV,PAAD,SARC,UCEC	rs4912130	#N/A	hg19:chr1:19923310:19923430:120:9	>hg19:chr1:19923310:19923430:120:9
chr1	19969612	19970872	enhancer_region_336	5	BRCA,STAD,HNSC,KIRC,PAAD	rs3020595, rs6669757	#N/A	hg19:chr1:19970182:19970302:120:9	#N/A
chr1	20091868	20092596	enhancer_region_337	4	HNSC,KIRC,LUAD,SARC	rs55681369, rs1266448, rs2281245	#N/A	hg19:chr1:20092172:20092292:120:4	#N/A
chr1	20125691	20127076	enhancer_region_338	11	BRCA,CESC,DLBC,HNSC,KIRC,LAML,LIHC,LUAD,PAAD,SARC,UCEC	#N/A	#N/A	hg19:chr1:20126323:20126443:120:16	>hg19:chr1:20126323:20126443:120:16
chr1	20208753	20209565	enhancer_region_339	13	BRCA,CESC,DLBC,STAD,HNSC,KIRC,LAML,LIHC,LUAD,OV,PAAD,SARC,UCEC	rs72658579, rs878235, rs12124726	rs878235	hg19:chr1:20209099:20209219:120:13	>hg19:chr1:20209099:20209219:120:13
chr1	20229657	20230653	enhancer_region_340	2	BRCA,LUAD	#N/A	#N/A	hg19:chr1:20230095:20230215:120:0	#N/A
chr1	20811694	20813576	enhancer_region_341	6	BRCA,HNSC,KIRC,LAML,LIHC,LUAD	rs1253918	#N/A	hg19:chr1:20812575:20812695:120:4	#N/A
chr1	20821569	20822187	enhancer_region_342	1	LUAD	rs12076947	#N/A	hg19:chr1:20821818:20821938:120:3	>hg19:chr1:20821818:20821938:120:3
chr1	20822275	20823336	enhancer_region_343	2	HNSC,LUAD	#N/A	#N/A	hg19:chr1:20822745:20822865:120:2	>hg19:chr1:20822745:20822865:120:2
chr1	20833843	20834949	enhancer_region_344	14	BRCA,CESC,STAD,HNSC,KIRC,LAML,LIHC,LUAD,OV,PAAD,PRAD,SARC,SKCM,UCEC	rs6669244	#N/A	hg19:chr1:20834336:20834456:120:7	#N/A
chr1	20901932	20903349	enhancer_region_345	3	CESC,HNSC,LUAD	rs72649166, rs4655224, rs4654863, rs4655225, rs12401402, rs7545313, rs7524492, rs12407971, rs10799643, rs7547998, rs10799644, rs12409100, rs1253910	#N/A	hg19:chr1:20902580:20902700:120:2	#N/A
chr1	20915083	20916121	enhancer_region_346	4	CESC,STAD,HNSC,LUAD	rs532545, rs603412, rs602950, rs2072671, rs589942	rs532545, rs603412, rs602950	hg19:chr1:20915542:20915662:120:5	>hg19:chr1:20915542:20915662:120:5
chr1	20939185	20939458	enhancer_region_347	1	HNSC	#N/A	#N/A	hg19:chr1:20939261:20939381:120:7	#N/A
chr1	20940014	20940985	enhancer_region_348	8	BRCA,CESC,STAD,HNSC,KIRC,LUAD,PAAD,PRAD	rs3738130	#N/A	hg19:chr1:20940439:20940559:120:3	>hg19:chr1:20940439:20940559:120:3
chr1	20959899	20961496	enhancer_region_349	12	BRCA,CESC,HNSC,KIRC,LAML,LIHC,LUAD,OV,PAAD,SARC,SKCM,UCEC	rs45530340, rs7541234, rs7517909	#N/A	hg19:chr1:20960637:20960757:120:3	#N/A
chr1	20987576	20987973	enhancer_region_350	9	BRCA,DLBC,STAD,HNSC,KIRC,OV,PAAD,SARC,UCEC	#N/A	#N/A	hg19:chr1:20987714:20987834:120:10	#N/A
chr1	20988065	20988639	enhancer_region_351	11	CESC,STAD,HNSC,KIRC,LAML,LIHC,OV,PAAD,SARC,SKCM,UCEC	#N/A	#N/A	hg19:chr1:20988292:20988412:120:3	>hg19:chr1:20988292:20988412:120:3
chr1	21022762	21023898	enhancer_region_352	12	BRCA,CESC,STAD,HNSC,KIRC,LAML,LIHC,OV,PAAD,PRAD,SARC,UCEC	rs59786108, rs61547312, rs674102, rs674081, rs590454, rs602166	rs674102, rs674081	hg19:chr1:21023270:21023390:120:3	#N/A
chr1	21058693	21060216	enhancer_region_353	10	BRCA,CESC,STAD,HNSC,KIRC,LAML,LIHC,LUAD,OV,PAAD	#N/A	#N/A	hg19:chr1:21059394:21059514:120:4	#N/A
chr1	21112750	21113413	enhancer_region_354	13	BRCA,CESC,DLBC,STAD,HNSC,KIRC,LAML,LIHC,LUAD,OV,PRAD,SARC,UCEC	#N/A	#N/A	hg19:chr1:21113021:21113141:120:20	#N/A
chr1	21348688	21349398	enhancer_region_355	13	BRCA,CESC,DLBC,STAD,HNSC,LAML,LIHC,LUAD,OV,PAAD,PRAD,SARC,UCEC	#N/A	#N/A	hg19:chr1:21348983:21349103:120:0	#N/A
chr1	21475962	21476813	enhancer_region_356	5	STAD,HNSC,KIRC,LUAD,SARC	rs72975078	#N/A	hg19:chr1:21476327:21476447:120:0	#N/A
chr1	21502487	21502906	enhancer_region_357	4	DLBC,LAML,LIHC,LUAD	#N/A	#N/A	hg19:chr1:21502636:21502756:120:15	#N/A
chr1	21503072	21503441	enhancer_region_358	11	BRCA,CESC,DLBC,STAD,HNSC,KIRC,LAML,LUAD,OV,PAAD,SARC	#N/A	#N/A	hg19:chr1:21503196:21503316:120:13	#N/A
chr1	21587829	21589498	enhancer_region_359	8	CESC,STAD,HNSC,KIRC,LAML,LIHC,LUAD,PAAD	rs2282714, rs2282713, rs212531, rs212532	rs2282713, rs212531, rs212532	hg19:chr1:21588603:21588723:120:2	>hg19:chr1:21588603:21588723:120:2
chr1	21620755	21621839	enhancer_region_360	3	BRCA,DLBC,LUAD	rs213051	#N/A	hg19:chr1:21621237:21621357:120:1	>hg19:chr1:21621237:21621357:120:1
chr1	21650579	21651546	enhancer_region_361	9	BRCA,CESC,DLBC,STAD,HNSC,KIRC,LUAD,PAAD,SARC	rs213024	rs213024	hg19:chr1:21651002:21651122:120:1	>hg19:chr1:21651002:21651122:120:1
chr1	21655858	21656543	enhancer_region_362	4	BRCA,STAD,LUAD,PRAD	rs213037, rs213038, rs471359	#N/A	hg19:chr1:21656140:21656260:120:0	#N/A
chr1	21671625	21672734	enhancer_region_363	10	BRCA,CESC,DLBC,STAD,HNSC,KIRC,LAML,OV,SARC,UCEC	rs2072654	#N/A	hg19:chr1:21672119:21672239:120:14	>hg19:chr1:21672119:21672239:120:14
chr1	21964841	21966061	enhancer_region_364	6	BRCA,CESC,STAD,HNSC,LAML,LUAD	rs72876070	#N/A	hg19:chr1:21965391:21965511:120:2	#N/A
chr1	22109006	22110373	enhancer_region_365	15	BRCA,CESC,DLBC,STAD,GBM,HNSC,KIRC,LAML,LIHC,LUAD,OV,PAAD,PRAD,SARC,UCEC	rs10917042	#N/A	hg19:chr1:22109629:22109749:120:21	>hg19:chr1:22109629:22109749:120:21
chr1	22257421	22258387	enhancer_region_366	6	BRCA,CESC,STAD,HNSC,LIHC,LUAD	rs6658920	#N/A	hg19:chr1:22257844:22257964:120:6	#N/A
chr1	22262444	22263819	enhancer_region_367	3	STAD,LAML,LUAD	rs71514204	#N/A	hg19:chr1:22263071:22263191:120:2	#N/A
chr1	22351340	22352813	enhancer_region_368	15	BRCA,CESC,DLBC,STAD,GBM,HNSC,KIRC,LAML,LIHC,LUAD,OV,PAAD,PRAD,SARC,UCEC	rs61778042, rs2255282, rs11801382	#N/A	hg19:chr1:22352016:22352136:120:7	>hg19:chr1:22352016:22352136:120:7
chr1	22366065	22367018	enhancer_region_369	1	LAML	rs10917128	rs10917128	hg19:chr1:22366481:22366601:120:2	#N/A
chr1	22378764	22380037	enhancer_region_370	15	BRCA,CESC,DLBC,STAD,GBM,HNSC,KIRC,LAML,LIHC,LUAD,OV,PAAD,PRAD,SARC,UCEC	rs3754496, rs2473325, rs16860621	rs2473325	hg19:chr1:22379340:22379460:120:17	#N/A
chr1	22778112	22779149	enhancer_region_371	15	BRCA,CESC,STAD,GBM,HNSC,KIRC,LAML,LIHC,LUAD,OV,PAAD,PRAD,SARC,SKCM,UCEC	rs4655064, rs10917233	#N/A	hg19:chr1:22778570:22778690:120:15	#N/A
chr1	23076560	23077158	enhancer_region_372	8	BRCA,CESC,STAD,HNSC,KIRC,LUAD,PAAD,UCEC	rs10753543	#N/A	hg19:chr1:23076799:23076919:120:1	>hg19:chr1:23076799:23076919:120:1
chr1	23077260	23078021	enhancer_region_373	3	BRCA,HNSC,LUAD	rs12085264, rs1561622	rs1561622	hg19:chr1:23077580:23077700:120:0	#N/A
chr1	23158154	23159250	enhancer_region_374	6	BRCA,STAD,HNSC,KIRC,LUAD,PAAD	rs4600017, rs56040422, rs10733034	#N/A	hg19:chr1:23158642:23158762:120:1	#N/A
chr1	23345291	23346631	enhancer_region_375	16	BRCA,CESC,DLBC,STAD,GBM,HNSC,KIRC,LAML,LIHC,LUAD,OV,PAAD,PRAD,SARC,SKCM,UCEC	#N/A	#N/A	hg19:chr1:23345901:23346021:120:23	>hg19:chr1:23345901:23346021:120:23
chr1	23435367	23436163	enhancer_region_376	0	none	rs2274687	rs2274687	hg19:chr1:23435705:23435825:120:0	#N/A
chr1	23493847	23495182	enhancer_region_377	8	BRCA,CESC,HNSC,LAML,LIHC,LUAD,OV,SARC	rs61781469	#N/A	hg19:chr1:23494454:23494574:120:9	#N/A
chr1	23514903	23515892	enhancer_region_378	4	CESC,STAD,HNSC,LUAD	rs683052, rs681753, rs667329, rs667330, rs668234, rs1757044	rs667329	hg19:chr1:23515337:23515457:120:0	#N/A
chr1	23523121	23524253	enhancer_region_379	5	BRCA,CESC,HNSC,LUAD,PAAD	rs586589, rs588387, rs622387, rs622007, rs590664	rs586589, rs622387	hg19:chr1:23523627:23523747:120:1	#N/A
chr1	23524694	23524736	enhancer_region_380	0	none	#N/A	#N/A	#N/A	#N/A
chr1	23670449	23671496	enhancer_region_381	15	BRCA,CESC,STAD,GBM,HNSC,KIRC,LAML,LIHC,LUAD,OV,PRAD,SARC,SKCM,THCA,UCEC	rs12409193	#N/A	hg19:chr1:23670912:23671032:120:12	#N/A
chr1	23694414	23695111	enhancer_region_382	13	BRCA,CESC,STAD,HNSC,KIRC,LAML,LIHC,LUAD,OV,PAAD,SARC,SKCM,UCEC	#N/A	#N/A	hg19:chr1:23694702:23694822:120:8	>hg19:chr1:23694702:23694822:120:8
chr1	23695254	23695788	enhancer_region_383	16	BRCA,CESC,DLBC,STAD,GBM,HNSC,KIRC,LAML,LIHC,LUAD,OV,PAAD,PRAD,SARC,SKCM,UCEC	rs680386	#N/A	hg19:chr1:23695461:23695581:120:13	>hg19:chr1:23695461:23695581:120:13
chr1	23703350	23704587	enhancer_region_384	11	BRCA,STAD,GBM,HNSC,KIRC,LAML,LIHC,LUAD,PAAD,PRAD,SARC	rs689224	rs689224	hg19:chr1:23703908:23704028:120:4	#N/A
chr1	23729347	23730918	enhancer_region_385	7	BRCA,STAD,HNSC,KIRC,LUAD,OV,PAAD	#N/A	#N/A	hg19:chr1:23730072:23730192:120:0	#N/A
chr1	23810889	23811508	enhancer_region_386	8	BRCA,STAD,HNSC,KIRC,LAML,OV,PAAD,SARC	rs12727881, rs4649093	#N/A	hg19:chr1:23811138:23811258:120:9	#N/A
chr1	23855378	23855469	enhancer_region_387	1	LAML	#N/A	#N/A	hg19:chr1:23855363:23855483:120:0	#N/A
chr1	23857010	23857379	enhancer_region_388	3	DLBC,LAML,LIHC	#N/A	#N/A	hg19:chr1:23857134:23857254:120:7	#N/A
chr1	23880989	23881824	enhancer_region_389	11	BRCA,CESC,STAD,HNSC,KIRC,LAML,LIHC,LUAD,OV,SARC,UCEC	rs35140318, rs2811937	#N/A	hg19:chr1:23881346:23881466:120:15	#N/A
chr1	23903081	23904488	enhancer_region_390	3	CESC,DLBC,LUAD	rs10917395	#N/A	hg19:chr1:23903724:23903844:120:2	#N/A
chr1	24017815	24018875	enhancer_region_391	15	BRCA,CESC,DLBC,STAD,GBM,HNSC,KIRC,LAML,LIHC,LUAD,OV,PAAD,PRAD,SARC,UCEC	rs3753270	#N/A	hg19:chr1:24018285:24018405:120:8	#N/A
chr1	24069422	24070307	enhancer_region_392	7	BRCA,HNSC,KIRC,LAML,LIHC,OV,SARC	rs7519640	#N/A	hg19:chr1:24069804:24069924:120:13	#N/A
chr1	24104300	24105295	enhancer_region_393	13	BRCA,CESC,DLBC,HNSC,KIRC,LAML,LIHC,LUAD,OV,PAAD,PRAD,SARC,UCEC	#N/A	#N/A	hg19:chr1:24104737:24104857:120:12	#N/A
chr1	24117241	24117643	enhancer_region_394	9	BRCA,DLBC,STAD,HNSC,LAML,LUAD,OV,PAAD,SARC	#N/A	#N/A	hg19:chr1:24117382:24117502:120:6	#N/A
chr1	24125842	24127215	enhancer_region_395	14	BRCA,CESC,DLBC,STAD,GBM,HNSC,KIRC,LAML,LIHC,LUAD,OV,PAAD,SARC,UCEC	#N/A	#N/A	hg19:chr1:24126468:24126588:120:4	#N/A
chr1	24151333	24152452	enhancer_region_396	14	BRCA,CESC,DLBC,GBM,HNSC,KIRC,LAML,LIHC,LUAD,OV,PAAD,PRAD,SARC,UCEC	rs6697805	rs6697805	hg19:chr1:24151832:24151952:120:11	#N/A
chr1	24191978	24192344	enhancer_region_397	2	BRCA,HNSC	rs34902309	#N/A	hg19:chr1:24192101:24192221:120:0	#N/A
chr1	24285435	24286654	enhancer_region_398	12	BRCA,CESC,DLBC,GBM,HNSC,KIRC,LAML,LIHC,LUAD,OV,PAAD,SARC	#N/A	#N/A	hg19:chr1:24285984:24286104:120:17	#N/A
chr1	24306340	24307172	enhancer_region_399	14	BRCA,CESC,DLBC,GBM,HNSC,KIRC,LAML,LIHC,LUAD,OV,PAAD,SARC,SKCM,UCEC	#N/A	#N/A	hg19:chr1:24306696:24306816:120:17	#N/A
chr1	24307248	24307569	enhancer_region_400	4	CESC,HNSC,LAML,LUAD	#N/A	#N/A	cg26856289:chr1:24307456:24307576:120:2、cg22499893:chr1:24307475:24307595:120:3、hg19:chr1:24307348:24307468:120:2	>hg19:chr1:24307348:24307468:120:2
chr1	24345083	24345816	enhancer_region_401	5	BRCA,LIHC,LUAD,PAAD,SARC	#N/A	#N/A	hg19:chr1:24345389:24345509:120:2	#N/A
chr1	24372735	24374047	enhancer_region_402	3	LUAD,PAAD,SARC	#N/A	#N/A	hg19:chr1:24373331:24373451:120:1	>hg19:chr1:24373331:24373451:120:1
chr1	24434338	24435769	enhancer_region_403	4	HNSC,KIRC,LIHC,LUAD	rs11249170, rs4648933	#N/A	hg19:chr1:24434993:24435113:120:5	>hg19:chr1:24434993:24435113:120:5
chr1	24609942	24611303	enhancer_region_404	4	BRCA,HNSC,LUAD,PAAD	rs12121909	#N/A	hg19:chr1:24610562:24610682:120:1	#N/A
chr1	24647954	24649248	enhancer_region_405	6	BRCA,CESC,STAD,HNSC,KIRC,LUAD	#N/A	#N/A	cg06376426:chr1:24648143:24648263:120:7、hg19:chr1:24648541:24648661:120:9	>cg06376426:chr1:24648143:24648263:120:7
chr1	24690848	24692500	enhancer_region_406	3	BRCA,LUAD,PAAD	rs518717, rs548942	#N/A	hg19:chr1:24691614:24691734:120:1	#N/A
chr1	24739827	24740445	enhancer_region_407	10	BRCA,CESC,STAD,HNSC,LAML,LIHC,LUAD,OV,PAAD,SARC	rs11249105, rs11249106	rs11249106	hg19:chr1:24740076:24740196:120:11	#N/A
chr1	24827884	24828031	enhancer_region_408	0	none	#N/A	#N/A	hg19:chr1:24827897:24828017:120:2	#N/A
chr1	24828426	24829237	enhancer_region_409	13	BRCA,CESC,STAD,HNSC,KIRC,LAML,LIHC,LUAD,OV,PAAD,PRAD,SARC,UCEC	rs11805096	#N/A	hg19:chr1:24828771:24828891:120:6	#N/A
chr1	24862860	24863334	enhancer_region_410	2	DLBC,SARC	rs11231	rs11231	hg19:chr1:24863037:24863157:120:2	#N/A
chr1	24968939	24969594	enhancer_region_411	16	BRCA,CESC,DLBC,STAD,GBM,HNSC,KIRC,LAML,LIHC,LUAD,NB,OV,PAAD,SARC,SKCM,UCEC	#N/A	#N/A	hg19:chr1:24969206:24969326:120:5	#N/A
chr1	24969656	24970439	enhancer_region_412	11	CESC,DLBC,STAD,GBM,HNSC,KIRC,LAML,LIHC,OV,SARC,UCEC	rs61773957	#N/A	hg19:chr1:24969987:24970107:120:17	>hg19:chr1:24969987:24970107:120:17
chr1	25009754	25010938	enhancer_region_413	7	CESC,STAD,GBM,HNSC,KIRC,LUAD,PAAD	#N/A	#N/A	hg19:chr1:25010286:25010406:120:1	#N/A
chr1	25031577	25032468	enhancer_region_414	12	BRCA,CESC,STAD,GBM,HNSC,LAML,LIHC,LUAD,OV,PAAD,PRAD,SARC	rs66530629	rs66530629	hg19:chr1:25031962:25032082:120:1	#N/A
chr1	25045213	25045977	enhancer_region_415	2	HNSC,LUAD	rs3131510, rs3122039, rs3122040	#N/A	hg19:chr1:25045535:25045655:120:1	#N/A
chr1	25050822	25052070	enhancer_region_416	5	BRCA,HNSC,LAML,LIHC,LUAD	rs55965563, rs1002707, rs1002706, rs1316829	rs1002706	hg19:chr1:25051386:25051506:120:0	#N/A
chr1	25071743	25072538	enhancer_region_417	9	BRCA,DLBC,STAD,HNSC,LAML,LIHC,OV,SARC,UCEC	#N/A	#N/A	hg19:chr1:25072080:25072200:120:14	>hg19:chr1:25072080:25072200:120:14
chr1	25255881	25257211	enhancer_region_418	4	DLBC,HNSC,KIRC,SARC	rs71514255	#N/A	hg19:chr1:25256486:25256606:120:19	#N/A
chr1	25493479	25495058	enhancer_region_419	1	LIHC	rs1883467	#N/A	hg19:chr1:25494208:25494328:120:2	>hg19:chr1:25494208:25494328:120:2
chr1	25558505	25559450	enhancer_region_420	14	BRCA,CESC,DLBC,STAD,HNSC,KIRC,LAML,LIHC,LUAD,OV,PAAD,PRAD,SARC,UCEC	#N/A	#N/A	hg19:chr1:25558917:25559037:120:8	>hg19:chr1:25558917:25559037:120:8
chr1	25559606	25559932	enhancer_region_421	10	BRCA,DLBC,HNSC,LAML,LIHC,LUAD,OV,PAAD,SARC,UCEC	#N/A	#N/A	hg19:chr1:25559709:25559829:120:2	#N/A
chr1	25566099	25566819	enhancer_region_422	12	BRCA,CESC,DLBC,HNSC,KIRC,LAML,LIHC,LUAD,OV,PAAD,PRAD,SARC	#N/A	#N/A	hg19:chr1:25566399:25566519:120:5	#N/A
chr1	25572988	25574589	enhancer_region_423	16	BRCA,CESC,DLBC,STAD,GBM,HNSC,KIRC,LAML,LIHC,LUAD,OV,PAAD,PRAD,SARC,SKCM,UCEC	#N/A	#N/A	hg19:chr1:25573728:25573848:120:10	>hg19:chr1:25573728:25573848:120:10
chr1	25664628	25665470	enhancer_region_424	15	BRCA,CESC,DLBC,STAD,HNSC,KIRC,LAML,LIHC,LUAD,OV,PAAD,PRAD,SARC,SKCM,UCEC	#N/A	#N/A	hg19:chr1:25664989:25665109:120:12	>hg19:chr1:25664989:25665109:120:12
chr1	25756396	25757231	enhancer_region_425	13	BRCA,CESC,DLBC,STAD,HNSC,KIRC,LAML,LIHC,OV,PAAD,PRAD,SARC,SKCM	rs9438904	rs9438904	hg19:chr1:25756753:25756873:120:15	#N/A
chr1	25870043	25871536	enhancer_region_426	9	BRCA,CESC,STAD,HNSC,KIRC,LIHC,PRAD,SARC,UCEC	#N/A	#N/A	hg19:chr1:25870729:25870849:120:8	#N/A
chr1	25875743	25876923	enhancer_region_427	6	STAD,HNSC,KIRC,LAML,LIHC,LUAD	#N/A	#N/A	hg19:chr1:25876273:25876393:120:1	>hg19:chr1:25876273:25876393:120:1
chr1	25894733	25895948	enhancer_region_428	6	BRCA,STAD,HNSC,KIRC,LUAD,PRAD	rs11563, rs7491, rs3924236, rs3924235, rs3924234	rs7491, rs3924235	hg19:chr1:25895280:25895400:120:2	#N/A
chr1	26144739	26144891	enhancer_region_429	2	BRCA,LAML	#N/A	#N/A	hg19:chr1:26144755:26144875:120:3	>hg19:chr1:26144755:26144875:120:3
chr1	26145922	26146740	enhancer_region_430	13	BRCA,CESC,STAD,HNSC,KIRC,LAML,LIHC,LUAD,OV,PAAD,PRAD,SARC,UCEC	rs2294226, rs1127818	rs1127818	hg19:chr1:26146271:26146391:120:15	#N/A
chr1	26185140	26186368	enhancer_region_431	10	BRCA,CESC,STAD,HNSC,KIRC,LAML,LUAD,OV,PAAD,SARC	#N/A	#N/A	hg19:chr1:26185694:26185814:120:10	>hg19:chr1:26185694:26185814:120:10
chr1	26201402	26202877	enhancer_region_432	8	CESC,STAD,HNSC,KIRC,LAML,LIHC,LUAD,OV	rs74378533, rs213623	#N/A	hg19:chr1:26202079:26202199:120:19	#N/A
chr1	26216025	26217412	enhancer_region_433	5	BRCA,STAD,HNSC,LUAD,PAAD	#N/A	#N/A	hg19:chr1:26216658:26216778:120:2	#N/A
chr1	26231537	26231721	enhancer_region_434	5	BRCA,DLBC,LAML,LUAD,SARC	#N/A	#N/A	hg19:chr1:26231569:26231689:120:3	#N/A
chr1	26231895	26232094	enhancer_region_435	11	BRCA,CESC,DLBC,STAD,HNSC,LAML,LIHC,OV,PAAD,SARC,UCEC	#N/A	#N/A	hg19:chr1:26231934:26232054:120:11	>hg19:chr1:26231934:26232054:120:11
chr1	26232139	26233110	enhancer_region_436	12	BRCA,CESC,DLBC,STAD,HNSC,KIRC,LAML,LIHC,OV,PAAD,SARC,UCEC	rs213641	rs213641	hg19:chr1:26232564:26232684:120:13	#N/A
chr1	26324135	26324631	enhancer_region_437	11	BRCA,CESC,STAD,HNSC,KIRC,LIHC,LUAD,OV,PAAD,SARC,UCEC	rs11247841	#N/A	hg19:chr1:26324323:26324443:120:8	#N/A
chr1	26361921	26362624	enhancer_region_438	8	BRCA,CESC,HNSC,KIRC,LAML,OV,PAAD,UCEC	rs6665062, rs2802315	#N/A	hg19:chr1:26362212:26362332:120:9	>hg19:chr1:26362212:26362332:120:9
chr1	26437260	26438957	enhancer_region_439	15	BRCA,CESC,DLBC,STAD,GBM,HNSC,KIRC,LAML,LIHC,LUAD,OV,PAAD,SARC,SKCM,UCEC	rs61776584	#N/A	hg19:chr1:26438048:26438168:120:16	#N/A
chr1	26496007	26497143	enhancer_region_440	15	BRCA,CESC,DLBC,STAD,GBM,HNSC,KIRC,LAML,LIHC,OV,PAAD,PRAD,SARC,SKCM,UCEC	rs2232646, rs2232648, rs7087, rs2232654	#N/A	hg19:chr1:26496515:26496635:120:16	#N/A
chr1	26503403	26504468	enhancer_region_441	5	BRCA,CESC,STAD,HNSC,LUAD	rs2783707	#N/A	hg19:chr1:26503875:26503995:120:7	>hg19:chr1:26503875:26503995:120:7
chr1	26560618	26561240	enhancer_region_442	16	BRCA,CESC,DLBC,STAD,GBM,HNSC,KIRC,LAML,LIHC,LUAD,OV,PAAD,PRAD,SARC,SKCM,UCEC	rs3795687, rs4477262, rs6698557	#N/A	hg19:chr1:26560869:26560989:120:15	#N/A
chr1	26602079	26602646	enhancer_region_443	9	BRCA,DLBC,STAD,LAML,LUAD,OV,PAAD,PRAD,SARC	rs12732295	#N/A	hg19:chr1:26602302:26602422:120:1	#N/A
chr1	26605884	26606731	enhancer_region_444	13	BRCA,CESC,DLBC,STAD,HNSC,KIRC,LAML,LIHC,LUAD,OV,PAAD,SARC,UCEC	#N/A	#N/A	hg19:chr1:26606247:26606367:120:3	>hg19:chr1:26606247:26606367:120:3
chr1	26611084	26611877	enhancer_region_445	6	BRCA,DLBC,STAD,LAML,PAAD,SARC	#N/A	#N/A	hg19:chr1:26611420:26611540:120:4	#N/A
chr1	26612029	26612191	enhancer_region_446	0	none	rs11247898	#N/A	hg19:chr1:26612050:26612170:120:1	#N/A
chr1	26662468	26663595	enhancer_region_447	5	CESC,STAD,HNSC,LAML,OV	rs7517559, rs72649360, rs10751735	#N/A	hg19:chr1:26662971:26663091:120:13	#N/A
chr1	26677145	26678371	enhancer_region_448	5	STAD,HNSC,LAML,LIHC,LUAD	rs11582416	#N/A	hg19:chr1:26677698:26677818:120:3	>hg19:chr1:26677698:26677818:120:3
chr1	26758373	26759321	enhancer_region_449	11	BRCA,CESC,STAD,HNSC,KIRC,LIHC,LUAD,OV,PAAD,SARC,UCEC	rs3811462, rs3828083, rs6656196, rs3811461	#N/A	hg19:chr1:26758787:26758907:120:8	#N/A
chr1	26798050	26799817	enhancer_region_450	14	BRCA,CESC,DLBC,GBM,HNSC,KIRC,LAML,LIHC,LUAD,OV,PAAD,PRAD,SARC,UCEC	rs2494391	#N/A	hg19:chr1:26798873:26798993:120:10	#N/A
chr1	26826536	26828230	enhancer_region_451	15	BRCA,CESC,DLBC,STAD,GBM,HNSC,KIRC,LAML,LIHC,LUAD,OV,PAAD,PRAD,SARC,UCEC	rs36121084, rs6669111	#N/A	hg19:chr1:26827323:26827443:120:9	>hg19:chr1:26827323:26827443:120:9
chr1	26855947	26857275	enhancer_region_452	7	CESC,HNSC,KIRC,LAML,LIHC,LUAD,SARC	#N/A	#N/A	hg19:chr1:26856551:26856671:120:15	>hg19:chr1:26856551:26856671:120:15
chr1	26857458	26857948	enhancer_region_453	10	BRCA,CESC,STAD,HNSC,LAML,LIHC,LUAD,OV,PAAD,SARC	#N/A	#N/A	hg19:chr1:26857643:26857763:120:2	>hg19:chr1:26857643:26857763:120:2
chr1	26946639	26948243	enhancer_region_454	16	BRCA,CESC,DLBC,STAD,GBM,HNSC,KIRC,LAML,LIHC,LUAD,OV,PAAD,PRAD,SARC,SKCM,UCEC	#N/A	#N/A	hg19:chr1:26947381:26947501:120:16	#N/A
chr1	27018724	27019982	enhancer_region_455	13	BRCA,CESC,DLBC,STAD,HNSC,LAML,LIHC,LUAD,OV,PAAD,PRAD,SARC,UCEC	#N/A	#N/A	hg19:chr1:27019293:27019413:120:3	>hg19:chr1:27019293:27019413:120:3
chr1	27097768	27098828	enhancer_region_456	6	BRCA,HNSC,LAML,LUAD,PAAD,SARC	#N/A	#N/A	hg19:chr1:27098238:27098358:120:0	#N/A
chr1	27113985	27115300	enhancer_region_457	14	BRCA,CESC,DLBC,STAD,GBM,HNSC,LAML,LIHC,LUAD,OV,PRAD,SARC,SKCM,UCEC	#N/A	#N/A	hg19:chr1:27114582:27114702:120:12	>hg19:chr1:27114582:27114702:120:12
chr1	27115398	27115934	enhancer_region_458	6	BRCA,DLBC,LAML,LUAD,PAAD,SARC	#N/A	#N/A	hg19:chr1:27115606:27115726:120:8	#N/A
chr1	27152598	27153777	enhancer_region_459	7	CESC,HNSC,KIRC,LAML,LIHC,PRAD,SARC	#N/A	#N/A	hg19:chr1:27153127:27153247:120:23	#N/A
chr1	27175431	27176416	enhancer_region_460	6	BRCA,CESC,STAD,GBM,HNSC,LUAD	#N/A	#N/A	hg19:chr1:27175863:27175983:120:2	>hg19:chr1:27175863:27175983:120:2
chr1	27179597	27180107	enhancer_region_461	3	BRCA,STAD,LUAD	#N/A	#N/A	hg19:chr1:27179792:27179912:120:0	>hg19:chr1:27179792:27179912:120:0
chr1	27189501	27190164	enhancer_region_462	5	BRCA,CESC,STAD,LUAD,PAAD	#N/A	#N/A	hg19:chr1:27189772:27189892:120:7	>hg19:chr1:27189772:27189892:120:7
chr1	27191228	27191502	enhancer_region_463	6	DLBC,STAD,GBM,HNSC,OV,SARC	#N/A	#N/A	hg19:chr1:27191305:27191425:120:7	#N/A
chr1	27216013	27217261	enhancer_region_464	14	BRCA,CESC,DLBC,STAD,HNSC,KIRC,LAML,LIHC,LUAD,OV,PAAD,PRAD,SARC,UCEC	#N/A	#N/A	hg19:chr1:27216577:27216697:120:13	>hg19:chr1:27216577:27216697:120:13
chr1	27226331	27227266	enhancer_region_465	14	BRCA,CESC,DLBC,STAD,HNSC,KIRC,LAML,LIHC,LUAD,OV,PAAD,PRAD,SARC,UCEC	#N/A	#N/A	hg19:chr1:27226738:27226858:120:11	#N/A
chr1	27247748	27248877	enhancer_region_466	14	BRCA,CESC,DLBC,STAD,GBM,HNSC,KIRC,LAML,LIHC,OV,PAAD,SARC,SKCM,UCEC	#N/A	#N/A	hg19:chr1:27248252:27248372:120:17	>hg19:chr1:27248252:27248372:120:17
chr1	27286217	27287435	enhancer_region_467	6	BRCA,HNSC,LAML,LIHC,LUAD,UCEC	#N/A	#N/A	hg19:chr1:27286766:27286886:120:13	>hg19:chr1:27286766:27286886:120:13
chr1	27316926	27318339	enhancer_region_468	2	STAD,LUAD	rs4970491	#N/A	hg19:chr1:27317572:27317692:120:0	>hg19:chr1:27317572:27317692:120:0
chr1	27337584	27337862	enhancer_region_469	3	BRCA,STAD,LUAD	#N/A	#N/A	hg19:chr1:27337663:27337783:120:3	#N/A
chr1	27338895	27339585	enhancer_region_470	7	BRCA,STAD,HNSC,LAML,LUAD,OV,PAAD	rs4970471	#N/A	hg19:chr1:27339180:27339300:120:11	#N/A
chr1	27357702	27358605	enhancer_region_471	5	BRCA,HNSC,KIRC,LUAD,SARC	#N/A	#N/A	hg19:chr1:27358093:27358213:120:13	#N/A
chr1	27438299	27439216	enhancer_region_472	10	BRCA,DLBC,STAD,HNSC,KIRC,LAML,LUAD,PAAD,SARC,THCA	#N/A	#N/A	hg19:chr1:27438697:27438817:120:1	#N/A
chr1	27648663	27649357	enhancer_region_473	15	BRCA,CESC,STAD,GBM,HNSC,KIRC,LAML,LIHC,LUAD,OV,PAAD,PRAD,SARC,SKCM,UCEC	rs4592273	#N/A	hg19:chr1:27648950:27649070:120:10	#N/A
chr1	27667816	27669817	enhancer_region_474	10	BRCA,DLBC,HNSC,KIRC,LAML,LIHC,LUAD,OV,SARC,UCEC	#N/A	#N/A	hg19:chr1:27668756:27668876:120:1	#N/A
chr1	27673918	27674177	enhancer_region_475	0	none	#N/A	#N/A	hg19:chr1:27673987:27674107:120:7	>hg19:chr1:27673987:27674107:120:7
chr1	27675562	27675919	enhancer_region_476	5	BRCA,HNSC,LAML,OV,PRAD	#N/A	#N/A	hg19:chr1:27675680:27675800:120:8	>hg19:chr1:27675680:27675800:120:8
chr1	27691939	27693830	enhancer_region_477	13	BRCA,CESC,STAD,HNSC,KIRC,LAML,LUAD,OV,PAAD,PRAD,SARC,SKCM,UCEC	#N/A	#N/A	hg19:chr1:27692824:27692944:120:18	#N/A
chr1	27709348	27709762	enhancer_region_478	0	none	#N/A	#N/A	hg19:chr1:27709495:27709615:120:5	#N/A
chr1	27718326	27719597	enhancer_region_479	7	CESC,STAD,HNSC,KIRC,LAML,OV,SARC	#N/A	#N/A	hg19:chr1:27718901:27719021:120:15	#N/A
chr1	27721892	27722326	enhancer_region_480	1	OV	#N/A	#N/A	hg19:chr1:27722049:27722169:120:4	>hg19:chr1:27722049:27722169:120:4
chr1	27816145	27817371	enhancer_region_481	15	BRCA,CESC,DLBC,STAD,HNSC,KIRC,LAML,LIHC,LUAD,NB,OV,PAAD,PRAD,SARC,UCEC	#N/A	#N/A	hg19:chr1:27816698:27816818:120:6	#N/A
chr1	27853979	27855283	enhancer_region_482	5	BRCA,STAD,HNSC,LAML,UCEC	rs12725924	#N/A	hg19:chr1:27854571:27854691:120:14	>hg19:chr1:27854571:27854691:120:14
chr1	27868688	27868689	enhancer_region_483	2	BRCA,LUAD	#N/A	#N/A	#N/A	#N/A
chr1	27883291	27884804	enhancer_region_484	8	BRCA,CESC,STAD,HNSC,KIRC,LAML,LUAD,SARC	#N/A	#N/A	hg19:chr1:27883987:27884107:120:0	#N/A
chr1	27894712	27895021	enhancer_region_485	3	STAD,OV,PAAD	#N/A	#N/A	hg19:chr1:27894806:27894926:120:1	#N/A
chr1	27894872	27895810	enhancer_region_486	4	STAD,HNSC,OV,PAAD	rs12749647	#N/A	hg19:chr1:27894806:27894926:120:1、hg19:chr1:27895281:27895401:120:12	#N/A
chr1	27926149	27926365	enhancer_region_487	0	none	#N/A	#N/A	hg19:chr1:27926197:27926317:120:2	>hg19:chr1:27926197:27926317:120:2
chr1	27929758	27931048	enhancer_region_488	10	BRCA,STAD,HNSC,KIRC,LAML,LIHC,OV,PAAD,SARC,UCEC	#N/A	#N/A	hg19:chr1:27930343:27930463:120:2	#N/A
chr1	27977084	27977937	enhancer_region_489	2	HNSC,LAML	#N/A	#N/A	hg19:chr1:27977450:27977570:120:0	>hg19:chr1:27977450:27977570:120:0
chr1	27985451	27986525	enhancer_region_490	5	BRCA,DLBC,HNSC,KIRC,LAML	#N/A	#N/A	hg19:chr1:27985928:27986048:120:2	#N/A
chr1	27998412	27999344	enhancer_region_491	13	BRCA,CESC,DLBC,STAD,HNSC,KIRC,LAML,LIHC,LUAD,OV,PAAD,PRAD,SARC	#N/A	#N/A	hg19:chr1:27998818:27998938:120:2	>hg19:chr1:27998818:27998938:120:2
chr1	28052443	28053041	enhancer_region_492	11	CESC,DLBC,STAD,HNSC,KIRC,LAML,LIHC,LUAD,OV,SARC,UCEC	#N/A	#N/A	hg19:chr1:28052682:28052802:120:13	>hg19:chr1:28052682:28052802:120:13
chr1	28156718	28157997	enhancer_region_493	16	BRCA,CESC,DLBC,STAD,GBM,HNSC,KIRC,LAML,LIHC,LUAD,OV,PAAD,PRAD,SARC,SKCM,UCEC	#N/A	#N/A	hg19:chr1:28157297:28157417:120:13	>hg19:chr1:28157297:28157417:120:13
chr1	28240588	28241189	enhancer_region_494	11	BRCA,CESC,DLBC,STAD,HNSC,KIRC,LAML,LIHC,OV,PAAD,SARC	#N/A	#N/A	hg19:chr1:28240828:28240948:120:8	#N/A
chr1	28285853	28287039	enhancer_region_495	11	BRCA,DLBC,STAD,HNSC,KIRC,LAML,LUAD,OV,PAAD,SARC,UCEC	#N/A	#N/A	hg19:chr1:28286386:28286506:120:14	#N/A
chr1	28414445	28415586	enhancer_region_496	15	BRCA,CESC,DLBC,STAD,GBM,HNSC,KIRC,LAML,LIHC,LUAD,OV,PAAD,SARC,SKCM,UCEC	rs56309501	#N/A	hg19:chr1:28414955:28415075:120:4	#N/A
chr1	28559069	28559685	enhancer_region_497	10	BRCA,CESC,DLBC,HNSC,LAML,LIHC,LUAD,OV,PAAD,SARC	rs559509, rs510803	#N/A	hg19:chr1:28559317:28559437:120:7	>hg19:chr1:28559317:28559437:120:7
chr1	28561919	28563175	enhancer_region_498	13	BRCA,CESC,STAD,GBM,HNSC,KIRC,LAML,LIHC,OV,PAAD,SARC,SKCM,UCEC	rs482249, rs2232717, rs479572, rs476843, rs12154, rs2078348	rs482249, rs2232717, rs479572, rs2078348	hg19:chr1:28562487:28562607:120:12	>hg19:chr1:28562487:28562607:120:12
chr1	28574844	28575275	enhancer_region_499	7	BRCA,DLBC,LAML,LUAD,PAAD,PRAD,SARC	rs530426, rs546569	#N/A	hg19:chr1:28574999:28575119:120:2	#N/A
chr1	28575471	28575771	enhancer_region_500	5	DLBC,STAD,LAML,LUAD,OV	#N/A	#N/A	hg19:chr1:28575561:28575681:120:1	#N/A
chr1	28575961	28576305	enhancer_region_501	7	BRCA,DLBC,HNSC,LAML,LUAD,OV,SARC	#N/A	#N/A	hg19:chr1:28576073:28576193:120:0	#N/A
chr1	28585983	28586640	enhancer_region_502	10	CESC,DLBC,STAD,HNSC,KIRC,LAML,LIHC,OV,SARC,UCEC	#N/A	#N/A	hg19:chr1:28586251:28586371:120:19	#N/A
chr1	28654953	28656320	enhancer_region_503	15	BRCA,CESC,DLBC,STAD,GBM,HNSC,KIRC,LAML,LIHC,LUAD,OV,PAAD,PRAD,SARC,UCEC	rs3753866	#N/A	hg19:chr1:28655576:28655696:120:9	>hg19:chr1:28655576:28655696:120:9
chr1	28672232	28673015	enhancer_region_504	3	BRCA,LAML,LUAD	#N/A	#N/A	hg19:chr1:28672563:28672683:120:4	>hg19:chr1:28672563:28672683:120:4
chr1	28677894	28679321	enhancer_region_505	6	CESC,STAD,HNSC,LAML,LUAD,OV	rs11578217, rs11582237, rs4908399	rs11578217, rs4908399	hg19:chr1:28678547:28678667:120:9	#N/A
chr1	28695915	28696824	enhancer_region_506	16	BRCA,CESC,DLBC,STAD,GBM,HNSC,KIRC,LAML,LIHC,LUAD,OV,PAAD,PRAD,SARC,SKCM,UCEC	rs11247790, rs6703793, rs6703997	rs6703793	hg19:chr1:28696309:28696429:120:9	>hg19:chr1:28696309:28696429:120:9
chr1	28763738	28765000	enhancer_region_507	13	BRCA,CESC,STAD,HNSC,KIRC,LAML,LIHC,LUAD,OV,PAAD,PRAD,SARC,UCEC	rs35830319	#N/A	hg19:chr1:28764309:28764429:120:0	#N/A
chr1	28827329	28828078	enhancer_region_508	3	BRCA,LAML,LUAD	#N/A	#N/A	hg19:chr1:28827643:28827763:120:0	>hg19:chr1:28827643:28827763:120:0
chr1	28844166	28845811	enhancer_region_509	15	BRCA,CESC,DLBC,STAD,GBM,HNSC,KIRC,LAML,LIHC,LUAD,PAAD,PRAD,SARC,SKCM,UCEC	rs192249373	#N/A	hg19:chr1:28844928:28845048:120:21	#N/A
chr1	28853048	28853156	enhancer_region_510	1	LUAD	#N/A	#N/A	hg19:chr1:28853042:28853162:120:3	#N/A
chr1	28878863	28880491	enhancer_region_511	14	BRCA,CESC,DLBC,STAD,GBM,HNSC,KIRC,LAML,LIHC,LUAD,OV,PAAD,PRAD,SARC	#N/A	#N/A	hg19:chr1:28879617:28879737:120:9	>hg19:chr1:28879617:28879737:120:9
chr1	28927995	28929018	enhancer_region_512	1	LUAD	#N/A	#N/A	hg19:chr1:28928446:28928566:120:0	#N/A
chr1	28929210	28929579	enhancer_region_513	1	LUAD	#N/A	#N/A	hg19:chr1:28929334:28929454:120:2	>hg19:chr1:28929334:28929454:120:2
chr1	28968935	28970045	enhancer_region_514	15	BRCA,CESC,DLBC,STAD,GBM,HNSC,KIRC,LAML,LIHC,LUAD,OV,PAAD,PRAD,SARC,UCEC	#N/A	#N/A	hg19:chr1:28969430:28969550:120:2	#N/A
chr1	28974504	28975799	enhancer_region_515	13	BRCA,CESC,DLBC,STAD,HNSC,LAML,LIHC,LUAD,OV,PAAD,PRAD,SARC,UCEC	rs9426296, rs9426392	#N/A	hg19:chr1:28975091:28975211:120:7	>hg19:chr1:28975091:28975211:120:7
chr1	28994687	28996278	enhancer_region_516	14	BRCA,CESC,DLBC,GBM,HNSC,KIRC,LAML,LIHC,LUAD,OV,PAAD,PRAD,SARC,UCEC	rs6691249	#N/A	hg19:chr1:28995422:28995542:120:25	#N/A
chr1	29048298	29048696	enhancer_region_517	1	HNSC	#N/A	#N/A	hg19:chr1:29048437:29048557:120:7	>hg19:chr1:29048437:29048557:120:7
chr1	29062830	29064347	enhancer_region_518	15	BRCA,CESC,DLBC,STAD,GBM,HNSC,KIRC,LAML,LIHC,LUAD,OV,PAAD,SARC,SKCM,UCEC	rs3738067	#N/A	hg19:chr1:29063528:29063648:120:15	#N/A
chr1	29211527	29211854	enhancer_region_519	8	BRCA,STAD,HNSC,LAML,LIHC,OV,PRAD,SARC	#N/A	#N/A	hg19:chr1:29211630:29211750:120:1	>hg19:chr1:29211630:29211750:120:1
chr1	29298423	29299466	enhancer_region_520	2	BRCA,LUAD	rs957633	rs957633	hg19:chr1:29298884:29299004:120:0	#N/A
chr1	29450152	29451681	enhancer_region_521	10	BRCA,CESC,GBM,HNSC,KIRC,LAML,LIHC,OV,SARC,UCEC	rs1689263, rs563061, rs117548969, rs2993710, rs3003630	rs563061	hg19:chr1:29450856:29450976:120:10	>hg19:chr1:29450856:29450976:120:10
chr1	29507666	29508844	enhancer_region_522	14	BRCA,CESC,DLBC,STAD,GBM,HNSC,KIRC,LAML,LIHC,LUAD,OV,PAAD,PRAD,SARC	rs571016, rs2428557	rs2428557	hg19:chr1:29508195:29508315:120:12	#N/A
chr1	29557000	29557886	enhancer_region_523	13	BRCA,CESC,HNSC,KIRC,LAML,LIHC,LUAD,OV,PAAD,PRAD,SARC,SKCM,UCEC	rs2640466	rs2640466	hg19:chr1:29557383:29557503:120:13	>hg19:chr1:29557383:29557503:120:13
chr1	30042648	30043545	enhancer_region_524	3	HNSC,KIRC,LUAD	rs28459447, rs28435157	#N/A	cg06966245:chr1:30042942:30043062:120:2、hg19:chr1:30043036:30043156:120:1	>hg19:chr1:30043036:30043156:120:1
chr1	31090943	31091934	enhancer_region_525	4	BRCA,HNSC,KIRC,LUAD	rs474814	rs474814	hg19:chr1:31091378:31091498:120:2	>hg19:chr1:31091378:31091498:120:2
chr1	31190811	31191315	enhancer_region_526	5	BRCA,STAD,KIRC,LAML,OV	rs1188408	rs1188408	hg19:chr1:31191003:31191123:120:9	#N/A
chr1	31191511	31192472	enhancer_region_527	16	BRCA,CESC,DLBC,STAD,GBM,HNSC,KIRC,LAML,LIHC,LUAD,OV,PAAD,PRAD,SARC,SKCM,UCEC	rs10914186, rs3790493, rs1149040, rs1149041	rs10914186	hg19:chr1:31191931:31192051:120:7	>hg19:chr1:31191931:31192051:120:7
chr1	31269917	31271251	enhancer_region_528	1	LUAD	rs12135509, rs35615919	#N/A	hg19:chr1:31270524:31270644:120:3	>hg19:chr1:31270524:31270644:120:3
chr1	31296531	31297446	enhancer_region_529	13	BRCA,CESC,STAD,GBM,HNSC,KIRC,LAML,LUAD,OV,PAAD,PRAD,SKCM,UCEC	rs4949309	#N/A	hg19:chr1:31296928:31297048:120:8	#N/A
chr1	31381718	31383208	enhancer_region_530	4	CESC,HNSC,LAML,LUAD	rs4998238	#N/A	hg19:chr1:31382403:31382523:120:4	>hg19:chr1:31382403:31382523:120:4
chr1	31538031	31539072	enhancer_region_531	14	BRCA,CESC,DLBC,STAD,GBM,HNSC,KIRC,LAML,LIHC,LUAD,OV,PAAD,SARC,UCEC	rs7526662	#N/A	hg19:chr1:31538491:31538611:120:9	>hg19:chr1:31538491:31538611:120:9
chr1	31627464	31627811	enhancer_region_532	11	BRCA,STAD,HNSC,KIRC,LAML,LUAD,OV,PAAD,PRAD,SARC,UCEC	#N/A	#N/A	hg19:chr1:31627577:31627697:120:10	#N/A
chr1	31628032	31628641	enhancer_region_533	11	BRCA,CESC,STAD,HNSC,KIRC,LAML,LIHC,LUAD,OV,SARC,UCEC	rs72889480, rs116706538	#N/A	hg19:chr1:31628276:31628396:120:15	>hg19:chr1:31628276:31628396:120:15
chr1	31643326	31644148	enhancer_region_534	10	BRCA,CESC,STAD,HNSC,KIRC,LAML,LUAD,OV,PRAD,SARC	#N/A	#N/A	hg19:chr1:31643677:31643797:120:1	>hg19:chr1:31643677:31643797:120:1
chr1	31769184	31769687	enhancer_region_535	11	BRCA,CESC,STAD,GBM,HNSC,KIRC,OV,PAAD,SARC,SKCM,UCEC	#N/A	#N/A	hg19:chr1:31769375:31769495:120:6	>hg19:chr1:31769375:31769495:120:6
chr1	31769846	31770292	enhancer_region_536	10	CESC,STAD,HNSC,KIRC,LIHC,LUAD,OV,SARC,SKCM,UCEC	#N/A	#N/A	hg19:chr1:31770009:31770129:120:5	#N/A
chr1	31886052	31887092	enhancer_region_537	7	BRCA,CESC,HNSC,LIHC,LUAD,PAAD,UCEC	rs12042883, rs10914376, rs10914377	rs12042883, rs10914376	hg19:chr1:31886512:31886632:120:10	#N/A
chr1	32027858	32029348	enhancer_region_538	3	STAD,HNSC,LUAD	rs10157800	rs10157800	hg19:chr1:32028543:32028663:120:1	>hg19:chr1:32028543:32028663:120:1
chr1	32040880	32042406	enhancer_region_539	5	BRCA,STAD,HNSC,LIHC,LUAD	rs3806254	rs3806254	hg19:chr1:32041583:32041703:120:2	>hg19:chr1:32041583:32041703:120:2
chr1	32053369	32054868	enhancer_region_540	4	BRCA,HNSC,KIRC,LUAD	rs10914446	#N/A	hg19:chr1:32054058:32054178:120:2	>hg19:chr1:32054058:32054178:120:2
chr1	32109893	32111021	enhancer_region_541	15	BRCA,CESC,DLBC,STAD,HNSC,KIRC,LAML,LIHC,LUAD,OV,PAAD,PRAD,SARC,SKCM,UCEC	rs552449622, rs7542583	#N/A	hg19:chr1:32110397:32110517:120:7	#N/A
chr1	32179916	32181416	enhancer_region_542	5	HNSC,KIRC,LIHC,OV,PAAD	rs55634335, rs7551834, rs10914472	rs7551834	hg19:chr1:32180606:32180726:120:5	>hg19:chr1:32180606:32180726:120:5
chr1	32253715	32254834	enhancer_region_543	12	BRCA,CESC,DLBC,HNSC,KIRC,LAML,LUAD,OV,PAAD,PRAD,SARC,UCEC	#N/A	#N/A	hg19:chr1:32254214:32254334:120:10	#N/A
chr1	32280997	32281674	enhancer_region_544	3	HNSC,LAML,OV	rs12737935	#N/A	hg19:chr1:32281275:32281395:120:0	>hg19:chr1:32281275:32281395:120:0
chr1	32397332	32397547	enhancer_region_545	4	BRCA,LAML,LUAD,SARC	#N/A	#N/A	hg19:chr1:32397379:32397499:120:0	>hg19:chr1:32397379:32397499:120:0
chr1	32403379	32403749	enhancer_region_546	7	BRCA,DLBC,HNSC,LAML,LIHC,LUAD,SARC	#N/A	#N/A	hg19:chr1:32403504:32403624:120:16	#N/A
chr1	32409806	32410845	enhancer_region_547	8	CESC,DLBC,HNSC,KIRC,LAML,LUAD,OV,SARC	rs648718, rs541978	rs648718	hg19:chr1:32410265:32410385:120:12	>hg19:chr1:32410265:32410385:120:12
chr1	32420091	32420839	enhancer_region_548	8	BRCA,CESC,HNSC,KIRC,LAML,LUAD,OV,SARC	rs681038	rs681038	hg19:chr1:32420405:32420525:120:3	>hg19:chr1:32420405:32420525:120:3
chr1	32478848	32480238	enhancer_region_549	16	BRCA,CESC,DLBC,STAD,GBM,HNSC,KIRC,LAML,LIHC,LUAD,OV,PAAD,PRAD,SARC,SKCM,UCEC	#N/A	#N/A	hg19:chr1:32479483:32479603:120:17	>hg19:chr1:32479483:32479603:120:17
chr1	32538138	32539243	enhancer_region_550	15	BRCA,CESC,DLBC,STAD,GBM,HNSC,KIRC,LAML,LIHC,LUAD,OV,PAAD,PRAD,SARC,UCEC	rs2296450	#N/A	hg19:chr1:32538630:32538750:120:10	#N/A
chr1	32572935	32574492	enhancer_region_551	14	BRCA,CESC,DLBC,GBM,HNSC,KIRC,LAML,LIHC,LUAD,OV,PAAD,PRAD,SARC,UCEC	rs55801506	rs55801506	hg19:chr1:32573653:32573773:120:10	#N/A
chr1	32580879	32582246	enhancer_region_552	3	HNSC,KIRC,LUAD	rs112040509, rs72666748, rs72666749	#N/A	hg19:chr1:32581502:32581622:120:1	>hg19:chr1:32581502:32581622:120:1
chr1	32598622	32599661	enhancer_region_553	5	BRCA,STAD,HNSC,LAML,LUAD	rs6671640	#N/A	hg19:chr1:32599081:32599201:120:0	#N/A
chr1	32604563	32605106	enhancer_region_554	5	BRCA,HNSC,LUAD,PAAD,PRAD	#N/A	#N/A	hg19:chr1:32604774:32604894:120:1	#N/A
chr1	32644838	32645825	enhancer_region_555	14	BRCA,CESC,DLBC,GBM,HNSC,KIRC,LAML,LIHC,LUAD,OV,PAAD,PRAD,SARC,UCEC	rs72666775	#N/A	hg19:chr1:32645271:32645391:120:12	#N/A
chr1	32670869	32672019	enhancer_region_556	7	BRCA,HNSC,LAML,LIHC,OV,PAAD,SARC	rs2295116, rs2295117	rs2295116	hg19:chr1:32671384:32671504:120:8	>hg19:chr1:32671384:32671504:120:8
chr1	32687442	32688539	enhancer_region_557	13	BRCA,CESC,DLBC,HNSC,KIRC,LAML,LIHC,LUAD,OV,PAAD,PRAD,SARC,UCEC	rs17523023	#N/A	hg19:chr1:32687930:32688050:120:12	>hg19:chr1:32687930:32688050:120:12
chr1	32705738	32707099	enhancer_region_558	7	CESC,DLBC,HNSC,KIRC,OV,PAAD,UCEC	#N/A	#N/A	hg19:chr1:32706358:32706478:120:9、cg11960677:chr1:32705700:32705820:120:5	>cg11960677:chr1:32705700:32705820:120:5
chr1	32756805	32756975	enhancer_region_559	5	LAML,LUAD,PAAD,PRAD,SARC	#N/A	#N/A	hg19:chr1:32756830:32756950:120:1	#N/A
chr1	32757226	32758345	enhancer_region_560	16	BRCA,CESC,DLBC,STAD,GBM,HNSC,KIRC,LAML,LIHC,LUAD,OV,PAAD,PRAD,SARC,SKCM,UCEC	#N/A	#N/A	hg19:chr1:32757725:32757845:120:15	#N/A
chr1	32816632	32817866	enhancer_region_561	12	BRCA,CESC,STAD,HNSC,KIRC,LAML,LIHC,LUAD,OV,PRAD,SARC,UCEC	#N/A	#N/A	hg19:chr1:32817189:32817309:120:18	#N/A
chr1	32859511	32860752	enhancer_region_562	13	BRCA,CESC,STAD,HNSC,KIRC,LAML,LIHC,LUAD,OV,PAAD,PRAD,SARC,UCEC	#N/A	#N/A	hg19:chr1:32860071:32860191:120:10	#N/A
chr1	32913568	32913876	enhancer_region_563	2	KIRC,OV	#N/A	#N/A	hg19:chr1:32913662:32913782:120:6	>hg19:chr1:32913662:32913782:120:6
chr1	32914036	32915439	enhancer_region_564	4	STAD,LAML,LIHC,OV	#N/A	#N/A	hg19:chr1:32914677:32914797:120:1	#N/A
chr1	32965482	32966857	enhancer_region_565	10	BRCA,CESC,GBM,HNSC,KIRC,LAML,OV,PRAD,SARC,UCEC	#N/A	#N/A	hg19:chr1:32966109:32966229:120:15	#N/A
chr1	33004633	33005878	enhancer_region_566	9	BRCA,CESC,HNSC,KIRC,LAML,LUAD,OV,PAAD,PRAD	#N/A	#N/A	hg19:chr1:33005195:33005315:120:20	#N/A
chr1	33115852	33116343	enhancer_region_567	14	BRCA,CESC,DLBC,STAD,HNSC,KIRC,LAML,LIHC,LUAD,OV,PAAD,PRAD,SARC,UCEC	#N/A	#N/A	hg19:chr1:33116037:33116157:120:3	#N/A
chr1	33116429	33117351	enhancer_region_568	15	BRCA,CESC,DLBC,STAD,GBM,HNSC,KIRC,LAML,LIHC,LUAD,OV,PAAD,PRAD,SARC,UCEC	#N/A	#N/A	hg19:chr1:33116830:33116950:120:11	#N/A
chr1	33177777	33178284	enhancer_region_569	2	OV,PAAD	rs785798	#N/A	hg19:chr1:33177970:33178090:120:14	>hg19:chr1:33177970:33178090:120:14
chr1	33182023	33182780	enhancer_region_570	9	BRCA,STAD,HNSC,LAML,LIHC,LUAD,OV,PRAD,UCEC	rs702838, rs412730	rs412730	hg19:chr1:33182341:33182461:120:4	>hg19:chr1:33182341:33182461:120:4
chr1	33190288	33191412	enhancer_region_571	8	BRCA,CESC,HNSC,LAML,LUAD,OV,PAAD,SARC	#N/A	#N/A	hg19:chr1:33190790:33190910:120:1	>hg19:chr1:33190790:33190910:120:1
chr1	33194951	33195154	enhancer_region_572	0	none	#N/A	#N/A	hg19:chr1:33194992:33195112:120:2	#N/A
chr1	33206493	33208361	enhancer_region_573	5	CESC,HNSC,LAML,LIHC,LUAD	#N/A	#N/A	hg19:chr1:33207367:33207487:120:25	>hg19:chr1:33207367:33207487:120:25
chr1	33235162	33235615	enhancer_region_574	2	BRCA,LUAD	#N/A	#N/A	hg19:chr1:33235328:33235448:120:5	>hg19:chr1:33235328:33235448:120:5
chr1	33238261	33239306	enhancer_region_575	3	BRCA,LUAD,OV	#N/A	#N/A	hg19:chr1:33238723:33238843:120:2	>hg19:chr1:33238723:33238843:120:2
chr1	33282561	33284093	enhancer_region_576	16	BRCA,CESC,DLBC,STAD,GBM,HNSC,KIRC,LAML,LIHC,LUAD,OV,PAAD,PRAD,SARC,THCA,UCEC	rs3737251	rs3737251	hg19:chr1:33283267:33283387:120:12	#N/A
chr1	33367109	33367604	enhancer_region_577	4	HNSC,KIRC,LUAD,PAAD	#N/A	#N/A	hg19:chr1:33367296:33367416:120:3	>hg19:chr1:33367296:33367416:120:3
chr1	33429375	33430753	enhancer_region_578	13	BRCA,CESC,DLBC,STAD,HNSC,KIRC,LAML,LIHC,LUAD,OV,PAAD,PRAD,SARC	rs527208	rs527208	hg19:chr1:33430004:33430124:120:24	#N/A
chr1	33454475	33455181	enhancer_region_579	7	BRCA,CESC,STAD,HNSC,LAML,LUAD,PAAD	#N/A	#N/A	hg19:chr1:33454768:33454888:120:1	>hg19:chr1:33454768:33454888:120:1
chr1	33457851	33458698	enhancer_region_580	7	BRCA,DLBC,STAD,HNSC,KIRC,LUAD,OV	#N/A	#N/A	hg19:chr1:33458214:33458334:120:0	#N/A
chr1	33501754	33502540	enhancer_region_581	15	BRCA,CESC,DLBC,STAD,GBM,HNSC,KIRC,LAML,LIHC,LUAD,OV,PAAD,SARC,SKCM,UCEC	#N/A	#N/A	hg19:chr1:33502087:33502207:120:4	#N/A
chr1	33564696	33565732	enhancer_region_582	7	CESC,GBM,HNSC,KIRC,OV,PAAD,THCA	rs804429	#N/A	hg19:chr1:33565154:33565274:120:2	>hg19:chr1:33565154:33565274:120:2
chr1	33592501	33593329	enhancer_region_583	13	BRCA,CESC,STAD,HNSC,KIRC,LAML,LUAD,OV,PAAD,PRAD,SARC,THCA,UCEC	rs664182	rs664182	hg19:chr1:33592855:33592975:120:12	>hg19:chr1:33592855:33592975:120:12
chr1	33685053	33686887	enhancer_region_584	4	BRCA,CESC,HNSC,LUAD	rs12021662, rs35773296, rs16835313, rs6701457	rs35773296	hg19:chr1:33685910:33686030:120:1	#N/A
chr1	33720929	33722366	enhancer_region_585	10	BRCA,CESC,STAD,HNSC,KIRC,LIHC,LUAD,OV,PRAD,UCEC	#N/A	#N/A	hg19:chr1:33721587:33721707:120:15	#N/A
chr1	33814749	33815974	enhancer_region_586	14	BRCA,CESC,DLBC,STAD,GBM,HNSC,KIRC,LAML,LIHC,LUAD,OV,PRAD,SARC,UCEC	rs57572490, rs61801971, rs6673519	rs61801971	hg19:chr1:33815894:33816014:120:8、hg19:chr1:33815301:33815421:120:21	>hg19:chr1:33815894:33816014:120:8
chr1	33815622	33816286	enhancer_region_587	11	BRCA,CESC,DLBC,STAD,HNSC,KIRC,LAML,LUAD,OV,PRAD,SARC	rs61801971, rs6673519	rs61801971	hg19:chr1:33815894:33816014:120:8	>hg19:chr1:33815894:33816014:120:8
chr1	33896049	33896637	enhancer_region_588	6	BRCA,CESC,HNSC,KIRC,OV,SKCM	rs74651966, rs140002123	#N/A	hg19:chr1:33896283:33896403:120:21	>hg19:chr1:33896283:33896403:120:21
chr1	33899088	33899638	enhancer_region_589	3	BRCA,LUAD,SARC	rs7549079	#N/A	cg19082496:chr1:33899292:33899412:120:1、hg19:chr1:33899303:33899423:120:1	>hg19:chr1:33899303:33899423:120:1
chr1	35220497	35221360	enhancer_region_590	3	CESC,HNSC,LUAD	rs2275229	#N/A	hg19:chr1:35220868:35220988:120:2	>hg19:chr1:35220868:35220988:120:2
chr1	35228566	35229712	enhancer_region_591	6	BRCA,STAD,HNSC,KIRC,LUAD,PAAD	rs1985283, rs7528921, rs7528928	rs1985283	hg19:chr1:35229079:35229199:120:2	#N/A
chr1	35245315	35245433	enhancer_region_592	1	LUAD	#N/A	#N/A	hg19:chr1:35245314:35245434:120:1	>hg19:chr1:35245314:35245434:120:1
chr1	35246650	35247316	enhancer_region_593	4	CESC,HNSC,LUAD,UCEC	rs2359644	#N/A	hg19:chr1:35246923:35247043:120:14	>hg19:chr1:35246923:35247043:120:14
chr1	35324707	35325531	enhancer_region_594	15	BRCA,CESC,DLBC,STAD,GBM,HNSC,KIRC,LAML,LIHC,LUAD,OV,PAAD,SARC,SKCM,UCEC	rs12738279	#N/A	hg19:chr1:35325059:35325179:120:5	>hg19:chr1:35325059:35325179:120:5
chr1	35450019	35451291	enhancer_region_595	13	BRCA,CESC,DLBC,GBM,HNSC,KIRC,LAML,LIHC,LUAD,OV,PAAD,SARC,UCEC	#N/A	#N/A	hg19:chr1:35450595:35450715:120:8	>hg19:chr1:35450595:35450715:120:8
chr1	35497058	35497997	enhancer_region_596	16	BRCA,CESC,DLBC,STAD,GBM,HNSC,KIRC,LAML,LIHC,LUAD,OV,PAAD,PRAD,SARC,SKCM,UCEC	#N/A	#N/A	hg19:chr1:35497467:35497587:120:9	#N/A
chr1	35544632	35545680	enhancer_region_597	15	BRCA,CESC,DLBC,GBM,HNSC,KIRC,LAML,LIHC,LUAD,OV,PAAD,PRAD,SARC,SKCM,UCEC	#N/A	#N/A	hg19:chr1:35545096:35545216:120:11	>hg19:chr1:35545096:35545216:120:11
chr1	35657488	35659251	enhancer_region_598	14	BRCA,CESC,DLBC,STAD,GBM,HNSC,KIRC,LAML,LIHC,LUAD,OV,PAAD,SARC,UCEC	#N/A	#N/A	hg19:chr1:35659001:35659121:120:3、hg19:chr1:35658309:35658429:120:14	>hg19:chr1:35658309:35658429:120:14
chr1	35658871	35659251	enhancer_region_599	9	BRCA,STAD,HNSC,LAML,LIHC,LUAD,OV,PAAD,SARC	#N/A	#N/A	hg19:chr1:35659001:35659121:120:3	#N/A
chr1	35733903	35734918	enhancer_region_600	14	BRCA,CESC,DLBC,GBM,HNSC,KIRC,LAML,LIHC,LUAD,OV,PAAD,PRAD,SARC,UCEC	#N/A	#N/A	hg19:chr1:35734350:35734470:120:10	#N/A
chr1	35753375	35753936	enhancer_region_601	1	LUAD	#N/A	#N/A	hg19:chr1:35753595:35753715:120:0	#N/A
chr1	36022561	36023600	enhancer_region_602	17	BRCA,CESC,DLBC,STAD,GBM,HNSC,KIRC,LAML,LIHC,LUAD,OV,PAAD,PRAD,SARC,SKCM,THCA,UCEC	#N/A	#N/A	hg19:chr1:36023020:36023140:120:9	>hg19:chr1:36023020:36023140:120:9
chr1	36106358	36107858	enhancer_region_603	15	BRCA,CESC,DLBC,STAD,HNSC,KIRC,LAML,LIHC,LUAD,OV,PAAD,PRAD,SARC,SKCM,UCEC	rs676614	#N/A	hg19:chr1:36107048:36107168:120:13	>hg19:chr1:36107048:36107168:120:13
chr1	36108129	36108359	enhancer_region_604	1	LAML	#N/A	#N/A	hg19:chr1:36108184:36108304:120:7	#N/A
chr1	36183442	36184963	enhancer_region_605	13	BRCA,CESC,DLBC,GBM,HNSC,KIRC,LAML,LUAD,PAAD,PRAD,SARC,SKCM,UCEC	rs72659661, rs72659663	rs72659661	hg19:chr1:36184142:36184262:120:5	>hg19:chr1:36184142:36184262:120:5
chr1	36234807	36236008	enhancer_region_606	14	BRCA,CESC,DLBC,STAD,HNSC,KIRC,LAML,LIHC,LUAD,OV,PAAD,PRAD,SARC,SKCM	#N/A	#N/A	hg19:chr1:36235347:36235467:120:11	#N/A
chr1	36348756	36349586	enhancer_region_607	10	DLBC,STAD,HNSC,KIRC,LAML,LIHC,OV,SARC,SKCM,UCEC	#N/A	#N/A	hg19:chr1:36349111:36349231:120:3	>hg19:chr1:36349111:36349231:120:3
chr1	36395839	36397242	enhancer_region_608	16	BRCA,CESC,DLBC,STAD,GBM,HNSC,KIRC,LAML,LIHC,LUAD,OV,PAAD,PRAD,SARC,SKCM,UCEC	#N/A	#N/A	hg19:chr1:36396480:36396600:120:19	#N/A
chr1	36554014	36555038	enhancer_region_609	12	BRCA,CESC,HNSC,KIRC,LAML,LIHC,LUAD,OV,PAAD,PRAD,SARC,UCEC	rs11263852	rs11263852	hg19:chr1:36554466:36554586:120:17	>hg19:chr1:36554466:36554586:120:17
chr1	36614635	36615496	enhancer_region_610	12	BRCA,CESC,STAD,HNSC,KIRC,LAML,LIHC,OV,PAAD,PRAD,SARC,THCA	rs10752586	#N/A	hg19:chr1:36615005:36615125:120:13	#N/A
chr1	36616095	36616297	enhancer_region_611	3	BRCA,HNSC,OV	#N/A	#N/A	hg19:chr1:36616136:36616256:120:2	#N/A
chr1	36621147	36622330	enhancer_region_612	13	BRCA,CESC,DLBC,GBM,HNSC,KIRC,LAML,LIHC,LUAD,OV,PRAD,SARC,UCEC	rs737381	#N/A	hg19:chr1:36621678:36621798:120:14	>hg19:chr1:36621678:36621798:120:14
chr1	36626492	36627101	enhancer_region_613	7	CESC,DLBC,HNSC,LAML,LIHC,OV,SARC	#N/A	#N/A	hg19:chr1:36626736:36626856:120:6	#N/A
chr1	36689499	36690672	enhancer_region_614	17	BRCA,CESC,DLBC,STAD,GBM,HNSC,KIRC,LAML,LIHC,LUAD,OV,PAAD,PRAD,SARC,SKCM,THCA,UCEC	#N/A	#N/A	hg19:chr1:36690025:36690145:120:9	#N/A
chr1	36713884	36714784	enhancer_region_615	8	BRCA,CESC,STAD,HNSC,LAML,LUAD,PAAD,PRAD	#N/A	#N/A	hg19:chr1:36714274:36714394:120:0	#N/A
chr1	36750961	36751126	enhancer_region_616	0	none	#N/A	#N/A	hg19:chr1:36750983:36751103:120:1	#N/A
chr1	36765175	36766012	enhancer_region_617	7	BRCA,STAD,HNSC,LAML,LIHC,LUAD,SARC	rs9659735	#N/A	hg19:chr1:36765533:36765653:120:0	#N/A
chr1	36771725	36772589	enhancer_region_618	10	BRCA,DLBC,STAD,HNSC,KIRC,LIHC,LUAD,OV,SARC,UCEC	#N/A	#N/A	hg19:chr1:36772097:36772217:120:13	>hg19:chr1:36772097:36772217:120:13
chr1	36786573	36787603	enhancer_region_619	3	KIRC,LAML,OV	rs10796881	#N/A	hg19:chr1:36787028:36787148:120:12、cg17139085:chr1:36787296:36787416:120:9	>cg17139085:chr1:36787296:36787416:120:9
chr1	36787759	36788331	enhancer_region_620	1	LAML	rs58971913	#N/A	hg19:chr1:36787985:36788105:120:16	#N/A
chr1	36816377	36817583	enhancer_region_621	5	CESC,HNSC,KIRC,LUAD,SARC	#N/A	#N/A	hg19:chr1:36816920:36817040:120:2	>hg19:chr1:36816920:36817040:120:2
chr1	36839416	36840857	enhancer_region_622	14	BRCA,CESC,DLBC,STAD,GBM,HNSC,KIRC,LAML,LIHC,LUAD,PAAD,PRAD,SARC,SKCM	#N/A	#N/A	hg19:chr1:36840076:36840196:120:1	>hg19:chr1:36840076:36840196:120:1
chr1	36850613	36851939	enhancer_region_623	13	BRCA,CESC,DLBC,STAD,HNSC,KIRC,LAML,LUAD,OV,PAAD,PRAD,SARC,UCEC	#N/A	#N/A	hg19:chr1:36851216:36851336:120:13	>hg19:chr1:36851216:36851336:120:13
chr1	36852052	36852500	enhancer_region_624	14	BRCA,CESC,DLBC,STAD,HNSC,KIRC,LAML,LIHC,LUAD,OV,PAAD,PRAD,SARC,UCEC	#N/A	#N/A	hg19:chr1:36852216:36852336:120:0	#N/A
chr1	36862833	36863743	enhancer_region_625	15	BRCA,CESC,DLBC,STAD,GBM,HNSC,KIRC,LAML,LIHC,LUAD,OV,PAAD,PRAD,SARC,UCEC	rs4653186, rs11263884, rs1126984, rs60673492, rs61770991, rs60387533	rs60673492	hg19:chr1:36863228:36863348:120:8	#N/A
chr1	36866291	36867519	enhancer_region_626	8	CESC,DLBC,HNSC,LAML,LIHC,LUAD,OV,SARC	rs6696368, rs6696875	#N/A	hg19:chr1:36866845:36866965:120:4	#N/A
chr1	36902055	36902856	enhancer_region_627	3	BRCA,HNSC,LUAD	rs58981471, rs2039804	#N/A	hg19:chr1:36902395:36902515:120:0	#N/A
chr1	36915565	36916569	enhancer_region_628	15	BRCA,CESC,DLBC,STAD,HNSC,KIRC,LIHC,LUAD,OV,PAAD,PRAD,SARC,SKCM,THCA,UCEC	#N/A	#N/A	hg19:chr1:36916007:36916127:120:9	#N/A
chr1	36929066	36930558	enhancer_region_629	14	BRCA,CESC,DLBC,STAD,HNSC,KIRC,LAML,LIHC,LUAD,OV,PAAD,PRAD,SARC,UCEC	rs16823055, rs76179589, rs2275473, rs3806289, rs3806288, rs59123836	rs3806288	hg19:chr1:36929752:36929872:120:9	#N/A
chr1	37936833	37937815	enhancer_region_630	7	BRCA,CESC,KIRC,LIHC,LUAD,PAAD,SARC	rs75778090	#N/A	hg19:chr1:37937264:37937384:120:4	#N/A
chr1	37979459	37980667	enhancer_region_631	15	BRCA,CESC,DLBC,GBM,HNSC,KIRC,LAML,LIHC,LUAD,OV,PAAD,PRAD,SARC,SKCM,UCEC	rs6426021	rs6426021	hg19:chr1:37980003:37980123:120:16	#N/A
chr1	38019324	38020337	enhancer_region_632	12	BRCA,CESC,HNSC,KIRC,LAML,LIHC,LUAD,OV,PAAD,PRAD,SARC,UCEC	rs2273013	#N/A	hg19:chr1:38019770:38019890:120:9	#N/A
chr1	38061007	38061591	enhancer_region_633	15	BRCA,CESC,STAD,HNSC,KIRC,LAML,LIHC,LUAD,OV,PAAD,PRAD,SARC,SKCM,THCA,UCEC	#N/A	#N/A	hg19:chr1:38061239:38061359:120:6	#N/A
chr1	38155931	38156289	enhancer_region_634	9	BRCA,STAD,HNSC,LAML,LIHC,LUAD,OV,PAAD,SARC	#N/A	#N/A	hg19:chr1:38156050:38156170:120:7	#N/A
chr1	38156401	38156494	enhancer_region_635	3	STAD,LAML,OV	#N/A	#N/A	hg19:chr1:38156387:38156507:120:4	>hg19:chr1:38156387:38156507:120:4
chr1	38157274	38157946	enhancer_region_636	10	BRCA,CESC,DLBC,STAD,HNSC,KIRC,LAML,OV,SARC,UCEC	rs3762354, rs566040, rs652109	rs566040	hg19:chr1:38157550:38157670:120:7	#N/A
chr1	38158071	38158534	enhancer_region_637	13	BRCA,DLBC,STAD,GBM,HNSC,KIRC,LAML,LIHC,OV,PAAD,SARC,THCA,UCEC	rs2306625	#N/A	hg19:chr1:38158242:38158362:120:13	#N/A
chr1	38204613	38205662	enhancer_region_638	2	BRCA,LUAD	rs584433	#N/A	hg19:chr1:38205077:38205197:120:0	#N/A
chr1	38273240	38274544	enhancer_region_639	16	BRCA,CESC,DLBC,STAD,HNSC,KIRC,LAML,LIHC,LUAD,OV,PAAD,PRAD,SARC,SKCM,THCA,UCEC	#N/A	#N/A	hg19:chr1:38273832:38273952:120:14	>hg19:chr1:38273832:38273952:120:14
chr1	38324671	38326256	enhancer_region_640	16	BRCA,CESC,DLBC,STAD,GBM,HNSC,KIRC,LAML,LIHC,LUAD,OV,PAAD,PRAD,SARC,SKCM,UCEC	rs9660548	#N/A	hg19:chr1:38325403:38325523:120:14	>hg19:chr1:38325403:38325523:120:14
chr1	38396855	38397468	enhancer_region_641	7	CESC,DLBC,STAD,HNSC,KIRC,OV,SARC	rs34655914, rs35267671	#N/A	hg19:chr1:38397101:38397221:120:5	>hg19:chr1:38397101:38397221:120:5
chr1	38454870	38455714	enhancer_region_642	12	CESC,DLBC,STAD,GBM,HNSC,KIRC,LAML,LIHC,LUAD,OV,PAAD,SARC	#N/A	#N/A	hg19:chr1:38455232:38455352:120:11	#N/A
chr1	38465016	38467017	enhancer_region_643	7	HNSC,KIRC,LAML,LIHC,LUAD,PAAD,SARC	rs4634868, rs11211085	#N/A	hg19:chr1:38465956:38466076:120:0	#N/A
chr1	38477708	38478995	enhancer_region_644	14	BRCA,CESC,DLBC,STAD,HNSC,KIRC,LAML,LIHC,LUAD,OV,PAAD,SARC,THCA,UCEC	#N/A	#N/A	hg19:chr1:38478291:38478411:120:8	>hg19:chr1:38478291:38478411:120:8
chr1	39324558	39325401	enhancer_region_645	12	BRCA,CESC,DLBC,STAD,HNSC,KIRC,LAML,LIHC,LUAD,PRAD,SARC,UCEC	rs1925679, rs1925678	rs1925679	hg19:chr1:39324919:39325039:120:18	>hg19:chr1:39324919:39325039:120:18
chr1	39424320	39425851	enhancer_region_646	4	BRCA,HNSC,LAML,LUAD	rs4512638, rs10788886, rs4475740, rs4520409, rs74536721	#N/A	hg19:chr1:39425025:39425145:120:1	#N/A
chr1	39456803	39457728	enhancer_region_647	13	BRCA,CESC,DLBC,STAD,GBM,HNSC,KIRC,LAML,LIHC,OV,SARC,SKCM,THCA	rs12043492, rs11547138, rs111311750	#N/A	hg19:chr1:39457205:39457325:120:8	#N/A
chr1	39491252	39493051	enhancer_region_648	13	BRCA,CESC,DLBC,HNSC,KIRC,LAML,LIHC,LUAD,OV,PAAD,PRAD,SARC,UCEC	rs10157617, rs1984600, rs1122472, rs3768324, rs7531999, rs7521735	rs3768324, rs7521735	hg19:chr1:39492091:39492211:120:5	>hg19:chr1:39492091:39492211:120:5
chr1	39582436	39583483	enhancer_region_649	4	BRCA,STAD,LAML,LUAD	rs11205653, rs34222896	#N/A	hg19:chr1:39582899:39583019:120:1	#N/A
chr1	39649218	39650048	enhancer_region_650	7	BRCA,STAD,HNSC,LAML,LUAD,PAAD,SARC	#N/A	#N/A	hg19:chr1:39649573:39649693:120:0	#N/A
chr1	39657225	39658614	enhancer_region_651	11	BRCA,CESC,STAD,HNSC,LAML,LIHC,LUAD,OV,PAAD,PRAD,SARC	#N/A	#N/A	hg19:chr1:39657859:39657979:120:1	>hg19:chr1:39657859:39657979:120:1
chr1	39852673	39853774	enhancer_region_652	2	HNSC,LUAD	#N/A	#N/A	hg19:chr1:39853163:39853283:120:0、cg27292099:chr1:39853469:39853589:120:1	#N/A
chr1	39857544	39858058	enhancer_region_653	4	LAML,LUAD,PAAD,SARC	#N/A	#N/A	hg19:chr1:39857741:39857861:120:0	>hg19:chr1:39857741:39857861:120:0
chr1	39860189	39860588	enhancer_region_654	4	HNSC,LAML,LUAD,PRAD	#N/A	#N/A	hg19:chr1:39860328:39860448:120:1	#N/A
chr1	39860987	39861417	enhancer_region_655	4	LAML,LUAD,PAAD,PRAD	#N/A	#N/A	hg19:chr1:39861142:39861262:120:1	>hg19:chr1:39861142:39861262:120:1
chr1	39863851	39864961	enhancer_region_656	9	CESC,STAD,HNSC,KIRC,LAML,LUAD,PAAD,SARC,UCEC	#N/A	#N/A	hg19:chr1:39864346:39864466:120:2	#N/A
chr1	39873998	39874500	enhancer_region_657	8	BRCA,CESC,STAD,HNSC,KIRC,LUAD,OV,SARC	#N/A	#N/A	hg19:chr1:39874189:39874309:120:15	#N/A
chr1	39874655	39875341	enhancer_region_658	8	CESC,STAD,HNSC,KIRC,LAML,LUAD,SARC,UCEC	#N/A	#N/A	hg19:chr1:39874938:39875058:120:15	#N/A
chr1	40024733	40025712	enhancer_region_659	2	LUAD,PRAD	#N/A	#N/A	cg10243676:chr1:40024911:40025031:120:4、cg11704876:chr1:40025172:40025292:120:5、hg19:chr1:40025162:40025282:120:6	>cg10243676:chr1:40024911:40025031:120:4, >hg19:chr1:40025162:40025282:120:6
chr1	40042075	40042837	enhancer_region_660	10	BRCA,CESC,DLBC,HNSC,LAML,LIHC,LUAD,PAAD,PRAD,SARC	#N/A	#N/A	hg19:chr1:40042396:40042516:120:15	#N/A
chr1	40104840	40105373	enhancer_region_661	2	OV,SARC	rs2294930	rs2294930	hg19:chr1:40105046:40105166:120:15	#N/A
chr1	40105392	40106024	enhancer_region_662	5	BRCA,LAML,OV,PAAD,SARC	#N/A	#N/A	hg19:chr1:40105648:40105768:120:9	#N/A
chr1	40204533	40205083	enhancer_region_663	12	BRCA,CESC,HNSC,KIRC,LAML,LIHC,LUAD,OV,PAAD,PRAD,SARC,UCEC	rs3738673	rs3738673	hg19:chr1:40204748:40204868:120:4	#N/A
chr1	40254306	40255332	enhancer_region_664	6	BRCA,CESC,HNSC,KIRC,LAML,UCEC	rs804394, rs804395, rs6667042	rs804394	hg19:chr1:40254759:40254879:120:20	#N/A
chr1	40264613	40265567	enhancer_region_665	8	BRCA,CESC,STAD,HNSC,KIRC,LAML,OV,SKCM	rs74069168	#N/A	hg19:chr1:40265030:40265150:120:7	>hg19:chr1:40265030:40265150:120:7
chr1	40348488	40349513	enhancer_region_666	12	BRCA,CESC,DLBC,HNSC,KIRC,LAML,LIHC,OV,PAAD,PRAD,SARC,UCEC	rs3845570, rs7535397	#N/A	hg19:chr1:40348940:40349060:120:13	>hg19:chr1:40348940:40349060:120:13
chr1	40367027	40368220	enhancer_region_667	8	BRCA,CESC,STAD,HNSC,KIRC,LAML,OV,PRAD	#N/A	#N/A	hg19:chr1:40367563:40367683:120:27	#N/A
chr1	40505320	40506677	enhancer_region_668	17	BRCA,CESC,DLBC,STAD,GBM,HNSC,KIRC,LAML,LIHC,LUAD,OV,PAAD,PRAD,SARC,SKCM,THCA,UCEC	rs3806204, rs3806203, rs3806202, rs3806201, rs3131687, rs4077664	#N/A	hg19:chr1:40505938:40506058:120:7	#N/A
chr1	40572768	40573878	enhancer_region_669	4	BRCA,HNSC,LUAD,UCEC	rs12074195	#N/A	hg19:chr1:40573263:40573383:120:2	#N/A
chr1	40626668	40627714	enhancer_region_670	15	BRCA,CESC,DLBC,STAD,HNSC,KIRC,LAML,LIHC,LUAD,OV,PAAD,PRAD,SARC,SKCM,UCEC	rs10493090	#N/A	hg19:chr1:40627131:40627251:120:11	#N/A
chr1	40723038	40723744	enhancer_region_671	16	BRCA,CESC,DLBC,STAD,GBM,HNSC,KIRC,LAML,LIHC,LUAD,OV,PAAD,PRAD,SARC,SKCM,UCEC	rs3765483	#N/A	hg19:chr1:40723331:40723451:120:7	>hg19:chr1:40723331:40723451:120:7
chr1	40723858	40724391	enhancer_region_672	10	CESC,DLBC,STAD,GBM,HNSC,KIRC,LAML,LIHC,OV,SARC	#N/A	#N/A	hg19:chr1:40724064:40724184:120:6	#N/A
chr1	40770152	40771617	enhancer_region_673	4	BRCA,KIRC,LUAD,PRAD	#N/A	#N/A	hg19:chr1:40770824:40770944:120:6	>hg19:chr1:40770824:40770944:120:6
chr1	40839401	40840637	enhancer_region_674	12	BRCA,CESC,DLBC,STAD,HNSC,KIRC,LAML,LIHC,OV,PAAD,PRAD,SARC	rs562939112, rs4561032, rs1003710	rs4561032	hg19:chr1:40839959:40840079:120:6	>hg19:chr1:40839959:40840079:120:6
chr1	40996730	40997843	enhancer_region_675	15	BRCA,CESC,DLBC,STAD,HNSC,KIRC,LAML,LIHC,LUAD,OV,PAAD,PRAD,SARC,THCA,UCEC	rs2184877	#N/A	hg19:chr1:40997226:40997346:120:8	>hg19:chr1:40997226:40997346:120:8
chr1	41156914	41158322	enhancer_region_676	16	BRCA,CESC,DLBC,STAD,GBM,HNSC,KIRC,LAML,LIHC,LUAD,OV,PAAD,PRAD,SARC,SKCM,UCEC	rs657149	rs657149	hg19:chr1:41157558:41157678:120:15	#N/A
chr1	41174389	41175458	enhancer_region_677	11	BRCA,CESC,DLBC,STAD,HNSC,LAML,LIHC,LUAD,OV,SARC,THCA	#N/A	#N/A	hg19:chr1:41174863:41174983:120:3	#N/A
chr1	41341276	41341953	enhancer_region_678	3	LAML,LUAD,PAAD	rs751823, rs751824, rs752592	rs751824, rs752592	hg19:chr1:41341554:41341674:120:0	#N/A
chr1	41364809	41365539	enhancer_region_679	5	BRCA,STAD,HNSC,LUAD,UCEC	rs12120974	#N/A	hg19:chr1:41365114:41365234:120:1	#N/A
chr1	41432968	41434265	enhancer_region_680	8	BRCA,CESC,STAD,HNSC,KIRC,LUAD,PAAD,PRAD	rs28733836, rs10889766, rs72663716, rs7533657, rs7533665, rs10889767, rs6680092	rs72663716, rs7533657	hg19:chr1:41433556:41433676:120:2	#N/A
chr1	41444707	41446270	enhancer_region_681	16	BRCA,CESC,DLBC,STAD,GBM,HNSC,KIRC,LAML,LIHC,LUAD,OV,PAAD,PRAD,SARC,THCA,UCEC	rs12729920, rs72656970, rs7543690, rs7512775	#N/A	cg15043057:chr1:41444728:41444848:120:5、hg19:chr1:41445428:41445548:120:14	>hg19:chr1:41445428:41445548:120:14, >cg15043057:chr1:41444728:41444848:120:5
chr1	41575004	41575976	enhancer_region_682	12	BRCA,CESC,STAD,HNSC,KIRC,LAML,LIHC,LUAD,PAAD,PRAD,SARC,UCEC	rs213734	rs213734	hg19:chr1:41575430:41575550:120:1	>hg19:chr1:41575430:41575550:120:1
chr1	41706918	41707808	enhancer_region_683	11	DLBC,GBM,HNSC,KIRC,LAML,LIHC,LUAD,OV,PAAD,SARC,UCEC	rs12125555, rs61774690, rs12754476	rs12125555, rs12754476	hg19:chr1:41707303:41707423:120:15	>hg19:chr1:41707303:41707423:120:15
chr1	41846944	41847241	enhancer_region_684	1	LUAD	rs61774752, rs72637916	#N/A	hg19:chr1:41847032:41847152:120:1	#N/A
chr1	41847343	41848630	enhancer_region_685	5	CESC,HNSC,KIRC,LUAD,PAAD	rs4359027	#N/A	hg19:chr1:41847926:41848046:120:19	>hg19:chr1:41847926:41848046:120:19
chr1	41960997	41962679	enhancer_region_686	8	BRCA,CESC,HNSC,KIRC,LUAD,OV,SARC,UCEC	rs915026, rs2991348, rs61774764, rs2991347, rs2991346	#N/A	hg19:chr1:41961778:41961898:120:9	#N/A
chr1	41969522	41970432	enhancer_region_687	2	LUAD,SARC	rs2483691, rs2483690	#N/A	hg19:chr1:41969917:41970037:120:3	#N/A
chr1	42128065	42128859	enhancer_region_688	4	CESC,HNSC,KIRC,SARC	rs71518458	#N/A	hg19:chr1:42128402:42128522:120:9	#N/A
chr1	42306273	42307241	enhancer_region_689	1	LUAD	rs591655, rs592083, rs509851	#N/A	hg19:chr1:42306697:42306817:120:2	#N/A
chr1	42366149	42367225	enhancer_region_690	4	BRCA,CESC,HNSC,LUAD	rs812487, rs783624, rs783623, rs783622	rs783624, rs783622	hg19:chr1:42366627:42366747:120:3	>hg19:chr1:42366627:42366747:120:3
chr1	42420300	42420650	enhancer_region_691	3	BRCA,LUAD,PAAD	#N/A	#N/A	hg19:chr1:42420415:42420535:120:3、cg19362478:chr1:42420400:42420520:120:3	#N/A
chr1	42420770	42421996	enhancer_region_692	5	BRCA,GBM,HNSC,LUAD,PAAD	rs1540976, rs1540975, rs1540974, rs583077	#N/A	hg19:chr1:42421323:42421443:120:2	#N/A
chr1	42800015	42801434	enhancer_region_693	15	BRCA,CESC,DLBC,STAD,GBM,HNSC,KIRC,LAML,LIHC,LUAD,OV,PAAD,PRAD,SARC,UCEC	rs2487588, rs2247153	rs2487588	hg19:chr1:42800664:42800784:120:16	#N/A
chr1	42921492	42922908	enhancer_region_694	15	BRCA,CESC,DLBC,GBM,HNSC,KIRC,LAML,LIHC,LUAD,OV,PAAD,PRAD,SARC,SKCM,UCEC	#N/A	#N/A	hg19:chr1:42922140:42922260:120:20	#N/A
chr1	42928485	42928774	enhancer_region_695	8	BRCA,CESC,STAD,KIRC,OV,PAAD,SARC,UCEC	rs12047502	#N/A	hg19:chr1:42928569:42928689:120:1	#N/A
chr1	43123614	43124779	enhancer_region_696	13	BRCA,CESC,STAD,HNSC,KIRC,LAML,LIHC,LUAD,OV,PAAD,PRAD,SARC,UCEC	rs12145700, rs3820545, rs6600419	#N/A	hg19:chr1:43124136:43124256:120:5	#N/A
chr1	43147369	43148559	enhancer_region_697	16	BRCA,CESC,DLBC,STAD,GBM,HNSC,KIRC,LAML,LIHC,LUAD,OV,PAAD,SARC,SKCM,THCA,UCEC	#N/A	#N/A	hg19:chr1:43147904:43148024:120:3	#N/A
chr1	43232843	43233456	enhancer_region_698	13	BRCA,CESC,STAD,HNSC,KIRC,LIHC,LUAD,OV,PAAD,PRAD,SARC,THCA,UCEC	rs3738505	rs3738505	hg19:chr1:43233089:43233209:120:13	#N/A
chr1	43282238	43283125	enhancer_region_699	15	BRCA,CESC,DLBC,STAD,GBM,HNSC,KIRC,LAML,LIHC,LUAD,OV,PAAD,PRAD,SARC,UCEC	rs66967207	#N/A	hg19:chr1:43282621:43282741:120:11	>hg19:chr1:43282621:43282741:120:11
chr1	43289474	43289860	enhancer_region_700	0	none	#N/A	#N/A	hg19:chr1:43289607:43289727:120:0	#N/A
chr1	43388660	43389061	enhancer_region_701	5	BRCA,DLBC,STAD,LAML,OV	rs841841, rs35912888, rs1681852, rs1681851	rs1681852	hg19:chr1:43388800:43388920:120:0	>hg19:chr1:43388800:43388920:120:0
chr1	43389560	43390202	enhancer_region_702	13	BRCA,CESC,DLBC,STAD,HNSC,KIRC,LAML,LUAD,OV,PAAD,SARC,SKCM,UCEC	rs841840	#N/A	hg19:chr1:43389821:43389941:120:9	>hg19:chr1:43389821:43389941:120:9
chr1	43396750	43397287	enhancer_region_703	2	BRCA,OV	#N/A	#N/A	hg19:chr1:43396958:43397078:120:1	#N/A
chr1	43401968	43403213	enhancer_region_704	5	BRCA,DLBC,STAD,LAML,LUAD	rs841850, rs841849, rs841848, rs841847	rs841850	hg19:chr1:43402530:43402650:120:2	#N/A
chr1	43406507	43407207	enhancer_region_705	5	BRCA,HNSC,LUAD,PAAD,SARC	#N/A	#N/A	hg19:chr1:43406797:43406917:120:3、cg09502149:chr1:43406732:43406852:120:4	>cg09502149:chr1:43406732:43406852:120:4
chr1	43407323	43407741	enhancer_region_706	6	BRCA,STAD,HNSC,LAML,LUAD,SARC	#N/A	#N/A	hg19:chr1:43407472:43407592:120:1	#N/A
chr1	43423705	43425292	enhancer_region_707	12	BRCA,CESC,DLBC,STAD,HNSC,LAML,LIHC,LUAD,OV,PAAD,PRAD,SARC	rs80200046, rs113583149, rs114530232, rs11537640, rs3754226	rs11537640, rs3754226	hg19:chr1:43424438:43424558:120:14	#N/A
chr1	43432516	43433335	enhancer_region_708	7	BRCA,CESC,STAD,HNSC,LAML,LUAD,PAAD	rs2367159, rs2886876, rs71654267, rs4660240	#N/A	hg19:chr1:43432865:43432985:120:3	#N/A
chr1	43472986	43474897	enhancer_region_709	2	STAD,LIHC	rs6656620, rs489626	rs6656620	hg19:chr1:43473881:43474001:120:4	#N/A
chr1	43637361	43638284	enhancer_region_710	14	BRCA,CESC,STAD,HNSC,KIRC,LAML,LIHC,LUAD,OV,PAAD,PRAD,SARC,SKCM,UCEC	rs113994355, rs549609438	#N/A	hg19:chr1:43637762:43637882:120:12	>hg19:chr1:43637762:43637882:120:12
chr1	43672238	43673647	enhancer_region_711	12	BLCA,BRCA,CESC,STAD,GBM,HNSC,KIRC,LIHC,LUAD,OV,PAAD,SARC	rs11210812, rs6661035, rs2764420	rs6661035	hg19:chr1:43672882:43673002:120:1	#N/A
chr1	43735999	43737050	enhancer_region_712	5	BRCA,HNSC,LUAD,PRAD,UCEC	rs12023180	#N/A	hg19:chr1:43736464:43736584:120:5	#N/A
chr1	43750919	43751690	enhancer_region_713	3	BRCA,HNSC,UCEC	rs72684077	#N/A	hg19:chr1:43751244:43751364:120:8	>hg19:chr1:43751244:43751364:120:8
chr1	43814112	43815416	enhancer_region_714	13	BRCA,CESC,DLBC,STAD,HNSC,KIRC,LIHC,LUAD,PAAD,PRAD,SARC,SKCM,UCEC	rs839995	#N/A	hg19:chr1:43814704:43814824:120:17	#N/A
chr1	43823757	43824471	enhancer_region_715	12	BRCA,CESC,STAD,GBM,HNSC,KIRC,LAML,LUAD,OV,PAAD,PRAD,SARC	#N/A	#N/A	hg19:chr1:43824054:43824174:120:7	>hg19:chr1:43824054:43824174:120:7
chr1	43833098	43834200	enhancer_region_716	16	BRCA,CESC,DLBC,STAD,GBM,HNSC,KIRC,LAML,LIHC,LUAD,OV,PAAD,PRAD,SARC,SKCM,UCEC	rs839764	#N/A	hg19:chr1:43833589:43833709:120:7	#N/A
chr1	43838542	43839620	enhancer_region_717	2	HNSC,LUAD	#N/A	#N/A	hg19:chr1:43839021:43839141:120:0	#N/A
chr1	43855009	43855981	enhancer_region_718	14	BRCA,CESC,DLBC,STAD,HNSC,KIRC,LAML,LIHC,LUAD,OV,PAAD,PRAD,SARC,UCEC	rs839752, rs839753, rs839754	#N/A	hg19:chr1:43855435:43855555:120:11	>hg19:chr1:43855435:43855555:120:11
chr1	43888920	43889860	enhancer_region_719	3	STAD,HNSC,LUAD	#N/A	#N/A	hg19:chr1:43889330:43889450:120:3	#N/A
chr1	43918543	43919887	enhancer_region_720	9	BRCA,CESC,GBM,HNSC,LAML,LUAD,PAAD,SARC,UCEC	rs6692611	#N/A	hg19:chr1:43919155:43919275:120:12	#N/A
chr1	43920166	43920268	enhancer_region_721	2	BRCA,HNSC	#N/A	#N/A	hg19:chr1:43920157:43920277:120:8	>hg19:chr1:43920157:43920277:120:8
chr1	43938156	43938866	enhancer_region_722	4	CESC,HNSC,LUAD,PAAD	rs7413861	#N/A	hg19:chr1:43938451:43938571:120:0、cg15142335:chr1:43938152:43938272:120:2	#N/A
chr1	43991393	43992085	enhancer_region_723	2	HNSC,LUAD	rs11210864, rs11576774	#N/A	hg19:chr1:43991679:43991799:120:4	>hg19:chr1:43991679:43991799:120:4
chr1	43995191	43995345	enhancer_region_724	0	none	#N/A	#N/A	hg19:chr1:43995208:43995328:120:2	#N/A
chr1	43996198	43997192	enhancer_region_725	4	BRCA,HNSC,LIHC,SARC	#N/A	#N/A	hg19:chr1:43996635:43996755:120:14	>hg19:chr1:43996635:43996755:120:14
chr1	44015604	44016482	enhancer_region_726	5	BRCA,HNSC,LUAD,PRAD,UCEC	rs2819336, rs11580258	#N/A	hg19:chr1:44015983:44016103:120:11	#N/A
chr1	44047619	44048518	enhancer_region_727	5	BRCA,STAD,HNSC,KIRC,LUAD	rs892488, rs16830935, rs3828148, rs688627	#N/A	hg19:chr1:44048008:44048128:120:0	#N/A
chr1	44115216	44116428	enhancer_region_728	16	BRCA,CESC,DLBC,STAD,HNSC,KIRC,LAML,LIHC,LUAD,NB,OV,PAAD,PRAD,SARC,SKCM,UCEC	#N/A	#N/A	hg19:chr1:44115762:44115882:120:8	#N/A
chr1	44172637	44173807	enhancer_region_729	14	BRCA,CESC,DLBC,STAD,GBM,HNSC,KIRC,LAML,LIHC,LUAD,OV,PAAD,SARC,SKCM	rs112984125	#N/A	hg19:chr1:44173162:44173282:120:22	#N/A
chr1	44248817	44250060	enhancer_region_730	4	BRCA,HNSC,LAML,LUAD	rs917294, rs6692652, rs917293	#N/A	hg19:chr1:44249378:44249498:120:2	>hg19:chr1:44249378:44249498:120:2
chr1	44287223	44288438	enhancer_region_731	6	BRCA,CESC,HNSC,KIRC,LUAD,PAAD	rs556667, rs12741189, rs37460	#N/A	cg23290313:chr1:44287904:44288024:120:2、hg19:chr1:44287770:44287890:120:1	>cg23290313:chr1:44287904:44288024:120:2
chr1	44300278	44301679	enhancer_region_732	5	DLBC,HNSC,KIRC,LAML,LUAD	rs3791075	#N/A	hg19:chr1:44300918:44301038:120:3	>hg19:chr1:44300918:44301038:120:3
chr1	44350556	44351641	enhancer_region_733	2	CESC,HNSC	rs803678	#N/A	hg19:chr1:44351038:44351158:120:7	>hg19:chr1:44351038:44351158:120:7
chr1	44395040	44395745	enhancer_region_734	5	CESC,LAML,LUAD,PAAD,SARC	rs2428959, rs12127226	#N/A	hg19:chr1:44395332:44395452:120:3	#N/A
chr1	44396270	44396451	enhancer_region_735	0	none	#N/A	#N/A	hg19:chr1:44396300:44396420:120:0	#N/A
chr1	44399276	44400777	enhancer_region_736	3	HNSC,LUAD,SARC	rs1548634, rs12726706, rs3762422	rs1548634, rs12726706	hg19:chr1:44399966:44400086:120:2	#N/A
chr1	44411868	44413066	enhancer_region_737	16	BRCA,CESC,DLBC,STAD,GBM,HNSC,KIRC,LAML,LIHC,LUAD,OV,PAAD,PRAD,SARC,SKCM,UCEC	#N/A	#N/A	hg19:chr1:44412407:44412527:120:13	>hg19:chr1:44412407:44412527:120:13
chr1	44439919	44441166	enhancer_region_738	14	BRCA,CESC,DLBC,STAD,HNSC,KIRC,LAML,LIHC,LUAD,OV,PAAD,PRAD,SARC,UCEC	rs4660761	#N/A	hg19:chr1:44440482:44440602:120:17	>hg19:chr1:44440482:44440602:120:17
chr1	44444331	44445412	enhancer_region_739	6	DLBC,HNSC,LAML,LIHC,LUAD,SARC	#N/A	#N/A	hg19:chr1:44444811:44444931:120:25	#N/A
chr1	44456662	44457967	enhancer_region_740	14	BRCA,CESC,DLBC,STAD,HNSC,KIRC,LAML,LIHC,LUAD,OV,PAAD,PRAD,SARC,UCEC	rs7555, rs12403025, rs12403036	#N/A	hg19:chr1:44457254:44457374:120:7	#N/A
chr1	44495326	44497098	enhancer_region_741	15	BRCA,CESC,DLBC,STAD,GBM,HNSC,KIRC,LAML,LIHC,LUAD,OV,PAAD,PRAD,SARC,UCEC	rs2486010	#N/A	hg19:chr1:44496152:44496272:120:7	>hg19:chr1:44496152:44496272:120:7
chr1	44619861	44619968	enhancer_region_742	3	BRCA,LUAD,PRAD	rs12091863	rs12091863	hg19:chr1:44619854:44619974:120:1	#N/A
chr1	44620304	44621337	enhancer_region_743	5	BRCA,HNSC,KIRC,LUAD,PAAD	#N/A	#N/A	hg19:chr1:44620760:44620880:120:2	#N/A
chr1	44793216	44794198	enhancer_region_744	9	BRCA,CESC,STAD,HNSC,KIRC,LUAD,PAAD,PRAD,THCA	rs11810872, rs11210982	#N/A	hg19:chr1:44793647:44793767:120:0	>hg19:chr1:44793647:44793767:120:0
chr1	44820462	44820988	enhancer_region_745	12	BRCA,CESC,DLBC,STAD,HNSC,KIRC,LAML,LIHC,OV,SARC,SKCM,THCA	#N/A	#N/A	hg19:chr1:44820665:44820785:120:11	>hg19:chr1:44820665:44820785:120:11
chr1	44997552	44998706	enhancer_region_746	4	LAML,LUAD,PAAD,PRAD	rs12120451, rs6669807, rs272561, rs10890308	rs6669807, rs272561, rs10890308	hg19:chr1:44998069:44998189:120:1	#N/A
chr1	45011171	45012539	enhancer_region_747	2	HNSC,LUAD	rs272564	#N/A	hg19:chr1:45011795:45011915:120:5	>hg19:chr1:45011795:45011915:120:5
chr1	45097083	45098270	enhancer_region_748	13	BRCA,CESC,DLBC,HNSC,KIRC,LAML,LIHC,LUAD,OV,PAAD,PRAD,SARC,UCEC	#N/A	#N/A	hg19:chr1:45097616:45097736:120:20	>hg19:chr1:45097616:45097736:120:20
chr1	45139530	45140669	enhancer_region_749	15	BRCA,CESC,DLBC,STAD,HNSC,KIRC,LAML,LIHC,LUAD,OV,PAAD,PRAD,SARC,SKCM,THCA	#N/A	#N/A	hg19:chr1:45140039:45140159:120:12	>hg19:chr1:45140039:45140159:120:12
chr1	45186704	45188084	enhancer_region_750	12	CESC,DLBC,STAD,HNSC,KIRC,LAML,LIHC,LUAD,OV,PAAD,PRAD,SARC	rs11211025, rs11211026, rs11800505, rs10127448	#N/A	hg19:chr1:45187334:45187454:120:4、cg07722722:chr1:45187491:45187611:120:3、cg24527881:chr1:45187570:45187690:120:1、cg03320492:chr1:45187750:45187870:120:3	>hg19:chr1:45187334:45187454:120:4, >cg07722722:chr1:45187491:45187611:120:3
chr1	45196140	45197578	enhancer_region_751	13	BRCA,CESC,DLBC,STAD,HNSC,LAML,LIHC,LUAD,OV,PAAD,PRAD,SARC,UCEC	rs9988580, rs58603818, rs11803622, rs58532407, rs7524446, rs7536078	#N/A	hg19:chr1:45196799:45196919:120:4	#N/A
chr1	45197875	45197945	enhancer_region_752	3	CESC,STAD,LUAD	#N/A	#N/A	hg19:chr1:45197850:45197970:120:1	>hg19:chr1:45197850:45197970:120:1
chr1	45204875	45206148	enhancer_region_753	15	BRCA,CESC,DLBC,STAD,GBM,HNSC,KIRC,LAML,LIHC,LUAD,OV,PAAD,PRAD,SARC,UCEC	rs7555065, rs11211030, rs3820586	#N/A	hg19:chr1:45205451:45205571:120:15	>hg19:chr1:45205451:45205571:120:15
chr1	45240625	45241768	enhancer_region_754	15	BRCA,CESC,DLBC,STAD,GBM,HNSC,KIRC,LAML,LIHC,LUAD,OV,PAAD,PRAD,SARC,UCEC	rs11211031, rs3806398	#N/A	hg19:chr1:45241136:45241256:120:13	>hg19:chr1:45241136:45241256:120:13
chr1	45251639	45252517	enhancer_region_755	0	none	rs41269079	#N/A	hg19:chr1:45252018:45252138:120:9	>hg19:chr1:45252018:45252138:120:9
chr1	45259219	45259841	enhancer_region_756	3	CESC,STAD,OV	rs12059964, rs11211034	#N/A	hg19:chr1:45259470:45259590:120:3	#N/A
chr1	45260122	45260380	enhancer_region_757	0	none	#N/A	#N/A	hg19:chr1:45260191:45260311:120:3	#N/A
chr1	45265372	45266136	enhancer_region_758	15	BRCA,CESC,DLBC,STAD,HNSC,KIRC,LAML,LIHC,LUAD,OV,PAAD,PRAD,SARC,THCA,UCEC	#N/A	#N/A	hg19:chr1:45265694:45265814:120:7	#N/A
chr1	45272659	45274325	enhancer_region_759	13	BRCA,CESC,DLBC,STAD,GBM,HNSC,LAML,LIHC,LUAD,PAAD,PRAD,SARC,THCA	rs4565758	rs4565758	hg19:chr1:45273432:45273552:120:6	>hg19:chr1:45273432:45273552:120:6
chr1	45284806	45286186	enhancer_region_760	15	BRCA,CESC,DLBC,STAD,HNSC,KIRC,LAML,LIHC,LUAD,OV,PAAD,PRAD,SARC,SKCM,UCEC	rs16832249, rs72674049, rs72674051, rs41269085	rs16832249, rs72674049	hg19:chr1:45285436:45285556:120:2	#N/A
chr1	45476198	45477749	enhancer_region_761	8	BRCA,STAD,HNSC,LAML,LIHC,OV,PAAD,PRAD	rs3806405, rs2298005, rs2236576	#N/A	hg19:chr1:45476913:45477033:120:11	#N/A
chr1	45477840	45478117	enhancer_region_762	9	BRCA,CESC,STAD,LAML,LIHC,LUAD,OV,PAAD,SARC	#N/A	#N/A	hg19:chr1:45477918:45478038:120:4	#N/A
chr1	45478307	45478554	enhancer_region_763	7	HNSC,KIRC,LAML,LIHC,LUAD,OV,PRAD	rs12749939	#N/A	hg19:chr1:45478370:45478490:120:5	>hg19:chr1:45478370:45478490:120:5
chr1	45768994	45770132	enhancer_region_764	15	BRCA,CESC,DLBC,STAD,GBM,HNSC,KIRC,LAML,LIHC,LUAD,OV,PRAD,SARC,THCA,UCEC	#N/A	#N/A	hg19:chr1:45769503:45769623:120:10	#N/A
chr1	45805195	45806420	enhancer_region_765	17	BRCA,CESC,DLBC,STAD,GBM,HNSC,KIRC,LAML,LIHC,LUAD,OV,PAAD,PRAD,SARC,SKCM,THCA,UCEC	#N/A	#N/A	hg19:chr1:45805747:45805867:120:19	>hg19:chr1:45805747:45805867:120:19
chr1	45965828	45966409	enhancer_region_766	10	BRCA,CESC,STAD,HNSC,KIRC,LAML,LIHC,OV,PAAD,SARC	rs12042903	#N/A	hg19:chr1:45966058:45966178:120:5	>hg19:chr1:45966058:45966178:120:5
chr1	45987044	45988742	enhancer_region_767	16	BRCA,CESC,DLBC,STAD,GBM,HNSC,KIRC,LAML,LIHC,LUAD,OV,PAAD,PRAD,SARC,THCA,UCEC	rs17522918, rs2077808, rs713358, rs7534467	#N/A	hg19:chr1:45987833:45987953:120:4	>hg19:chr1:45987833:45987953:120:4
chr1	46016044	46017005	enhancer_region_768	15	BRCA,CESC,DLBC,STAD,HNSC,KIRC,LAML,LIHC,LUAD,OV,PAAD,PRAD,SARC,SKCM,UCEC	rs9147	#N/A	hg19:chr1:46016464:46016584:120:10	>hg19:chr1:46016464:46016584:120:10
chr1	46048940	46050777	enhancer_region_769	15	BRCA,CESC,DLBC,STAD,GBM,HNSC,KIRC,LAML,LIHC,LUAD,OV,PAAD,PRAD,SARC,UCEC	#N/A	#N/A	hg19:chr1:46049798:46049918:120:10	>hg19:chr1:46049798:46049918:120:10
chr1	46152254	46153315	enhancer_region_770	15	BRCA,CESC,DLBC,STAD,HNSC,KIRC,LAML,LIHC,LUAD,OV,PAAD,PRAD,SARC,THCA,UCEC	rs3013595	#N/A	hg19:chr1:46152724:46152844:120:15	#N/A
chr1	46153712	46154165	enhancer_region_771	9	BRCA,DLBC,LAML,LIHC,LUAD,OV,PAAD,PRAD,SARC	#N/A	#N/A	hg19:chr1:46153878:46153998:120:6	#N/A
chr1	46215850	46216813	enhancer_region_772	17	BRCA,CESC,DLBC,STAD,GBM,HNSC,KIRC,LAML,LIHC,LUAD,OV,PAAD,PRAD,SARC,SKCM,THCA,UCEC	rs6429576, rs6697821	#N/A	hg19:chr1:46216271:46216391:120:16	>hg19:chr1:46216271:46216391:120:16
chr1	46268452	46269458	enhancer_region_773	14	BRCA,CESC,DLBC,STAD,GBM,HNSC,KIRC,LAML,LIHC,LUAD,OV,PAAD,PRAD,UCEC	#N/A	#N/A	hg19:chr1:46268895:46269015:120:2	#N/A
chr1	46357582	46358508	enhancer_region_774	8	BRCA,DLBC,HNSC,KIRC,LUAD,PAAD,PRAD,UCEC	rs4539075	#N/A	hg19:chr1:46357985:46358105:120:0	#N/A
chr1	46394581	46395409	enhancer_region_775	4	DLBC,LAML,LUAD,PAAD	rs4134386, rs4134387	#N/A	hg19:chr1:46394935:46395055:120:1	#N/A
chr1	46648625	46649579	enhancer_region_776	9	BRCA,CESC,STAD,HNSC,LIHC,LUAD,PAAD,PRAD,THCA	rs10890384	#N/A	hg19:chr1:46649042:46649162:120:2	>hg19:chr1:46649042:46649162:120:2
chr1	46663399	46664105	enhancer_region_777	10	CESC,STAD,HNSC,KIRC,LAML,LIHC,LUAD,OV,SARC,UCEC	#N/A	#N/A	hg19:chr1:46663692:46663812:120:2	#N/A
chr1	46664152	46664624	enhancer_region_778	8	CESC,STAD,HNSC,KIRC,LUAD,OV,SARC,UCEC	rs28364741	#N/A	hg19:chr1:46664328:46664448:120:4	#N/A
chr1	46712644	46713031	enhancer_region_779	12	BRCA,CESC,DLBC,STAD,HNSC,KIRC,LAML,LIHC,LUAD,OV,SARC,UCEC	#N/A	#N/A	hg19:chr1:46712777:46712897:120:3	>hg19:chr1:46712777:46712897:120:3
chr1	46713288	46714315	enhancer_region_780	11	BRCA,CESC,DLBC,STAD,HNSC,KIRC,LAML,LIHC,OV,PAAD,SARC	#N/A	#N/A	hg19:chr1:46713741:46713861:120:3	#N/A
chr1	46768039	46769650	enhancer_region_781	14	BRCA,CESC,DLBC,STAD,HNSC,KIRC,LAML,LIHC,LUAD,OV,PAAD,PRAD,SARC,UCEC	rs1547180	#N/A	hg19:chr1:46768784:46768904:120:14	>hg19:chr1:46768784:46768904:120:14
chr1	46805712	46806955	enhancer_region_782	16	BRCA,CESC,DLBC,STAD,GBM,HNSC,KIRC,LAML,LIHC,LUAD,OV,PAAD,PRAD,SARC,THCA,UCEC	#N/A	#N/A	hg19:chr1:46806273:46806393:120:6	#N/A
chr1	46813542	46814250	enhancer_region_783	4	BRCA,STAD,OV,PRAD	rs59180932, rs72677586	rs59180932	hg19:chr1:46813836:46813956:120:4	#N/A
chr1	46907827	46908883	enhancer_region_784	6	BRCA,CESC,STAD,HNSC,LAML,OV	rs11211278	rs11211278	hg19:chr1:46908295:46908415:120:1	>hg19:chr1:46908295:46908415:120:1
chr1	47069512	47069935	enhancer_region_785	9	BRCA,CESC,STAD,HNSC,KIRC,NB,OV,SARC,UCEC	rs10890407	#N/A	hg19:chr1:47069663:47069783:120:9	#N/A
chr1	47133297	47134446	enhancer_region_786	13	BRCA,CESC,DLBC,HNSC,KIRC,LAML,LIHC,OV,PAAD,PRAD,SARC,SKCM,UCEC	rs11211337, rs12094663	#N/A	hg19:chr1:47133811:47133931:120:18	#N/A
chr1	47184261	47184877	enhancer_region_787	13	BRCA,CESC,STAD,GBM,HNSC,KIRC,LAML,OV,PAAD,SARC,SKCM,THCA,UCEC	rs8851	#N/A	hg19:chr1:47184509:47184629:120:17	>hg19:chr1:47184509:47184629:120:17
chr1	47779191	47779885	enhancer_region_788	17	BLCA,BRCA,CESC,DLBC,STAD,GBM,HNSC,KIRC,LAML,LIHC,LUAD,OV,PAAD,PRAD,SARC,THCA,UCEC	#N/A	#N/A	hg19:chr1:47779478:47779598:120:3	>hg19:chr1:47779478:47779598:120:3
chr1	47780000	47780257	enhancer_region_789	11	BLCA,BRCA,DLBC,STAD,HNSC,LUAD,OV,PAAD,SARC,THCA,UCEC	#N/A	#N/A	hg19:chr1:47780068:47780188:120:8	>hg19:chr1:47780068:47780188:120:8
chr1	47780399	47780691	enhancer_region_790	4	DLBC,HNSC,KIRC,LUAD	#N/A	#N/A	hg19:chr1:47780485:47780605:120:7	#N/A
chr1	47799159	47800497	enhancer_region_791	17	BRCA,CESC,DLBC,STAD,GBM,HNSC,KIRC,LAML,LIHC,LUAD,OV,PAAD,PRAD,SARC,SKCM,THCA,UCEC	rs7543016, rs4600090	rs4600090	hg19:chr1:47799768:47799888:120:18	>hg19:chr1:47799768:47799888:120:18
chr1	47902167	47903687	enhancer_region_792	14	BRCA,CESC,DLBC,STAD,HNSC,KIRC,LAML,LIHC,LUAD,OV,PAAD,PRAD,SARC,THCA	rs2622917, rs3738316, rs3738315	rs2622917	hg19:chr1:47902867:47902987:120:15	#N/A
chr1	51086408	51087184	enhancer_region_793	5	BRCA,HNSC,KIRC,LUAD,THCA	#N/A	#N/A	hg19:chr1:51086736:51086856:120:0	>hg19:chr1:51086736:51086856:120:0
chr1	51425236	51426505	enhancer_region_794	15	BRCA,CESC,DLBC,STAD,HNSC,KIRC,LAML,LIHC,LUAD,OV,PAAD,PRAD,SARC,THCA,UCEC	#N/A	#N/A	hg19:chr1:51425810:51425930:120:21	#N/A
chr1	51433702	51435053	enhancer_region_795	17	BRCA,CESC,DLBC,STAD,HNSC,KIRC,LAML,LIHC,LUAD,NB,OV,PAAD,PRAD,SARC,SKCM,THCA,UCEC	#N/A	#N/A	hg19:chr1:51434317:51434437:120:13	>hg19:chr1:51434317:51434437:120:13
chr1	51701569	51703010	enhancer_region_796	13	BRCA,CESC,GBM,HNSC,KIRC,LAML,LIHC,LUAD,OV,PAAD,PRAD,SARC,UCEC	#N/A	#N/A	hg19:chr1:51702229:51702349:120:13	>hg19:chr1:51702229:51702349:120:13
chr1	51796033	51797813	enhancer_region_797	8	BRCA,CESC,LAML,LUAD,OV,PAAD,PRAD,SARC	#N/A	#N/A	hg19:chr1:51796863:51796983:120:2	#N/A
chr1	51983616	51984992	enhancer_region_798	15	BRCA,CESC,DLBC,STAD,HNSC,KIRC,LAML,LIHC,LUAD,OV,PAAD,PRAD,SARC,SKCM,UCEC	#N/A	#N/A	hg19:chr1:51984244:51984364:120:3	#N/A
chr1	52006806	52007718	enhancer_region_799	2	LUAD,PAAD	#N/A	#N/A	hg19:chr1:52007202:52007322:120:0	#N/A
chr1	52034691	52036354	enhancer_region_800	8	BRCA,CESC,DLBC,HNSC,KIRC,LUAD,PAAD,PRAD	#N/A	#N/A	hg19:chr1:52035462:52035582:120:0	>hg19:chr1:52035462:52035582:120:0
chr1	52087801	52088905	enhancer_region_801	5	BRCA,HNSC,LAML,LUAD,PAAD	#N/A	#N/A	hg19:chr1:52088293:52088413:120:0	#N/A
chr1	52102524	52103380	enhancer_region_802	6	BRCA,HNSC,KIRC,LUAD,PAAD,THCA	#N/A	#N/A	hg19:chr1:52102892:52103012:120:2	#N/A
chr1	52109971	52110856	enhancer_region_803	4	HNSC,KIRC,PAAD,SARC	#N/A	#N/A	hg19:chr1:52110353:52110473:120:3	>hg19:chr1:52110353:52110473:120:3
chr1	52195499	52195933	enhancer_region_804	9	CESC,DLBC,HNSC,KIRC,LAML,LUAD,OV,SARC,UCEC	#N/A	#N/A	hg19:chr1:52195656:52195776:120:10	#N/A
chr1	52343775	52345358	enhancer_region_805	17	BRCA,CESC,DLBC,STAD,GBM,HNSC,KIRC,LAML,LIHC,LUAD,NB,OV,PAAD,PRAD,SARC,SKCM,UCEC	rs736756	#N/A	hg19:chr1:52344506:52344626:120:9	#N/A
chr1	52407228	52408237	enhancer_region_806	0	none	rs2256200, rs1935291	#N/A	hg19:chr1:52407672:52407792:120:1	#N/A
chr1	52498487	52499799	enhancer_region_807	13	BRCA,CESC,DLBC,HNSC,KIRC,LAML,LIHC,LUAD,OV,PAAD,PRAD,SARC,UCEC	#N/A	#N/A	hg19:chr1:52499083:52499203:120:15	#N/A
chr1	52520603	52521462	enhancer_region_808	15	BRCA,CESC,DLBC,STAD,HNSC,KIRC,LAML,LIHC,LUAD,OV,PAAD,PRAD,SARC,SKCM,UCEC	#N/A	#N/A	hg19:chr1:52520972:52521092:120:10	#N/A
chr1	52521678	52522211	enhancer_region_809	13	BRCA,CESC,STAD,GBM,HNSC,KIRC,LAML,LIHC,LUAD,OV,PAAD,SARC,UCEC	#N/A	#N/A	hg19:chr1:52521884:52522004:120:15	>hg19:chr1:52521884:52522004:120:15
chr1	52607369	52608679	enhancer_region_810	13	BRCA,CESC,HNSC,KIRC,LAML,LIHC,LUAD,OV,PAAD,PRAD,SARC,SKCM,UCEC	#N/A	#N/A	hg19:chr1:52607964:52608084:120:15	>hg19:chr1:52607964:52608084:120:15
chr1	52623471	52624658	enhancer_region_811	0	none	#N/A	#N/A	hg19:chr1:52624004:52624124:120:1	>hg19:chr1:52624004:52624124:120:1
chr1	52831338	52832322	enhancer_region_812	15	BRCA,CESC,DLBC,STAD,GBM,HNSC,KIRC,LAML,LIHC,LUAD,OV,PAAD,SARC,THCA,UCEC	#N/A	#N/A	hg19:chr1:52831770:52831890:120:15	>hg19:chr1:52831770:52831890:120:15
chr1	52869472	52870841	enhancer_region_813	16	BRCA,CESC,DLBC,STAD,GBM,HNSC,KIRC,LAML,LIHC,LUAD,OV,PAAD,PRAD,SARC,THCA,UCEC	#N/A	#N/A	hg19:chr1:52870096:52870216:120:14	#N/A
chr1	53018214	53019421	enhancer_region_814	13	BRCA,CESC,DLBC,GBM,HNSC,KIRC,LAML,LIHC,LUAD,OV,PRAD,SARC,UCEC	#N/A	#N/A	hg19:chr1:53018757:53018877:120:5	#N/A
chr1	53162999	53164621	enhancer_region_815	15	BRCA,CESC,DLBC,STAD,GBM,HNSC,KIRC,LAML,LIHC,LUAD,OV,PAAD,PRAD,SARC,UCEC	rs375945	#N/A	hg19:chr1:53163750:53163870:120:15	>hg19:chr1:53163750:53163870:120:15
chr1	53386741	53387630	enhancer_region_816	7	BRCA,CESC,HNSC,KIRC,LIHC,PAAD,UCEC	#N/A	#N/A	hg19:chr1:53387125:53387245:120:13	>hg19:chr1:53387125:53387245:120:13
chr1	53611565	53612529	enhancer_region_817	8	CESC,STAD,HNSC,KIRC,LAML,LIHC,LUAD,SARC	rs72670888, rs1769320, rs72670889, rs1679933, rs7553128, rs1679934, rs72670890, rs71654987, rs78250534	rs7553128	hg19:chr1:53611987:53612107:120:4	#N/A
chr1	53662253	53662959	enhancer_region_818	14	BRCA,CESC,DLBC,GBM,HNSC,KIRC,LAML,LIHC,LUAD,OV,PAAD,PRAD,SARC,UCEC	#N/A	#N/A	hg19:chr1:53662546:53662666:120:14	#N/A
chr1	53685800	53686666	enhancer_region_819	14	BRCA,CESC,DLBC,STAD,HNSC,KIRC,LAML,LIHC,LUAD,OV,PAAD,PRAD,SARC,UCEC	rs1679913	#N/A	hg19:chr1:53686173:53686293:120:11	#N/A
chr1	53703743	53704755	enhancer_region_820	14	BRCA,CESC,STAD,HNSC,KIRC,LAML,LIHC,LUAD,OV,PAAD,PRAD,SARC,SKCM,UCEC	#N/A	#N/A	hg19:chr1:53704189:53704309:120:15	>hg19:chr1:53704189:53704309:120:15
chr1	53791679	53792727	enhancer_region_821	15	BRCA,CESC,DLBC,STAD,HNSC,KIRC,LAML,LIHC,LUAD,OV,PAAD,PRAD,SARC,THCA,UCEC	rs6691468, rs3820198	rs6691468	hg19:chr1:53792143:53792263:120:15	>hg19:chr1:53792143:53792263:120:15
chr1	53878701	53879745	enhancer_region_822	1	LUAD	rs6681936	#N/A	hg19:chr1:53879163:53879283:120:0	#N/A
chr1	54303398	54304368	enhancer_region_823	17	BRCA,CESC,DLBC,STAD,HNSC,KIRC,LAML,LIHC,LUAD,NB,OV,PAAD,PRAD,SARC,SKCM,THCA,UCEC	#N/A	#N/A	hg19:chr1:54303823:54303943:120:15	#N/A
chr1	54410994	54411540	enhancer_region_824	7	CESC,STAD,HNSC,KIRC,OV,SARC,UCEC	#N/A	#N/A	hg19:chr1:54411207:54411327:120:14	#N/A
chr1	54411625	54412438	enhancer_region_825	13	BRCA,CESC,DLBC,STAD,HNSC,KIRC,LAML,LIHC,LUAD,OV,PAAD,SARC,UCEC	rs1063162	#N/A	hg19:chr1:54411971:54412091:120:17	#N/A
chr1	54422489	54423418	enhancer_region_826	9	BRCA,CESC,STAD,HNSC,KIRC,LAML,LIHC,LUAD,PRAD	#N/A	#N/A	hg19:chr1:54422893:54423013:120:0	>hg19:chr1:54422893:54423013:120:0
chr1	54481571	54482640	enhancer_region_827	5	BRCA,STAD,LIHC,LUAD,PRAD	rs1537321, rs1537322, rs1537323	#N/A	hg19:chr1:54482045:54482165:120:1	#N/A
chr1	54518345	54519730	enhancer_region_828	17	BLCA,BRCA,CESC,DLBC,STAD,HNSC,KIRC,LAML,LIHC,LUAD,OV,PAAD,PRAD,SARC,SKCM,THCA,UCEC	#N/A	#N/A	hg19:chr1:54518977:54519097:120:7	>hg19:chr1:54518977:54519097:120:7
chr1	54665816	54666347	enhancer_region_829	13	BRCA,CESC,STAD,HNSC,KIRC,LAML,LIHC,LUAD,OV,PAAD,SARC,SKCM,UCEC	#N/A	#N/A	hg19:chr1:54666021:54666141:120:10	#N/A
chr1	54872290	54873121	enhancer_region_830	6	BRCA,LAML,LIHC,LUAD,OV,SARC	#N/A	#N/A	hg19:chr1:54872645:54872765:120:14	>hg19:chr1:54872645:54872765:120:14
chr1	54873238	54873533	enhancer_region_831	8	BRCA,LAML,LIHC,LUAD,OV,PAAD,PRAD,SARC	#N/A	#N/A	hg19:chr1:54873325:54873445:120:1	#N/A
chr1	54953652	54954353	enhancer_region_832	11	BRCA,CESC,HNSC,KIRC,LAML,LIHC,LUAD,OV,PAAD,PRAD,SARC	rs177264, rs190962, rs6691924, rs12129580, rs9662526	#N/A	hg19:chr1:54953942:54954062:120:17	#N/A
chr1	54954499	54955277	enhancer_region_833	10	BRCA,CESC,HNSC,KIRC,LAML,LUAD,OV,PAAD,PRAD,SARC	rs36118633, rs9662599, rs1831386	#N/A	hg19:chr1:54954828:54954948:120:5	>hg19:chr1:54954828:54954948:120:5
chr1	55007520	55008891	enhancer_region_834	8	CESC,STAD,HNSC,KIRC,LIHC,LUAD,OV,SARC	#N/A	#N/A	hg19:chr1:55008145:55008265:120:6	>hg19:chr1:55008145:55008265:120:6
chr1	55029694	55030820	enhancer_region_835	3	BRCA,HNSC,LUAD	rs449484, rs78078784	rs78078784	hg19:chr1:55030197:55030317:120:2	#N/A
chr1	55181076	55182213	enhancer_region_836	15	BRCA,CESC,STAD,GBM,HNSC,KIRC,LAML,LIHC,LUAD,OV,PAAD,PRAD,SARC,SKCM,UCEC	#N/A	#N/A	hg19:chr1:55181584:55181704:120:6	#N/A
chr1	55229819	55230270	enhancer_region_837	10	CESC,STAD,GBM,HNSC,KIRC,LUAD,OV,SARC,THCA,UCEC	rs12023572	rs12023572	hg19:chr1:55229984:55230104:120:13	>hg19:chr1:55229984:55230104:120:13
chr1	55321721	55322377	enhancer_region_838	1	LUAD	rs586108	#N/A	hg19:chr1:55321989:55322109:120:4	#N/A
chr1	55352063	55353664	enhancer_region_839	13	BRCA,CESC,DLBC,STAD,HNSC,KIRC,LAML,LIHC,LUAD,OV,PRAD,SARC,UCEC	rs6681644, rs41297875	rs6681644	hg19:chr1:55352803:55352923:120:18	>hg19:chr1:55352803:55352923:120:18
chr1	55436712	55437596	enhancer_region_840	3	BRCA,HNSC,LUAD	rs11206497, rs11206498	#N/A	hg19:chr1:55437094:55437214:120:4	>hg19:chr1:55437094:55437214:120:4
chr1	55679972	55681733	enhancer_region_841	14	BRCA,CESC,DLBC,STAD,GBM,HNSC,KIRC,LAML,LIHC,LUAD,OV,PRAD,SARC,UCEC	#N/A	#N/A	hg19:chr1:55680792:55680912:120:19	#N/A
chr1	55894508	55895578	enhancer_region_842	10	BLCA,BRCA,CESC,STAD,HNSC,KIRC,LIHC,LUAD,PAAD,THCA	#N/A	#N/A	hg19:chr1:55894983:55895103:120:1	>hg19:chr1:55894983:55895103:120:1
chr1	56982461	56983185	enhancer_region_843	6	BRCA,DLBC,HNSC,LAML,LUAD,PRAD	#N/A	#N/A	hg19:chr1:56982763:56982883:120:1	>hg19:chr1:56982763:56982883:120:1
chr1	59011649	59012846	enhancer_region_844	17	BRCA,CESC,DLBC,STAD,GBM,HNSC,KIRC,LAML,LIHC,LUAD,OV,PAAD,PRAD,SARC,SKCM,THCA,UCEC	rs2087799, rs2406785, rs2406784, rs1109896, rs1109895	#N/A	hg19:chr1:59012187:59012307:120:11	>hg19:chr1:59012187:59012307:120:11
chr1	59042839	59043484	enhancer_region_845	5	BRCA,STAD,HNSC,LUAD,PRAD	#N/A	#N/A	hg19:chr1:59043101:59043221:120:12	#N/A
chr1	59044269	59044409	enhancer_region_846	0	none	rs232834	#N/A	hg19:chr1:59044279:59044399:120:7	#N/A
chr1	59049731	59050778	enhancer_region_847	6	BRCA,CESC,HNSC,KIRC,LUAD,THCA	rs17117853, rs179798	rs179798	hg19:chr1:59050194:59050314:120:0	#N/A
chr1	59050876	59051043	enhancer_region_848	1	LUAD	rs17117873	#N/A	hg19:chr1:59050899:59051019:120:2	>hg19:chr1:59050899:59051019:120:2
chr1	59165049	59166146	enhancer_region_849	13	BRCA,CESC,STAD,GBM,HNSC,KIRC,LAML,LIHC,LUAD,OV,PAAD,SARC,UCEC	rs11207297	rs11207297	hg19:chr1:59165537:59165657:120:4	>hg19:chr1:59165537:59165657:120:4
chr1	59220823	59221725	enhancer_region_850	6	CESC,HNSC,KIRC,LAML,LUAD,PAAD	rs13374237, rs1980699, rs10889118	rs13374237, rs10889118	hg19:chr1:59221214:59221334:120:0	#N/A
chr1	59249223	59251224	enhancer_region_851	17	BRCA,CESC,DLBC,STAD,GBM,HNSC,KIRC,LAML,LIHC,LUAD,OV,PAAD,PRAD,SARC,SKCM,THCA,UCEC	rs4647001, rs4646999, rs4646998, rs2760501	#N/A	hg19:chr1:59250163:59250283:120:9	>hg19:chr1:59250163:59250283:120:9
chr1	59280269	59282270	enhancer_region_852	12	BRCA,CESC,DLBC,STAD,HNSC,KIRC,LAML,LIHC,LUAD,PAAD,SARC,UCEC	rs2760468	#N/A	hg19:chr1:59281209:59281329:120:3	#N/A
chr1	59314250	59315308	enhancer_region_853	7	STAD,GBM,HNSC,KIRC,LUAD,PAAD,THCA	rs1853432	#N/A	hg19:chr1:59314719:59314839:120:2	>hg19:chr1:59314719:59314839:120:2
chr1	59348679	59349506	enhancer_region_854	8	HNSC,KIRC,LAML,LIHC,LUAD,PAAD,SARC,THCA	#N/A	#N/A	hg19:chr1:59349032:59349152:120:2	#N/A
chr1	59368917	59369979	enhancer_region_855	14	BRCA,CESC,STAD,GBM,HNSC,KIRC,LAML,LIHC,LUAD,PAAD,PRAD,SARC,SKCM,UCEC	rs927743	#N/A	hg19:chr1:59369388:59369508:120:15	>hg19:chr1:59369388:59369508:120:15
chr1	59762030	59763009	enhancer_region_856	15	BLCA,BRCA,CESC,STAD,GBM,HNSC,KIRC,LAML,LIHC,LUAD,OV,PAAD,PRAD,SARC,THCA	rs58210787, rs835367, rs3738172	rs3738172	hg19:chr1:59762459:59762579:120:14	#N/A
chr1	59892590	59893663	enhancer_region_857	6	BLCA,BRCA,CESC,HNSC,KIRC,LUAD	rs946574, rs1320593	rs1320593	hg19:chr1:59893066:59893186:120:4	#N/A
chr1	60196175	60197520	enhancer_region_858	6	HNSC,KIRC,LAML,LIHC,LUAD,PAAD	rs17557490, rs74548911, rs7533793	#N/A	hg19:chr1:60196787:60196907:120:0	>hg19:chr1:60196787:60196907:120:0
chr1	61522765	61523964	enhancer_region_859	6	CESC,HNSC,LAML,LUAD,SARC,UCEC	rs12565220, rs12402443	rs12565220	hg19:chr1:61523304:61523424:120:10	#N/A
chr1	61542336	61543146	enhancer_region_860	14	BRCA,CESC,DLBC,STAD,HNSC,KIRC,LAML,LIHC,LUAD,PAAD,PRAD,SARC,SKCM,THCA	#N/A	#N/A	hg19:chr1:61542681:61542801:120:8	#N/A
chr1	61543529	61543933	enhancer_region_861	6	BRCA,DLBC,STAD,LAML,LUAD,SARC	#N/A	#N/A	hg19:chr1:61543671:61543791:120:3	#N/A
chr1	61548067	61549557	enhancer_region_862	9	DLBC,HNSC,KIRC,LAML,LIHC,LUAD,PAAD,PRAD,SARC	#N/A	#N/A	hg19:chr1:61548752:61548872:120:12	#N/A
chr1	62189856	62191341	enhancer_region_863	17	BRCA,CESC,DLBC,STAD,GBM,HNSC,KIRC,LAML,LIHC,LUAD,OV,PAAD,PRAD,SARC,SKCM,THCA,UCEC	#N/A	#N/A	hg19:chr1:62190538:62190658:120:5	#N/A
chr1	62207752	62209061	enhancer_region_864	10	BRCA,CESC,STAD,HNSC,KIRC,LIHC,LUAD,OV,PRAD,UCEC	rs79209854, rs11577014	#N/A	hg19:chr1:62208346:62208466:120:19	#N/A
chr1	62219727	62220787	enhancer_region_865	3	BRCA,HNSC,LUAD	rs1286697	#N/A	hg19:chr1:62220197:62220317:120:0	#N/A
chr1	62587118	62588565	enhancer_region_866	4	HNSC,KIRC,LUAD,THCA	rs11207904, rs72641122, rs2012694, rs12405496, rs60381716	rs60381716	hg19:chr1:62587781:62587901:120:3	>hg19:chr1:62587781:62587901:120:3
chr1	62901590	62903326	enhancer_region_867	18	BLCA,BRCA,CESC,DLBC,STAD,GBM,HNSC,KIRC,LAML,LIHC,LUAD,OV,PAAD,PRAD,SARC,SKCM,THCA,UCEC	rs631106, rs646179	#N/A	hg19:chr1:62902398:62902518:120:12	#N/A
chr1	63153135	63154497	enhancer_region_868	15	BRCA,CESC,STAD,HNSC,KIRC,LAML,LIHC,LUAD,OV,PAAD,PRAD,SARC,SKCM,THCA,UCEC	rs4344355	#N/A	hg19:chr1:63153756:63153876:120:18	#N/A
chr1	63249324	63250210	enhancer_region_869	17	BLCA,BRCA,CESC,DLBC,STAD,HNSC,KIRC,LAML,LIHC,LUAD,NB,OV,PAAD,PRAD,SARC,THCA,UCEC	rs7540030	#N/A	hg19:chr1:63249707:63249827:120:10	>hg19:chr1:63249707:63249827:120:10
chr1	63782445	63783420	enhancer_region_870	6	BRCA,CESC,HNSC,LUAD,PAAD,UCEC	#N/A	#N/A	hg19:chr1:63782872:63782992:120:16	#N/A
chr1	63832913	63833844	enhancer_region_871	17	BLCA,BRCA,CESC,STAD,GBM,HNSC,KIRC,LAML,LIHC,LUAD,OV,PAAD,PRAD,SARC,SKCM,THCA,UCEC	rs3737897, rs3737898	#N/A	hg19:chr1:63833318:63833438:120:16	>hg19:chr1:63833318:63833438:120:16
chr1	63988384	63989703	enhancer_region_872	17	BLCA,BRCA,CESC,DLBC,STAD,HNSC,KIRC,LAML,LIHC,LUAD,OV,PAAD,PRAD,SARC,SKCM,THCA,UCEC	rs17125090, rs17125099	#N/A	hg19:chr1:63988983:63989103:120:4	>hg19:chr1:63988983:63989103:120:4
chr1	64058837	64060332	enhancer_region_873	14	BRCA,CESC,DLBC,STAD,HNSC,KIRC,LIHC,LUAD,OV,PAAD,PRAD,SARC,SKCM,UCEC	rs217490, rs61003960	#N/A	hg19:chr1:64059524:64059644:120:13	>hg19:chr1:64059524:64059644:120:13
chr1	64127322	64128951	enhancer_region_874	5	CESC,HNSC,KIRC,LUAD,THCA	rs2749097, rs2749096, rs855346, rs705510, rs2013012, rs61765315, rs855331	#N/A	hg19:chr1:64128076:64128196:120:0	#N/A
chr1	64637256	64637979	enhancer_region_875	3	HNSC,LUAD,PRAD	rs4306167	#N/A	hg19:chr1:64637557:64637677:120:1	>hg19:chr1:64637557:64637677:120:1
chr1	64808809	64810167	enhancer_region_876	11	BRCA,CESC,STAD,GBM,HNSC,KIRC,LUAD,PAAD,PRAD,SARC,THCA	rs11208428, rs1496011	#N/A	hg19:chr1:64809428:64809548:120:2	#N/A
chr1	65209967	65211428	enhancer_region_877	10	BRCA,CESC,GBM,HNSC,KIRC,LAML,LIHC,OV,PAAD,SARC	#N/A	#N/A	hg19:chr1:65210637:65210757:120:10	>hg19:chr1:65210637:65210757:120:10
chr1	65363396	65364568	enhancer_region_878	12	BRCA,CESC,STAD,HNSC,KIRC,LAML,LIHC,LUAD,PAAD,PRAD,SARC,UCEC	#N/A	#N/A	hg19:chr1:65363922:65364042:120:2	>hg19:chr1:65363922:65364042:120:2
chr1	65382889	65383847	enhancer_region_879	7	CESC,KIRC,LAML,LUAD,PAAD,SARC,THCA	rs7539178, rs11208537	#N/A	hg19:chr1:65383308:65383428:120:1	#N/A
chr1	65431529	65432226	enhancer_region_880	11	BRCA,CESC,GBM,HNSC,KIRC,LAML,LUAD,OV,SARC,SKCM,UCEC	rs12127284, rs72922282	rs12127284	hg19:chr1:65431817:65431937:120:16	#N/A
chr1	65532106	65533781	enhancer_region_881	9	BRCA,CESC,HNSC,KIRC,LAML,LIHC,LUAD,PRAD,SARC	rs61786884	#N/A	hg19:chr1:65532883:65533003:120:15	#N/A
chr1	65612974	65614420	enhancer_region_882	7	BRCA,CESC,HNSC,KIRC,LAML,LIHC,OV	rs3934817, rs7550993, rs7550994, rs117302037, rs7551080, rs57193680, rs115225200	#N/A	hg19:chr1:65613637:65613757:120:11	>hg19:chr1:65613637:65613757:120:11
chr1	65640229	65640563	enhancer_region_883	2	BRCA,LUAD	rs41403544, rs1125091	#N/A	hg19:chr1:65640336:65640456:120:1	>hg19:chr1:65640336:65640456:120:1
chr1	65643052	65643546	enhancer_region_884	2	BRCA,LUAD	#N/A	#N/A	hg19:chr1:65643239:65643359:120:0	#N/A
chr1	65885408	65885972	enhancer_region_885	9	CESC,STAD,LIHC,LUAD,NB,OV,PAAD,SARC,THCA	rs1327118, rs1327119	rs1327118, rs1327119	hg19:chr1:65885630:65885750:120:9	#N/A
chr1	65886268	65886681	enhancer_region_886	11	CESC,DLBC,STAD,GBM,HNSC,KIRC,LIHC,OV,SARC,SKCM,UCEC	rs3790435, rs3790434	#N/A	hg19:chr1:65886414:65886534:120:14	>hg19:chr1:65886414:65886534:120:14
chr1	66731891	66732683	enhancer_region_887	0	none	rs6588194, rs6701329	rs6588194	hg19:chr1:66732227:66732347:120:2	#N/A
chr1	66760486	66761391	enhancer_region_888	3	HNSC,KIRC,LUAD	rs599381	#N/A	hg19:chr1:66760878:66760998:120:0	#N/A
chr1	66781103	66781710	enhancer_region_889	2	LUAD,PRAD	rs11208831	#N/A	hg19:chr1:66781346:66781466:120:2	#N/A
chr1	66789239	66790119	enhancer_region_890	0	none	#N/A	#N/A	hg19:chr1:66789619:66789739:120:1	#N/A
chr1	66901934	66902952	enhancer_region_891	3	CESC,DLBC,KIRC	#N/A	#N/A	hg19:chr1:66902383:66902503:120:1	>hg19:chr1:66902383:66902503:120:1
chr1	67008436	67009626	enhancer_region_892	5	CESC,STAD,KIRC,LIHC,LUAD	rs7547570	rs7547570	hg19:chr1:67008971:67009091:120:1	#N/A
chr1	67390333	67391496	enhancer_region_893	18	BLCA,BRCA,CESC,DLBC,STAD,HNSC,KIRC,LAML,LIHC,LUAD,NB,OV,PAAD,PRAD,SARC,SKCM,THCA,UCEC	rs3008858, rs1886686, rs553668325, rs3008859, rs3008860	#N/A	hg19:chr1:67390854:67390974:120:10	>hg19:chr1:67390854:67390974:120:10
chr1	67395662	67396747	enhancer_region_894	14	BRCA,CESC,DLBC,STAD,GBM,HNSC,KIRC,LUAD,OV,PAAD,SARC,SKCM,THCA,UCEC	rs3008861, rs12562761	rs3008861	hg19:chr1:67396144:67396264:120:6	>hg19:chr1:67396144:67396264:120:6
chr1	67410104	67410910	enhancer_region_895	6	BRCA,CESC,HNSC,KIRC,LUAD,PAAD	rs2985824	#N/A	hg19:chr1:67410447:67410567:120:0	#N/A
chr1	67518993	67520180	enhancer_region_896	14	BRCA,CESC,DLBC,GBM,HNSC,KIRC,LAML,LIHC,LUAD,NB,OV,PAAD,SARC,UCEC	rs2251004, rs3806321, rs2025087	rs2025087	hg19:chr1:67519526:67519646:120:13	>hg19:chr1:67519526:67519646:120:13
chr1	67895768	67896758	enhancer_region_897	16	BRCA,CESC,DLBC,STAD,HNSC,KIRC,LAML,LIHC,LUAD,NB,OV,PAAD,PRAD,SARC,THCA,UCEC	rs3762314	#N/A	hg19:chr1:67896203:67896323:120:13	#N/A
chr1	68150905	68151861	enhancer_region_898	11	BRCA,STAD,GBM,HNSC,KIRC,LAML,LIHC,LUAD,OV,SARC,UCEC	#N/A	#N/A	hg19:chr1:68151323:68151443:120:9	>hg19:chr1:68151323:68151443:120:9
chr1	68151946	68152664	enhancer_region_899	13	BRCA,CESC,STAD,GBM,HNSC,KIRC,LAML,LIHC,LUAD,OV,PAAD,PRAD,SARC	rs2759219, rs3783468, rs681673, rs532446	rs532446	hg19:chr1:68152245:68152365:120:4	#N/A
chr1	68165356	68166880	enhancer_region_900	8	CESC,STAD,HNSC,KIRC,LAML,LIHC,LUAD,NB	rs3962383, rs3962382, rs621235, rs12029562, rs474384, rs12043551	rs3962383, rs3962382, rs12029562, rs474384	cg13784017:chr1:68166629:68166749:120:1、hg19:chr1:68166058:68166178:120:1	#N/A
chr1	68178729	68179793	enhancer_region_901	6	BRCA,CESC,DLBC,HNSC,LAML,LUAD	#N/A	#N/A	hg19:chr1:68179201:68179321:120:0	>hg19:chr1:68179201:68179321:120:0
chr1	68201603	68202504	enhancer_region_902	8	DLBC,HNSC,KIRC,LAML,LUAD,SARC,SKCM,THCA	#N/A	#N/A	hg19:chr1:68201993:68202113:120:2	>hg19:chr1:68201993:68202113:120:2
chr1	68215063	68216126	enhancer_region_903	11	BRCA,CESC,HNSC,KIRC,LAML,LUAD,OV,PAAD,PRAD,SARC,UCEC	rs3766270, rs17531865	rs3766270	hg19:chr1:68215534:68215654:120:0	#N/A
chr1	68297550	68298134	enhancer_region_904	9	BRCA,CESC,HNSC,KIRC,LUAD,OV,PAAD,PRAD,SARC	#N/A	#N/A	hg19:chr1:68297782:68297902:120:4	#N/A
chr1	68298378	68299131	enhancer_region_905	12	BRCA,CESC,STAD,GBM,HNSC,KIRC,LUAD,OV,PAAD,SARC,SKCM,UCEC	rs7537084, rs7537276	rs7537276	hg19:chr1:68298694:68298814:120:14	#N/A
chr1	68444513	68445525	enhancer_region_906	1	KIRC	#N/A	#N/A	hg19:chr1:68444959:68445079:120:2	>hg19:chr1:68444959:68445079:120:2
chr1	68663511	68664035	enhancer_region_907	2	BRCA,LUAD	rs17130567	rs17130567	hg19:chr1:68663713:68663833:120:0	>hg19:chr1:68663713:68663833:120:0
chr1	68788162	68789670	enhancer_region_908	0	none	rs4536035, rs4506498	#N/A	hg19:chr1:68788856:68788976:120:3	#N/A
chr1	68844005	68845058	enhancer_region_909	1	LUAD	rs3125915, rs2225019	#N/A	hg19:chr1:68844471:68844591:120:1	#N/A
chr1	68849676	68851243	enhancer_region_910	7	STAD,HNSC,KIRC,LUAD,PAAD,SARC,THCA	rs3118378, rs6656082, rs6692211, rs3118379, rs6656469	rs6656082	hg19:chr1:68850399:68850519:120:1	#N/A
chr1	68962266	68962820	enhancer_region_911	17	BLCA,BRCA,CESC,DLBC,STAD,GBM,HNSC,KIRC,LAML,LIHC,NB,OV,PAAD,SARC,SKCM,THCA,UCEC	#N/A	#N/A	hg19:chr1:68962483:68962603:120:9	#N/A
chr1	69017193	69017947	enhancer_region_912	0	none	#N/A	#N/A	hg19:chr1:69017510:69017630:120:0	#N/A
chr1	70670794	70671949	enhancer_region_913	15	BRCA,CESC,DLBC,HNSC,KIRC,LAML,LIHC,LUAD,NB,OV,PAAD,PRAD,SARC,THCA,UCEC	#N/A	#N/A	hg19:chr1:70671311:70671431:120:12	>hg19:chr1:70671311:70671431:120:12
chr1	70686696	70687694	enhancer_region_914	18	BLCA,BRCA,CESC,DLBC,GBM,HNSC,KIRC,LAML,LIHC,LUAD,NB,OV,PAAD,PRAD,SARC,SKCM,THCA,UCEC	#N/A	#N/A	hg19:chr1:70687135:70687255:120:16	#N/A
chr1	70793077	70793318	enhancer_region_915	2	HNSC,LUAD	#N/A	#N/A	hg19:chr1:70793137:70793257:120:0	#N/A
chr1	70793888	70794155	enhancer_region_916	2	HNSC,LUAD	#N/A	#N/A	hg19:chr1:70793961:70794081:120:1	#N/A
chr1	70819413	70820854	enhancer_region_917	18	BRCA,CESC,DLBC,STAD,GBM,HNSC,KIRC,LAML,LIHC,LUAD,NB,OV,PAAD,PRAD,SARC,SKCM,THCA,UCEC	rs61782675	#N/A	hg19:chr1:70820073:70820193:120:13	#N/A
chr1	70876235	70877358	enhancer_region_918	17	BLCA,BRCA,CESC,DLBC,STAD,HNSC,KIRC,LAML,LIHC,LUAD,NB,OV,PAAD,PRAD,SARC,THCA,UCEC	rs663465	#N/A	hg19:chr1:70876736:70876856:120:9	#N/A
chr1	71546214	71547302	enhancer_region_919	15	BRCA,CESC,DLBC,HNSC,KIRC,LAML,LIHC,LUAD,NB,OV,PAAD,PRAD,SARC,THCA,UCEC	rs55669216	rs55669216	hg19:chr1:71546698:71546818:120:7	#N/A
chr1	75198353	75199674	enhancer_region_920	19	BLCA,BRCA,CESC,DLBC,STAD,GBM,HNSC,KIRC,LAML,LIHC,LUAD,NB,OV,PAAD,PRAD,SARC,SKCM,THCA,UCEC	rs2345436, rs745108, rs28563168, rs28568334, rs60292279	rs2345436, rs60292279	hg19:chr1:75198953:75199073:120:5	>hg19:chr1:75198953:75199073:120:5
chr1	76189679	76190756	enhancer_region_921	18	BLCA,BRCA,CESC,DLBC,STAD,HNSC,KIRC,LAML,LIHC,LUAD,NB,OV,PAAD,PRAD,SARC,SKCM,THCA,UCEC	rs1251077	#N/A	hg19:chr1:76190157:76190277:120:10	#N/A
chr1	76231073	76231979	enhancer_region_922	4	HNSC,KIRC,LUAD,SARC	rs1272642	#N/A	hg19:chr1:76231466:76231586:120:0	#N/A
chr1	76250147	76252148	enhancer_region_923	17	BLCA,BRCA,CESC,DLBC,STAD,GBM,HNSC,KIRC,LAML,LIHC,LUAD,NB,OV,PAAD,SARC,THCA,UCEC	#N/A	#N/A	hg19:chr1:76251087:76251207:120:1	>hg19:chr1:76251087:76251207:120:1
chr1	76703484	76704572	enhancer_region_924	0	none	rs580928	#N/A	hg19:chr1:76703968:76704088:120:1、cg04490113:chr1:76704407:76704527:120:2	#N/A
chr1	77787333	77788582	enhancer_region_925	5	BRCA,HNSC,KIRC,LUAD,UCEC	rs72679513, rs1167214, rs72679514, rs17100317	rs72679514	hg19:chr1:77787897:77788017:120:0	>hg19:chr1:77787897:77788017:120:0
chr1	78002283	78003124	enhancer_region_926	2	LUAD,PAAD	rs7551211	#N/A	hg19:chr1:78002643:78002763:120:0	#N/A
chr1	78148034	78149628	enhancer_region_927	17	BRCA,CESC,DLBC,STAD,GBM,HNSC,KIRC,LAML,LIHC,LUAD,OV,PAAD,PRAD,SARC,SKCM,THCA,UCEC	#N/A	#N/A	hg19:chr1:78148771:78148891:120:13	#N/A
chr1	78224773	78225859	enhancer_region_928	14	BRCA,CESC,DLBC,GBM,HNSC,KIRC,LAML,LIHC,LUAD,OV,PRAD,SARC,THCA,UCEC	rs3767038	#N/A	hg19:chr1:78225256:78225376:120:17	>hg19:chr1:78225256:78225376:120:17
chr1	78444093	78444151	enhancer_region_929	6	DLBC,HNSC,LIHC,OV,SARC,UCEC	#N/A	#N/A	hg19:chr1:78444062:78444182:120:4	#N/A
chr1	78444292	78445356	enhancer_region_930	16	BRCA,CESC,DLBC,STAD,HNSC,LAML,LIHC,LUAD,NB,OV,PAAD,PRAD,SARC,SKCM,THCA,UCEC	#N/A	#N/A	hg19:chr1:78444764:78444884:120:12	#N/A
chr1	78469702	78470709	enhancer_region_931	14	BRCA,DLBC,STAD,HNSC,KIRC,LAML,LIHC,LUAD,NB,OV,PAAD,PRAD,SARC,UCEC	rs4370803	#N/A	hg19:chr1:78470145:78470265:120:3	#N/A
chr1	78567241	78567622	enhancer_region_932	1	KIRC	#N/A	#N/A	hg19:chr1:78567371:78567491:120:1	>hg19:chr1:78567371:78567491:120:1
chr1	79658785	79659459	enhancer_region_933	2	HNSC,LUAD	rs5008836, rs1487549, rs1872859	#N/A	hg19:chr1:79659062:79659182:120:2	#N/A
chr1	81000307	81001260	enhancer_region_934	0	none	#N/A	#N/A	hg19:chr1:81000723:81000843:120:1	#N/A
chr1	83030802	83031672	enhancer_region_935	3	HNSC,KIRC,THCA	rs1768742	#N/A	hg19:chr1:83031177:83031297:120:2	#N/A
chr1	84464460	84465471	enhancer_region_936	14	CESC,GBM,HNSC,KIRC,LAML,LIHC,LUAD,NB,OV,PAAD,PRAD,SARC,SKCM,UCEC	rs1871925, rs575633, rs575577, rs1536165	rs575633, rs575577	hg19:chr1:84464905:84465025:120:9	#N/A
chr1	84543066	84544229	enhancer_region_937	15	BRCA,CESC,GBM,HNSC,KIRC,LAML,LIHC,LUAD,NB,OV,PAAD,PRAD,SARC,SKCM,UCEC	rs6576959	#N/A	hg19:chr1:84543587:84543707:120:18	#N/A
chr1	84555020	84555945	enhancer_region_938	0	none	rs6703653	#N/A	hg19:chr1:84555422:84555542:120:0	>hg19:chr1:84555422:84555542:120:0
chr1	84556072	84556345	enhancer_region_939	0	none	#N/A	#N/A	hg19:chr1:84556148:84556268:120:0	#N/A
chr1	84568705	84569567	enhancer_region_940	9	BRCA,CESC,HNSC,KIRC,LAML,LUAD,PAAD,PRAD,SARC	#N/A	#N/A	hg19:chr1:84569076:84569196:120:0	#N/A
chr1	84611924	84611988	enhancer_region_941	0	none	#N/A	#N/A	hg19:chr1:84611896:84612016:120:1	#N/A
chr1	84712966	84713935	enhancer_region_942	6	BRCA,HNSC,KIRC,LUAD,PAAD,THCA	rs316628	#N/A	hg19:chr1:84713390:84713510:120:1	#N/A
chr1	84719222	84720077	enhancer_region_943	4	BRCA,LUAD,PAAD,THCA	rs11163930, rs615468, rs1494312	#N/A	hg19:chr1:84719589:84719709:120:2	>hg19:chr1:84719589:84719709:120:2
chr1	84736735	84737896	enhancer_region_944	4	BRCA,DLBC,LUAD,PAAD	rs616472	#N/A	hg19:chr1:84737255:84737375:120:2	#N/A
chr1	84803910	84804888	enhancer_region_945	0	none	#N/A	#N/A	hg19:chr1:84804339:84804459:120:3	>hg19:chr1:84804339:84804459:120:3
chr1	84813275	84814587	enhancer_region_946	1	KIRC	rs315525	#N/A	hg19:chr1:84813871:84813991:120:2	#N/A
chr1	84830958	84831374	enhancer_region_947	1	LUAD	#N/A	#N/A	hg19:chr1:84831106:84831226:120:0	#N/A
chr1	84892961	84893856	enhancer_region_948	1	LUAD	rs12030472, rs11163958, rs11163959, rs11163960	#N/A	hg19:chr1:84893348:84893468:120:1	#N/A
chr1	84898809	84900258	enhancer_region_949	3	BRCA,PAAD,PRAD	rs10874441, rs56658847, rs17131698, rs7548231	rs17131698	hg19:chr1:84899473:84899593:120:3	#N/A
chr1	84944693	84945595	enhancer_region_950	13	BRCA,CESC,DLBC,HNSC,KIRC,LAML,LIHC,LUAD,OV,PAAD,PRAD,SARC,UCEC	rs2292191, rs12743529	rs12743529	hg19:chr1:84945084:84945204:120:11	#N/A
chr1	84971315	84972584	enhancer_region_951	18	BLCA,BRCA,CESC,DLBC,STAD,GBM,HNSC,KIRC,LAML,LIHC,LUAD,NB,OV,PAAD,PRAD,SARC,THCA,UCEC	rs2271620	rs2271620	hg19:chr1:84971889:84972009:120:10	#N/A
chr1	85039451	85040191	enhancer_region_952	18	BLCA,BRCA,CESC,DLBC,STAD,GBM,HNSC,KIRC,LAML,LIHC,LUAD,NB,OV,PAAD,PRAD,SARC,SKCM,UCEC	rs41299545, rs2303307, rs2911592	rs2911592	hg19:chr1:85039761:85039881:120:7	#N/A
chr1	85069128	85070570	enhancer_region_953	6	BRCA,STAD,HNSC,KIRC,LUAD,PAAD	#N/A	#N/A	hg19:chr1:85069789:85069909:120:0	>hg19:chr1:85069789:85069909:120:0
chr1	85086001	85086851	enhancer_region_954	13	BRCA,CESC,HNSC,KIRC,LAML,LUAD,OV,PAAD,PRAD,SARC,SKCM,THCA,UCEC	rs880412, rs2994434, rs12742176	#N/A	hg19:chr1:85086366:85086486:120:11	#N/A
chr1	85155503	85156754	enhancer_region_955	16	BLCA,BRCA,CESC,STAD,GBM,HNSC,KIRC,LAML,LIHC,LUAD,NB,OV,PAAD,SARC,THCA,UCEC	#N/A	#N/A	hg19:chr1:85156068:85156188:120:18	#N/A
chr1	85410598	85411150	enhancer_region_956	6	DLBC,HNSC,LUAD,OV,PAAD,SARC	#N/A	#N/A	hg19:chr1:85410814:85410934:120:2	>hg19:chr1:85410814:85410934:120:2
chr1	85666098	85667825	enhancer_region_957	14	BRCA,CESC,STAD,GBM,HNSC,KIRC,LAML,LIHC,LUAD,OV,PAAD,PRAD,SARC,UCEC	rs12121540	rs12121540	hg19:chr1:85666901:85667021:120:15	#N/A
chr1	85724614	85725370	enhancer_region_958	12	BRCA,CESC,STAD,HNSC,KIRC,LAML,LIHC,NB,OV,PAAD,SARC,UCEC	#N/A	#N/A	hg19:chr1:85724932:85725052:120:8	#N/A
chr1	85741767	85742780	enhancer_region_959	17	BLCA,BRCA,CESC,STAD,HNSC,KIRC,LAML,LIHC,LUAD,NB,OV,PAAD,PRAD,SARC,SKCM,THCA,UCEC	rs2735594, rs12562182, rs11576939, rs1060843, rs2735593	rs12562182	hg19:chr1:85742213:85742333:120:21	>hg19:chr1:85742213:85742333:120:21
chr1	85763243	85764463	enhancer_region_960	9	BRCA,CESC,HNSC,KIRC,LUAD,PAAD,PRAD,SARC,THCA	rs11161587, rs11161588, rs2030075	#N/A	cg27183818:chr1:85763961:85764081:120:3、hg19:chr1:85763793:85763913:120:3	#N/A
chr1	85794346	85795135	enhancer_region_961	7	BRCA,STAD,HNSC,LIHC,LUAD,PAAD,THCA	rs233128, rs18582, rs233130	rs233130	hg19:chr1:85794680:85794800:120:1	#N/A
chr1	86042175	86043202	enhancer_region_962	8	BRCA,CESC,HNSC,KIRC,LAML,LUAD,PAAD,SARC	rs12058326	#N/A	hg19:chr1:86042628:86042748:120:16	#N/A
chr1	86046222	86047408	enhancer_region_963	10	BRCA,CESC,HNSC,LAML,LIHC,LUAD,OV,PAAD,PRAD,SARC	rs2297140, rs2297141, rs9658584	#N/A	hg19:chr1:86046755:86046875:120:8	#N/A
chr1	86072513	86073496	enhancer_region_964	9	BRCA,CESC,STAD,HNSC,KIRC,LIHC,LUAD,PAAD,THCA	rs17398091, rs4949915, rs79707872	#N/A	hg19:chr1:86072944:86073064:120:3、cg00418071:chr1:86072941:86073061:120:3	>hg19:chr1:86072944:86073064:120:3
chr1	86094155	86095441	enhancer_region_965	6	KIRC,LIHC,PAAD,PRAD,SARC,THCA	rs28615574	#N/A	hg19:chr1:86094738:86094858:120:1	>hg19:chr1:86094738:86094858:120:1
chr1	86173563	86174827	enhancer_region_966	17	BLCA,BRCA,CESC,DLBC,STAD,HNSC,KIRC,LAML,LIHC,LUAD,NB,OV,PAAD,PRAD,SARC,THCA,UCEC	rs6689168, rs1764285, rs3753790, rs3753789	#N/A	cg23216685:chr1:86174547:86174667:120:3、hg19:chr1:86174135:86174255:120:12	#N/A
chr1	86315804	86316457	enhancer_region_967	5	BRCA,HNSC,LUAD,PAAD,THCA	#N/A	#N/A	hg19:chr1:86316070:86316190:120:1	#N/A
chr1	86861012	86862205	enhancer_region_968	13	BLCA,BRCA,CESC,HNSC,KIRC,LUAD,NB,OV,PAAD,PRAD,SARC,THCA,UCEC	rs4288573	#N/A	hg19:chr1:86861548:86861668:120:9	>hg19:chr1:86861548:86861668:120:9
chr1	87169944	87171246	enhancer_region_969	18	BRCA,CESC,DLBC,STAD,GBM,HNSC,KIRC,LAML,LIHC,LUAD,NB,OV,PAAD,PRAD,SARC,SKCM,THCA,UCEC	rs263438	rs263438	hg19:chr1:87170535:87170655:120:15	#N/A
chr1	87379529	87380129	enhancer_region_970	16	BRCA,CESC,DLBC,STAD,HNSC,KIRC,LAML,LIHC,LUAD,NB,OV,PAAD,PRAD,SARC,THCA,UCEC	#N/A	#N/A	hg19:chr1:87379769:87379889:120:8	#N/A
chr1	87793735	87794744	enhancer_region_971	15	BRCA,CESC,DLBC,STAD,HNSC,KIRC,LAML,LIHC,LUAD,OV,PAAD,PRAD,SARC,SKCM,THCA	#N/A	#N/A	hg19:chr1:87794179:87794299:120:21	#N/A
chr1	87796902	87797830	enhancer_region_972	7	BRCA,HNSC,LAML,LIHC,LUAD,PRAD,UCEC	#N/A	#N/A	hg19:chr1:87797306:87797426:120:12	#N/A
chr1	87800654	87801392	enhancer_region_973	9	BRCA,GBM,HNSC,KIRC,LAML,LIHC,LUAD,PRAD,SARC	rs139845347	#N/A	hg19:chr1:87800963:87801083:120:14	>hg19:chr1:87800963:87801083:120:14
chr1	88260505	88261840	enhancer_region_974	5	CESC,HNSC,KIRC,LIHC,LUAD	rs4655988, rs17130169	#N/A	hg19:chr1:88261112:88261232:120:1	>hg19:chr1:88261112:88261232:120:1
chr1	88271242	88272351	enhancer_region_975	4	CESC,HNSC,KIRC,LUAD	#N/A	#N/A	hg19:chr1:88271736:88271856:120:2	>hg19:chr1:88271736:88271856:120:2
chr1	89149567	89150850	enhancer_region_976	18	BLCA,BRCA,CESC,DLBC,STAD,GBM,HNSC,KIRC,LAML,LIHC,LUAD,NB,OV,PAAD,SARC,SKCM,THCA,UCEC	#N/A	#N/A	hg19:chr1:89150148:89150268:120:10	#N/A
chr1	89239100	89240297	enhancer_region_977	5	BRCA,STAD,HNSC,KIRC,LUAD	#N/A	#N/A	hg19:chr1:89239638:89239758:120:1	#N/A
chr1	89356569	89358045	enhancer_region_978	13	BRCA,CESC,HNSC,KIRC,LAML,LIHC,LUAD,OV,PAAD,PRAD,SARC,SKCM,UCEC	rs10801689, rs61766110	#N/A	hg19:chr1:89357247:89357367:120:10、cg10430205:chr1:89357928:89358048:120:4	#N/A
chr1	89358194	89358323	enhancer_region_979	3	STAD,OV,PAAD	#N/A	#N/A	hg19:chr1:89358198:89358318:120:1	#N/A
chr1	89450733	89451918	enhancer_region_980	5	CESC,DLBC,HNSC,LUAD,SARC	#N/A	#N/A	hg19:chr1:89451265:89451385:120:0	#N/A
chr1	89457677	89457865	enhancer_region_981	0	none	rs6660894, rs6675968, rs10922534	#N/A	hg19:chr1:89457711:89457831:120:10	>hg19:chr1:89457711:89457831:120:10
chr1	89458017	89459000	enhancer_region_982	18	BLCA,BRCA,CESC,DLBC,STAD,HNSC,KIRC,LAML,LIHC,LUAD,NB,OV,PAAD,PRAD,SARC,SKCM,THCA,UCEC	rs12127787	#N/A	hg19:chr1:89458448:89458568:120:7	#N/A
chr1	89989816	89991245	enhancer_region_983	17	BLCA,BRCA,CESC,DLBC,STAD,HNSC,KIRC,LAML,LIHC,LUAD,NB,OV,PAAD,PRAD,SARC,THCA,UCEC	rs11583526	#N/A	hg19:chr1:89990470:89990590:120:19	#N/A
chr1	90097837	90099422	enhancer_region_984	11	CESC,HNSC,KIRC,LAML,NB,OV,PAAD,SARC,SKCM,THCA,UCEC	rs10047070, rs6428559	rs10047070	hg19:chr1:90098569:90098689:120:17	>hg19:chr1:90098569:90098689:120:17
chr1	90331401	90332343	enhancer_region_985	3	HNSC,KIRC,LUAD	#N/A	#N/A	hg19:chr1:90331812:90331932:120:2	>hg19:chr1:90331812:90331932:120:2
chr1	90460208	90461289	enhancer_region_986	19	BLCA,BRCA,CESC,DLBC,STAD,GBM,HNSC,KIRC,LAML,LIHC,LUAD,NB,OV,PAAD,PRAD,SARC,SKCM,THCA,UCEC	#N/A	#N/A	hg19:chr1:90460688:90460808:120:21	>hg19:chr1:90460688:90460808:120:21
chr1	91486804	91488039	enhancer_region_987	17	BRCA,CESC,DLBC,STAD,GBM,HNSC,KIRC,LAML,LIHC,LUAD,NB,OV,PAAD,PRAD,SARC,SKCM,UCEC	#N/A	#N/A	hg19:chr1:91487361:91487481:120:10	>hg19:chr1:91487361:91487481:120:10
chr1	91965910	91967368	enhancer_region_988	15	BRCA,CESC,DLBC,GBM,HNSC,KIRC,LAML,LIHC,LUAD,OV,PAAD,PRAD,SARC,SKCM,UCEC	#N/A	#N/A	hg19:chr1:91966579:91966699:120:14	>hg19:chr1:91966579:91966699:120:14
chr1	92202362	92203119	enhancer_region_989	9	BLCA,BRCA,CESC,STAD,HNSC,KIRC,LIHC,LUAD,PAAD	rs10874915, rs6677523, rs923377, rs923378	rs923378	hg19:chr1:92202680:92202800:120:0	>hg19:chr1:92202680:92202800:120:0
chr1	92495334	92496315	enhancer_region_990	5	HNSC,KIRC,LUAD,NB,OV	#N/A	#N/A	hg19:chr1:92495764:92495884:120:15	>hg19:chr1:92495764:92495884:120:15
chr1	92496417	92496699	enhancer_region_991	2	HNSC,LUAD	#N/A	#N/A	hg19:chr1:92496498:92496618:120:1	>hg19:chr1:92496498:92496618:120:1
chr1	92763835	92765117	enhancer_region_992	19	BLCA,BRCA,CESC,DLBC,STAD,GBM,HNSC,KIRC,LAML,LIHC,LUAD,NB,OV,PAAD,PRAD,SARC,SKCM,THCA,UCEC	#N/A	#N/A	hg19:chr1:92764416:92764536:120:12	>hg19:chr1:92764416:92764536:120:12
chr1	92950360	92952048	enhancer_region_993	6	CESC,DLBC,HNSC,LAML,LIHC,OV	#N/A	#N/A	hg19:chr1:92951144:92951264:120:15	#N/A
chr1	93250160	93251236	enhancer_region_994	16	BLCA,BRCA,CESC,STAD,HNSC,KIRC,LAML,LIHC,LUAD,NB,OV,PAAD,PRAD,SARC,THCA,UCEC	#N/A	#N/A	hg19:chr1:93250638:93250758:120:13	>hg19:chr1:93250638:93250758:120:13
chr1	93296984	93298317	enhancer_region_995	18	BLCA,BRCA,CESC,DLBC,STAD,GBM,HNSC,KIRC,LAML,LIHC,LUAD,NB,OV,PAAD,PRAD,SARC,SKCM,UCEC	#N/A	#N/A	cg16373998:chr1:93296928:93297048:120:2、hg19:chr1:93297590:93297710:120:9	>hg19:chr1:93297590:93297710:120:9, >cg16373998:chr1:93296928:93297048:120:2
chr1	93425973	93427026	enhancer_region_996	8	BRCA,CESC,HNSC,KIRC,LIHC,LUAD,OV,SARC	rs945630, rs12747275, rs1415069	#N/A	hg19:chr1:93426439:93426559:120:6	>hg19:chr1:93426439:93426559:120:6
chr1	93544766	93545756	enhancer_region_997	14	BRCA,CESC,DLBC,GBM,HNSC,KIRC,LAML,LIHC,LUAD,OV,PAAD,SARC,SKCM,UCEC	rs2815419	#N/A	hg19:chr1:93545201:93545321:120:2	#N/A
chr1	93546037	93546227	enhancer_region_998	6	BRCA,DLBC,LAML,LUAD,PAAD,SARC	#N/A	#N/A	hg19:chr1:93546072:93546192:120:0	#N/A
chr1	93645163	93646705	enhancer_region_999	18	BLCA,BRCA,CESC,DLBC,STAD,GBM,HNSC,KIRC,LAML,LIHC,LUAD,OV,PAAD,PRAD,SARC,SKCM,THCA,UCEC	rs1335679, rs2297707, rs2255722	#N/A	hg19:chr1:93645874:93645994:120:10	#N/A
chr1	93810680	93812197	enhancer_region_1000	14	BRCA,CESC,DLBC,GBM,HNSC,KIRC,LAML,LIHC,LUAD,OV,PAAD,PRAD,SARC,UCEC	rs10782959, rs3087457	rs10782959, rs3087457	hg19:chr1:93811378:93811498:120:10	>hg19:chr1:93811378:93811498:120:10
chr1	93913153	93914572	enhancer_region_1001	11	BRCA,CESC,STAD,HNSC,KIRC,LAML,LIHC,LUAD,OV,PRAD,SARC	rs6688111	#N/A	hg19:chr1:93913802:93913922:120:12	>hg19:chr1:93913802:93913922:120:12
chr1	93914647	93914987	enhancer_region_1002	5	BRCA,HNSC,LIHC,LUAD,PRAD	#N/A	#N/A	hg19:chr1:93914757:93914877:120:9	#N/A
chr1	94080749	94081624	enhancer_region_1003	3	HNSC,KIRC,LUAD	rs798218, rs236306	rs798218	cg15925478:chr1:94081020:94081140:120:1、hg19:chr1:94081126:94081246:120:3	>hg19:chr1:94081126:94081246:120:3
chr1	94129669	94130840	enhancer_region_1004	3	HNSC,LAML,LUAD	#N/A	#N/A	hg19:chr1:94130194:94130314:120:0	#N/A
chr1	94145985	94147805	enhancer_region_1005	10	BRCA,CESC,DLBC,GBM,HNSC,KIRC,LIHC,LUAD,OV,PAAD	rs11164963, rs6675484, rs12079723	rs11164963, rs12079723	hg19:chr1:94146835:94146955:120:14	#N/A
chr1	94158138	94159843	enhancer_region_1006	7	CESC,STAD,GBM,HNSC,KIRC,LUAD,PAAD	#N/A	#N/A	hg19:chr1:94158930:94159050:120:2	>hg19:chr1:94158930:94159050:120:2
chr1	94167085	94168365	enhancer_region_1007	6	CESC,STAD,HNSC,KIRC,LUAD,PAAD	#N/A	#N/A	hg19:chr1:94167665:94167785:120:4	#N/A
chr1	94168442	94168676	enhancer_region_1008	0	none	#N/A	#N/A	hg19:chr1:94168499:94168619:120:2	>hg19:chr1:94168499:94168619:120:2
chr1	94203560	94204719	enhancer_region_1009	4	HNSC,KIRC,LUAD,THCA	rs4847254, rs947343	#N/A	hg19:chr1:94204079:94204199:120:4	>hg19:chr1:94204079:94204199:120:4
chr1	94245071	94245910	enhancer_region_1010	5	BRCA,CESC,HNSC,LUAD,THCA	rs12126518	#N/A	hg19:chr1:94245430:94245550:120:1	>hg19:chr1:94245430:94245550:120:1
chr1	94312026	94313836	enhancer_region_1011	13	BRCA,CESC,DLBC,STAD,HNSC,KIRC,LAML,LIHC,LUAD,OV,PAAD,PRAD,SARC	rs2391318, rs2391319, rs12029548, rs61782449	rs12029548, rs61782449	hg19:chr1:94312871:94312991:120:12	>hg19:chr1:94312871:94312991:120:12
chr1	94344031	94345223	enhancer_region_1012	16	BRCA,CESC,DLBC,STAD,GBM,HNSC,KIRC,LAML,LIHC,LUAD,OV,PAAD,PRAD,SARC,SKCM,UCEC	rs4141737, rs6675820, rs2235971, rs6681078, rs41292665, rs2235970	#N/A	hg19:chr1:94344567:94344687:120:12	>hg19:chr1:94344567:94344687:120:12
chr1	94374203	94375181	enhancer_region_1013	14	BRCA,CESC,DLBC,STAD,GBM,HNSC,KIRC,LAML,LIHC,LUAD,OV,PRAD,SARC,UCEC	rs2273406, rs743119	rs2273406	hg19:chr1:94374632:94374752:120:14	#N/A
chr1	94533501	94534555	enhancer_region_1014	6	BRCA,STAD,LIHC,LUAD,PAAD,UCEC	rs581244, rs549114	#N/A	hg19:chr1:94533968:94534088:120:1	#N/A
chr1	94712199	94713635	enhancer_region_1015	7	CESC,STAD,HNSC,KIRC,LIHC,LUAD,UCEC	#N/A	#N/A	hg19:chr1:94712857:94712977:120:15	#N/A
chr1	94724102	94724909	enhancer_region_1016	2	HNSC,LUAD	rs1756245	#N/A	hg19:chr1:94724445:94724565:120:0	#N/A
chr1	94746679	94747603	enhancer_region_1017	1	KIRC	rs1687949	#N/A	hg19:chr1:94747081:94747201:120:2	>hg19:chr1:94747081:94747201:120:2
chr1	94765216	94766646	enhancer_region_1018	4	HNSC,KIRC,LUAD,PAAD	rs12090310	#N/A	hg19:chr1:94765871:94765991:120:1	#N/A
chr1	94775654	94776330	enhancer_region_1019	0	none	rs67180557, rs7540185	rs7540185	hg19:chr1:94775932:94776052:120:2	#N/A
chr1	94782698	94783284	enhancer_region_1020	0	none	#N/A	#N/A	hg19:chr1:94782931:94783051:120:4	#N/A
chr1	94790865	94791753	enhancer_region_1021	6	BRCA,CESC,STAD,HNSC,LUAD,PAAD	rs17111419	#N/A	hg19:chr1:94791249:94791369:120:1	#N/A
chr1	94883383	94884680	enhancer_region_1022	16	BRCA,CESC,STAD,GBM,HNSC,KIRC,LIHC,LUAD,NB,OV,PAAD,PRAD,SARC,SKCM,THCA,UCEC	rs61772843	rs61772843	hg19:chr1:94883971:94884091:120:19	>hg19:chr1:94883971:94884091:120:19
chr1	94993120	94993754	enhancer_region_1023	1	LUAD	#N/A	#N/A	hg19:chr1:94993377:94993497:120:0	#N/A
chr1	95006438	95007781	enhancer_region_1024	9	BRCA,CESC,HNSC,KIRC,LIHC,LUAD,OV,SARC,UCEC	#N/A	#N/A	hg19:chr1:95007049:95007169:120:16	#N/A
chr1	95045053	95046358	enhancer_region_1025	5	BRCA,CESC,HNSC,KIRC,LUAD	rs1146481, rs1146480, rs12078535, rs12354005, rs12028955, rs79149763	#N/A	hg19:chr1:95045645:95045765:120:1	>hg19:chr1:95045645:95045765:120:1
chr1	95070831	95072576	enhancer_region_1026	2	HNSC,SARC	#N/A	#N/A	hg19:chr1:95071643:95071763:120:3	#N/A
chr1	95086744	95087379	enhancer_region_1027	2	CESC,LUAD	rs3814018, rs3814017, rs947385	rs947385	hg19:chr1:95087001:95087121:120:1	>hg19:chr1:95087001:95087121:120:1
chr1	95088167	95088313	enhancer_region_1028	1	HNSC	#N/A	#N/A	hg19:chr1:95088180:95088300:120:0	#N/A
chr1	95111551	95112602	enhancer_region_1029	2	HNSC,LUAD	#N/A	#N/A	hg19:chr1:95112016:95112136:120:2	>hg19:chr1:95112016:95112136:120:2
chr1	95118994	95119968	enhancer_region_1030	2	LUAD,PRAD	rs10782987	#N/A	hg19:chr1:95119421:95119541:120:2、cg23080355:chr1:95119654:95119774:120:1	>hg19:chr1:95119421:95119541:120:2
chr1	95192824	95194192	enhancer_region_1031	3	CESC,HNSC,LUAD	rs10874889, rs4565724, rs2055076, rs12131775, rs12131798	#N/A	hg19:chr1:95193448:95193568:120:0	#N/A
chr1	95200498	95201489	enhancer_region_1032	4	CESC,HNSC,SARC,SKCM	#N/A	#N/A	cg12422351:chr1:95201166:95201286:120:4、hg19:chr1:95200933:95201053:120:1	>cg12422351:chr1:95201166:95201286:120:4, >hg19:chr1:95200933:95201053:120:1
chr1	95267431	95268306	enhancer_region_1033	6	CESC,HNSC,LIHC,LUAD,OV,PAAD	rs11165251, rs11589759	rs11165251, rs11589759	hg19:chr1:95267808:95267928:120:4	>hg19:chr1:95267808:95267928:120:4
chr1	95328178	95329083	enhancer_region_1034	3	BRCA,HNSC,LUAD	#N/A	#N/A	hg19:chr1:95328570:95328690:120:0	#N/A
chr1	95329368	95330088	enhancer_region_1035	5	BRCA,CESC,HNSC,KIRC,LUAD	rs10489810	#N/A	hg19:chr1:95329668:95329788:120:2	#N/A
chr1	95391118	95391570	enhancer_region_1036	4	LIHC,LUAD,OV,SARC	#N/A	#N/A	hg19:chr1:95391284:95391404:120:4	#N/A
chr1	95391685	95392995	enhancer_region_1037	9	STAD,GBM,HNSC,KIRC,LIHC,LUAD,OV,SARC,UCEC	rs11540278	#N/A	hg19:chr1:95392280:95392400:120:12	>hg19:chr1:95392280:95392400:120:12
chr1	95538071	95538941	enhancer_region_1038	14	BRCA,CESC,DLBC,HNSC,KIRC,LAML,LIHC,LUAD,OV,PAAD,PRAD,SARC,SKCM,UCEC	rs35678413, rs6684137	#N/A	hg19:chr1:95538446:95538566:120:12	>hg19:chr1:95538446:95538566:120:12
chr1	95582138	95583698	enhancer_region_1039	10	BRCA,CESC,HNSC,KIRC,LAML,LIHC,LUAD,OV,PRAD,UCEC	#N/A	#N/A	hg19:chr1:95582858:95582978:120:20	#N/A
chr1	97186859	97188085	enhancer_region_1040	18	BLCA,BRCA,CESC,DLBC,GBM,HNSC,KIRC,LAML,LIHC,LUAD,NB,OV,PAAD,PRAD,SARC,SKCM,THCA,UCEC	rs3748785, rs3748784	#N/A	hg19:chr1:97187412:97187532:120:12	#N/A
chr1	98386241	98387179	enhancer_region_1041	14	BLCA,BRCA,CESC,DLBC,STAD,GBM,HNSC,KIRC,LUAD,NB,OV,PAAD,SARC,THCA	rs61787828	rs61787828	hg19:chr1:98386650:98386770:120:12	>hg19:chr1:98386650:98386770:120:12
chr1	98788970	98790152	enhancer_region_1042	6	CESC,HNSC,KIRC,LUAD,PAAD,SARC	#N/A	#N/A	hg19:chr1:98789501:98789621:120:3	#N/A
chr1	99126819	99128066	enhancer_region_1043	11	BLCA,BRCA,CESC,STAD,HNSC,KIRC,LIHC,LUAD,NB,THCA,UCEC	#N/A	#N/A	hg19:chr1:99127382:99127502:120:10	#N/A
chr1	100231505	100232497	enhancer_region_1044	11	BRCA,CESC,DLBC,HNSC,KIRC,LAML,LIHC,LUAD,PRAD,SARC,UCEC	rs12127190	rs12127190	hg19:chr1:100231941:100232061:120:4	#N/A
chr1	100434970	100436278	enhancer_region_1045	14	BRCA,CESC,DLBC,STAD,HNSC,KIRC,LAML,LIHC,LUAD,NB,OV,PAAD,PRAD,SARC	#N/A	#N/A	hg19:chr1:100435564:100435684:120:19	#N/A
chr1	100503098	100504539	enhancer_region_1046	14	BRCA,CESC,DLBC,GBM,HNSC,KIRC,LAML,LIHC,LUAD,NB,OV,PRAD,SARC,UCEC	rs1109770, rs1395332	rs1395332	hg19:chr1:100503758:100503878:120:8	#N/A
chr1	100597877	100599038	enhancer_region_1047	18	BLCA,BRCA,CESC,DLBC,STAD,HNSC,KIRC,LAML,LIHC,LUAD,NB,OV,PAAD,PRAD,SARC,SKCM,THCA,UCEC	rs472498, rs687513	rs687513	hg19:chr1:100598397:100598517:120:9	#N/A
chr1	100714961	100715417	enhancer_region_1048	17	BLCA,BRCA,CESC,DLBC,STAD,HNSC,KIRC,LAML,LIHC,LUAD,NB,OV,PAAD,SARC,SKCM,THCA,UCEC	#N/A	#N/A	hg19:chr1:100715129:100715249:120:7	#N/A
chr1	100731168	100732563	enhancer_region_1049	15	BRCA,CESC,DLBC,GBM,HNSC,KIRC,LAML,LIHC,LUAD,OV,PAAD,PRAD,SARC,SKCM,UCEC	rs3806240, rs3806241, rs57327535, rs11166422, rs12563113	rs3806240	hg19:chr1:100731805:100731925:120:8	>hg19:chr1:100731805:100731925:120:8
chr1	100816757	100817950	enhancer_region_1050	15	BRCA,CESC,DLBC,STAD,HNSC,KIRC,LAML,LIHC,LUAD,NB,OV,PAAD,PRAD,SARC,UCEC	#N/A	#N/A	hg19:chr1:100817293:100817413:120:2	#N/A
chr1	100817987	100818733	enhancer_region_1051	10	CESC,DLBC,STAD,HNSC,KIRC,LAML,LIHC,OV,SARC,UCEC	rs529224, rs527644, rs17420882	#N/A	hg19:chr1:100818300:100818420:120:15	#N/A
chr1	101360223	101361672	enhancer_region_1052	18	BRCA,CESC,DLBC,STAD,GBM,HNSC,KIRC,LAML,LIHC,LUAD,NB,OV,PAAD,PRAD,SARC,SKCM,THCA,UCEC	rs3806163, rs17123491	#N/A	hg19:chr1:101360887:101361007:120:4	#N/A
chr1	104068264	104069073	enhancer_region_1053	14	BRCA,CESC,DLBC,HNSC,KIRC,LAML,LIHC,LUAD,NB,OV,PAAD,PRAD,SARC,UCEC	#N/A	#N/A	hg19:chr1:104068608:104068728:120:6	#N/A
chr1	108742372	108743366	enhancer_region_1054	17	BRCA,CESC,DLBC,STAD,GBM,HNSC,KIRC,LAML,LIHC,LUAD,NB,OV,PAAD,PRAD,SARC,SKCM,UCEC	rs2840307, rs663045	#N/A	hg19:chr1:108742809:108742929:120:22	>hg19:chr1:108742809:108742929:120:22
chr1	109234310	109236016	enhancer_region_1055	17	BRCA,CESC,DLBC,STAD,GBM,HNSC,KIRC,LAML,LIHC,LUAD,NB,OV,PAAD,PRAD,SARC,SKCM,UCEC	#N/A	#N/A	hg19:chr1:109235103:109235223:120:10	>hg19:chr1:109235103:109235223:120:10
chr1	109288794	109290186	enhancer_region_1056	17	BRCA,CESC,DLBC,STAD,GBM,HNSC,KIRC,LAML,LIHC,LUAD,NB,OV,PAAD,PRAD,SARC,SKCM,UCEC	rs1124426, rs1124427, rs6604120, rs7553437	#N/A	hg19:chr1:109289430:109289550:120:8	>hg19:chr1:109289430:109289550:120:8
chr1	109372924	109373840	enhancer_region_1057	8	BRCA,CESC,STAD,HNSC,KIRC,LUAD,PAAD,THCA	rs1277221, rs1277220, rs10494100	rs10494100	cg03884543:chr1:109373044:109373164:120:1、hg19:chr1:109373322:109373442:120:6	>hg19:chr1:109373322:109373442:120:6
chr1	109419186	109420108	enhancer_region_1058	13	BRCA,CESC,HNSC,KIRC,LAML,LIHC,LUAD,OV,PAAD,PRAD,SARC,SKCM,UCEC	#N/A	#N/A	hg19:chr1:109419587:109419707:120:15	#N/A
chr1	109505631	109506565	enhancer_region_1059	16	BRCA,CESC,DLBC,STAD,HNSC,KIRC,LAML,LIHC,LUAD,OV,PAAD,PRAD,SARC,SKCM,THCA,UCEC	rs550743, rs1664416	#N/A	hg19:chr1:109506038:109506158:120:13	>hg19:chr1:109506038:109506158:120:13
chr1	109583882	109584704	enhancer_region_1060	12	BRCA,CESC,DLBC,STAD,HNSC,KIRC,LAML,LIHC,OV,PRAD,SARC,UCEC	#N/A	#N/A	hg19:chr1:109584233:109584353:120:9	#N/A
chr1	109618299	109618977	enhancer_region_1061	15	BRCA,CESC,DLBC,STAD,GBM,HNSC,KIRC,LAML,LIHC,LUAD,OV,PAAD,PRAD,SARC,UCEC	rs34069017	#N/A	hg19:chr1:109618578:109618698:120:12	>hg19:chr1:109618578:109618698:120:12
chr1	109622427	109622906	enhancer_region_1062	1	LAML	#N/A	#N/A	hg19:chr1:109622606:109622726:120:1	#N/A
chr1	109632986	109634131	enhancer_region_1063	14	BRCA,CESC,DLBC,STAD,HNSC,KIRC,LAML,LIHC,LUAD,OV,PAAD,PRAD,SARC,UCEC	rs521734	#N/A	hg19:chr1:109633498:109633618:120:12	#N/A
chr1	109642433	109643418	enhancer_region_1064	15	BRCA,CESC,DLBC,STAD,GBM,HNSC,KIRC,LAML,LIHC,LUAD,OV,PAAD,SARC,SKCM,UCEC	rs534027	#N/A	hg19:chr1:109642865:109642985:120:15	#N/A
chr1	109739727	109740574	enhancer_region_1065	7	BRCA,CESC,STAD,HNSC,KIRC,LAML,LUAD	rs111949682, rs17014532, rs3818508, rs2296696	#N/A	hg19:chr1:109740090:109740210:120:3	#N/A
chr1	109740711	109741233	enhancer_region_1066	6	BRCA,CESC,HNSC,KIRC,LAML,LUAD	#N/A	#N/A	hg19:chr1:109740912:109741032:120:0	#N/A
chr1	109756499	109757293	enhancer_region_1067	12	BRCA,CESC,DLBC,HNSC,KIRC,LAML,LIHC,LUAD,OV,PAAD,PRAD,SARC	#N/A	#N/A	hg19:chr1:109756836:109756956:120:9	>hg19:chr1:109756836:109756956:120:9
chr1	109825306	109826393	enhancer_region_1068	15	BRCA,CESC,DLBC,STAD,HNSC,KIRC,LAML,LIHC,LUAD,OV,PAAD,PRAD,SARC,THCA,UCEC	rs12023150, rs657420	rs657420	hg19:chr1:109825789:109825909:120:7	>hg19:chr1:109825789:109825909:120:7
chr1	109968565	109969579	enhancer_region_1069	16	BRCA,CESC,DLBC,STAD,HNSC,KIRC,LAML,LIHC,LUAD,NB,OV,PAAD,PRAD,SARC,THCA,UCEC	#N/A	#N/A	hg19:chr1:109969012:109969132:120:9	>hg19:chr1:109969012:109969132:120:9
chr1	110026498	110027453	enhancer_region_1070	14	BRCA,CESC,DLBC,GBM,HNSC,KIRC,LAML,LIHC,LUAD,OV,PAAD,PRAD,SARC,UCEC	#N/A	#N/A	hg19:chr1:110026915:110027035:120:3	#N/A
chr1	110091002	110091448	enhancer_region_1071	15	BRCA,CESC,DLBC,STAD,HNSC,KIRC,LAML,LIHC,LUAD,OV,PAAD,PRAD,SARC,SKCM,UCEC	rs3737182	#N/A	hg19:chr1:110091165:110091285:120:13	>hg19:chr1:110091165:110091285:120:13
chr1	110162128	110163961	enhancer_region_1072	11	BRCA,CESC,DLBC,HNSC,KIRC,LAML,LIHC,LUAD,OV,PRAD,SARC	rs55646629, rs28362580, rs28362581	#N/A	hg19:chr1:110162984:110163104:120:1	>hg19:chr1:110162984:110163104:120:1
chr1	110527320	110527999	enhancer_region_1073	16	BRCA,CESC,STAD,GBM,HNSC,KIRC,LAML,LIHC,LUAD,NB,OV,PAAD,PRAD,SARC,SKCM,UCEC	rs17551493	#N/A	hg19:chr1:110527599:110527719:120:17	#N/A
chr1	110546210	110547426	enhancer_region_1074	11	BRCA,CESC,HNSC,KIRC,LAML,LIHC,LUAD,PAAD,SARC,THCA,UCEC	#N/A	#N/A	hg19:chr1:110546758:110546878:120:3	>hg19:chr1:110546758:110546878:120:3
chr1	110577195	110578248	enhancer_region_1075	15	BRCA,CESC,DLBC,STAD,HNSC,KIRC,LAML,LIHC,LUAD,OV,PAAD,PRAD,SARC,SKCM,UCEC	rs36025747	rs36025747	hg19:chr1:110577661:110577781:120:9	#N/A
chr1	110692851	110693724	enhancer_region_1076	1	KIRC	rs2645643, rs7538131	rs2645643, rs7538131	hg19:chr1:110693227:110693347:120:15、cg01202526:chr1:110692936:110693056:120:9、cg11885396:chr1:110693177:110693297:120:18、cg13048512:chr1:110693552:110693672:120:11	>cg01202526:chr1:110692936:110693056:120:9, >cg13048512:chr1:110693552:110693672:120:11
chr1	110752889	110753984	enhancer_region_1077	4	CESC,HNSC,KIRC,LAML	rs7545960, rs11810910	rs11810910	hg19:chr1:110753376:110753496:120:17	>hg19:chr1:110753376:110753496:120:17
chr1	110880794	110882262	enhancer_region_1078	17	BRCA,CESC,DLBC,STAD,HNSC,KIRC,LAML,LIHC,LUAD,NB,OV,PAAD,PRAD,SARC,SKCM,THCA,UCEC	rs15651, rs2030013	#N/A	hg19:chr1:110881468:110881588:120:5	#N/A
chr1	110949763	110950869	enhancer_region_1079	14	BRCA,CESC,DLBC,HNSC,KIRC,LAML,LIHC,LUAD,OV,PAAD,PRAD,SARC,SKCM,UCEC	rs35836705, rs6684395, rs6674775	rs6684395	hg19:chr1:110950256:110950376:120:12	#N/A
chr1	111019613	111020673	enhancer_region_1080	3	HNSC,KIRC,LUAD	rs17025863	#N/A	hg19:chr1:111020083:111020203:120:1、cg06316121:chr1:111019725:111019845:120:1	>cg06316121:chr1:111019725:111019845:120:1
chr1	111505866	111506645	enhancer_region_1081	15	BRCA,CESC,DLBC,GBM,KIRC,LAML,LIHC,LUAD,NB,OV,PAAD,PRAD,SARC,SKCM,THCA	#N/A	#N/A	hg19:chr1:111506195:111506315:120:9	#N/A
chr1	111506814	111507044	enhancer_region_1082	3	BRCA,OV,SARC	#N/A	#N/A	hg19:chr1:111506869:111506989:120:9	#N/A
chr1	111681962	111683442	enhancer_region_1083	16	BRCA,CESC,DLBC,GBM,HNSC,KIRC,LAML,LIHC,LUAD,NB,OV,PAAD,PRAD,SARC,SKCM,UCEC	rs3762374, rs1043096	#N/A	hg19:chr1:111682642:111682762:120:12	#N/A
chr1	111745927	111747493	enhancer_region_1084	6	BRCA,DLBC,HNSC,KIRC,LUAD,UCEC	rs745527, rs2296381, rs942692	rs2296381	hg19:chr1:111746650:111746770:120:11	>hg19:chr1:111746650:111746770:120:11
chr1	111992027	111992572	enhancer_region_1085	11	BRCA,CESC,HNSC,KIRC,LUAD,NB,OV,PAAD,SARC,SKCM,UCEC	rs1264899	#N/A	hg19:chr1:111992239:111992359:120:8	>hg19:chr1:111992239:111992359:120:8
chr1	112050195	112051098	enhancer_region_1086	11	BRCA,CESC,DLBC,HNSC,KIRC,LAML,LIHC,LUAD,OV,PAAD,PRAD	rs12083507	#N/A	hg19:chr1:112050586:112050706:120:1	>hg19:chr1:112050586:112050706:120:1
chr1	112135003	112136269	enhancer_region_1087	9	BRCA,CESC,STAD,HNSC,KIRC,LAML,LUAD,PAAD,PRAD	rs1338078, rs1890548	rs1338078	hg19:chr1:112135576:112135696:120:1	#N/A
chr1	112281033	112282629	enhancer_region_1088	15	BRCA,CESC,DLBC,STAD,HNSC,KIRC,LIHC,NB,OV,PAAD,PRAD,SARC,SKCM,THCA,UCEC	#N/A	#N/A	hg19:chr1:112281771:112281891:120:9	#N/A
chr1	112297589	112299028	enhancer_region_1089	15	BRCA,CESC,DLBC,STAD,HNSC,KIRC,LAML,LIHC,LUAD,OV,PAAD,PRAD,SARC,THCA,UCEC	rs28372703, rs197393	#N/A	hg19:chr1:112298248:112298368:120:8	>hg19:chr1:112298248:112298368:120:8
chr1	112937196	112937432	enhancer_region_1090	7	BRCA,STAD,HNSC,LAML,LUAD,PAAD,SARC	#N/A	#N/A	hg19:chr1:112937254:112937374:120:1	>hg19:chr1:112937254:112937374:120:1
chr1	113086628	113087307	enhancer_region_1091	3	HNSC,LUAD,PAAD	rs7551933, rs7549547, rs6659677	#N/A	hg19:chr1:113086907:113087027:120:0	#N/A
chr1	113161233	113163087	enhancer_region_1092	15	BRCA,CESC,DLBC,STAD,GBM,HNSC,KIRC,LAML,LIHC,LUAD,OV,PRAD,SARC,SKCM,UCEC	rs11102516, rs3790597, rs3795820	#N/A	hg19:chr1:113162100:113162220:120:6	#N/A
chr1	113216328	113218329	enhancer_region_1093	13	BRCA,CESC,GBM,HNSC,KIRC,LAML,LIHC,LUAD,OV,PAAD,PRAD,SARC,UCEC	rs2932538, rs3748655	rs2932538	hg19:chr1:113217268:113217388:120:5	#N/A
chr1	113241674	113241905	enhancer_region_1094	4	BRCA,STAD,LAML,PRAD	#N/A	#N/A	hg19:chr1:113241729:113241849:120:2	#N/A
chr1	113243007	113243102	enhancer_region_1095	0	none	rs6679	#N/A	hg19:chr1:113242994:113243114:120:1	#N/A
chr1	113247791	113248223	enhancer_region_1096	11	BRCA,STAD,HNSC,LAML,LIHC,LUAD,OV,PAAD,PRAD,SARC,THCA	#N/A	#N/A	hg19:chr1:113247947:113248067:120:2	>hg19:chr1:113247947:113248067:120:2
chr1	113249494	113249792	enhancer_region_1097	4	CESC,STAD,HNSC,LAML	rs3806442, rs3806441	#N/A	hg19:chr1:113249583:113249703:120:11	#N/A
chr1	113497904	113499146	enhancer_region_1098	14	CESC,DLBC,STAD,HNSC,KIRC,LAML,LIHC,LUAD,OV,PAAD,PRAD,SARC,SKCM,UCEC	#N/A	#N/A	hg19:chr1:113498465:113498585:120:8	>hg19:chr1:113498465:113498585:120:8
chr1	113584732	113585395	enhancer_region_1099	5	HNSC,KIRC,LUAD,OV,PAAD	rs3889656	#N/A	hg19:chr1:113585003:113585123:120:2	>hg19:chr1:113585003:113585123:120:2
chr1	113615235	113616398	enhancer_region_1100	18	BRCA,CESC,DLBC,STAD,GBM,HNSC,KIRC,LAML,LIHC,LUAD,NB,OV,PAAD,PRAD,SARC,SKCM,THCA,UCEC	rs1778024	#N/A	hg19:chr1:113615756:113615876:120:14	>hg19:chr1:113615756:113615876:120:14
chr1	113733841	113735145	enhancer_region_1101	3	HNSC,KIRC,LUAD	rs946219	#N/A	hg19:chr1:113734433:113734553:120:3	>hg19:chr1:113734433:113734553:120:3
chr1	113932460	113933544	enhancer_region_1102	15	BRCA,CESC,STAD,GBM,HNSC,KIRC,LAML,LIHC,LUAD,OV,PAAD,PRAD,SARC,THCA,UCEC	rs4839320, rs10857994	rs4839320	hg19:chr1:113932942:113933062:120:17	#N/A
chr1	113933626	113933639	enhancer_region_1103	0	none	#N/A	#N/A	#N/A	#N/A
chr1	113999422	114000298	enhancer_region_1104	5	BRCA,HNSC,LIHC,LUAD,PAAD	#N/A	#N/A	hg19:chr1:113999800:113999920:120:0	#N/A
chr1	114301340	114302627	enhancer_region_1105	16	BRCA,CESC,DLBC,GBM,HNSC,KIRC,LAML,LIHC,LUAD,OV,PAAD,PRAD,SARC,SKCM,THCA,UCEC	#N/A	#N/A	hg19:chr1:114301923:114302043:120:7	#N/A
chr1	114354372	114355347	enhancer_region_1106	14	BRCA,CESC,DLBC,STAD,HNSC,KIRC,LAML,LIHC,LUAD,OV,PAAD,SARC,SKCM,THCA	rs3195954, rs3789604	#N/A	hg19:chr1:114354799:114354919:120:10	#N/A
chr1	114447141	114448110	enhancer_region_1107	15	BRCA,CESC,STAD,GBM,HNSC,KIRC,LAML,LIHC,LUAD,NB,OV,PRAD,SARC,THCA,UCEC	rs1217397, rs1217398, rs971173	rs1217397, rs1217398	hg19:chr1:114447565:114447685:120:14	#N/A
chr1	114471624	114473346	enhancer_region_1108	14	BRCA,CESC,DLBC,STAD,HNSC,KIRC,LAML,LIHC,LUAD,OV,PAAD,PRAD,SARC,UCEC	rs1217441, rs756493, rs10494162	#N/A	hg19:chr1:114472425:114472545:120:16	#N/A
chr1	115015624	115017237	enhancer_region_1109	2	HNSC,LUAD	#N/A	#N/A	hg19:chr1:115016370:115016490:120:1	#N/A
chr1	115052847	115054291	enhancer_region_1110	16	BRCA,CESC,DLBC,STAD,HNSC,KIRC,LAML,LIHC,LUAD,NB,OV,PAAD,PRAD,SARC,SKCM,UCEC	#N/A	#N/A	hg19:chr1:115053509:115053629:120:18	>hg19:chr1:115053509:115053629:120:18
chr1	115123735	115124894	enhancer_region_1111	16	BRCA,CESC,STAD,HNSC,KIRC,LAML,LIHC,LUAD,NB,OV,PAAD,PRAD,SARC,SKCM,THCA,UCEC	rs1564824	#N/A	hg19:chr1:115124254:115124374:120:9	>hg19:chr1:115124254:115124374:120:9
chr1	115212182	115213371	enhancer_region_1112	8	BRCA,STAD,HNSC,KIRC,LUAD,OV,PRAD,THCA	#N/A	#N/A	hg19:chr1:115212716:115212836:120:9	#N/A
chr1	115258610	115259929	enhancer_region_1113	14	BRCA,CESC,DLBC,STAD,GBM,HNSC,KIRC,LAML,LIHC,LUAD,OV,PAAD,PRAD,SARC	rs577550086, rs538668088, rs8453	#N/A	hg19:chr1:115259209:115259329:120:3	#N/A
chr1	115299815	115300933	enhancer_region_1114	17	BRCA,CESC,DLBC,STAD,HNSC,KIRC,LAML,LIHC,LUAD,NB,OV,PAAD,PRAD,SARC,SKCM,THCA,UCEC	#N/A	#N/A	hg19:chr1:115300314:115300434:120:6	>hg19:chr1:115300314:115300434:120:6
chr1	115322782	115323786	enhancer_region_1115	17	BRCA,CESC,DLBC,STAD,HNSC,KIRC,LAML,LIHC,LUAD,NB,OV,PAAD,PRAD,SARC,SKCM,THCA,UCEC	#N/A	#N/A	hg19:chr1:115323224:115323344:120:7	>hg19:chr1:115323224:115323344:120:7
chr1	115721813	115722924	enhancer_region_1116	7	BRCA,STAD,HNSC,KIRC,LAML,LUAD,THCA	rs6663097, rs6663098, rs6703230, rs6690782, rs1343326, rs1750395, rs6691441, rs9803637	rs6663098, rs6703230, rs1750395, rs9803637	hg19:chr1:115722308:115722428:120:1、cg25747670:chr1:115722270:115722390:120:3	#N/A
chr1	115732537	115733320	enhancer_region_1117	3	STAD,HNSC,LUAD	rs1146171	#N/A	hg19:chr1:115732868:115732988:120:0	#N/A
chr1	116088007	116089268	enhancer_region_1118	8	BRCA,CESC,STAD,HNSC,KIRC,LUAD,PRAD,THCA	rs112458566	#N/A	hg19:chr1:116088577:116088697:120:1	#N/A
chr1	116184095	116185669	enhancer_region_1119	11	BRCA,CESC,HNSC,KIRC,LAML,LIHC,LUAD,OV,PRAD,SARC,UCEC	rs116216703, rs191609592, rs7555214, rs12029798, rs3010377, rs3010378	rs3010378	hg19:chr1:116184822:116184942:120:13	>hg19:chr1:116184822:116184942:120:13
chr1	116211219	116211974	enhancer_region_1120	4	BRCA,KIRC,LAML,LUAD	#N/A	#N/A	hg19:chr1:116211536:116211656:120:2	#N/A
chr1	116518550	116520000	enhancer_region_1121	7	BRCA,HNSC,KIRC,LAML,LUAD,PRAD,UCEC	rs12030384, rs10923923, rs2452551	rs2452551	hg19:chr1:116519215:116519335:120:8	#N/A
chr1	116918936	116919414	enhancer_region_1122	6	BRCA,DLBC,LAML,LUAD,PAAD,PRAD	#N/A	#N/A	hg19:chr1:116919115:116919235:120:1	>hg19:chr1:116919115:116919235:120:1
chr1	117031805	117032321	enhancer_region_1123	3	BRCA,LUAD,SARC	#N/A	#N/A	hg19:chr1:117032003:117032123:120:1	#N/A
chr1	117051129	117052440	enhancer_region_1124	8	BRCA,CESC,STAD,HNSC,KIRC,LAML,LIHC,LUAD	#N/A	#N/A	hg19:chr1:117051724:117051844:120:1、cg00960147:chr1:117052093:117052213:120:1	#N/A
chr1	117099013	117099776	enhancer_region_1125	6	BRCA,CESC,HNSC,KIRC,LUAD,PRAD	#N/A	#N/A	hg19:chr1:117099334:117099454:120:4	#N/A
chr1	117112469	117113899	enhancer_region_1126	14	BRCA,CESC,STAD,GBM,HNSC,KIRC,LAML,LIHC,LUAD,OV,PAAD,PRAD,SARC,UCEC	#N/A	#N/A	hg19:chr1:117113124:117113244:120:12	#N/A
chr1	117421366	117422397	enhancer_region_1127	5	BRCA,HNSC,LUAD,OV,SARC	rs11807991	#N/A	hg19:chr1:117421821:117421941:120:2	>hg19:chr1:117421821:117421941:120:2
chr1	117452243	117453472	enhancer_region_1128	10	BRCA,CESC,HNSC,KIRC,LAML,LUAD,OV,PRAD,SARC,UCEC	#N/A	#N/A	hg19:chr1:117452797:117452917:120:14	>hg19:chr1:117452797:117452917:120:14
chr1	117602020	117602806	enhancer_region_1129	14	BRCA,CESC,DLBC,STAD,HNSC,KIRC,LAML,LIHC,LUAD,NB,OV,PRAD,SARC,UCEC	rs1555794	rs1555794	hg19:chr1:117602353:117602473:120:11	#N/A
chr1	117602877	117603604	enhancer_region_1130	9	BRCA,CESC,STAD,HNSC,LAML,LIHC,LUAD,OV,SARC	rs2244501, rs2274253, rs2244406, rs3767777	#N/A	hg19:chr1:117603180:117603300:120:8	#N/A
chr1	117664443	117665050	enhancer_region_1131	15	BRCA,CESC,STAD,HNSC,KIRC,LAML,LIHC,LUAD,NB,OV,PAAD,PRAD,SARC,THCA,UCEC	#N/A	#N/A	hg19:chr1:117664686:117664806:120:8	>hg19:chr1:117664686:117664806:120:8
chr1	117909123	117910288	enhancer_region_1132	13	BRCA,CESC,DLBC,GBM,HNSC,KIRC,LAML,LIHC,LUAD,OV,PRAD,SARC,UCEC	rs116675228	#N/A	hg19:chr1:117909645:117909765:120:19	#N/A
chr1	118471474	118472707	enhancer_region_1133	14	BRCA,CESC,STAD,HNSC,KIRC,LAML,LIHC,LUAD,NB,OV,PAAD,SARC,SKCM,THCA	#N/A	#N/A	hg19:chr1:118472030:118472150:120:12	>hg19:chr1:118472030:118472150:120:12
chr1	119682567	119683541	enhancer_region_1134	17	BRCA,CESC,DLBC,STAD,HNSC,KIRC,LAML,LIHC,LUAD,NB,OV,PAAD,PRAD,SARC,SKCM,THCA,UCEC	rs3934789, rs12096448	#N/A	hg19:chr1:119682994:119683114:120:7	>hg19:chr1:119682994:119683114:120:7
chr1	119683628	119684029	enhancer_region_1135	7	BRCA,CESC,HNSC,LUAD,NB,OV,SARC	#N/A	#N/A	hg19:chr1:119683768:119683888:120:3	#N/A
chr1	144533603	144534302	enhancer_region_1136	10	CESC,DLBC,HNSC,LAML,LIHC,LUAD,OV,PAAD,SARC,UCEC	#N/A	#N/A	hg19:chr1:144533892:144534012:120:8	#N/A
chr1	144931816	144932910	enhancer_region_1137	16	BLCA,BRCA,CESC,STAD,HNSC,KIRC,LIHC,LUAD,NB,OV,PAAD,PRAD,SARC,SKCM,THCA,UCEC	rs1324349, rs1570667, rs1570666	rs1570667, rs1570666	hg19:chr1:144932303:144932423:120:7、hg19:chr1:144932229:144932349:120:9	>hg19:chr1:144932303:144932423:120:7, >hg19:chr1:144932229:144932349:120:9
chr1	144931849	144932730	enhancer_region_1138	16	BLCA,BRCA,CESC,STAD,HNSC,KIRC,LIHC,LUAD,NB,OV,PAAD,PRAD,SARC,SKCM,THCA,UCEC	rs1324349, rs1570667, rs1570666	rs1570667, rs1570666	hg19:chr1:144932303:144932423:120:7、hg19:chr1:144932229:144932349:120:9	>hg19:chr1:144932303:144932423:120:7, >hg19:chr1:144932229:144932349:120:9
chr1	145096055	145096853	enhancer_region_1139	14	BRCA,CESC,DLBC,STAD,KIRC,LAML,LIHC,LUAD,OV,PAAD,PRAD,SARC,SKCM,UCEC	#N/A	#N/A	hg19:chr1:145096394:145096514:120:10	#N/A
chr1	145139103	145139680	enhancer_region_1140	14	BRCA,CESC,STAD,GBM,HNSC,KIRC,LAML,LUAD,OV,PAAD,PRAD,SARC,SKCM,UCEC	#N/A	#N/A	hg19:chr1:145139331:145139451:120:4	>hg19:chr1:145139331:145139451:120:4
chr1	145139103	145139680	enhancer_region_1141	14	BRCA,CESC,STAD,GBM,HNSC,KIRC,LAML,LUAD,OV,PAAD,PRAD,SARC,SKCM,UCEC	#N/A	#N/A	hg19:chr1:145139331:145139451:120:4	>hg19:chr1:145139331:145139451:120:4
chr1	145382242	145383425	enhancer_region_1142	15	BRCA,CESC,STAD,GBM,HNSC,KIRC,LAML,LIHC,LUAD,NB,OV,PAAD,PRAD,SARC,UCEC	rs7520253, rs7551893, rs2985422, rs57611867	rs2985422	hg19:chr1:145382773:145382893:120:3	>hg19:chr1:145382773:145382893:120:3
chr1	145395395	145396502	enhancer_region_1143	12	BRCA,STAD,GBM,HNSC,LAML,LIHC,LUAD,OV,PAAD,PRAD,SARC,UCEC	rs16827043, rs10910809	#N/A	hg19:chr1:145395888:145396008:120:2	#N/A
chr1	145396582	145396942	enhancer_region_1144	12	BRCA,DLBC,STAD,HNSC,KIRC,LAML,LIHC,LUAD,OV,PAAD,PRAD,SARC	#N/A	#N/A	hg19:chr1:145396702:145396822:120:9	#N/A
chr1	145399324	145399635	enhancer_region_1145	5	STAD,LAML,LIHC,OV,SARC	#N/A	#N/A	hg19:chr1:145399419:145399539:120:7	#N/A
chr1	145455182	145456276	enhancer_region_1146	10	BRCA,DLBC,STAD,GBM,HNSC,KIRC,LAML,LUAD,OV,SARC	#N/A	#N/A	hg19:chr1:145455669:145455789:120:0	#N/A
chr1	145470062	145470906	enhancer_region_1147	14	BRCA,CESC,DLBC,STAD,GBM,HNSC,KIRC,LAML,LIHC,LUAD,OV,PAAD,PRAD,SARC	#N/A	#N/A	hg19:chr1:145470424:145470544:120:9	#N/A
chr1	145506881	145508240	enhancer_region_1148	15	BRCA,CESC,DLBC,STAD,GBM,HNSC,KIRC,LAML,LIHC,LUAD,OV,PAAD,PRAD,SARC,UCEC	rs4970850, rs872786	#N/A	hg19:chr1:145507500:145507620:120:7	>hg19:chr1:145507500:145507620:120:7
chr1	145515204	145516895	enhancer_region_1149	14	BRCA,CESC,DLBC,STAD,HNSC,KIRC,LAML,LIHC,LUAD,OV,PAAD,PRAD,SARC,UCEC	#N/A	#N/A	hg19:chr1:145515989:145516109:120:11	#N/A
chr1	145542416	145543388	enhancer_region_1150	13	BRCA,CESC,STAD,GBM,HNSC,KIRC,LAML,LIHC,OV,PAAD,PRAD,SARC,UCEC	#N/A	#N/A	hg19:chr1:145542842:145542962:120:2	#N/A
chr1	145574861	145576294	enhancer_region_1151	12	BRCA,CESC,DLBC,STAD,HNSC,KIRC,LAML,LUAD,OV,PAAD,SARC,UCEC	#N/A	#N/A	hg19:chr1:145575517:145575637:120:8	>hg19:chr1:145575517:145575637:120:8
chr1	145610530	145611605	enhancer_region_1152	15	BRCA,CESC,DLBC,STAD,GBM,HNSC,KIRC,LAML,LIHC,LUAD,NB,OV,PRAD,SARC,UCEC	#N/A	#N/A	hg19:chr1:145611007:145611127:120:13	>hg19:chr1:145611007:145611127:120:13
chr1	145651882	145653023	enhancer_region_1153	6	BRCA,CESC,HNSC,LUAD,PAAD,PRAD	rs9726259, rs35545432	rs35545432	hg19:chr1:145652392:145652512:120:0	#N/A
chr1	146643542	146644924	enhancer_region_1154	14	BLCA,BRCA,CESC,STAD,HNSC,KIRC,LIHC,LUAD,NB,OV,PAAD,PRAD,SARC,UCEC	rs1348316, rs115179956	#N/A	hg19:chr1:146644173:146644293:120:16	#N/A
chr1	146713916	146715194	enhancer_region_1155	17	BRCA,CESC,DLBC,STAD,GBM,HNSC,KIRC,LAML,LIHC,LUAD,NB,OV,PAAD,PRAD,SARC,SKCM,UCEC	rs1890040, rs1890041, rs11588753, rs1890043	rs1890040	hg19:chr1:146714495:146714615:120:13	#N/A
chr1	147071927	147072408	enhancer_region_1156	9	BRCA,CESC,STAD,HNSC,KIRC,LUAD,OV,SARC,UCEC	#N/A	#N/A	hg19:chr1:147072107:147072227:120:8	#N/A
chr1	147141563	147143094	enhancer_region_1157	13	BRCA,CESC,STAD,GBM,HNSC,KIRC,LIHC,LUAD,OV,PAAD,PRAD,SARC,UCEC	rs2185438, rs2883202	#N/A	hg19:chr1:147142268:147142388:120:7	#N/A
chr1	147188821	147190082	enhancer_region_1158	4	BRCA,HNSC,LUAD,PRAD	rs7549012	#N/A	hg19:chr1:147189391:147189511:120:0	>hg19:chr1:147189391:147189511:120:0
chr1	147735388	147736504	enhancer_region_1159	10	BRCA,CESC,HNSC,LAML,LUAD,OV,PAAD,PRAD,SARC,UCEC	rs61810034, rs61810035, rs61810036	rs61810036	hg19:chr1:147735886:147736006:120:7	#N/A
chr1	147752494	147753030	enhancer_region_1160	5	HNSC,KIRC,LAML,LUAD,PAAD	#N/A	#N/A	hg19:chr1:147752702:147752822:120:3	>hg19:chr1:147752702:147752822:120:3
chr1	147775320	147775856	enhancer_region_1161	3	HNSC,LUAD,PAAD	rs55754683	#N/A	hg19:chr1:147775528:147775648:120:6	>hg19:chr1:147775528:147775648:120:6
chr1	147806102	147807654	enhancer_region_1162	15	BRCA,CESC,DLBC,STAD,HNSC,KIRC,LAML,LIHC,LUAD,OV,PAAD,PRAD,SARC,SKCM,UCEC	rs10752439, rs2999607, rs539114, rs481176	#N/A	hg19:chr1:147806818:147806938:120:6	#N/A
chr1	149223429	149224150	enhancer_region_1163	16	BLCA,BRCA,CESC,DLBC,STAD,HNSC,KIRC,LIHC,LUAD,NB,OV,PAAD,PRAD,SARC,SKCM,UCEC	rs3881950	#N/A	hg19:chr1:149223729:149223849:120:2	>hg19:chr1:149223729:149223849:120:2
chr1	149224406	149224726	enhancer_region_1164	17	BLCA,BRCA,CESC,DLBC,STAD,GBM,HNSC,KIRC,LAML,LIHC,LUAD,NB,OV,PAAD,PRAD,SARC,UCEC	rs7551713, rs1707007, rs3120750	rs3120750	hg19:chr1:149224506:149224626:120:8	>hg19:chr1:149224506:149224626:120:8
chr1	149784112	149784518	enhancer_region_1165	3	STAD,HNSC,OV	#N/A	#N/A	hg19:chr1:149784255:149784375:120:4	#N/A
chr1	149784649	149785049	enhancer_region_1166	6	BRCA,CESC,GBM,HNSC,LUAD,OV	#N/A	#N/A	hg19:chr1:149784789:149784909:120:9	#N/A
chr1	149814404	149814807	enhancer_region_1167	4	CESC,HNSC,OV,SARC	#N/A	#N/A	hg19:chr1:149814545:149814665:120:10	#N/A
chr1	149857265	149857625	enhancer_region_1168	11	BRCA,CESC,STAD,HNSC,LAML,LIHC,LUAD,OV,PAAD,PRAD,SARC	#N/A	#N/A	hg19:chr1:149857385:149857505:120:7	#N/A
chr1	149857764	149858844	enhancer_region_1169	12	BRCA,CESC,STAD,GBM,HNSC,LAML,LIHC,LUAD,OV,PAAD,SARC,SKCM	#N/A	#N/A	hg19:chr1:149858244:149858364:120:8	#N/A
chr1	149858976	149859266	enhancer_region_1170	7	BRCA,STAD,LAML,LUAD,OV,PAAD,PRAD	#N/A	#N/A	hg19:chr1:149859061:149859181:120:4	>hg19:chr1:149859061:149859181:120:4
chr1	149870763	149871824	enhancer_region_1171	12	BRCA,CESC,STAD,HNSC,KIRC,LIHC,LUAD,OV,PAAD,PRAD,SARC,UCEC	#N/A	#N/A	hg19:chr1:149871233:149871353:120:9	>hg19:chr1:149871233:149871353:120:9
chr1	149899032	149900491	enhancer_region_1172	14	BRCA,CESC,DLBC,STAD,HNSC,KIRC,LAML,LIHC,LUAD,OV,PAAD,PRAD,SARC,UCEC	#N/A	#N/A	hg19:chr1:149899701:149899821:120:12	>hg19:chr1:149899701:149899821:120:12
chr1	149910920	149911830	enhancer_region_1173	11	BRCA,CESC,STAD,HNSC,LAML,LIHC,LUAD,OV,PAAD,PRAD,SARC	#N/A	#N/A	hg19:chr1:149911315:149911435:120:0	#N/A
chr1	149981653	149983136	enhancer_region_1174	13	BRCA,CESC,STAD,GBM,HNSC,KIRC,LAML,LIHC,LUAD,OV,PAAD,SARC,UCEC	rs3738320	#N/A	hg19:chr1:149982334:149982454:120:15	#N/A
chr1	150038807	150040054	enhancer_region_1175	16	BRCA,CESC,DLBC,STAD,GBM,HNSC,KIRC,LAML,LIHC,LUAD,OV,PAAD,PRAD,SARC,SKCM,UCEC	rs3754047	rs3754047	hg19:chr1:150039370:150039490:120:8	#N/A
chr1	150158129	150159475	enhancer_region_1176	3	KIRC,LAML,LUAD	#N/A	#N/A	hg19:chr1:150158742:150158862:120:2	#N/A
chr1	150206955	150207496	enhancer_region_1177	11	BRCA,CESC,DLBC,STAD,HNSC,LAML,LIHC,LUAD,OV,PAAD,SARC	#N/A	#N/A	hg19:chr1:150207165:150207285:120:10	#N/A
chr1	150208244	150208956	enhancer_region_1178	14	BRCA,CESC,DLBC,STAD,GBM,HNSC,KIRC,LAML,LIHC,NB,OV,PAAD,SARC,UCEC	rs1924549	#N/A	hg19:chr1:150208540:150208660:120:4	#N/A
chr1	150240743	150241862	enhancer_region_1179	12	BRCA,CESC,DLBC,STAD,HNSC,KIRC,LAML,LIHC,LUAD,OV,PAAD,SARC	rs2275780	#N/A	hg19:chr1:150241242:150241362:120:10	#N/A
chr1	150265893	150266904	enhancer_region_1180	12	BRCA,CESC,STAD,HNSC,KIRC,LAML,LIHC,LUAD,OV,PAAD,PRAD,SARC	rs3818978	#N/A	hg19:chr1:150266338:150266458:120:3、cg15934674:chr1:150266585:150266705:120:8	#N/A
chr1	150293549	150294464	enhancer_region_1181	14	BRCA,CESC,DLBC,STAD,HNSC,KIRC,LAML,LIHC,LUAD,OV,PAAD,PRAD,SARC,UCEC	#N/A	#N/A	hg19:chr1:150293946:150294066:120:13	>hg19:chr1:150293946:150294066:120:13
chr1	150336015	150337480	enhancer_region_1182	15	BRCA,CESC,DLBC,STAD,GBM,HNSC,KIRC,LAML,LIHC,LUAD,OV,PAAD,PRAD,SARC,UCEC	rs696616, rs12046899	#N/A	hg19:chr1:150336687:150336807:120:5	>hg19:chr1:150336687:150336807:120:5
chr1	150459404	150460176	enhancer_region_1183	11	BRCA,CESC,STAD,HNSC,KIRC,LAML,LIHC,LUAD,OV,PAAD,SARC	rs9436009, rs2275246	rs2275246	hg19:chr1:150459730:150459850:120:4	#N/A
chr1	150480135	150480997	enhancer_region_1184	7	CESC,STAD,GBM,HNSC,KIRC,LAML,SARC	rs3754217	#N/A	cg16386293:chr1:150480796:150480916:120:2、hg19:chr1:150480506:150480626:120:3	>cg16386293:chr1:150480796:150480916:120:2
chr1	150488175	150488617	enhancer_region_1185	8	BRCA,CESC,STAD,HNSC,KIRC,OV,PAAD,PRAD	#N/A	#N/A	hg19:chr1:150488336:150488456:120:12	#N/A
chr1	150533420	150534829	enhancer_region_1186	16	BRCA,CESC,DLBC,STAD,GBM,HNSC,KIRC,LAML,LIHC,LUAD,OV,PAAD,PRAD,SARC,SKCM,UCEC	rs12116492	#N/A	hg19:chr1:150534064:150534184:120:11	>hg19:chr1:150534064:150534184:120:11
chr1	150540650	150541803	enhancer_region_1187	10	BRCA,CESC,DLBC,STAD,LAML,LIHC,LUAD,OV,PRAD,UCEC	#N/A	#N/A	hg19:chr1:150541166:150541286:120:0	#N/A
chr1	150551119	150551282	enhancer_region_1188	8	BRCA,DLBC,KIRC,LAML,LUAD,OV,PAAD,SARC	#N/A	#N/A	hg19:chr1:150551140:150551260:120:5	>hg19:chr1:150551140:150551260:120:5
chr1	150576845	150578088	enhancer_region_1189	12	BRCA,CESC,STAD,GBM,HNSC,KIRC,LAML,LIHC,LUAD,OV,PAAD,SARC	#N/A	#N/A	hg19:chr1:150577406:150577526:120:1	#N/A
chr1	150585694	150586727	enhancer_region_1190	10	BRCA,CESC,DLBC,STAD,HNSC,LAML,LUAD,PAAD,PRAD,SARC	#N/A	#N/A	hg19:chr1:150586150:150586270:120:4	#N/A
chr1	150601537	150602614	enhancer_region_1191	16	BRCA,CESC,DLBC,STAD,HNSC,KIRC,LAML,LIHC,LUAD,NB,OV,PAAD,PRAD,SARC,SKCM,UCEC	#N/A	#N/A	hg19:chr1:150602015:150602135:120:8	>hg19:chr1:150602015:150602135:120:8
chr1	150669430	150669730	enhancer_region_1192	9	BRCA,CESC,STAD,HNSC,KIRC,LIHC,OV,PAAD,UCEC	#N/A	#N/A	hg19:chr1:150669520:150669640:120:3	>hg19:chr1:150669520:150669640:120:3
chr1	150848609	150849752	enhancer_region_1193	15	BRCA,CESC,DLBC,STAD,GBM,HNSC,KIRC,LIHC,LUAD,NB,OV,PAAD,PRAD,SARC,UCEC	rs3820541	#N/A	hg19:chr1:150849120:150849240:120:11	>hg19:chr1:150849120:150849240:120:11
chr1	150898367	150899249	enhancer_region_1194	15	BRCA,CESC,DLBC,STAD,GBM,HNSC,KIRC,LAML,LIHC,LUAD,OV,PAAD,PRAD,SARC,UCEC	#N/A	#N/A	hg19:chr1:150898748:150898868:120:11	>hg19:chr1:150898748:150898868:120:11
chr1	150949792	150950263	enhancer_region_1195	8	BRCA,CESC,STAD,HNSC,LAML,LUAD,PAAD,SARC	rs4970988	#N/A	hg19:chr1:150949967:150950087:120:1	>hg19:chr1:150949967:150950087:120:1
chr1	150951919	150952264	enhancer_region_1196	5	BRCA,LAML,LIHC,OV,PAAD	#N/A	#N/A	hg19:chr1:150952031:150952151:120:3	>hg19:chr1:150952031:150952151:120:3
chr1	150953671	150954859	enhancer_region_1197	6	BRCA,STAD,LIHC,LUAD,OV,PRAD	rs3754210	#N/A	hg19:chr1:150954205:150954325:120:0	#N/A
chr1	150980849	150981664	enhancer_region_1198	9	BRCA,STAD,HNSC,LAML,LIHC,LUAD,OV,PAAD,SARC	#N/A	#N/A	hg19:chr1:150981196:150981316:120:7	#N/A
chr1	151031180	151032346	enhancer_region_1199	13	BRCA,CESC,DLBC,STAD,GBM,HNSC,KIRC,LAML,LIHC,OV,PRAD,SARC,UCEC	rs3806387, rs3806386	#N/A	hg19:chr1:151031703:151031823:120:8	>hg19:chr1:151031703:151031823:120:8
chr1	151042754	151044043	enhancer_region_1200	13	BRCA,CESC,DLBC,STAD,HNSC,KIRC,LAML,LUAD,OV,PAAD,PRAD,SARC,UCEC	rs4970993, rs4970936	#N/A	hg19:chr1:151043338:151043458:120:10	#N/A
chr1	151138524	151139202	enhancer_region_1201	13	BRCA,CESC,DLBC,STAD,GBM,HNSC,KIRC,LAML,LIHC,LUAD,OV,PAAD,SARC	#N/A	#N/A	hg19:chr1:151138803:151138923:120:5	>hg19:chr1:151138803:151138923:120:5
chr1	151162045	151162894	enhancer_region_1202	15	BRCA,CESC,DLBC,STAD,HNSC,KIRC,LAML,LIHC,LUAD,OV,PAAD,PRAD,SARC,SKCM,UCEC	#N/A	#N/A	hg19:chr1:151162409:151162529:120:3	#N/A
chr1	151167829	151168262	enhancer_region_1203	7	BRCA,CESC,STAD,HNSC,LIHC,LUAD,PAAD	#N/A	#N/A	hg19:chr1:151167985:151168105:120:2	>hg19:chr1:151167985:151168105:120:2
chr1	151168355	151169083	enhancer_region_1204	10	BRCA,DLBC,STAD,HNSC,LAML,LIHC,LUAD,PAAD,PRAD,SARC	rs58323986	#N/A	hg19:chr1:151168659:151168779:120:5	#N/A
chr1	151170220	151171234	enhancer_region_1205	12	BRCA,CESC,DLBC,STAD,HNSC,LAML,LIHC,LUAD,OV,PAAD,PRAD,SARC	#N/A	#N/A	hg19:chr1:151170667:151170787:120:5、cg13357249:chr1:151170246:151170366:120:3	#N/A
chr1	151226814	151227623	enhancer_region_1206	14	BRCA,CESC,DLBC,STAD,GBM,HNSC,KIRC,LAML,LIHC,LUAD,OV,PAAD,SARC,UCEC	rs3811405	#N/A	hg19:chr1:151227158:151227278:120:7	>hg19:chr1:151227158:151227278:120:7
chr1	151253616	151255137	enhancer_region_1207	17	BLCA,BRCA,CESC,DLBC,STAD,GBM,HNSC,KIRC,LAML,LIHC,LUAD,NB,OV,PAAD,PRAD,SARC,UCEC	rs59912932, rs3811406	#N/A	hg19:chr1:151254316:151254436:120:7	>hg19:chr1:151254316:151254436:120:7
chr1	151284154	151284786	enhancer_region_1208	7	BRCA,STAD,HNSC,KIRC,LAML,LUAD,SARC	#N/A	#N/A	hg19:chr1:151284410:151284530:120:1	#N/A
chr1	151299433	151300862	enhancer_region_1209	15	BRCA,CESC,DLBC,STAD,GBM,HNSC,KIRC,LAML,LIHC,LUAD,OV,PAAD,PRAD,SARC,UCEC	#N/A	#N/A	hg19:chr1:151300087:151300207:120:4	>hg19:chr1:151300087:151300207:120:4
chr1	151319283	151320303	enhancer_region_1210	15	BRCA,CESC,DLBC,STAD,HNSC,KIRC,LAML,LIHC,LUAD,OV,PAAD,PRAD,SARC,THCA,UCEC	#N/A	#N/A	hg19:chr1:151319733:151319853:120:9	>hg19:chr1:151319733:151319853:120:9
chr1	151370867	151372751	enhancer_region_1211	14	BRCA,CESC,DLBC,STAD,GBM,HNSC,KIRC,LAML,LIHC,LUAD,OV,PAAD,PRAD,SARC	rs12044242, rs61818037, rs61818039, rs7172	rs61818037	hg19:chr1:151371749:151371869:120:5	#N/A
chr1	151430819	151431109	enhancer_region_1212	12	BRCA,CESC,GBM,HNSC,KIRC,LAML,LIHC,LUAD,OV,PAAD,PRAD,SARC	#N/A	#N/A	hg19:chr1:151430904:151431024:120:4	>hg19:chr1:151430904:151431024:120:4
chr1	151431172	151431836	enhancer_region_1213	11	BRCA,CESC,DLBC,GBM,HNSC,LAML,LIHC,LUAD,OV,PRAD,SARC	rs12125310	#N/A	hg19:chr1:151431444:151431564:120:21	#N/A
chr1	151481341	151481694	enhancer_region_1214	2	BRCA,LUAD	#N/A	#N/A	hg19:chr1:151481457:151481577:120:1	#N/A
chr1	151485342	151485867	enhancer_region_1215	5	BRCA,HNSC,LUAD,PRAD,UCEC	#N/A	#N/A	hg19:chr1:151485544:151485664:120:0	>hg19:chr1:151485544:151485664:120:0
chr1	151511874	151513267	enhancer_region_1216	12	BRCA,CESC,STAD,HNSC,LAML,LIHC,LUAD,OV,PAAD,PRAD,SARC,UCEC	rs3828055, rs3828054, rs3790507	rs3828054	hg19:chr1:151512510:151512630:120:3	>hg19:chr1:151512510:151512630:120:3
chr1	151584237	151585125	enhancer_region_1217	14	BRCA,CESC,DLBC,STAD,GBM,HNSC,KIRC,LAML,LIHC,LUAD,OV,PRAD,SARC,UCEC	#N/A	#N/A	hg19:chr1:151584621:151584741:120:13	>hg19:chr1:151584621:151584741:120:13
chr1	151652600	151654028	enhancer_region_1218	5	BRCA,STAD,HNSC,KIRC,LUAD	rs12723676, rs6687866	rs12723676	hg19:chr1:151653254:151653374:120:0	#N/A
chr1	151735392	151736443	enhancer_region_1219	15	BRCA,CESC,DLBC,STAD,HNSC,KIRC,LAML,LIHC,LUAD,OV,PAAD,PRAD,SARC,SKCM,UCEC	rs7007	rs7007	hg19:chr1:151735857:151735977:120:14	#N/A
chr1	151881600	151882566	enhancer_region_1220	13	BRCA,CESC,DLBC,STAD,GBM,HNSC,KIRC,LAML,LUAD,NB,PAAD,PRAD,UCEC	rs3748805	#N/A	hg19:chr1:151882023:151882143:120:10	#N/A
chr1	151945118	151946017	enhancer_region_1221	8	BRCA,CESC,STAD,HNSC,LUAD,PAAD,PRAD,UCEC	rs16833728	rs16833728	hg19:chr1:151945507:151945627:120:1	#N/A
chr1	151964807	151965450	enhancer_region_1222	6	BRCA,STAD,GBM,LIHC,LUAD,PAAD	rs16833743	rs16833743	hg19:chr1:151965068:151965188:120:3	#N/A
chr1	151966034	151966563	enhancer_region_1223	7	BRCA,CESC,STAD,HNSC,KIRC,LIHC,LUAD	rs112770825, rs11542015	rs112770825	hg19:chr1:151966238:151966358:120:21	#N/A
chr1	152006871	152007866	enhancer_region_1224	11	BRCA,CESC,DLBC,STAD,HNSC,LAML,LIHC,LUAD,PAAD,PRAD,SARC	#N/A	#N/A	hg19:chr1:152007308:152007428:120:3	>hg19:chr1:152007308:152007428:120:3
chr1	152020046	152021225	enhancer_region_1225	17	BRCA,CESC,DLBC,STAD,GBM,HNSC,KIRC,LAML,LIHC,LUAD,NB,OV,PAAD,PRAD,SARC,THCA,UCEC	#N/A	#N/A	hg19:chr1:152020575:152020695:120:3	>hg19:chr1:152020575:152020695:120:3
chr1	153072592	153073127	enhancer_region_1226	3	STAD,HNSC,LUAD	#N/A	#N/A	hg19:chr1:153072799:153072919:120:1	#N/A
chr1	153479000	153479848	enhancer_region_1227	2	KIRC,PAAD	rs6696893, rs9436095, rs28635377	#N/A	hg19:chr1:153479364:153479484:120:0	#N/A
chr1	153482426	153482514	enhancer_region_1228	0	none	#N/A	#N/A	hg19:chr1:153482410:153482530:120:3	#N/A
chr1	153483222	153483745	enhancer_region_1229	5	STAD,HNSC,OV,PAAD,PRAD	#N/A	#N/A	hg19:chr1:153483423:153483543:120:1	#N/A
chr1	153487920	153488892	enhancer_region_1230	5	BRCA,CESC,STAD,HNSC,LUAD	rs7515940, rs7537898, rs1887039	#N/A	hg19:chr1:153488346:153488466:120:1	#N/A
chr1	153507721	153509054	enhancer_region_1231	9	BRCA,CESC,STAD,GBM,HNSC,KIRC,LAML,LUAD,PAAD	rs659403, rs28427870, rs3762262, rs2480695	#N/A	hg19:chr1:153508327:153508447:120:5	#N/A
chr1	153509196	153509265	enhancer_region_1232	1	LUAD	#N/A	#N/A	hg19:chr1:153509170:153509290:120:1	>hg19:chr1:153509170:153509290:120:1
chr1	153537889	153539553	enhancer_region_1233	13	BRCA,CESC,STAD,GBM,HNSC,KIRC,LAML,LIHC,LUAD,OV,PAAD,SARC,UCEC	rs2071576	#N/A	hg19:chr1:153538661:153538781:120:2	>hg19:chr1:153538661:153538781:120:2
chr1	153544805	153545504	enhancer_region_1234	5	BRCA,STAD,LUAD,OV,PAAD	#N/A	#N/A	hg19:chr1:153545094:153545214:120:1	>hg19:chr1:153545094:153545214:120:1
chr1	153581211	153582016	enhancer_region_1235	9	BRCA,CESC,STAD,HNSC,LIHC,LUAD,PAAD,SKCM,THCA	#N/A	#N/A	hg19:chr1:153581553:153581673:120:3	>hg19:chr1:153581553:153581673:120:3
chr1	153588725	153589027	enhancer_region_1236	4	BRCA,STAD,HNSC,LUAD	rs4072425	#N/A	hg19:chr1:153588816:153588936:120:1	>hg19:chr1:153588816:153588936:120:1
chr1	153589914	153590295	enhancer_region_1237	0	none	rs9330298	rs9330298	hg19:chr1:153590044:153590164:120:1	#N/A
chr1	153599398	153600470	enhancer_region_1238	16	BRCA,CESC,STAD,GBM,HNSC,KIRC,LAML,LIHC,LUAD,OV,PAAD,PRAD,SARC,SKCM,THCA,UCEC	rs999418	rs999418	hg19:chr1:153599874:153599994:120:1	>hg19:chr1:153599874:153599994:120:1
chr1	153606043	153607093	enhancer_region_1239	16	BRCA,CESC,DLBC,STAD,GBM,HNSC,KIRC,LAML,LIHC,LUAD,OV,PAAD,PRAD,SARC,SKCM,UCEC	rs1888115, rs28580554	#N/A	hg19:chr1:153606508:153606628:120:9	>hg19:chr1:153606508:153606628:120:9
chr1	153630763	153631731	enhancer_region_1240	15	BRCA,CESC,DLBC,STAD,HNSC,KIRC,LAML,LIHC,LUAD,OV,PAAD,PRAD,SARC,SKCM,UCEC	rs3806234	#N/A	hg19:chr1:153631187:153631307:120:13	>hg19:chr1:153631187:153631307:120:13
chr1	153643035	153643543	enhancer_region_1241	12	BRCA,CESC,DLBC,STAD,HNSC,KIRC,LAML,LIHC,NB,OV,PAAD,SARC	#N/A	#N/A	hg19:chr1:153643229:153643349:120:5	>hg19:chr1:153643229:153643349:120:5
chr1	153643696	153644695	enhancer_region_1242	11	BRCA,CESC,DLBC,STAD,HNSC,LAML,LUAD,OV,PAAD,PRAD,SARC	#N/A	#N/A	hg19:chr1:153644135:153644255:120:1	#N/A
chr1	153680483	153681330	enhancer_region_1243	6	BRCA,CESC,HNSC,KIRC,LUAD,PAAD	rs545827664	#N/A	hg19:chr1:153680846:153680966:120:0	#N/A
chr1	153681458	153681707	enhancer_region_1244	4	CESC,HNSC,KIRC,LUAD	#N/A	#N/A	hg19:chr1:153681522:153681642:120:7	>hg19:chr1:153681522:153681642:120:7
chr1	153699942	153700415	enhancer_region_1245	8	BRCA,STAD,HNSC,KIRC,LAML,OV,PAAD,SARC	#N/A	#N/A	hg19:chr1:153700118:153700238:120:7	#N/A
chr1	153700511	153700671	enhancer_region_1246	9	CESC,STAD,GBM,HNSC,KIRC,LUAD,OV,SARC,UCEC	#N/A	#N/A	hg19:chr1:153700531:153700651:120:7	#N/A
chr1	153747558	153748989	enhancer_region_1247	7	BRCA,DLBC,HNSC,KIRC,LIHC,LUAD,UCEC	#N/A	#N/A	hg19:chr1:153748213:153748333:120:14	>hg19:chr1:153748213:153748333:120:14
chr1	153755749	153756656	enhancer_region_1248	15	BRCA,CESC,DLBC,STAD,GBM,HNSC,KIRC,LAML,LIHC,LUAD,OV,PAAD,PRAD,SARC,UCEC	rs12068175	#N/A	hg19:chr1:153756142:153756262:120:13	>hg19:chr1:153756142:153756262:120:13
chr1	153894901	153895392	enhancer_region_1249	13	BRCA,CESC,DLBC,STAD,HNSC,KIRC,LAML,LIHC,LUAD,OV,PRAD,SARC,UCEC	#N/A	#N/A	hg19:chr1:153895086:153895206:120:7	>hg19:chr1:153895086:153895206:120:7
chr1	153895651	153896326	enhancer_region_1250	10	BRCA,CESC,STAD,HNSC,LAML,OV,PAAD,SARC,THCA,UCEC	rs12032520, rs4845357	#N/A	hg19:chr1:153895928:153896048:120:6	#N/A
chr1	153917737	153919411	enhancer_region_1251	14	BRCA,CESC,DLBC,STAD,GBM,HNSC,KIRC,LAML,LIHC,LUAD,OV,PRAD,SARC,UCEC	#N/A	#N/A	hg19:chr1:153918514:153918634:120:12	#N/A
chr1	153930362	153931408	enhancer_region_1252	13	BRCA,CESC,DLBC,STAD,HNSC,KIRC,LAML,LIHC,LUAD,OV,PAAD,SARC,UCEC	#N/A	#N/A	hg19:chr1:153930825:153930945:120:12	>hg19:chr1:153930825:153930945:120:12
chr1	153935712	153936778	enhancer_region_1253	15	BRCA,CESC,DLBC,STAD,GBM,HNSC,KIRC,LAML,LIHC,LUAD,OV,PAAD,PRAD,SARC,UCEC	#N/A	#N/A	hg19:chr1:153936185:153936305:120:6	>hg19:chr1:153936185:153936305:120:6
chr1	153939677	153940425	enhancer_region_1254	13	BRCA,CESC,DLBC,STAD,HNSC,LAML,LIHC,LUAD,OV,PAAD,PRAD,SARC,UCEC	#N/A	#N/A	hg19:chr1:153939991:153940111:120:10	#N/A
chr1	153940589	153940629	enhancer_region_1255	3	BRCA,LUAD,PRAD	#N/A	#N/A	#N/A	#N/A
chr1	153949311	153950695	enhancer_region_1256	13	BRCA,CESC,DLBC,STAD,HNSC,KIRC,LAML,LIHC,LUAD,OV,PRAD,SARC,UCEC	#N/A	#N/A	hg19:chr1:153949943:153950063:120:16	#N/A
chr1	153958866	153959861	enhancer_region_1257	10	BRCA,CESC,DLBC,STAD,LAML,LUAD,OV,PAAD,PRAD,SARC	#N/A	#N/A	hg19:chr1:153959303:153959423:120:3	>hg19:chr1:153959303:153959423:120:3
chr1	153962984	153963559	enhancer_region_1258	14	BRCA,CESC,DLBC,STAD,GBM,HNSC,LAML,LIHC,LUAD,OV,PAAD,PRAD,SARC,UCEC	#N/A	#N/A	hg19:chr1:153963211:153963331:120:11	>hg19:chr1:153963211:153963331:120:11
chr1	154154680	154156053	enhancer_region_1259	15	BRCA,CESC,DLBC,STAD,GBM,HNSC,KIRC,LAML,LIHC,LUAD,OV,PAAD,SARC,SKCM,UCEC	#N/A	#N/A	hg19:chr1:154155306:154155426:120:8	#N/A
chr1	154192524	154193809	enhancer_region_1260	16	BRCA,CESC,DLBC,STAD,GBM,HNSC,KIRC,LAML,LIHC,LUAD,NB,OV,PAAD,SARC,SKCM,UCEC	#N/A	#N/A	hg19:chr1:154193106:154193226:120:14	>hg19:chr1:154193106:154193226:120:14
chr1	154244496	154245562	enhancer_region_1261	14	BRCA,CESC,DLBC,STAD,HNSC,KIRC,LAML,LIHC,LUAD,OV,PAAD,PRAD,SARC,UCEC	rs1194593	#N/A	hg19:chr1:154244969:154245089:120:9	#N/A
chr1	154297225	154297893	enhancer_region_1262	2	OV,SARC	#N/A	#N/A	cg15026150:chr1:154297776:154297896:120:8、cg10212705:chr1:154297788:154297908:120:8、hg19:chr1:154297499:154297619:120:4	>hg19:chr1:154297499:154297619:120:4
chr1	154297989	154298111	enhancer_region_1263	3	LAML,LIHC,SARC	#N/A	#N/A	cg17094927:chr1:154298020:154298140:120:12、hg19:chr1:154297990:154298110:120:16	>hg19:chr1:154297990:154298110:120:16
chr1	154298186	154299348	enhancer_region_1264	5	BRCA,LAML,LIHC,OV,SARC	#N/A	#N/A	hg19:chr1:154298707:154298827:120:3、cg08190044:chr1:154298275:154298395:120:12、cg00581482:chr1:154298284:154298404:120:12	>cg08190044:chr1:154298275:154298395:120:12, >hg19:chr1:154298707:154298827:120:3, >cg00581482:chr1:154298284:154298404:120:12
chr1	154377279	154378863	enhancer_region_1265	9	BRCA,CESC,STAD,GBM,HNSC,KIRC,OV,PAAD,PRAD	rs4845617	#N/A	hg19:chr1:154378011:154378131:120:12	#N/A
chr1	154390515	154391365	enhancer_region_1266	7	BRCA,STAD,HNSC,LIHC,LUAD,PAAD,PRAD	rs11588248	#N/A	hg19:chr1:154390880:154391000:120:0	#N/A
chr1	154405047	154406184	enhancer_region_1267	5	BRCA,CESC,HNSC,KIRC,LUAD	rs4845619	#N/A	hg19:chr1:154405555:154405675:120:3	>hg19:chr1:154405555:154405675:120:3
chr1	154435393	154436494	enhancer_region_1268	6	BRCA,CESC,HNSC,LAML,LUAD,SARC	rs4240872, rs4509570, rs4341355, rs61812626	#N/A	hg19:chr1:154435883:154436003:120:1	#N/A
chr1	154530766	154532178	enhancer_region_1269	16	BRCA,CESC,DLBC,STAD,GBM,HNSC,KIRC,LAML,LIHC,LUAD,OV,PAAD,PRAD,SARC,SKCM,UCEC	rs4074436	rs4074436	hg19:chr1:154531412:154531532:120:18	#N/A
chr1	154579883	154581554	enhancer_region_1270	15	BRCA,CESC,DLBC,STAD,GBM,HNSC,KIRC,LAML,LIHC,LUAD,OV,PAAD,PRAD,SARC,UCEC	rs563673283, rs58655370, rs11802588, rs61811388	rs11802588	hg19:chr1:154580658:154580778:120:8	>hg19:chr1:154580658:154580778:120:8
chr1	154599428	154600973	enhancer_region_1271	14	BRCA,CESC,DLBC,STAD,GBM,HNSC,KIRC,LAML,LIHC,LUAD,OV,PAAD,PRAD,SARC	rs59711031, rs35504625, rs28411375	rs59711031, rs35504625	hg19:chr1:154600140:154600260:120:8	#N/A
chr1	154904416	154904961	enhancer_region_1272	4	BRCA,STAD,LIHC,LUAD	#N/A	#N/A	hg19:chr1:154904628:154904748:120:2	#N/A
chr1	154908870	154910256	enhancer_region_1273	15	BRCA,CESC,DLBC,STAD,GBM,HNSC,KIRC,LAML,LIHC,LUAD,OV,PAAD,PRAD,SARC,UCEC	rs1109815, rs877343	#N/A	hg19:chr1:154909503:154909623:120:7	#N/A
chr1	154933705	154935110	enhancer_region_1274	13	BRCA,CESC,DLBC,STAD,GBM,HNSC,KIRC,LAML,LIHC,LUAD,OV,SARC,UCEC	#N/A	#N/A	hg19:chr1:154934347:154934467:120:16	#N/A
chr1	154945124	154945375	enhancer_region_1275	11	BRCA,CESC,STAD,HNSC,LAML,LIHC,LUAD,OV,PAAD,PRAD,SARC	#N/A	#N/A	hg19:chr1:154945189:154945309:120:3	#N/A
chr1	154946173	154947022	enhancer_region_1276	16	BRCA,CESC,DLBC,STAD,HNSC,KIRC,LAML,LIHC,LUAD,NB,OV,PAAD,PRAD,SARC,SKCM,UCEC	#N/A	#N/A	hg19:chr1:154946537:154946657:120:6	#N/A
chr1	154955302	154956135	enhancer_region_1277	9	BRCA,CESC,STAD,HNSC,KIRC,LAML,OV,PAAD,SARC	#N/A	#N/A	hg19:chr1:154955658:154955778:120:4、hg19:chr1:154955886:154956006:120:3	>hg19:chr1:154955658:154955778:120:4
chr1	154955757	154956135	enhancer_region_1278	8	BRCA,CESC,STAD,HNSC,KIRC,OV,PAAD,SARC	#N/A	#N/A	hg19:chr1:154955658:154955778:120:4、hg19:chr1:154955886:154956006:120:3	>hg19:chr1:154955658:154955778:120:4
chr1	154965102	154966570	enhancer_region_1279	1	LAML	#N/A	#N/A	hg19:chr1:154965776:154965896:120:0	>hg19:chr1:154965776:154965896:120:0
chr1	154971644	154972008	enhancer_region_1280	4	BRCA,DLBC,LAML,SARC	#N/A	#N/A	hg19:chr1:154971766:154971886:120:4	#N/A
chr1	154973001	154973601	enhancer_region_1281	11	BRCA,CESC,DLBC,STAD,HNSC,LAML,LIHC,LUAD,OV,PRAD,SARC	#N/A	#N/A	hg19:chr1:154973241:154973361:120:9	#N/A
chr1	154974431	154975038	enhancer_region_1282	9	BRCA,DLBC,STAD,HNSC,LAML,LIHC,OV,PAAD,SARC	#N/A	#N/A	hg19:chr1:154974674:154974794:120:7	#N/A
chr1	154984325	154984931	enhancer_region_1283	3	BRCA,LAML,SARC	rs1870940	rs1870940	hg19:chr1:154984568:154984688:120:4	>hg19:chr1:154984568:154984688:120:4
chr1	154989612	154990344	enhancer_region_1284	11	BRCA,CESC,DLBC,STAD,HNSC,KIRC,LAML,LIHC,OV,PAAD,SARC	rs2242194	#N/A	hg19:chr1:154989918:154990038:120:13	>hg19:chr1:154989918:154990038:120:13
chr1	155022899	155023732	enhancer_region_1285	13	BRCA,CESC,STAD,HNSC,KIRC,LAML,LIHC,LUAD,OV,PAAD,PRAD,SARC,UCEC	rs78266397	rs78266397	hg19:chr1:155023255:155023375:120:14	>hg19:chr1:155023255:155023375:120:14
chr1	155022992	155024868	enhancer_region_1286	14	BRCA,CESC,DLBC,STAD,HNSC,KIRC,LAML,LIHC,LUAD,OV,PAAD,PRAD,SARC,UCEC	rs78266397, rs4845407	rs78266397	hg19:chr1:155023870:155023990:120:7、hg19:chr1:155023255:155023375:120:14	>hg19:chr1:155023870:155023990:120:7, >hg19:chr1:155023255:155023375:120:14
chr1	155035187	155035880	enhancer_region_1287	3	BRCA,STAD,OV	rs3806256	#N/A	hg19:chr1:155035473:155035593:120:8	#N/A
chr1	155035977	155036527	enhancer_region_1288	13	BRCA,CESC,DLBC,STAD,HNSC,KIRC,LAML,LIHC,LUAD,OV,PRAD,SARC,UCEC	#N/A	#N/A	hg19:chr1:155036192:155036312:120:8	>hg19:chr1:155036192:155036312:120:8
chr1	155057019	155058105	enhancer_region_1289	13	BRCA,CESC,DLBC,STAD,HNSC,KIRC,LAML,LIHC,LUAD,OV,PAAD,PRAD,SARC	#N/A	#N/A	hg19:chr1:155057502:155057622:120:7	#N/A
chr1	155058209	155058210	enhancer_region_1290	1	HNSC	#N/A	#N/A	#N/A	#N/A
chr1	155101244	155102687	enhancer_region_1291	8	BRCA,STAD,HNSC,LIHC,LUAD,PAAD,PRAD,UCEC	#N/A	#N/A	hg19:chr1:155101905:155102025:120:1	#N/A
chr1	155107512	155109030	enhancer_region_1292	14	BRCA,CESC,DLBC,STAD,HNSC,KIRC,LAML,LIHC,LUAD,OV,PAAD,PRAD,SARC,UCEC	rs11264333	#N/A	hg19:chr1:155108211:155108331:120:16	>hg19:chr1:155108211:155108331:120:16
chr1	155112454	155113188	enhancer_region_1293	10	BRCA,STAD,GBM,HNSC,LAML,LIHC,LUAD,OV,PAAD,SARC	rs4971073	#N/A	hg19:chr1:155112761:155112881:120:7	#N/A
chr1	155140065	155140583	enhancer_region_1294	6	BRCA,CESC,STAD,LAML,OV,PAAD	#N/A	#N/A	hg19:chr1:155140264:155140384:120:1	>hg19:chr1:155140264:155140384:120:1
chr1	155145079	155146567	enhancer_region_1295	14	BRCA,CESC,DLBC,GBM,HNSC,KIRC,LAML,LIHC,LUAD,OV,PAAD,PRAD,SARC,UCEC	#N/A	#N/A	hg19:chr1:155145763:155145883:120:12	#N/A
chr1	155162711	155164613	enhancer_region_1296	11	BRCA,CESC,DLBC,STAD,HNSC,KIRC,LAML,LUAD,OV,PAAD,SARC	rs12411216	#N/A	hg19:chr1:155163602:155163722:120:7	>hg19:chr1:155163602:155163722:120:7
chr1	155177050	155177358	enhancer_region_1297	2	DLBC,OV	#N/A	#N/A	hg19:chr1:155177144:155177264:120:5	>hg19:chr1:155177144:155177264:120:5
chr1	155178251	155179051	enhancer_region_1298	13	BRCA,CESC,DLBC,GBM,HNSC,KIRC,LAML,LIHC,LUAD,OV,PAAD,SARC,UCEC	rs760077	#N/A	hg19:chr1:155178591:155178711:120:7	#N/A
chr1	155188656	155188996	enhancer_region_1299	2	OV,PRAD	#N/A	#N/A	hg19:chr1:155188766:155188886:120:0	>hg19:chr1:155188766:155188886:120:0
chr1	155189184	155189795	enhancer_region_1300	1	LAML	#N/A	#N/A	hg19:chr1:155189429:155189549:120:1	>hg19:chr1:155189429:155189549:120:1
chr1	155196385	155197021	enhancer_region_1301	12	BRCA,CESC,DLBC,STAD,HNSC,LAML,LIHC,LUAD,OV,PAAD,PRAD,SARC	rs2974930	#N/A	hg19:chr1:155196643:155196763:120:4	#N/A
chr1	155197146	155197802	enhancer_region_1302	13	BRCA,CESC,DLBC,STAD,HNSC,LAML,LIHC,LUAD,OV,PAAD,PRAD,SARC,UCEC	rs2974929, rs2990245, rs2990246	rs2974929	hg19:chr1:155197414:155197534:120:12	#N/A
chr1	155213911	155215082	enhancer_region_1303	13	BRCA,CESC,DLBC,STAD,GBM,HNSC,KIRC,LAML,LUAD,OV,PAAD,PRAD,SARC	rs10908459, rs12034326	#N/A	hg19:chr1:155214436:155214556:120:7	#N/A
chr1	155224653	155225486	enhancer_region_1304	11	CESC,DLBC,STAD,HNSC,KIRC,LAML,LIHC,LUAD,OV,SARC,UCEC	#N/A	#N/A	hg19:chr1:155225009:155225129:120:7	#N/A
chr1	155231274	155232586	enhancer_region_1305	14	BRCA,CESC,DLBC,STAD,HNSC,KIRC,LAML,LIHC,LUAD,OV,PAAD,PRAD,SARC,UCEC	rs2242576, rs1046188	rs2242576	hg19:chr1:155231870:155231990:120:11	#N/A
chr1	155242614	155243596	enhancer_region_1306	15	BRCA,CESC,DLBC,STAD,GBM,HNSC,KIRC,LAML,LIHC,LUAD,OV,PAAD,PRAD,SARC,UCEC	#N/A	#N/A	hg19:chr1:155243045:155243165:120:15	>hg19:chr1:155243045:155243165:120:15
chr1	155247156	155247660	enhancer_region_1307	5	BRCA,STAD,KIRC,OV,SARC	#N/A	#N/A	hg19:chr1:155247348:155247468:120:13	#N/A
chr1	155248034	155248306	enhancer_region_1308	3	BRCA,STAD,OV	rs11264349	rs11264349	hg19:chr1:155248110:155248230:120:8	#N/A
chr1	155277993	155279638	enhancer_region_1309	15	BRCA,CESC,DLBC,STAD,GBM,HNSC,LAML,LIHC,LUAD,OV,PAAD,PRAD,SARC,SKCM,UCEC	rs2297480	#N/A	hg19:chr1:155278755:155278875:120:6	>hg19:chr1:155278755:155278875:120:6
chr1	155292848	155293397	enhancer_region_1310	10	BRCA,CESC,DLBC,STAD,HNSC,KIRC,LAML,OV,PAAD,SARC	#N/A	#N/A	hg19:chr1:155293062:155293182:120:4	#N/A
chr1	155293482	155294042	enhancer_region_1311	15	BRCA,CESC,DLBC,STAD,HNSC,KIRC,LAML,LIHC,LUAD,OV,PAAD,PRAD,SARC,SKCM,UCEC	#N/A	#N/A	hg19:chr1:155293702:155293822:120:6	>hg19:chr1:155293702:155293822:120:6
chr1	155531886	155533458	enhancer_region_1312	16	BRCA,CESC,DLBC,STAD,GBM,HNSC,KIRC,LAML,LIHC,LUAD,OV,PAAD,PRAD,SARC,SKCM,UCEC	#N/A	#N/A	hg19:chr1:155532612:155532732:120:14	#N/A
chr1	155579296	155579902	enhancer_region_1313	15	BRCA,CESC,DLBC,STAD,HNSC,KIRC,LAML,LIHC,LUAD,NB,OV,PAAD,SARC,THCA,UCEC	#N/A	#N/A	hg19:chr1:155579539:155579659:120:4	>hg19:chr1:155579539:155579659:120:4
chr1	155618085	155618634	enhancer_region_1314	7	BRCA,CESC,STAD,HNSC,LUAD,PAAD,SARC	rs2048431	#N/A	hg19:chr1:155618299:155618419:120:2	>hg19:chr1:155618299:155618419:120:2
chr1	155620508	155622159	enhancer_region_1315	8	BRCA,CESC,STAD,HNSC,LUAD,PAAD,PRAD,UCEC	#N/A	#N/A	hg19:chr1:155621273:155621393:120:2	#N/A
chr1	155657677	155659300	enhancer_region_1316	15	BRCA,CESC,DLBC,STAD,GBM,HNSC,KIRC,LAML,LIHC,LUAD,OV,PAAD,PRAD,SARC,UCEC	rs2666826, rs678157, rs4824	#N/A	hg19:chr1:155658428:155658548:120:13	#N/A
chr1	155826684	155827532	enhancer_region_1317	11	BRCA,CESC,STAD,HNSC,KIRC,LAML,LIHC,LUAD,OV,PAAD,SARC	#N/A	#N/A	hg19:chr1:155827048:155827168:120:4	#N/A
chr1	155862160	155864010	enhancer_region_1318	5	HNSC,LIHC,LUAD,PAAD,SARC	rs12563627	#N/A	hg19:chr1:155863025:155863145:120:1	#N/A
chr1	155903885	155904545	enhancer_region_1319	16	BRCA,CESC,DLBC,STAD,GBM,HNSC,KIRC,LAML,LIHC,LUAD,OV,PAAD,PRAD,SARC,SKCM,UCEC	rs2275079, rs2275081	#N/A	hg19:chr1:155904155:155904275:120:14	#N/A
chr1	155909911	155911658	enhancer_region_1320	10	BRCA,CESC,DLBC,STAD,HNSC,LAML,LUAD,PAAD,PRAD,SARC	rs1018730	#N/A	hg19:chr1:155910724:155910844:120:0	#N/A
chr1	155931502	155932556	enhancer_region_1321	10	CESC,DLBC,STAD,HNSC,KIRC,LUAD,OV,PAAD,SARC,THCA	#N/A	#N/A	hg19:chr1:155931969:155932089:120:5	#N/A
chr1	155947795	155949217	enhancer_region_1322	7	CESC,DLBC,HNSC,LAML,LUAD,OV,SARC	rs928596, rs1889533, rs61813286	rs61813286	hg19:chr1:155948446:155948566:120:6	#N/A
chr1	155990039	155990801	enhancer_region_1323	14	BRCA,CESC,STAD,GBM,HNSC,KIRC,LAML,LIHC,LUAD,OV,PAAD,PRAD,SARC,UCEC	#N/A	#N/A	hg19:chr1:155990360:155990480:120:6	>hg19:chr1:155990360:155990480:120:6
chr1	156010320	156011475	enhancer_region_1324	4	BRCA,HNSC,LAML,LUAD	rs2297792	#N/A	hg19:chr1:156010837:156010957:120:1	#N/A
chr1	156022675	156023581	enhancer_region_1325	11	BRCA,CESC,DLBC,STAD,HNSC,LAML,LIHC,LUAD,OV,PAAD,SARC	rs11264431	#N/A	hg19:chr1:156023068:156023188:120:4	#N/A
chr1	156023084	156024217	enhancer_region_1326	14	BRCA,CESC,DLBC,STAD,GBM,HNSC,KIRC,LAML,LIHC,LUAD,OV,PRAD,SARC,UCEC	#N/A	#N/A	hg19:chr1:156023068:156023188:120:4、hg19:chr1:156023590:156023710:120:8	#N/A
chr1	156024315	156025085	enhancer_region_1327	15	BRCA,CESC,DLBC,STAD,HNSC,KIRC,LAML,LIHC,LUAD,OV,PAAD,PRAD,SARC,SKCM,UCEC	rs3754293	#N/A	hg19:chr1:156024640:156024760:120:3	#N/A
chr1	156030189	156031266	enhancer_region_1328	5	BRCA,HNSC,LUAD,PRAD,SARC	rs2275073	#N/A	hg19:chr1:156030667:156030787:120:3	#N/A
chr1	156065733	156066904	enhancer_region_1329	8	BRCA,STAD,HNSC,KIRC,LIHC,LUAD,OV,PAAD	#N/A	#N/A	hg19:chr1:156066258:156066378:120:4	>hg19:chr1:156066258:156066378:120:4
chr1	156075757	156076724	enhancer_region_1330	11	BRCA,CESC,DLBC,STAD,HNSC,KIRC,LAML,LIHC,LUAD,SARC,UCEC	#N/A	#N/A	hg19:chr1:156076180:156076300:120:8	>hg19:chr1:156076180:156076300:120:8
chr1	156083695	156084691	enhancer_region_1331	10	BRCA,CESC,STAD,HNSC,LAML,LIHC,LUAD,OV,PAAD,SARC	#N/A	#N/A	hg19:chr1:156084133:156084253:120:2	>hg19:chr1:156084133:156084253:120:2
chr1	156093530	156093924	enhancer_region_1332	11	BRCA,STAD,HNSC,LAML,LIHC,LUAD,OV,PAAD,PRAD,SARC,UCEC	#N/A	#N/A	hg19:chr1:156093667:156093787:120:1	>hg19:chr1:156093667:156093787:120:1
chr1	156094942	156095249	enhancer_region_1333	3	STAD,LAML,LUAD	#N/A	#N/A	hg19:chr1:156095035:156095155:120:1	#N/A
chr1	156163098	156163741	enhancer_region_1334	10	BRCA,CESC,STAD,HNSC,KIRC,LUAD,OV,PAAD,SARC,UCEC	rs2842879	#N/A	hg19:chr1:156163359:156163479:120:10	>hg19:chr1:156163359:156163479:120:10
chr1	156182558	156183526	enhancer_region_1335	16	BRCA,CESC,DLBC,STAD,GBM,HNSC,KIRC,LAML,LIHC,LUAD,OV,PAAD,PRAD,SARC,SKCM,UCEC	rs2241107	#N/A	hg19:chr1:156182982:156183102:120:17	>hg19:chr1:156182982:156183102:120:17
chr1	156251903	156253031	enhancer_region_1336	16	BRCA,CESC,DLBC,STAD,GBM,HNSC,KIRC,LAML,LIHC,LUAD,OV,PAAD,PRAD,SARC,SKCM,UCEC	rs3806408, rs3806409	rs3806408	hg19:chr1:156252407:156252527:120:5	#N/A
chr1	156307603	156308899	enhancer_region_1337	18	BRCA,CESC,DLBC,STAD,GBM,HNSC,KIRC,LAML,LIHC,LUAD,NB,OV,PAAD,PRAD,SARC,SKCM,THCA,UCEC	#N/A	#N/A	hg19:chr1:156308191:156308311:120:15	>hg19:chr1:156308191:156308311:120:15
chr1	156367750	156368773	enhancer_region_1338	4	STAD,HNSC,LAML,LUAD	rs6680183	#N/A	hg19:chr1:156368201:156368321:120:3	#N/A
chr1	156390272	156390318	enhancer_region_1339	0	none	#N/A	#N/A	#N/A	#N/A
chr1	156391013	156391975	enhancer_region_1340	3	HNSC,LUAD,OV	#N/A	#N/A	hg19:chr1:156391434:156391554:120:10、cg09793584:chr1:156391250:156391370:120:16	>cg09793584:chr1:156391250:156391370:120:16
chr1	156426246	156427544	enhancer_region_1341	15	BRCA,CESC,DLBC,STAD,GBM,HNSC,KIRC,LAML,LIHC,LUAD,OV,PAAD,PRAD,SKCM,UCEC	#N/A	#N/A	hg19:chr1:156426835:156426955:120:6	>hg19:chr1:156426835:156426955:120:6
chr1	156460005	156460889	enhancer_region_1342	3	CESC,DLBC,LAML	rs746527	rs746527	hg19:chr1:156460387:156460507:120:2、cg17036007:chr1:156460687:156460807:120:1	>cg17036007:chr1:156460687:156460807:120:1
chr1	156470481	156471021	enhancer_region_1343	13	BRCA,CESC,DLBC,STAD,HNSC,KIRC,LAML,LIHC,LUAD,OV,PAAD,SARC,UCEC	#N/A	#N/A	hg19:chr1:156470691:156470811:120:13	>hg19:chr1:156470691:156470811:120:13
chr1	156561018	156562279	enhancer_region_1344	14	BRCA,CESC,DLBC,STAD,HNSC,KIRC,LAML,LIHC,LUAD,OV,PAAD,PRAD,SARC,UCEC	#N/A	#N/A	hg19:chr1:156561588:156561708:120:13	#N/A
chr1	156570954	156572540	enhancer_region_1345	14	BRCA,CESC,DLBC,GBM,HNSC,KIRC,LAML,LIHC,LUAD,OV,PAAD,PRAD,SARC,UCEC	rs11576266	#N/A	hg19:chr1:156571687:156571807:120:4	#N/A
chr1	156629649	156629887	enhancer_region_1346	2	STAD,OV	#N/A	#N/A	hg19:chr1:156629708:156629828:120:3	#N/A
chr1	156629852	156630810	enhancer_region_1347	8	BRCA,CESC,STAD,HNSC,LAML,LUAD,OV,PAAD	#N/A	#N/A	hg19:chr1:156630271:156630391:120:3	#N/A
chr1	156630912	156631541	enhancer_region_1348	10	BRCA,CESC,STAD,GBM,HNSC,LAML,LIHC,LUAD,PAAD,SARC	#N/A	#N/A	hg19:chr1:156631166:156631286:120:3	>hg19:chr1:156631166:156631286:120:3
chr1	156631749	156631853	enhancer_region_1349	0	none	#N/A	#N/A	hg19:chr1:156631741:156631861:120:1	>hg19:chr1:156631741:156631861:120:1
chr1	156658819	156659703	enhancer_region_1350	5	BRCA,CESC,LAML,OV,PAAD	rs11264525	#N/A	hg19:chr1:156659201:156659321:120:2	#N/A
chr1	156662527	156662965	enhancer_region_1351	4	BRCA,LAML,LUAD,PRAD	rs12759184	#N/A	hg19:chr1:156662686:156662806:120:3	#N/A
chr1	156674701	156676177	enhancer_region_1352	7	BRCA,STAD,HNSC,LAML,LUAD,OV,PAAD	#N/A	#N/A	hg19:chr1:156675379:156675499:120:10	#N/A
chr1	156679477	156680085	enhancer_region_1353	3	BRCA,STAD,PAAD	#N/A	#N/A	hg19:chr1:156679721:156679841:120:5	>hg19:chr1:156679721:156679841:120:5
chr1	156682223	156682753	enhancer_region_1354	2	BRCA,LUAD	#N/A	#N/A	hg19:chr1:156682428:156682548:120:1	#N/A
chr1	156697893	156698837	enhancer_region_1355	15	BRCA,CESC,DLBC,STAD,HNSC,KIRC,LAML,LIHC,LUAD,OV,PAAD,PRAD,SARC,SKCM,UCEC	rs3806415, rs10908517	#N/A	hg19:chr1:156698305:156698425:120:15	#N/A
chr1	156710378	156711574	enhancer_region_1356	13	BRCA,CESC,DLBC,STAD,HNSC,KIRC,LAML,LIHC,LUAD,OV,PAAD,SARC,UCEC	rs11550901	#N/A	hg19:chr1:156710916:156711036:120:5	#N/A
chr1	156716403	156717494	enhancer_region_1357	12	BRCA,CESC,DLBC,STAD,HNSC,LAML,LIHC,LUAD,OV,PAAD,SARC,SKCM	rs4501833, rs78365002	#N/A	hg19:chr1:156716888:156717008:120:7	#N/A
chr1	156736426	156737472	enhancer_region_1358	14	BRCA,CESC,DLBC,STAD,GBM,HNSC,KIRC,LAML,LUAD,NB,OV,PAAD,SARC,UCEC	#N/A	#N/A	hg19:chr1:156736889:156737009:120:3	>hg19:chr1:156736889:156737009:120:3
chr1	156866061	156867547	enhancer_region_1359	6	BRCA,CESC,STAD,HNSC,LUAD,PAAD	rs72698679	rs72698679	hg19:chr1:156866744:156866864:120:2、cg09026722:chr1:156867020:156867140:120:3	#N/A
chr1	156876869	156878260	enhancer_region_1360	4	HNSC,KIRC,LAML,LUAD	rs12401524, rs6680819, rs77235035	#N/A	hg19:chr1:156877504:156877624:120:0	#N/A
chr1	157015035	157016424	enhancer_region_1361	14	BRCA,CESC,STAD,GBM,HNSC,KIRC,LAML,LIHC,LUAD,OV,PRAD,SARC,SKCM,UCEC	#N/A	#N/A	hg19:chr1:157015669:157015789:120:18	>hg19:chr1:157015669:157015789:120:18
chr1	157107711	157108906	enhancer_region_1362	17	BRCA,CESC,STAD,GBM,HNSC,KIRC,LAML,LIHC,LUAD,NB,OV,PAAD,PRAD,SARC,SKCM,THCA,UCEC	#N/A	#N/A	hg19:chr1:157108248:157108368:120:12	>hg19:chr1:157108248:157108368:120:12
chr1	157979433	157981021	enhancer_region_1363	6	CESC,HNSC,KIRC,LUAD,OV,SARC	rs3118179	#N/A	hg19:chr1:157980167:157980287:120:0	#N/A
chr1	157988754	157990117	enhancer_region_1364	8	CESC,HNSC,KIRC,LUAD,OV,PAAD,SARC,UCEC	rs7537784, rs4971177, rs7554764	#N/A	cg08640619:chr1:157989460:157989580:120:2、hg19:chr1:157989375:157989495:120:1	>cg08640619:chr1:157989460:157989580:120:2, >hg19:chr1:157989375:157989495:120:1
chr1	158071318	158072321	enhancer_region_1365	1	SARC	rs7366820	#N/A	hg19:chr1:158071759:158071879:120:0	#N/A
chr1	159823888	159825106	enhancer_region_1366	7	CESC,STAD,HNSC,KIRC,LUAD,SARC,UCEC	rs11807946, rs2501340, rs2501339	rs2501339	hg19:chr1:159824437:159824557:120:14	>hg19:chr1:159824437:159824557:120:14
chr1	159894021	159895828	enhancer_region_1367	14	BRCA,CESC,DLBC,STAD,GBM,HNSC,KIRC,LAML,LUAD,OV,PAAD,PRAD,SARC,UCEC	rs2486256, rs7513326	rs7513326	hg19:chr1:159894864:159894984:120:11	#N/A
chr1	160067773	160068423	enhancer_region_1368	6	DLBC,HNSC,KIRC,OV,SARC,UCEC	rs12046504	#N/A	hg19:chr1:160068038:160068158:120:8	>hg19:chr1:160068038:160068158:120:8
chr1	160068833	160069170	enhancer_region_1369	3	STAD,OV,SARC	#N/A	#N/A	hg19:chr1:160068941:160069061:120:6	>hg19:chr1:160068941:160069061:120:6
chr1	160175098	160175860	enhancer_region_1370	14	BRCA,CESC,DLBC,GBM,HNSC,KIRC,LAML,LIHC,LUAD,OV,PAAD,PRAD,SARC,UCEC	#N/A	#N/A	hg19:chr1:160175419:160175539:120:16	>hg19:chr1:160175419:160175539:120:16
chr1	160231405	160232524	enhancer_region_1371	17	BRCA,CESC,DLBC,STAD,GBM,HNSC,KIRC,LAML,LIHC,LUAD,NB,OV,PAAD,PRAD,SARC,THCA,UCEC	rs947496	#N/A	hg19:chr1:160231904:160232024:120:7	#N/A
chr1	160312409	160313647	enhancer_region_1372	17	BRCA,CESC,DLBC,STAD,GBM,HNSC,KIRC,LAML,LIHC,LUAD,OV,PAAD,PRAD,SARC,SKCM,THCA,UCEC	rs73029437, rs1324738, rs3737794	rs3737794	hg19:chr1:160312968:160313088:120:14	>hg19:chr1:160312968:160313088:120:14
chr1	160377294	160378630	enhancer_region_1373	2	HNSC,LUAD	rs11265388	rs11265388	hg19:chr1:160377902:160378022:120:1	#N/A
chr1	160959579	160960755	enhancer_region_1374	5	BRCA,CESC,LAML,LUAD,PRAD	rs12140181, rs7530765	rs12140181	hg19:chr1:160960107:160960227:120:6	#N/A
chr1	160965091	160965748	enhancer_region_1375	2	HNSC,LAML	rs61803665, rs3737785	rs61803665	hg19:chr1:160965359:160965479:120:2	#N/A
chr1	160966003	160966514	enhancer_region_1376	2	HNSC,LUAD	rs41267947	#N/A	hg19:chr1:160966198:160966318:120:1	#N/A
chr1	160990432	160991073	enhancer_region_1377	10	BRCA,CESC,STAD,HNSC,LAML,LIHC,LUAD,OV,PAAD,UCEC	rs28365980, rs28365979, rs28365978, rs2481085	rs2481085	hg19:chr1:160990692:160990812:120:7	>hg19:chr1:160990692:160990812:120:7
chr1	160991124	160991731	enhancer_region_1378	7	BRCA,CESC,STAD,HNSC,LUAD,OV,PAAD	#N/A	#N/A	hg19:chr1:160991367:160991487:120:1	#N/A
chr1	161007871	161009043	enhancer_region_1379	6	BRCA,HNSC,KIRC,LUAD,PRAD,UCEC	rs3766383	#N/A	hg19:chr1:161008397:161008517:120:13	#N/A
chr1	161014941	161016358	enhancer_region_1380	15	BRCA,CESC,DLBC,STAD,GBM,HNSC,KIRC,LAML,LIHC,LUAD,OV,PAAD,PRAD,SARC,UCEC	#N/A	#N/A	hg19:chr1:161015589:161015709:120:5	#N/A
chr1	161052785	161054100	enhancer_region_1381	8	BRCA,STAD,HNSC,KIRC,LAML,LUAD,PRAD,THCA	rs3892376, rs3892375	rs3892376	hg19:chr1:161053382:161053502:120:2	#N/A
chr1	161087236	161087612	enhancer_region_1382	10	DLBC,STAD,GBM,HNSC,LAML,LUAD,OV,PAAD,PRAD,SARC	#N/A	#N/A	hg19:chr1:161087364:161087484:120:2	#N/A
chr1	161101970	161103161	enhancer_region_1383	15	BRCA,CESC,DLBC,STAD,GBM,HNSC,KIRC,LAML,LIHC,LUAD,OV,PAAD,PRAD,SARC,UCEC	#N/A	#N/A	hg19:chr1:161102505:161102625:120:8	>hg19:chr1:161102505:161102625:120:8
chr1	161123214	161124263	enhancer_region_1384	14	BRCA,CESC,DLBC,STAD,HNSC,KIRC,LAML,LIHC,LUAD,OV,PAAD,PRAD,SARC,UCEC	#N/A	#N/A	hg19:chr1:161123678:161123798:120:7	>hg19:chr1:161123678:161123798:120:7
chr1	161128688	161129909	enhancer_region_1385	14	BRCA,CESC,DLBC,GBM,HNSC,KIRC,LAML,LIHC,LUAD,OV,PAAD,PRAD,SARC,UCEC	rs77816185	rs77816185	hg19:chr1:161129238:161129358:120:15	#N/A
chr1	161135523	161136315	enhancer_region_1386	14	BLCA,BRCA,CESC,DLBC,STAD,HNSC,KIRC,LAML,LIHC,LUAD,OV,PAAD,SARC,THCA	rs2502806, rs2301286	#N/A	hg19:chr1:161135859:161135979:120:4	>hg19:chr1:161135859:161135979:120:4
chr1	161146624	161147768	enhancer_region_1387	15	BRCA,CESC,DLBC,STAD,HNSC,KIRC,LAML,LIHC,LUAD,NB,OV,PRAD,SARC,SKCM,UCEC	#N/A	#N/A	hg19:chr1:161147136:161147256:120:8	>hg19:chr1:161147136:161147256:120:8
chr1	161171678	161172906	enhancer_region_1388	15	BRCA,CESC,DLBC,STAD,GBM,HNSC,KIRC,LAML,LIHC,LUAD,OV,PAAD,PRAD,SARC,UCEC	rs11538340, rs10908826	rs11538340	hg19:chr1:161172232:161172352:120:5	>hg19:chr1:161172232:161172352:120:5
chr1	161195202	161195612	enhancer_region_1389	2	LIHC,OV	#N/A	#N/A	hg19:chr1:161195347:161195467:120:2	#N/A
chr1	161195482	161196158	enhancer_region_1390	7	CESC,STAD,HNSC,LIHC,OV,PAAD,SARC	#N/A	#N/A	hg19:chr1:161195760:161195880:120:4	#N/A
chr1	161196986	161197483	enhancer_region_1391	6	BRCA,KIRC,LAML,OV,PAAD,PRAD	rs4233368	rs4233368	hg19:chr1:161197174:161197294:120:1	#N/A
chr1	161283848	161285008	enhancer_region_1392	15	BRCA,CESC,DLBC,STAD,GBM,HNSC,KIRC,LAML,LIHC,LUAD,OV,PAAD,PRAD,SARC,UCEC	rs11265589	rs11265589	hg19:chr1:161284368:161284488:120:10	#N/A
chr1	161359418	161359849	enhancer_region_1393	13	BRCA,CESC,STAD,GBM,HNSC,KIRC,LAML,LIHC,LUAD,OV,PAAD,PRAD,SARC	#N/A	#N/A	hg19:chr1:161359573:161359693:120:14	>hg19:chr1:161359573:161359693:120:14
chr1	161359987	161360423	enhancer_region_1394	10	BRCA,CESC,STAD,HNSC,KIRC,LUAD,OV,PAAD,PRAD,SARC	#N/A	#N/A	hg19:chr1:161360145:161360265:120:9	>hg19:chr1:161360145:161360265:120:9
chr1	161368823	161370073	enhancer_region_1395	16	BRCA,CESC,DLBC,STAD,GBM,HNSC,KIRC,LAML,LIHC,LUAD,OV,PAAD,PRAD,SARC,SKCM,UCEC	#N/A	#N/A	hg19:chr1:161369388:161369508:120:10	#N/A
chr1	161397322	161397865	enhancer_region_1396	2	LAML,OV	#N/A	#N/A	hg19:chr1:161397533:161397653:120:2	>hg19:chr1:161397533:161397653:120:2
chr1	161410067	161410713	enhancer_region_1397	9	BRCA,CESC,HNSC,KIRC,LAML,LUAD,OV,PRAD,SARC	#N/A	#N/A	hg19:chr1:161410330:161410450:120:11	#N/A
chr1	161500213	161501332	enhancer_region_1398	13	BRCA,CESC,DLBC,STAD,HNSC,KIRC,LAML,LUAD,OV,PAAD,PRAD,SARC,SKCM	rs412965, rs10919347, rs6700241	rs10919347, rs6700241	hg19:chr1:161500712:161500832:120:8	>hg19:chr1:161500712:161500832:120:8
chr1	161509539	161510314	enhancer_region_1399	9	BRCA,CESC,HNSC,KIRC,LAML,LUAD,OV,PRAD,SARC	#N/A	#N/A	hg19:chr1:161509866:161509986:120:6	>hg19:chr1:161509866:161509986:120:6
chr1	161582127	161583101	enhancer_region_1400	10	BRCA,CESC,HNSC,KIRC,LAML,LUAD,OV,PRAD,SARC,THCA	rs74127049, rs553630, rs74127051, rs72702116, rs72633684	rs74127051, rs72633684	hg19:chr1:161582554:161582674:120:12	>hg19:chr1:161582554:161582674:120:12
chr1	161695886	161696862	enhancer_region_1401	13	BRCA,CESC,DLBC,GBM,HNSC,KIRC,LAML,LUAD,OV,PAAD,PRAD,SARC,UCEC	rs1417582, rs11585450	rs11585450	hg19:chr1:161696314:161696434:120:5	#N/A
chr1	161696968	161697444	enhancer_region_1402	8	BRCA,CESC,DLBC,HNSC,LAML,LUAD,OV,SARC	rs1875763, rs72704099	#N/A	hg19:chr1:161697146:161697266:120:16	>hg19:chr1:161697146:161697266:120:16
chr1	161719316	161720285	enhancer_region_1403	19	BLCA,BRCA,CESC,DLBC,STAD,GBM,HNSC,KIRC,LAML,LIHC,LUAD,NB,OV,PAAD,PRAD,SARC,SKCM,THCA,UCEC	#N/A	#N/A	hg19:chr1:161719740:161719860:120:11	#N/A
chr1	161734907	161735496	enhancer_region_1404	9	BRCA,DLBC,HNSC,LAML,LIHC,LUAD,OV,PAAD,SARC	rs16863838	#N/A	hg19:chr1:161735141:161735261:120:4	#N/A
chr1	161735840	161736596	enhancer_region_1405	13	BRCA,CESC,DLBC,GBM,HNSC,KIRC,LAML,LIHC,LUAD,OV,PAAD,PRAD,SARC	rs2298019, rs2271010	#N/A	hg19:chr1:161736158:161736278:120:6	>hg19:chr1:161736158:161736278:120:6
chr1	162106184	162107295	enhancer_region_1406	5	BRCA,HNSC,LIHC,LUAD,PAAD	rs10918733, rs12090201, rs12087337, rs1415265, rs1415264	rs1415264	hg19:chr1:162106679:162106799:120:1、cg23920016:chr1:162106772:162106892:120:2	#N/A
chr1	162114634	162115550	enhancer_region_1407	3	LIHC,LUAD,SARC	#N/A	#N/A	hg19:chr1:162115032:162115152:120:2	#N/A
chr1	162350799	162352084	enhancer_region_1408	3	BRCA,CESC,LAML	rs12407972, rs1984871, rs901662	#N/A	hg19:chr1:162351381:162351501:120:0	#N/A
chr1	162467078	162468458	enhancer_region_1409	14	BRCA,CESC,DLBC,GBM,HNSC,KIRC,LAML,LIHC,LUAD,OV,PAAD,PRAD,SARC,UCEC	#N/A	#N/A	hg19:chr1:162467708:162467828:120:17	#N/A
chr1	162508612	162509457	enhancer_region_1410	5	BLCA,HNSC,LUAD,PAAD,SARC	#N/A	#N/A	hg19:chr1:162508974:162509094:120:1	>hg19:chr1:162508974:162509094:120:1
chr1	162530776	162532090	enhancer_region_1411	18	BLCA,BRCA,CESC,STAD,GBM,HNSC,KIRC,LAML,LIHC,LUAD,NB,OV,PAAD,PRAD,SARC,SKCM,THCA,UCEC	rs28384482, rs28384483	#N/A	hg19:chr1:162531373:162531493:120:16	>hg19:chr1:162531373:162531493:120:16
chr1	163005258	163006135	enhancer_region_1412	4	HNSC,KIRC,LUAD,THCA	#N/A	#N/A	hg19:chr1:163005636:163005756:120:1	>hg19:chr1:163005636:163005756:120:1
chr1	163291108	163291615	enhancer_region_1413	15	BLCA,BRCA,CESC,DLBC,STAD,HNSC,KIRC,LAML,LUAD,NB,OV,PAAD,SARC,THCA,UCEC	#N/A	#N/A	hg19:chr1:163291301:163291421:120:1	#N/A
chr1	163291628	163292133	enhancer_region_1414	17	BLCA,BRCA,CESC,DLBC,STAD,GBM,HNSC,KIRC,LAML,LIHC,LUAD,NB,OV,PAAD,SARC,SKCM,THCA	rs2292274	#N/A	hg19:chr1:163291820:163291940:120:13	#N/A
chr1	164606545	164607896	enhancer_region_1415	1	LUAD	rs1616235, rs1617837, rs1618566	#N/A	hg19:chr1:164607160:164607280:120:1	#N/A
chr1	164717271	164718216	enhancer_region_1416	4	BRCA,CESC,KIRC,LUAD	#N/A	#N/A	hg19:chr1:164717683:164717803:120:2	#N/A
chr1	164741600	164742401	enhancer_region_1417	7	BRCA,CESC,STAD,HNSC,KIRC,LUAD,THCA	#N/A	#N/A	hg19:chr1:164741940:164742060:120:1	>hg19:chr1:164741940:164742060:120:1
chr1	165599688	165601230	enhancer_region_1418	17	BRCA,CESC,DLBC,STAD,HNSC,KIRC,LAML,LIHC,LUAD,NB,OV,PAAD,PRAD,SARC,SKCM,THCA,UCEC	rs10800118, rs12040685, rs4147591, rs4147592, rs4147593, rs4147594, rs4147595	rs10800118, rs4147591, rs4147592, rs4147593	hg19:chr1:165600399:165600519:120:14	#N/A
chr1	165666862	165668182	enhancer_region_1419	15	BRCA,CESC,DLBC,STAD,GBM,HNSC,KIRC,LAML,LIHC,LUAD,NB,OV,PAAD,SARC,UCEC	#N/A	#N/A	hg19:chr1:165667462:165667582:120:7	#N/A
chr1	165737690	165738764	enhancer_region_1420	18	BLCA,BRCA,CESC,DLBC,STAD,GBM,HNSC,KIRC,LAML,LIHC,LUAD,NB,OV,PAAD,PRAD,SARC,THCA,UCEC	#N/A	#N/A	hg19:chr1:165738167:165738287:120:6	#N/A
chr1	165796569	165798422	enhancer_region_1421	18	BRCA,CESC,DLBC,STAD,GBM,HNSC,KIRC,LAML,LIHC,LUAD,NB,OV,PAAD,PRAD,SARC,SKCM,THCA,UCEC	rs11585115	rs11585115	hg19:chr1:165797435:165797555:120:6	#N/A
chr1	166808279	166809289	enhancer_region_1422	18	BRCA,CESC,DLBC,STAD,GBM,HNSC,KIRC,LAML,LIHC,LUAD,NB,OV,PAAD,PRAD,SARC,SKCM,THCA,UCEC	#N/A	#N/A	hg19:chr1:166808724:166808844:120:17	>hg19:chr1:166808724:166808844:120:17
chr1	166844895	166845647	enhancer_region_1423	19	BLCA,BRCA,CESC,DLBC,STAD,GBM,HNSC,KIRC,LAML,LIHC,LUAD,NB,OV,PAAD,PRAD,SARC,SKCM,THCA,UCEC	rs2072740, rs6427038	rs6427038	hg19:chr1:166845211:166845331:120:17	#N/A
chr1	167189105	167190398	enhancer_region_1424	17	BRCA,CESC,DLBC,STAD,GBM,HNSC,KIRC,LAML,LIHC,LUAD,NB,OV,PAAD,PRAD,SARC,SKCM,UCEC	#N/A	#N/A	hg19:chr1:167189691:167189811:120:7	>hg19:chr1:167189691:167189811:120:7
chr1	167190884	167191825	enhancer_region_1425	13	BRCA,CESC,DLBC,STAD,HNSC,KIRC,LAML,LIHC,LUAD,OV,PAAD,PRAD,SARC	rs10082006	#N/A	hg19:chr1:167191294:167191414:120:8	>hg19:chr1:167191294:167191414:120:8
chr1	167683439	167684804	enhancer_region_1426	15	BRCA,CESC,DLBC,STAD,GBM,HNSC,KIRC,LAML,LIHC,LUAD,OV,PAAD,PRAD,SARC,SKCM	rs12724854	#N/A	hg19:chr1:167684061:167684181:120:2	#N/A
chr1	167788941	167789711	enhancer_region_1427	7	BRCA,HNSC,KIRC,LAML,LUAD,PAAD,THCA	rs72697795	rs72697795	hg19:chr1:167789266:167789386:120:3	#N/A
chr1	167904679	167906198	enhancer_region_1428	18	BRCA,CESC,DLBC,STAD,GBM,HNSC,KIRC,LAML,LIHC,LUAD,NB,OV,PAAD,PRAD,SARC,SKCM,THCA,UCEC	rs1846416	#N/A	hg19:chr1:167905378:167905498:120:15	>hg19:chr1:167905378:167905498:120:15
chr1	168081988	168082721	enhancer_region_1429	2	CESC,HNSC	#N/A	#N/A	hg19:chr1:168082294:168082414:120:0	#N/A
chr1	168147707	168148877	enhancer_region_1430	17	BRCA,CESC,DLBC,STAD,GBM,HNSC,KIRC,LAML,LIHC,LUAD,NB,OV,PAAD,PRAD,SARC,THCA,UCEC	rs2281016, rs10918838	#N/A	hg19:chr1:168148232:168148352:120:10	>hg19:chr1:168148232:168148352:120:10
chr1	168194673	168196071	enhancer_region_1431	15	BRCA,CESC,DLBC,STAD,GBM,HNSC,KIRC,LAML,LIHC,LUAD,OV,PAAD,SARC,THCA,UCEC	rs4656572, rs10918852	#N/A	hg19:chr1:168195312:168195432:120:14	>hg19:chr1:168195312:168195432:120:14
chr1	168375527	168375674	enhancer_region_1432	1	CESC	#N/A	#N/A	hg19:chr1:168375540:168375660:120:0	#N/A
chr1	169074818	169075833	enhancer_region_1433	11	BRCA,CESC,STAD,HNSC,KIRC,LAML,LIHC,LUAD,OV,SARC,UCEC	rs28362572, rs12751593, rs28362573	#N/A	hg19:chr1:169075265:169075385:120:18	#N/A
chr1	169082796	169083437	enhancer_region_1434	4	BRCA,STAD,LUAD,PAAD	rs1200142	#N/A	hg19:chr1:169083056:169083176:120:0	#N/A
chr1	169337101	169337924	enhancer_region_1435	16	BRCA,CESC,DLBC,STAD,HNSC,KIRC,LAML,LIHC,LUAD,NB,OV,PAAD,PRAD,SARC,THCA,UCEC	rs2275299, rs3818844, rs1517748	rs1517748	hg19:chr1:169337452:169337572:120:7	#N/A
chr1	169454470	169455685	enhancer_region_1436	17	BLCA,BRCA,CESC,STAD,HNSC,KIRC,LAML,LIHC,LUAD,NB,OV,PAAD,PRAD,SARC,SKCM,THCA,UCEC	rs2072757, rs2056926	rs2056926	hg19:chr1:169455017:169455137:120:9	>hg19:chr1:169455017:169455137:120:9
chr1	169750076	169751338	enhancer_region_1437	3	BRCA,HNSC,LUAD	rs10919238, rs12129417, rs6676718, rs6676623, rs6676810	rs6676718	hg19:chr1:169750647:169750767:120:0	#N/A
chr1	169763544	169764540	enhancer_region_1438	18	BRCA,CESC,DLBC,STAD,GBM,HNSC,KIRC,LAML,LIHC,LUAD,NB,OV,PAAD,PRAD,SARC,SKCM,THCA,UCEC	#N/A	#N/A	hg19:chr1:169763982:169764102:120:9	#N/A
chr1	169862385	169863601	enhancer_region_1439	18	BRCA,CESC,DLBC,STAD,GBM,HNSC,KIRC,LAML,LIHC,LUAD,NB,OV,PAAD,PRAD,SARC,SKCM,THCA,UCEC	rs4656727	#N/A	hg19:chr1:169862933:169863053:120:3	>hg19:chr1:169862933:169863053:120:3
chr1	170031879	170032921	enhancer_region_1440	2	HNSC,LUAD	#N/A	#N/A	hg19:chr1:170032340:170032460:120:0	>hg19:chr1:170032340:170032460:120:0
chr1	170500700	170501857	enhancer_region_1441	19	BLCA,BRCA,CESC,DLBC,STAD,GBM,HNSC,KIRC,LAML,LIHC,LUAD,NB,OV,PAAD,PRAD,SARC,SKCM,THCA,UCEC	rs16863397	#N/A	hg19:chr1:170501218:170501338:120:9	>hg19:chr1:170501218:170501338:120:9
chr1	170676993	170677938	enhancer_region_1442	2	KIRC,LUAD	#N/A	#N/A	hg19:chr1:170677405:170677525:120:2	#N/A
chr1	171342189	171342873	enhancer_region_1443	2	BRCA,HNSC	rs12404990	#N/A	hg19:chr1:171342471:171342591:120:0	#N/A
chr1	171454050	171455565	enhancer_region_1444	17	BRCA,CESC,DLBC,STAD,GBM,HNSC,KIRC,LAML,LIHC,LUAD,NB,OV,PAAD,PRAD,SARC,SKCM,UCEC	rs71637410, rs12733939	#N/A	hg19:chr1:171454747:171454867:120:7	>hg19:chr1:171454747:171454867:120:7
chr1	171710619	171711994	enhancer_region_1445	17	BRCA,CESC,DLBC,STAD,GBM,HNSC,KIRC,LAML,LIHC,LUAD,NB,OV,PAAD,PRAD,SARC,SKCM,UCEC	rs12119232	rs12119232	hg19:chr1:171711246:171711366:120:8	#N/A
chr1	171750200	171750610	enhancer_region_1446	11	BLCA,BRCA,CESC,STAD,HNSC,KIRC,NB,OV,SARC,THCA,UCEC	rs2232811, rs2232812, rs2232813	#N/A	hg19:chr1:171750345:171750465:120:11	>hg19:chr1:171750345:171750465:120:11
chr1	171750726	171751094	enhancer_region_1447	8	BLCA,STAD,HNSC,KIRC,LAML,OV,SARC,THCA	rs2294717, rs2294718, rs2294719	rs2294717	hg19:chr1:171750850:171750970:120:7	>hg19:chr1:171750850:171750970:120:7
chr1	171885149	171886257	enhancer_region_1448	1	SARC	rs2145381, rs2145382, rs2180746, rs2901603	#N/A	hg19:chr1:171885643:171885763:120:0	>hg19:chr1:171885643:171885763:120:0
chr1	172320865	172321390	enhancer_region_1449	5	CESC,LUAD,OV,PAAD,UCEC	#N/A	#N/A	hg19:chr1:172321067:172321187:120:1、cg18126802:chr1:172321007:172321127:120:2	#N/A
chr1	172321484	172321812	enhancer_region_1450	3	HNSC,LUAD,PAAD	#N/A	#N/A	hg19:chr1:172321588:172321708:120:0	#N/A
chr1	172327572	172328481	enhancer_region_1451	12	BRCA,CESC,HNSC,KIRC,LUAD,NB,OV,PAAD,PRAD,SARC,THCA,UCEC	#N/A	#N/A	hg19:chr1:172327966:172328086:120:2	#N/A
chr1	172412764	172413243	enhancer_region_1452	13	BRCA,CESC,STAD,GBM,HNSC,KIRC,LAML,LIHC,NB,OV,PAAD,SARC,UCEC	rs3213563	rs3213563	hg19:chr1:172412943:172413063:120:5	#N/A
chr1	172501267	172502772	enhancer_region_1453	18	BLCA,BRCA,CESC,DLBC,STAD,HNSC,KIRC,LAML,LIHC,LUAD,NB,OV,PAAD,PRAD,SARC,SKCM,THCA,UCEC	rs2239816, rs2285143, rs2285144	#N/A	hg19:chr1:172501959:172502079:120:9	>hg19:chr1:172501959:172502079:120:9
chr1	172714845	172716058	enhancer_region_1454	5	DLBC,HNSC,LUAD,PRAD,THCA	#N/A	#N/A	hg19:chr1:172715391:172715511:120:0	#N/A
chr1	172807365	172808397	enhancer_region_1455	1	HNSC	rs4553232	rs4553232	hg19:chr1:172807821:172807941:120:0	#N/A
chr1	172840105	172841225	enhancer_region_1456	1	LUAD	rs71637450	#N/A	hg19:chr1:172840605:172840725:120:0	>hg19:chr1:172840605:172840725:120:0
chr1	172854639	172855743	enhancer_region_1457	1	LUAD	rs68143871	#N/A	hg19:chr1:172855131:172855251:120:0	#N/A
chr1	172873304	172873546	enhancer_region_1458	0	none	#N/A	#N/A	hg19:chr1:172873365:172873485:120:0	#N/A
chr1	172902590	172903598	enhancer_region_1459	14	BRCA,CESC,STAD,GBM,HNSC,KIRC,LAML,LIHC,LUAD,NB,PAAD,PRAD,SARC,THCA	#N/A	#N/A	hg19:chr1:172903034:172903154:120:1	#N/A
chr1	173011758	173012921	enhancer_region_1460	2	HNSC,LUAD	#N/A	#N/A	hg19:chr1:173012279:173012399:120:0	#N/A
chr1	173398670	173399671	enhancer_region_1461	8	CESC,DLBC,HNSC,KIRC,LAML,LUAD,PRAD,SARC	#N/A	#N/A	hg19:chr1:173399110:173399230:120:1	#N/A
chr1	173400379	173400420	enhancer_region_1462	0	none	#N/A	#N/A	#N/A	#N/A
chr1	173445759	173446240	enhancer_region_1463	13	BRCA,CESC,DLBC,STAD,HNSC,KIRC,LUAD,NB,OV,PAAD,PRAD,SARC,SKCM	#N/A	#N/A	hg19:chr1:173445939:173446059:120:15	#N/A
chr1	173446449	173447163	enhancer_region_1464	14	BRCA,CESC,DLBC,STAD,HNSC,KIRC,LIHC,LUAD,NB,OV,PAAD,PRAD,SARC,UCEC	rs6671141	#N/A	hg19:chr1:173446746:173446866:120:14	>hg19:chr1:173446746:173446866:120:14
chr1	173683524	173684755	enhancer_region_1465	18	BRCA,CESC,DLBC,STAD,GBM,HNSC,KIRC,LAML,LIHC,LUAD,NB,OV,PAAD,PRAD,SARC,SKCM,THCA,UCEC	rs10798295	#N/A	hg19:chr1:173684079:173684199:120:8	>hg19:chr1:173684079:173684199:120:8
chr1	173793141	173794481	enhancer_region_1466	18	BRCA,CESC,DLBC,STAD,GBM,HNSC,KIRC,LAML,LIHC,LUAD,NB,OV,PAAD,PRAD,SARC,SKCM,THCA,UCEC	#N/A	#N/A	hg19:chr1:173793751:173793871:120:9	#N/A
chr1	173832263	173832349	enhancer_region_1467	1	LUAD	rs1322770	#N/A	hg19:chr1:173832246:173832366:120:3	#N/A
chr1	173990702	173992103	enhancer_region_1468	14	BRCA,CESC,DLBC,STAD,HNSC,KIRC,LAML,LIHC,LUAD,NB,OV,PAAD,SARC,UCEC	#N/A	#N/A	hg19:chr1:173991342:173991462:120:9	#N/A
chr1	174128044	174129498	enhancer_region_1469	14	BRCA,CESC,STAD,HNSC,KIRC,LAML,LIHC,LUAD,NB,OV,PAAD,SARC,THCA,UCEC	rs10912735, rs61827900, rs57919173	#N/A	hg19:chr1:174128711:174128831:120:15	#N/A
chr1	174173509	174174784	enhancer_region_1470	1	LAML	rs1591944	#N/A	hg19:chr1:174174086:174174206:120:1	>hg19:chr1:174174086:174174206:120:1
chr1	174818177	174818676	enhancer_region_1471	3	BRCA,HNSC,LAML	rs3018410	#N/A	hg19:chr1:174818366:174818486:120:1	#N/A
chr1	174968012	174969563	enhancer_region_1472	18	BRCA,CESC,DLBC,STAD,GBM,HNSC,KIRC,LAML,LIHC,LUAD,NB,OV,PAAD,PRAD,SARC,SKCM,THCA,UCEC	rs1046439	#N/A	hg19:chr1:174968727:174968847:120:8	>hg19:chr1:174968727:174968847:120:8
chr1	174992096	174992613	enhancer_region_1473	13	BRCA,CESC,STAD,GBM,HNSC,KIRC,NB,OV,PAAD,PRAD,SARC,THCA,UCEC	#N/A	#N/A	hg19:chr1:174992294:174992414:120:6	#N/A
chr1	174992719	174993255	enhancer_region_1474	12	BRCA,CESC,STAD,HNSC,LAML,LIHC,LUAD,NB,OV,PAAD,SARC,THCA	#N/A	#N/A	hg19:chr1:174992927:174993047:120:1	#N/A
chr1	175138133	175139406	enhancer_region_1475	4	STAD,HNSC,LUAD,PRAD	rs16847872, rs10912901, rs13373754, rs12760073	#N/A	hg19:chr1:175138709:175138829:120:0	#N/A
chr1	175161306	175161923	enhancer_region_1476	9	BRCA,CESC,DLBC,STAD,HNSC,KIRC,LAML,LUAD,PRAD	rs2272785, rs2272784	rs2272785	hg19:chr1:175161554:175161674:120:4	#N/A
chr1	175162007	175162683	enhancer_region_1477	9	BRCA,CESC,STAD,HNSC,KIRC,LAML,LUAD,PRAD,UCEC	rs3753560, rs3753559, rs3753558, rs3753557	rs3753559	hg19:chr1:175162285:175162405:120:7	>hg19:chr1:175162285:175162405:120:7
chr1	175237565	175238846	enhancer_region_1478	3	BRCA,STAD,LUAD	rs12743973	#N/A	hg19:chr1:175238145:175238265:120:0	#N/A
chr1	176175510	176177001	enhancer_region_1479	17	BRCA,CESC,DLBC,STAD,GBM,HNSC,KIRC,LAML,LIHC,LUAD,NB,OV,PAAD,PRAD,SARC,THCA,UCEC	rs670143	#N/A	hg19:chr1:176176195:176176315:120:8	#N/A
chr1	178062295	178063545	enhancer_region_1480	14	BRCA,CESC,STAD,GBM,HNSC,KIRC,LIHC,LUAD,NB,OV,PAAD,PRAD,SARC,UCEC	rs964993, rs1332947, rs1855174	rs964993	hg19:chr1:178062860:178062980:120:17	#N/A
chr1	178095523	178096394	enhancer_region_1481	7	BRCA,CESC,STAD,HNSC,LIHC,LUAD,PAAD	rs12071903	#N/A	hg19:chr1:178095898:178096018:120:0	#N/A
chr1	178207655	178208633	enhancer_region_1482	6	BRCA,STAD,HNSC,KIRC,LUAD,PAAD	#N/A	#N/A	hg19:chr1:178208084:178208204:120:1	#N/A
chr1	178386895	178387670	enhancer_region_1483	3	BRCA,HNSC,LUAD	rs11584977	#N/A	hg19:chr1:178387222:178387342:120:0	#N/A
chr1	178505796	178506929	enhancer_region_1484	4	BRCA,STAD,HNSC,LUAD	rs4075631	#N/A	hg19:chr1:178506302:178506422:120:1	>hg19:chr1:178506302:178506422:120:1
chr1	178511304	178512442	enhancer_region_1485	14	BRCA,CESC,DLBC,STAD,GBM,HNSC,KIRC,LIHC,LUAD,NB,OV,PAAD,SARC,UCEC	rs11806608, rs10913566, rs28445692, rs35758545, rs10913567, rs10798614, rs12405456	rs28445692, rs12405456	hg19:chr1:178511813:178511933:120:17	>hg19:chr1:178511813:178511933:120:17
chr1	178694624	178695708	enhancer_region_1486	11	BRCA,CESC,DLBC,STAD,HNSC,KIRC,LIHC,LUAD,OV,PRAD,UCEC	rs10913620, rs10798631	#N/A	hg19:chr1:178695106:178695226:120:15	#N/A
chr1	178985952	178987011	enhancer_region_1487	5	BRCA,CESC,HNSC,LAML,LUAD	rs12568291, rs12567630	#N/A	hg19:chr1:178986421:178986541:120:0	#N/A
chr1	178987090	178987403	enhancer_region_1488	2	LAML,LUAD	#N/A	#N/A	hg19:chr1:178987186:178987306:120:0	#N/A
chr1	178995029	178995980	enhancer_region_1489	16	BRCA,CESC,DLBC,STAD,GBM,HNSC,KIRC,LAML,LIHC,LUAD,NB,OV,PRAD,SARC,SKCM,UCEC	rs67498652, rs61823786	rs61823786	hg19:chr1:178995444:178995564:120:15	#N/A
chr1	179050683	179051974	enhancer_region_1490	15	BRCA,CESC,DLBC,STAD,HNSC,KIRC,LAML,LIHC,LUAD,NB,OV,PAAD,PRAD,SARC,UCEC	rs12124177, rs2296377	rs12124177	hg19:chr1:179051268:179051388:120:15	>hg19:chr1:179051268:179051388:120:15
chr1	179098248	179099450	enhancer_region_1491	4	BRCA,HNSC,LUAD,PAAD	rs2486995, rs2486997, rs2493124	#N/A	hg19:chr1:179098789:179098909:120:2	#N/A
chr1	179111967	179113059	enhancer_region_1492	6	BRCA,CESC,DLBC,HNSC,LUAD,PAAD	rs2791941, rs2493123	rs2493123	hg19:chr1:179112453:179112573:120:0	#N/A
chr1	179198363	179198829	enhancer_region_1493	8	DLBC,GBM,HNSC,LAML,LIHC,LUAD,SARC,UCEC	rs2306941	rs2306941	hg19:chr1:179198536:179198656:120:11	>hg19:chr1:179198536:179198656:120:11
chr1	179202792	179203013	enhancer_region_1494	1	LUAD	#N/A	#N/A	hg19:chr1:179202842:179202962:120:2	#N/A
chr1	179262469	179263360	enhancer_region_1495	12	BRCA,CESC,HNSC,KIRC,LAML,LIHC,LUAD,NB,OV,PAAD,SARC,UCEC	rs11545566, rs2493119	#N/A	hg19:chr1:179262854:179262974:120:14	#N/A
chr1	179334652	179335519	enhancer_region_1496	15	BRCA,CESC,DLBC,GBM,HNSC,KIRC,LAML,LIHC,LUAD,NB,OV,PAAD,PRAD,SARC,UCEC	rs56147147, rs17369088, rs55986478, rs16853998, rs10798670, rs10753193, rs55906130, rs17369102, rs11581507, rs11577489, rs56018642, rs61253865, rs10913736	rs55986478, rs56018642	hg19:chr1:179335025:179335145:120:8	>hg19:chr1:179335025:179335145:120:8
chr1	179846822	179847021	enhancer_region_1497	6	BRCA,STAD,LIHC,LUAD,OV,SARC	#N/A	#N/A	hg19:chr1:179846861:179846981:120:13	>hg19:chr1:179846861:179846981:120:13
chr1	179851058	179852420	enhancer_region_1498	18	BRCA,CESC,DLBC,STAD,GBM,HNSC,KIRC,LAML,LIHC,LUAD,NB,OV,PAAD,PRAD,SARC,SKCM,THCA,UCEC	rs1281378, rs78856676, rs76860548	#N/A	hg19:chr1:179851679:179851799:120:12	#N/A
chr1	179923410	179924690	enhancer_region_1499	18	BRCA,CESC,DLBC,STAD,GBM,HNSC,KIRC,LAML,LIHC,LUAD,NB,OV,PAAD,PRAD,SARC,SKCM,THCA,UCEC	rs12141817	#N/A	hg19:chr1:179923990:179924110:120:7	#N/A
chr1	180123197	180123911	enhancer_region_1500	11	BRCA,CESC,STAD,GBM,HNSC,KIRC,LAML,LIHC,OV,SARC,UCEC	rs7531169	#N/A	hg19:chr1:180123494:180123614:120:9	#N/A
chr1	180136838	180137708	enhancer_region_1501	7	BRCA,CESC,STAD,HNSC,KIRC,LUAD,OV	#N/A	#N/A	cg23626387:chr1:180136827:180136947:120:2、hg19:chr1:180137213:180137333:120:2	#N/A
chr1	180137874	180138015	enhancer_region_1502	3	STAD,LUAD,OV	#N/A	#N/A	hg19:chr1:180137884:180138004:120:1	#N/A
chr1	180471130	180472609	enhancer_region_1503	18	BRCA,CESC,DLBC,STAD,GBM,HNSC,KIRC,LAML,LIHC,LUAD,NB,OV,PAAD,PRAD,SARC,SKCM,THCA,UCEC	rs111622730, rs3737584, rs3806301, rs3806300	rs3806301, rs3806300	hg19:chr1:180471809:180471929:120:15	>hg19:chr1:180471809:180471929:120:15
chr1	180601159	180601918	enhancer_region_1504	15	BRCA,CESC,DLBC,STAD,GBM,HNSC,KIRC,LAML,LIHC,NB,OV,SARC,SKCM,THCA,UCEC	#N/A	#N/A	hg19:chr1:180601478:180601598:120:14	>hg19:chr1:180601478:180601598:120:14
chr1	180991148	180992095	enhancer_region_1505	15	BRCA,CESC,DLBC,STAD,GBM,HNSC,KIRC,LAML,LIHC,LUAD,OV,PAAD,SARC,SKCM,UCEC	rs12565758	#N/A	hg19:chr1:180991561:180991681:120:4	>hg19:chr1:180991561:180991681:120:4
chr1	181057844	181058760	enhancer_region_1506	9	BRCA,CESC,STAD,HNSC,LAML,LUAD,OV,PAAD,SARC	rs3747955, rs1416829	#N/A	hg19:chr1:181058242:181058362:120:17	#N/A
chr1	181073670	181074516	enhancer_region_1507	13	BRCA,CESC,STAD,GBM,HNSC,KIRC,LAML,LIHC,LUAD,OV,SARC,SKCM,UCEC	#N/A	#N/A	hg19:chr1:181074033:181074153:120:12	>hg19:chr1:181074033:181074153:120:12
chr1	181081571	181082580	enhancer_region_1508	10	BRCA,CESC,STAD,HNSC,KIRC,LAML,LIHC,LUAD,PAAD,PRAD	#N/A	#N/A	hg19:chr1:181082015:181082135:120:2	>hg19:chr1:181082015:181082135:120:2
chr1	181103861	181105133	enhancer_region_1509	9	BRCA,CESC,STAD,GBM,HNSC,KIRC,LUAD,OV,PRAD	rs12117347, rs4652564, rs10797672	#N/A	hg19:chr1:181104437:181104557:120:1	>hg19:chr1:181104437:181104557:120:1
chr1	181998433	181999533	enhancer_region_1510	13	BLCA,BRCA,STAD,HNSC,KIRC,LAML,LUAD,NB,OV,PRAD,SARC,THCA,UCEC	rs16858443, rs7533528, rs3103909	#N/A	hg19:chr1:181998923:181999043:120:15	#N/A
chr1	182360156	182361645	enhancer_region_1511	11	BRCA,HNSC,KIRC,LAML,LIHC,LUAD,PRAD,SARC,SKCM,THCA,UCEC	rs4075940, rs4075941, rs7539686, rs12403634, rs912900, rs912901, rs912902, rs4652706, rs10797771	rs912900, rs912902	hg19:chr1:182360840:182360960:120:10	>hg19:chr1:182360840:182360960:120:10
chr1	182557841	182558592	enhancer_region_1512	13	BRCA,CESC,DLBC,STAD,GBM,HNSC,KIRC,LAML,LUAD,OV,PRAD,SARC,UCEC	rs10911102, rs2274509	#N/A	hg19:chr1:182558156:182558276:120:3	>hg19:chr1:182558156:182558276:120:3
chr1	182807921	182809292	enhancer_region_1513	16	BRCA,CESC,DLBC,STAD,GBM,HNSC,KIRC,LAML,LIHC,LUAD,OV,PAAD,PRAD,SARC,SKCM,UCEC	#N/A	#N/A	cg16243197:chr1:182807902:182808022:120:6、hg19:chr1:182808546:182808666:120:13	>cg16243197:chr1:182807902:182808022:120:6, >hg19:chr1:182808546:182808666:120:13
chr1	182991450	182992772	enhancer_region_1514	13	BRCA,CESC,STAD,GBM,HNSC,KIRC,LIHC,LUAD,OV,PAAD,PRAD,SARC,UCEC	rs6695837, rs11582514, rs112409204	rs112409204	hg19:chr1:182992051:182992171:120:15	>hg19:chr1:182992051:182992171:120:15
chr1	183132424	183132954	enhancer_region_1515	2	BRCA,LUAD	#N/A	#N/A	hg19:chr1:183132629:183132749:120:1	#N/A
chr1	183133498	183133820	enhancer_region_1516	2	BRCA,LUAD	#N/A	#N/A	hg19:chr1:183133599:183133719:120:0	>hg19:chr1:183133599:183133719:120:0
chr1	183154813	183155764	enhancer_region_1517	5	BRCA,HNSC,KIRC,LUAD,UCEC	rs2276544, rs2276543, rs2276542, rs684527, rs6678888, rs61418038	rs2276543	hg19:chr1:183155228:183155348:120:2	#N/A
chr1	183203173	183204590	enhancer_region_1518	8	BRCA,CESC,HNSC,KIRC,LUAD,PAAD,SARC,UCEC	rs2296302	#N/A	hg19:chr1:183203821:183203941:120:2	#N/A
chr1	183439411	183439558	enhancer_region_1519	5	BRCA,STAD,LIHC,LUAD,PAAD	rs2275675	#N/A	hg19:chr1:183439424:183439544:120:9	>hg19:chr1:183439424:183439544:120:9
chr1	183440169	183441412	enhancer_region_1520	17	BRCA,CESC,DLBC,STAD,GBM,HNSC,KIRC,LAML,LIHC,LUAD,NB,OV,PAAD,PRAD,SARC,SKCM,UCEC	#N/A	#N/A	hg19:chr1:183440730:183440850:120:3	#N/A
chr1	183604246	183605150	enhancer_region_1521	16	BRCA,CESC,DLBC,STAD,GBM,HNSC,KIRC,LAML,LIHC,LUAD,NB,OV,SARC,SKCM,THCA,UCEC	rs2767305	#N/A	hg19:chr1:183604638:183604758:120:11	#N/A
chr1	184020123	184021386	enhancer_region_1522	16	BRCA,CESC,DLBC,STAD,GBM,HNSC,KIRC,LAML,LIHC,LUAD,OV,PAAD,PRAD,SARC,SKCM,UCEC	rs2274432	rs2274432	hg19:chr1:184020694:184020814:120:7	>hg19:chr1:184020694:184020814:120:7
chr1	184723319	184724129	enhancer_region_1523	17	BLCA,BRCA,CESC,DLBC,STAD,GBM,HNSC,KIRC,LAML,LIHC,LUAD,NB,OV,SARC,SKCM,THCA,UCEC	#N/A	#N/A	hg19:chr1:184723664:184723784:120:16	#N/A
chr1	185014551	185015502	enhancer_region_1524	15	BRCA,CESC,STAD,GBM,HNSC,KIRC,LAML,LIHC,LUAD,NB,OV,PRAD,SARC,THCA,UCEC	#N/A	#N/A	hg19:chr1:185014966:185015086:120:12	>hg19:chr1:185014966:185015086:120:12
chr1	185125570	185126748	enhancer_region_1525	17	BLCA,BRCA,CESC,STAD,GBM,HNSC,KIRC,LAML,LIHC,LUAD,NB,OV,PAAD,SARC,SKCM,THCA,UCEC	rs2273881	#N/A	hg19:chr1:185126099:185126219:120:10	>hg19:chr1:185126099:185126219:120:10
chr1	185285254	185286451	enhancer_region_1526	16	BRCA,CESC,DLBC,STAD,GBM,HNSC,KIRC,LAML,LIHC,LUAD,NB,OV,PAAD,PRAD,SARC,UCEC	#N/A	#N/A	hg19:chr1:185285792:185285912:120:17	>hg19:chr1:185285792:185285912:120:17
chr1	185286477	185287342	enhancer_region_1527	15	BRCA,CESC,DLBC,STAD,HNSC,KIRC,LAML,LIHC,LUAD,NB,OV,PAAD,PRAD,SARC,UCEC	#N/A	#N/A	cg17297305:chr1:185287088:185287208:120:5、hg19:chr1:185286849:185286969:120:6	>hg19:chr1:185286849:185286969:120:6
chr1	186344089	186345308	enhancer_region_1528	19	BLCA,BRCA,CESC,DLBC,STAD,GBM,HNSC,KIRC,LAML,LIHC,LUAD,NB,OV,PAAD,PRAD,SARC,SKCM,THCA,UCEC	rs6425027, rs6425028	rs6425028	hg19:chr1:186344638:186344758:120:7	#N/A
chr1	186649495	186650214	enhancer_region_1529	7	STAD,GBM,HNSC,KIRC,SARC,THCA,UCEC	#N/A	#N/A	hg19:chr1:186649794:186649914:120:9	#N/A
chr1	192528116	192529306	enhancer_region_1530	4	HNSC,KIRC,LUAD,OV	rs2104260, rs10754016	rs10754016	hg19:chr1:192528651:192528771:120:1	#N/A
chr1	192669745	192670446	enhancer_region_1531	4	HNSC,KIRC,LIHC,LUAD	rs11576197	#N/A	hg19:chr1:192670035:192670155:120:0	#N/A
chr1	192777405	192778660	enhancer_region_1532	13	BRCA,CESC,DLBC,HNSC,KIRC,LAML,LUAD,NB,OV,PAAD,SARC,THCA,UCEC	rs2746071, rs2746072, rs12130714	rs2746071	hg19:chr1:192777972:192778092:120:16	>hg19:chr1:192777972:192778092:120:16
chr1	192943094	192943459	enhancer_region_1533	0	none	#N/A	#N/A	hg19:chr1:192943216:192943336:120:0	#N/A
chr1	192943620	192944325	enhancer_region_1534	1	KIRC	#N/A	#N/A	hg19:chr1:192943912:192944032:120:0	>hg19:chr1:192943912:192944032:120:0
chr1	192948667	192949495	enhancer_region_1535	0	none	#N/A	#N/A	hg19:chr1:192949021:192949141:120:1	#N/A
chr1	192952547	192952987	enhancer_region_1536	0	none	#N/A	#N/A	hg19:chr1:192952707:192952827:120:2	#N/A
chr1	193027969	193029350	enhancer_region_1537	19	BLCA,BRCA,CESC,DLBC,STAD,GBM,HNSC,KIRC,LAML,LIHC,LUAD,NB,OV,PAAD,PRAD,SARC,SKCM,THCA,UCEC	rs6692342, rs4657842	#N/A	hg19:chr1:193028599:193028719:120:9	>hg19:chr1:193028599:193028719:120:9
chr1	193073631	193074928	enhancer_region_1538	16	BLCA,BRCA,CESC,DLBC,STAD,HNSC,KIRC,LAML,LIHC,LUAD,NB,OV,PAAD,PRAD,SARC,THCA	rs10801175, rs10921310	rs10801175	hg19:chr1:193074219:193074339:120:12	>hg19:chr1:193074219:193074339:120:12
chr1	193084640	193085367	enhancer_region_1539	6	BRCA,KIRC,LAML,LUAD,PAAD,THCA	#N/A	#N/A	hg19:chr1:193084943:193085063:120:0	#N/A
chr1	193090656	193091850	enhancer_region_1540	19	BLCA,BRCA,CESC,DLBC,STAD,GBM,HNSC,KIRC,LAML,LIHC,LUAD,NB,OV,PAAD,PRAD,SARC,SKCM,THCA,UCEC	rs10737621	#N/A	hg19:chr1:193091193:193091313:120:16	>hg19:chr1:193091193:193091313:120:16
chr1	193101576	193102466	enhancer_region_1541	1	KIRC	#N/A	#N/A	hg19:chr1:193101961:193102081:120:1	#N/A
chr1	195561118	195561822	enhancer_region_1542	3	HNSC,KIRC,LUAD	rs2773452	#N/A	hg19:chr1:195561410:195561530:120:0	#N/A
chr1	197115182	197116256	enhancer_region_1543	18	BRCA,CESC,DLBC,STAD,GBM,HNSC,KIRC,LAML,LIHC,LUAD,NB,OV,PAAD,PRAD,SARC,SKCM,THCA,UCEC	#N/A	#N/A	hg19:chr1:197115659:197115779:120:4	#N/A
chr1	197169891	197170430	enhancer_region_1544	12	CESC,DLBC,STAD,GBM,HNSC,KIRC,LIHC,NB,OV,SARC,THCA,UCEC	rs6690022	#N/A	hg19:chr1:197170100:197170220:120:6	#N/A
chr1	197170481	197170962	enhancer_region_1545	13	BRCA,CESC,STAD,HNSC,KIRC,LAML,LUAD,NB,OV,PAAD,PRAD,SARC,THCA	#N/A	#N/A	hg19:chr1:197170661:197170781:120:9	>hg19:chr1:197170661:197170781:120:9
chr1	197744167	197745703	enhancer_region_1546	13	BRCA,CESC,DLBC,STAD,HNSC,KIRC,LAML,LIHC,LUAD,NB,PAAD,PRAD,UCEC	#N/A	#N/A	hg19:chr1:197744875:197744995:120:5	#N/A
chr1	197871259	197872416	enhancer_region_1547	18	BLCA,BRCA,CESC,DLBC,STAD,GBM,HNSC,KIRC,LAML,LIHC,LUAD,NB,PAAD,PRAD,SARC,SKCM,THCA,UCEC	rs4565750, rs4539165	rs4539165	hg19:chr1:197871777:197871897:120:10	>hg19:chr1:197871777:197871897:120:10
chr1	198125352	198125540	enhancer_region_1548	5	BRCA,LAML,LIHC,LUAD,PAAD	#N/A	#N/A	hg19:chr1:198125386:198125506:120:5	#N/A
chr1	198125814	198126944	enhancer_region_1549	13	BRCA,CESC,DLBC,STAD,HNSC,KIRC,LAML,LIHC,LUAD,NB,PAAD,SARC,SKCM	rs1938371, rs73073185	#N/A	hg19:chr1:198126319:198126439:120:17	>hg19:chr1:198126319:198126439:120:17
chr1	198189302	198189994	enhancer_region_1550	3	HNSC,KIRC,PRAD	rs10922380, rs9943176, rs10801654	rs10801654	hg19:chr1:198189588:198189708:120:0	#N/A
chr1	198203632	198204237	enhancer_region_1551	3	BRCA,KIRC,SARC	#N/A	#N/A	hg19:chr1:198203874:198203994:120:1	>hg19:chr1:198203874:198203994:120:1
chr1	198849753	198850775	enhancer_region_1552	6	BRCA,HNSC,KIRC,LUAD,PAAD,SARC	#N/A	#N/A	hg19:chr1:198850204:198850324:120:1	#N/A
chr1	198899107	198899757	enhancer_region_1553	3	DLBC,PAAD,SARC	#N/A	#N/A	hg19:chr1:198899372:198899492:120:1	#N/A
chr1	198904293	198905035	enhancer_region_1554	6	BRCA,DLBC,HNSC,LUAD,PAAD,SARC	#N/A	#N/A	hg19:chr1:198904604:198904724:120:2	#N/A
chr1	199241263	199242456	enhancer_region_1555	4	HNSC,KIRC,LUAD,SARC	#N/A	#N/A	hg19:chr1:199241799:199241919:120:0	#N/A
chr1	199727961	199729290	enhancer_region_1556	5	CESC,STAD,HNSC,KIRC,LUAD	rs2435259	rs2435259	hg19:chr1:199728565:199728685:120:2	#N/A
chr1	200378542	200379973	enhancer_region_1557	14	BRCA,CESC,DLBC,GBM,HNSC,LAML,LIHC,LUAD,NB,PAAD,PRAD,SARC,SKCM,UCEC	rs12031931	#N/A	hg19:chr1:200379197:200379317:120:10	>hg19:chr1:200379197:200379317:120:10
chr1	200384900	200386395	enhancer_region_1558	5	CESC,HNSC,LUAD,PAAD,UCEC	#N/A	#N/A	hg19:chr1:200385587:200385707:120:0	#N/A
chr1	200589430	200590231	enhancer_region_1559	14	BRCA,CESC,DLBC,STAD,GBM,HNSC,KIRC,LAML,LIHC,LUAD,PAAD,PRAD,SARC,UCEC	rs3806362, rs3806361, rs2808244	#N/A	hg19:chr1:200589770:200589890:120:11	#N/A
chr1	200608719	200609437	enhancer_region_1560	8	BRCA,CESC,HNSC,KIRC,LAML,LUAD,PAAD,SARC	#N/A	#N/A	hg19:chr1:200609018:200609138:120:2	#N/A
chr1	200610029	200610295	enhancer_region_1561	4	BRCA,HNSC,LAML,LUAD	#N/A	#N/A	hg19:chr1:200610102:200610222:120:2	>hg19:chr1:200610102:200610222:120:2
chr1	200628251	200629115	enhancer_region_1562	3	HNSC,KIRC,LUAD	#N/A	#N/A	hg19:chr1:200628623:200628743:120:1	#N/A
chr1	200638419	200639722	enhancer_region_1563	17	BRCA,CESC,DLBC,STAD,GBM,HNSC,KIRC,LAML,LIHC,LUAD,NB,PAAD,PRAD,SARC,SKCM,THCA,UCEC	rs11588318, rs6661240, rs74621188, rs74744243, rs6688581, rs3806358	rs3806358	hg19:chr1:200639010:200639130:120:15	>hg19:chr1:200639010:200639130:120:15
chr1	200708004	200709199	enhancer_region_1564	12	BRCA,CESC,DLBC,GBM,HNSC,KIRC,LAML,LIHC,LUAD,NB,SARC,UCEC	rs111861862	#N/A	hg19:chr1:200708541:200708661:120:9	>hg19:chr1:200708541:200708661:120:9
chr1	200740736	200741594	enhancer_region_1565	3	BRCA,HNSC,LUAD	rs4915457, rs10800733	#N/A	hg19:chr1:200741105:200741225:120:1	#N/A
chr1	200859941	200861199	enhancer_region_1566	9	BRCA,STAD,GBM,HNSC,LIHC,LUAD,PAAD,PRAD,UCEC	rs3753957, rs2271019	#N/A	hg19:chr1:200860510:200860630:120:11	#N/A
chr1	200863843	200864505	enhancer_region_1567	3	BRCA,HNSC,LUAD	#N/A	#N/A	hg19:chr1:200864114:200864234:120:2	#N/A
chr1	201139618	201140820	enhancer_region_1568	12	BLCA,BRCA,CESC,STAD,HNSC,KIRC,LAML,LIHC,LUAD,NB,PAAD,UCEC	rs6413917, rs1104223	#N/A	hg19:chr1:201140159:201140279:120:10	>hg19:chr1:201140159:201140279:120:10
chr1	201228536	201229745	enhancer_region_1569	4	CESC,HNSC,KIRC,LUAD	#N/A	#N/A	hg19:chr1:201229080:201229200:120:6	>hg19:chr1:201229080:201229200:120:6
chr1	201366622	201366690	enhancer_region_1570	0	none	#N/A	#N/A	hg19:chr1:201366596:201366716:120:0	#N/A
chr1	201367995	201368623	enhancer_region_1571	5	HNSC,LIHC,LUAD,PRAD,UCEC	#N/A	#N/A	hg19:chr1:201368249:201368369:120:9	#N/A
chr1	201430089	201431611	enhancer_region_1572	12	BRCA,CESC,STAD,GBM,HNSC,KIRC,LAML,LUAD,PAAD,PRAD,SARC,UCEC	rs11591030, rs481298, rs11589121, rs4915523, rs4915524, rs10920208	#N/A	hg19:chr1:201430790:201430910:120:1	#N/A
chr1	201437078	201438891	enhancer_region_1573	10	BRCA,CESC,GBM,HNSC,KIRC,LIHC,LUAD,PRAD,SARC,UCEC	rs1256930, rs11590527	#N/A	hg19:chr1:201437924:201438044:120:16	#N/A
chr1	201449381	201450263	enhancer_region_1574	5	BRCA,CESC,STAD,HNSC,SARC	rs12758212, rs10429904	#N/A	hg19:chr1:201449762:201449882:120:6	>hg19:chr1:201449762:201449882:120:6
chr1	201475690	201476811	enhancer_region_1575	12	BRCA,CESC,DLBC,STAD,GBM,HNSC,KIRC,LAML,LIHC,PRAD,SARC,SKCM	rs2038972, rs1998920	rs2038972	hg19:chr1:201476190:201476310:120:17	#N/A
chr1	201618909	201619947	enhancer_region_1576	3	BRCA,CESC,HNSC	rs61333833, rs10920226, rs10920227	#N/A	hg19:chr1:201619368:201619488:120:7	>hg19:chr1:201619368:201619488:120:7
chr1	201682629	201683021	enhancer_region_1577	6	BRCA,STAD,HNSC,LUAD,PAAD,SARC	rs12404359	#N/A	hg19:chr1:201682765:201682885:120:1	#N/A
chr1	201683214	201684226	enhancer_region_1578	7	BRCA,CESC,STAD,HNSC,LUAD,PAAD,SARC	rs61821707, rs239962, rs10920236	rs61821707	hg19:chr1:201683660:201683780:120:0	>hg19:chr1:201683660:201683780:120:0
chr1	201798227	201799005	enhancer_region_1579	14	BRCA,CESC,DLBC,STAD,GBM,HNSC,KIRC,LAML,LIHC,LUAD,PAAD,PRAD,SARC,UCEC	#N/A	#N/A	hg19:chr1:201798556:201798676:120:7	>hg19:chr1:201798556:201798676:120:7
chr1	201851742	201853284	enhancer_region_1580	2	LAML,LUAD	rs41299585	#N/A	hg19:chr1:201852453:201852573:120:3	#N/A
chr1	201923939	201925006	enhancer_region_1581	15	BRCA,CESC,DLBC,STAD,HNSC,KIRC,LAML,LIHC,LUAD,NB,PAAD,PRAD,SARC,SKCM,UCEC	rs2494113, rs3820438	rs2494113	hg19:chr1:201924412:201924532:120:11	#N/A
chr1	201951744	201952687	enhancer_region_1582	13	BRCA,CESC,DLBC,STAD,HNSC,KIRC,LAML,LIHC,LUAD,PRAD,SARC,SKCM,UCEC	rs73074403, rs112370844, rs4950806, rs56768485	#N/A	hg19:chr1:201952155:201952275:120:15	#N/A
chr1	201976936	201977785	enhancer_region_1583	4	BRCA,STAD,HNSC,LUAD	rs2819360, rs6665102	#N/A	hg19:chr1:201977300:201977420:120:4	#N/A
chr1	201978555	201978937	enhancer_region_1584	4	BRCA,LIHC,LUAD,PAAD	#N/A	#N/A	hg19:chr1:201978686:201978806:120:0	>hg19:chr1:201978686:201978806:120:0
chr1	201991996	201992611	enhancer_region_1585	4	BRCA,STAD,LUAD,PAAD	#N/A	#N/A	hg19:chr1:201992243:201992363:120:2	>hg19:chr1:201992243:201992363:120:2
chr1	201998326	201999176	enhancer_region_1586	3	BRCA,LUAD,PAAD	#N/A	#N/A	hg19:chr1:201998691:201998811:120:2	#N/A
chr1	202003425	202004637	enhancer_region_1587	8	BRCA,CESC,STAD,HNSC,KIRC,LIHC,LUAD,PRAD	rs6694034	#N/A	hg19:chr1:202003971:202004091:120:6	#N/A
chr1	202015017	202016906	enhancer_region_1588	5	BRCA,STAD,HNSC,LUAD,PRAD	rs9427717, rs9427718	rs9427718	hg19:chr1:202015901:202016021:120:1	>hg19:chr1:202015901:202016021:120:1
chr1	202025561	202026827	enhancer_region_1589	8	BRCA,CESC,STAD,HNSC,LIHC,LUAD,PRAD,UCEC	rs35913124, rs11589501, rs4293003, rs11582038, rs10920314	rs35913124, rs11589501, rs4293003	hg19:chr1:202026134:202026254:120:6	#N/A
chr1	202027125	202027184	enhancer_region_1590	0	none	rs10920315	rs10920315	hg19:chr1:202027094:202027214:120:0	#N/A
chr1	202053921	202055251	enhancer_region_1591	4	BRCA,LIHC,LUAD,UCEC	#N/A	#N/A	hg19:chr1:202054526:202054646:120:0	#N/A
chr1	202074661	202076586	enhancer_region_1592	7	BRCA,CESC,STAD,HNSC,KIRC,LAML,LUAD	rs4290117, rs4073750	#N/A	hg19:chr1:202075563:202075683:120:2	#N/A
chr1	202310532	202311395	enhancer_region_1593	12	BRCA,CESC,DLBC,STAD,GBM,HNSC,KIRC,LAML,LIHC,PAAD,SARC,UCEC	#N/A	#N/A	hg19:chr1:202310903:202311023:120:3	#N/A
chr1	202558022	202558948	enhancer_region_1594	8	BRCA,CESC,STAD,HNSC,KIRC,LIHC,LUAD,PAAD	#N/A	#N/A	hg19:chr1:202558425:202558545:120:1	#N/A
chr1	202771996	202772809	enhancer_region_1595	4	BRCA,LAML,LUAD,PAAD	#N/A	#N/A	hg19:chr1:202772342:202772462:120:1	#N/A
chr1	202857518	202858531	enhancer_region_1596	15	BRCA,CESC,DLBC,STAD,HNSC,KIRC,LAML,LIHC,LUAD,NB,PAAD,PRAD,SARC,SKCM,UCEC	rs2000331	#N/A	hg19:chr1:202857964:202858084:120:14	>hg19:chr1:202857964:202858084:120:14
chr1	202895719	202896776	enhancer_region_1597	15	BRCA,CESC,DLBC,STAD,GBM,HNSC,KIRC,LAML,LIHC,LUAD,PAAD,PRAD,SARC,SKCM,UCEC	#N/A	#N/A	hg19:chr1:202896187:202896307:120:12	>hg19:chr1:202896187:202896307:120:12
chr1	202926795	202927494	enhancer_region_1598	11	BRCA,CESC,STAD,HNSC,KIRC,LAML,LIHC,LUAD,SARC,SKCM,UCEC	#N/A	#N/A	hg19:chr1:202927084:202927204:120:10	>hg19:chr1:202927084:202927204:120:10
chr1	202927561	202928079	enhancer_region_1599	5	STAD,HNSC,LAML,LUAD,SARC	#N/A	#N/A	hg19:chr1:202927760:202927880:120:2	#N/A
chr1	202928188	202928655	enhancer_region_1600	3	BRCA,LAML,LUAD	#N/A	#N/A	hg19:chr1:202928361:202928481:120:0	#N/A
chr1	202975561	202976902	enhancer_region_1601	15	BRCA,CESC,DLBC,STAD,GBM,HNSC,KIRC,LAML,LIHC,LUAD,PAAD,PRAD,SARC,SKCM,UCEC	#N/A	#N/A	hg19:chr1:202976171:202976291:120:2	#N/A
chr1	203146522	203147765	enhancer_region_1602	2	DLBC,KIRC	rs903359, rs884209, rs903357	#N/A	hg19:chr1:203147083:203147203:120:2	#N/A
chr1	203236552	203237349	enhancer_region_1603	6	BRCA,HNSC,KIRC,PAAD,SARC,UCEC	rs2494305	#N/A	hg19:chr1:203236890:203237010:120:5	>hg19:chr1:203236890:203237010:120:5
chr1	203238032	203238390	enhancer_region_1604	2	DLBC,PRAD	#N/A	#N/A	hg19:chr1:203238151:203238271:120:1	#N/A
chr1	203274572	203275174	enhancer_region_1605	10	CESC,DLBC,STAD,GBM,HNSC,KIRC,LAML,LIHC,SARC,UCEC	#N/A	#N/A	hg19:chr1:203274813:203274933:120:9	>hg19:chr1:203274813:203274933:120:9
chr1	203275362	203275984	enhancer_region_1606	7	BRCA,CESC,DLBC,LAML,LIHC,PRAD,SARC	rs17534048, rs10920607, rs111302810, rs6680831, rs553774691, rs573806620	rs111302810, rs6680831	hg19:chr1:203275613:203275733:120:0	#N/A
chr1	203296656	203297396	enhancer_region_1607	11	BRCA,CESC,DLBC,STAD,HNSC,KIRC,LAML,LUAD,PAAD,SARC,UCEC	rs34463928	#N/A	hg19:chr1:203296966:203297086:120:5	>hg19:chr1:203296966:203297086:120:5
chr1	203481600	203482908	enhancer_region_1608	7	BRCA,CESC,STAD,HNSC,KIRC,LUAD,PAAD	rs13302988	#N/A	hg19:chr1:203482194:203482314:120:2	#N/A
chr1	203595079	203595907	enhancer_region_1609	10	BRCA,CESC,STAD,HNSC,LAML,LUAD,PAAD,PRAD,SARC,UCEC	rs4245719, rs76499709	#N/A	hg19:chr1:203595433:203595553:120:1	#N/A
chr1	203642704	203643798	enhancer_region_1610	7	BRCA,STAD,HNSC,KIRC,LAML,LUAD,PAAD	rs4073264, rs11576343, rs7554814, rs7418913, rs12118835, rs4600104, rs4462216	rs11576343	hg19:chr1:203643191:203643311:120:5	#N/A
chr1	203661651	203662644	enhancer_region_1611	6	CESC,STAD,HNSC,KIRC,LAML,LUAD	#N/A	#N/A	hg19:chr1:203662087:203662207:120:0	>hg19:chr1:203662087:203662207:120:0
chr1	203764511	203765651	enhancer_region_1612	15	BRCA,CESC,DLBC,STAD,GBM,HNSC,KIRC,LAML,LIHC,LUAD,PAAD,PRAD,SARC,SKCM,UCEC	#N/A	#N/A	hg19:chr1:203765021:203765141:120:12	#N/A
chr1	203830650	203831324	enhancer_region_1613	14	BRCA,CESC,DLBC,STAD,HNSC,KIRC,LAML,LIHC,LUAD,PAAD,PRAD,SARC,SKCM,UCEC	#N/A	#N/A	hg19:chr1:203830927:203831047:120:6	>hg19:chr1:203830927:203831047:120:6
chr1	203857873	203858576	enhancer_region_1614	5	HNSC,KIRC,LUAD,PAAD,SARC	#N/A	#N/A	hg19:chr1:203858164:203858284:120:0	>hg19:chr1:203858164:203858284:120:0
chr1	203858709	203859101	enhancer_region_1615	6	CESC,HNSC,KIRC,LUAD,PAAD,SARC	#N/A	#N/A	hg19:chr1:203858845:203858965:120:1	#N/A
chr1	203874899	203875496	enhancer_region_1616	0	none	#N/A	#N/A	hg19:chr1:203875137:203875257:120:0	#N/A
chr1	203876122	203876819	enhancer_region_1617	4	BRCA,HNSC,LUAD,PAAD	rs4951281, rs55656445	rs4951281	cg17943323:chr1:203876188:203876308:120:2、hg19:chr1:203876410:203876530:120:0	#N/A
chr1	204026109	204027286	enhancer_region_1618	3	HNSC,KIRC,LUAD	rs12567918, rs11807491, rs12567969, rs11585865	rs12567918	hg19:chr1:204026637:204026757:120:2	>hg19:chr1:204026637:204026757:120:2
chr1	204042183	204043475	enhancer_region_1619	10	BRCA,CESC,STAD,HNSC,KIRC,LIHC,LUAD,PAAD,PRAD,SARC	rs60859709	#N/A	hg19:chr1:204042769:204042889:120:16	>hg19:chr1:204042769:204042889:120:16
chr1	204048897	204050053	enhancer_region_1620	8	BRCA,CESC,STAD,HNSC,KIRC,LIHC,LUAD,SARC	rs885330, rs885332, rs4951301, rs4951302	#N/A	hg19:chr1:204049415:204049535:120:0	>hg19:chr1:204049415:204049535:120:0
chr1	204121313	204121901	enhancer_region_1621	5	CESC,HNSC,KIRC,SARC,UCEC	rs56006042	#N/A	hg19:chr1:204121547:204121667:120:4	#N/A
chr1	204346203	204347904	enhancer_region_1622	5	BRCA,STAD,KIRC,LIHC,LUAD	#N/A	#N/A	hg19:chr1:204346993:204347113:120:11	#N/A
chr1	204380334	204381414	enhancer_region_1623	14	BRCA,CESC,DLBC,STAD,GBM,HNSC,KIRC,LAML,LIHC,LUAD,PAAD,SARC,SKCM,UCEC	rs5007570	#N/A	hg19:chr1:204380814:204380934:120:10	>hg19:chr1:204380814:204380934:120:10
chr1	204386090	204387261	enhancer_region_1624	11	BRCA,CESC,STAD,HNSC,KIRC,LAML,LIHC,LUAD,PAAD,PRAD,SARC	#N/A	#N/A	hg19:chr1:204386615:204386735:120:1	>hg19:chr1:204386615:204386735:120:1
chr1	204387354	204387575	enhancer_region_1625	1	LUAD	#N/A	#N/A	hg19:chr1:204387404:204387524:120:3	#N/A
chr1	204462673	204464404	enhancer_region_1626	12	BRCA,CESC,STAD,HNSC,KIRC,LIHC,LUAD,PAAD,PRAD,SARC,SKCM,UCEC	#N/A	#N/A	hg19:chr1:204463478:204463598:120:12	>hg19:chr1:204463478:204463598:120:12
chr1	204475249	204476392	enhancer_region_1627	12	BRCA,CESC,DLBC,STAD,HNSC,KIRC,LAML,LUAD,PAAD,PRAD,SARC,UCEC	rs11240753, rs4951389, rs12031912, rs12028476	#N/A	hg19:chr1:204475760:204475880:120:3	#N/A
chr1	204484812	204486324	enhancer_region_1628	15	BRCA,CESC,DLBC,STAD,GBM,HNSC,KIRC,LAML,LIHC,LUAD,PAAD,PRAD,SARC,SKCM,UCEC	rs4245736, rs4245737	rs4245736	hg19:chr1:204485508:204485628:120:8	>hg19:chr1:204485508:204485628:120:8
chr1	205090750	205091901	enhancer_region_1629	14	BRCA,CESC,DLBC,STAD,GBM,HNSC,KIRC,LAML,LIHC,LUAD,PAAD,PRAD,SARC,UCEC	rs12033568	rs12033568	hg19:chr1:205091265:205091385:120:4	#N/A
chr1	205144294	205145406	enhancer_region_1630	9	BRCA,CESC,HNSC,KIRC,LAML,LUAD,PAAD,PRAD,SARC	rs10900456	#N/A	hg19:chr1:205144790:205144910:120:0	#N/A
chr1	205179894	205180918	enhancer_region_1631	13	BRCA,CESC,STAD,GBM,HNSC,KIRC,LAML,LIHC,LUAD,PAAD,PRAD,SARC,UCEC	#N/A	#N/A	hg19:chr1:205180346:205180466:120:14	>hg19:chr1:205180346:205180466:120:14
chr1	205267031	205268291	enhancer_region_1632	5	CESC,STAD,HNSC,PAAD,SARC	#N/A	#N/A	hg19:chr1:205267601:205267721:120:1	>hg19:chr1:205267601:205267721:120:1
chr1	205270149	205271113	enhancer_region_1633	6	BRCA,HNSC,LIHC,LUAD,SARC,UCEC	rs12760299	#N/A	hg19:chr1:205270571:205270691:120:4	>hg19:chr1:205270571:205270691:120:4
chr1	205290255	205291189	enhancer_region_1634	7	BRCA,CESC,STAD,HNSC,LAML,PAAD,SARC	rs3738746	#N/A	hg19:chr1:205290662:205290782:120:14	#N/A
chr1	205343645	205344500	enhancer_region_1635	1	CESC	rs12402771, rs11578371, rs10900484	#N/A	hg19:chr1:205344012:205344132:120:2	#N/A
chr1	205410076	205411412	enhancer_region_1636	6	STAD,HNSC,KIRC,LAML,LUAD,SARC	#N/A	#N/A	hg19:chr1:205410684:205410804:120:1	>hg19:chr1:205410684:205410804:120:1
chr1	205418640	205419037	enhancer_region_1637	3	STAD,HNSC,KIRC	#N/A	#N/A	hg19:chr1:205418778:205418898:120:1	>hg19:chr1:205418778:205418898:120:1
chr1	205473714	205474772	enhancer_region_1638	7	BRCA,CESC,HNSC,KIRC,LIHC,LUAD,SARC	rs77694338, rs11240501, rs57432051	rs77694338	hg19:chr1:205474183:205474303:120:3	#N/A
chr1	205600180	205601361	enhancer_region_1639	14	BRCA,CESC,DLBC,STAD,GBM,HNSC,KIRC,LAML,LIHC,LUAD,PAAD,PRAD,SARC,UCEC	rs34851857, rs7523896, rs6593957	#N/A	hg19:chr1:205600710:205600830:120:19	#N/A
chr1	205633126	205634222	enhancer_region_1640	4	BRCA,HNSC,LUAD,PRAD	#N/A	#N/A	hg19:chr1:205633614:205633734:120:2	#N/A
chr1	205648465	205649670	enhancer_region_1641	6	CESC,GBM,HNSC,KIRC,LAML,LUAD	rs1775147, rs1772138, rs6689008, rs1772137	#N/A	hg19:chr1:205649007:205649127:120:7	>hg19:chr1:205649007:205649127:120:7
chr1	205718019	205719576	enhancer_region_1642	15	BRCA,CESC,DLBC,STAD,GBM,HNSC,KIRC,LAML,LIHC,LUAD,PAAD,PRAD,SARC,SKCM,UCEC	rs12047038, rs823114	#N/A	hg19:chr1:205718737:205718857:120:8	>hg19:chr1:205718737:205718857:120:8
chr1	205781924	205783135	enhancer_region_1643	12	BRCA,CESC,STAD,HNSC,KIRC,LAML,LIHC,LUAD,PAAD,PRAD,SARC,UCEC	rs56152218	#N/A	hg19:chr1:205782469:205782589:120:16	#N/A
chr1	206642870	206644729	enhancer_region_1644	10	BRCA,CESC,DLBC,STAD,HNSC,KIRC,LIHC,LUAD,PRAD,SARC	rs1930438, rs3813977, rs2297550, rs2297549, rs2297548	#N/A	hg19:chr1:206643739:206643859:120:4	>hg19:chr1:206643739:206643859:120:4
chr1	206686329	206687495	enhancer_region_1645	4	CESC,HNSC,KIRC,LUAD	rs12124627	rs12124627	hg19:chr1:206686852:206686972:120:3	>hg19:chr1:206686852:206686972:120:3
chr1	206785450	206785872	enhancer_region_1646	12	BRCA,CESC,STAD,GBM,HNSC,KIRC,LUAD,NB,SARC,SKCM,THCA,UCEC	#N/A	#N/A	hg19:chr1:206785601:206785721:120:4	>hg19:chr1:206785601:206785721:120:4
chr1	206858621	206858960	enhancer_region_1647	4	HNSC,LAML,LIHC,LUAD	#N/A	#N/A	hg19:chr1:206858730:206858850:120:4	#N/A
chr1	206859006	206859691	enhancer_region_1648	10	BRCA,GBM,HNSC,KIRC,LAML,LIHC,LUAD,PRAD,SARC,UCEC	#N/A	#N/A	hg19:chr1:206859288:206859408:120:11	#N/A
chr1	207180294	207181395	enhancer_region_1649	5	CESC,STAD,HNSC,KIRC,LUAD	#N/A	#N/A	hg19:chr1:207180784:207180904:120:0	#N/A
chr1	207200490	207201174	enhancer_region_1650	3	STAD,HNSC,LUAD	rs6696573	#N/A	hg19:chr1:207200772:207200892:120:5	#N/A
chr1	207224016	207224708	enhancer_region_1651	8	STAD,HNSC,KIRC,LAML,LIHC,LUAD,PAAD,SARC	#N/A	#N/A	hg19:chr1:207224302:207224422:120:15	>hg19:chr1:207224302:207224422:120:15
chr1	207326053	207327035	enhancer_region_1652	4	HNSC,LIHC,LUAD,PRAD	rs10864091	#N/A	hg19:chr1:207326484:207326604:120:1	#N/A
chr1	207378200	207379029	enhancer_region_1653	4	CESC,HNSC,LAML,LUAD	rs7543002, rs55957981	#N/A	hg19:chr1:207378554:207378674:120:2	#N/A
chr1	207494340	207495587	enhancer_region_1654	15	BRCA,CESC,DLBC,STAD,GBM,HNSC,KIRC,LAML,LIHC,LUAD,NB,PAAD,PRAD,THCA,UCEC	rs2564978, rs28371583, rs7533852	#N/A	hg19:chr1:207494903:207495023:120:5	>hg19:chr1:207494903:207495023:120:5
chr1	207924902	207926350	enhancer_region_1655	14	BRCA,CESC,DLBC,STAD,HNSC,KIRC,LAML,LIHC,LUAD,NB,PAAD,PRAD,SARC,SKCM	rs2796267, rs2796268	#N/A	hg19:chr1:207925566:207925686:120:14	>hg19:chr1:207925566:207925686:120:14
chr1	209822764	209822975	enhancer_region_1656	3	BRCA,LAML,LUAD	rs2298928	#N/A	hg19:chr1:209822809:209822929:120:1	#N/A
chr1	209824460	209824584	enhancer_region_1657	1	BRCA	#N/A	#N/A	hg19:chr1:209824462:209824582:120:0	>hg19:chr1:209824462:209824582:120:0
chr1	209957584	209958554	enhancer_region_1658	13	BRCA,CESC,STAD,HNSC,KIRC,LAML,LUAD,NB,PAAD,PRAD,SARC,SKCM,THCA	#N/A	#N/A	hg19:chr1:209958009:209958129:120:11	>hg19:chr1:209958009:209958129:120:11
chr1	209978728	209979992	enhancer_region_1659	5	BRCA,HNSC,KIRC,LAML,LUAD	rs17015250, rs12403599, rs12403006, rs34743335, rs7545538, rs7545542	rs34743335	hg19:chr1:209979300:209979420:120:11	>hg19:chr1:209979300:209979420:120:11
chr1	210000777	210001867	enhancer_region_1660	11	BRCA,CESC,DLBC,STAD,HNSC,LAML,LIHC,LUAD,PAAD,PRAD,SARC	rs660975, rs661755, rs661849, rs12404886, rs616227, rs674346, rs11119351	rs661755, rs674346	hg19:chr1:210001262:210001382:120:12	>hg19:chr1:210001262:210001382:120:12
chr1	210501752	210503102	enhancer_region_1661	11	BRCA,CESC,GBM,HNSC,KIRC,LIHC,LUAD,PRAD,SARC,SKCM,UCEC	rs10863819	#N/A	hg19:chr1:210502367:210502487:120:14	#N/A
chr1	211432071	211433130	enhancer_region_1662	15	BRCA,CESC,DLBC,STAD,GBM,HNSC,KIRC,LAML,LIHC,LUAD,NB,PAAD,PRAD,SARC,UCEC	#N/A	#N/A	hg19:chr1:211432540:211432660:120:17	>hg19:chr1:211432540:211432660:120:17
chr1	211433243	211433326	enhancer_region_1663	2	DLBC,SARC	#N/A	#N/A	hg19:chr1:211433224:211433344:120:12	#N/A
chr1	211433571	211434419	enhancer_region_1664	11	BRCA,CESC,DLBC,STAD,HNSC,KIRC,LAML,LIHC,LUAD,PAAD,SARC	#N/A	#N/A	hg19:chr1:211433935:211434055:120:9	>hg19:chr1:211433935:211434055:120:9
chr1	211555811	211556832	enhancer_region_1665	15	BRCA,CESC,DLBC,STAD,GBM,HNSC,KIRC,LAML,LIHC,LUAD,PAAD,PRAD,SARC,SKCM,UCEC	rs3738203	#N/A	hg19:chr1:211556261:211556381:120:7	#N/A
chr1	211751283	211753217	enhancer_region_1666	12	BRCA,CESC,DLBC,STAD,HNSC,KIRC,LAML,LIHC,LUAD,PAAD,SARC,UCEC	rs11810058	#N/A	hg19:chr1:211752190:211752310:120:13	#N/A
chr1	211848509	211849601	enhancer_region_1667	14	BRCA,CESC,DLBC,STAD,GBM,HNSC,KIRC,LAML,LIHC,LUAD,PAAD,SARC,SKCM,THCA	#N/A	#N/A	hg19:chr1:211848995:211849115:120:7	#N/A
chr1	211908462	211909535	enhancer_region_1668	6	BRCA,CESC,STAD,GBM,LUAD,PAAD	rs72747031, rs56162465, rs55917360, rs1157168	rs55917360	cg14032261:chr1:211909245:211909365:120:5、hg19:chr1:211908938:211909058:120:1	#N/A
chr1	212003346	212004512	enhancer_region_1669	13	BRCA,CESC,DLBC,GBM,HNSC,KIRC,LAML,LIHC,PAAD,PRAD,SARC,THCA,UCEC	rs113584287	#N/A	hg19:chr1:212003869:212003989:120:13	>hg19:chr1:212003869:212003989:120:13
chr1	212208072	212209544	enhancer_region_1670	13	BRCA,CESC,DLBC,STAD,HNSC,LAML,LIHC,PAAD,PRAD,SARC,SKCM,THCA,UCEC	#N/A	#N/A	hg19:chr1:212208748:212208868:120:6	>hg19:chr1:212208748:212208868:120:6
chr1	212407780	212408607	enhancer_region_1671	3	STAD,LAML,LUAD	rs10779576	#N/A	hg19:chr1:212408133:212408253:120:1	#N/A
chr1	212457993	212458546	enhancer_region_1672	13	BLCA,BRCA,CESC,DLBC,STAD,HNSC,LAML,LIHC,LUAD,NB,PRAD,SARC,THCA	rs968532, rs968531	rs968532	hg19:chr1:212458209:212458329:120:7	>hg19:chr1:212458209:212458329:120:7
chr1	212458252	212459810	enhancer_region_1673	18	BLCA,BRCA,CESC,DLBC,STAD,GBM,HNSC,KIRC,LAML,LIHC,LUAD,NB,PAAD,PRAD,SARC,SKCM,THCA,UCEC	rs968532, rs968531, rs17042034	rs968532	hg19:chr1:212458971:212459091:120:15、hg19:chr1:212458209:212458329:120:7	>hg19:chr1:212458209:212458329:120:7, >hg19:chr1:212458971:212459091:120:15
chr1	212464402	212465186	enhancer_region_1674	0	none	rs381204	rs381204	hg19:chr1:212464734:212464854:120:0	#N/A
chr1	212732053	212732812	enhancer_region_1675	12	BRCA,CESC,STAD,GBM,HNSC,KIRC,LAML,LUAD,PAAD,PRAD,SARC,UCEC	rs1001304	rs1001304	hg19:chr1:212732372:212732492:120:14	#N/A
chr1	212734296	212735303	enhancer_region_1676	3	BRCA,LUAD,PAAD	rs493894	#N/A	hg19:chr1:212734739:212734859:120:1	#N/A
chr1	212739895	212740965	enhancer_region_1677	6	BRCA,CESC,HNSC,LUAD,PAAD,SARC	rs685330	#N/A	hg19:chr1:212740370:212740490:120:3	>hg19:chr1:212740370:212740490:120:3
chr1	212769041	212770106	enhancer_region_1678	9	BRCA,CESC,STAD,HNSC,KIRC,LUAD,PAAD,PRAD,THCA	rs11119985	#N/A	hg19:chr1:212769513:212769633:120:1	#N/A
chr1	212781257	212782897	enhancer_region_1679	10	BRCA,CESC,STAD,HNSC,KIRC,LAML,LIHC,LUAD,NB,SARC	#N/A	#N/A	hg19:chr1:212782017:212782137:120:10	#N/A
chr1	212964686	212965927	enhancer_region_1680	14	BRCA,CESC,DLBC,GBM,HNSC,KIRC,LAML,LIHC,LUAD,PAAD,PRAD,SARC,SKCM,UCEC	rs17856201, rs61736926, rs3738798, rs73083749, rs12143209	rs17856201, rs61736926	hg19:chr1:212965246:212965366:120:12	>hg19:chr1:212965246:212965366:120:12
chr1	213030911	213032188	enhancer_region_1681	16	BRCA,CESC,DLBC,STAD,GBM,HNSC,KIRC,LAML,LIHC,LUAD,NB,PAAD,PRAD,SARC,THCA,UCEC	rs1047881, rs2220949, rs2201601, rs2201602, rs2201603, rs11120047	rs1047881	hg19:chr1:213031489:213031609:120:17	>hg19:chr1:213031489:213031609:120:17
chr1	213188451	213189831	enhancer_region_1682	15	BRCA,CESC,DLBC,STAD,HNSC,KIRC,LAML,LIHC,LUAD,PAAD,PRAD,SARC,SKCM,THCA,UCEC	#N/A	#N/A	hg19:chr1:213189081:213189201:120:5、cg24410391:chr1:213189713:213189833:120:6、cg19863073:chr1:213189763:213189883:120:9	#N/A
chr1	213224137	213225168	enhancer_region_1683	13	BRCA,CESC,STAD,HNSC,KIRC,LAML,LIHC,LUAD,PAAD,PRAD,SARC,THCA,UCEC	rs4951476	#N/A	hg19:chr1:213224592:213224712:120:16	>hg19:chr1:213224592:213224712:120:16
chr1	213296534	213297822	enhancer_region_1684	2	LAML,LUAD	#N/A	#N/A	hg19:chr1:213297118:213297238:120:1	#N/A
chr1	214275602	214276879	enhancer_region_1685	1	LUAD	rs1223748, rs1023763	#N/A	hg19:chr1:214276180:214276300:120:1	>hg19:chr1:214276180:214276300:120:1
chr1	214453775	214455278	enhancer_region_1686	15	BRCA,CESC,DLBC,GBM,HNSC,KIRC,LAML,LIHC,LUAD,NB,PAAD,PRAD,SARC,SKCM,UCEC	rs71515198	#N/A	hg19:chr1:214454466:214454586:120:20	>hg19:chr1:214454466:214454586:120:20
chr1	214600859	214601663	enhancer_region_1687	6	DLBC,HNSC,LUAD,PAAD,SARC,THCA	rs4655344, rs11120321, rs12047119, rs6671350	#N/A	hg19:chr1:214601201:214601321:120:2	#N/A
chr1	214612778	214613994	enhancer_region_1688	10	BRCA,CESC,DLBC,STAD,HNSC,KIRC,LIHC,LUAD,PRAD,SARC	rs10864096, rs7535598	#N/A	hg19:chr1:214613326:214613446:120:1	#N/A
chr1	214619733	214619831	enhancer_region_1689	2	DLBC,SARC	#N/A	#N/A	hg19:chr1:214619722:214619842:120:0	#N/A
chr1	214620048	214621109	enhancer_region_1690	11	BRCA,CESC,DLBC,STAD,HNSC,KIRC,LIHC,LUAD,PAAD,SARC,THCA	#N/A	#N/A	hg19:chr1:214620518:214620638:120:1	#N/A
chr1	214639996	214640861	enhancer_region_1691	5	BRCA,CESC,HNSC,LUAD,PRAD	rs6684018, rs7540188, rs7540288	#N/A	hg19:chr1:214640368:214640488:120:0	#N/A
chr1	214649107	214650272	enhancer_region_1692	4	BRCA,HNSC,KIRC,PAAD	rs61819637, rs4233305, rs61819638	#N/A	hg19:chr1:214649629:214649749:120:3	#N/A
chr1	214667386	214668558	enhancer_region_1693	2	HNSC,LUAD	rs4655357, rs12566894, rs12561901, rs4655358, rs10779617	rs4655357, rs12561901	hg19:chr1:214667912:214668032:120:1	#N/A
chr1	214724236	214726012	enhancer_region_1694	14	BRCA,CESC,STAD,GBM,HNSC,KIRC,LIHC,LUAD,PAAD,PRAD,SARC,SKCM,THCA,UCEC	rs12745583, rs12745587, rs3806315, rs4072734, rs7550560, rs7553102	rs7553102	hg19:chr1:214725064:214725184:120:22	#N/A
chr1	214776416	214777068	enhancer_region_1695	12	BRCA,CESC,STAD,GBM,HNSC,KIRC,LAML,LIHC,NB,PAAD,SARC,THCA	rs3748691, rs2809588	#N/A	hg19:chr1:214776682:214776802:120:13	>hg19:chr1:214776682:214776802:120:13
chr1	215287095	215288329	enhancer_region_1696	4	BRCA,HNSC,LUAD,THCA	rs7549136	#N/A	hg19:chr1:215287652:215287772:120:1	#N/A
chr1	215740287	215741860	enhancer_region_1697	14	BRCA,CESC,GBM,HNSC,KIRC,LAML,LIHC,LUAD,NB,PAAD,PRAD,SARC,THCA,UCEC	rs2275768	#N/A	hg19:chr1:215741013:215741133:120:17	>hg19:chr1:215741013:215741133:120:17
chr1	217803927	217805252	enhancer_region_1698	16	BRCA,CESC,DLBC,STAD,GBM,HNSC,KIRC,LIHC,LUAD,NB,PAAD,PRAD,SARC,SKCM,THCA,UCEC	rs944730, rs2297522, rs34121469, rs10495062	#N/A	hg19:chr1:217804529:217804649:120:2	#N/A
chr1	218758210	218759861	enhancer_region_1699	8	BRCA,CESC,HNSC,KIRC,LUAD,NB,PAAD,UCEC	rs28581519, rs1337110	#N/A	hg19:chr1:218758975:218759095:120:2、cg14091840:chr1:218759058:218759178:120:2	>hg19:chr1:218758975:218759095:120:2
chr1	218833663	218834405	enhancer_region_1700	4	CESC,HNSC,LUAD,PAAD	rs17048367	rs17048367	hg19:chr1:218833974:218834094:120:0	#N/A
chr1	218838636	218838914	enhancer_region_1701	0	none	rs4558049	#N/A	hg19:chr1:218838715:218838835:120:1	#N/A
chr1	218846759	218846837	enhancer_region_1702	0	none	#N/A	#N/A	hg19:chr1:218846738:218846858:120:0	#N/A
chr1	218847305	218848348	enhancer_region_1703	5	CESC,GBM,HNSC,KIRC,LUAD	rs60991969, rs6684868, rs12029735, rs12033444	rs12029735	hg19:chr1:218847766:218847886:120:2	>hg19:chr1:218847766:218847886:120:2
chr1	218879138	218880081	enhancer_region_1704	6	BRCA,HNSC,KIRC,LUAD,PAAD,THCA	#N/A	#N/A	hg19:chr1:218879549:218879669:120:1	#N/A
chr1	218996519	218997560	enhancer_region_1705	1	KIRC	rs2889812, rs2378023	#N/A	cg27296937:chr1:218997132:218997252:120:2、hg19:chr1:218996979:218997099:120:1	>cg27296937:chr1:218997132:218997252:120:2
chr1	219346986	219348237	enhancer_region_1706	13	BRCA,CESC,DLBC,HNSC,KIRC,LAML,LIHC,LUAD,NB,PAAD,PRAD,SARC,SKCM	rs1505257	#N/A	hg19:chr1:219347551:219347671:120:3	#N/A
chr1	220219358	220219965	enhancer_region_1707	13	BLCA,BRCA,CESC,STAD,HNSC,KIRC,LAML,LIHC,LUAD,NB,SARC,THCA,UCEC	#N/A	#N/A	hg19:chr1:220219601:220219721:120:7	#N/A
chr1	220263279	220264058	enhancer_region_1708	6	BRCA,DLBC,LAML,LIHC,LUAD,PAAD	rs79281902, rs113231783	#N/A	hg19:chr1:220263608:220263728:120:4	#N/A
chr1	220267383	220268114	enhancer_region_1709	16	BRCA,CESC,DLBC,STAD,GBM,HNSC,KIRC,LAML,LIHC,LUAD,PAAD,PRAD,SARC,SKCM,THCA,UCEC	#N/A	#N/A	hg19:chr1:220267688:220267808:120:11	#N/A
chr1	220445030	220446327	enhancer_region_1710	16	BRCA,CESC,DLBC,STAD,GBM,HNSC,KIRC,LAML,LIHC,LUAD,NB,PAAD,PRAD,SARC,THCA,UCEC	#N/A	#N/A	hg19:chr1:220445618:220445738:120:4	>hg19:chr1:220445618:220445738:120:4
chr1	220700770	220701106	enhancer_region_1711	1	CESC	#N/A	#N/A	hg19:chr1:220700878:220700998:120:5	#N/A
chr1	220701275	220702547	enhancer_region_1712	4	CESC,HNSC,PRAD,UCEC	#N/A	#N/A	hg19:chr1:220701851:220701971:120:18	#N/A
chr1	220921188	220922410	enhancer_region_1713	10	BRCA,CESC,HNSC,KIRC,LIHC,LUAD,NB,PAAD,PRAD,UCEC	rs337188	#N/A	hg19:chr1:220921739:220921859:120:12	#N/A
chr1	220959780	220961126	enhancer_region_1714	10	BRCA,CESC,STAD,HNSC,KIRC,LIHC,LUAD,NB,PRAD,UCEC	rs7536276	#N/A	hg19:chr1:220960393:220960513:120:12	#N/A
chr1	221612754	221614200	enhancer_region_1715	6	CESC,STAD,HNSC,LUAD,PAAD,THCA	rs17010042, rs10863613	rs17010042	hg19:chr1:221613417:221613537:120:1	>hg19:chr1:221613417:221613537:120:1
chr1	221915645	221916886	enhancer_region_1716	15	BLCA,BRCA,CESC,DLBC,STAD,GBM,HNSC,KIRC,LAML,LIHC,LUAD,NB,PRAD,SKCM,THCA	rs4589119, rs4317817, rs4319339	#N/A	hg19:chr1:221916205:221916325:120:18	#N/A
chr1	222131316	222131953	enhancer_region_1717	4	BRCA,HNSC,LAML,LUAD	#N/A	#N/A	hg19:chr1:222131574:222131694:120:0	>hg19:chr1:222131574:222131694:120:0
chr1	222638864	222639357	enhancer_region_1718	13	BRCA,CESC,STAD,HNSC,KIRC,LAML,LIHC,LUAD,PAAD,PRAD,SARC,THCA,UCEC	rs35507273, rs34967322, rs61824103	#N/A	hg19:chr1:222639050:222639170:120:3	>hg19:chr1:222639050:222639170:120:3
chr1	222762855	222763781	enhancer_region_1719	13	BRCA,CESC,DLBC,STAD,HNSC,KIRC,LAML,LIHC,LUAD,PAAD,PRAD,SARC,UCEC	rs4846767, rs3008650, rs3008651, rs79187803, rs2936040	rs3008650, rs3008651	hg19:chr1:222763258:222763378:120:4	#N/A
chr1	222816953	222818084	enhancer_region_1720	18	BLCA,BRCA,CESC,DLBC,STAD,GBM,HNSC,KIRC,LAML,LIHC,LUAD,NB,PAAD,PRAD,SARC,SKCM,THCA,UCEC	#N/A	#N/A	hg19:chr1:222817458:222817578:120:11	>hg19:chr1:222817458:222817578:120:11
chr1	222884715	222886716	enhancer_region_1721	15	BRCA,CESC,DLBC,STAD,GBM,HNSC,KIRC,LAML,LIHC,LUAD,PAAD,PRAD,SARC,SKCM,UCEC	rs3811465	#N/A	hg19:chr1:222885655:222885775:120:9	>hg19:chr1:222885655:222885775:120:9
chr1	222987701	222988893	enhancer_region_1722	13	BRCA,CESC,STAD,GBM,HNSC,KIRC,LIHC,LUAD,NB,PAAD,PRAD,SARC,UCEC	rs61838105, rs35497286, rs61838107, rs61838108	rs35497286, rs61838108	hg19:chr1:222988237:222988357:120:20	#N/A
chr1	222990899	222991399	enhancer_region_1723	2	LUAD,PAAD	#N/A	#N/A	hg19:chr1:222991089:222991209:120:0	#N/A
chr1	223254486	223255026	enhancer_region_1724	8	BRCA,CESC,STAD,HNSC,PAAD,PRAD,THCA,UCEC	#N/A	#N/A	hg19:chr1:223254696:223254816:120:4	#N/A
chr1	223888274	223889378	enhancer_region_1725	10	BLCA,BRCA,CESC,STAD,HNSC,LAML,LUAD,PAAD,SARC,THCA	#N/A	#N/A	cg09575442:chr1:223888371:223888491:120:2、cg20266715:chr1:223888809:223888929:120:4、cg15033552:chr1:223889081:223889201:120:1、hg19:chr1:223888766:223888886:120:3	>hg19:chr1:223888766:223888886:120:3, >cg09575442:chr1:223888371:223888491:120:2
chr1	223894916	223896029	enhancer_region_1726	8	BRCA,CESC,STAD,HNSC,LAML,LUAD,PAAD,PRAD	rs1892077, rs10916598, rs61823966	#N/A	hg19:chr1:223895412:223895532:120:0	#N/A
chr1	223899833	223901445	enhancer_region_1727	10	BRCA,CESC,STAD,GBM,HNSC,LAML,LUAD,SARC,SKCM,UCEC	rs12132879	#N/A	hg19:chr1:223900579:223900699:120:16	#N/A
chr1	223913889	223915058	enhancer_region_1728	7	CESC,STAD,HNSC,LAML,LUAD,PAAD,SARC	rs7525446	#N/A	hg19:chr1:223914413:223914533:120:0	#N/A
chr1	223959224	223960236	enhancer_region_1729	6	BRCA,STAD,HNSC,LAML,LUAD,PAAD	rs1153950, rs1153949	rs1153949	hg19:chr1:223959670:223959790:120:1	>hg19:chr1:223959670:223959790:120:1
chr1	224033032	224033739	enhancer_region_1730	10	BRCA,CESC,STAD,GBM,HNSC,KIRC,LUAD,PAAD,SARC,UCEC	#N/A	#N/A	hg19:chr1:224033325:224033445:120:15	>hg19:chr1:224033325:224033445:120:15
chr1	224033766	224034302	enhancer_region_1731	14	BRCA,CESC,STAD,GBM,HNSC,KIRC,LAML,LIHC,LUAD,PAAD,PRAD,SARC,SKCM,UCEC	rs6682353	#N/A	hg19:chr1:224033974:224034094:120:16	>hg19:chr1:224033974:224034094:120:16
chr1	224301456	224302546	enhancer_region_1732	12	BRCA,CESC,DLBC,GBM,HNSC,KIRC,LAML,LIHC,LUAD,PAAD,SARC,UCEC	rs6690695, rs2280291	rs2280291	hg19:chr1:224301941:224302061:120:10	>hg19:chr1:224301941:224302061:120:10
chr1	224370588	224371742	enhancer_region_1733	15	BRCA,CESC,DLBC,STAD,GBM,HNSC,KIRC,LAML,LIHC,LUAD,PAAD,PRAD,SARC,SKCM,UCEC	#N/A	#N/A	hg19:chr1:224371105:224371225:120:19	>hg19:chr1:224371105:224371225:120:19
chr1	224517373	224518541	enhancer_region_1734	15	BRCA,CESC,DLBC,STAD,GBM,HNSC,KIRC,LAML,LIHC,LUAD,PAAD,PRAD,SARC,SKCM,UCEC	#N/A	#N/A	hg19:chr1:224517897:224518017:120:12	#N/A
chr1	224544560	224545350	enhancer_region_1735	14	BRCA,CESC,DLBC,STAD,GBM,HNSC,KIRC,LAML,LIHC,LUAD,PAAD,PRAD,SARC,UCEC	#N/A	#N/A	hg19:chr1:224544895:224545015:120:16	#N/A
chr1	224622251	224623376	enhancer_region_1736	12	BRCA,CESC,DLBC,STAD,HNSC,LAML,LIHC,LUAD,PAAD,PRAD,SARC,UCEC	#N/A	#N/A	hg19:chr1:224622753:224622873:120:10	#N/A
chr1	224730193	224731462	enhancer_region_1737	5	GBM,HNSC,KIRC,LUAD,SARC	rs61825839, rs712087, rs16849369, rs1317810	rs61825839, rs16849369	hg19:chr1:224730767:224730887:120:2	#N/A
chr1	225116964	225117880	enhancer_region_1738	12	BRCA,CESC,HNSC,KIRC,LAML,LIHC,LUAD,NB,PAAD,PRAD,SKCM,UCEC	rs2501078	rs2501078	hg19:chr1:225117362:225117482:120:14	>hg19:chr1:225117362:225117482:120:14
chr1	225615206	225616504	enhancer_region_1739	10	BRCA,CESC,DLBC,STAD,HNSC,LAML,LIHC,LUAD,SARC,UCEC	rs4653636	#N/A	hg19:chr1:225615795:225615915:120:15	#N/A
chr1	225642186	225643131	enhancer_region_1740	4	BRCA,STAD,HNSC,LUAD	#N/A	#N/A	hg19:chr1:225642598:225642718:120:2	#N/A
chr1	225696238	225697350	enhancer_region_1741	8	BRCA,CESC,STAD,HNSC,LIHC,LUAD,PRAD,SARC	#N/A	#N/A	hg19:chr1:225696734:225696854:120:1	#N/A
chr1	225791219	225792301	enhancer_region_1742	4	HNSC,LUAD,PAAD,PRAD	#N/A	#N/A	hg19:chr1:225791700:225791820:120:0	#N/A
chr1	225840226	225840909	enhancer_region_1743	6	BRCA,CESC,HNSC,LIHC,SARC,UCEC	#N/A	#N/A	hg19:chr1:225840507:225840627:120:11	#N/A
chr1	225841072	225841592	enhancer_region_1744	10	BRCA,GBM,HNSC,KIRC,LIHC,LUAD,PAAD,SARC,SKCM,UCEC	#N/A	#N/A	hg19:chr1:225841272:225841392:120:17	#N/A
chr1	225843175	225843438	enhancer_region_1745	3	LUAD,PAAD,SARC	#N/A	#N/A	hg19:chr1:225843246:225843366:120:0	#N/A
chr1	225887750	225889121	enhancer_region_1746	12	BRCA,CESC,STAD,GBM,HNSC,KIRC,LIHC,LUAD,PAAD,SARC,THCA,UCEC	rs61850655, rs2794393, rs2794394	#N/A	hg19:chr1:225888375:225888495:120:4	#N/A
chr1	225965022	225966139	enhancer_region_1747	16	BRCA,CESC,DLBC,STAD,GBM,HNSC,KIRC,LAML,LIHC,LUAD,NB,PAAD,PRAD,SARC,SKCM,UCEC	rs3738035, rs3738037, rs1461957	#N/A	hg19:chr1:225965520:225965640:120:9	>hg19:chr1:225965520:225965640:120:9
chr1	225997395	225998344	enhancer_region_1748	12	BRCA,CESC,STAD,HNSC,KIRC,LAML,LIHC,LUAD,PAAD,SARC,SKCM,UCEC	rs10753408, rs10753409, rs12727007, rs12741681, rs12744609	#N/A	hg19:chr1:225997809:225997929:120:20	>hg19:chr1:225997809:225997929:120:20
chr1	226062704	226063809	enhancer_region_1749	6	BRCA,STAD,HNSC,LUAD,PRAD,UCEC	rs360091, rs360092, rs60847271	#N/A	hg19:chr1:226063196:226063316:120:1	#N/A
chr1	226069541	226071192	enhancer_region_1750	9	BRCA,CESC,HNSC,KIRC,LAML,LIHC,LUAD,PAAD,SARC	rs79211467, rs80219240, rs28384449, rs28384448, rs28384446, rs12563427	rs79211467, rs80219240	hg19:chr1:226070306:226070426:120:12	>hg19:chr1:226070306:226070426:120:12
chr1	226111313	226112513	enhancer_region_1751	16	BRCA,CESC,DLBC,STAD,GBM,HNSC,KIRC,LAML,LIHC,LUAD,NB,PAAD,PRAD,SARC,SKCM,UCEC	#N/A	#N/A	hg19:chr1:226111853:226111973:120:13	>hg19:chr1:226111853:226111973:120:13
chr1	226186741	226187123	enhancer_region_1752	6	BRCA,CESC,STAD,HNSC,KIRC,SARC	#N/A	#N/A	hg19:chr1:226186872:226186992:120:11	#N/A
chr1	226187196	226187586	enhancer_region_1753	11	BRCA,CESC,STAD,HNSC,LAML,LIHC,LUAD,NB,PAAD,SARC,SKCM	#N/A	#N/A	hg19:chr1:226187331:226187451:120:4	>hg19:chr1:226187331:226187451:120:4
chr1	226249441	226250288	enhancer_region_1754	12	BRCA,CESC,STAD,GBM,HNSC,KIRC,LAML,LIHC,LUAD,PRAD,SARC,UCEC	#N/A	#N/A	hg19:chr1:226249804:226249924:120:15	>hg19:chr1:226249804:226249924:120:15
chr1	226249781	226251002	enhancer_region_1755	14	BRCA,CESC,DLBC,STAD,GBM,HNSC,KIRC,LAML,LIHC,LUAD,PAAD,SARC,SKCM,UCEC	#N/A	#N/A	hg19:chr1:226250331:226250451:120:15、hg19:chr1:226249804:226249924:120:15	>hg19:chr1:226249804:226249924:120:15
chr1	226270731	226271890	enhancer_region_1756	9	BRCA,CESC,HNSC,KIRC,LAML,LUAD,PRAD,SARC,UCEC	rs4570386, rs10915932, rs12066979	rs4570386	hg19:chr1:226271250:226271370:120:14	#N/A
chr1	226297247	226297665	enhancer_region_1757	4	BRCA,STAD,PRAD,SARC	#N/A	#N/A	hg19:chr1:226297396:226297516:120:8	>hg19:chr1:226297396:226297516:120:8
chr1	226309202	226310736	enhancer_region_1758	12	BRCA,CESC,DLBC,STAD,GBM,HNSC,KIRC,LAML,LIHC,LUAD,PRAD,SARC	#N/A	#N/A	hg19:chr1:226309909:226310029:120:20	#N/A
chr1	226315451	226316304	enhancer_region_1759	6	BRCA,DLBC,STAD,LIHC,LUAD,PRAD	#N/A	#N/A	hg19:chr1:226315817:226315937:120:3	#N/A
chr1	226373780	226374858	enhancer_region_1760	14	BRCA,CESC,DLBC,STAD,HNSC,KIRC,LAML,LIHC,LUAD,NB,PAAD,PRAD,SARC,UCEC	#N/A	#N/A	hg19:chr1:226374259:226374379:120:17	#N/A
chr1	226495986	226497542	enhancer_region_1761	14	BRCA,CESC,DLBC,GBM,HNSC,KIRC,LAML,LIHC,LUAD,PAAD,PRAD,SARC,SKCM,UCEC	#N/A	#N/A	hg19:chr1:226496704:226496824:120:9	#N/A
chr1	226595167	226596432	enhancer_region_1762	14	BRCA,CESC,DLBC,STAD,HNSC,KIRC,LAML,LIHC,LUAD,PAAD,PRAD,SARC,SKCM,UCEC	rs892348, rs4653734, rs907187, rs7531668, rs2077197, rs7527192, rs1341336	rs892348, rs2077197, rs1341336	hg19:chr1:226595739:226595859:120:21	#N/A
chr1	226630739	226631984	enhancer_region_1763	0	none	rs10799351, rs4653740, rs10753425, rs10916000, rs10799352, rs11578747, rs6674899	rs11578747	hg19:chr1:226631301:226631421:120:0	>hg19:chr1:226631301:226631421:120:0
chr1	227002397	227003544	enhancer_region_1764	8	BRCA,CESC,STAD,HNSC,KIRC,LUAD,PAAD,PRAD	rs7525811, rs6426545, rs34741989	rs7525811, rs34741989	hg19:chr1:227002910:227003030:120:1	#N/A
chr1	227057849	227058974	enhancer_region_1765	11	BRCA,CESC,STAD,HNSC,KIRC,LAML,LIHC,LUAD,PAAD,SKCM,UCEC	rs12758915, rs111297484	rs111297484	hg19:chr1:227058351:227058471:120:11	#N/A
chr1	227127081	227127770	enhancer_region_1766	18	BLCA,BRCA,CESC,DLBC,STAD,GBM,HNSC,KIRC,LAML,LIHC,LUAD,NB,PAAD,PRAD,SARC,SKCM,THCA,UCEC	rs2777840	rs2777840	hg19:chr1:227127365:227127485:120:9	#N/A
chr1	227505356	227506908	enhancer_region_1767	13	BRCA,CESC,STAD,GBM,HNSC,KIRC,LAML,LIHC,LUAD,PRAD,SARC,SKCM,UCEC	rs72632822, rs6675408, rs577541107, rs67070254, rs199970104, rs68133756, rs7540775, rs7549515	rs67070254	hg19:chr1:227506072:227506192:120:11	#N/A
chr1	227544285	227545598	enhancer_region_1768	8	BRCA,CESC,STAD,HNSC,KIRC,LAML,LUAD,PAAD	rs16847690, rs12028523, rs12047613, rs6690898	rs12028523	hg19:chr1:227544881:227545001:120:1	#N/A
chr1	227583536	227585278	enhancer_region_1769	2	KIRC,LAML	rs3014273, rs3014274, rs3000816, rs3000777, rs3000787	#N/A	hg19:chr1:227584347:227584467:120:0	#N/A
chr1	227751035	227751943	enhancer_region_1770	15	BRCA,CESC,DLBC,STAD,HNSC,KIRC,LAML,LIHC,LUAD,NB,PAAD,PRAD,SARC,THCA,UCEC	rs3748806, rs4653853	rs3748806, rs4653853	hg19:chr1:227751429:227751549:120:10	#N/A
chr1	227915751	227916096	enhancer_region_1771	7	BRCA,CESC,STAD,LIHC,LUAD,PAAD,PRAD	#N/A	#N/A	hg19:chr1:227915863:227915983:120:8	>hg19:chr1:227915863:227915983:120:8
chr1	227922324	227923772	enhancer_region_1772	12	BRCA,CESC,DLBC,STAD,HNSC,KIRC,LAML,LIHC,NB,PAAD,SARC,UCEC	rs2295994	#N/A	hg19:chr1:227922988:227923108:120:13	#N/A
chr1	227975306	227975803	enhancer_region_1773	3	CESC,STAD,HNSC	#N/A	#N/A	hg19:chr1:227975494:227975614:120:5	#N/A
chr1	227993278	227994127	enhancer_region_1774	3	CESC,HNSC,LUAD	rs12057467	rs12057467	hg19:chr1:227993642:227993762:120:1	#N/A
chr1	228122186	228123276	enhancer_region_1775	5	BRCA,STAD,HNSC,LUAD,PAAD	rs2796056	#N/A	hg19:chr1:228122671:228122791:120:0	#N/A
chr1	228133828	228134891	enhancer_region_1776	7	BRCA,CESC,STAD,HNSC,LUAD,PAAD,PRAD	#N/A	#N/A	hg19:chr1:228134299:228134419:120:1	>hg19:chr1:228134299:228134419:120:1
chr1	228269342	228270806	enhancer_region_1777	10	BRCA,CESC,DLBC,STAD,HNSC,LAML,LIHC,PAAD,SARC,UCEC	rs822733	#N/A	hg19:chr1:228270014:228270134:120:9	>hg19:chr1:228270014:228270134:120:9
chr1	228289778	228291453	enhancer_region_1778	12	BRCA,CESC,DLBC,STAD,HNSC,LAML,LIHC,LUAD,PAAD,PRAD,SARC,UCEC	rs2295995	#N/A	hg19:chr1:228290555:228290675:120:19	>hg19:chr1:228290555:228290675:120:19
chr1	228296552	228297830	enhancer_region_1779	11	BRCA,CESC,DLBC,STAD,HNSC,LAML,LIHC,PAAD,PRAD,SARC,UCEC	rs849749, rs1620734	#N/A	hg19:chr1:228297131:228297251:120:13	#N/A
chr1	228327300	228328350	enhancer_region_1780	11	BRCA,CESC,STAD,HNSC,KIRC,LAML,LUAD,PRAD,SARC,THCA,UCEC	#N/A	#N/A	hg19:chr1:228327765:228327885:120:11	>hg19:chr1:228327765:228327885:120:11
chr1	228352910	228353233	enhancer_region_1781	3	STAD,HNSC,SARC	#N/A	#N/A	hg19:chr1:228353011:228353131:120:6	>hg19:chr1:228353011:228353131:120:6
chr1	228353327	228354444	enhancer_region_1782	16	BRCA,CESC,DLBC,STAD,GBM,HNSC,KIRC,LAML,LIHC,LUAD,PAAD,PRAD,SARC,SKCM,THCA,UCEC	rs55873785	#N/A	hg19:chr1:228353825:228353945:120:13	#N/A
chr1	228397554	228398226	enhancer_region_1783	1	CESC	rs72757829	#N/A	hg19:chr1:228397830:228397950:120:2	#N/A
chr1	228400830	228401416	enhancer_region_1784	9	BRCA,CESC,HNSC,KIRC,LAML,LUAD,PRAD,SARC,UCEC	#N/A	#N/A	hg19:chr1:228401063:228401183:120:8	>hg19:chr1:228401063:228401183:120:8
chr1	228566227	228566800	enhancer_region_1785	4	HNSC,LUAD,SARC,UCEC	#N/A	#N/A	hg19:chr1:228566453:228566573:120:12	#N/A
chr1	228579607	228580256	enhancer_region_1786	1	SARC	rs493954, rs494154, rs4653951	rs494154	hg19:chr1:228579871:228579991:120:1	>hg19:chr1:228579871:228579991:120:1
chr1	228593835	228594629	enhancer_region_1787	8	CESC,DLBC,STAD,HNSC,KIRC,LAML,LIHC,SARC	#N/A	#N/A	hg19:chr1:228594172:228594292:120:10	#N/A
chr1	228594849	228595306	enhancer_region_1788	4	CESC,STAD,HNSC,SARC	#N/A	#N/A	hg19:chr1:228595017:228595137:120:2	#N/A
chr1	228644898	228645473	enhancer_region_1789	8	BRCA,CESC,HNSC,KIRC,LAML,LUAD,PRAD,SARC	rs10916317	rs10916317	hg19:chr1:228645125:228645245:120:7	>hg19:chr1:228645125:228645245:120:7
chr1	228673925	228675612	enhancer_region_1790	13	BRCA,CESC,DLBC,STAD,HNSC,KIRC,LAML,LIHC,LUAD,PAAD,PRAD,SARC,UCEC	rs4233233, rs6684355	#N/A	hg19:chr1:228674708:228674828:120:10	#N/A
chr1	228782896	228784267	enhancer_region_1791	3	CESC,LIHC,PAAD	rs12045742, rs6426509, rs56043220, rs12046644, rs4344301	rs12045742, rs56043220	hg19:chr1:228783521:228783641:120:8	#N/A
chr1	228799356	228800411	enhancer_region_1792	0	none	rs6681216	#N/A	hg19:chr1:228799823:228799943:120:6	>hg19:chr1:228799823:228799943:120:6
chr1	228973539	228974868	enhancer_region_1793	7	BRCA,CESC,STAD,HNSC,LIHC,PAAD,PRAD	rs1389138	#N/A	hg19:chr1:228974143:228974263:120:1	#N/A
chr1	228996260	228997077	enhancer_region_1794	6	BRCA,CESC,STAD,HNSC,LIHC,PAAD	#N/A	#N/A	hg19:chr1:228996608:228996728:120:3	#N/A
chr1	229477736	229478532	enhancer_region_1795	9	BRCA,CESC,STAD,HNSC,KIRC,LAML,LIHC,SARC,UCEC	rs12756927	#N/A	hg19:chr1:229478074:229478194:120:14	>hg19:chr1:229478074:229478194:120:14
chr1	229643468	229644624	enhancer_region_1796	14	BRCA,CESC,DLBC,STAD,HNSC,KIRC,LAML,LIHC,LUAD,PAAD,PRAD,SARC,SKCM,UCEC	rs2295624	rs2295624	hg19:chr1:229643986:229644106:120:9	#N/A
chr1	229693679	229695140	enhancer_region_1797	11	BRCA,CESC,DLBC,STAD,HNSC,KIRC,LAML,LIHC,NB,PRAD,SARC	rs4148757, rs4148755	#N/A	hg19:chr1:229694349:229694469:120:17	#N/A
chr1	229761616	229762533	enhancer_region_1798	14	BRCA,CESC,DLBC,STAD,GBM,HNSC,KIRC,LAML,LUAD,PAAD,PRAD,SARC,THCA,UCEC	rs71652397, rs1467512, rs1077954	rs1077954	hg19:chr1:229762014:229762134:120:13	>hg19:chr1:229762014:229762134:120:13
chr1	230219831	230220622	enhancer_region_1799	9	BRCA,CESC,STAD,HNSC,KIRC,LUAD,PAAD,SARC,THCA	#N/A	#N/A	hg19:chr1:230220166:230220286:120:2	>hg19:chr1:230220166:230220286:120:2
chr1	230240072	230241124	enhancer_region_1800	11	BRCA,CESC,STAD,HNSC,KIRC,LIHC,LUAD,PAAD,PRAD,SARC,THCA	rs10864691, rs10864692, rs12032088, rs868287	rs10864691	hg19:chr1:230240538:230240658:120:3	>hg19:chr1:230240538:230240658:120:3
chr1	230778180	230778786	enhancer_region_1801	15	BRCA,CESC,DLBC,STAD,HNSC,KIRC,LAML,LIHC,LUAD,PAAD,PRAD,SARC,SKCM,THCA,UCEC	#N/A	#N/A	hg19:chr1:230778423:230778543:120:13	#N/A
chr1	231369271	231370737	enhancer_region_1802	0	none	rs12036963	rs12036963	hg19:chr1:231369944:231370064:120:1	#N/A
chr1	231376296	231377869	enhancer_region_1803	16	BRCA,CESC,DLBC,STAD,GBM,HNSC,KIRC,LAML,LIHC,LUAD,PAAD,PRAD,SARC,SKCM,THCA,UCEC	rs2274067, rs518686, rs487047, rs822626, rs822625	rs487047, rs822625	hg19:chr1:231377022:231377142:120:8	#N/A
chr1	231472952	231474383	enhancer_region_1804	15	BRCA,CESC,DLBC,STAD,GBM,HNSC,KIRC,LAML,LIHC,LUAD,PAAD,PRAD,SARC,SKCM,UCEC	#N/A	#N/A	hg19:chr1:231473607:231473727:120:14	>hg19:chr1:231473607:231473727:120:14
chr1	231523493	231524413	enhancer_region_1805	2	LUAD,SARC	rs2790887, rs2808592, rs2749702, rs2808593	#N/A	hg19:chr1:231523893:231524013:120:0	#N/A
chr1	231531039	231532017	enhancer_region_1806	7	BRCA,STAD,HNSC,LUAD,PAAD,SARC,THCA	rs2883799, rs743120, rs2486734, rs2486733, rs2486732, rs480902, rs2224256, rs2790884	rs2486733	hg19:chr1:231531468:231531588:120:1	#N/A
chr1	231543303	231544559	enhancer_region_1807	5	BRCA,STAD,HNSC,LUAD,PAAD	rs2790871, rs479200, rs2790870	rs2790871	hg19:chr1:231543871:231543991:120:1	#N/A
chr1	231557199	231558675	enhancer_region_1808	15	BRCA,CESC,DLBC,STAD,GBM,HNSC,KIRC,LAML,LIHC,LUAD,PAAD,PRAD,SARC,SKCM,UCEC	rs12097901	#N/A	hg19:chr1:231557877:231557997:120:16	#N/A
chr1	231663771	231664880	enhancer_region_1809	16	BLCA,BRCA,CESC,DLBC,STAD,GBM,HNSC,KIRC,LAML,LIHC,LUAD,PAAD,PRAD,SARC,THCA,UCEC	rs1630250, rs41303127, rs1621135	#N/A	hg19:chr1:231664265:231664385:120:16	#N/A
chr1	232757879	232759051	enhancer_region_1810	1	BRCA	rs6424239	#N/A	hg19:chr1:232758405:232758525:120:1	#N/A
chr1	233085890	233086865	enhancer_region_1811	11	BRCA,CESC,DLBC,HNSC,KIRC,LAML,LIHC,LUAD,PAAD,PRAD,SARC	rs12021705, rs13381	#N/A	hg19:chr1:233086317:233086437:120:11	>hg19:chr1:233086317:233086437:120:11
chr1	233088562	233088991	enhancer_region_1812	2	BRCA,LIHC	#N/A	#N/A	hg19:chr1:233088716:233088836:120:0	#N/A
chr1	233248539	233249716	enhancer_region_1813	12	BRCA,CESC,STAD,HNSC,KIRC,LAML,LUAD,PAAD,PRAD,SARC,THCA,UCEC	rs74145053	#N/A	hg19:chr1:233249067:233249187:120:1、cg00980058:chr1:233248649:233248769:120:1、cg16371229:chr1:233248785:233248905:120:1、cg10576245:chr1:233249207:233249327:120:2	>cg10576245:chr1:233249207:233249327:120:2
chr1	233430681	233431497	enhancer_region_1814	9	BRCA,CESC,DLBC,STAD,HNSC,KIRC,LUAD,SARC,UCEC	#N/A	#N/A	hg19:chr1:233431029:233431149:120:2	#N/A
chr1	233463475	233464734	enhancer_region_1815	7	BRCA,CESC,STAD,HNSC,KIRC,LUAD,UCEC	rs78916182	#N/A	hg19:chr1:233464044:233464164:120:16	#N/A
chr1	233502817	233503877	enhancer_region_1816	2	STAD,LUAD	#N/A	#N/A	hg19:chr1:233503287:233503407:120:3	#N/A
chr1	233749135	233749778	enhancer_region_1817	8	BRCA,CESC,STAD,HNSC,LAML,LUAD,PRAD,THCA	#N/A	#N/A	hg19:chr1:233749396:233749516:120:12	>hg19:chr1:233749396:233749516:120:12
chr1	233749135	233751060	enhancer_region_1818	10	BRCA,CESC,STAD,HNSC,KIRC,LAML,LUAD,PRAD,THCA,UCEC	rs2795294, rs3820134, rs1693236, rs1693235	rs1693236	hg19:chr1:233750037:233750157:120:6、hg19:chr1:233749396:233749516:120:12	>hg19:chr1:233749396:233749516:120:12, >hg19:chr1:233750037:233750157:120:6
chr1	234044777	234045531	enhancer_region_1819	4	STAD,HNSC,LUAD,PAAD	rs12146027	#N/A	hg19:chr1:234045094:234045214:120:1	#N/A
chr1	234508749	234509822	enhancer_region_1820	16	BRCA,CESC,DLBC,STAD,GBM,HNSC,KIRC,LAML,LIHC,LUAD,PAAD,PRAD,SARC,SKCM,THCA,UCEC	rs10910420	#N/A	hg19:chr1:234509225:234509345:120:12	>hg19:chr1:234509225:234509345:120:12
chr1	234613869	234615227	enhancer_region_1821	13	BRCA,CESC,DLBC,STAD,HNSC,KIRC,LAML,LIHC,LUAD,PRAD,SARC,SKCM,UCEC	rs117698521	rs117698521	hg19:chr1:234614488:234614608:120:22	#N/A
chr1	234735455	234736603	enhancer_region_1822	13	BRCA,CESC,DLBC,STAD,HNSC,KIRC,LAML,LIHC,LUAD,PRAD,SARC,SKCM,UCEC	rs111315083, rs112096491	#N/A	hg19:chr1:234735969:234736089:120:20	#N/A
chr1	234738534	234738795	enhancer_region_1823	5	BRCA,STAD,LAML,LUAD,SARC	#N/A	#N/A	hg19:chr1:234738604:234738724:120:1	#N/A
chr1	234745577	234746174	enhancer_region_1824	6	BRCA,HNSC,LAML,LIHC,LUAD,SARC	#N/A	#N/A	hg19:chr1:234745815:234745935:120:16	#N/A
chr1	234746319	234747275	enhancer_region_1825	11	BRCA,CESC,DLBC,STAD,HNSC,LAML,LIHC,LUAD,PRAD,SARC,UCEC	#N/A	#N/A	hg19:chr1:234746737:234746857:120:15	#N/A
chr1	234858866	234860479	enhancer_region_1826	11	BRCA,CESC,STAD,HNSC,LAML,LIHC,LUAD,PAAD,PRAD,SARC,UCEC	rs2480015	#N/A	cg23257934:chr1:234858922:234859042:120:10、hg19:chr1:234859612:234859732:120:1	>hg19:chr1:234859612:234859732:120:1
chr1	235116064	235117068	enhancer_region_1827	6	HNSC,KIRC,LAML,LUAD,PAAD,THCA	#N/A	#N/A	hg19:chr1:235116506:235116626:120:1	#N/A
chr1	235132762	235134576	enhancer_region_1828	9	BRCA,CESC,STAD,HNSC,KIRC,LIHC,LUAD,PAAD,PRAD	rs28424234	#N/A	hg19:chr1:235133609:235133729:120:2	#N/A
chr1	235291673	235292607	enhancer_region_1829	16	BRCA,CESC,DLBC,STAD,GBM,HNSC,KIRC,LAML,LIHC,LUAD,NB,PAAD,SARC,SKCM,THCA,UCEC	rs17523127	#N/A	hg19:chr1:235292080:235292200:120:13	#N/A
chr1	235323997	235324972	enhancer_region_1830	14	BRCA,CESC,DLBC,STAD,HNSC,KIRC,LAML,LIHC,LUAD,PAAD,PRAD,SARC,SKCM,UCEC	#N/A	#N/A	hg19:chr1:235324424:235324544:120:8	#N/A
chr1	235491132	235491584	enhancer_region_1831	7	DLBC,STAD,GBM,HNSC,LAML,LIHC,SARC	#N/A	#N/A	hg19:chr1:235491298:235491418:120:12	>hg19:chr1:235491298:235491418:120:12
chr1	235491439	235492434	enhancer_region_1832	13	BRCA,CESC,DLBC,STAD,HNSC,LAML,LIHC,LUAD,PAAD,PRAD,SARC,THCA,UCEC	#N/A	#N/A	hg19:chr1:235491876:235491996:120:8	>hg19:chr1:235491876:235491996:120:8
chr1	235530438	235531337	enhancer_region_1833	13	BRCA,CESC,STAD,HNSC,KIRC,LAML,LIHC,LUAD,PAAD,PRAD,SARC,THCA,UCEC	#N/A	#N/A	hg19:chr1:235530827:235530947:120:7	>hg19:chr1:235530827:235530947:120:7
chr1	235632294	235633014	enhancer_region_1834	4	BRCA,HNSC,LUAD,PAAD	#N/A	#N/A	hg19:chr1:235632594:235632714:120:3	#N/A
chr1	235667307	235668714	enhancer_region_1835	17	BRCA,CESC,DLBC,STAD,GBM,HNSC,KIRC,LAML,LIHC,LUAD,NB,PAAD,PRAD,SARC,SKCM,THCA,UCEC	rs291348, rs75700660, rs182366, rs696247	#N/A	hg19:chr1:235667950:235668070:120:14	>hg19:chr1:235667950:235668070:120:14
chr1	236030329	236031061	enhancer_region_1836	11	BRCA,CESC,DLBC,STAD,LAML,LIHC,LUAD,NB,PAAD,PRAD,SARC	rs7548449, rs4659610	rs7548449	hg19:chr1:236030635:236030755:120:1	>hg19:chr1:236030635:236030755:120:1
chr1	236066060	236067028	enhancer_region_1837	6	BRCA,CESC,HNSC,LUAD,PAAD,PRAD	rs12405023, rs12404234, rs10803141	rs10803141	hg19:chr1:236066484:236066604:120:3	#N/A
chr1	236073660	236074508	enhancer_region_1838	6	BRCA,CESC,STAD,HNSC,LUAD,PAAD	#N/A	#N/A	hg19:chr1:236074024:236074144:120:1	#N/A
chr1	236080352	236081181	enhancer_region_1839	8	BRCA,CESC,STAD,HNSC,LUAD,PAAD,SARC,THCA	#N/A	#N/A	hg19:chr1:236080706:236080826:120:2	#N/A
chr1	236269440	236269609	enhancer_region_1840	1	HNSC	#N/A	#N/A	hg19:chr1:236269464:236269584:120:8	>hg19:chr1:236269464:236269584:120:8
chr1	236269784	236269930	enhancer_region_1841	0	none	#N/A	#N/A	hg19:chr1:236269797:236269917:120:5	>hg19:chr1:236269797:236269917:120:5
chr1	236665939	236667211	enhancer_region_1842	9	BRCA,STAD,HNSC,KIRC,LAML,LIHC,LUAD,PAAD,SARC	rs10925145	#N/A	hg19:chr1:236666515:236666635:120:4	#N/A
chr1	236686730	236688035	enhancer_region_1843	9	BRCA,HNSC,KIRC,LAML,LIHC,LUAD,PAAD,PRAD,SARC	rs3754245	#N/A	hg19:chr1:236687322:236687442:120:11	>hg19:chr1:236687322:236687442:120:11
chr1	236767277	236768529	enhancer_region_1844	13	BRCA,CESC,STAD,HNSC,KIRC,LAML,LIHC,LUAD,NB,PAAD,PRAD,SARC,THCA	rs10802551, rs4233465, rs965399	#N/A	hg19:chr1:236767843:236767963:120:11	#N/A
chr1	236958562	236959278	enhancer_region_1845	18	BLCA,BRCA,CESC,DLBC,STAD,GBM,HNSC,KIRC,LAML,LIHC,LUAD,NB,PAAD,PRAD,SARC,SKCM,THCA,UCEC	rs12354209	rs12354209	hg19:chr1:236958860:236958980:120:12	#N/A
chr1	241682352	241683094	enhancer_region_1846	17	BLCA,BRCA,CESC,DLBC,STAD,GBM,HNSC,KIRC,LAML,LIHC,LUAD,NB,PAAD,SARC,SKCM,THCA,UCEC	#N/A	#N/A	hg19:chr1:241682663:241682783:120:16	#N/A
chr1	241803125	241803681	enhancer_region_1847	12	BRCA,STAD,GBM,HNSC,KIRC,LAML,LIHC,LUAD,NB,SARC,SKCM,UCEC	rs566398765, rs7513575, rs7513451	#N/A	hg19:chr1:241803343:241803463:120:10	>hg19:chr1:241803343:241803463:120:10
chr1	242011008	242012164	enhancer_region_1848	18	BLCA,BRCA,CESC,DLBC,STAD,GBM,HNSC,KIRC,LAML,LIHC,LUAD,NB,PAAD,PRAD,SARC,SKCM,THCA,UCEC	rs35245437, rs1776181, rs1776180, rs1776179, rs1776178, rs1635517, rs1776177	rs35245437, rs1776179	hg19:chr1:242011526:242011646:120:10	>hg19:chr1:242011526:242011646:120:10
chr1	243417655	243418046	enhancer_region_1849	10	BRCA,DLBC,STAD,HNSC,KIRC,LAML,LIHC,LUAD,PRAD,SARC	rs546279210	#N/A	hg19:chr1:243417790:243417910:120:6	>hg19:chr1:243417790:243417910:120:6
chr1	243418132	243419363	enhancer_region_1850	17	BLCA,BRCA,DLBC,STAD,GBM,HNSC,KIRC,LAML,LIHC,LUAD,NB,PAAD,PRAD,SARC,SKCM,THCA,UCEC	rs71537331	#N/A	hg19:chr1:243418687:243418807:120:8	#N/A
chr1	243430491	243431228	enhancer_region_1851	1	LUAD	rs28599724	#N/A	hg19:chr1:243430799:243430919:120:8	#N/A
chr1	243431642	243431938	enhancer_region_1852	4	DLBC,LUAD,PAAD,PRAD	rs10926978	#N/A	hg19:chr1:243431730:243431850:120:1	#N/A
chr1	243432013	243432492	enhancer_region_1853	6	STAD,GBM,HNSC,KIRC,LAML,LUAD	#N/A	#N/A	hg19:chr1:243432192:243432312:120:5	#N/A
chr1	244326910	244328007	enhancer_region_1854	7	CESC,STAD,HNSC,KIRC,LUAD,PAAD,SARC	rs55919332	#N/A	hg19:chr1:244327398:244327518:120:0	#N/A
chr1	244485600	244487066	enhancer_region_1855	8	BRCA,CESC,HNSC,LAML,LUAD,PAAD,PRAD,UCEC	rs6681975, rs4421572, rs5002490, rs1413836, rs1385216, rs1385217, rs1385218, rs12036746	rs5002490	hg19:chr1:244486273:244486393:120:1	#N/A
chr1	244614392	244615368	enhancer_region_1856	13	BLCA,CESC,DLBC,STAD,GBM,HNSC,KIRC,LAML,LIHC,NB,SARC,THCA,UCEC	rs3127466	rs3127466	hg19:chr1:244614820:244614940:120:8	>hg19:chr1:244614820:244614940:120:8
chr1	244615522	244615708	enhancer_region_1857	4	BRCA,STAD,PAAD,SARC	#N/A	#N/A	hg19:chr1:244615555:244615675:120:5	#N/A
chr1	244762918	244763794	enhancer_region_1858	5	STAD,HNSC,KIRC,LUAD,THCA	rs12066366, rs10927276	#N/A	hg19:chr1:244763296:244763416:120:3、cg20311002:chr1:244763481:244763601:120:2	>hg19:chr1:244763296:244763416:120:3
chr1	244815886	244816802	enhancer_region_1859	16	BLCA,BRCA,CESC,DLBC,STAD,GBM,HNSC,KIRC,LAML,LIHC,NB,PAAD,SARC,SKCM,THCA,UCEC	rs3806274	#N/A	hg19:chr1:244816284:244816404:120:14	#N/A
chr1	244997135	244997625	enhancer_region_1860	9	BRCA,DLBC,STAD,GBM,LAML,LIHC,LUAD,PAAD,SARC	#N/A	#N/A	hg19:chr1:244997320:244997440:120:7	>hg19:chr1:244997320:244997440:120:7
chr1	244997722	244997895	enhancer_region_1861	5	DLBC,LAML,LUAD,PAAD,SARC	#N/A	#N/A	hg19:chr1:244997748:244997868:120:7	#N/A
chr1	244997986	244999000	enhancer_region_1862	15	BRCA,CESC,DLBC,STAD,GBM,HNSC,KIRC,LAML,LIHC,LUAD,PAAD,PRAD,SARC,SKCM,UCEC	#N/A	#N/A	hg19:chr1:244998433:244998553:120:14	#N/A
chr1	245026213	245028112	enhancer_region_1863	15	BRCA,CESC,DLBC,STAD,GBM,HNSC,KIRC,LAML,LIHC,LUAD,PAAD,PRAD,SARC,SKCM,UCEC	rs6675421	rs6675421	hg19:chr1:245027102:245027222:120:16	>hg19:chr1:245027102:245027222:120:16
chr1	245132920	245134712	enhancer_region_1864	17	BRCA,CESC,DLBC,STAD,GBM,HNSC,KIRC,LAML,LIHC,LUAD,NB,PAAD,PRAD,SARC,SKCM,THCA,UCEC	rs7545078, rs61844237, rs113845109, rs2291426, rs6695687	#N/A	hg19:chr1:245133756:245133876:120:14	#N/A
chr1	245254810	245255897	enhancer_region_1865	9	BRCA,STAD,HNSC,KIRC,LAML,LIHC,LUAD,PAAD,THCA	rs2945	#N/A	hg19:chr1:245255293:245255413:120:2	>hg19:chr1:245255293:245255413:120:2
chr1	246303023	246303840	enhancer_region_1866	2	KIRC,LUAD	rs7551290, rs7522774, rs3845511, rs7515622, rs10802339	rs7515622	hg19:chr1:246303371:246303491:120:0	#N/A
chr1	246316772	246317821	enhancer_region_1867	1	LAML	#N/A	#N/A	hg19:chr1:246317236:246317356:120:0	#N/A
chr1	246320163	246320623	enhancer_region_1868	0	none	#N/A	#N/A	hg19:chr1:246320333:246320453:120:4	#N/A
chr1	246729116	246729616	enhancer_region_1869	11	BRCA,CESC,STAD,HNSC,KIRC,LAML,LIHC,LUAD,PAAD,PRAD,SARC	#N/A	#N/A	hg19:chr1:246729306:246729426:120:13	#N/A
chr1	246729687	246730386	enhancer_region_1870	18	BLCA,BRCA,CESC,DLBC,STAD,GBM,HNSC,KIRC,LAML,LIHC,LUAD,NB,PAAD,PRAD,SARC,SKCM,THCA,UCEC	rs3795474	#N/A	hg19:chr1:246729976:246730096:120:12	>hg19:chr1:246729976:246730096:120:12
chr1	247094348	247095649	enhancer_region_1871	18	BLCA,BRCA,CESC,DLBC,STAD,GBM,HNSC,KIRC,LAML,LIHC,LUAD,NB,PAAD,PRAD,SARC,SKCM,THCA,UCEC	rs61854048	#N/A	hg19:chr1:247094938:247095058:120:17	#N/A
chr1	247170770	247171435	enhancer_region_1872	13	BRCA,CESC,STAD,HNSC,KIRC,LAML,LIHC,NB,PAAD,PRAD,SARC,THCA,UCEC	#N/A	#N/A	hg19:chr1:247171042:247171162:120:16	>hg19:chr1:247171042:247171162:120:16
chr1	247241385	247242469	enhancer_region_1873	16	BRCA,CESC,DLBC,STAD,GBM,HNSC,KIRC,LAML,LIHC,NB,PAAD,PRAD,SARC,SKCM,THCA,UCEC	rs6701757, rs41305955, rs3806269	rs3806269	hg19:chr1:247241867:247241987:120:6	>hg19:chr1:247241867:247241987:120:6
chr1	247267106	247268101	enhancer_region_1874	16	BLCA,BRCA,CESC,DLBC,GBM,HNSC,KIRC,LAML,LIHC,LUAD,NB,PAAD,PRAD,SARC,THCA,UCEC	rs4925692, rs2270616	#N/A	hg19:chr1:247267543:247267663:120:5	#N/A
chr1	247494228	247495680	enhancer_region_1875	16	BRCA,CESC,DLBC,STAD,GBM,HNSC,KIRC,LAML,LIHC,LUAD,NB,PAAD,PRAD,SARC,SKCM,UCEC	rs113566032	#N/A	hg19:chr1:247494894:247495014:120:10	#N/A
chr1	249119725	249121061	enhancer_region_1876	15	BRCA,CESC,DLBC,STAD,HNSC,LAML,LIHC,LUAD,NB,PAAD,PRAD,SARC,SKCM,THCA,UCEC	rs11205415, rs11205416, rs12030741, rs12029054	rs12030741	hg19:chr1:249120333:249120453:120:6	#N/A
chr1	249131970	249133410	enhancer_region_1877	18	BLCA,BRCA,CESC,DLBC,STAD,GBM,HNSC,KIRC,LAML,LIHC,LUAD,NB,PAAD,PRAD,SARC,SKCM,THCA,UCEC	#N/A	#N/A	hg19:chr1:249132630:249132750:120:18	#N/A
chr1	249152008	249153671	enhancer_region_1878	14	BRCA,CESC,DLBC,STAD,HNSC,KIRC,LAML,LIHC,LUAD,NB,PAAD,PRAD,SARC,UCEC	#N/A	#N/A	hg19:chr1:249152779:249152899:120:4	#N/A
chr1	249166918	249168519	enhancer_region_1879	14	BLCA,BRCA,CESC,DLBC,STAD,HNSC,KIRC,LAML,LIHC,LUAD,NB,PAAD,PRAD,SARC	rs7517944, rs10158816, rs4926501, rs12032643	rs7517944	hg19:chr1:249167658:249167778:120:6	>hg19:chr1:249167658:249167778:120:6
chr1	249199944	249200769	enhancer_region_1880	15	BLCA,BRCA,CESC,DLBC,STAD,HNSC,KIRC,LAML,LIHC,LUAD,NB,PAAD,PRAD,SARC,THCA	#N/A	#N/A	hg19:chr1:249200296:249200416:120:15	>hg19:chr1:249200296:249200416:120:15
chr10	180166	181887	enhancer_region_1881	7	HNSC,KIRC,LAML,LIHC,LUAD,SARC,UCEC	rs146152255	#N/A	hg19:chr10:180966:181086:120:21	#N/A
chr10	369668	370456	enhancer_region_1882	4	HNSC,KIRC,SARC,THCA	#N/A	#N/A	hg19:chr10:370002:370122:120:5	#N/A
chr10	375011	376073	enhancer_region_1883	12	BRCA,CESC,STAD,HNSC,KIRC,LIHC,LUAD,OV,PAAD,PRAD,SARC,THCA	#N/A	#N/A	hg19:chr10:375482:375602:120:3	#N/A
chr10	461749	462582	enhancer_region_1884	1	BRCA	rs11252290, rs11594780, rs10904172	#N/A	hg19:chr10:462105:462225:120:1	#N/A
chr10	482008	482759	enhancer_region_1885	3	BRCA,HNSC,PRAD	rs7903876	rs7903876	hg19:chr10:482323:482443:120:4	>hg19:chr10:482323:482443:120:4
chr10	729119	730030	enhancer_region_1886	4	HNSC,KIRC,PAAD,SARC	#N/A	#N/A	hg19:chr10:729514:729634:120:4	#N/A
chr10	976706	977760	enhancer_region_1887	13	BRCA,CESC,STAD,HNSC,KIRC,LAML,LIHC,LUAD,OV,PRAD,SARC,SKCM,THCA	#N/A	#N/A	hg19:chr10:977173:977293:120:15	#N/A
chr10	977952	978329	enhancer_region_1888	4	CESC,HNSC,KIRC,SARC	#N/A	#N/A	hg19:chr10:978080:978200:120:5	#N/A
chr10	1033721	1034872	enhancer_region_1889	14	BRCA,CESC,DLBC,STAD,GBM,HNSC,KIRC,LAML,LIHC,LUAD,OV,PAAD,SARC,UCEC	rs4881549, rs4881550	#N/A	hg19:chr10:1034236:1034356:120:14	>hg19:chr10:1034236:1034356:120:14
chr10	1094550	1095649	enhancer_region_1890	17	BLCA,BRCA,CESC,DLBC,STAD,HNSC,KIRC,LAML,LIHC,LUAD,NB,OV,PAAD,PRAD,SARC,THCA,UCEC	#N/A	#N/A	hg19:chr10:1095039:1095159:120:14	#N/A
chr10	1101805	1103245	enhancer_region_1891	13	BRCA,CESC,DLBC,GBM,HNSC,KIRC,LAML,LIHC,LUAD,OV,PRAD,SARC,UCEC	rs2306403, rs11250244, rs35656218, rs10047382, rs10047383	rs35656218	hg19:chr10:1102465:1102585:120:15	#N/A
chr10	3111133	3111629	enhancer_region_1892	3	DLBC,LAML,SARC	rs80282634, rs147808749	#N/A	hg19:chr10:3111321:3111441:120:11	>hg19:chr10:3111321:3111441:120:11
chr10	3133160	3134016	enhancer_region_1893	7	BRCA,CESC,STAD,HNSC,LUAD,PAAD,PRAD	rs4881077, rs10430751, rs4881078, rs10903959, rs11592619, rs78350712, rs76879821	rs10903959	hg19:chr10:3133528:3133648:120:2	>hg19:chr10:3133528:3133648:120:2
chr10	3137374	3138197	enhancer_region_1894	8	BRCA,CESC,STAD,HNSC,LAML,LUAD,PAAD,SARC	rs2892554, rs2388594, rs7076989, rs2388595	#N/A	hg19:chr10:3137725:3137845:120:0	>hg19:chr10:3137725:3137845:120:0
chr10	3214565	3214986	enhancer_region_1895	11	BRCA,CESC,STAD,GBM,HNSC,KIRC,LUAD,OV,SARC,THCA,UCEC	rs7098000	#N/A	hg19:chr10:3214715:3214835:120:11	#N/A
chr10	3466121	3467046	enhancer_region_1896	3	HNSC,KIRC,SARC	rs11819416	#N/A	hg19:chr10:3466523:3466643:120:2、cg20373635:chr10:3466735:3466855:120:6、cg18692070:chr10:3466792:3466912:120:7	>cg20373635:chr10:3466735:3466855:120:6
chr10	3509383	3510137	enhancer_region_1897	6	BRCA,CESC,STAD,HNSC,LUAD,PAAD	rs12264384	#N/A	cg16704703:chr10:3509650:3509770:120:7、cg08698943:chr10:3509698:3509818:120:5、hg19:chr10:3509700:3509820:120:5	>hg19:chr10:3509700:3509820:120:5, >cg16704703:chr10:3509650:3509770:120:7
chr10	3804106	3804532	enhancer_region_1898	3	STAD,LUAD,PAAD	#N/A	#N/A	hg19:chr10:3804259:3804379:120:0	#N/A
chr10	3804867	3806050	enhancer_region_1899	4	STAD,HNSC,LUAD,PAAD	rs3829200, rs117447313, rs78037218	rs3829200	hg19:chr10:3805398:3805518:120:5、cg00206063:chr10:3805192:3805312:120:6、cg14302214:chr10:3805213:3805333:120:8、cg14106234:chr10:3805266:3805386:120:9、cg14708940:chr10:3805381:3805501:120:5	>hg19:chr10:3805398:3805518:120:5, >cg14302214:chr10:3805213:3805333:120:8, >cg14106234:chr10:3805266:3805386:120:9, >cg00206063:chr10:3805192:3805312:120:6
chr10	3817432	3818644	enhancer_region_1900	2	LUAD,PAAD	rs7071909, rs2279414, rs2129439	#N/A	cg03216580:chr10:3818297:3818417:120:2、hg19:chr10:3817978:3818098:120:0	#N/A
chr10	3825164	3825293	enhancer_region_1901	6	BRCA,DLBC,LAML,LUAD,PAAD,SARC	#N/A	#N/A	hg19:chr10:3825168:3825288:120:1	#N/A
chr10	3827231	3828419	enhancer_region_1902	11	BRCA,CESC,DLBC,STAD,HNSC,KIRC,LAML,LUAD,OV,SARC,UCEC	rs12253538, rs3812714, rs3812715	rs3812714	hg19:chr10:3827765:3827885:120:17	>hg19:chr10:3827765:3827885:120:17
chr10	3828635	3829210	enhancer_region_1903	5	STAD,LAML,LIHC,LUAD,PAAD	#N/A	#N/A	hg19:chr10:3828862:3828982:120:4、cg07639900:chr10:3828872:3828992:120:4	>cg07639900:chr10:3828872:3828992:120:4
chr10	3851698	3852713	enhancer_region_1904	8	BRCA,STAD,HNSC,LAML,LIHC,LUAD,PAAD,PRAD	rs34180227, rs61829734	rs34180227	hg19:chr10:3852145:3852265:120:4	#N/A
chr10	3894148	3895070	enhancer_region_1905	7	BRCA,STAD,HNSC,LAML,LIHC,LUAD,PAAD	rs7896800	#N/A	hg19:chr10:3894549:3894669:120:2	#N/A
chr10	3930145	3930629	enhancer_region_1906	5	BRCA,CESC,HNSC,LUAD,PAAD	rs10795087, rs10795088	rs10795087	hg19:chr10:3930327:3930447:120:1	>hg19:chr10:3930327:3930447:120:1
chr10	3932121	3932926	enhancer_region_1907	4	STAD,LIHC,LUAD,PAAD	rs5020527, rs11252163, rs17251434, rs4394730, rs77928088, rs4620615, rs12412574	rs17251434	hg19:chr10:3932463:3932583:120:1	#N/A
chr10	4396161	4397226	enhancer_region_1908	6	BRCA,CESC,STAD,HNSC,LUAD,PAAD	rs6601840	#N/A	hg19:chr10:4396633:4396753:120:2	#N/A
chr10	4704813	4706138	enhancer_region_1909	12	BRCA,CESC,DLBC,STAD,GBM,HNSC,KIRC,LAML,LIHC,LUAD,PAAD,SARC	#N/A	#N/A	hg19:chr10:4705415:4705535:120:2	>hg19:chr10:4705415:4705535:120:2
chr10	4713454	4714249	enhancer_region_1910	3	HNSC,KIRC,PAAD	rs1025921	#N/A	hg19:chr10:4713791:4713911:120:3	#N/A
chr10	4728308	4729190	enhancer_region_1911	2	LUAD,PAAD	rs2895005	#N/A	hg19:chr10:4728689:4728809:120:0	#N/A
chr10	4768040	4768764	enhancer_region_1912	6	BRCA,HNSC,KIRC,LUAD,PAAD,UCEC	#N/A	#N/A	hg19:chr10:4768342:4768462:120:0	#N/A
chr10	4868061	4869154	enhancer_region_1913	5	BRCA,HNSC,KIRC,LAML,SARC	rs2924275	rs2924275	hg19:chr10:4868547:4868667:120:14	>hg19:chr10:4868547:4868667:120:14
chr10	5454489	5454899	enhancer_region_1914	14	BRCA,CESC,STAD,GBM,HNSC,KIRC,LAML,LIHC,LUAD,NB,OV,PAAD,SARC,UCEC	#N/A	#N/A	hg19:chr10:5454634:5454754:120:13	#N/A
chr10	5589254	5589416	enhancer_region_1915	0	none	rs4076524	rs4076524	hg19:chr10:5589275:5589395:120:0	>hg19:chr10:5589275:5589395:120:0
chr10	5589765	5591255	enhancer_region_1916	7	BRCA,STAD,LAML,LIHC,LUAD,PAAD,PRAD	rs9423649, rs4881474, rs74556870, rs4881475, rs4881476, rs4881477, rs4881478	#N/A	hg19:chr10:5590450:5590570:120:3	#N/A
chr10	5726710	5727760	enhancer_region_1917	13	BRCA,CESC,DLBC,HNSC,KIRC,LAML,LUAD,OV,PAAD,PRAD,SARC,SKCM,UCEC	rs10796202, rs11259192, rs2282457	#N/A	hg19:chr10:5727175:5727295:120:16	#N/A
chr10	5854860	5856142	enhancer_region_1918	14	BRCA,CESC,DLBC,STAD,HNSC,KIRC,LAML,LIHC,LUAD,OV,PAAD,SARC,THCA,UCEC	rs3736460, rs3736461	#N/A	hg19:chr10:5855441:5855561:120:13	>hg19:chr10:5855441:5855561:120:13
chr10	5902987	5903987	enhancer_region_1919	3	BRCA,CESC,LUAD	rs7091817, rs7084904, rs7071536	#N/A	hg19:chr10:5903427:5903547:120:2	#N/A
chr10	5930896	5931857	enhancer_region_1920	10	BRCA,CESC,DLBC,STAD,HNSC,KIRC,LAML,LIHC,OV,SARC	#N/A	#N/A	hg19:chr10:5931316:5931436:120:20	>hg19:chr10:5931316:5931436:120:20
chr10	5932145	5932816	enhancer_region_1921	8	STAD,HNSC,KIRC,LAML,LIHC,OV,SARC,THCA	rs2253422, rs10905405, rs10905406	#N/A	hg19:chr10:5932420:5932540:120:17	#N/A
chr10	6018582	6020293	enhancer_region_1922	10	BRCA,CESC,STAD,HNSC,KIRC,LAML,LIHC,LUAD,OV,PRAD	rs4749856, rs2274035, rs2274034, rs4749859, rs2387089	#N/A	hg19:chr10:6019377:6019497:120:17	#N/A
chr10	6130917	6131728	enhancer_region_1923	13	BRCA,CESC,DLBC,GBM,HNSC,KIRC,LAML,LIHC,LUAD,OV,SARC,SKCM,UCEC	#N/A	#N/A	hg19:chr10:6131262:6131382:120:17	#N/A
chr10	6186455	6187525	enhancer_region_1924	7	BRCA,CESC,HNSC,LAML,OV,PRAD,SARC	rs67770309, rs11256972, rs35335304	#N/A	hg19:chr10:6186930:6187050:120:18	#N/A
chr10	6205320	6206091	enhancer_region_1925	13	BRCA,CESC,DLBC,STAD,HNSC,KIRC,LAML,LUAD,OV,PRAD,SARC,THCA,UCEC	rs605015, rs612314, rs611911, rs611835, rs1887026, rs592866	rs605015	hg19:chr10:6205645:6205765:120:20	#N/A
chr10	6244737	6245775	enhancer_region_1926	9	BRCA,CESC,STAD,HNSC,KIRC,LAML,LUAD,OV,SARC	rs6602514, rs61297532	rs6602514	hg19:chr10:6245196:6245316:120:13	#N/A
chr10	6245940	6246188	enhancer_region_1927	3	BRCA,DLBC,LUAD	rs3793715	#N/A	hg19:chr10:6246004:6246124:120:16	>hg19:chr10:6246004:6246124:120:16
chr10	6280852	6281733	enhancer_region_1928	5	BRCA,HNSC,KIRC,LUAD,THCA	rs7894118	#N/A	hg19:chr10:6281232:6281352:120:2	>hg19:chr10:6281232:6281352:120:2
chr10	6316926	6317743	enhancer_region_1929	8	BRCA,CESC,STAD,HNSC,KIRC,LUAD,PAAD,THCA	#N/A	#N/A	hg19:chr10:6317274:6317394:120:5	>hg19:chr10:6317274:6317394:120:5
chr10	6321464	6322004	enhancer_region_1930	4	BRCA,KIRC,LUAD,SARC	rs947475	#N/A	hg19:chr10:6321674:6321794:120:1	>hg19:chr10:6321674:6321794:120:1
chr10	6322314	6322583	enhancer_region_1931	0	none	rs7909128, rs11257795	rs7909128, rs11257795	hg19:chr10:6322388:6322508:120:3	>hg19:chr10:6322388:6322508:120:3
chr10	6763271	6764890	enhancer_region_1932	5	CESC,HNSC,KIRC,LUAD,SARC	rs1327690, rs12269103	#N/A	hg19:chr10:6764020:6764140:120:3	#N/A
chr10	6778513	6779688	enhancer_region_1933	5	CESC,HNSC,KIRC,LUAD,SARC	rs11254328, rs12778215, rs353212	rs353212	hg19:chr10:6779040:6779160:120:1	#N/A
chr10	6790709	6791534	enhancer_region_1934	4	STAD,KIRC,LUAD,SARC	rs2584867, rs116351973, rs17141695	rs116351973	hg19:chr10:6791061:6791181:120:1	>hg19:chr10:6791061:6791181:120:1
chr10	7829380	7830866	enhancer_region_1935	16	BRCA,CESC,DLBC,STAD,HNSC,KIRC,LAML,LIHC,LUAD,NB,OV,PAAD,PRAD,SARC,THCA,UCEC	rs17553878, rs2070594, rs1475406, rs2853765	#N/A	hg19:chr10:7830063:7830183:120:10	#N/A
chr10	11593826	11594852	enhancer_region_1936	7	BRCA,DLBC,HNSC,KIRC,LAML,LUAD,SARC	#N/A	#N/A	hg19:chr10:11594279:11594399:120:0	>hg19:chr10:11594279:11594399:120:0
chr10	11652814	11654035	enhancer_region_1937	13	BRCA,CESC,DLBC,GBM,HNSC,KIRC,LAML,LIHC,LUAD,OV,PRAD,SARC,UCEC	#N/A	#N/A	hg19:chr10:11653364:11653484:120:14	#N/A
chr10	11726349	11727645	enhancer_region_1938	12	BRCA,CESC,DLBC,STAD,GBM,HNSC,KIRC,LAML,LUAD,PAAD,PRAD,SARC	rs11257246, rs11257247, rs4750072, rs4750073	#N/A	hg19:chr10:11726937:11727057:120:4	#N/A
chr10	11835781	11836874	enhancer_region_1939	7	CESC,STAD,HNSC,KIRC,LIHC,LUAD,THCA	rs7079917	rs7079917	hg19:chr10:11836267:11836387:120:2	#N/A
chr10	11865061	11866034	enhancer_region_1940	8	BRCA,CESC,HNSC,LAML,LIHC,PRAD,SARC,UCEC	rs4750122, rs4750123, rs7923488	rs7923488	hg19:chr10:11865487:11865607:120:16	>hg19:chr10:11865487:11865607:120:16
chr10	11916541	11918432	enhancer_region_1941	10	BRCA,CESC,STAD,HNSC,KIRC,LAML,LIHC,LUAD,PRAD,SARC	rs4750129, rs34896622	#N/A	hg19:chr10:11917426:11917546:120:5	#N/A
chr10	11923377	11924571	enhancer_region_1942	5	BRCA,STAD,HNSC,LIHC,LUAD	#N/A	#N/A	hg19:chr10:11923914:11924034:120:3	#N/A
chr10	12084209	12085523	enhancer_region_1943	16	BRCA,CESC,DLBC,STAD,HNSC,KIRC,LAML,LIHC,LUAD,NB,OV,PAAD,PRAD,SARC,THCA,UCEC	rs12569563	#N/A	hg19:chr10:12084806:12084926:120:11	#N/A
chr10	12110531	12110827	enhancer_region_1944	7	BRCA,STAD,LUAD,OV,PAAD,SARC,THCA	#N/A	#N/A	hg19:chr10:12110619:12110739:120:5	>hg19:chr10:12110619:12110739:120:5
chr10	12110938	12111417	enhancer_region_1945	11	CESC,STAD,GBM,HNSC,KIRC,LIHC,LUAD,NB,OV,SARC,UCEC	#N/A	#N/A	hg19:chr10:12111117:12111237:120:14	#N/A
chr10	12123921	12124830	enhancer_region_1946	0	none	rs10906067, rs72779618	rs72779618	hg19:chr10:12124315:12124435:120:1	#N/A
chr10	12171060	12172145	enhancer_region_1947	14	BRCA,CESC,DLBC,STAD,HNSC,KIRC,LAML,LIHC,LUAD,OV,PAAD,PRAD,SARC,UCEC	rs11257552	#N/A	hg19:chr10:12171542:12171662:120:19	#N/A
chr10	12237380	12238504	enhancer_region_1948	15	BLCA,BRCA,CESC,DLBC,STAD,HNSC,KIRC,LAML,LIHC,LUAD,OV,PAAD,PRAD,SARC,UCEC	#N/A	#N/A	hg19:chr10:12237882:12238002:120:10	>hg19:chr10:12237882:12238002:120:10
chr10	12375373	12376582	enhancer_region_1949	6	BRCA,CESC,KIRC,LUAD,SARC,THCA	#N/A	#N/A	hg19:chr10:12375917:12376037:120:3	#N/A
chr10	12490394	12491499	enhancer_region_1950	4	HNSC,LUAD,PAAD,SARC	rs12763487, rs11596121, rs4750216	#N/A	cg12273284:chr10:12490784:12490904:120:7、hg19:chr10:12490886:12491006:120:1	>cg12273284:chr10:12490784:12490904:120:7
chr10	12749463	12750462	enhancer_region_1951	4	CESC,LUAD,PAAD,SARC	rs949558	#N/A	hg19:chr10:12749902:12750022:120:3	#N/A
chr10	12762043	12763156	enhancer_region_1952	7	BRCA,STAD,HNSC,LUAD,PRAD,SARC,THCA	rs723211, rs723210	#N/A	hg19:chr10:12762539:12762659:120:1	#N/A
chr10	13141031	13142034	enhancer_region_1953	9	BRCA,STAD,HNSC,LAML,LUAD,OV,PAAD,PRAD,SARC	rs3829923	#N/A	hg19:chr10:13141472:13141592:120:4	#N/A
chr10	13142091	13142752	enhancer_region_1954	10	BRCA,CESC,STAD,HNSC,KIRC,LAML,LIHC,LUAD,OV,UCEC	rs71492279, rs11548142, rs4748020	rs11548142	hg19:chr10:13142361:13142481:120:15	#N/A
chr10	13341371	13342302	enhancer_region_1955	11	BRCA,CESC,STAD,HNSC,KIRC,LAML,LIHC,OV,PRAD,SARC,UCEC	rs3802586, rs1058596, rs732701, rs732704	rs1058596	hg19:chr10:13341776:13341896:120:16	>hg19:chr10:13341776:13341896:120:16
chr10	13344021	13344907	enhancer_region_1956	13	BRCA,CESC,DLBC,STAD,HNSC,KIRC,LAML,LIHC,LUAD,OV,PAAD,PRAD,SARC	rs3758423, rs7904040	#N/A	hg19:chr10:13344404:13344524:120:9	#N/A
chr10	13389209	13390844	enhancer_region_1957	13	BRCA,CESC,DLBC,HNSC,KIRC,LAML,LIHC,LUAD,OV,PAAD,PRAD,SARC,UCEC	#N/A	#N/A	hg19:chr10:13389966:13390086:120:19	#N/A
chr10	14879684	14880060	enhancer_region_1958	11	BRCA,CESC,STAD,HNSC,KIRC,LUAD,OV,PAAD,PRAD,SARC,UCEC	#N/A	#N/A	hg19:chr10:14879812:14879932:120:8	>hg19:chr10:14879812:14879932:120:8
chr10	14880248	14881120	enhancer_region_1959	13	BRCA,CESC,DLBC,STAD,HNSC,KIRC,LAML,LIHC,LUAD,OV,SARC,THCA,UCEC	#N/A	#N/A	hg19:chr10:14880624:14880744:120:18	>hg19:chr10:14880624:14880744:120:18
chr10	14919851	14921172	enhancer_region_1960	16	BRCA,CESC,DLBC,STAD,HNSC,KIRC,LAML,LIHC,LUAD,OV,PAAD,PRAD,SARC,SKCM,THCA,UCEC	rs12259906	#N/A	hg19:chr10:14920451:14920571:120:13	>hg19:chr10:14920451:14920571:120:13
chr10	14995418	14996560	enhancer_region_1961	15	BRCA,CESC,DLBC,STAD,HNSC,KIRC,LAML,LIHC,LUAD,OV,PAAD,PRAD,SARC,THCA,UCEC	rs3814176	#N/A	hg19:chr10:14995929:14996049:120:10	#N/A
chr10	15001144	15002198	enhancer_region_1962	16	BRCA,CESC,DLBC,STAD,HNSC,KIRC,LAML,LIHC,LUAD,OV,PAAD,PRAD,SARC,SKCM,THCA,UCEC	#N/A	#N/A	hg19:chr10:15001611:15001731:120:7	>hg19:chr10:15001611:15001731:120:7
chr10	15002399	15002571	enhancer_region_1963	0	none	#N/A	#N/A	hg19:chr10:15002425:15002545:120:8	>hg19:chr10:15002425:15002545:120:8
chr10	15138759	15139869	enhancer_region_1964	15	BRCA,CESC,DLBC,STAD,GBM,HNSC,KIRC,LAML,LIHC,LUAD,OV,PAAD,PRAD,SARC,UCEC	rs76035503, rs7900561	#N/A	hg19:chr10:15139254:15139374:120:18	#N/A
chr10	15209770	15210696	enhancer_region_1965	9	BRCA,CESC,STAD,HNSC,KIRC,LAML,LIHC,OV,SARC	#N/A	#N/A	hg19:chr10:15210173:15210293:120:16	#N/A
chr10	15242404	15243038	enhancer_region_1966	1	PAAD	rs3935155	#N/A	hg19:chr10:15242661:15242781:120:2	>hg19:chr10:15242661:15242781:120:2
chr10	15243725	15243924	enhancer_region_1967	1	LUAD	rs4075162, rs12773653	rs12773653	hg19:chr10:15243764:15243884:120:1	#N/A
chr10	15244008	15244405	enhancer_region_1968	1	KIRC	#N/A	#N/A	hg19:chr10:15244146:15244266:120:1	#N/A
chr10	15253185	15254080	enhancer_region_1969	0	none	#N/A	#N/A	hg19:chr10:15253572:15253692:120:0	#N/A
chr10	16478898	16479561	enhancer_region_1970	14	BRCA,CESC,DLBC,STAD,HNSC,KIRC,LAML,LUAD,OV,PAAD,PRAD,SARC,SKCM,THCA	rs7922050, rs7894216, rs7910712	rs7910712	hg19:chr10:16479169:16479289:120:8	#N/A
chr10	16859686	16860023	enhancer_region_1971	10	BLCA,CESC,STAD,HNSC,KIRC,NB,OV,PAAD,SARC,THCA	#N/A	#N/A	hg19:chr10:16859794:16859914:120:6	#N/A
chr10	16933306	16934339	enhancer_region_1972	6	STAD,KIRC,LAML,LUAD,OV,PAAD	rs2669154, rs2669153, rs2669151, rs2796839, rs2669150, rs2669149, rs1877479	rs2669154, rs2796839	cg00939682:chr10:16933445:16933565:120:2、hg19:chr10:16933762:16933882:120:1	#N/A
chr10	17071375	17072162	enhancer_region_1973	4	LAML,OV,PAAD,SARC	#N/A	#N/A	hg19:chr10:17071708:17071828:120:5	>hg19:chr10:17071708:17071828:120:5
chr10	17242877	17243940	enhancer_region_1974	15	BRCA,CESC,STAD,HNSC,KIRC,LAML,LIHC,LUAD,NB,OV,PRAD,SARC,SKCM,THCA,UCEC	rs7082679, rs1885396, rs1885395, rs1885394, rs2281647	rs7082679, rs1885395, rs1885394	hg19:chr10:17243348:17243468:120:11	>hg19:chr10:17243348:17243468:120:11
chr10	17257429	17257717	enhancer_region_1975	0	none	#N/A	#N/A	hg19:chr10:17257513:17257633:120:1	#N/A
chr10	17258153	17259104	enhancer_region_1976	7	GBM,HNSC,LAML,LUAD,OV,PAAD,SARC	rs1470379	rs1470379	hg19:chr10:17258568:17258688:120:0	#N/A
chr10	17272041	17272941	enhancer_region_1977	10	BRCA,CESC,DLBC,STAD,HNSC,LAML,LUAD,PRAD,SARC,UCEC	#N/A	#N/A	hg19:chr10:17272431:17272551:120:11	#N/A
chr10	17390382	17391300	enhancer_region_1978	6	BRCA,HNSC,KIRC,LAML,LUAD,PAAD	rs11254541	rs11254541	hg19:chr10:17390781:17390901:120:0	#N/A
chr10	17495314	17497261	enhancer_region_1979	4	BRCA,HNSC,LAML,OV	#N/A	#N/A	hg19:chr10:17496227:17496347:120:20	#N/A
chr10	17554225	17555190	enhancer_region_1980	6	CESC,STAD,HNSC,KIRC,LUAD,PAAD	rs2884126, rs2357216, rs11254638	#N/A	hg19:chr10:17554647:17554767:120:0	#N/A
chr10	17658671	17660045	enhancer_region_1981	10	BRCA,CESC,HNSC,KIRC,LIHC,LUAD,OV,PAAD,SARC,UCEC	rs11254691	#N/A	hg19:chr10:17659298:17659418:120:18	#N/A
chr10	17685403	17686746	enhancer_region_1982	17	BRCA,CESC,DLBC,GBM,HNSC,KIRC,LAML,LIHC,LUAD,NB,OV,PAAD,PRAD,SARC,SKCM,THCA,UCEC	rs2243617	#N/A	hg19:chr10:17686014:17686134:120:8	>hg19:chr10:17686014:17686134:120:8
chr10	17692237	17692957	enhancer_region_1983	0	none	rs2255426, rs12761922, rs11817967, rs7070105	rs2255426	hg19:chr10:17692537:17692657:120:1	#N/A
chr10	17693083	17693427	enhancer_region_1984	1	LIHC	#N/A	#N/A	hg19:chr10:17693195:17693315:120:0	#N/A
chr10	17697416	17699181	enhancer_region_1985	1	LUAD	rs35482541, rs12262407, rs79732928, rs12766551, rs11254704, rs7912814, rs11254705, rs6602207, rs7073595	rs35482541, rs7912814	hg19:chr10:17698238:17698358:120:4	>hg19:chr10:17698238:17698358:120:4
chr10	17715489	17716502	enhancer_region_1986	7	BRCA,CESC,HNSC,LUAD,PAAD,SARC,THCA	rs61842298	#N/A	hg19:chr10:17715935:17716055:120:2	#N/A
chr10	18899448	18900168	enhancer_region_1987	7	BRCA,CESC,KIRC,LIHC,LUAD,PAAD,PRAD	rs10829009, rs7101133, rs7101134, rs12778992	#N/A	hg19:chr10:18899748:18899868:120:3	#N/A
chr10	18947707	18948854	enhancer_region_1988	16	BRCA,CESC,DLBC,STAD,HNSC,KIRC,LAML,LIHC,LUAD,NB,OV,PAAD,PRAD,SARC,THCA,UCEC	rs11015435, rs10829151	#N/A	hg19:chr10:18948220:18948340:120:8	>hg19:chr10:18948220:18948340:120:8
chr10	18970673	18971674	enhancer_region_1989	2	KIRC,LUAD	rs1027193	#N/A	hg19:chr10:18971113:18971233:120:1	#N/A
chr10	21462759	21464352	enhancer_region_1990	8	BRCA,CESC,HNSC,KIRC,LAML,LUAD,OV,UCEC	rs2279311	#N/A	hg19:chr10:21463495:21463615:120:12、cg09012594:chr10:21464198:21464318:120:5	#N/A
chr10	21581662	21582469	enhancer_region_1991	10	BRCA,CESC,STAD,HNSC,KIRC,LUAD,OV,PAAD,SARC,UCEC	#N/A	#N/A	hg19:chr10:21582005:21582125:120:4	>hg19:chr10:21582005:21582125:120:4
chr10	21603957	21605357	enhancer_region_1992	5	BRCA,CESC,HNSC,KIRC,OV	#N/A	#N/A	hg19:chr10:21604597:21604717:120:2	>hg19:chr10:21604597:21604717:120:2
chr10	21620585	21620608	enhancer_region_1993	0	none	#N/A	#N/A	#N/A	#N/A
chr10	21625261	21626348	enhancer_region_1994	9	BRCA,CESC,GBM,HNSC,KIRC,LIHC,LUAD,OV,SARC	rs7920204	#N/A	hg19:chr10:21625744:21625864:120:0	>hg19:chr10:21625744:21625864:120:0
chr10	21626538	21626745	enhancer_region_1995	1	BRCA	#N/A	#N/A	hg19:chr10:21626581:21626701:120:1	#N/A
chr10	21653345	21653921	enhancer_region_1996	7	BRCA,CESC,HNSC,LUAD,OV,PAAD,SARC	rs3858205	#N/A	hg19:chr10:21653573:21653693:120:2	>hg19:chr10:21653573:21653693:120:2
chr10	21784792	21786434	enhancer_region_1997	11	BRCA,CESC,DLBC,GBM,HNSC,KIRC,LAML,LIHC,LUAD,OV,SARC	#N/A	#N/A	hg19:chr10:21785553:21785673:120:9	#N/A
[truncated: 16,883 more rows]
